# Supplementary material for: A Robust Protocol to Increase NimbleGen SeqCap EZ Multiplexing Capacity to 96 Samples
Source: PLoS One. 2015 Apr 14;10(4):e0123872. doi: 10.1371/journal.pone.0123872 (PMC4397063; doi:10.1371/journal.pone.0123872)
Supplement: S1 Dataset — (GZ) [file pone.0123872.s005.gz]

Archive with 137 entries (102 files):
- Raw_Data
- Raw_Data/sampleA
- Raw_Data/sampleA/sampleA.flagstat
- Raw_Data/sampleA/sampleA.TargetCoverage.txt
- Raw_Data/sampleA/sampleA.BaseCoverage.txt
- Raw_Data/sampleB
- Raw_Data/sampleB/sampleB.flagstat
- Raw_Data/sampleB/sampleB.TargetCoverage.txt
- Raw_Data/sampleB/sampleB.BaseCoverage.txt
- Raw_Data/sampleC
- Raw_Data/sampleC/sampleC.flagstat
- Raw_Data/sampleC/sampleC.TargetCoverage.txt
- Raw_Data/sampleC/sampleC.BaseCoverage.txt
- Raw_Data/sampleD
- Raw_Data/sampleD/sampleD.flagstat
- Raw_Data/sampleD/sampleD.TargetCoverage.txt
- Raw_Data/sampleD/sampleD.BaseCoverage.txt
- Raw_Data/sampleE
- Raw_Data/sampleE/sampleE.flagstat
- Raw_Data/sampleE/sampleE.TargetCoverage.txt
- Raw_Data/sampleE/sampleE.BaseCoverage.txt
- Raw_Data/sampleF
- Raw_Data/sampleF/sampleF.flagstat
- Raw_Data/sampleF/sampleF.TargetCoverage.txt
- Raw_Data/sampleF/sampleF.BaseCoverage.txt
- Raw_Data/sampleG
- Raw_Data/sampleG/sampleG.flagstat
- Raw_Data/sampleG/sampleG.TargetCoverage.txt
- Raw_Data/sampleG/sampleG.BaseCoverage.txt
- Raw_Data/sampleH
- Raw_Data/sampleH/sampleH.flagstat
- Raw_Data/sampleH/sampleH.TargetCoverage.txt
- Raw_Data/sampleH/sampleH.BaseCoverage.txt
- Raw_Data/sampleI
- Raw_Data/sampleI/sampleI.flagstat
- Raw_Data/sampleI/sampleI.TargetCoverage.txt
- Raw_Data/sampleI/sampleI.BaseCoverage.txt
- Raw_Data/sampleJ
- Raw_Data/sampleJ/sampleJ.flagstat
- Raw_Data/sampleJ/sampleJ.TargetCoverage.txt
- Raw_Data/sampleJ/sampleJ.BaseCoverage.txt
- Raw_Data/sampleK
- Raw_Data/sampleK/sampleK.flagstat
- Raw_Data/sampleK/sampleK.TargetCoverage.txt
- Raw_Data/sampleK/sampleK.BaseCoverage.txt
- Raw_Data/sampleL
- Raw_Data/sampleL/sampleL.flagstat
- Raw_Data/sampleL/sampleL.TargetCoverage.txt
- Raw_Data/sampleL/sampleL.BaseCoverage.txt
- Raw_Data/sampleM
- Raw_Data/sampleM/sampleM.flagstat
- Raw_Data/sampleM/sampleM.TargetCoverage.txt
- Raw_Data/sampleM/sampleM.BaseCoverage.txt
- Raw_Data/sampleN
- Raw_Data/sampleN/sampleN.flagstat
- Raw_Data/sampleN/sampleN.TargetCoverage.txt
- Raw_Data/sampleN/sampleN.BaseCoverage.txt
- Raw_Data/sampleO
- Raw_Data/sampleO/sampleO.flagstat
- Raw_Data/sampleO/sampleO.TargetCoverage.txt
- Raw_Data/sampleO/sampleO.BaseCoverage.txt
- Raw_Data/sampleP
- Raw_Data/sampleP/sampleP.flagstat
- Raw_Data/sampleP/sampleP.TargetCoverage.txt
- Raw_Data/sampleP/sampleP.BaseCoverage.txt
- Raw_Data/sampleQ
- Raw_Data/sampleQ/sampleQ.flagstat
- Raw_Data/sampleQ/sampleQ.TargetCoverage.txt
- Raw_Data/sampleQ/sampleQ.BaseCoverage.txt
- Raw_Data/sampleR
- Raw_Data/sampleR/sampleR.flagstat
- Raw_Data/sampleR/sampleR.TargetCoverage.txt
- Raw_Data/sampleR/sampleR.BaseCoverage.txt
- Raw_Data/sampleS
- Raw_Data/sampleS/sampleS.flagstat
- Raw_Data/sampleS/sampleS.TargetCoverage.txt
- Raw_Data/sampleS/sampleS.BaseCoverage.txt
- Raw_Data/sampleT
- Raw_Data/sampleT/sampleT.flagstat
- Raw_Data/sampleT/sampleT.TargetCoverage.txt
- Raw_Data/sampleT/sampleT.BaseCoverage.txt
- Raw_Data/sampleU
- Raw_Data/sampleU/sampleU.flagstat
- Raw_Data/sampleU/sampleU.TargetCoverage.txt
- Raw_Data/sampleU/sampleU.BaseCoverage.txt
- Raw_Data/sampleV
- Raw_Data/sampleV/sampleV.flagstat
- Raw_Data/sampleV/sampleV.TargetCoverage.txt
- Raw_Data/sampleV/sampleV.BaseCoverage.txt
- Raw_Data/sampleW
- Raw_Data/sampleW/sampleW.flagstat
- Raw_Data/sampleW/sampleW.TargetCoverage.txt
- Raw_Data/sampleW/sampleW.BaseCoverage.txt
- Raw_Data/sampleX
- Raw_Data/sampleX/sampleX.flagstat
- Raw_Data/sampleX/sampleX.TargetCoverage.txt
- Raw_Data/sampleX/sampleX.BaseCoverage.txt
- Raw_Data/sampleY
- Raw_Data/sampleY/sampleY.flagstat
- Raw_Data/sampleY/sampleY.TargetCoverage.txt
- Raw_Data/sampleY/sampleY.BaseCoverage.txt
- Raw_Data/sampleZ
- Raw_Data/sampleZ/sampleZ.flagstat
- Raw_Data/sampleZ/sampleZ.TargetCoverage.txt
- Raw_Data/sampleZ/sampleZ.BaseCoverage.txt
- Raw_Data/sampleAA
- Raw_Data/sampleAA/sampleAA.flagstat
- Raw_Data/sampleAA/sampleAA.TargetCoverage.txt
- Raw_Data/sampleAA/sampleAA.BaseCoverage.txt
- Raw_Data/sampleAB
- Raw_Data/sampleAB/sampleAB.flagstat
- Raw_Data/sampleAB/sampleAB.TargetCoverage.txt
- Raw_Data/sampleAB/sampleAB.BaseCoverage.txt
- Raw_Data/sampleAC
- Raw_Data/sampleAC/sampleAC.flagstat
- Raw_Data/sampleAC/sampleAC.TargetCoverage.txt
- Raw_Data/sampleAC/sampleAC.BaseCoverage.txt
- Raw_Data/sampleAD
- Raw_Data/sampleAD/sampleAD.flagstat
- Raw_Data/sampleAD/sampleAD.TargetCoverage.txt
- Raw_Data/sampleAD/sampleAD.BaseCoverage.txt
- Raw_Data/sampleAE
- Raw_Data/sampleAE/sampleAE.flagstat
- Raw_Data/sampleAE/sampleAE.TargetCoverage.txt
- Raw_Data/sampleAE/sampleAE.BaseCoverage.txt
- Raw_Data/sampleAF
- Raw_Data/sampleAF/sampleAF.flagstat
- Raw_Data/sampleAF/sampleAF.TargetCoverage.txt
- Raw_Data/sampleAF/sampleAF.BaseCoverage.txt
- Raw_Data/sampleAG
- Raw_Data/sampleAG/sampleAG.flagstat
- Raw_Data/sampleAG/sampleAG.TargetCoverage.txt
- Raw_Data/sampleAG/sampleAG.BaseCoverage.txt
- Raw_Data/sampleAH
- Raw_Data/sampleAH/sampleAH.flagstat
- Raw_Data/sampleAH/sampleAH.TargetCoverage.txt
- Raw_Data/sampleAH/sampleAH.BaseCoverage.txt
