# Supplementary material for: A Robust Protocol to Increase NimbleGen SeqCap EZ Multiplexing Capacity to 96 Samples
Source: PLoS One. 2015 Apr 14;10(4):e0123872. doi: 10.1371/journal.pone.0123872 (PMC4397063; doi:10.1371/journal.pone.0123872)
Supplement: S1 Dataset — (GZ) [file pone.0123872.s005.gz › Raw_Data/sampleA/sampleA.BaseCoverage.txt]

chr1	67861445	67861595	GeneS|SNP_2	0	+	1	104
chr1	67861445	67861595	GeneS|SNP_2	0	+	2	104
chr1	67861445	67861595	GeneS|SNP_2	0	+	3	106
chr1	67861445	67861595	GeneS|SNP_2	0	+	4	107
chr1	67861445	67861595	GeneS|SNP_2	0	+	5	107
chr1	67861445	67861595	GeneS|SNP_2	0	+	6	106
chr1	67861445	67861595	GeneS|SNP_2	0	+	7	107
chr1	67861445	67861595	GeneS|SNP_2	0	+	8	107
chr1	67861445	67861595	GeneS|SNP_2	0	+	9	107
chr1	67861445	67861595	GeneS|SNP_2	0	+	10	109
chr1	67861445	67861595	GeneS|SNP_2	0	+	11	110
chr1	67861445	67861595	GeneS|SNP_2	0	+	12	111
chr1	67861445	67861595	GeneS|SNP_2	0	+	13	113
chr1	67861445	67861595	GeneS|SNP_2	0	+	14	115
chr1	67861445	67861595	GeneS|SNP_2	0	+	15	115
chr1	67861445	67861595	GeneS|SNP_2	0	+	16	115
chr1	67861445	67861595	GeneS|SNP_2	0	+	17	115
chr1	67861445	67861595	GeneS|SNP_2	0	+	18	117
chr1	67861445	67861595	GeneS|SNP_2	0	+	19	116
chr1	67861445	67861595	GeneS|SNP_2	0	+	20	114
chr1	67861445	67861595	GeneS|SNP_2	0	+	21	115
chr1	67861445	67861595	GeneS|SNP_2	0	+	22	117
chr1	67861445	67861595	GeneS|SNP_2	0	+	23	117
chr1	67861445	67861595	GeneS|SNP_2	0	+	24	117
chr1	67861445	67861595	GeneS|SNP_2	0	+	25	117
chr1	67861445	67861595	GeneS|SNP_2	0	+	26	117
chr1	67861445	67861595	GeneS|SNP_2	0	+	27	117
chr1	67861445	67861595	GeneS|SNP_2	0	+	28	116
chr1	67861445	67861595	GeneS|SNP_2	0	+	29	116
chr1	67861445	67861595	GeneS|SNP_2	0	+	30	117
chr1	67861445	67861595	GeneS|SNP_2	0	+	31	118
chr1	67861445	67861595	GeneS|SNP_2	0	+	32	118
chr1	67861445	67861595	GeneS|SNP_2	0	+	33	119
chr1	67861445	67861595	GeneS|SNP_2	0	+	34	122
chr1	67861445	67861595	GeneS|SNP_2	0	+	35	123
chr1	67861445	67861595	GeneS|SNP_2	0	+	36	126
chr1	67861445	67861595	GeneS|SNP_2	0	+	37	126
chr1	67861445	67861595	GeneS|SNP_2	0	+	38	127
chr1	67861445	67861595	GeneS|SNP_2	0	+	39	127
chr1	67861445	67861595	GeneS|SNP_2	0	+	40	130
chr1	67861445	67861595	GeneS|SNP_2	0	+	41	132
chr1	67861445	67861595	GeneS|SNP_2	0	+	42	134
chr1	67861445	67861595	GeneS|SNP_2	0	+	43	133
chr1	67861445	67861595	GeneS|SNP_2	0	+	44	133
chr1	67861445	67861595	GeneS|SNP_2	0	+	45	134
chr1	67861445	67861595	GeneS|SNP_2	0	+	46	134
chr1	67861445	67861595	GeneS|SNP_2	0	+	47	135
chr1	67861445	67861595	GeneS|SNP_2	0	+	48	136
chr1	67861445	67861595	GeneS|SNP_2	0	+	49	137
chr1	67861445	67861595	GeneS|SNP_2	0	+	50	138
chr1	67861445	67861595	GeneS|SNP_2	0	+	51	136
chr1	67861445	67861595	GeneS|SNP_2	0	+	52	135
chr1	67861445	67861595	GeneS|SNP_2	0	+	53	134
chr1	67861445	67861595	GeneS|SNP_2	0	+	54	135
chr1	67861445	67861595	GeneS|SNP_2	0	+	55	135
chr1	67861445	67861595	GeneS|SNP_2	0	+	56	134
chr1	67861445	67861595	GeneS|SNP_2	0	+	57	134
chr1	67861445	67861595	GeneS|SNP_2	0	+	58	134
chr1	67861445	67861595	GeneS|SNP_2	0	+	59	133
chr1	67861445	67861595	GeneS|SNP_2	0	+	60	136
chr1	67861445	67861595	GeneS|SNP_2	0	+	61	136
chr1	67861445	67861595	GeneS|SNP_2	0	+	62	137
chr1	67861445	67861595	GeneS|SNP_2	0	+	63	136
chr1	67861445	67861595	GeneS|SNP_2	0	+	64	135
chr1	67861445	67861595	GeneS|SNP_2	0	+	65	135
chr1	67861445	67861595	GeneS|SNP_2	0	+	66	137
chr1	67861445	67861595	GeneS|SNP_2	0	+	67	137
chr1	67861445	67861595	GeneS|SNP_2	0	+	68	138
chr1	67861445	67861595	GeneS|SNP_2	0	+	69	137
chr1	67861445	67861595	GeneS|SNP_2	0	+	70	137
chr1	67861445	67861595	GeneS|SNP_2	0	+	71	137
chr1	67861445	67861595	GeneS|SNP_2	0	+	72	137
chr1	67861445	67861595	GeneS|SNP_2	0	+	73	136
chr1	67861445	67861595	GeneS|SNP_2	0	+	74	136
chr1	67861445	67861595	GeneS|SNP_2	0	+	75	137
chr1	67861445	67861595	GeneS|SNP_2	0	+	76	139
chr1	67861445	67861595	GeneS|SNP_2	0	+	77	139
chr1	67861445	67861595	GeneS|SNP_2	0	+	78	142
chr1	67861445	67861595	GeneS|SNP_2	0	+	79	145
chr1	67861445	67861595	GeneS|SNP_2	0	+	80	147
chr1	67861445	67861595	GeneS|SNP_2	0	+	81	150
chr1	67861445	67861595	GeneS|SNP_2	0	+	82	151
chr1	67861445	67861595	GeneS|SNP_2	0	+	83	151
chr1	67861445	67861595	GeneS|SNP_2	0	+	84	152
chr1	67861445	67861595	GeneS|SNP_2	0	+	85	153
chr1	67861445	67861595	GeneS|SNP_2	0	+	86	153
chr1	67861445	67861595	GeneS|SNP_2	0	+	87	153
chr1	67861445	67861595	GeneS|SNP_2	0	+	88	152
chr1	67861445	67861595	GeneS|SNP_2	0	+	89	147
chr1	67861445	67861595	GeneS|SNP_2	0	+	90	145
chr1	67861445	67861595	GeneS|SNP_2	0	+	91	145
chr1	67861445	67861595	GeneS|SNP_2	0	+	92	148
chr1	67861445	67861595	GeneS|SNP_2	0	+	93	150
chr1	67861445	67861595	GeneS|SNP_2	0	+	94	152
chr1	67861445	67861595	GeneS|SNP_2	0	+	95	154
chr1	67861445	67861595	GeneS|SNP_2	0	+	96	156
chr1	67861445	67861595	GeneS|SNP_2	0	+	97	156
chr1	67861445	67861595	GeneS|SNP_2	0	+	98	156
chr1	67861445	67861595	GeneS|SNP_2	0	+	99	156
chr1	67861445	67861595	GeneS|SNP_2	0	+	100	157
chr1	67861445	67861595	GeneS|SNP_2	0	+	101	153
chr1	67861445	67861595	GeneS|SNP_2	0	+	102	150
chr1	67861445	67861595	GeneS|SNP_2	0	+	103	149
chr1	67861445	67861595	GeneS|SNP_2	0	+	104	147
chr1	67861445	67861595	GeneS|SNP_2	0	+	105	148
chr1	67861445	67861595	GeneS|SNP_2	0	+	106	149
chr1	67861445	67861595	GeneS|SNP_2	0	+	107	149
chr1	67861445	67861595	GeneS|SNP_2	0	+	108	149
chr1	67861445	67861595	GeneS|SNP_2	0	+	109	147
chr1	67861445	67861595	GeneS|SNP_2	0	+	110	147
chr1	67861445	67861595	GeneS|SNP_2	0	+	111	146
chr1	67861445	67861595	GeneS|SNP_2	0	+	112	145
chr1	67861445	67861595	GeneS|SNP_2	0	+	113	145
chr1	67861445	67861595	GeneS|SNP_2	0	+	114	144
chr1	67861445	67861595	GeneS|SNP_2	0	+	115	144
chr1	67861445	67861595	GeneS|SNP_2	0	+	116	143
chr1	67861445	67861595	GeneS|SNP_2	0	+	117	147
chr1	67861445	67861595	GeneS|SNP_2	0	+	118	148
chr1	67861445	67861595	GeneS|SNP_2	0	+	119	148
chr1	67861445	67861595	GeneS|SNP_2	0	+	120	148
chr1	67861445	67861595	GeneS|SNP_2	0	+	121	148
chr1	67861445	67861595	GeneS|SNP_2	0	+	122	147
chr1	67861445	67861595	GeneS|SNP_2	0	+	123	146
chr1	67861445	67861595	GeneS|SNP_2	0	+	124	145
chr1	67861445	67861595	GeneS|SNP_2	0	+	125	145
chr1	67861445	67861595	GeneS|SNP_2	0	+	126	145
chr1	67861445	67861595	GeneS|SNP_2	0	+	127	147
chr1	67861445	67861595	GeneS|SNP_2	0	+	128	147
chr1	67861445	67861595	GeneS|SNP_2	0	+	129	148
chr1	67861445	67861595	GeneS|SNP_2	0	+	130	150
chr1	67861445	67861595	GeneS|SNP_2	0	+	131	149
chr1	67861445	67861595	GeneS|SNP_2	0	+	132	149
chr1	67861445	67861595	GeneS|SNP_2	0	+	133	149
chr1	67861445	67861595	GeneS|SNP_2	0	+	134	146
chr1	67861445	67861595	GeneS|SNP_2	0	+	135	147
chr1	67861445	67861595	GeneS|SNP_2	0	+	136	147
chr1	67861445	67861595	GeneS|SNP_2	0	+	137	146
chr1	67861445	67861595	GeneS|SNP_2	0	+	138	146
chr1	67861445	67861595	GeneS|SNP_2	0	+	139	146
chr1	67861445	67861595	GeneS|SNP_2	0	+	140	145
chr1	67861445	67861595	GeneS|SNP_2	0	+	141	145
chr1	67861445	67861595	GeneS|SNP_2	0	+	142	145
chr1	67861445	67861595	GeneS|SNP_2	0	+	143	146
chr1	67861445	67861595	GeneS|SNP_2	0	+	144	147
chr1	67861445	67861595	GeneS|SNP_2	0	+	145	147
chr1	67861445	67861595	GeneS|SNP_2	0	+	146	149
chr1	67861445	67861595	GeneS|SNP_2	0	+	147	150
chr1	67861445	67861595	GeneS|SNP_2	0	+	148	152
chr1	67861445	67861595	GeneS|SNP_2	0	+	149	152
chr1	67861445	67861595	GeneS|SNP_2	0	+	150	153
chr1	179520431	179520581	GeneS|SNP_1	0	+	1	145
chr1	179520431	179520581	GeneS|SNP_1	0	+	2	146
chr1	179520431	179520581	GeneS|SNP_1	0	+	3	147
chr1	179520431	179520581	GeneS|SNP_1	0	+	4	146
chr1	179520431	179520581	GeneS|SNP_1	0	+	5	147
chr1	179520431	179520581	GeneS|SNP_1	0	+	6	151
chr1	179520431	179520581	GeneS|SNP_1	0	+	7	151
chr1	179520431	179520581	GeneS|SNP_1	0	+	8	152
chr1	179520431	179520581	GeneS|SNP_1	0	+	9	152
chr1	179520431	179520581	GeneS|SNP_1	0	+	10	152
chr1	179520431	179520581	GeneS|SNP_1	0	+	11	153
chr1	179520431	179520581	GeneS|SNP_1	0	+	12	153
chr1	179520431	179520581	GeneS|SNP_1	0	+	13	152
chr1	179520431	179520581	GeneS|SNP_1	0	+	14	151
chr1	179520431	179520581	GeneS|SNP_1	0	+	15	151
chr1	179520431	179520581	GeneS|SNP_1	0	+	16	151
chr1	179520431	179520581	GeneS|SNP_1	0	+	17	149
chr1	179520431	179520581	GeneS|SNP_1	0	+	18	151
chr1	179520431	179520581	GeneS|SNP_1	0	+	19	153
chr1	179520431	179520581	GeneS|SNP_1	0	+	20	154
chr1	179520431	179520581	GeneS|SNP_1	0	+	21	157
chr1	179520431	179520581	GeneS|SNP_1	0	+	22	159
chr1	179520431	179520581	GeneS|SNP_1	0	+	23	161
chr1	179520431	179520581	GeneS|SNP_1	0	+	24	162
chr1	179520431	179520581	GeneS|SNP_1	0	+	25	159
chr1	179520431	179520581	GeneS|SNP_1	0	+	26	160
chr1	179520431	179520581	GeneS|SNP_1	0	+	27	161
chr1	179520431	179520581	GeneS|SNP_1	0	+	28	160
chr1	179520431	179520581	GeneS|SNP_1	0	+	29	162
chr1	179520431	179520581	GeneS|SNP_1	0	+	30	162
chr1	179520431	179520581	GeneS|SNP_1	0	+	31	162
chr1	179520431	179520581	GeneS|SNP_1	0	+	32	161
chr1	179520431	179520581	GeneS|SNP_1	0	+	33	160
chr1	179520431	179520581	GeneS|SNP_1	0	+	34	160
chr1	179520431	179520581	GeneS|SNP_1	0	+	35	161
chr1	179520431	179520581	GeneS|SNP_1	0	+	36	161
chr1	179520431	179520581	GeneS|SNP_1	0	+	37	160
chr1	179520431	179520581	GeneS|SNP_1	0	+	38	159
chr1	179520431	179520581	GeneS|SNP_1	0	+	39	158
chr1	179520431	179520581	GeneS|SNP_1	0	+	40	158
chr1	179520431	179520581	GeneS|SNP_1	0	+	41	157
chr1	179520431	179520581	GeneS|SNP_1	0	+	42	158
chr1	179520431	179520581	GeneS|SNP_1	0	+	43	161
chr1	179520431	179520581	GeneS|SNP_1	0	+	44	161
chr1	179520431	179520581	GeneS|SNP_1	0	+	45	165
chr1	179520431	179520581	GeneS|SNP_1	0	+	46	169
chr1	179520431	179520581	GeneS|SNP_1	0	+	47	169
chr1	179520431	179520581	GeneS|SNP_1	0	+	48	168
chr1	179520431	179520581	GeneS|SNP_1	0	+	49	167
chr1	179520431	179520581	GeneS|SNP_1	0	+	50	167
chr1	179520431	179520581	GeneS|SNP_1	0	+	51	166
chr1	179520431	179520581	GeneS|SNP_1	0	+	52	167
chr1	179520431	179520581	GeneS|SNP_1	0	+	53	166
chr1	179520431	179520581	GeneS|SNP_1	0	+	54	168
chr1	179520431	179520581	GeneS|SNP_1	0	+	55	167
chr1	179520431	179520581	GeneS|SNP_1	0	+	56	168
chr1	179520431	179520581	GeneS|SNP_1	0	+	57	166
chr1	179520431	179520581	GeneS|SNP_1	0	+	58	165
chr1	179520431	179520581	GeneS|SNP_1	0	+	59	165
chr1	179520431	179520581	GeneS|SNP_1	0	+	60	165
chr1	179520431	179520581	GeneS|SNP_1	0	+	61	166
chr1	179520431	179520581	GeneS|SNP_1	0	+	62	167
chr1	179520431	179520581	GeneS|SNP_1	0	+	63	166
chr1	179520431	179520581	GeneS|SNP_1	0	+	64	167
chr1	179520431	179520581	GeneS|SNP_1	0	+	65	170
chr1	179520431	179520581	GeneS|SNP_1	0	+	66	170
chr1	179520431	179520581	GeneS|SNP_1	0	+	67	170
chr1	179520431	179520581	GeneS|SNP_1	0	+	68	169
chr1	179520431	179520581	GeneS|SNP_1	0	+	69	171
chr1	179520431	179520581	GeneS|SNP_1	0	+	70	175
chr1	179520431	179520581	GeneS|SNP_1	0	+	71	175
chr1	179520431	179520581	GeneS|SNP_1	0	+	72	176
chr1	179520431	179520581	GeneS|SNP_1	0	+	73	178
chr1	179520431	179520581	GeneS|SNP_1	0	+	74	178
chr1	179520431	179520581	GeneS|SNP_1	0	+	75	178
chr1	179520431	179520581	GeneS|SNP_1	0	+	76	179
chr1	179520431	179520581	GeneS|SNP_1	0	+	77	178
chr1	179520431	179520581	GeneS|SNP_1	0	+	78	178
chr1	179520431	179520581	GeneS|SNP_1	0	+	79	174
chr1	179520431	179520581	GeneS|SNP_1	0	+	80	173
chr1	179520431	179520581	GeneS|SNP_1	0	+	81	174
chr1	179520431	179520581	GeneS|SNP_1	0	+	82	177
chr1	179520431	179520581	GeneS|SNP_1	0	+	83	177
chr1	179520431	179520581	GeneS|SNP_1	0	+	84	177
chr1	179520431	179520581	GeneS|SNP_1	0	+	85	176
chr1	179520431	179520581	GeneS|SNP_1	0	+	86	174
chr1	179520431	179520581	GeneS|SNP_1	0	+	87	169
chr1	179520431	179520581	GeneS|SNP_1	0	+	88	169
chr1	179520431	179520581	GeneS|SNP_1	0	+	89	171
chr1	179520431	179520581	GeneS|SNP_1	0	+	90	171
chr1	179520431	179520581	GeneS|SNP_1	0	+	91	171
chr1	179520431	179520581	GeneS|SNP_1	0	+	92	170
chr1	179520431	179520581	GeneS|SNP_1	0	+	93	171
chr1	179520431	179520581	GeneS|SNP_1	0	+	94	171
chr1	179520431	179520581	GeneS|SNP_1	0	+	95	170
chr1	179520431	179520581	GeneS|SNP_1	0	+	96	171
chr1	179520431	179520581	GeneS|SNP_1	0	+	97	172
chr1	179520431	179520581	GeneS|SNP_1	0	+	98	172
chr1	179520431	179520581	GeneS|SNP_1	0	+	99	172
chr1	179520431	179520581	GeneS|SNP_1	0	+	100	173
chr1	179520431	179520581	GeneS|SNP_1	0	+	101	172
chr1	179520431	179520581	GeneS|SNP_1	0	+	102	172
chr1	179520431	179520581	GeneS|SNP_1	0	+	103	169
chr1	179520431	179520581	GeneS|SNP_1	0	+	104	167
chr1	179520431	179520581	GeneS|SNP_1	0	+	105	164
chr1	179520431	179520581	GeneS|SNP_1	0	+	106	166
chr1	179520431	179520581	GeneS|SNP_1	0	+	107	165
chr1	179520431	179520581	GeneS|SNP_1	0	+	108	164
chr1	179520431	179520581	GeneS|SNP_1	0	+	109	165
chr1	179520431	179520581	GeneS|SNP_1	0	+	110	165
chr1	179520431	179520581	GeneS|SNP_1	0	+	111	165
chr1	179520431	179520581	GeneS|SNP_1	0	+	112	167
chr1	179520431	179520581	GeneS|SNP_1	0	+	113	166
chr1	179520431	179520581	GeneS|SNP_1	0	+	114	170
chr1	179520431	179520581	GeneS|SNP_1	0	+	115	172
chr1	179520431	179520581	GeneS|SNP_1	0	+	116	172
chr1	179520431	179520581	GeneS|SNP_1	0	+	117	171
chr1	179520431	179520581	GeneS|SNP_1	0	+	118	171
chr1	179520431	179520581	GeneS|SNP_1	0	+	119	173
chr1	179520431	179520581	GeneS|SNP_1	0	+	120	173
chr1	179520431	179520581	GeneS|SNP_1	0	+	121	173
chr1	179520431	179520581	GeneS|SNP_1	0	+	122	173
chr1	179520431	179520581	GeneS|SNP_1	0	+	123	174
chr1	179520431	179520581	GeneS|SNP_1	0	+	124	174
chr1	179520431	179520581	GeneS|SNP_1	0	+	125	173
chr1	179520431	179520581	GeneS|SNP_1	0	+	126	173
chr1	179520431	179520581	GeneS|SNP_1	0	+	127	172
chr1	179520431	179520581	GeneS|SNP_1	0	+	128	172
chr1	179520431	179520581	GeneS|SNP_1	0	+	129	172
chr1	179520431	179520581	GeneS|SNP_1	0	+	130	169
chr1	179520431	179520581	GeneS|SNP_1	0	+	131	169
chr1	179520431	179520581	GeneS|SNP_1	0	+	132	171
chr1	179520431	179520581	GeneS|SNP_1	0	+	133	172
chr1	179520431	179520581	GeneS|SNP_1	0	+	134	172
chr1	179520431	179520581	GeneS|SNP_1	0	+	135	170
chr1	179520431	179520581	GeneS|SNP_1	0	+	136	170
chr1	179520431	179520581	GeneS|SNP_1	0	+	137	167
chr1	179520431	179520581	GeneS|SNP_1	0	+	138	168
chr1	179520431	179520581	GeneS|SNP_1	0	+	139	168
chr1	179520431	179520581	GeneS|SNP_1	0	+	140	170
chr1	179520431	179520581	GeneS|SNP_1	0	+	141	171
chr1	179520431	179520581	GeneS|SNP_1	0	+	142	172
chr1	179520431	179520581	GeneS|SNP_1	0	+	143	175
chr1	179520431	179520581	GeneS|SNP_1	0	+	144	177
chr1	179520431	179520581	GeneS|SNP_1	0	+	145	178
chr1	179520431	179520581	GeneS|SNP_1	0	+	146	180
chr1	179520431	179520581	GeneS|SNP_1	0	+	147	179
chr1	179520431	179520581	GeneS|SNP_1	0	+	148	176
chr1	179520431	179520581	GeneS|SNP_1	0	+	149	177
chr1	179520431	179520581	GeneS|SNP_1	0	+	150	177
chr1	204797731	204797935	GeneC|Exon_1	0	+	1	4
chr1	204797731	204797935	GeneC|Exon_1	0	+	2	4
chr1	204797731	204797935	GeneC|Exon_1	0	+	3	4
chr1	204797731	204797935	GeneC|Exon_1	0	+	4	3
chr1	204797731	204797935	GeneC|Exon_1	0	+	5	3
chr1	204797731	204797935	GeneC|Exon_1	0	+	6	3
chr1	204797731	204797935	GeneC|Exon_1	0	+	7	3
chr1	204797731	204797935	GeneC|Exon_1	0	+	8	3
chr1	204797731	204797935	GeneC|Exon_1	0	+	9	3
chr1	204797731	204797935	GeneC|Exon_1	0	+	10	4
chr1	204797731	204797935	GeneC|Exon_1	0	+	11	4
chr1	204797731	204797935	GeneC|Exon_1	0	+	12	4
chr1	204797731	204797935	GeneC|Exon_1	0	+	13	4
chr1	204797731	204797935	GeneC|Exon_1	0	+	14	4
chr1	204797731	204797935	GeneC|Exon_1	0	+	15	5
chr1	204797731	204797935	GeneC|Exon_1	0	+	16	5
chr1	204797731	204797935	GeneC|Exon_1	0	+	17	5
chr1	204797731	204797935	GeneC|Exon_1	0	+	18	5
chr1	204797731	204797935	GeneC|Exon_1	0	+	19	5
chr1	204797731	204797935	GeneC|Exon_1	0	+	20	5
chr1	204797731	204797935	GeneC|Exon_1	0	+	21	5
chr1	204797731	204797935	GeneC|Exon_1	0	+	22	6
chr1	204797731	204797935	GeneC|Exon_1	0	+	23	6
chr1	204797731	204797935	GeneC|Exon_1	0	+	24	6
chr1	204797731	204797935	GeneC|Exon_1	0	+	25	6
chr1	204797731	204797935	GeneC|Exon_1	0	+	26	7
chr1	204797731	204797935	GeneC|Exon_1	0	+	27	7
chr1	204797731	204797935	GeneC|Exon_1	0	+	28	7
chr1	204797731	204797935	GeneC|Exon_1	0	+	29	7
chr1	204797731	204797935	GeneC|Exon_1	0	+	30	7
chr1	204797731	204797935	GeneC|Exon_1	0	+	31	7
chr1	204797731	204797935	GeneC|Exon_1	0	+	32	7
chr1	204797731	204797935	GeneC|Exon_1	0	+	33	7
chr1	204797731	204797935	GeneC|Exon_1	0	+	34	8
chr1	204797731	204797935	GeneC|Exon_1	0	+	35	8
chr1	204797731	204797935	GeneC|Exon_1	0	+	36	8
chr1	204797731	204797935	GeneC|Exon_1	0	+	37	8
chr1	204797731	204797935	GeneC|Exon_1	0	+	38	8
chr1	204797731	204797935	GeneC|Exon_1	0	+	39	8
chr1	204797731	204797935	GeneC|Exon_1	0	+	40	8
chr1	204797731	204797935	GeneC|Exon_1	0	+	41	9
chr1	204797731	204797935	GeneC|Exon_1	0	+	42	9
chr1	204797731	204797935	GeneC|Exon_1	0	+	43	9
chr1	204797731	204797935	GeneC|Exon_1	0	+	44	9
chr1	204797731	204797935	GeneC|Exon_1	0	+	45	10
chr1	204797731	204797935	GeneC|Exon_1	0	+	46	11
chr1	204797731	204797935	GeneC|Exon_1	0	+	47	11
chr1	204797731	204797935	GeneC|Exon_1	0	+	48	12
chr1	204797731	204797935	GeneC|Exon_1	0	+	49	13
chr1	204797731	204797935	GeneC|Exon_1	0	+	50	13
chr1	204797731	204797935	GeneC|Exon_1	0	+	51	14
chr1	204797731	204797935	GeneC|Exon_1	0	+	52	14
chr1	204797731	204797935	GeneC|Exon_1	0	+	53	14
chr1	204797731	204797935	GeneC|Exon_1	0	+	54	15
chr1	204797731	204797935	GeneC|Exon_1	0	+	55	15
chr1	204797731	204797935	GeneC|Exon_1	0	+	56	16
chr1	204797731	204797935	GeneC|Exon_1	0	+	57	16
chr1	204797731	204797935	GeneC|Exon_1	0	+	58	16
chr1	204797731	204797935	GeneC|Exon_1	0	+	59	17
chr1	204797731	204797935	GeneC|Exon_1	0	+	60	17
chr1	204797731	204797935	GeneC|Exon_1	0	+	61	17
chr1	204797731	204797935	GeneC|Exon_1	0	+	62	17
chr1	204797731	204797935	GeneC|Exon_1	0	+	63	18
chr1	204797731	204797935	GeneC|Exon_1	0	+	64	19
chr1	204797731	204797935	GeneC|Exon_1	0	+	65	20
chr1	204797731	204797935	GeneC|Exon_1	0	+	66	20
chr1	204797731	204797935	GeneC|Exon_1	0	+	67	21
chr1	204797731	204797935	GeneC|Exon_1	0	+	68	21
chr1	204797731	204797935	GeneC|Exon_1	0	+	69	21
chr1	204797731	204797935	GeneC|Exon_1	0	+	70	22
chr1	204797731	204797935	GeneC|Exon_1	0	+	71	22
chr1	204797731	204797935	GeneC|Exon_1	0	+	72	23
chr1	204797731	204797935	GeneC|Exon_1	0	+	73	23
chr1	204797731	204797935	GeneC|Exon_1	0	+	74	23
chr1	204797731	204797935	GeneC|Exon_1	0	+	75	24
chr1	204797731	204797935	GeneC|Exon_1	0	+	76	24
chr1	204797731	204797935	GeneC|Exon_1	0	+	77	25
chr1	204797731	204797935	GeneC|Exon_1	0	+	78	25
chr1	204797731	204797935	GeneC|Exon_1	0	+	79	25
chr1	204797731	204797935	GeneC|Exon_1	0	+	80	27
chr1	204797731	204797935	GeneC|Exon_1	0	+	81	28
chr1	204797731	204797935	GeneC|Exon_1	0	+	82	28
chr1	204797731	204797935	GeneC|Exon_1	0	+	83	29
chr1	204797731	204797935	GeneC|Exon_1	0	+	84	29
chr1	204797731	204797935	GeneC|Exon_1	0	+	85	29
chr1	204797731	204797935	GeneC|Exon_1	0	+	86	29
chr1	204797731	204797935	GeneC|Exon_1	0	+	87	29
chr1	204797731	204797935	GeneC|Exon_1	0	+	88	29
chr1	204797731	204797935	GeneC|Exon_1	0	+	89	29
chr1	204797731	204797935	GeneC|Exon_1	0	+	90	29
chr1	204797731	204797935	GeneC|Exon_1	0	+	91	29
chr1	204797731	204797935	GeneC|Exon_1	0	+	92	29
chr1	204797731	204797935	GeneC|Exon_1	0	+	93	29
chr1	204797731	204797935	GeneC|Exon_1	0	+	94	30
chr1	204797731	204797935	GeneC|Exon_1	0	+	95	30
chr1	204797731	204797935	GeneC|Exon_1	0	+	96	30
chr1	204797731	204797935	GeneC|Exon_1	0	+	97	31
chr1	204797731	204797935	GeneC|Exon_1	0	+	98	33
chr1	204797731	204797935	GeneC|Exon_1	0	+	99	33
chr1	204797731	204797935	GeneC|Exon_1	0	+	100	33
chr1	204797731	204797935	GeneC|Exon_1	0	+	101	34
chr1	204797731	204797935	GeneC|Exon_1	0	+	102	34
chr1	204797731	204797935	GeneC|Exon_1	0	+	103	35
chr1	204797731	204797935	GeneC|Exon_1	0	+	104	35
chr1	204797731	204797935	GeneC|Exon_1	0	+	105	35
chr1	204797731	204797935	GeneC|Exon_1	0	+	106	35
chr1	204797731	204797935	GeneC|Exon_1	0	+	107	35
chr1	204797731	204797935	GeneC|Exon_1	0	+	108	35
chr1	204797731	204797935	GeneC|Exon_1	0	+	109	35
chr1	204797731	204797935	GeneC|Exon_1	0	+	110	36
chr1	204797731	204797935	GeneC|Exon_1	0	+	111	37
chr1	204797731	204797935	GeneC|Exon_1	0	+	112	37
chr1	204797731	204797935	GeneC|Exon_1	0	+	113	37
chr1	204797731	204797935	GeneC|Exon_1	0	+	114	36
chr1	204797731	204797935	GeneC|Exon_1	0	+	115	38
chr1	204797731	204797935	GeneC|Exon_1	0	+	116	38
chr1	204797731	204797935	GeneC|Exon_1	0	+	117	38
chr1	204797731	204797935	GeneC|Exon_1	0	+	118	38
chr1	204797731	204797935	GeneC|Exon_1	0	+	119	39
chr1	204797731	204797935	GeneC|Exon_1	0	+	120	39
chr1	204797731	204797935	GeneC|Exon_1	0	+	121	38
chr1	204797731	204797935	GeneC|Exon_1	0	+	122	39
chr1	204797731	204797935	GeneC|Exon_1	0	+	123	40
chr1	204797731	204797935	GeneC|Exon_1	0	+	124	41
chr1	204797731	204797935	GeneC|Exon_1	0	+	125	41
chr1	204797731	204797935	GeneC|Exon_1	0	+	126	40
chr1	204797731	204797935	GeneC|Exon_1	0	+	127	38
chr1	204797731	204797935	GeneC|Exon_1	0	+	128	38
chr1	204797731	204797935	GeneC|Exon_1	0	+	129	37
chr1	204797731	204797935	GeneC|Exon_1	0	+	130	38
chr1	204797731	204797935	GeneC|Exon_1	0	+	131	38
chr1	204797731	204797935	GeneC|Exon_1	0	+	132	38
chr1	204797731	204797935	GeneC|Exon_1	0	+	133	39
chr1	204797731	204797935	GeneC|Exon_1	0	+	134	39
chr1	204797731	204797935	GeneC|Exon_1	0	+	135	39
chr1	204797731	204797935	GeneC|Exon_1	0	+	136	40
chr1	204797731	204797935	GeneC|Exon_1	0	+	137	40
chr1	204797731	204797935	GeneC|Exon_1	0	+	138	40
chr1	204797731	204797935	GeneC|Exon_1	0	+	139	40
chr1	204797731	204797935	GeneC|Exon_1	0	+	140	40
chr1	204797731	204797935	GeneC|Exon_1	0	+	141	40
chr1	204797731	204797935	GeneC|Exon_1	0	+	142	40
chr1	204797731	204797935	GeneC|Exon_1	0	+	143	40
chr1	204797731	204797935	GeneC|Exon_1	0	+	144	40
chr1	204797731	204797935	GeneC|Exon_1	0	+	145	40
chr1	204797731	204797935	GeneC|Exon_1	0	+	146	40
chr1	204797731	204797935	GeneC|Exon_1	0	+	147	40
chr1	204797731	204797935	GeneC|Exon_1	0	+	148	40
chr1	204797731	204797935	GeneC|Exon_1	0	+	149	40
chr1	204797731	204797935	GeneC|Exon_1	0	+	150	40
chr1	204797731	204797935	GeneC|Exon_1	0	+	151	42
chr1	204797731	204797935	GeneC|Exon_1	0	+	152	42
chr1	204797731	204797935	GeneC|Exon_1	0	+	153	42
chr1	204797731	204797935	GeneC|Exon_1	0	+	154	42
chr1	204797731	204797935	GeneC|Exon_1	0	+	155	42
chr1	204797731	204797935	GeneC|Exon_1	0	+	156	44
chr1	204797731	204797935	GeneC|Exon_1	0	+	157	44
chr1	204797731	204797935	GeneC|Exon_1	0	+	158	44
chr1	204797731	204797935	GeneC|Exon_1	0	+	159	45
chr1	204797731	204797935	GeneC|Exon_1	0	+	160	45
chr1	204797731	204797935	GeneC|Exon_1	0	+	161	45
chr1	204797731	204797935	GeneC|Exon_1	0	+	162	45
chr1	204797731	204797935	GeneC|Exon_1	0	+	163	45
chr1	204797731	204797935	GeneC|Exon_1	0	+	164	45
chr1	204797731	204797935	GeneC|Exon_1	0	+	165	44
chr1	204797731	204797935	GeneC|Exon_1	0	+	166	46
chr1	204797731	204797935	GeneC|Exon_1	0	+	167	46
chr1	204797731	204797935	GeneC|Exon_1	0	+	168	47
chr1	204797731	204797935	GeneC|Exon_1	0	+	169	47
chr1	204797731	204797935	GeneC|Exon_1	0	+	170	47
chr1	204797731	204797935	GeneC|Exon_1	0	+	171	47
chr1	204797731	204797935	GeneC|Exon_1	0	+	172	47
chr1	204797731	204797935	GeneC|Exon_1	0	+	173	47
chr1	204797731	204797935	GeneC|Exon_1	0	+	174	47
chr1	204797731	204797935	GeneC|Exon_1	0	+	175	47
chr1	204797731	204797935	GeneC|Exon_1	0	+	176	48
chr1	204797731	204797935	GeneC|Exon_1	0	+	177	47
chr1	204797731	204797935	GeneC|Exon_1	0	+	178	46
chr1	204797731	204797935	GeneC|Exon_1	0	+	179	46
chr1	204797731	204797935	GeneC|Exon_1	0	+	180	46
chr1	204797731	204797935	GeneC|Exon_1	0	+	181	46
chr1	204797731	204797935	GeneC|Exon_1	0	+	182	46
chr1	204797731	204797935	GeneC|Exon_1	0	+	183	46
chr1	204797731	204797935	GeneC|Exon_1	0	+	184	46
chr1	204797731	204797935	GeneC|Exon_1	0	+	185	46
chr1	204797731	204797935	GeneC|Exon_1	0	+	186	46
chr1	204797731	204797935	GeneC|Exon_1	0	+	187	47
chr1	204797731	204797935	GeneC|Exon_1	0	+	188	47
chr1	204797731	204797935	GeneC|Exon_1	0	+	189	47
chr1	204797731	204797935	GeneC|Exon_1	0	+	190	47
chr1	204797731	204797935	GeneC|Exon_1	0	+	191	47
chr1	204797731	204797935	GeneC|Exon_1	0	+	192	47
chr1	204797731	204797935	GeneC|Exon_1	0	+	193	46
chr1	204797731	204797935	GeneC|Exon_1	0	+	194	46
chr1	204797731	204797935	GeneC|Exon_1	0	+	195	45
chr1	204797731	204797935	GeneC|Exon_1	0	+	196	45
chr1	204797731	204797935	GeneC|Exon_1	0	+	197	45
chr1	204797731	204797935	GeneC|Exon_1	0	+	198	45
chr1	204797731	204797935	GeneC|Exon_1	0	+	199	45
chr1	204797731	204797935	GeneC|Exon_1	0	+	200	44
chr1	204797731	204797935	GeneC|Exon_1	0	+	201	43
chr1	204797731	204797935	GeneC|Exon_1	0	+	202	43
chr1	204797731	204797935	GeneC|Exon_1	0	+	203	43
chr1	204797731	204797935	GeneC|Exon_1	0	+	204	43
chr1	204889734	204889893	GeneC|Exon_2	0	+	1	127
chr1	204889734	204889893	GeneC|Exon_2	0	+	2	130
chr1	204889734	204889893	GeneC|Exon_2	0	+	3	130
chr1	204889734	204889893	GeneC|Exon_2	0	+	4	132
chr1	204889734	204889893	GeneC|Exon_2	0	+	5	133
chr1	204889734	204889893	GeneC|Exon_2	0	+	6	137
chr1	204889734	204889893	GeneC|Exon_2	0	+	7	139
chr1	204889734	204889893	GeneC|Exon_2	0	+	8	139
chr1	204889734	204889893	GeneC|Exon_2	0	+	9	139
chr1	204889734	204889893	GeneC|Exon_2	0	+	10	139
chr1	204889734	204889893	GeneC|Exon_2	0	+	11	139
chr1	204889734	204889893	GeneC|Exon_2	0	+	12	139
chr1	204889734	204889893	GeneC|Exon_2	0	+	13	139
chr1	204889734	204889893	GeneC|Exon_2	0	+	14	141
chr1	204889734	204889893	GeneC|Exon_2	0	+	15	142
chr1	204889734	204889893	GeneC|Exon_2	0	+	16	145
chr1	204889734	204889893	GeneC|Exon_2	0	+	17	146
chr1	204889734	204889893	GeneC|Exon_2	0	+	18	145
chr1	204889734	204889893	GeneC|Exon_2	0	+	19	148
chr1	204889734	204889893	GeneC|Exon_2	0	+	20	148
chr1	204889734	204889893	GeneC|Exon_2	0	+	21	149
chr1	204889734	204889893	GeneC|Exon_2	0	+	22	150
chr1	204889734	204889893	GeneC|Exon_2	0	+	23	150
chr1	204889734	204889893	GeneC|Exon_2	0	+	24	151
chr1	204889734	204889893	GeneC|Exon_2	0	+	25	152
chr1	204889734	204889893	GeneC|Exon_2	0	+	26	153
chr1	204889734	204889893	GeneC|Exon_2	0	+	27	151
chr1	204889734	204889893	GeneC|Exon_2	0	+	28	152
chr1	204889734	204889893	GeneC|Exon_2	0	+	29	154
chr1	204889734	204889893	GeneC|Exon_2	0	+	30	153
chr1	204889734	204889893	GeneC|Exon_2	0	+	31	156
chr1	204889734	204889893	GeneC|Exon_2	0	+	32	155
chr1	204889734	204889893	GeneC|Exon_2	0	+	33	155
chr1	204889734	204889893	GeneC|Exon_2	0	+	34	156
chr1	204889734	204889893	GeneC|Exon_2	0	+	35	155
chr1	204889734	204889893	GeneC|Exon_2	0	+	36	155
chr1	204889734	204889893	GeneC|Exon_2	0	+	37	154
chr1	204889734	204889893	GeneC|Exon_2	0	+	38	155
chr1	204889734	204889893	GeneC|Exon_2	0	+	39	155
chr1	204889734	204889893	GeneC|Exon_2	0	+	40	155
chr1	204889734	204889893	GeneC|Exon_2	0	+	41	155
chr1	204889734	204889893	GeneC|Exon_2	0	+	42	156
chr1	204889734	204889893	GeneC|Exon_2	0	+	43	157
chr1	204889734	204889893	GeneC|Exon_2	0	+	44	156
chr1	204889734	204889893	GeneC|Exon_2	0	+	45	157
chr1	204889734	204889893	GeneC|Exon_2	0	+	46	158
chr1	204889734	204889893	GeneC|Exon_2	0	+	47	159
chr1	204889734	204889893	GeneC|Exon_2	0	+	48	161
chr1	204889734	204889893	GeneC|Exon_2	0	+	49	161
chr1	204889734	204889893	GeneC|Exon_2	0	+	50	161
chr1	204889734	204889893	GeneC|Exon_2	0	+	51	162
chr1	204889734	204889893	GeneC|Exon_2	0	+	52	162
chr1	204889734	204889893	GeneC|Exon_2	0	+	53	164
chr1	204889734	204889893	GeneC|Exon_2	0	+	54	166
chr1	204889734	204889893	GeneC|Exon_2	0	+	55	169
chr1	204889734	204889893	GeneC|Exon_2	0	+	56	169
chr1	204889734	204889893	GeneC|Exon_2	0	+	57	169
chr1	204889734	204889893	GeneC|Exon_2	0	+	58	171
chr1	204889734	204889893	GeneC|Exon_2	0	+	59	175
chr1	204889734	204889893	GeneC|Exon_2	0	+	60	176
chr1	204889734	204889893	GeneC|Exon_2	0	+	61	176
chr1	204889734	204889893	GeneC|Exon_2	0	+	62	175
chr1	204889734	204889893	GeneC|Exon_2	0	+	63	174
chr1	204889734	204889893	GeneC|Exon_2	0	+	64	174
chr1	204889734	204889893	GeneC|Exon_2	0	+	65	173
chr1	204889734	204889893	GeneC|Exon_2	0	+	66	171
chr1	204889734	204889893	GeneC|Exon_2	0	+	67	171
chr1	204889734	204889893	GeneC|Exon_2	0	+	68	171
chr1	204889734	204889893	GeneC|Exon_2	0	+	69	171
chr1	204889734	204889893	GeneC|Exon_2	0	+	70	171
chr1	204889734	204889893	GeneC|Exon_2	0	+	71	173
chr1	204889734	204889893	GeneC|Exon_2	0	+	72	173
chr1	204889734	204889893	GeneC|Exon_2	0	+	73	174
chr1	204889734	204889893	GeneC|Exon_2	0	+	74	174
chr1	204889734	204889893	GeneC|Exon_2	0	+	75	174
chr1	204889734	204889893	GeneC|Exon_2	0	+	76	173
chr1	204889734	204889893	GeneC|Exon_2	0	+	77	176
chr1	204889734	204889893	GeneC|Exon_2	0	+	78	176
chr1	204889734	204889893	GeneC|Exon_2	0	+	79	175
chr1	204889734	204889893	GeneC|Exon_2	0	+	80	174
chr1	204889734	204889893	GeneC|Exon_2	0	+	81	174
chr1	204889734	204889893	GeneC|Exon_2	0	+	82	173
chr1	204889734	204889893	GeneC|Exon_2	0	+	83	171
chr1	204889734	204889893	GeneC|Exon_2	0	+	84	172
chr1	204889734	204889893	GeneC|Exon_2	0	+	85	170
chr1	204889734	204889893	GeneC|Exon_2	0	+	86	170
chr1	204889734	204889893	GeneC|Exon_2	0	+	87	170
chr1	204889734	204889893	GeneC|Exon_2	0	+	88	172
chr1	204889734	204889893	GeneC|Exon_2	0	+	89	173
chr1	204889734	204889893	GeneC|Exon_2	0	+	90	173
chr1	204889734	204889893	GeneC|Exon_2	0	+	91	173
chr1	204889734	204889893	GeneC|Exon_2	0	+	92	174
chr1	204889734	204889893	GeneC|Exon_2	0	+	93	172
chr1	204889734	204889893	GeneC|Exon_2	0	+	94	173
chr1	204889734	204889893	GeneC|Exon_2	0	+	95	174
chr1	204889734	204889893	GeneC|Exon_2	0	+	96	173
chr1	204889734	204889893	GeneC|Exon_2	0	+	97	173
chr1	204889734	204889893	GeneC|Exon_2	0	+	98	173
chr1	204889734	204889893	GeneC|Exon_2	0	+	99	172
chr1	204889734	204889893	GeneC|Exon_2	0	+	100	175
chr1	204889734	204889893	GeneC|Exon_2	0	+	101	171
chr1	204889734	204889893	GeneC|Exon_2	0	+	102	170
chr1	204889734	204889893	GeneC|Exon_2	0	+	103	167
chr1	204889734	204889893	GeneC|Exon_2	0	+	104	168
chr1	204889734	204889893	GeneC|Exon_2	0	+	105	167
chr1	204889734	204889893	GeneC|Exon_2	0	+	106	168
chr1	204889734	204889893	GeneC|Exon_2	0	+	107	168
chr1	204889734	204889893	GeneC|Exon_2	0	+	108	167
chr1	204889734	204889893	GeneC|Exon_2	0	+	109	169
chr1	204889734	204889893	GeneC|Exon_2	0	+	110	167
chr1	204889734	204889893	GeneC|Exon_2	0	+	111	167
chr1	204889734	204889893	GeneC|Exon_2	0	+	112	167
chr1	204889734	204889893	GeneC|Exon_2	0	+	113	162
chr1	204889734	204889893	GeneC|Exon_2	0	+	114	162
chr1	204889734	204889893	GeneC|Exon_2	0	+	115	164
chr1	204889734	204889893	GeneC|Exon_2	0	+	116	162
chr1	204889734	204889893	GeneC|Exon_2	0	+	117	163
chr1	204889734	204889893	GeneC|Exon_2	0	+	118	163
chr1	204889734	204889893	GeneC|Exon_2	0	+	119	161
chr1	204889734	204889893	GeneC|Exon_2	0	+	120	161
chr1	204889734	204889893	GeneC|Exon_2	0	+	121	161
chr1	204889734	204889893	GeneC|Exon_2	0	+	122	160
chr1	204889734	204889893	GeneC|Exon_2	0	+	123	158
chr1	204889734	204889893	GeneC|Exon_2	0	+	124	157
chr1	204889734	204889893	GeneC|Exon_2	0	+	125	160
chr1	204889734	204889893	GeneC|Exon_2	0	+	126	156
chr1	204889734	204889893	GeneC|Exon_2	0	+	127	155
chr1	204889734	204889893	GeneC|Exon_2	0	+	128	155
chr1	204889734	204889893	GeneC|Exon_2	0	+	129	151
chr1	204889734	204889893	GeneC|Exon_2	0	+	130	150
chr1	204889734	204889893	GeneC|Exon_2	0	+	131	151
chr1	204889734	204889893	GeneC|Exon_2	0	+	132	148
chr1	204889734	204889893	GeneC|Exon_2	0	+	133	148
chr1	204889734	204889893	GeneC|Exon_2	0	+	134	147
chr1	204889734	204889893	GeneC|Exon_2	0	+	135	148
chr1	204889734	204889893	GeneC|Exon_2	0	+	136	147
chr1	204889734	204889893	GeneC|Exon_2	0	+	137	146
chr1	204889734	204889893	GeneC|Exon_2	0	+	138	144
chr1	204889734	204889893	GeneC|Exon_2	0	+	139	145
chr1	204889734	204889893	GeneC|Exon_2	0	+	140	144
chr1	204889734	204889893	GeneC|Exon_2	0	+	141	145
chr1	204889734	204889893	GeneC|Exon_2	0	+	142	144
chr1	204889734	204889893	GeneC|Exon_2	0	+	143	144
chr1	204889734	204889893	GeneC|Exon_2	0	+	144	145
chr1	204889734	204889893	GeneC|Exon_2	0	+	145	145
chr1	204889734	204889893	GeneC|Exon_2	0	+	146	145
chr1	204889734	204889893	GeneC|Exon_2	0	+	147	146
chr1	204889734	204889893	GeneC|Exon_2	0	+	148	147
chr1	204889734	204889893	GeneC|Exon_2	0	+	149	144
chr1	204889734	204889893	GeneC|Exon_2	0	+	150	140
chr1	204889734	204889893	GeneC|Exon_2	0	+	151	138
chr1	204889734	204889893	GeneC|Exon_2	0	+	152	138
chr1	204889734	204889893	GeneC|Exon_2	0	+	153	137
chr1	204889734	204889893	GeneC|Exon_2	0	+	154	137
chr1	204889734	204889893	GeneC|Exon_2	0	+	155	135
chr1	204889734	204889893	GeneC|Exon_2	0	+	156	135
chr1	204889734	204889893	GeneC|Exon_2	0	+	157	133
chr1	204889734	204889893	GeneC|Exon_2	0	+	158	132
chr1	204889734	204889893	GeneC|Exon_2	0	+	159	131
chr1	204913328	204913559	GeneC|Exon_3	0	+	1	112
chr1	204913328	204913559	GeneC|Exon_3	0	+	2	112
chr1	204913328	204913559	GeneC|Exon_3	0	+	3	114
chr1	204913328	204913559	GeneC|Exon_3	0	+	4	114
chr1	204913328	204913559	GeneC|Exon_3	0	+	5	115
chr1	204913328	204913559	GeneC|Exon_3	0	+	6	115
chr1	204913328	204913559	GeneC|Exon_3	0	+	7	116
chr1	204913328	204913559	GeneC|Exon_3	0	+	8	117
chr1	204913328	204913559	GeneC|Exon_3	0	+	9	119
chr1	204913328	204913559	GeneC|Exon_3	0	+	10	120
chr1	204913328	204913559	GeneC|Exon_3	0	+	11	118
chr1	204913328	204913559	GeneC|Exon_3	0	+	12	119
chr1	204913328	204913559	GeneC|Exon_3	0	+	13	119
chr1	204913328	204913559	GeneC|Exon_3	0	+	14	119
chr1	204913328	204913559	GeneC|Exon_3	0	+	15	119
chr1	204913328	204913559	GeneC|Exon_3	0	+	16	118
chr1	204913328	204913559	GeneC|Exon_3	0	+	17	118
chr1	204913328	204913559	GeneC|Exon_3	0	+	18	120
chr1	204913328	204913559	GeneC|Exon_3	0	+	19	123
chr1	204913328	204913559	GeneC|Exon_3	0	+	20	126
chr1	204913328	204913559	GeneC|Exon_3	0	+	21	128
chr1	204913328	204913559	GeneC|Exon_3	0	+	22	129
chr1	204913328	204913559	GeneC|Exon_3	0	+	23	130
chr1	204913328	204913559	GeneC|Exon_3	0	+	24	128
chr1	204913328	204913559	GeneC|Exon_3	0	+	25	128
chr1	204913328	204913559	GeneC|Exon_3	0	+	26	128
chr1	204913328	204913559	GeneC|Exon_3	0	+	27	131
chr1	204913328	204913559	GeneC|Exon_3	0	+	28	129
chr1	204913328	204913559	GeneC|Exon_3	0	+	29	126
chr1	204913328	204913559	GeneC|Exon_3	0	+	30	128
chr1	204913328	204913559	GeneC|Exon_3	0	+	31	128
chr1	204913328	204913559	GeneC|Exon_3	0	+	32	130
chr1	204913328	204913559	GeneC|Exon_3	0	+	33	129
chr1	204913328	204913559	GeneC|Exon_3	0	+	34	129
chr1	204913328	204913559	GeneC|Exon_3	0	+	35	130
chr1	204913328	204913559	GeneC|Exon_3	0	+	36	132
chr1	204913328	204913559	GeneC|Exon_3	0	+	37	133
chr1	204913328	204913559	GeneC|Exon_3	0	+	38	132
chr1	204913328	204913559	GeneC|Exon_3	0	+	39	133
chr1	204913328	204913559	GeneC|Exon_3	0	+	40	134
chr1	204913328	204913559	GeneC|Exon_3	0	+	41	134
chr1	204913328	204913559	GeneC|Exon_3	0	+	42	135
chr1	204913328	204913559	GeneC|Exon_3	0	+	43	134
chr1	204913328	204913559	GeneC|Exon_3	0	+	44	135
chr1	204913328	204913559	GeneC|Exon_3	0	+	45	137
chr1	204913328	204913559	GeneC|Exon_3	0	+	46	138
chr1	204913328	204913559	GeneC|Exon_3	0	+	47	138
chr1	204913328	204913559	GeneC|Exon_3	0	+	48	138
chr1	204913328	204913559	GeneC|Exon_3	0	+	49	137
chr1	204913328	204913559	GeneC|Exon_3	0	+	50	138
chr1	204913328	204913559	GeneC|Exon_3	0	+	51	138
chr1	204913328	204913559	GeneC|Exon_3	0	+	52	136
chr1	204913328	204913559	GeneC|Exon_3	0	+	53	137
chr1	204913328	204913559	GeneC|Exon_3	0	+	54	138
chr1	204913328	204913559	GeneC|Exon_3	0	+	55	137
chr1	204913328	204913559	GeneC|Exon_3	0	+	56	137
chr1	204913328	204913559	GeneC|Exon_3	0	+	57	139
chr1	204913328	204913559	GeneC|Exon_3	0	+	58	140
chr1	204913328	204913559	GeneC|Exon_3	0	+	59	139
chr1	204913328	204913559	GeneC|Exon_3	0	+	60	137
chr1	204913328	204913559	GeneC|Exon_3	0	+	61	136
chr1	204913328	204913559	GeneC|Exon_3	0	+	62	137
chr1	204913328	204913559	GeneC|Exon_3	0	+	63	138
chr1	204913328	204913559	GeneC|Exon_3	0	+	64	138
chr1	204913328	204913559	GeneC|Exon_3	0	+	65	138
chr1	204913328	204913559	GeneC|Exon_3	0	+	66	136
chr1	204913328	204913559	GeneC|Exon_3	0	+	67	136
chr1	204913328	204913559	GeneC|Exon_3	0	+	68	136
chr1	204913328	204913559	GeneC|Exon_3	0	+	69	136
chr1	204913328	204913559	GeneC|Exon_3	0	+	70	139
chr1	204913328	204913559	GeneC|Exon_3	0	+	71	140
chr1	204913328	204913559	GeneC|Exon_3	0	+	72	139
chr1	204913328	204913559	GeneC|Exon_3	0	+	73	140
chr1	204913328	204913559	GeneC|Exon_3	0	+	74	140
chr1	204913328	204913559	GeneC|Exon_3	0	+	75	140
chr1	204913328	204913559	GeneC|Exon_3	0	+	76	140
chr1	204913328	204913559	GeneC|Exon_3	0	+	77	140
chr1	204913328	204913559	GeneC|Exon_3	0	+	78	140
chr1	204913328	204913559	GeneC|Exon_3	0	+	79	136
chr1	204913328	204913559	GeneC|Exon_3	0	+	80	137
chr1	204913328	204913559	GeneC|Exon_3	0	+	81	137
chr1	204913328	204913559	GeneC|Exon_3	0	+	82	138
chr1	204913328	204913559	GeneC|Exon_3	0	+	83	140
chr1	204913328	204913559	GeneC|Exon_3	0	+	84	140
chr1	204913328	204913559	GeneC|Exon_3	0	+	85	142
chr1	204913328	204913559	GeneC|Exon_3	0	+	86	143
chr1	204913328	204913559	GeneC|Exon_3	0	+	87	145
chr1	204913328	204913559	GeneC|Exon_3	0	+	88	145
chr1	204913328	204913559	GeneC|Exon_3	0	+	89	146
chr1	204913328	204913559	GeneC|Exon_3	0	+	90	145
chr1	204913328	204913559	GeneC|Exon_3	0	+	91	145
chr1	204913328	204913559	GeneC|Exon_3	0	+	92	146
chr1	204913328	204913559	GeneC|Exon_3	0	+	93	148
chr1	204913328	204913559	GeneC|Exon_3	0	+	94	148
chr1	204913328	204913559	GeneC|Exon_3	0	+	95	148
chr1	204913328	204913559	GeneC|Exon_3	0	+	96	150
chr1	204913328	204913559	GeneC|Exon_3	0	+	97	150
chr1	204913328	204913559	GeneC|Exon_3	0	+	98	150
chr1	204913328	204913559	GeneC|Exon_3	0	+	99	149
chr1	204913328	204913559	GeneC|Exon_3	0	+	100	150
chr1	204913328	204913559	GeneC|Exon_3	0	+	101	150
chr1	204913328	204913559	GeneC|Exon_3	0	+	102	148
chr1	204913328	204913559	GeneC|Exon_3	0	+	103	147
chr1	204913328	204913559	GeneC|Exon_3	0	+	104	148
chr1	204913328	204913559	GeneC|Exon_3	0	+	105	148
chr1	204913328	204913559	GeneC|Exon_3	0	+	106	148
chr1	204913328	204913559	GeneC|Exon_3	0	+	107	148
chr1	204913328	204913559	GeneC|Exon_3	0	+	108	148
chr1	204913328	204913559	GeneC|Exon_3	0	+	109	148
chr1	204913328	204913559	GeneC|Exon_3	0	+	110	148
chr1	204913328	204913559	GeneC|Exon_3	0	+	111	150
chr1	204913328	204913559	GeneC|Exon_3	0	+	112	148
chr1	204913328	204913559	GeneC|Exon_3	0	+	113	148
chr1	204913328	204913559	GeneC|Exon_3	0	+	114	148
chr1	204913328	204913559	GeneC|Exon_3	0	+	115	147
chr1	204913328	204913559	GeneC|Exon_3	0	+	116	146
chr1	204913328	204913559	GeneC|Exon_3	0	+	117	144
chr1	204913328	204913559	GeneC|Exon_3	0	+	118	144
chr1	204913328	204913559	GeneC|Exon_3	0	+	119	144
chr1	204913328	204913559	GeneC|Exon_3	0	+	120	144
chr1	204913328	204913559	GeneC|Exon_3	0	+	121	144
chr1	204913328	204913559	GeneC|Exon_3	0	+	122	142
chr1	204913328	204913559	GeneC|Exon_3	0	+	123	143
chr1	204913328	204913559	GeneC|Exon_3	0	+	124	142
chr1	204913328	204913559	GeneC|Exon_3	0	+	125	141
chr1	204913328	204913559	GeneC|Exon_3	0	+	126	141
chr1	204913328	204913559	GeneC|Exon_3	0	+	127	139
chr1	204913328	204913559	GeneC|Exon_3	0	+	128	139
chr1	204913328	204913559	GeneC|Exon_3	0	+	129	139
chr1	204913328	204913559	GeneC|Exon_3	0	+	130	140
chr1	204913328	204913559	GeneC|Exon_3	0	+	131	142
chr1	204913328	204913559	GeneC|Exon_3	0	+	132	140
chr1	204913328	204913559	GeneC|Exon_3	0	+	133	140
chr1	204913328	204913559	GeneC|Exon_3	0	+	134	140
chr1	204913328	204913559	GeneC|Exon_3	0	+	135	140
chr1	204913328	204913559	GeneC|Exon_3	0	+	136	142
chr1	204913328	204913559	GeneC|Exon_3	0	+	137	145
chr1	204913328	204913559	GeneC|Exon_3	0	+	138	144
chr1	204913328	204913559	GeneC|Exon_3	0	+	139	146
chr1	204913328	204913559	GeneC|Exon_3	0	+	140	145
chr1	204913328	204913559	GeneC|Exon_3	0	+	141	146
chr1	204913328	204913559	GeneC|Exon_3	0	+	142	146
chr1	204913328	204913559	GeneC|Exon_3	0	+	143	148
chr1	204913328	204913559	GeneC|Exon_3	0	+	144	148
chr1	204913328	204913559	GeneC|Exon_3	0	+	145	149
chr1	204913328	204913559	GeneC|Exon_3	0	+	146	149
chr1	204913328	204913559	GeneC|Exon_3	0	+	147	150
chr1	204913328	204913559	GeneC|Exon_3	0	+	148	152
chr1	204913328	204913559	GeneC|Exon_3	0	+	149	152
chr1	204913328	204913559	GeneC|Exon_3	0	+	150	152
chr1	204913328	204913559	GeneC|Exon_3	0	+	151	153
chr1	204913328	204913559	GeneC|Exon_3	0	+	152	153
chr1	204913328	204913559	GeneC|Exon_3	0	+	153	155
chr1	204913328	204913559	GeneC|Exon_3	0	+	154	153
chr1	204913328	204913559	GeneC|Exon_3	0	+	155	153
chr1	204913328	204913559	GeneC|Exon_3	0	+	156	155
chr1	204913328	204913559	GeneC|Exon_3	0	+	157	157
chr1	204913328	204913559	GeneC|Exon_3	0	+	158	157
chr1	204913328	204913559	GeneC|Exon_3	0	+	159	157
chr1	204913328	204913559	GeneC|Exon_3	0	+	160	158
chr1	204913328	204913559	GeneC|Exon_3	0	+	161	157
chr1	204913328	204913559	GeneC|Exon_3	0	+	162	154
chr1	204913328	204913559	GeneC|Exon_3	0	+	163	153
chr1	204913328	204913559	GeneC|Exon_3	0	+	164	152
chr1	204913328	204913559	GeneC|Exon_3	0	+	165	152
chr1	204913328	204913559	GeneC|Exon_3	0	+	166	152
chr1	204913328	204913559	GeneC|Exon_3	0	+	167	153
chr1	204913328	204913559	GeneC|Exon_3	0	+	168	154
chr1	204913328	204913559	GeneC|Exon_3	0	+	169	155
chr1	204913328	204913559	GeneC|Exon_3	0	+	170	154
chr1	204913328	204913559	GeneC|Exon_3	0	+	171	150
chr1	204913328	204913559	GeneC|Exon_3	0	+	172	149
chr1	204913328	204913559	GeneC|Exon_3	0	+	173	149
chr1	204913328	204913559	GeneC|Exon_3	0	+	174	151
chr1	204913328	204913559	GeneC|Exon_3	0	+	175	150
chr1	204913328	204913559	GeneC|Exon_3	0	+	176	151
chr1	204913328	204913559	GeneC|Exon_3	0	+	177	150
chr1	204913328	204913559	GeneC|Exon_3	0	+	178	148
chr1	204913328	204913559	GeneC|Exon_3	0	+	179	149
chr1	204913328	204913559	GeneC|Exon_3	0	+	180	148
chr1	204913328	204913559	GeneC|Exon_3	0	+	181	146
chr1	204913328	204913559	GeneC|Exon_3	0	+	182	146
chr1	204913328	204913559	GeneC|Exon_3	0	+	183	145
chr1	204913328	204913559	GeneC|Exon_3	0	+	184	145
chr1	204913328	204913559	GeneC|Exon_3	0	+	185	147
chr1	204913328	204913559	GeneC|Exon_3	0	+	186	147
chr1	204913328	204913559	GeneC|Exon_3	0	+	187	145
chr1	204913328	204913559	GeneC|Exon_3	0	+	188	144
chr1	204913328	204913559	GeneC|Exon_3	0	+	189	144
chr1	204913328	204913559	GeneC|Exon_3	0	+	190	143
chr1	204913328	204913559	GeneC|Exon_3	0	+	191	147
chr1	204913328	204913559	GeneC|Exon_3	0	+	192	147
chr1	204913328	204913559	GeneC|Exon_3	0	+	193	146
chr1	204913328	204913559	GeneC|Exon_3	0	+	194	145
chr1	204913328	204913559	GeneC|Exon_3	0	+	195	143
chr1	204913328	204913559	GeneC|Exon_3	0	+	196	139
chr1	204913328	204913559	GeneC|Exon_3	0	+	197	139
chr1	204913328	204913559	GeneC|Exon_3	0	+	198	138
chr1	204913328	204913559	GeneC|Exon_3	0	+	199	139
chr1	204913328	204913559	GeneC|Exon_3	0	+	200	142
chr1	204913328	204913559	GeneC|Exon_3	0	+	201	141
chr1	204913328	204913559	GeneC|Exon_3	0	+	202	139
chr1	204913328	204913559	GeneC|Exon_3	0	+	203	139
chr1	204913328	204913559	GeneC|Exon_3	0	+	204	138
chr1	204913328	204913559	GeneC|Exon_3	0	+	205	136
chr1	204913328	204913559	GeneC|Exon_3	0	+	206	135
chr1	204913328	204913559	GeneC|Exon_3	0	+	207	134
chr1	204913328	204913559	GeneC|Exon_3	0	+	208	132
chr1	204913328	204913559	GeneC|Exon_3	0	+	209	131
chr1	204913328	204913559	GeneC|Exon_3	0	+	210	131
chr1	204913328	204913559	GeneC|Exon_3	0	+	211	131
chr1	204913328	204913559	GeneC|Exon_3	0	+	212	133
chr1	204913328	204913559	GeneC|Exon_3	0	+	213	132
chr1	204913328	204913559	GeneC|Exon_3	0	+	214	131
chr1	204913328	204913559	GeneC|Exon_3	0	+	215	128
chr1	204913328	204913559	GeneC|Exon_3	0	+	216	130
chr1	204913328	204913559	GeneC|Exon_3	0	+	217	130
chr1	204913328	204913559	GeneC|Exon_3	0	+	218	130
chr1	204913328	204913559	GeneC|Exon_3	0	+	219	131
chr1	204913328	204913559	GeneC|Exon_3	0	+	220	130
chr1	204913328	204913559	GeneC|Exon_3	0	+	221	127
chr1	204913328	204913559	GeneC|Exon_3	0	+	222	125
chr1	204913328	204913559	GeneC|Exon_3	0	+	223	127
chr1	204913328	204913559	GeneC|Exon_3	0	+	224	126
chr1	204913328	204913559	GeneC|Exon_3	0	+	225	126
chr1	204913328	204913559	GeneC|Exon_3	0	+	226	125
chr1	204913328	204913559	GeneC|Exon_3	0	+	227	126
chr1	204913328	204913559	GeneC|Exon_3	0	+	228	126
chr1	204913328	204913559	GeneC|Exon_3	0	+	229	125
chr1	204913328	204913559	GeneC|Exon_3	0	+	230	124
chr1	204913328	204913559	GeneC|Exon_3	0	+	231	123
chr1	204919659	204919727	GeneC|Exon_4	0	+	1	153
chr1	204919659	204919727	GeneC|Exon_4	0	+	2	153
chr1	204919659	204919727	GeneC|Exon_4	0	+	3	156
chr1	204919659	204919727	GeneC|Exon_4	0	+	4	154
chr1	204919659	204919727	GeneC|Exon_4	0	+	5	153
chr1	204919659	204919727	GeneC|Exon_4	0	+	6	153
chr1	204919659	204919727	GeneC|Exon_4	0	+	7	155
chr1	204919659	204919727	GeneC|Exon_4	0	+	8	155
chr1	204919659	204919727	GeneC|Exon_4	0	+	9	155
chr1	204919659	204919727	GeneC|Exon_4	0	+	10	155
chr1	204919659	204919727	GeneC|Exon_4	0	+	11	156
chr1	204919659	204919727	GeneC|Exon_4	0	+	12	157
chr1	204919659	204919727	GeneC|Exon_4	0	+	13	156
chr1	204919659	204919727	GeneC|Exon_4	0	+	14	157
chr1	204919659	204919727	GeneC|Exon_4	0	+	15	156
chr1	204919659	204919727	GeneC|Exon_4	0	+	16	156
chr1	204919659	204919727	GeneC|Exon_4	0	+	17	159
chr1	204919659	204919727	GeneC|Exon_4	0	+	18	160
chr1	204919659	204919727	GeneC|Exon_4	0	+	19	159
chr1	204919659	204919727	GeneC|Exon_4	0	+	20	158
chr1	204919659	204919727	GeneC|Exon_4	0	+	21	160
chr1	204919659	204919727	GeneC|Exon_4	0	+	22	160
chr1	204919659	204919727	GeneC|Exon_4	0	+	23	160
chr1	204919659	204919727	GeneC|Exon_4	0	+	24	156
chr1	204919659	204919727	GeneC|Exon_4	0	+	25	155
chr1	204919659	204919727	GeneC|Exon_4	0	+	26	155
chr1	204919659	204919727	GeneC|Exon_4	0	+	27	155
chr1	204919659	204919727	GeneC|Exon_4	0	+	28	159
chr1	204919659	204919727	GeneC|Exon_4	0	+	29	163
chr1	204919659	204919727	GeneC|Exon_4	0	+	30	163
chr1	204919659	204919727	GeneC|Exon_4	0	+	31	163
chr1	204919659	204919727	GeneC|Exon_4	0	+	32	164
chr1	204919659	204919727	GeneC|Exon_4	0	+	33	166
chr1	204919659	204919727	GeneC|Exon_4	0	+	34	165
chr1	204919659	204919727	GeneC|Exon_4	0	+	35	168
chr1	204919659	204919727	GeneC|Exon_4	0	+	36	165
chr1	204919659	204919727	GeneC|Exon_4	0	+	37	168
chr1	204919659	204919727	GeneC|Exon_4	0	+	38	169
chr1	204919659	204919727	GeneC|Exon_4	0	+	39	169
chr1	204919659	204919727	GeneC|Exon_4	0	+	40	169
chr1	204919659	204919727	GeneC|Exon_4	0	+	41	166
chr1	204919659	204919727	GeneC|Exon_4	0	+	42	165
chr1	204919659	204919727	GeneC|Exon_4	0	+	43	165
chr1	204919659	204919727	GeneC|Exon_4	0	+	44	164
chr1	204919659	204919727	GeneC|Exon_4	0	+	45	164
chr1	204919659	204919727	GeneC|Exon_4	0	+	46	164
chr1	204919659	204919727	GeneC|Exon_4	0	+	47	160
chr1	204919659	204919727	GeneC|Exon_4	0	+	48	157
chr1	204919659	204919727	GeneC|Exon_4	0	+	49	156
chr1	204919659	204919727	GeneC|Exon_4	0	+	50	156
chr1	204919659	204919727	GeneC|Exon_4	0	+	51	156
chr1	204919659	204919727	GeneC|Exon_4	0	+	52	157
chr1	204919659	204919727	GeneC|Exon_4	0	+	53	157
chr1	204919659	204919727	GeneC|Exon_4	0	+	54	155
chr1	204919659	204919727	GeneC|Exon_4	0	+	55	156
chr1	204919659	204919727	GeneC|Exon_4	0	+	56	157
chr1	204919659	204919727	GeneC|Exon_4	0	+	57	158
chr1	204919659	204919727	GeneC|Exon_4	0	+	58	158
chr1	204919659	204919727	GeneC|Exon_4	0	+	59	158
chr1	204919659	204919727	GeneC|Exon_4	0	+	60	158
chr1	204919659	204919727	GeneC|Exon_4	0	+	61	159
chr1	204919659	204919727	GeneC|Exon_4	0	+	62	158
chr1	204919659	204919727	GeneC|Exon_4	0	+	63	156
chr1	204919659	204919727	GeneC|Exon_4	0	+	64	157
chr1	204919659	204919727	GeneC|Exon_4	0	+	65	157
chr1	204919659	204919727	GeneC|Exon_4	0	+	66	158
chr1	204919659	204919727	GeneC|Exon_4	0	+	67	157
chr1	204919659	204919727	GeneC|Exon_4	0	+	68	156
chr1	204921113	204921269	GeneC|Exon_5	0	+	1	79
chr1	204921113	204921269	GeneC|Exon_5	0	+	2	79
chr1	204921113	204921269	GeneC|Exon_5	0	+	3	79
chr1	204921113	204921269	GeneC|Exon_5	0	+	4	79
chr1	204921113	204921269	GeneC|Exon_5	0	+	5	80
chr1	204921113	204921269	GeneC|Exon_5	0	+	6	81
chr1	204921113	204921269	GeneC|Exon_5	0	+	7	83
chr1	204921113	204921269	GeneC|Exon_5	0	+	8	84
chr1	204921113	204921269	GeneC|Exon_5	0	+	9	86
chr1	204921113	204921269	GeneC|Exon_5	0	+	10	86
chr1	204921113	204921269	GeneC|Exon_5	0	+	11	86
chr1	204921113	204921269	GeneC|Exon_5	0	+	12	87
chr1	204921113	204921269	GeneC|Exon_5	0	+	13	88
chr1	204921113	204921269	GeneC|Exon_5	0	+	14	88
chr1	204921113	204921269	GeneC|Exon_5	0	+	15	88
chr1	204921113	204921269	GeneC|Exon_5	0	+	16	89
chr1	204921113	204921269	GeneC|Exon_5	0	+	17	89
chr1	204921113	204921269	GeneC|Exon_5	0	+	18	89
chr1	204921113	204921269	GeneC|Exon_5	0	+	19	90
chr1	204921113	204921269	GeneC|Exon_5	0	+	20	88
chr1	204921113	204921269	GeneC|Exon_5	0	+	21	89
chr1	204921113	204921269	GeneC|Exon_5	0	+	22	90
chr1	204921113	204921269	GeneC|Exon_5	0	+	23	91
chr1	204921113	204921269	GeneC|Exon_5	0	+	24	93
chr1	204921113	204921269	GeneC|Exon_5	0	+	25	93
chr1	204921113	204921269	GeneC|Exon_5	0	+	26	93
chr1	204921113	204921269	GeneC|Exon_5	0	+	27	94
chr1	204921113	204921269	GeneC|Exon_5	0	+	28	95
chr1	204921113	204921269	GeneC|Exon_5	0	+	29	95
chr1	204921113	204921269	GeneC|Exon_5	0	+	30	98
chr1	204921113	204921269	GeneC|Exon_5	0	+	31	98
chr1	204921113	204921269	GeneC|Exon_5	0	+	32	98
chr1	204921113	204921269	GeneC|Exon_5	0	+	33	98
chr1	204921113	204921269	GeneC|Exon_5	0	+	34	99
chr1	204921113	204921269	GeneC|Exon_5	0	+	35	104
chr1	204921113	204921269	GeneC|Exon_5	0	+	36	105
chr1	204921113	204921269	GeneC|Exon_5	0	+	37	106
chr1	204921113	204921269	GeneC|Exon_5	0	+	38	107
chr1	204921113	204921269	GeneC|Exon_5	0	+	39	106
chr1	204921113	204921269	GeneC|Exon_5	0	+	40	109
chr1	204921113	204921269	GeneC|Exon_5	0	+	41	110
chr1	204921113	204921269	GeneC|Exon_5	0	+	42	110
chr1	204921113	204921269	GeneC|Exon_5	0	+	43	111
chr1	204921113	204921269	GeneC|Exon_5	0	+	44	112
chr1	204921113	204921269	GeneC|Exon_5	0	+	45	112
chr1	204921113	204921269	GeneC|Exon_5	0	+	46	113
chr1	204921113	204921269	GeneC|Exon_5	0	+	47	114
chr1	204921113	204921269	GeneC|Exon_5	0	+	48	114
chr1	204921113	204921269	GeneC|Exon_5	0	+	49	116
chr1	204921113	204921269	GeneC|Exon_5	0	+	50	115
chr1	204921113	204921269	GeneC|Exon_5	0	+	51	113
chr1	204921113	204921269	GeneC|Exon_5	0	+	52	112
chr1	204921113	204921269	GeneC|Exon_5	0	+	53	113
chr1	204921113	204921269	GeneC|Exon_5	0	+	54	112
chr1	204921113	204921269	GeneC|Exon_5	0	+	55	113
chr1	204921113	204921269	GeneC|Exon_5	0	+	56	111
chr1	204921113	204921269	GeneC|Exon_5	0	+	57	111
chr1	204921113	204921269	GeneC|Exon_5	0	+	58	109
chr1	204921113	204921269	GeneC|Exon_5	0	+	59	107
chr1	204921113	204921269	GeneC|Exon_5	0	+	60	110
chr1	204921113	204921269	GeneC|Exon_5	0	+	61	111
chr1	204921113	204921269	GeneC|Exon_5	0	+	62	111
chr1	204921113	204921269	GeneC|Exon_5	0	+	63	112
chr1	204921113	204921269	GeneC|Exon_5	0	+	64	113
chr1	204921113	204921269	GeneC|Exon_5	0	+	65	113
chr1	204921113	204921269	GeneC|Exon_5	0	+	66	113
chr1	204921113	204921269	GeneC|Exon_5	0	+	67	115
chr1	204921113	204921269	GeneC|Exon_5	0	+	68	115
chr1	204921113	204921269	GeneC|Exon_5	0	+	69	113
chr1	204921113	204921269	GeneC|Exon_5	0	+	70	114
chr1	204921113	204921269	GeneC|Exon_5	0	+	71	116
chr1	204921113	204921269	GeneC|Exon_5	0	+	72	115
chr1	204921113	204921269	GeneC|Exon_5	0	+	73	117
chr1	204921113	204921269	GeneC|Exon_5	0	+	74	117
chr1	204921113	204921269	GeneC|Exon_5	0	+	75	117
chr1	204921113	204921269	GeneC|Exon_5	0	+	76	117
chr1	204921113	204921269	GeneC|Exon_5	0	+	77	119
chr1	204921113	204921269	GeneC|Exon_5	0	+	78	120
chr1	204921113	204921269	GeneC|Exon_5	0	+	79	119
chr1	204921113	204921269	GeneC|Exon_5	0	+	80	120
chr1	204921113	204921269	GeneC|Exon_5	0	+	81	118
chr1	204921113	204921269	GeneC|Exon_5	0	+	82	118
chr1	204921113	204921269	GeneC|Exon_5	0	+	83	119
chr1	204921113	204921269	GeneC|Exon_5	0	+	84	124
chr1	204921113	204921269	GeneC|Exon_5	0	+	85	129
chr1	204921113	204921269	GeneC|Exon_5	0	+	86	129
chr1	204921113	204921269	GeneC|Exon_5	0	+	87	130
chr1	204921113	204921269	GeneC|Exon_5	0	+	88	131
chr1	204921113	204921269	GeneC|Exon_5	0	+	89	131
chr1	204921113	204921269	GeneC|Exon_5	0	+	90	131
chr1	204921113	204921269	GeneC|Exon_5	0	+	91	131
chr1	204921113	204921269	GeneC|Exon_5	0	+	92	131
chr1	204921113	204921269	GeneC|Exon_5	0	+	93	131
chr1	204921113	204921269	GeneC|Exon_5	0	+	94	133
chr1	204921113	204921269	GeneC|Exon_5	0	+	95	135
chr1	204921113	204921269	GeneC|Exon_5	0	+	96	136
chr1	204921113	204921269	GeneC|Exon_5	0	+	97	137
chr1	204921113	204921269	GeneC|Exon_5	0	+	98	138
chr1	204921113	204921269	GeneC|Exon_5	0	+	99	137
chr1	204921113	204921269	GeneC|Exon_5	0	+	100	138
chr1	204921113	204921269	GeneC|Exon_5	0	+	101	136
chr1	204921113	204921269	GeneC|Exon_5	0	+	102	137
chr1	204921113	204921269	GeneC|Exon_5	0	+	103	141
chr1	204921113	204921269	GeneC|Exon_5	0	+	104	142
chr1	204921113	204921269	GeneC|Exon_5	0	+	105	143
chr1	204921113	204921269	GeneC|Exon_5	0	+	106	143
chr1	204921113	204921269	GeneC|Exon_5	0	+	107	145
chr1	204921113	204921269	GeneC|Exon_5	0	+	108	146
chr1	204921113	204921269	GeneC|Exon_5	0	+	109	146
chr1	204921113	204921269	GeneC|Exon_5	0	+	110	147
chr1	204921113	204921269	GeneC|Exon_5	0	+	111	151
chr1	204921113	204921269	GeneC|Exon_5	0	+	112	152
chr1	204921113	204921269	GeneC|Exon_5	0	+	113	154
chr1	204921113	204921269	GeneC|Exon_5	0	+	114	152
chr1	204921113	204921269	GeneC|Exon_5	0	+	115	152
chr1	204921113	204921269	GeneC|Exon_5	0	+	116	155
chr1	204921113	204921269	GeneC|Exon_5	0	+	117	153
chr1	204921113	204921269	GeneC|Exon_5	0	+	118	151
chr1	204921113	204921269	GeneC|Exon_5	0	+	119	151
chr1	204921113	204921269	GeneC|Exon_5	0	+	120	152
chr1	204921113	204921269	GeneC|Exon_5	0	+	121	151
chr1	204921113	204921269	GeneC|Exon_5	0	+	122	152
chr1	204921113	204921269	GeneC|Exon_5	0	+	123	151
chr1	204921113	204921269	GeneC|Exon_5	0	+	124	151
chr1	204921113	204921269	GeneC|Exon_5	0	+	125	152
chr1	204921113	204921269	GeneC|Exon_5	0	+	126	152
chr1	204921113	204921269	GeneC|Exon_5	0	+	127	153
chr1	204921113	204921269	GeneC|Exon_5	0	+	128	154
chr1	204921113	204921269	GeneC|Exon_5	0	+	129	155
chr1	204921113	204921269	GeneC|Exon_5	0	+	130	158
chr1	204921113	204921269	GeneC|Exon_5	0	+	131	158
chr1	204921113	204921269	GeneC|Exon_5	0	+	132	158
chr1	204921113	204921269	GeneC|Exon_5	0	+	133	158
chr1	204921113	204921269	GeneC|Exon_5	0	+	134	158
chr1	204921113	204921269	GeneC|Exon_5	0	+	135	158
chr1	204921113	204921269	GeneC|Exon_5	0	+	136	160
chr1	204921113	204921269	GeneC|Exon_5	0	+	137	161
chr1	204921113	204921269	GeneC|Exon_5	0	+	138	160
chr1	204921113	204921269	GeneC|Exon_5	0	+	139	157
chr1	204921113	204921269	GeneC|Exon_5	0	+	140	157
chr1	204921113	204921269	GeneC|Exon_5	0	+	141	156
chr1	204921113	204921269	GeneC|Exon_5	0	+	142	154
chr1	204921113	204921269	GeneC|Exon_5	0	+	143	155
chr1	204921113	204921269	GeneC|Exon_5	0	+	144	154
chr1	204921113	204921269	GeneC|Exon_5	0	+	145	155
chr1	204921113	204921269	GeneC|Exon_5	0	+	146	155
chr1	204921113	204921269	GeneC|Exon_5	0	+	147	155
chr1	204921113	204921269	GeneC|Exon_5	0	+	148	155
chr1	204921113	204921269	GeneC|Exon_5	0	+	149	154
chr1	204921113	204921269	GeneC|Exon_5	0	+	150	153
chr1	204921113	204921269	GeneC|Exon_5	0	+	151	153
chr1	204921113	204921269	GeneC|Exon_5	0	+	152	151
chr1	204921113	204921269	GeneC|Exon_5	0	+	153	150
chr1	204921113	204921269	GeneC|Exon_5	0	+	154	150
chr1	204921113	204921269	GeneC|Exon_5	0	+	155	150
chr1	204921113	204921269	GeneC|Exon_5	0	+	156	150
chr1	204923290	204923537	GeneC|Exon_6	0	+	1	136
chr1	204923290	204923537	GeneC|Exon_6	0	+	2	137
chr1	204923290	204923537	GeneC|Exon_6	0	+	3	136
chr1	204923290	204923537	GeneC|Exon_6	0	+	4	136
chr1	204923290	204923537	GeneC|Exon_6	0	+	5	135
chr1	204923290	204923537	GeneC|Exon_6	0	+	6	135
chr1	204923290	204923537	GeneC|Exon_6	0	+	7	133
chr1	204923290	204923537	GeneC|Exon_6	0	+	8	133
chr1	204923290	204923537	GeneC|Exon_6	0	+	9	134
chr1	204923290	204923537	GeneC|Exon_6	0	+	10	136
chr1	204923290	204923537	GeneC|Exon_6	0	+	11	137
chr1	204923290	204923537	GeneC|Exon_6	0	+	12	138
chr1	204923290	204923537	GeneC|Exon_6	0	+	13	140
chr1	204923290	204923537	GeneC|Exon_6	0	+	14	143
chr1	204923290	204923537	GeneC|Exon_6	0	+	15	144
chr1	204923290	204923537	GeneC|Exon_6	0	+	16	145
chr1	204923290	204923537	GeneC|Exon_6	0	+	17	146
chr1	204923290	204923537	GeneC|Exon_6	0	+	18	147
chr1	204923290	204923537	GeneC|Exon_6	0	+	19	146
chr1	204923290	204923537	GeneC|Exon_6	0	+	20	147
chr1	204923290	204923537	GeneC|Exon_6	0	+	21	150
chr1	204923290	204923537	GeneC|Exon_6	0	+	22	152
chr1	204923290	204923537	GeneC|Exon_6	0	+	23	153
chr1	204923290	204923537	GeneC|Exon_6	0	+	24	154
chr1	204923290	204923537	GeneC|Exon_6	0	+	25	153
chr1	204923290	204923537	GeneC|Exon_6	0	+	26	154
chr1	204923290	204923537	GeneC|Exon_6	0	+	27	152
chr1	204923290	204923537	GeneC|Exon_6	0	+	28	152
chr1	204923290	204923537	GeneC|Exon_6	0	+	29	152
chr1	204923290	204923537	GeneC|Exon_6	0	+	30	155
chr1	204923290	204923537	GeneC|Exon_6	0	+	31	154
chr1	204923290	204923537	GeneC|Exon_6	0	+	32	156
chr1	204923290	204923537	GeneC|Exon_6	0	+	33	156
chr1	204923290	204923537	GeneC|Exon_6	0	+	34	153
chr1	204923290	204923537	GeneC|Exon_6	0	+	35	153
chr1	204923290	204923537	GeneC|Exon_6	0	+	36	154
chr1	204923290	204923537	GeneC|Exon_6	0	+	37	156
chr1	204923290	204923537	GeneC|Exon_6	0	+	38	152
chr1	204923290	204923537	GeneC|Exon_6	0	+	39	154
chr1	204923290	204923537	GeneC|Exon_6	0	+	40	156
chr1	204923290	204923537	GeneC|Exon_6	0	+	41	155
chr1	204923290	204923537	GeneC|Exon_6	0	+	42	155
chr1	204923290	204923537	GeneC|Exon_6	0	+	43	155
chr1	204923290	204923537	GeneC|Exon_6	0	+	44	156
chr1	204923290	204923537	GeneC|Exon_6	0	+	45	155
chr1	204923290	204923537	GeneC|Exon_6	0	+	46	154
chr1	204923290	204923537	GeneC|Exon_6	0	+	47	155
chr1	204923290	204923537	GeneC|Exon_6	0	+	48	152
chr1	204923290	204923537	GeneC|Exon_6	0	+	49	153
chr1	204923290	204923537	GeneC|Exon_6	0	+	50	155
chr1	204923290	204923537	GeneC|Exon_6	0	+	51	155
chr1	204923290	204923537	GeneC|Exon_6	0	+	52	158
chr1	204923290	204923537	GeneC|Exon_6	0	+	53	159
chr1	204923290	204923537	GeneC|Exon_6	0	+	54	159
chr1	204923290	204923537	GeneC|Exon_6	0	+	55	163
chr1	204923290	204923537	GeneC|Exon_6	0	+	56	166
chr1	204923290	204923537	GeneC|Exon_6	0	+	57	170
chr1	204923290	204923537	GeneC|Exon_6	0	+	58	170
chr1	204923290	204923537	GeneC|Exon_6	0	+	59	170
chr1	204923290	204923537	GeneC|Exon_6	0	+	60	167
chr1	204923290	204923537	GeneC|Exon_6	0	+	61	169
chr1	204923290	204923537	GeneC|Exon_6	0	+	62	170
chr1	204923290	204923537	GeneC|Exon_6	0	+	63	170
chr1	204923290	204923537	GeneC|Exon_6	0	+	64	170
chr1	204923290	204923537	GeneC|Exon_6	0	+	65	172
chr1	204923290	204923537	GeneC|Exon_6	0	+	66	171
chr1	204923290	204923537	GeneC|Exon_6	0	+	67	171
chr1	204923290	204923537	GeneC|Exon_6	0	+	68	173
chr1	204923290	204923537	GeneC|Exon_6	0	+	69	171
chr1	204923290	204923537	GeneC|Exon_6	0	+	70	172
chr1	204923290	204923537	GeneC|Exon_6	0	+	71	172
chr1	204923290	204923537	GeneC|Exon_6	0	+	72	172
chr1	204923290	204923537	GeneC|Exon_6	0	+	73	171
chr1	204923290	204923537	GeneC|Exon_6	0	+	74	170
chr1	204923290	204923537	GeneC|Exon_6	0	+	75	171
chr1	204923290	204923537	GeneC|Exon_6	0	+	76	170
chr1	204923290	204923537	GeneC|Exon_6	0	+	77	170
chr1	204923290	204923537	GeneC|Exon_6	0	+	78	169
chr1	204923290	204923537	GeneC|Exon_6	0	+	79	171
chr1	204923290	204923537	GeneC|Exon_6	0	+	80	172
chr1	204923290	204923537	GeneC|Exon_6	0	+	81	171
chr1	204923290	204923537	GeneC|Exon_6	0	+	82	169
chr1	204923290	204923537	GeneC|Exon_6	0	+	83	171
chr1	204923290	204923537	GeneC|Exon_6	0	+	84	171
chr1	204923290	204923537	GeneC|Exon_6	0	+	85	170
chr1	204923290	204923537	GeneC|Exon_6	0	+	86	168
chr1	204923290	204923537	GeneC|Exon_6	0	+	87	166
chr1	204923290	204923537	GeneC|Exon_6	0	+	88	165
chr1	204923290	204923537	GeneC|Exon_6	0	+	89	164
chr1	204923290	204923537	GeneC|Exon_6	0	+	90	162
chr1	204923290	204923537	GeneC|Exon_6	0	+	91	161
chr1	204923290	204923537	GeneC|Exon_6	0	+	92	164
chr1	204923290	204923537	GeneC|Exon_6	0	+	93	165
chr1	204923290	204923537	GeneC|Exon_6	0	+	94	165
chr1	204923290	204923537	GeneC|Exon_6	0	+	95	165
chr1	204923290	204923537	GeneC|Exon_6	0	+	96	164
chr1	204923290	204923537	GeneC|Exon_6	0	+	97	162
chr1	204923290	204923537	GeneC|Exon_6	0	+	98	163
chr1	204923290	204923537	GeneC|Exon_6	0	+	99	161
chr1	204923290	204923537	GeneC|Exon_6	0	+	100	159
chr1	204923290	204923537	GeneC|Exon_6	0	+	101	160
chr1	204923290	204923537	GeneC|Exon_6	0	+	102	162
chr1	204923290	204923537	GeneC|Exon_6	0	+	103	161
chr1	204923290	204923537	GeneC|Exon_6	0	+	104	163
chr1	204923290	204923537	GeneC|Exon_6	0	+	105	163
chr1	204923290	204923537	GeneC|Exon_6	0	+	106	163
chr1	204923290	204923537	GeneC|Exon_6	0	+	107	165
chr1	204923290	204923537	GeneC|Exon_6	0	+	108	163
chr1	204923290	204923537	GeneC|Exon_6	0	+	109	163
chr1	204923290	204923537	GeneC|Exon_6	0	+	110	164
chr1	204923290	204923537	GeneC|Exon_6	0	+	111	164
chr1	204923290	204923537	GeneC|Exon_6	0	+	112	164
chr1	204923290	204923537	GeneC|Exon_6	0	+	113	166
chr1	204923290	204923537	GeneC|Exon_6	0	+	114	165
chr1	204923290	204923537	GeneC|Exon_6	0	+	115	163
chr1	204923290	204923537	GeneC|Exon_6	0	+	116	165
chr1	204923290	204923537	GeneC|Exon_6	0	+	117	164
chr1	204923290	204923537	GeneC|Exon_6	0	+	118	167
chr1	204923290	204923537	GeneC|Exon_6	0	+	119	168
chr1	204923290	204923537	GeneC|Exon_6	0	+	120	167
chr1	204923290	204923537	GeneC|Exon_6	0	+	121	164
chr1	204923290	204923537	GeneC|Exon_6	0	+	122	164
chr1	204923290	204923537	GeneC|Exon_6	0	+	123	163
chr1	204923290	204923537	GeneC|Exon_6	0	+	124	163
chr1	204923290	204923537	GeneC|Exon_6	0	+	125	164
chr1	204923290	204923537	GeneC|Exon_6	0	+	126	165
chr1	204923290	204923537	GeneC|Exon_6	0	+	127	164
chr1	204923290	204923537	GeneC|Exon_6	0	+	128	165
chr1	204923290	204923537	GeneC|Exon_6	0	+	129	166
chr1	204923290	204923537	GeneC|Exon_6	0	+	130	163
chr1	204923290	204923537	GeneC|Exon_6	0	+	131	160
chr1	204923290	204923537	GeneC|Exon_6	0	+	132	149
chr1	204923290	204923537	GeneC|Exon_6	0	+	133	145
chr1	204923290	204923537	GeneC|Exon_6	0	+	134	144
chr1	204923290	204923537	GeneC|Exon_6	0	+	135	119
chr1	204923290	204923537	GeneC|Exon_6	0	+	136	119
chr1	204923290	204923537	GeneC|Exon_6	0	+	137	118
chr1	204923290	204923537	GeneC|Exon_6	0	+	138	121
chr1	204923290	204923537	GeneC|Exon_6	0	+	139	120
chr1	204923290	204923537	GeneC|Exon_6	0	+	140	120
chr1	204923290	204923537	GeneC|Exon_6	0	+	141	123
chr1	204923290	204923537	GeneC|Exon_6	0	+	142	121
chr1	204923290	204923537	GeneC|Exon_6	0	+	143	124
chr1	204923290	204923537	GeneC|Exon_6	0	+	144	125
chr1	204923290	204923537	GeneC|Exon_6	0	+	145	125
chr1	204923290	204923537	GeneC|Exon_6	0	+	146	126
chr1	204923290	204923537	GeneC|Exon_6	0	+	147	126
chr1	204923290	204923537	GeneC|Exon_6	0	+	148	127
chr1	204923290	204923537	GeneC|Exon_6	0	+	149	130
chr1	204923290	204923537	GeneC|Exon_6	0	+	150	131
chr1	204923290	204923537	GeneC|Exon_6	0	+	151	130
chr1	204923290	204923537	GeneC|Exon_6	0	+	152	129
chr1	204923290	204923537	GeneC|Exon_6	0	+	153	130
chr1	204923290	204923537	GeneC|Exon_6	0	+	154	128
chr1	204923290	204923537	GeneC|Exon_6	0	+	155	127
chr1	204923290	204923537	GeneC|Exon_6	0	+	156	126
chr1	204923290	204923537	GeneC|Exon_6	0	+	157	127
chr1	204923290	204923537	GeneC|Exon_6	0	+	158	127
chr1	204923290	204923537	GeneC|Exon_6	0	+	159	126
chr1	204923290	204923537	GeneC|Exon_6	0	+	160	126
chr1	204923290	204923537	GeneC|Exon_6	0	+	161	127
chr1	204923290	204923537	GeneC|Exon_6	0	+	162	128
chr1	204923290	204923537	GeneC|Exon_6	0	+	163	128
chr1	204923290	204923537	GeneC|Exon_6	0	+	164	129
chr1	204923290	204923537	GeneC|Exon_6	0	+	165	130
chr1	204923290	204923537	GeneC|Exon_6	0	+	166	129
chr1	204923290	204923537	GeneC|Exon_6	0	+	167	130
chr1	204923290	204923537	GeneC|Exon_6	0	+	168	134
chr1	204923290	204923537	GeneC|Exon_6	0	+	169	134
chr1	204923290	204923537	GeneC|Exon_6	0	+	170	134
chr1	204923290	204923537	GeneC|Exon_6	0	+	171	136
chr1	204923290	204923537	GeneC|Exon_6	0	+	172	134
chr1	204923290	204923537	GeneC|Exon_6	0	+	173	136
chr1	204923290	204923537	GeneC|Exon_6	0	+	174	136
chr1	204923290	204923537	GeneC|Exon_6	0	+	175	135
chr1	204923290	204923537	GeneC|Exon_6	0	+	176	134
chr1	204923290	204923537	GeneC|Exon_6	0	+	177	135
chr1	204923290	204923537	GeneC|Exon_6	0	+	178	135
chr1	204923290	204923537	GeneC|Exon_6	0	+	179	136
chr1	204923290	204923537	GeneC|Exon_6	0	+	180	137
chr1	204923290	204923537	GeneC|Exon_6	0	+	181	136
chr1	204923290	204923537	GeneC|Exon_6	0	+	182	138
chr1	204923290	204923537	GeneC|Exon_6	0	+	183	137
chr1	204923290	204923537	GeneC|Exon_6	0	+	184	138
chr1	204923290	204923537	GeneC|Exon_6	0	+	185	140
chr1	204923290	204923537	GeneC|Exon_6	0	+	186	141
chr1	204923290	204923537	GeneC|Exon_6	0	+	187	141
chr1	204923290	204923537	GeneC|Exon_6	0	+	188	144
chr1	204923290	204923537	GeneC|Exon_6	0	+	189	144
chr1	204923290	204923537	GeneC|Exon_6	0	+	190	143
chr1	204923290	204923537	GeneC|Exon_6	0	+	191	142
chr1	204923290	204923537	GeneC|Exon_6	0	+	192	143
chr1	204923290	204923537	GeneC|Exon_6	0	+	193	140
chr1	204923290	204923537	GeneC|Exon_6	0	+	194	142
chr1	204923290	204923537	GeneC|Exon_6	0	+	195	143
chr1	204923290	204923537	GeneC|Exon_6	0	+	196	144
chr1	204923290	204923537	GeneC|Exon_6	0	+	197	143
chr1	204923290	204923537	GeneC|Exon_6	0	+	198	144
chr1	204923290	204923537	GeneC|Exon_6	0	+	199	148
chr1	204923290	204923537	GeneC|Exon_6	0	+	200	149
chr1	204923290	204923537	GeneC|Exon_6	0	+	201	148
chr1	204923290	204923537	GeneC|Exon_6	0	+	202	146
chr1	204923290	204923537	GeneC|Exon_6	0	+	203	144
chr1	204923290	204923537	GeneC|Exon_6	0	+	204	143
chr1	204923290	204923537	GeneC|Exon_6	0	+	205	143
chr1	204923290	204923537	GeneC|Exon_6	0	+	206	144
chr1	204923290	204923537	GeneC|Exon_6	0	+	207	146
chr1	204923290	204923537	GeneC|Exon_6	0	+	208	143
chr1	204923290	204923537	GeneC|Exon_6	0	+	209	145
chr1	204923290	204923537	GeneC|Exon_6	0	+	210	144
chr1	204923290	204923537	GeneC|Exon_6	0	+	211	143
chr1	204923290	204923537	GeneC|Exon_6	0	+	212	142
chr1	204923290	204923537	GeneC|Exon_6	0	+	213	142
chr1	204923290	204923537	GeneC|Exon_6	0	+	214	141
chr1	204923290	204923537	GeneC|Exon_6	0	+	215	140
chr1	204923290	204923537	GeneC|Exon_6	0	+	216	140
chr1	204923290	204923537	GeneC|Exon_6	0	+	217	141
chr1	204923290	204923537	GeneC|Exon_6	0	+	218	140
chr1	204923290	204923537	GeneC|Exon_6	0	+	219	138
chr1	204923290	204923537	GeneC|Exon_6	0	+	220	139
chr1	204923290	204923537	GeneC|Exon_6	0	+	221	139
chr1	204923290	204923537	GeneC|Exon_6	0	+	222	139
chr1	204923290	204923537	GeneC|Exon_6	0	+	223	141
chr1	204923290	204923537	GeneC|Exon_6	0	+	224	140
chr1	204923290	204923537	GeneC|Exon_6	0	+	225	140
chr1	204923290	204923537	GeneC|Exon_6	0	+	226	141
chr1	204923290	204923537	GeneC|Exon_6	0	+	227	141
chr1	204923290	204923537	GeneC|Exon_6	0	+	228	139
chr1	204923290	204923537	GeneC|Exon_6	0	+	229	140
chr1	204923290	204923537	GeneC|Exon_6	0	+	230	137
chr1	204923290	204923537	GeneC|Exon_6	0	+	231	138
chr1	204923290	204923537	GeneC|Exon_6	0	+	232	137
chr1	204923290	204923537	GeneC|Exon_6	0	+	233	139
chr1	204923290	204923537	GeneC|Exon_6	0	+	234	138
chr1	204923290	204923537	GeneC|Exon_6	0	+	235	138
chr1	204923290	204923537	GeneC|Exon_6	0	+	236	136
chr1	204923290	204923537	GeneC|Exon_6	0	+	237	136
chr1	204923290	204923537	GeneC|Exon_6	0	+	238	136
chr1	204923290	204923537	GeneC|Exon_6	0	+	239	136
chr1	204923290	204923537	GeneC|Exon_6	0	+	240	137
chr1	204923290	204923537	GeneC|Exon_6	0	+	241	137
chr1	204923290	204923537	GeneC|Exon_6	0	+	242	138
chr1	204923290	204923537	GeneC|Exon_6	0	+	243	137
chr1	204923290	204923537	GeneC|Exon_6	0	+	244	138
chr1	204923290	204923537	GeneC|Exon_6	0	+	245	137
chr1	204923290	204923537	GeneC|Exon_6	0	+	246	137
chr1	204923290	204923537	GeneC|Exon_6	0	+	247	138
chr1	204923931	204924104	GeneC|Exon_7	0	+	1	90
chr1	204923931	204924104	GeneC|Exon_7	0	+	2	91
chr1	204923931	204924104	GeneC|Exon_7	0	+	3	91
chr1	204923931	204924104	GeneC|Exon_7	0	+	4	93
chr1	204923931	204924104	GeneC|Exon_7	0	+	5	93
chr1	204923931	204924104	GeneC|Exon_7	0	+	6	93
chr1	204923931	204924104	GeneC|Exon_7	0	+	7	94
chr1	204923931	204924104	GeneC|Exon_7	0	+	8	96
chr1	204923931	204924104	GeneC|Exon_7	0	+	9	97
chr1	204923931	204924104	GeneC|Exon_7	0	+	10	98
chr1	204923931	204924104	GeneC|Exon_7	0	+	11	98
chr1	204923931	204924104	GeneC|Exon_7	0	+	12	98
chr1	204923931	204924104	GeneC|Exon_7	0	+	13	97
chr1	204923931	204924104	GeneC|Exon_7	0	+	14	96
chr1	204923931	204924104	GeneC|Exon_7	0	+	15	97
chr1	204923931	204924104	GeneC|Exon_7	0	+	16	98
chr1	204923931	204924104	GeneC|Exon_7	0	+	17	99
chr1	204923931	204924104	GeneC|Exon_7	0	+	18	99
chr1	204923931	204924104	GeneC|Exon_7	0	+	19	100
chr1	204923931	204924104	GeneC|Exon_7	0	+	20	100
chr1	204923931	204924104	GeneC|Exon_7	0	+	21	100
chr1	204923931	204924104	GeneC|Exon_7	0	+	22	101
chr1	204923931	204924104	GeneC|Exon_7	0	+	23	102
chr1	204923931	204924104	GeneC|Exon_7	0	+	24	103
chr1	204923931	204924104	GeneC|Exon_7	0	+	25	106
chr1	204923931	204924104	GeneC|Exon_7	0	+	26	107
chr1	204923931	204924104	GeneC|Exon_7	0	+	27	106
chr1	204923931	204924104	GeneC|Exon_7	0	+	28	106
chr1	204923931	204924104	GeneC|Exon_7	0	+	29	105
chr1	204923931	204924104	GeneC|Exon_7	0	+	30	108
chr1	204923931	204924104	GeneC|Exon_7	0	+	31	107
chr1	204923931	204924104	GeneC|Exon_7	0	+	32	106
chr1	204923931	204924104	GeneC|Exon_7	0	+	33	107
chr1	204923931	204924104	GeneC|Exon_7	0	+	34	109
chr1	204923931	204924104	GeneC|Exon_7	0	+	35	111
chr1	204923931	204924104	GeneC|Exon_7	0	+	36	113
chr1	204923931	204924104	GeneC|Exon_7	0	+	37	114
chr1	204923931	204924104	GeneC|Exon_7	0	+	38	115
chr1	204923931	204924104	GeneC|Exon_7	0	+	39	113
chr1	204923931	204924104	GeneC|Exon_7	0	+	40	115
chr1	204923931	204924104	GeneC|Exon_7	0	+	41	115
chr1	204923931	204924104	GeneC|Exon_7	0	+	42	116
chr1	204923931	204924104	GeneC|Exon_7	0	+	43	118
chr1	204923931	204924104	GeneC|Exon_7	0	+	44	118
chr1	204923931	204924104	GeneC|Exon_7	0	+	45	121
chr1	204923931	204924104	GeneC|Exon_7	0	+	46	120
chr1	204923931	204924104	GeneC|Exon_7	0	+	47	120
chr1	204923931	204924104	GeneC|Exon_7	0	+	48	120
chr1	204923931	204924104	GeneC|Exon_7	0	+	49	121
chr1	204923931	204924104	GeneC|Exon_7	0	+	50	121
chr1	204923931	204924104	GeneC|Exon_7	0	+	51	122
chr1	204923931	204924104	GeneC|Exon_7	0	+	52	122
chr1	204923931	204924104	GeneC|Exon_7	0	+	53	124
chr1	204923931	204924104	GeneC|Exon_7	0	+	54	124
chr1	204923931	204924104	GeneC|Exon_7	0	+	55	123
chr1	204923931	204924104	GeneC|Exon_7	0	+	56	123
chr1	204923931	204924104	GeneC|Exon_7	0	+	57	123
chr1	204923931	204924104	GeneC|Exon_7	0	+	58	122
chr1	204923931	204924104	GeneC|Exon_7	0	+	59	121
chr1	204923931	204924104	GeneC|Exon_7	0	+	60	120
chr1	204923931	204924104	GeneC|Exon_7	0	+	61	120
chr1	204923931	204924104	GeneC|Exon_7	0	+	62	121
chr1	204923931	204924104	GeneC|Exon_7	0	+	63	124
chr1	204923931	204924104	GeneC|Exon_7	0	+	64	123
chr1	204923931	204924104	GeneC|Exon_7	0	+	65	122
chr1	204923931	204924104	GeneC|Exon_7	0	+	66	123
chr1	204923931	204924104	GeneC|Exon_7	0	+	67	122
chr1	204923931	204924104	GeneC|Exon_7	0	+	68	122
chr1	204923931	204924104	GeneC|Exon_7	0	+	69	121
chr1	204923931	204924104	GeneC|Exon_7	0	+	70	122
chr1	204923931	204924104	GeneC|Exon_7	0	+	71	123
chr1	204923931	204924104	GeneC|Exon_7	0	+	72	123
chr1	204923931	204924104	GeneC|Exon_7	0	+	73	124
chr1	204923931	204924104	GeneC|Exon_7	0	+	74	125
chr1	204923931	204924104	GeneC|Exon_7	0	+	75	125
chr1	204923931	204924104	GeneC|Exon_7	0	+	76	124
chr1	204923931	204924104	GeneC|Exon_7	0	+	77	125
chr1	204923931	204924104	GeneC|Exon_7	0	+	78	125
chr1	204923931	204924104	GeneC|Exon_7	0	+	79	124
chr1	204923931	204924104	GeneC|Exon_7	0	+	80	123
chr1	204923931	204924104	GeneC|Exon_7	0	+	81	123
chr1	204923931	204924104	GeneC|Exon_7	0	+	82	123
chr1	204923931	204924104	GeneC|Exon_7	0	+	83	124
chr1	204923931	204924104	GeneC|Exon_7	0	+	84	124
chr1	204923931	204924104	GeneC|Exon_7	0	+	85	123
chr1	204923931	204924104	GeneC|Exon_7	0	+	86	121
chr1	204923931	204924104	GeneC|Exon_7	0	+	87	120
chr1	204923931	204924104	GeneC|Exon_7	0	+	88	123
chr1	204923931	204924104	GeneC|Exon_7	0	+	89	123
chr1	204923931	204924104	GeneC|Exon_7	0	+	90	121
chr1	204923931	204924104	GeneC|Exon_7	0	+	91	120
chr1	204923931	204924104	GeneC|Exon_7	0	+	92	119
chr1	204923931	204924104	GeneC|Exon_7	0	+	93	118
chr1	204923931	204924104	GeneC|Exon_7	0	+	94	118
chr1	204923931	204924104	GeneC|Exon_7	0	+	95	117
chr1	204923931	204924104	GeneC|Exon_7	0	+	96	117
chr1	204923931	204924104	GeneC|Exon_7	0	+	97	115
chr1	204923931	204924104	GeneC|Exon_7	0	+	98	114
chr1	204923931	204924104	GeneC|Exon_7	0	+	99	113
chr1	204923931	204924104	GeneC|Exon_7	0	+	100	112
chr1	204923931	204924104	GeneC|Exon_7	0	+	101	112
chr1	204923931	204924104	GeneC|Exon_7	0	+	102	123
chr1	204923931	204924104	GeneC|Exon_7	0	+	103	123
chr1	204923931	204924104	GeneC|Exon_7	0	+	104	123
chr1	204923931	204924104	GeneC|Exon_7	0	+	105	123
chr1	204923931	204924104	GeneC|Exon_7	0	+	106	123
chr1	204923931	204924104	GeneC|Exon_7	0	+	107	120
chr1	204923931	204924104	GeneC|Exon_7	0	+	108	118
chr1	204923931	204924104	GeneC|Exon_7	0	+	109	117
chr1	204923931	204924104	GeneC|Exon_7	0	+	110	118
chr1	204923931	204924104	GeneC|Exon_7	0	+	111	116
chr1	204923931	204924104	GeneC|Exon_7	0	+	112	116
chr1	204923931	204924104	GeneC|Exon_7	0	+	113	113
chr1	204923931	204924104	GeneC|Exon_7	0	+	114	111
chr1	204923931	204924104	GeneC|Exon_7	0	+	115	111
chr1	204923931	204924104	GeneC|Exon_7	0	+	116	111
chr1	204923931	204924104	GeneC|Exon_7	0	+	117	111
chr1	204923931	204924104	GeneC|Exon_7	0	+	118	111
chr1	204923931	204924104	GeneC|Exon_7	0	+	119	112
chr1	204923931	204924104	GeneC|Exon_7	0	+	120	113
chr1	204923931	204924104	GeneC|Exon_7	0	+	121	111
chr1	204923931	204924104	GeneC|Exon_7	0	+	122	111
chr1	204923931	204924104	GeneC|Exon_7	0	+	123	111
chr1	204923931	204924104	GeneC|Exon_7	0	+	124	110
chr1	204923931	204924104	GeneC|Exon_7	0	+	125	110
chr1	204923931	204924104	GeneC|Exon_7	0	+	126	110
chr1	204923931	204924104	GeneC|Exon_7	0	+	127	110
chr1	204923931	204924104	GeneC|Exon_7	0	+	128	109
chr1	204923931	204924104	GeneC|Exon_7	0	+	129	108
chr1	204923931	204924104	GeneC|Exon_7	0	+	130	107
chr1	204923931	204924104	GeneC|Exon_7	0	+	131	106
chr1	204923931	204924104	GeneC|Exon_7	0	+	132	106
chr1	204923931	204924104	GeneC|Exon_7	0	+	133	107
chr1	204923931	204924104	GeneC|Exon_7	0	+	134	104
chr1	204923931	204924104	GeneC|Exon_7	0	+	135	103
chr1	204923931	204924104	GeneC|Exon_7	0	+	136	103
chr1	204923931	204924104	GeneC|Exon_7	0	+	137	103
chr1	204923931	204924104	GeneC|Exon_7	0	+	138	103
chr1	204923931	204924104	GeneC|Exon_7	0	+	139	101
chr1	204923931	204924104	GeneC|Exon_7	0	+	140	101
chr1	204923931	204924104	GeneC|Exon_7	0	+	141	101
chr1	204923931	204924104	GeneC|Exon_7	0	+	142	100
chr1	204923931	204924104	GeneC|Exon_7	0	+	143	100
chr1	204923931	204924104	GeneC|Exon_7	0	+	144	99
chr1	204923931	204924104	GeneC|Exon_7	0	+	145	99
chr1	204923931	204924104	GeneC|Exon_7	0	+	146	98
chr1	204923931	204924104	GeneC|Exon_7	0	+	147	97
chr1	204923931	204924104	GeneC|Exon_7	0	+	148	98
chr1	204923931	204924104	GeneC|Exon_7	0	+	149	97
chr1	204923931	204924104	GeneC|Exon_7	0	+	150	97
chr1	204923931	204924104	GeneC|Exon_7	0	+	151	99
chr1	204923931	204924104	GeneC|Exon_7	0	+	152	99
chr1	204923931	204924104	GeneC|Exon_7	0	+	153	98
chr1	204923931	204924104	GeneC|Exon_7	0	+	154	96
chr1	204923931	204924104	GeneC|Exon_7	0	+	155	95
chr1	204923931	204924104	GeneC|Exon_7	0	+	156	96
chr1	204923931	204924104	GeneC|Exon_7	0	+	157	95
chr1	204923931	204924104	GeneC|Exon_7	0	+	158	99
chr1	204923931	204924104	GeneC|Exon_7	0	+	159	98
chr1	204923931	204924104	GeneC|Exon_7	0	+	160	97
chr1	204923931	204924104	GeneC|Exon_7	0	+	161	96
chr1	204923931	204924104	GeneC|Exon_7	0	+	162	95
chr1	204923931	204924104	GeneC|Exon_7	0	+	163	95
chr1	204923931	204924104	GeneC|Exon_7	0	+	164	93
chr1	204923931	204924104	GeneC|Exon_7	0	+	165	93
chr1	204923931	204924104	GeneC|Exon_7	0	+	166	94
chr1	204923931	204924104	GeneC|Exon_7	0	+	167	91
chr1	204923931	204924104	GeneC|Exon_7	0	+	168	92
chr1	204923931	204924104	GeneC|Exon_7	0	+	169	90
chr1	204923931	204924104	GeneC|Exon_7	0	+	170	92
chr1	204923931	204924104	GeneC|Exon_7	0	+	171	92
chr1	204923931	204924104	GeneC|Exon_7	0	+	172	92
chr1	204923931	204924104	GeneC|Exon_7	0	+	173	91
chr1	204926758	204926979	GeneC|Exon_8	0	+	1	143
chr1	204926758	204926979	GeneC|Exon_8	0	+	2	144
chr1	204926758	204926979	GeneC|Exon_8	0	+	3	145
chr1	204926758	204926979	GeneC|Exon_8	0	+	4	149
chr1	204926758	204926979	GeneC|Exon_8	0	+	5	150
chr1	204926758	204926979	GeneC|Exon_8	0	+	6	150
chr1	204926758	204926979	GeneC|Exon_8	0	+	7	150
chr1	204926758	204926979	GeneC|Exon_8	0	+	8	150
chr1	204926758	204926979	GeneC|Exon_8	0	+	9	150
chr1	204926758	204926979	GeneC|Exon_8	0	+	10	150
chr1	204926758	204926979	GeneC|Exon_8	0	+	11	150
chr1	204926758	204926979	GeneC|Exon_8	0	+	12	149
chr1	204926758	204926979	GeneC|Exon_8	0	+	13	151
chr1	204926758	204926979	GeneC|Exon_8	0	+	14	151
chr1	204926758	204926979	GeneC|Exon_8	0	+	15	152
chr1	204926758	204926979	GeneC|Exon_8	0	+	16	152
chr1	204926758	204926979	GeneC|Exon_8	0	+	17	153
chr1	204926758	204926979	GeneC|Exon_8	0	+	18	153
chr1	204926758	204926979	GeneC|Exon_8	0	+	19	152
chr1	204926758	204926979	GeneC|Exon_8	0	+	20	151
chr1	204926758	204926979	GeneC|Exon_8	0	+	21	152
chr1	204926758	204926979	GeneC|Exon_8	0	+	22	153
chr1	204926758	204926979	GeneC|Exon_8	0	+	23	151
chr1	204926758	204926979	GeneC|Exon_8	0	+	24	152
chr1	204926758	204926979	GeneC|Exon_8	0	+	25	152
chr1	204926758	204926979	GeneC|Exon_8	0	+	26	150
chr1	204926758	204926979	GeneC|Exon_8	0	+	27	151
chr1	204926758	204926979	GeneC|Exon_8	0	+	28	152
chr1	204926758	204926979	GeneC|Exon_8	0	+	29	153
chr1	204926758	204926979	GeneC|Exon_8	0	+	30	152
chr1	204926758	204926979	GeneC|Exon_8	0	+	31	152
chr1	204926758	204926979	GeneC|Exon_8	0	+	32	151
chr1	204926758	204926979	GeneC|Exon_8	0	+	33	153
chr1	204926758	204926979	GeneC|Exon_8	0	+	34	154
chr1	204926758	204926979	GeneC|Exon_8	0	+	35	153
chr1	204926758	204926979	GeneC|Exon_8	0	+	36	152
chr1	204926758	204926979	GeneC|Exon_8	0	+	37	152
chr1	204926758	204926979	GeneC|Exon_8	0	+	38	152
chr1	204926758	204926979	GeneC|Exon_8	0	+	39	153
chr1	204926758	204926979	GeneC|Exon_8	0	+	40	152
chr1	204926758	204926979	GeneC|Exon_8	0	+	41	151
chr1	204926758	204926979	GeneC|Exon_8	0	+	42	153
chr1	204926758	204926979	GeneC|Exon_8	0	+	43	153
chr1	204926758	204926979	GeneC|Exon_8	0	+	44	153
chr1	204926758	204926979	GeneC|Exon_8	0	+	45	153
chr1	204926758	204926979	GeneC|Exon_8	0	+	46	153
chr1	204926758	204926979	GeneC|Exon_8	0	+	47	155
chr1	204926758	204926979	GeneC|Exon_8	0	+	48	156
chr1	204926758	204926979	GeneC|Exon_8	0	+	49	156
chr1	204926758	204926979	GeneC|Exon_8	0	+	50	156
chr1	204926758	204926979	GeneC|Exon_8	0	+	51	156
chr1	204926758	204926979	GeneC|Exon_8	0	+	52	157
chr1	204926758	204926979	GeneC|Exon_8	0	+	53	158
chr1	204926758	204926979	GeneC|Exon_8	0	+	54	158
chr1	204926758	204926979	GeneC|Exon_8	0	+	55	157
chr1	204926758	204926979	GeneC|Exon_8	0	+	56	158
chr1	204926758	204926979	GeneC|Exon_8	0	+	57	156
chr1	204926758	204926979	GeneC|Exon_8	0	+	58	154
chr1	204926758	204926979	GeneC|Exon_8	0	+	59	153
chr1	204926758	204926979	GeneC|Exon_8	0	+	60	153
chr1	204926758	204926979	GeneC|Exon_8	0	+	61	149
chr1	204926758	204926979	GeneC|Exon_8	0	+	62	149
chr1	204926758	204926979	GeneC|Exon_8	0	+	63	150
chr1	204926758	204926979	GeneC|Exon_8	0	+	64	153
chr1	204926758	204926979	GeneC|Exon_8	0	+	65	153
chr1	204926758	204926979	GeneC|Exon_8	0	+	66	153
chr1	204926758	204926979	GeneC|Exon_8	0	+	67	156
chr1	204926758	204926979	GeneC|Exon_8	0	+	68	156
chr1	204926758	204926979	GeneC|Exon_8	0	+	69	157
chr1	204926758	204926979	GeneC|Exon_8	0	+	70	158
chr1	204926758	204926979	GeneC|Exon_8	0	+	71	161
chr1	204926758	204926979	GeneC|Exon_8	0	+	72	161
chr1	204926758	204926979	GeneC|Exon_8	0	+	73	162
chr1	204926758	204926979	GeneC|Exon_8	0	+	74	162
chr1	204926758	204926979	GeneC|Exon_8	0	+	75	162
chr1	204926758	204926979	GeneC|Exon_8	0	+	76	160
chr1	204926758	204926979	GeneC|Exon_8	0	+	77	160
chr1	204926758	204926979	GeneC|Exon_8	0	+	78	158
chr1	204926758	204926979	GeneC|Exon_8	0	+	79	158
chr1	204926758	204926979	GeneC|Exon_8	0	+	80	157
chr1	204926758	204926979	GeneC|Exon_8	0	+	81	157
chr1	204926758	204926979	GeneC|Exon_8	0	+	82	157
chr1	204926758	204926979	GeneC|Exon_8	0	+	83	154
chr1	204926758	204926979	GeneC|Exon_8	0	+	84	153
chr1	204926758	204926979	GeneC|Exon_8	0	+	85	153
chr1	204926758	204926979	GeneC|Exon_8	0	+	86	153
chr1	204926758	204926979	GeneC|Exon_8	0	+	87	154
chr1	204926758	204926979	GeneC|Exon_8	0	+	88	152
chr1	204926758	204926979	GeneC|Exon_8	0	+	89	150
chr1	204926758	204926979	GeneC|Exon_8	0	+	90	151
chr1	204926758	204926979	GeneC|Exon_8	0	+	91	151
chr1	204926758	204926979	GeneC|Exon_8	0	+	92	152
chr1	204926758	204926979	GeneC|Exon_8	0	+	93	155
chr1	204926758	204926979	GeneC|Exon_8	0	+	94	153
chr1	204926758	204926979	GeneC|Exon_8	0	+	95	151
chr1	204926758	204926979	GeneC|Exon_8	0	+	96	152
chr1	204926758	204926979	GeneC|Exon_8	0	+	97	152
chr1	204926758	204926979	GeneC|Exon_8	0	+	98	152
chr1	204926758	204926979	GeneC|Exon_8	0	+	99	149
chr1	204926758	204926979	GeneC|Exon_8	0	+	100	148
chr1	204926758	204926979	GeneC|Exon_8	0	+	101	150
chr1	204926758	204926979	GeneC|Exon_8	0	+	102	148
chr1	204926758	204926979	GeneC|Exon_8	0	+	103	147
chr1	204926758	204926979	GeneC|Exon_8	0	+	104	148
chr1	204926758	204926979	GeneC|Exon_8	0	+	105	147
chr1	204926758	204926979	GeneC|Exon_8	0	+	106	147
chr1	204926758	204926979	GeneC|Exon_8	0	+	107	146
chr1	204926758	204926979	GeneC|Exon_8	0	+	108	146
chr1	204926758	204926979	GeneC|Exon_8	0	+	109	147
chr1	204926758	204926979	GeneC|Exon_8	0	+	110	144
chr1	204926758	204926979	GeneC|Exon_8	0	+	111	145
chr1	204926758	204926979	GeneC|Exon_8	0	+	112	144
chr1	204926758	204926979	GeneC|Exon_8	0	+	113	146
chr1	204926758	204926979	GeneC|Exon_8	0	+	114	146
chr1	204926758	204926979	GeneC|Exon_8	0	+	115	146
chr1	204926758	204926979	GeneC|Exon_8	0	+	116	146
chr1	204926758	204926979	GeneC|Exon_8	0	+	117	151
chr1	204926758	204926979	GeneC|Exon_8	0	+	118	151
chr1	204926758	204926979	GeneC|Exon_8	0	+	119	150
chr1	204926758	204926979	GeneC|Exon_8	0	+	120	150
chr1	204926758	204926979	GeneC|Exon_8	0	+	121	150
chr1	204926758	204926979	GeneC|Exon_8	0	+	122	151
chr1	204926758	204926979	GeneC|Exon_8	0	+	123	151
chr1	204926758	204926979	GeneC|Exon_8	0	+	124	150
chr1	204926758	204926979	GeneC|Exon_8	0	+	125	150
chr1	204926758	204926979	GeneC|Exon_8	0	+	126	148
chr1	204926758	204926979	GeneC|Exon_8	0	+	127	148
chr1	204926758	204926979	GeneC|Exon_8	0	+	128	146
chr1	204926758	204926979	GeneC|Exon_8	0	+	129	145
chr1	204926758	204926979	GeneC|Exon_8	0	+	130	144
chr1	204926758	204926979	GeneC|Exon_8	0	+	131	144
chr1	204926758	204926979	GeneC|Exon_8	0	+	132	143
chr1	204926758	204926979	GeneC|Exon_8	0	+	133	143
chr1	204926758	204926979	GeneC|Exon_8	0	+	134	143
chr1	204926758	204926979	GeneC|Exon_8	0	+	135	147
chr1	204926758	204926979	GeneC|Exon_8	0	+	136	147
chr1	204926758	204926979	GeneC|Exon_8	0	+	137	148
chr1	204926758	204926979	GeneC|Exon_8	0	+	138	148
chr1	204926758	204926979	GeneC|Exon_8	0	+	139	148
chr1	204926758	204926979	GeneC|Exon_8	0	+	140	147
chr1	204926758	204926979	GeneC|Exon_8	0	+	141	144
chr1	204926758	204926979	GeneC|Exon_8	0	+	142	146
chr1	204926758	204926979	GeneC|Exon_8	0	+	143	146
chr1	204926758	204926979	GeneC|Exon_8	0	+	144	144
chr1	204926758	204926979	GeneC|Exon_8	0	+	145	145
chr1	204926758	204926979	GeneC|Exon_8	0	+	146	145
chr1	204926758	204926979	GeneC|Exon_8	0	+	147	145
chr1	204926758	204926979	GeneC|Exon_8	0	+	148	145
chr1	204926758	204926979	GeneC|Exon_8	0	+	149	142
chr1	204926758	204926979	GeneC|Exon_8	0	+	150	142
chr1	204926758	204926979	GeneC|Exon_8	0	+	151	141
chr1	204926758	204926979	GeneC|Exon_8	0	+	152	142
chr1	204926758	204926979	GeneC|Exon_8	0	+	153	144
chr1	204926758	204926979	GeneC|Exon_8	0	+	154	143
chr1	204926758	204926979	GeneC|Exon_8	0	+	155	142
chr1	204926758	204926979	GeneC|Exon_8	0	+	156	142
chr1	204926758	204926979	GeneC|Exon_8	0	+	157	142
chr1	204926758	204926979	GeneC|Exon_8	0	+	158	141
chr1	204926758	204926979	GeneC|Exon_8	0	+	159	140
chr1	204926758	204926979	GeneC|Exon_8	0	+	160	143
chr1	204926758	204926979	GeneC|Exon_8	0	+	161	142
chr1	204926758	204926979	GeneC|Exon_8	0	+	162	142
chr1	204926758	204926979	GeneC|Exon_8	0	+	163	141
chr1	204926758	204926979	GeneC|Exon_8	0	+	164	139
chr1	204926758	204926979	GeneC|Exon_8	0	+	165	138
chr1	204926758	204926979	GeneC|Exon_8	0	+	166	137
chr1	204926758	204926979	GeneC|Exon_8	0	+	167	139
chr1	204926758	204926979	GeneC|Exon_8	0	+	168	139
chr1	204926758	204926979	GeneC|Exon_8	0	+	169	139
chr1	204926758	204926979	GeneC|Exon_8	0	+	170	139
chr1	204926758	204926979	GeneC|Exon_8	0	+	171	141
chr1	204926758	204926979	GeneC|Exon_8	0	+	172	139
chr1	204926758	204926979	GeneC|Exon_8	0	+	173	139
chr1	204926758	204926979	GeneC|Exon_8	0	+	174	139
chr1	204926758	204926979	GeneC|Exon_8	0	+	175	138
chr1	204926758	204926979	GeneC|Exon_8	0	+	176	139
chr1	204926758	204926979	GeneC|Exon_8	0	+	177	139
chr1	204926758	204926979	GeneC|Exon_8	0	+	178	139
chr1	204926758	204926979	GeneC|Exon_8	0	+	179	139
chr1	204926758	204926979	GeneC|Exon_8	0	+	180	139
chr1	204926758	204926979	GeneC|Exon_8	0	+	181	142
chr1	204926758	204926979	GeneC|Exon_8	0	+	182	142
chr1	204926758	204926979	GeneC|Exon_8	0	+	183	141
chr1	204926758	204926979	GeneC|Exon_8	0	+	184	138
chr1	204926758	204926979	GeneC|Exon_8	0	+	185	135
chr1	204926758	204926979	GeneC|Exon_8	0	+	186	134
chr1	204926758	204926979	GeneC|Exon_8	0	+	187	133
chr1	204926758	204926979	GeneC|Exon_8	0	+	188	135
chr1	204926758	204926979	GeneC|Exon_8	0	+	189	132
chr1	204926758	204926979	GeneC|Exon_8	0	+	190	131
chr1	204926758	204926979	GeneC|Exon_8	0	+	191	130
chr1	204926758	204926979	GeneC|Exon_8	0	+	192	129
chr1	204926758	204926979	GeneC|Exon_8	0	+	193	129
chr1	204926758	204926979	GeneC|Exon_8	0	+	194	130
chr1	204926758	204926979	GeneC|Exon_8	0	+	195	130
chr1	204926758	204926979	GeneC|Exon_8	0	+	196	131
chr1	204926758	204926979	GeneC|Exon_8	0	+	197	131
chr1	204926758	204926979	GeneC|Exon_8	0	+	198	130
chr1	204926758	204926979	GeneC|Exon_8	0	+	199	133
chr1	204926758	204926979	GeneC|Exon_8	0	+	200	134
chr1	204926758	204926979	GeneC|Exon_8	0	+	201	133
chr1	204926758	204926979	GeneC|Exon_8	0	+	202	133
chr1	204926758	204926979	GeneC|Exon_8	0	+	203	132
chr1	204926758	204926979	GeneC|Exon_8	0	+	204	134
chr1	204926758	204926979	GeneC|Exon_8	0	+	205	134
chr1	204926758	204926979	GeneC|Exon_8	0	+	206	134
chr1	204926758	204926979	GeneC|Exon_8	0	+	207	135
chr1	204926758	204926979	GeneC|Exon_8	0	+	208	135
chr1	204926758	204926979	GeneC|Exon_8	0	+	209	136
chr1	204926758	204926979	GeneC|Exon_8	0	+	210	136
chr1	204926758	204926979	GeneC|Exon_8	0	+	211	138
chr1	204926758	204926979	GeneC|Exon_8	0	+	212	138
chr1	204926758	204926979	GeneC|Exon_8	0	+	213	134
chr1	204926758	204926979	GeneC|Exon_8	0	+	214	132
chr1	204926758	204926979	GeneC|Exon_8	0	+	215	133
chr1	204926758	204926979	GeneC|Exon_8	0	+	216	132
chr1	204926758	204926979	GeneC|Exon_8	0	+	217	133
chr1	204926758	204926979	GeneC|Exon_8	0	+	218	131
chr1	204926758	204926979	GeneC|Exon_8	0	+	219	131
chr1	204926758	204926979	GeneC|Exon_8	0	+	220	129
chr1	204926758	204926979	GeneC|Exon_8	0	+	221	129
chr1	204931210	204931311	GeneC|Exon_9	0	+	1	136
chr1	204931210	204931311	GeneC|Exon_9	0	+	2	136
chr1	204931210	204931311	GeneC|Exon_9	0	+	3	137
chr1	204931210	204931311	GeneC|Exon_9	0	+	4	138
chr1	204931210	204931311	GeneC|Exon_9	0	+	5	138
chr1	204931210	204931311	GeneC|Exon_9	0	+	6	140
chr1	204931210	204931311	GeneC|Exon_9	0	+	7	140
chr1	204931210	204931311	GeneC|Exon_9	0	+	8	140
chr1	204931210	204931311	GeneC|Exon_9	0	+	9	140
chr1	204931210	204931311	GeneC|Exon_9	0	+	10	139
chr1	204931210	204931311	GeneC|Exon_9	0	+	11	138
chr1	204931210	204931311	GeneC|Exon_9	0	+	12	138
chr1	204931210	204931311	GeneC|Exon_9	0	+	13	138
chr1	204931210	204931311	GeneC|Exon_9	0	+	14	138
chr1	204931210	204931311	GeneC|Exon_9	0	+	15	138
chr1	204931210	204931311	GeneC|Exon_9	0	+	16	137
chr1	204931210	204931311	GeneC|Exon_9	0	+	17	137
chr1	204931210	204931311	GeneC|Exon_9	0	+	18	135
chr1	204931210	204931311	GeneC|Exon_9	0	+	19	135
chr1	204931210	204931311	GeneC|Exon_9	0	+	20	137
chr1	204931210	204931311	GeneC|Exon_9	0	+	21	136
chr1	204931210	204931311	GeneC|Exon_9	0	+	22	135
chr1	204931210	204931311	GeneC|Exon_9	0	+	23	136
chr1	204931210	204931311	GeneC|Exon_9	0	+	24	136
chr1	204931210	204931311	GeneC|Exon_9	0	+	25	135
chr1	204931210	204931311	GeneC|Exon_9	0	+	26	134
chr1	204931210	204931311	GeneC|Exon_9	0	+	27	132
chr1	204931210	204931311	GeneC|Exon_9	0	+	28	133
chr1	204931210	204931311	GeneC|Exon_9	0	+	29	133
chr1	204931210	204931311	GeneC|Exon_9	0	+	30	132
chr1	204931210	204931311	GeneC|Exon_9	0	+	31	132
chr1	204931210	204931311	GeneC|Exon_9	0	+	32	132
chr1	204931210	204931311	GeneC|Exon_9	0	+	33	134
chr1	204931210	204931311	GeneC|Exon_9	0	+	34	135
chr1	204931210	204931311	GeneC|Exon_9	0	+	35	134
chr1	204931210	204931311	GeneC|Exon_9	0	+	36	135
chr1	204931210	204931311	GeneC|Exon_9	0	+	37	134
chr1	204931210	204931311	GeneC|Exon_9	0	+	38	134
chr1	204931210	204931311	GeneC|Exon_9	0	+	39	136
chr1	204931210	204931311	GeneC|Exon_9	0	+	40	133
chr1	204931210	204931311	GeneC|Exon_9	0	+	41	131
chr1	204931210	204931311	GeneC|Exon_9	0	+	42	132
chr1	204931210	204931311	GeneC|Exon_9	0	+	43	131
chr1	204931210	204931311	GeneC|Exon_9	0	+	44	128
chr1	204931210	204931311	GeneC|Exon_9	0	+	45	126
chr1	204931210	204931311	GeneC|Exon_9	0	+	46	126
chr1	204931210	204931311	GeneC|Exon_9	0	+	47	125
chr1	204931210	204931311	GeneC|Exon_9	0	+	48	123
chr1	204931210	204931311	GeneC|Exon_9	0	+	49	124
chr1	204931210	204931311	GeneC|Exon_9	0	+	50	124
chr1	204931210	204931311	GeneC|Exon_9	0	+	51	124
chr1	204931210	204931311	GeneC|Exon_9	0	+	52	123
chr1	204931210	204931311	GeneC|Exon_9	0	+	53	124
chr1	204931210	204931311	GeneC|Exon_9	0	+	54	125
chr1	204931210	204931311	GeneC|Exon_9	0	+	55	125
chr1	204931210	204931311	GeneC|Exon_9	0	+	56	126
chr1	204931210	204931311	GeneC|Exon_9	0	+	57	125
chr1	204931210	204931311	GeneC|Exon_9	0	+	58	123
chr1	204931210	204931311	GeneC|Exon_9	0	+	59	121
chr1	204931210	204931311	GeneC|Exon_9	0	+	60	120
chr1	204931210	204931311	GeneC|Exon_9	0	+	61	120
chr1	204931210	204931311	GeneC|Exon_9	0	+	62	120
chr1	204931210	204931311	GeneC|Exon_9	0	+	63	121
chr1	204931210	204931311	GeneC|Exon_9	0	+	64	121
chr1	204931210	204931311	GeneC|Exon_9	0	+	65	122
chr1	204931210	204931311	GeneC|Exon_9	0	+	66	121
chr1	204931210	204931311	GeneC|Exon_9	0	+	67	120
chr1	204931210	204931311	GeneC|Exon_9	0	+	68	118
chr1	204931210	204931311	GeneC|Exon_9	0	+	69	116
chr1	204931210	204931311	GeneC|Exon_9	0	+	70	116
chr1	204931210	204931311	GeneC|Exon_9	0	+	71	116
chr1	204931210	204931311	GeneC|Exon_9	0	+	72	115
chr1	204931210	204931311	GeneC|Exon_9	0	+	73	115
chr1	204931210	204931311	GeneC|Exon_9	0	+	74	114
chr1	204931210	204931311	GeneC|Exon_9	0	+	75	114
chr1	204931210	204931311	GeneC|Exon_9	0	+	76	114
chr1	204931210	204931311	GeneC|Exon_9	0	+	77	114
chr1	204931210	204931311	GeneC|Exon_9	0	+	78	113
chr1	204931210	204931311	GeneC|Exon_9	0	+	79	112
chr1	204931210	204931311	GeneC|Exon_9	0	+	80	112
chr1	204931210	204931311	GeneC|Exon_9	0	+	81	113
chr1	204931210	204931311	GeneC|Exon_9	0	+	82	113
chr1	204931210	204931311	GeneC|Exon_9	0	+	83	110
chr1	204931210	204931311	GeneC|Exon_9	0	+	84	109
chr1	204931210	204931311	GeneC|Exon_9	0	+	85	108
chr1	204931210	204931311	GeneC|Exon_9	0	+	86	106
chr1	204931210	204931311	GeneC|Exon_9	0	+	87	106
chr1	204931210	204931311	GeneC|Exon_9	0	+	88	106
chr1	204931210	204931311	GeneC|Exon_9	0	+	89	105
chr1	204931210	204931311	GeneC|Exon_9	0	+	90	103
chr1	204931210	204931311	GeneC|Exon_9	0	+	91	103
chr1	204931210	204931311	GeneC|Exon_9	0	+	92	101
chr1	204931210	204931311	GeneC|Exon_9	0	+	93	99
chr1	204931210	204931311	GeneC|Exon_9	0	+	94	97
chr1	204931210	204931311	GeneC|Exon_9	0	+	95	97
chr1	204931210	204931311	GeneC|Exon_9	0	+	96	97
chr1	204931210	204931311	GeneC|Exon_9	0	+	97	97
chr1	204931210	204931311	GeneC|Exon_9	0	+	98	96
chr1	204931210	204931311	GeneC|Exon_9	0	+	99	97
chr1	204931210	204931311	GeneC|Exon_9	0	+	100	97
chr1	204931210	204931311	GeneC|Exon_9	0	+	101	97
chr1	204937351	204937513	GeneC|Exon_10	0	+	1	108
chr1	204937351	204937513	GeneC|Exon_10	0	+	2	108
chr1	204937351	204937513	GeneC|Exon_10	0	+	3	110
chr1	204937351	204937513	GeneC|Exon_10	0	+	4	109
chr1	204937351	204937513	GeneC|Exon_10	0	+	5	109
chr1	204937351	204937513	GeneC|Exon_10	0	+	6	109
chr1	204937351	204937513	GeneC|Exon_10	0	+	7	110
chr1	204937351	204937513	GeneC|Exon_10	0	+	8	110
chr1	204937351	204937513	GeneC|Exon_10	0	+	9	110
chr1	204937351	204937513	GeneC|Exon_10	0	+	10	110
chr1	204937351	204937513	GeneC|Exon_10	0	+	11	111
chr1	204937351	204937513	GeneC|Exon_10	0	+	12	114
chr1	204937351	204937513	GeneC|Exon_10	0	+	13	114
chr1	204937351	204937513	GeneC|Exon_10	0	+	14	114
chr1	204937351	204937513	GeneC|Exon_10	0	+	15	118
chr1	204937351	204937513	GeneC|Exon_10	0	+	16	118
chr1	204937351	204937513	GeneC|Exon_10	0	+	17	117
chr1	204937351	204937513	GeneC|Exon_10	0	+	18	117
chr1	204937351	204937513	GeneC|Exon_10	0	+	19	116
chr1	204937351	204937513	GeneC|Exon_10	0	+	20	116
chr1	204937351	204937513	GeneC|Exon_10	0	+	21	119
chr1	204937351	204937513	GeneC|Exon_10	0	+	22	118
chr1	204937351	204937513	GeneC|Exon_10	0	+	23	118
chr1	204937351	204937513	GeneC|Exon_10	0	+	24	118
chr1	204937351	204937513	GeneC|Exon_10	0	+	25	120
chr1	204937351	204937513	GeneC|Exon_10	0	+	26	121
chr1	204937351	204937513	GeneC|Exon_10	0	+	27	126
chr1	204937351	204937513	GeneC|Exon_10	0	+	28	125
chr1	204937351	204937513	GeneC|Exon_10	0	+	29	123
chr1	204937351	204937513	GeneC|Exon_10	0	+	30	123
chr1	204937351	204937513	GeneC|Exon_10	0	+	31	124
chr1	204937351	204937513	GeneC|Exon_10	0	+	32	124
chr1	204937351	204937513	GeneC|Exon_10	0	+	33	125
chr1	204937351	204937513	GeneC|Exon_10	0	+	34	126
chr1	204937351	204937513	GeneC|Exon_10	0	+	35	126
chr1	204937351	204937513	GeneC|Exon_10	0	+	36	127
chr1	204937351	204937513	GeneC|Exon_10	0	+	37	127
chr1	204937351	204937513	GeneC|Exon_10	0	+	38	126
chr1	204937351	204937513	GeneC|Exon_10	0	+	39	125
chr1	204937351	204937513	GeneC|Exon_10	0	+	40	125
chr1	204937351	204937513	GeneC|Exon_10	0	+	41	126
chr1	204937351	204937513	GeneC|Exon_10	0	+	42	125
chr1	204937351	204937513	GeneC|Exon_10	0	+	43	124
chr1	204937351	204937513	GeneC|Exon_10	0	+	44	124
chr1	204937351	204937513	GeneC|Exon_10	0	+	45	123
chr1	204937351	204937513	GeneC|Exon_10	0	+	46	122
chr1	204937351	204937513	GeneC|Exon_10	0	+	47	121
chr1	204937351	204937513	GeneC|Exon_10	0	+	48	120
chr1	204937351	204937513	GeneC|Exon_10	0	+	49	119
chr1	204937351	204937513	GeneC|Exon_10	0	+	50	118
chr1	204937351	204937513	GeneC|Exon_10	0	+	51	117
chr1	204937351	204937513	GeneC|Exon_10	0	+	52	118
chr1	204937351	204937513	GeneC|Exon_10	0	+	53	118
chr1	204937351	204937513	GeneC|Exon_10	0	+	54	119
chr1	204937351	204937513	GeneC|Exon_10	0	+	55	118
chr1	204937351	204937513	GeneC|Exon_10	0	+	56	118
chr1	204937351	204937513	GeneC|Exon_10	0	+	57	119
chr1	204937351	204937513	GeneC|Exon_10	0	+	58	119
chr1	204937351	204937513	GeneC|Exon_10	0	+	59	119
chr1	204937351	204937513	GeneC|Exon_10	0	+	60	117
chr1	204937351	204937513	GeneC|Exon_10	0	+	61	116
chr1	204937351	204937513	GeneC|Exon_10	0	+	62	119
chr1	204937351	204937513	GeneC|Exon_10	0	+	63	119
chr1	204937351	204937513	GeneC|Exon_10	0	+	64	118
chr1	204937351	204937513	GeneC|Exon_10	0	+	65	119
chr1	204937351	204937513	GeneC|Exon_10	0	+	66	117
chr1	204937351	204937513	GeneC|Exon_10	0	+	67	117
chr1	204937351	204937513	GeneC|Exon_10	0	+	68	116
chr1	204937351	204937513	GeneC|Exon_10	0	+	69	117
chr1	204937351	204937513	GeneC|Exon_10	0	+	70	116
chr1	204937351	204937513	GeneC|Exon_10	0	+	71	115
chr1	204937351	204937513	GeneC|Exon_10	0	+	72	117
chr1	204937351	204937513	GeneC|Exon_10	0	+	73	118
chr1	204937351	204937513	GeneC|Exon_10	0	+	74	122
chr1	204937351	204937513	GeneC|Exon_10	0	+	75	122
chr1	204937351	204937513	GeneC|Exon_10	0	+	76	117
chr1	204937351	204937513	GeneC|Exon_10	0	+	77	116
chr1	204937351	204937513	GeneC|Exon_10	0	+	78	118
chr1	204937351	204937513	GeneC|Exon_10	0	+	79	119
chr1	204937351	204937513	GeneC|Exon_10	0	+	80	120
chr1	204937351	204937513	GeneC|Exon_10	0	+	81	120
chr1	204937351	204937513	GeneC|Exon_10	0	+	82	120
chr1	204937351	204937513	GeneC|Exon_10	0	+	83	119
chr1	204937351	204937513	GeneC|Exon_10	0	+	84	119
chr1	204937351	204937513	GeneC|Exon_10	0	+	85	119
chr1	204937351	204937513	GeneC|Exon_10	0	+	86	118
chr1	204937351	204937513	GeneC|Exon_10	0	+	87	118
chr1	204937351	204937513	GeneC|Exon_10	0	+	88	116
chr1	204937351	204937513	GeneC|Exon_10	0	+	89	116
chr1	204937351	204937513	GeneC|Exon_10	0	+	90	116
chr1	204937351	204937513	GeneC|Exon_10	0	+	91	116
chr1	204937351	204937513	GeneC|Exon_10	0	+	92	115
chr1	204937351	204937513	GeneC|Exon_10	0	+	93	114
chr1	204937351	204937513	GeneC|Exon_10	0	+	94	113
chr1	204937351	204937513	GeneC|Exon_10	0	+	95	113
chr1	204937351	204937513	GeneC|Exon_10	0	+	96	113
chr1	204937351	204937513	GeneC|Exon_10	0	+	97	114
chr1	204937351	204937513	GeneC|Exon_10	0	+	98	116
chr1	204937351	204937513	GeneC|Exon_10	0	+	99	118
chr1	204937351	204937513	GeneC|Exon_10	0	+	100	118
chr1	204937351	204937513	GeneC|Exon_10	0	+	101	117
chr1	204937351	204937513	GeneC|Exon_10	0	+	102	118
chr1	204937351	204937513	GeneC|Exon_10	0	+	103	118
chr1	204937351	204937513	GeneC|Exon_10	0	+	104	119
chr1	204937351	204937513	GeneC|Exon_10	0	+	105	118
chr1	204937351	204937513	GeneC|Exon_10	0	+	106	119
chr1	204937351	204937513	GeneC|Exon_10	0	+	107	118
chr1	204937351	204937513	GeneC|Exon_10	0	+	108	117
chr1	204937351	204937513	GeneC|Exon_10	0	+	109	115
chr1	204937351	204937513	GeneC|Exon_10	0	+	110	117
chr1	204937351	204937513	GeneC|Exon_10	0	+	111	119
chr1	204937351	204937513	GeneC|Exon_10	0	+	112	119
chr1	204937351	204937513	GeneC|Exon_10	0	+	113	120
chr1	204937351	204937513	GeneC|Exon_10	0	+	114	119
chr1	204937351	204937513	GeneC|Exon_10	0	+	115	118
chr1	204937351	204937513	GeneC|Exon_10	0	+	116	118
chr1	204937351	204937513	GeneC|Exon_10	0	+	117	121
chr1	204937351	204937513	GeneC|Exon_10	0	+	118	121
chr1	204937351	204937513	GeneC|Exon_10	0	+	119	124
chr1	204937351	204937513	GeneC|Exon_10	0	+	120	122
chr1	204937351	204937513	GeneC|Exon_10	0	+	121	122
chr1	204937351	204937513	GeneC|Exon_10	0	+	122	122
chr1	204937351	204937513	GeneC|Exon_10	0	+	123	121
chr1	204937351	204937513	GeneC|Exon_10	0	+	124	120
chr1	204937351	204937513	GeneC|Exon_10	0	+	125	119
chr1	204937351	204937513	GeneC|Exon_10	0	+	126	117
chr1	204937351	204937513	GeneC|Exon_10	0	+	127	116
chr1	204937351	204937513	GeneC|Exon_10	0	+	128	118
chr1	204937351	204937513	GeneC|Exon_10	0	+	129	120
chr1	204937351	204937513	GeneC|Exon_10	0	+	130	120
chr1	204937351	204937513	GeneC|Exon_10	0	+	131	114
chr1	204937351	204937513	GeneC|Exon_10	0	+	132	113
chr1	204937351	204937513	GeneC|Exon_10	0	+	133	113
chr1	204937351	204937513	GeneC|Exon_10	0	+	134	114
chr1	204937351	204937513	GeneC|Exon_10	0	+	135	116
chr1	204937351	204937513	GeneC|Exon_10	0	+	136	116
chr1	204937351	204937513	GeneC|Exon_10	0	+	137	116
chr1	204937351	204937513	GeneC|Exon_10	0	+	138	116
chr1	204937351	204937513	GeneC|Exon_10	0	+	139	113
chr1	204937351	204937513	GeneC|Exon_10	0	+	140	113
[truncated: 156,337 more rows]
