# Supplementary material for: A Robust Protocol to Increase NimbleGen SeqCap EZ Multiplexing Capacity to 96 Samples
Source: PLoS One. 2015 Apr 14;10(4):e0123872. doi: 10.1371/journal.pone.0123872 (PMC4397063; doi:10.1371/journal.pone.0123872)
Supplement: S1 Dataset — (GZ) [file pone.0123872.s005.gz › Raw_Data/sampleB/sampleB.flagstat]

607415 + 0 in total (QC-passed reads + QC-failed reads)
0 + 0 duplicates
606927 + 0 mapped (99.92%:-nan%)
606193 + 0 paired in sequencing
303076 + 0 read1
303117 + 0 read2
600821 + 0 properly paired (99.11%:-nan%)
605688 + 0 with itself and mate mapped
145 + 0 singletons (0.02%:-nan%)
3930 + 0 with mate mapped to a different chr
2674 + 0 with mate mapped to a different chr (mapQ>=5)
