# Supplementary material for: A Robust Protocol to Increase NimbleGen SeqCap EZ Multiplexing Capacity to 96 Samples
Source: PLoS One. 2015 Apr 14;10(4):e0123872. doi: 10.1371/journal.pone.0123872 (PMC4397063; doi:10.1371/journal.pone.0123872)
Supplement: S1 Dataset — (GZ) [file pone.0123872.s005.gz › Raw_Data/sampleB/sampleB.BaseCoverage.txt]

chr1	67861445	67861595	GeneS|SNP_2	0	+	1	233
chr1	67861445	67861595	GeneS|SNP_2	0	+	2	234
chr1	67861445	67861595	GeneS|SNP_2	0	+	3	232
chr1	67861445	67861595	GeneS|SNP_2	0	+	4	232
chr1	67861445	67861595	GeneS|SNP_2	0	+	5	234
chr1	67861445	67861595	GeneS|SNP_2	0	+	6	236
chr1	67861445	67861595	GeneS|SNP_2	0	+	7	236
chr1	67861445	67861595	GeneS|SNP_2	0	+	8	238
chr1	67861445	67861595	GeneS|SNP_2	0	+	9	240
chr1	67861445	67861595	GeneS|SNP_2	0	+	10	242
chr1	67861445	67861595	GeneS|SNP_2	0	+	11	241
chr1	67861445	67861595	GeneS|SNP_2	0	+	12	243
chr1	67861445	67861595	GeneS|SNP_2	0	+	13	241
chr1	67861445	67861595	GeneS|SNP_2	0	+	14	241
chr1	67861445	67861595	GeneS|SNP_2	0	+	15	242
chr1	67861445	67861595	GeneS|SNP_2	0	+	16	240
chr1	67861445	67861595	GeneS|SNP_2	0	+	17	239
chr1	67861445	67861595	GeneS|SNP_2	0	+	18	239
chr1	67861445	67861595	GeneS|SNP_2	0	+	19	241
chr1	67861445	67861595	GeneS|SNP_2	0	+	20	244
chr1	67861445	67861595	GeneS|SNP_2	0	+	21	248
chr1	67861445	67861595	GeneS|SNP_2	0	+	22	251
chr1	67861445	67861595	GeneS|SNP_2	0	+	23	252
chr1	67861445	67861595	GeneS|SNP_2	0	+	24	250
chr1	67861445	67861595	GeneS|SNP_2	0	+	25	251
chr1	67861445	67861595	GeneS|SNP_2	0	+	26	254
chr1	67861445	67861595	GeneS|SNP_2	0	+	27	258
chr1	67861445	67861595	GeneS|SNP_2	0	+	28	258
chr1	67861445	67861595	GeneS|SNP_2	0	+	29	261
chr1	67861445	67861595	GeneS|SNP_2	0	+	30	261
chr1	67861445	67861595	GeneS|SNP_2	0	+	31	257
chr1	67861445	67861595	GeneS|SNP_2	0	+	32	256
chr1	67861445	67861595	GeneS|SNP_2	0	+	33	254
chr1	67861445	67861595	GeneS|SNP_2	0	+	34	255
chr1	67861445	67861595	GeneS|SNP_2	0	+	35	261
chr1	67861445	67861595	GeneS|SNP_2	0	+	36	265
chr1	67861445	67861595	GeneS|SNP_2	0	+	37	266
chr1	67861445	67861595	GeneS|SNP_2	0	+	38	267
chr1	67861445	67861595	GeneS|SNP_2	0	+	39	267
chr1	67861445	67861595	GeneS|SNP_2	0	+	40	266
chr1	67861445	67861595	GeneS|SNP_2	0	+	41	263
chr1	67861445	67861595	GeneS|SNP_2	0	+	42	265
chr1	67861445	67861595	GeneS|SNP_2	0	+	43	266
chr1	67861445	67861595	GeneS|SNP_2	0	+	44	268
chr1	67861445	67861595	GeneS|SNP_2	0	+	45	268
chr1	67861445	67861595	GeneS|SNP_2	0	+	46	266
chr1	67861445	67861595	GeneS|SNP_2	0	+	47	266
chr1	67861445	67861595	GeneS|SNP_2	0	+	48	267
chr1	67861445	67861595	GeneS|SNP_2	0	+	49	264
chr1	67861445	67861595	GeneS|SNP_2	0	+	50	265
chr1	67861445	67861595	GeneS|SNP_2	0	+	51	263
chr1	67861445	67861595	GeneS|SNP_2	0	+	52	260
chr1	67861445	67861595	GeneS|SNP_2	0	+	53	259
chr1	67861445	67861595	GeneS|SNP_2	0	+	54	259
chr1	67861445	67861595	GeneS|SNP_2	0	+	55	260
chr1	67861445	67861595	GeneS|SNP_2	0	+	56	258
chr1	67861445	67861595	GeneS|SNP_2	0	+	57	257
chr1	67861445	67861595	GeneS|SNP_2	0	+	58	256
chr1	67861445	67861595	GeneS|SNP_2	0	+	59	258
chr1	67861445	67861595	GeneS|SNP_2	0	+	60	262
chr1	67861445	67861595	GeneS|SNP_2	0	+	61	264
chr1	67861445	67861595	GeneS|SNP_2	0	+	62	263
chr1	67861445	67861595	GeneS|SNP_2	0	+	63	264
chr1	67861445	67861595	GeneS|SNP_2	0	+	64	264
chr1	67861445	67861595	GeneS|SNP_2	0	+	65	263
chr1	67861445	67861595	GeneS|SNP_2	0	+	66	263
chr1	67861445	67861595	GeneS|SNP_2	0	+	67	264
chr1	67861445	67861595	GeneS|SNP_2	0	+	68	271
chr1	67861445	67861595	GeneS|SNP_2	0	+	69	270
chr1	67861445	67861595	GeneS|SNP_2	0	+	70	271
chr1	67861445	67861595	GeneS|SNP_2	0	+	71	275
chr1	67861445	67861595	GeneS|SNP_2	0	+	72	275
chr1	67861445	67861595	GeneS|SNP_2	0	+	73	273
chr1	67861445	67861595	GeneS|SNP_2	0	+	74	271
chr1	67861445	67861595	GeneS|SNP_2	0	+	75	270
chr1	67861445	67861595	GeneS|SNP_2	0	+	76	276
chr1	67861445	67861595	GeneS|SNP_2	0	+	77	276
chr1	67861445	67861595	GeneS|SNP_2	0	+	78	278
chr1	67861445	67861595	GeneS|SNP_2	0	+	79	276
chr1	67861445	67861595	GeneS|SNP_2	0	+	80	274
chr1	67861445	67861595	GeneS|SNP_2	0	+	81	280
chr1	67861445	67861595	GeneS|SNP_2	0	+	82	280
chr1	67861445	67861595	GeneS|SNP_2	0	+	83	282
chr1	67861445	67861595	GeneS|SNP_2	0	+	84	280
chr1	67861445	67861595	GeneS|SNP_2	0	+	85	278
chr1	67861445	67861595	GeneS|SNP_2	0	+	86	278
chr1	67861445	67861595	GeneS|SNP_2	0	+	87	278
chr1	67861445	67861595	GeneS|SNP_2	0	+	88	280
chr1	67861445	67861595	GeneS|SNP_2	0	+	89	281
chr1	67861445	67861595	GeneS|SNP_2	0	+	90	281
chr1	67861445	67861595	GeneS|SNP_2	0	+	91	279
chr1	67861445	67861595	GeneS|SNP_2	0	+	92	281
chr1	67861445	67861595	GeneS|SNP_2	0	+	93	280
chr1	67861445	67861595	GeneS|SNP_2	0	+	94	283
chr1	67861445	67861595	GeneS|SNP_2	0	+	95	279
chr1	67861445	67861595	GeneS|SNP_2	0	+	96	276
chr1	67861445	67861595	GeneS|SNP_2	0	+	97	272
chr1	67861445	67861595	GeneS|SNP_2	0	+	98	273
chr1	67861445	67861595	GeneS|SNP_2	0	+	99	271
chr1	67861445	67861595	GeneS|SNP_2	0	+	100	270
chr1	67861445	67861595	GeneS|SNP_2	0	+	101	270
chr1	67861445	67861595	GeneS|SNP_2	0	+	102	272
chr1	67861445	67861595	GeneS|SNP_2	0	+	103	275
chr1	67861445	67861595	GeneS|SNP_2	0	+	104	271
chr1	67861445	67861595	GeneS|SNP_2	0	+	105	272
chr1	67861445	67861595	GeneS|SNP_2	0	+	106	273
chr1	67861445	67861595	GeneS|SNP_2	0	+	107	273
chr1	67861445	67861595	GeneS|SNP_2	0	+	108	274
chr1	67861445	67861595	GeneS|SNP_2	0	+	109	274
chr1	67861445	67861595	GeneS|SNP_2	0	+	110	272
chr1	67861445	67861595	GeneS|SNP_2	0	+	111	271
chr1	67861445	67861595	GeneS|SNP_2	0	+	112	270
chr1	67861445	67861595	GeneS|SNP_2	0	+	113	269
chr1	67861445	67861595	GeneS|SNP_2	0	+	114	267
chr1	67861445	67861595	GeneS|SNP_2	0	+	115	268
chr1	67861445	67861595	GeneS|SNP_2	0	+	116	268
chr1	67861445	67861595	GeneS|SNP_2	0	+	117	269
chr1	67861445	67861595	GeneS|SNP_2	0	+	118	268
chr1	67861445	67861595	GeneS|SNP_2	0	+	119	268
chr1	67861445	67861595	GeneS|SNP_2	0	+	120	267
chr1	67861445	67861595	GeneS|SNP_2	0	+	121	267
chr1	67861445	67861595	GeneS|SNP_2	0	+	122	266
chr1	67861445	67861595	GeneS|SNP_2	0	+	123	263
chr1	67861445	67861595	GeneS|SNP_2	0	+	124	262
chr1	67861445	67861595	GeneS|SNP_2	0	+	125	262
chr1	67861445	67861595	GeneS|SNP_2	0	+	126	264
chr1	67861445	67861595	GeneS|SNP_2	0	+	127	263
chr1	67861445	67861595	GeneS|SNP_2	0	+	128	264
chr1	67861445	67861595	GeneS|SNP_2	0	+	129	266
chr1	67861445	67861595	GeneS|SNP_2	0	+	130	267
chr1	67861445	67861595	GeneS|SNP_2	0	+	131	267
chr1	67861445	67861595	GeneS|SNP_2	0	+	132	267
chr1	67861445	67861595	GeneS|SNP_2	0	+	133	265
chr1	67861445	67861595	GeneS|SNP_2	0	+	134	267
chr1	67861445	67861595	GeneS|SNP_2	0	+	135	269
chr1	67861445	67861595	GeneS|SNP_2	0	+	136	274
chr1	67861445	67861595	GeneS|SNP_2	0	+	137	275
chr1	67861445	67861595	GeneS|SNP_2	0	+	138	276
chr1	67861445	67861595	GeneS|SNP_2	0	+	139	276
chr1	67861445	67861595	GeneS|SNP_2	0	+	140	277
chr1	67861445	67861595	GeneS|SNP_2	0	+	141	276
chr1	67861445	67861595	GeneS|SNP_2	0	+	142	276
chr1	67861445	67861595	GeneS|SNP_2	0	+	143	276
chr1	67861445	67861595	GeneS|SNP_2	0	+	144	276
chr1	67861445	67861595	GeneS|SNP_2	0	+	145	276
chr1	67861445	67861595	GeneS|SNP_2	0	+	146	276
chr1	67861445	67861595	GeneS|SNP_2	0	+	147	276
chr1	67861445	67861595	GeneS|SNP_2	0	+	148	276
chr1	67861445	67861595	GeneS|SNP_2	0	+	149	278
chr1	67861445	67861595	GeneS|SNP_2	0	+	150	279
chr1	179520431	179520581	GeneS|SNP_1	0	+	1	294
chr1	179520431	179520581	GeneS|SNP_1	0	+	2	294
chr1	179520431	179520581	GeneS|SNP_1	0	+	3	294
chr1	179520431	179520581	GeneS|SNP_1	0	+	4	296
chr1	179520431	179520581	GeneS|SNP_1	0	+	5	299
chr1	179520431	179520581	GeneS|SNP_1	0	+	6	301
chr1	179520431	179520581	GeneS|SNP_1	0	+	7	300
chr1	179520431	179520581	GeneS|SNP_1	0	+	8	298
chr1	179520431	179520581	GeneS|SNP_1	0	+	9	296
chr1	179520431	179520581	GeneS|SNP_1	0	+	10	299
chr1	179520431	179520581	GeneS|SNP_1	0	+	11	302
chr1	179520431	179520581	GeneS|SNP_1	0	+	12	301
chr1	179520431	179520581	GeneS|SNP_1	0	+	13	303
chr1	179520431	179520581	GeneS|SNP_1	0	+	14	304
chr1	179520431	179520581	GeneS|SNP_1	0	+	15	302
chr1	179520431	179520581	GeneS|SNP_1	0	+	16	304
chr1	179520431	179520581	GeneS|SNP_1	0	+	17	305
chr1	179520431	179520581	GeneS|SNP_1	0	+	18	304
chr1	179520431	179520581	GeneS|SNP_1	0	+	19	304
chr1	179520431	179520581	GeneS|SNP_1	0	+	20	305
chr1	179520431	179520581	GeneS|SNP_1	0	+	21	307
chr1	179520431	179520581	GeneS|SNP_1	0	+	22	310
chr1	179520431	179520581	GeneS|SNP_1	0	+	23	312
chr1	179520431	179520581	GeneS|SNP_1	0	+	24	309
chr1	179520431	179520581	GeneS|SNP_1	0	+	25	310
chr1	179520431	179520581	GeneS|SNP_1	0	+	26	311
chr1	179520431	179520581	GeneS|SNP_1	0	+	27	311
chr1	179520431	179520581	GeneS|SNP_1	0	+	28	312
chr1	179520431	179520581	GeneS|SNP_1	0	+	29	311
chr1	179520431	179520581	GeneS|SNP_1	0	+	30	308
chr1	179520431	179520581	GeneS|SNP_1	0	+	31	307
chr1	179520431	179520581	GeneS|SNP_1	0	+	32	305
chr1	179520431	179520581	GeneS|SNP_1	0	+	33	308
chr1	179520431	179520581	GeneS|SNP_1	0	+	34	310
chr1	179520431	179520581	GeneS|SNP_1	0	+	35	313
chr1	179520431	179520581	GeneS|SNP_1	0	+	36	314
chr1	179520431	179520581	GeneS|SNP_1	0	+	37	319
chr1	179520431	179520581	GeneS|SNP_1	0	+	38	320
chr1	179520431	179520581	GeneS|SNP_1	0	+	39	322
chr1	179520431	179520581	GeneS|SNP_1	0	+	40	318
chr1	179520431	179520581	GeneS|SNP_1	0	+	41	319
chr1	179520431	179520581	GeneS|SNP_1	0	+	42	319
chr1	179520431	179520581	GeneS|SNP_1	0	+	43	324
chr1	179520431	179520581	GeneS|SNP_1	0	+	44	324
chr1	179520431	179520581	GeneS|SNP_1	0	+	45	327
chr1	179520431	179520581	GeneS|SNP_1	0	+	46	326
chr1	179520431	179520581	GeneS|SNP_1	0	+	47	328
chr1	179520431	179520581	GeneS|SNP_1	0	+	48	327
chr1	179520431	179520581	GeneS|SNP_1	0	+	49	328
chr1	179520431	179520581	GeneS|SNP_1	0	+	50	329
chr1	179520431	179520581	GeneS|SNP_1	0	+	51	329
chr1	179520431	179520581	GeneS|SNP_1	0	+	52	329
chr1	179520431	179520581	GeneS|SNP_1	0	+	53	329
chr1	179520431	179520581	GeneS|SNP_1	0	+	54	329
chr1	179520431	179520581	GeneS|SNP_1	0	+	55	327
chr1	179520431	179520581	GeneS|SNP_1	0	+	56	328
chr1	179520431	179520581	GeneS|SNP_1	0	+	57	330
chr1	179520431	179520581	GeneS|SNP_1	0	+	58	331
chr1	179520431	179520581	GeneS|SNP_1	0	+	59	333
chr1	179520431	179520581	GeneS|SNP_1	0	+	60	328
chr1	179520431	179520581	GeneS|SNP_1	0	+	61	324
chr1	179520431	179520581	GeneS|SNP_1	0	+	62	323
chr1	179520431	179520581	GeneS|SNP_1	0	+	63	321
chr1	179520431	179520581	GeneS|SNP_1	0	+	64	319
chr1	179520431	179520581	GeneS|SNP_1	0	+	65	319
chr1	179520431	179520581	GeneS|SNP_1	0	+	66	315
chr1	179520431	179520581	GeneS|SNP_1	0	+	67	316
chr1	179520431	179520581	GeneS|SNP_1	0	+	68	316
chr1	179520431	179520581	GeneS|SNP_1	0	+	69	317
chr1	179520431	179520581	GeneS|SNP_1	0	+	70	316
chr1	179520431	179520581	GeneS|SNP_1	0	+	71	316
chr1	179520431	179520581	GeneS|SNP_1	0	+	72	317
chr1	179520431	179520581	GeneS|SNP_1	0	+	73	316
chr1	179520431	179520581	GeneS|SNP_1	0	+	74	317
chr1	179520431	179520581	GeneS|SNP_1	0	+	75	317
chr1	179520431	179520581	GeneS|SNP_1	0	+	76	319
chr1	179520431	179520581	GeneS|SNP_1	0	+	77	312
chr1	179520431	179520581	GeneS|SNP_1	0	+	78	311
chr1	179520431	179520581	GeneS|SNP_1	0	+	79	312
chr1	179520431	179520581	GeneS|SNP_1	0	+	80	317
chr1	179520431	179520581	GeneS|SNP_1	0	+	81	320
chr1	179520431	179520581	GeneS|SNP_1	0	+	82	320
chr1	179520431	179520581	GeneS|SNP_1	0	+	83	321
chr1	179520431	179520581	GeneS|SNP_1	0	+	84	319
chr1	179520431	179520581	GeneS|SNP_1	0	+	85	319
chr1	179520431	179520581	GeneS|SNP_1	0	+	86	319
chr1	179520431	179520581	GeneS|SNP_1	0	+	87	317
chr1	179520431	179520581	GeneS|SNP_1	0	+	88	313
chr1	179520431	179520581	GeneS|SNP_1	0	+	89	312
chr1	179520431	179520581	GeneS|SNP_1	0	+	90	313
chr1	179520431	179520581	GeneS|SNP_1	0	+	91	312
chr1	179520431	179520581	GeneS|SNP_1	0	+	92	315
chr1	179520431	179520581	GeneS|SNP_1	0	+	93	320
chr1	179520431	179520581	GeneS|SNP_1	0	+	94	322
chr1	179520431	179520581	GeneS|SNP_1	0	+	95	321
chr1	179520431	179520581	GeneS|SNP_1	0	+	96	321
chr1	179520431	179520581	GeneS|SNP_1	0	+	97	320
chr1	179520431	179520581	GeneS|SNP_1	0	+	98	318
chr1	179520431	179520581	GeneS|SNP_1	0	+	99	320
chr1	179520431	179520581	GeneS|SNP_1	0	+	100	318
chr1	179520431	179520581	GeneS|SNP_1	0	+	101	319
chr1	179520431	179520581	GeneS|SNP_1	0	+	102	319
chr1	179520431	179520581	GeneS|SNP_1	0	+	103	318
chr1	179520431	179520581	GeneS|SNP_1	0	+	104	316
chr1	179520431	179520581	GeneS|SNP_1	0	+	105	316
chr1	179520431	179520581	GeneS|SNP_1	0	+	106	317
chr1	179520431	179520581	GeneS|SNP_1	0	+	107	315
chr1	179520431	179520581	GeneS|SNP_1	0	+	108	314
chr1	179520431	179520581	GeneS|SNP_1	0	+	109	315
chr1	179520431	179520581	GeneS|SNP_1	0	+	110	313
chr1	179520431	179520581	GeneS|SNP_1	0	+	111	314
chr1	179520431	179520581	GeneS|SNP_1	0	+	112	314
chr1	179520431	179520581	GeneS|SNP_1	0	+	113	314
chr1	179520431	179520581	GeneS|SNP_1	0	+	114	314
chr1	179520431	179520581	GeneS|SNP_1	0	+	115	312
chr1	179520431	179520581	GeneS|SNP_1	0	+	116	313
chr1	179520431	179520581	GeneS|SNP_1	0	+	117	312
chr1	179520431	179520581	GeneS|SNP_1	0	+	118	310
chr1	179520431	179520581	GeneS|SNP_1	0	+	119	307
chr1	179520431	179520581	GeneS|SNP_1	0	+	120	309
chr1	179520431	179520581	GeneS|SNP_1	0	+	121	310
chr1	179520431	179520581	GeneS|SNP_1	0	+	122	311
chr1	179520431	179520581	GeneS|SNP_1	0	+	123	311
chr1	179520431	179520581	GeneS|SNP_1	0	+	124	312
chr1	179520431	179520581	GeneS|SNP_1	0	+	125	315
chr1	179520431	179520581	GeneS|SNP_1	0	+	126	314
chr1	179520431	179520581	GeneS|SNP_1	0	+	127	310
chr1	179520431	179520581	GeneS|SNP_1	0	+	128	309
chr1	179520431	179520581	GeneS|SNP_1	0	+	129	311
chr1	179520431	179520581	GeneS|SNP_1	0	+	130	313
chr1	179520431	179520581	GeneS|SNP_1	0	+	131	313
chr1	179520431	179520581	GeneS|SNP_1	0	+	132	314
chr1	179520431	179520581	GeneS|SNP_1	0	+	133	313
chr1	179520431	179520581	GeneS|SNP_1	0	+	134	313
chr1	179520431	179520581	GeneS|SNP_1	0	+	135	312
chr1	179520431	179520581	GeneS|SNP_1	0	+	136	309
chr1	179520431	179520581	GeneS|SNP_1	0	+	137	312
chr1	179520431	179520581	GeneS|SNP_1	0	+	138	315
chr1	179520431	179520581	GeneS|SNP_1	0	+	139	317
chr1	179520431	179520581	GeneS|SNP_1	0	+	140	313
chr1	179520431	179520581	GeneS|SNP_1	0	+	141	315
chr1	179520431	179520581	GeneS|SNP_1	0	+	142	313
chr1	179520431	179520581	GeneS|SNP_1	0	+	143	309
chr1	179520431	179520581	GeneS|SNP_1	0	+	144	308
chr1	179520431	179520581	GeneS|SNP_1	0	+	145	307
chr1	179520431	179520581	GeneS|SNP_1	0	+	146	306
chr1	179520431	179520581	GeneS|SNP_1	0	+	147	308
chr1	179520431	179520581	GeneS|SNP_1	0	+	148	305
chr1	179520431	179520581	GeneS|SNP_1	0	+	149	306
chr1	179520431	179520581	GeneS|SNP_1	0	+	150	303
chr1	204797731	204797935	GeneC|Exon_1	0	+	1	27
chr1	204797731	204797935	GeneC|Exon_1	0	+	2	30
chr1	204797731	204797935	GeneC|Exon_1	0	+	3	30
chr1	204797731	204797935	GeneC|Exon_1	0	+	4	30
chr1	204797731	204797935	GeneC|Exon_1	0	+	5	30
chr1	204797731	204797935	GeneC|Exon_1	0	+	6	30
chr1	204797731	204797935	GeneC|Exon_1	0	+	7	30
chr1	204797731	204797935	GeneC|Exon_1	0	+	8	30
chr1	204797731	204797935	GeneC|Exon_1	0	+	9	30
chr1	204797731	204797935	GeneC|Exon_1	0	+	10	30
chr1	204797731	204797935	GeneC|Exon_1	0	+	11	31
chr1	204797731	204797935	GeneC|Exon_1	0	+	12	31
chr1	204797731	204797935	GeneC|Exon_1	0	+	13	31
chr1	204797731	204797935	GeneC|Exon_1	0	+	14	32
chr1	204797731	204797935	GeneC|Exon_1	0	+	15	33
chr1	204797731	204797935	GeneC|Exon_1	0	+	16	32
chr1	204797731	204797935	GeneC|Exon_1	0	+	17	32
chr1	204797731	204797935	GeneC|Exon_1	0	+	18	32
chr1	204797731	204797935	GeneC|Exon_1	0	+	19	32
chr1	204797731	204797935	GeneC|Exon_1	0	+	20	32
chr1	204797731	204797935	GeneC|Exon_1	0	+	21	33
chr1	204797731	204797935	GeneC|Exon_1	0	+	22	33
chr1	204797731	204797935	GeneC|Exon_1	0	+	23	33
chr1	204797731	204797935	GeneC|Exon_1	0	+	24	34
chr1	204797731	204797935	GeneC|Exon_1	0	+	25	34
chr1	204797731	204797935	GeneC|Exon_1	0	+	26	34
chr1	204797731	204797935	GeneC|Exon_1	0	+	27	34
chr1	204797731	204797935	GeneC|Exon_1	0	+	28	34
chr1	204797731	204797935	GeneC|Exon_1	0	+	29	35
chr1	204797731	204797935	GeneC|Exon_1	0	+	30	35
chr1	204797731	204797935	GeneC|Exon_1	0	+	31	35
chr1	204797731	204797935	GeneC|Exon_1	0	+	32	36
chr1	204797731	204797935	GeneC|Exon_1	0	+	33	35
chr1	204797731	204797935	GeneC|Exon_1	0	+	34	35
chr1	204797731	204797935	GeneC|Exon_1	0	+	35	35
chr1	204797731	204797935	GeneC|Exon_1	0	+	36	35
chr1	204797731	204797935	GeneC|Exon_1	0	+	37	36
chr1	204797731	204797935	GeneC|Exon_1	0	+	38	38
chr1	204797731	204797935	GeneC|Exon_1	0	+	39	38
chr1	204797731	204797935	GeneC|Exon_1	0	+	40	41
chr1	204797731	204797935	GeneC|Exon_1	0	+	41	41
chr1	204797731	204797935	GeneC|Exon_1	0	+	42	42
chr1	204797731	204797935	GeneC|Exon_1	0	+	43	44
chr1	204797731	204797935	GeneC|Exon_1	0	+	44	44
chr1	204797731	204797935	GeneC|Exon_1	0	+	45	44
chr1	204797731	204797935	GeneC|Exon_1	0	+	46	46
chr1	204797731	204797935	GeneC|Exon_1	0	+	47	46
chr1	204797731	204797935	GeneC|Exon_1	0	+	48	47
chr1	204797731	204797935	GeneC|Exon_1	0	+	49	47
chr1	204797731	204797935	GeneC|Exon_1	0	+	50	47
chr1	204797731	204797935	GeneC|Exon_1	0	+	51	48
chr1	204797731	204797935	GeneC|Exon_1	0	+	52	49
chr1	204797731	204797935	GeneC|Exon_1	0	+	53	49
chr1	204797731	204797935	GeneC|Exon_1	0	+	54	48
chr1	204797731	204797935	GeneC|Exon_1	0	+	55	48
chr1	204797731	204797935	GeneC|Exon_1	0	+	56	49
chr1	204797731	204797935	GeneC|Exon_1	0	+	57	50
chr1	204797731	204797935	GeneC|Exon_1	0	+	58	50
chr1	204797731	204797935	GeneC|Exon_1	0	+	59	51
chr1	204797731	204797935	GeneC|Exon_1	0	+	60	52
chr1	204797731	204797935	GeneC|Exon_1	0	+	61	52
chr1	204797731	204797935	GeneC|Exon_1	0	+	62	55
chr1	204797731	204797935	GeneC|Exon_1	0	+	63	56
chr1	204797731	204797935	GeneC|Exon_1	0	+	64	56
chr1	204797731	204797935	GeneC|Exon_1	0	+	65	57
chr1	204797731	204797935	GeneC|Exon_1	0	+	66	58
chr1	204797731	204797935	GeneC|Exon_1	0	+	67	60
chr1	204797731	204797935	GeneC|Exon_1	0	+	68	60
chr1	204797731	204797935	GeneC|Exon_1	0	+	69	60
chr1	204797731	204797935	GeneC|Exon_1	0	+	70	60
chr1	204797731	204797935	GeneC|Exon_1	0	+	71	61
chr1	204797731	204797935	GeneC|Exon_1	0	+	72	62
chr1	204797731	204797935	GeneC|Exon_1	0	+	73	63
chr1	204797731	204797935	GeneC|Exon_1	0	+	74	63
chr1	204797731	204797935	GeneC|Exon_1	0	+	75	64
chr1	204797731	204797935	GeneC|Exon_1	0	+	76	64
chr1	204797731	204797935	GeneC|Exon_1	0	+	77	65
chr1	204797731	204797935	GeneC|Exon_1	0	+	78	66
chr1	204797731	204797935	GeneC|Exon_1	0	+	79	67
chr1	204797731	204797935	GeneC|Exon_1	0	+	80	72
chr1	204797731	204797935	GeneC|Exon_1	0	+	81	73
chr1	204797731	204797935	GeneC|Exon_1	0	+	82	72
chr1	204797731	204797935	GeneC|Exon_1	0	+	83	72
chr1	204797731	204797935	GeneC|Exon_1	0	+	84	75
chr1	204797731	204797935	GeneC|Exon_1	0	+	85	75
chr1	204797731	204797935	GeneC|Exon_1	0	+	86	77
chr1	204797731	204797935	GeneC|Exon_1	0	+	87	78
chr1	204797731	204797935	GeneC|Exon_1	0	+	88	78
chr1	204797731	204797935	GeneC|Exon_1	0	+	89	79
chr1	204797731	204797935	GeneC|Exon_1	0	+	90	79
chr1	204797731	204797935	GeneC|Exon_1	0	+	91	81
chr1	204797731	204797935	GeneC|Exon_1	0	+	92	80
chr1	204797731	204797935	GeneC|Exon_1	0	+	93	82
chr1	204797731	204797935	GeneC|Exon_1	0	+	94	83
chr1	204797731	204797935	GeneC|Exon_1	0	+	95	81
chr1	204797731	204797935	GeneC|Exon_1	0	+	96	82
chr1	204797731	204797935	GeneC|Exon_1	0	+	97	84
chr1	204797731	204797935	GeneC|Exon_1	0	+	98	84
chr1	204797731	204797935	GeneC|Exon_1	0	+	99	84
chr1	204797731	204797935	GeneC|Exon_1	0	+	100	87
chr1	204797731	204797935	GeneC|Exon_1	0	+	101	91
chr1	204797731	204797935	GeneC|Exon_1	0	+	102	95
chr1	204797731	204797935	GeneC|Exon_1	0	+	103	96
chr1	204797731	204797935	GeneC|Exon_1	0	+	104	97
chr1	204797731	204797935	GeneC|Exon_1	0	+	105	98
chr1	204797731	204797935	GeneC|Exon_1	0	+	106	99
chr1	204797731	204797935	GeneC|Exon_1	0	+	107	99
chr1	204797731	204797935	GeneC|Exon_1	0	+	108	101
chr1	204797731	204797935	GeneC|Exon_1	0	+	109	103
chr1	204797731	204797935	GeneC|Exon_1	0	+	110	105
chr1	204797731	204797935	GeneC|Exon_1	0	+	111	107
chr1	204797731	204797935	GeneC|Exon_1	0	+	112	111
chr1	204797731	204797935	GeneC|Exon_1	0	+	113	112
chr1	204797731	204797935	GeneC|Exon_1	0	+	114	114
chr1	204797731	204797935	GeneC|Exon_1	0	+	115	116
chr1	204797731	204797935	GeneC|Exon_1	0	+	116	115
chr1	204797731	204797935	GeneC|Exon_1	0	+	117	115
chr1	204797731	204797935	GeneC|Exon_1	0	+	118	116
chr1	204797731	204797935	GeneC|Exon_1	0	+	119	116
chr1	204797731	204797935	GeneC|Exon_1	0	+	120	117
chr1	204797731	204797935	GeneC|Exon_1	0	+	121	118
chr1	204797731	204797935	GeneC|Exon_1	0	+	122	118
chr1	204797731	204797935	GeneC|Exon_1	0	+	123	120
chr1	204797731	204797935	GeneC|Exon_1	0	+	124	120
chr1	204797731	204797935	GeneC|Exon_1	0	+	125	119
chr1	204797731	204797935	GeneC|Exon_1	0	+	126	117
chr1	204797731	204797935	GeneC|Exon_1	0	+	127	118
chr1	204797731	204797935	GeneC|Exon_1	0	+	128	120
chr1	204797731	204797935	GeneC|Exon_1	0	+	129	119
chr1	204797731	204797935	GeneC|Exon_1	0	+	130	120
chr1	204797731	204797935	GeneC|Exon_1	0	+	131	117
chr1	204797731	204797935	GeneC|Exon_1	0	+	132	116
chr1	204797731	204797935	GeneC|Exon_1	0	+	133	115
chr1	204797731	204797935	GeneC|Exon_1	0	+	134	114
chr1	204797731	204797935	GeneC|Exon_1	0	+	135	116
chr1	204797731	204797935	GeneC|Exon_1	0	+	136	117
chr1	204797731	204797935	GeneC|Exon_1	0	+	137	117
chr1	204797731	204797935	GeneC|Exon_1	0	+	138	121
chr1	204797731	204797935	GeneC|Exon_1	0	+	139	122
chr1	204797731	204797935	GeneC|Exon_1	0	+	140	122
chr1	204797731	204797935	GeneC|Exon_1	0	+	141	122
chr1	204797731	204797935	GeneC|Exon_1	0	+	142	123
chr1	204797731	204797935	GeneC|Exon_1	0	+	143	124
chr1	204797731	204797935	GeneC|Exon_1	0	+	144	125
chr1	204797731	204797935	GeneC|Exon_1	0	+	145	123
chr1	204797731	204797935	GeneC|Exon_1	0	+	146	123
chr1	204797731	204797935	GeneC|Exon_1	0	+	147	126
chr1	204797731	204797935	GeneC|Exon_1	0	+	148	127
chr1	204797731	204797935	GeneC|Exon_1	0	+	149	127
chr1	204797731	204797935	GeneC|Exon_1	0	+	150	126
chr1	204797731	204797935	GeneC|Exon_1	0	+	151	125
chr1	204797731	204797935	GeneC|Exon_1	0	+	152	126
chr1	204797731	204797935	GeneC|Exon_1	0	+	153	126
chr1	204797731	204797935	GeneC|Exon_1	0	+	154	127
chr1	204797731	204797935	GeneC|Exon_1	0	+	155	126
chr1	204797731	204797935	GeneC|Exon_1	0	+	156	126
chr1	204797731	204797935	GeneC|Exon_1	0	+	157	127
chr1	204797731	204797935	GeneC|Exon_1	0	+	158	129
chr1	204797731	204797935	GeneC|Exon_1	0	+	159	129
chr1	204797731	204797935	GeneC|Exon_1	0	+	160	131
chr1	204797731	204797935	GeneC|Exon_1	0	+	161	132
chr1	204797731	204797935	GeneC|Exon_1	0	+	162	132
chr1	204797731	204797935	GeneC|Exon_1	0	+	163	132
chr1	204797731	204797935	GeneC|Exon_1	0	+	164	131
chr1	204797731	204797935	GeneC|Exon_1	0	+	165	131
chr1	204797731	204797935	GeneC|Exon_1	0	+	166	131
chr1	204797731	204797935	GeneC|Exon_1	0	+	167	131
chr1	204797731	204797935	GeneC|Exon_1	0	+	168	131
chr1	204797731	204797935	GeneC|Exon_1	0	+	169	132
chr1	204797731	204797935	GeneC|Exon_1	0	+	170	133
chr1	204797731	204797935	GeneC|Exon_1	0	+	171	135
chr1	204797731	204797935	GeneC|Exon_1	0	+	172	136
chr1	204797731	204797935	GeneC|Exon_1	0	+	173	136
chr1	204797731	204797935	GeneC|Exon_1	0	+	174	136
chr1	204797731	204797935	GeneC|Exon_1	0	+	175	135
chr1	204797731	204797935	GeneC|Exon_1	0	+	176	135
chr1	204797731	204797935	GeneC|Exon_1	0	+	177	135
chr1	204797731	204797935	GeneC|Exon_1	0	+	178	133
chr1	204797731	204797935	GeneC|Exon_1	0	+	179	133
chr1	204797731	204797935	GeneC|Exon_1	0	+	180	132
chr1	204797731	204797935	GeneC|Exon_1	0	+	181	132
chr1	204797731	204797935	GeneC|Exon_1	0	+	182	133
chr1	204797731	204797935	GeneC|Exon_1	0	+	183	133
chr1	204797731	204797935	GeneC|Exon_1	0	+	184	133
chr1	204797731	204797935	GeneC|Exon_1	0	+	185	133
chr1	204797731	204797935	GeneC|Exon_1	0	+	186	133
chr1	204797731	204797935	GeneC|Exon_1	0	+	187	132
chr1	204797731	204797935	GeneC|Exon_1	0	+	188	134
chr1	204797731	204797935	GeneC|Exon_1	0	+	189	134
chr1	204797731	204797935	GeneC|Exon_1	0	+	190	132
chr1	204797731	204797935	GeneC|Exon_1	0	+	191	133
chr1	204797731	204797935	GeneC|Exon_1	0	+	192	134
chr1	204797731	204797935	GeneC|Exon_1	0	+	193	133
chr1	204797731	204797935	GeneC|Exon_1	0	+	194	133
chr1	204797731	204797935	GeneC|Exon_1	0	+	195	133
chr1	204797731	204797935	GeneC|Exon_1	0	+	196	133
chr1	204797731	204797935	GeneC|Exon_1	0	+	197	132
chr1	204797731	204797935	GeneC|Exon_1	0	+	198	132
chr1	204797731	204797935	GeneC|Exon_1	0	+	199	131
chr1	204797731	204797935	GeneC|Exon_1	0	+	200	132
chr1	204797731	204797935	GeneC|Exon_1	0	+	201	132
chr1	204797731	204797935	GeneC|Exon_1	0	+	202	133
chr1	204797731	204797935	GeneC|Exon_1	0	+	203	133
chr1	204797731	204797935	GeneC|Exon_1	0	+	204	134
chr1	204889734	204889893	GeneC|Exon_2	0	+	1	282
chr1	204889734	204889893	GeneC|Exon_2	0	+	2	284
chr1	204889734	204889893	GeneC|Exon_2	0	+	3	284
chr1	204889734	204889893	GeneC|Exon_2	0	+	4	287
chr1	204889734	204889893	GeneC|Exon_2	0	+	5	289
chr1	204889734	204889893	GeneC|Exon_2	0	+	6	290
chr1	204889734	204889893	GeneC|Exon_2	0	+	7	289
chr1	204889734	204889893	GeneC|Exon_2	0	+	8	292
chr1	204889734	204889893	GeneC|Exon_2	0	+	9	292
chr1	204889734	204889893	GeneC|Exon_2	0	+	10	292
chr1	204889734	204889893	GeneC|Exon_2	0	+	11	293
chr1	204889734	204889893	GeneC|Exon_2	0	+	12	296
chr1	204889734	204889893	GeneC|Exon_2	0	+	13	299
chr1	204889734	204889893	GeneC|Exon_2	0	+	14	299
chr1	204889734	204889893	GeneC|Exon_2	0	+	15	300
chr1	204889734	204889893	GeneC|Exon_2	0	+	16	300
chr1	204889734	204889893	GeneC|Exon_2	0	+	17	306
chr1	204889734	204889893	GeneC|Exon_2	0	+	18	306
chr1	204889734	204889893	GeneC|Exon_2	0	+	19	309
chr1	204889734	204889893	GeneC|Exon_2	0	+	20	311
chr1	204889734	204889893	GeneC|Exon_2	0	+	21	311
chr1	204889734	204889893	GeneC|Exon_2	0	+	22	310
chr1	204889734	204889893	GeneC|Exon_2	0	+	23	313
chr1	204889734	204889893	GeneC|Exon_2	0	+	24	314
chr1	204889734	204889893	GeneC|Exon_2	0	+	25	316
chr1	204889734	204889893	GeneC|Exon_2	0	+	26	320
chr1	204889734	204889893	GeneC|Exon_2	0	+	27	318
chr1	204889734	204889893	GeneC|Exon_2	0	+	28	319
chr1	204889734	204889893	GeneC|Exon_2	0	+	29	322
chr1	204889734	204889893	GeneC|Exon_2	0	+	30	320
chr1	204889734	204889893	GeneC|Exon_2	0	+	31	321
chr1	204889734	204889893	GeneC|Exon_2	0	+	32	319
chr1	204889734	204889893	GeneC|Exon_2	0	+	33	324
chr1	204889734	204889893	GeneC|Exon_2	0	+	34	322
chr1	204889734	204889893	GeneC|Exon_2	0	+	35	325
chr1	204889734	204889893	GeneC|Exon_2	0	+	36	326
chr1	204889734	204889893	GeneC|Exon_2	0	+	37	327
chr1	204889734	204889893	GeneC|Exon_2	0	+	38	329
chr1	204889734	204889893	GeneC|Exon_2	0	+	39	328
chr1	204889734	204889893	GeneC|Exon_2	0	+	40	325
chr1	204889734	204889893	GeneC|Exon_2	0	+	41	325
chr1	204889734	204889893	GeneC|Exon_2	0	+	42	324
chr1	204889734	204889893	GeneC|Exon_2	0	+	43	326
chr1	204889734	204889893	GeneC|Exon_2	0	+	44	326
chr1	204889734	204889893	GeneC|Exon_2	0	+	45	330
chr1	204889734	204889893	GeneC|Exon_2	0	+	46	333
chr1	204889734	204889893	GeneC|Exon_2	0	+	47	333
chr1	204889734	204889893	GeneC|Exon_2	0	+	48	335
chr1	204889734	204889893	GeneC|Exon_2	0	+	49	338
chr1	204889734	204889893	GeneC|Exon_2	0	+	50	336
chr1	204889734	204889893	GeneC|Exon_2	0	+	51	342
chr1	204889734	204889893	GeneC|Exon_2	0	+	52	342
chr1	204889734	204889893	GeneC|Exon_2	0	+	53	340
chr1	204889734	204889893	GeneC|Exon_2	0	+	54	339
chr1	204889734	204889893	GeneC|Exon_2	0	+	55	340
chr1	204889734	204889893	GeneC|Exon_2	0	+	56	342
chr1	204889734	204889893	GeneC|Exon_2	0	+	57	341
chr1	204889734	204889893	GeneC|Exon_2	0	+	58	339
chr1	204889734	204889893	GeneC|Exon_2	0	+	59	339
chr1	204889734	204889893	GeneC|Exon_2	0	+	60	339
chr1	204889734	204889893	GeneC|Exon_2	0	+	61	339
chr1	204889734	204889893	GeneC|Exon_2	0	+	62	342
chr1	204889734	204889893	GeneC|Exon_2	0	+	63	339
chr1	204889734	204889893	GeneC|Exon_2	0	+	64	339
chr1	204889734	204889893	GeneC|Exon_2	0	+	65	342
chr1	204889734	204889893	GeneC|Exon_2	0	+	66	344
chr1	204889734	204889893	GeneC|Exon_2	0	+	67	345
chr1	204889734	204889893	GeneC|Exon_2	0	+	68	344
chr1	204889734	204889893	GeneC|Exon_2	0	+	69	343
chr1	204889734	204889893	GeneC|Exon_2	0	+	70	344
chr1	204889734	204889893	GeneC|Exon_2	0	+	71	345
chr1	204889734	204889893	GeneC|Exon_2	0	+	72	347
chr1	204889734	204889893	GeneC|Exon_2	0	+	73	344
chr1	204889734	204889893	GeneC|Exon_2	0	+	74	346
chr1	204889734	204889893	GeneC|Exon_2	0	+	75	342
chr1	204889734	204889893	GeneC|Exon_2	0	+	76	345
chr1	204889734	204889893	GeneC|Exon_2	0	+	77	344
chr1	204889734	204889893	GeneC|Exon_2	0	+	78	342
chr1	204889734	204889893	GeneC|Exon_2	0	+	79	337
chr1	204889734	204889893	GeneC|Exon_2	0	+	80	339
chr1	204889734	204889893	GeneC|Exon_2	0	+	81	343
chr1	204889734	204889893	GeneC|Exon_2	0	+	82	344
chr1	204889734	204889893	GeneC|Exon_2	0	+	83	346
chr1	204889734	204889893	GeneC|Exon_2	0	+	84	348
chr1	204889734	204889893	GeneC|Exon_2	0	+	85	347
chr1	204889734	204889893	GeneC|Exon_2	0	+	86	347
chr1	204889734	204889893	GeneC|Exon_2	0	+	87	338
chr1	204889734	204889893	GeneC|Exon_2	0	+	88	336
chr1	204889734	204889893	GeneC|Exon_2	0	+	89	337
chr1	204889734	204889893	GeneC|Exon_2	0	+	90	336
chr1	204889734	204889893	GeneC|Exon_2	0	+	91	337
chr1	204889734	204889893	GeneC|Exon_2	0	+	92	339
chr1	204889734	204889893	GeneC|Exon_2	0	+	93	339
chr1	204889734	204889893	GeneC|Exon_2	0	+	94	337
chr1	204889734	204889893	GeneC|Exon_2	0	+	95	339
chr1	204889734	204889893	GeneC|Exon_2	0	+	96	337
chr1	204889734	204889893	GeneC|Exon_2	0	+	97	340
chr1	204889734	204889893	GeneC|Exon_2	0	+	98	342
chr1	204889734	204889893	GeneC|Exon_2	0	+	99	337
chr1	204889734	204889893	GeneC|Exon_2	0	+	100	339
chr1	204889734	204889893	GeneC|Exon_2	0	+	101	338
chr1	204889734	204889893	GeneC|Exon_2	0	+	102	338
chr1	204889734	204889893	GeneC|Exon_2	0	+	103	338
chr1	204889734	204889893	GeneC|Exon_2	0	+	104	341
chr1	204889734	204889893	GeneC|Exon_2	0	+	105	341
chr1	204889734	204889893	GeneC|Exon_2	0	+	106	341
chr1	204889734	204889893	GeneC|Exon_2	0	+	107	339
chr1	204889734	204889893	GeneC|Exon_2	0	+	108	336
chr1	204889734	204889893	GeneC|Exon_2	0	+	109	339
chr1	204889734	204889893	GeneC|Exon_2	0	+	110	339
chr1	204889734	204889893	GeneC|Exon_2	0	+	111	340
chr1	204889734	204889893	GeneC|Exon_2	0	+	112	335
chr1	204889734	204889893	GeneC|Exon_2	0	+	113	334
chr1	204889734	204889893	GeneC|Exon_2	0	+	114	334
chr1	204889734	204889893	GeneC|Exon_2	0	+	115	335
chr1	204889734	204889893	GeneC|Exon_2	0	+	116	339
chr1	204889734	204889893	GeneC|Exon_2	0	+	117	339
chr1	204889734	204889893	GeneC|Exon_2	0	+	118	338
chr1	204889734	204889893	GeneC|Exon_2	0	+	119	336
chr1	204889734	204889893	GeneC|Exon_2	0	+	120	341
chr1	204889734	204889893	GeneC|Exon_2	0	+	121	344
chr1	204889734	204889893	GeneC|Exon_2	0	+	122	343
chr1	204889734	204889893	GeneC|Exon_2	0	+	123	345
chr1	204889734	204889893	GeneC|Exon_2	0	+	124	342
chr1	204889734	204889893	GeneC|Exon_2	0	+	125	340
chr1	204889734	204889893	GeneC|Exon_2	0	+	126	342
chr1	204889734	204889893	GeneC|Exon_2	0	+	127	340
chr1	204889734	204889893	GeneC|Exon_2	0	+	128	336
chr1	204889734	204889893	GeneC|Exon_2	0	+	129	334
chr1	204889734	204889893	GeneC|Exon_2	0	+	130	325
chr1	204889734	204889893	GeneC|Exon_2	0	+	131	327
chr1	204889734	204889893	GeneC|Exon_2	0	+	132	331
chr1	204889734	204889893	GeneC|Exon_2	0	+	133	332
chr1	204889734	204889893	GeneC|Exon_2	0	+	134	334
chr1	204889734	204889893	GeneC|Exon_2	0	+	135	335
chr1	204889734	204889893	GeneC|Exon_2	0	+	136	336
chr1	204889734	204889893	GeneC|Exon_2	0	+	137	336
chr1	204889734	204889893	GeneC|Exon_2	0	+	138	334
chr1	204889734	204889893	GeneC|Exon_2	0	+	139	333
chr1	204889734	204889893	GeneC|Exon_2	0	+	140	328
chr1	204889734	204889893	GeneC|Exon_2	0	+	141	329
chr1	204889734	204889893	GeneC|Exon_2	0	+	142	330
chr1	204889734	204889893	GeneC|Exon_2	0	+	143	330
chr1	204889734	204889893	GeneC|Exon_2	0	+	144	330
chr1	204889734	204889893	GeneC|Exon_2	0	+	145	328
chr1	204889734	204889893	GeneC|Exon_2	0	+	146	327
chr1	204889734	204889893	GeneC|Exon_2	0	+	147	325
chr1	204889734	204889893	GeneC|Exon_2	0	+	148	323
chr1	204889734	204889893	GeneC|Exon_2	0	+	149	323
chr1	204889734	204889893	GeneC|Exon_2	0	+	150	319
chr1	204889734	204889893	GeneC|Exon_2	0	+	151	316
chr1	204889734	204889893	GeneC|Exon_2	0	+	152	315
chr1	204889734	204889893	GeneC|Exon_2	0	+	153	314
chr1	204889734	204889893	GeneC|Exon_2	0	+	154	310
chr1	204889734	204889893	GeneC|Exon_2	0	+	155	308
chr1	204889734	204889893	GeneC|Exon_2	0	+	156	306
chr1	204889734	204889893	GeneC|Exon_2	0	+	157	306
chr1	204889734	204889893	GeneC|Exon_2	0	+	158	304
chr1	204889734	204889893	GeneC|Exon_2	0	+	159	302
chr1	204913328	204913559	GeneC|Exon_3	0	+	1	224
chr1	204913328	204913559	GeneC|Exon_3	0	+	2	226
chr1	204913328	204913559	GeneC|Exon_3	0	+	3	226
chr1	204913328	204913559	GeneC|Exon_3	0	+	4	229
chr1	204913328	204913559	GeneC|Exon_3	0	+	5	229
chr1	204913328	204913559	GeneC|Exon_3	0	+	6	232
chr1	204913328	204913559	GeneC|Exon_3	0	+	7	232
chr1	204913328	204913559	GeneC|Exon_3	0	+	8	231
chr1	204913328	204913559	GeneC|Exon_3	0	+	9	233
chr1	204913328	204913559	GeneC|Exon_3	0	+	10	233
chr1	204913328	204913559	GeneC|Exon_3	0	+	11	233
chr1	204913328	204913559	GeneC|Exon_3	0	+	12	237
chr1	204913328	204913559	GeneC|Exon_3	0	+	13	240
chr1	204913328	204913559	GeneC|Exon_3	0	+	14	242
chr1	204913328	204913559	GeneC|Exon_3	0	+	15	243
chr1	204913328	204913559	GeneC|Exon_3	0	+	16	248
chr1	204913328	204913559	GeneC|Exon_3	0	+	17	250
chr1	204913328	204913559	GeneC|Exon_3	0	+	18	253
chr1	204913328	204913559	GeneC|Exon_3	0	+	19	254
chr1	204913328	204913559	GeneC|Exon_3	0	+	20	252
chr1	204913328	204913559	GeneC|Exon_3	0	+	21	255
chr1	204913328	204913559	GeneC|Exon_3	0	+	22	255
chr1	204913328	204913559	GeneC|Exon_3	0	+	23	256
chr1	204913328	204913559	GeneC|Exon_3	0	+	24	256
chr1	204913328	204913559	GeneC|Exon_3	0	+	25	255
chr1	204913328	204913559	GeneC|Exon_3	0	+	26	256
chr1	204913328	204913559	GeneC|Exon_3	0	+	27	257
chr1	204913328	204913559	GeneC|Exon_3	0	+	28	257
chr1	204913328	204913559	GeneC|Exon_3	0	+	29	254
chr1	204913328	204913559	GeneC|Exon_3	0	+	30	255
chr1	204913328	204913559	GeneC|Exon_3	0	+	31	255
chr1	204913328	204913559	GeneC|Exon_3	0	+	32	256
chr1	204913328	204913559	GeneC|Exon_3	0	+	33	255
chr1	204913328	204913559	GeneC|Exon_3	0	+	34	255
chr1	204913328	204913559	GeneC|Exon_3	0	+	35	257
chr1	204913328	204913559	GeneC|Exon_3	0	+	36	257
chr1	204913328	204913559	GeneC|Exon_3	0	+	37	255
chr1	204913328	204913559	GeneC|Exon_3	0	+	38	254
chr1	204913328	204913559	GeneC|Exon_3	0	+	39	254
chr1	204913328	204913559	GeneC|Exon_3	0	+	40	255
chr1	204913328	204913559	GeneC|Exon_3	0	+	41	254
chr1	204913328	204913559	GeneC|Exon_3	0	+	42	253
chr1	204913328	204913559	GeneC|Exon_3	0	+	43	253
chr1	204913328	204913559	GeneC|Exon_3	0	+	44	254
chr1	204913328	204913559	GeneC|Exon_3	0	+	45	254
chr1	204913328	204913559	GeneC|Exon_3	0	+	46	254
chr1	204913328	204913559	GeneC|Exon_3	0	+	47	253
chr1	204913328	204913559	GeneC|Exon_3	0	+	48	254
chr1	204913328	204913559	GeneC|Exon_3	0	+	49	255
chr1	204913328	204913559	GeneC|Exon_3	0	+	50	257
chr1	204913328	204913559	GeneC|Exon_3	0	+	51	257
chr1	204913328	204913559	GeneC|Exon_3	0	+	52	256
chr1	204913328	204913559	GeneC|Exon_3	0	+	53	256
chr1	204913328	204913559	GeneC|Exon_3	0	+	54	251
chr1	204913328	204913559	GeneC|Exon_3	0	+	55	252
chr1	204913328	204913559	GeneC|Exon_3	0	+	56	252
chr1	204913328	204913559	GeneC|Exon_3	0	+	57	251
chr1	204913328	204913559	GeneC|Exon_3	0	+	58	250
chr1	204913328	204913559	GeneC|Exon_3	0	+	59	248
chr1	204913328	204913559	GeneC|Exon_3	0	+	60	246
chr1	204913328	204913559	GeneC|Exon_3	0	+	61	248
chr1	204913328	204913559	GeneC|Exon_3	0	+	62	249
chr1	204913328	204913559	GeneC|Exon_3	0	+	63	252
chr1	204913328	204913559	GeneC|Exon_3	0	+	64	253
chr1	204913328	204913559	GeneC|Exon_3	0	+	65	254
chr1	204913328	204913559	GeneC|Exon_3	0	+	66	254
chr1	204913328	204913559	GeneC|Exon_3	0	+	67	254
chr1	204913328	204913559	GeneC|Exon_3	0	+	68	258
chr1	204913328	204913559	GeneC|Exon_3	0	+	69	260
chr1	204913328	204913559	GeneC|Exon_3	0	+	70	263
chr1	204913328	204913559	GeneC|Exon_3	0	+	71	265
chr1	204913328	204913559	GeneC|Exon_3	0	+	72	265
chr1	204913328	204913559	GeneC|Exon_3	0	+	73	264
chr1	204913328	204913559	GeneC|Exon_3	0	+	74	271
chr1	204913328	204913559	GeneC|Exon_3	0	+	75	273
chr1	204913328	204913559	GeneC|Exon_3	0	+	76	270
chr1	204913328	204913559	GeneC|Exon_3	0	+	77	271
chr1	204913328	204913559	GeneC|Exon_3	0	+	78	271
chr1	204913328	204913559	GeneC|Exon_3	0	+	79	270
chr1	204913328	204913559	GeneC|Exon_3	0	+	80	271
chr1	204913328	204913559	GeneC|Exon_3	0	+	81	271
chr1	204913328	204913559	GeneC|Exon_3	0	+	82	270
chr1	204913328	204913559	GeneC|Exon_3	0	+	83	275
chr1	204913328	204913559	GeneC|Exon_3	0	+	84	273
chr1	204913328	204913559	GeneC|Exon_3	0	+	85	276
chr1	204913328	204913559	GeneC|Exon_3	0	+	86	275
chr1	204913328	204913559	GeneC|Exon_3	0	+	87	282
chr1	204913328	204913559	GeneC|Exon_3	0	+	88	280
chr1	204913328	204913559	GeneC|Exon_3	0	+	89	275
chr1	204913328	204913559	GeneC|Exon_3	0	+	90	273
chr1	204913328	204913559	GeneC|Exon_3	0	+	91	274
chr1	204913328	204913559	GeneC|Exon_3	0	+	92	274
chr1	204913328	204913559	GeneC|Exon_3	0	+	93	280
chr1	204913328	204913559	GeneC|Exon_3	0	+	94	282
chr1	204913328	204913559	GeneC|Exon_3	0	+	95	283
chr1	204913328	204913559	GeneC|Exon_3	0	+	96	282
chr1	204913328	204913559	GeneC|Exon_3	0	+	97	282
chr1	204913328	204913559	GeneC|Exon_3	0	+	98	285
chr1	204913328	204913559	GeneC|Exon_3	0	+	99	287
chr1	204913328	204913559	GeneC|Exon_3	0	+	100	285
chr1	204913328	204913559	GeneC|Exon_3	0	+	101	285
chr1	204913328	204913559	GeneC|Exon_3	0	+	102	283
chr1	204913328	204913559	GeneC|Exon_3	0	+	103	285
chr1	204913328	204913559	GeneC|Exon_3	0	+	104	287
chr1	204913328	204913559	GeneC|Exon_3	0	+	105	284
chr1	204913328	204913559	GeneC|Exon_3	0	+	106	284
chr1	204913328	204913559	GeneC|Exon_3	0	+	107	286
chr1	204913328	204913559	GeneC|Exon_3	0	+	108	286
chr1	204913328	204913559	GeneC|Exon_3	0	+	109	286
chr1	204913328	204913559	GeneC|Exon_3	0	+	110	285
chr1	204913328	204913559	GeneC|Exon_3	0	+	111	284
chr1	204913328	204913559	GeneC|Exon_3	0	+	112	285
chr1	204913328	204913559	GeneC|Exon_3	0	+	113	285
chr1	204913328	204913559	GeneC|Exon_3	0	+	114	289
chr1	204913328	204913559	GeneC|Exon_3	0	+	115	288
chr1	204913328	204913559	GeneC|Exon_3	0	+	116	288
chr1	204913328	204913559	GeneC|Exon_3	0	+	117	287
chr1	204913328	204913559	GeneC|Exon_3	0	+	118	286
chr1	204913328	204913559	GeneC|Exon_3	0	+	119	288
chr1	204913328	204913559	GeneC|Exon_3	0	+	120	290
chr1	204913328	204913559	GeneC|Exon_3	0	+	121	294
chr1	204913328	204913559	GeneC|Exon_3	0	+	122	294
chr1	204913328	204913559	GeneC|Exon_3	0	+	123	296
chr1	204913328	204913559	GeneC|Exon_3	0	+	124	295
chr1	204913328	204913559	GeneC|Exon_3	0	+	125	293
chr1	204913328	204913559	GeneC|Exon_3	0	+	126	293
chr1	204913328	204913559	GeneC|Exon_3	0	+	127	293
chr1	204913328	204913559	GeneC|Exon_3	0	+	128	293
chr1	204913328	204913559	GeneC|Exon_3	0	+	129	292
chr1	204913328	204913559	GeneC|Exon_3	0	+	130	292
chr1	204913328	204913559	GeneC|Exon_3	0	+	131	294
chr1	204913328	204913559	GeneC|Exon_3	0	+	132	292
chr1	204913328	204913559	GeneC|Exon_3	0	+	133	288
chr1	204913328	204913559	GeneC|Exon_3	0	+	134	284
chr1	204913328	204913559	GeneC|Exon_3	0	+	135	284
chr1	204913328	204913559	GeneC|Exon_3	0	+	136	282
chr1	204913328	204913559	GeneC|Exon_3	0	+	137	284
chr1	204913328	204913559	GeneC|Exon_3	0	+	138	287
chr1	204913328	204913559	GeneC|Exon_3	0	+	139	284
chr1	204913328	204913559	GeneC|Exon_3	0	+	140	284
chr1	204913328	204913559	GeneC|Exon_3	0	+	141	285
chr1	204913328	204913559	GeneC|Exon_3	0	+	142	281
chr1	204913328	204913559	GeneC|Exon_3	0	+	143	279
chr1	204913328	204913559	GeneC|Exon_3	0	+	144	278
chr1	204913328	204913559	GeneC|Exon_3	0	+	145	278
chr1	204913328	204913559	GeneC|Exon_3	0	+	146	276
chr1	204913328	204913559	GeneC|Exon_3	0	+	147	277
chr1	204913328	204913559	GeneC|Exon_3	0	+	148	275
chr1	204913328	204913559	GeneC|Exon_3	0	+	149	274
chr1	204913328	204913559	GeneC|Exon_3	0	+	150	274
chr1	204913328	204913559	GeneC|Exon_3	0	+	151	276
chr1	204913328	204913559	GeneC|Exon_3	0	+	152	273
chr1	204913328	204913559	GeneC|Exon_3	0	+	153	272
chr1	204913328	204913559	GeneC|Exon_3	0	+	154	272
chr1	204913328	204913559	GeneC|Exon_3	0	+	155	270
chr1	204913328	204913559	GeneC|Exon_3	0	+	156	271
chr1	204913328	204913559	GeneC|Exon_3	0	+	157	269
chr1	204913328	204913559	GeneC|Exon_3	0	+	158	271
chr1	204913328	204913559	GeneC|Exon_3	0	+	159	270
chr1	204913328	204913559	GeneC|Exon_3	0	+	160	271
chr1	204913328	204913559	GeneC|Exon_3	0	+	161	272
chr1	204913328	204913559	GeneC|Exon_3	0	+	162	272
chr1	204913328	204913559	GeneC|Exon_3	0	+	163	270
chr1	204913328	204913559	GeneC|Exon_3	0	+	164	270
chr1	204913328	204913559	GeneC|Exon_3	0	+	165	269
chr1	204913328	204913559	GeneC|Exon_3	0	+	166	271
chr1	204913328	204913559	GeneC|Exon_3	0	+	167	268
chr1	204913328	204913559	GeneC|Exon_3	0	+	168	269
chr1	204913328	204913559	GeneC|Exon_3	0	+	169	268
chr1	204913328	204913559	GeneC|Exon_3	0	+	170	271
chr1	204913328	204913559	GeneC|Exon_3	0	+	171	269
chr1	204913328	204913559	GeneC|Exon_3	0	+	172	272
chr1	204913328	204913559	GeneC|Exon_3	0	+	173	273
chr1	204913328	204913559	GeneC|Exon_3	0	+	174	270
chr1	204913328	204913559	GeneC|Exon_3	0	+	175	267
chr1	204913328	204913559	GeneC|Exon_3	0	+	176	267
chr1	204913328	204913559	GeneC|Exon_3	0	+	177	265
chr1	204913328	204913559	GeneC|Exon_3	0	+	178	265
chr1	204913328	204913559	GeneC|Exon_3	0	+	179	268
chr1	204913328	204913559	GeneC|Exon_3	0	+	180	271
chr1	204913328	204913559	GeneC|Exon_3	0	+	181	269
chr1	204913328	204913559	GeneC|Exon_3	0	+	182	270
chr1	204913328	204913559	GeneC|Exon_3	0	+	183	270
chr1	204913328	204913559	GeneC|Exon_3	0	+	184	271
chr1	204913328	204913559	GeneC|Exon_3	0	+	185	270
chr1	204913328	204913559	GeneC|Exon_3	0	+	186	271
chr1	204913328	204913559	GeneC|Exon_3	0	+	187	273
chr1	204913328	204913559	GeneC|Exon_3	0	+	188	271
chr1	204913328	204913559	GeneC|Exon_3	0	+	189	270
chr1	204913328	204913559	GeneC|Exon_3	0	+	190	272
chr1	204913328	204913559	GeneC|Exon_3	0	+	191	271
chr1	204913328	204913559	GeneC|Exon_3	0	+	192	274
chr1	204913328	204913559	GeneC|Exon_3	0	+	193	272
chr1	204913328	204913559	GeneC|Exon_3	0	+	194	271
chr1	204913328	204913559	GeneC|Exon_3	0	+	195	272
chr1	204913328	204913559	GeneC|Exon_3	0	+	196	275
chr1	204913328	204913559	GeneC|Exon_3	0	+	197	275
chr1	204913328	204913559	GeneC|Exon_3	0	+	198	276
chr1	204913328	204913559	GeneC|Exon_3	0	+	199	277
chr1	204913328	204913559	GeneC|Exon_3	0	+	200	277
chr1	204913328	204913559	GeneC|Exon_3	0	+	201	276
chr1	204913328	204913559	GeneC|Exon_3	0	+	202	277
chr1	204913328	204913559	GeneC|Exon_3	0	+	203	275
chr1	204913328	204913559	GeneC|Exon_3	0	+	204	272
chr1	204913328	204913559	GeneC|Exon_3	0	+	205	273
chr1	204913328	204913559	GeneC|Exon_3	0	+	206	271
chr1	204913328	204913559	GeneC|Exon_3	0	+	207	276
chr1	204913328	204913559	GeneC|Exon_3	0	+	208	277
chr1	204913328	204913559	GeneC|Exon_3	0	+	209	280
chr1	204913328	204913559	GeneC|Exon_3	0	+	210	279
chr1	204913328	204913559	GeneC|Exon_3	0	+	211	283
chr1	204913328	204913559	GeneC|Exon_3	0	+	212	282
chr1	204913328	204913559	GeneC|Exon_3	0	+	213	281
chr1	204913328	204913559	GeneC|Exon_3	0	+	214	275
chr1	204913328	204913559	GeneC|Exon_3	0	+	215	274
chr1	204913328	204913559	GeneC|Exon_3	0	+	216	273
chr1	204913328	204913559	GeneC|Exon_3	0	+	217	273
chr1	204913328	204913559	GeneC|Exon_3	0	+	218	273
chr1	204913328	204913559	GeneC|Exon_3	0	+	219	268
chr1	204913328	204913559	GeneC|Exon_3	0	+	220	266
chr1	204913328	204913559	GeneC|Exon_3	0	+	221	259
chr1	204913328	204913559	GeneC|Exon_3	0	+	222	256
chr1	204913328	204913559	GeneC|Exon_3	0	+	223	257
chr1	204913328	204913559	GeneC|Exon_3	0	+	224	255
chr1	204913328	204913559	GeneC|Exon_3	0	+	225	253
chr1	204913328	204913559	GeneC|Exon_3	0	+	226	253
chr1	204913328	204913559	GeneC|Exon_3	0	+	227	253
chr1	204913328	204913559	GeneC|Exon_3	0	+	228	255
chr1	204913328	204913559	GeneC|Exon_3	0	+	229	254
chr1	204913328	204913559	GeneC|Exon_3	0	+	230	253
chr1	204913328	204913559	GeneC|Exon_3	0	+	231	252
chr1	204919659	204919727	GeneC|Exon_4	0	+	1	247
chr1	204919659	204919727	GeneC|Exon_4	0	+	2	246
chr1	204919659	204919727	GeneC|Exon_4	0	+	3	245
chr1	204919659	204919727	GeneC|Exon_4	0	+	4	246
chr1	204919659	204919727	GeneC|Exon_4	0	+	5	243
chr1	204919659	204919727	GeneC|Exon_4	0	+	6	242
chr1	204919659	204919727	GeneC|Exon_4	0	+	7	245
chr1	204919659	204919727	GeneC|Exon_4	0	+	8	245
chr1	204919659	204919727	GeneC|Exon_4	0	+	9	240
chr1	204919659	204919727	GeneC|Exon_4	0	+	10	241
chr1	204919659	204919727	GeneC|Exon_4	0	+	11	246
chr1	204919659	204919727	GeneC|Exon_4	0	+	12	249
chr1	204919659	204919727	GeneC|Exon_4	0	+	13	248
chr1	204919659	204919727	GeneC|Exon_4	0	+	14	251
chr1	204919659	204919727	GeneC|Exon_4	0	+	15	251
chr1	204919659	204919727	GeneC|Exon_4	0	+	16	251
chr1	204919659	204919727	GeneC|Exon_4	0	+	17	256
chr1	204919659	204919727	GeneC|Exon_4	0	+	18	254
chr1	204919659	204919727	GeneC|Exon_4	0	+	19	256
chr1	204919659	204919727	GeneC|Exon_4	0	+	20	260
chr1	204919659	204919727	GeneC|Exon_4	0	+	21	262
chr1	204919659	204919727	GeneC|Exon_4	0	+	22	262
chr1	204919659	204919727	GeneC|Exon_4	0	+	23	263
chr1	204919659	204919727	GeneC|Exon_4	0	+	24	260
chr1	204919659	204919727	GeneC|Exon_4	0	+	25	262
chr1	204919659	204919727	GeneC|Exon_4	0	+	26	263
chr1	204919659	204919727	GeneC|Exon_4	0	+	27	265
chr1	204919659	204919727	GeneC|Exon_4	0	+	28	263
chr1	204919659	204919727	GeneC|Exon_4	0	+	29	267
chr1	204919659	204919727	GeneC|Exon_4	0	+	30	270
chr1	204919659	204919727	GeneC|Exon_4	0	+	31	272
chr1	204919659	204919727	GeneC|Exon_4	0	+	32	271
chr1	204919659	204919727	GeneC|Exon_4	0	+	33	271
chr1	204919659	204919727	GeneC|Exon_4	0	+	34	272
chr1	204919659	204919727	GeneC|Exon_4	0	+	35	273
chr1	204919659	204919727	GeneC|Exon_4	0	+	36	271
chr1	204919659	204919727	GeneC|Exon_4	0	+	37	272
chr1	204919659	204919727	GeneC|Exon_4	0	+	38	274
chr1	204919659	204919727	GeneC|Exon_4	0	+	39	274
chr1	204919659	204919727	GeneC|Exon_4	0	+	40	271
chr1	204919659	204919727	GeneC|Exon_4	0	+	41	266
chr1	204919659	204919727	GeneC|Exon_4	0	+	42	267
chr1	204919659	204919727	GeneC|Exon_4	0	+	43	267
chr1	204919659	204919727	GeneC|Exon_4	0	+	44	267
chr1	204919659	204919727	GeneC|Exon_4	0	+	45	266
chr1	204919659	204919727	GeneC|Exon_4	0	+	46	268
chr1	204919659	204919727	GeneC|Exon_4	0	+	47	270
chr1	204919659	204919727	GeneC|Exon_4	0	+	48	268
chr1	204919659	204919727	GeneC|Exon_4	0	+	49	267
chr1	204919659	204919727	GeneC|Exon_4	0	+	50	269
chr1	204919659	204919727	GeneC|Exon_4	0	+	51	273
chr1	204919659	204919727	GeneC|Exon_4	0	+	52	275
chr1	204919659	204919727	GeneC|Exon_4	0	+	53	277
chr1	204919659	204919727	GeneC|Exon_4	0	+	54	279
chr1	204919659	204919727	GeneC|Exon_4	0	+	55	279
chr1	204919659	204919727	GeneC|Exon_4	0	+	56	285
chr1	204919659	204919727	GeneC|Exon_4	0	+	57	288
chr1	204919659	204919727	GeneC|Exon_4	0	+	58	287
chr1	204919659	204919727	GeneC|Exon_4	0	+	59	286
chr1	204919659	204919727	GeneC|Exon_4	0	+	60	288
chr1	204919659	204919727	GeneC|Exon_4	0	+	61	290
chr1	204919659	204919727	GeneC|Exon_4	0	+	62	290
chr1	204919659	204919727	GeneC|Exon_4	0	+	63	292
chr1	204919659	204919727	GeneC|Exon_4	0	+	64	293
chr1	204919659	204919727	GeneC|Exon_4	0	+	65	292
chr1	204919659	204919727	GeneC|Exon_4	0	+	66	291
chr1	204919659	204919727	GeneC|Exon_4	0	+	67	293
chr1	204919659	204919727	GeneC|Exon_4	0	+	68	294
chr1	204921113	204921269	GeneC|Exon_5	0	+	1	219
chr1	204921113	204921269	GeneC|Exon_5	0	+	2	220
chr1	204921113	204921269	GeneC|Exon_5	0	+	3	220
chr1	204921113	204921269	GeneC|Exon_5	0	+	4	221
chr1	204921113	204921269	GeneC|Exon_5	0	+	5	222
chr1	204921113	204921269	GeneC|Exon_5	0	+	6	226
chr1	204921113	204921269	GeneC|Exon_5	0	+	7	227
chr1	204921113	204921269	GeneC|Exon_5	0	+	8	228
chr1	204921113	204921269	GeneC|Exon_5	0	+	9	227
chr1	204921113	204921269	GeneC|Exon_5	0	+	10	230
chr1	204921113	204921269	GeneC|Exon_5	0	+	11	234
chr1	204921113	204921269	GeneC|Exon_5	0	+	12	235
chr1	204921113	204921269	GeneC|Exon_5	0	+	13	236
chr1	204921113	204921269	GeneC|Exon_5	0	+	14	237
chr1	204921113	204921269	GeneC|Exon_5	0	+	15	237
chr1	204921113	204921269	GeneC|Exon_5	0	+	16	238
chr1	204921113	204921269	GeneC|Exon_5	0	+	17	240
chr1	204921113	204921269	GeneC|Exon_5	0	+	18	243
chr1	204921113	204921269	GeneC|Exon_5	0	+	19	243
chr1	204921113	204921269	GeneC|Exon_5	0	+	20	242
chr1	204921113	204921269	GeneC|Exon_5	0	+	21	244
chr1	204921113	204921269	GeneC|Exon_5	0	+	22	244
chr1	204921113	204921269	GeneC|Exon_5	0	+	23	246
chr1	204921113	204921269	GeneC|Exon_5	0	+	24	249
chr1	204921113	204921269	GeneC|Exon_5	0	+	25	249
chr1	204921113	204921269	GeneC|Exon_5	0	+	26	250
chr1	204921113	204921269	GeneC|Exon_5	0	+	27	253
chr1	204921113	204921269	GeneC|Exon_5	0	+	28	256
chr1	204921113	204921269	GeneC|Exon_5	0	+	29	256
chr1	204921113	204921269	GeneC|Exon_5	0	+	30	259
chr1	204921113	204921269	GeneC|Exon_5	0	+	31	260
chr1	204921113	204921269	GeneC|Exon_5	0	+	32	261
chr1	204921113	204921269	GeneC|Exon_5	0	+	33	262
chr1	204921113	204921269	GeneC|Exon_5	0	+	34	264
chr1	204921113	204921269	GeneC|Exon_5	0	+	35	264
chr1	204921113	204921269	GeneC|Exon_5	0	+	36	266
chr1	204921113	204921269	GeneC|Exon_5	0	+	37	268
chr1	204921113	204921269	GeneC|Exon_5	0	+	38	268
chr1	204921113	204921269	GeneC|Exon_5	0	+	39	269
chr1	204921113	204921269	GeneC|Exon_5	0	+	40	268
chr1	204921113	204921269	GeneC|Exon_5	0	+	41	269
chr1	204921113	204921269	GeneC|Exon_5	0	+	42	274
chr1	204921113	204921269	GeneC|Exon_5	0	+	43	273
chr1	204921113	204921269	GeneC|Exon_5	0	+	44	273
chr1	204921113	204921269	GeneC|Exon_5	0	+	45	273
chr1	204921113	204921269	GeneC|Exon_5	0	+	46	273
chr1	204921113	204921269	GeneC|Exon_5	0	+	47	277
chr1	204921113	204921269	GeneC|Exon_5	0	+	48	277
chr1	204921113	204921269	GeneC|Exon_5	0	+	49	276
chr1	204921113	204921269	GeneC|Exon_5	0	+	50	279
chr1	204921113	204921269	GeneC|Exon_5	0	+	51	283
chr1	204921113	204921269	GeneC|Exon_5	0	+	52	283
chr1	204921113	204921269	GeneC|Exon_5	0	+	53	282
chr1	204921113	204921269	GeneC|Exon_5	0	+	54	281
chr1	204921113	204921269	GeneC|Exon_5	0	+	55	282
chr1	204921113	204921269	GeneC|Exon_5	0	+	56	280
chr1	204921113	204921269	GeneC|Exon_5	0	+	57	283
chr1	204921113	204921269	GeneC|Exon_5	0	+	58	282
chr1	204921113	204921269	GeneC|Exon_5	0	+	59	281
chr1	204921113	204921269	GeneC|Exon_5	0	+	60	283
chr1	204921113	204921269	GeneC|Exon_5	0	+	61	280
chr1	204921113	204921269	GeneC|Exon_5	0	+	62	281
chr1	204921113	204921269	GeneC|Exon_5	0	+	63	282
chr1	204921113	204921269	GeneC|Exon_5	0	+	64	282
chr1	204921113	204921269	GeneC|Exon_5	0	+	65	282
chr1	204921113	204921269	GeneC|Exon_5	0	+	66	282
chr1	204921113	204921269	GeneC|Exon_5	0	+	67	284
chr1	204921113	204921269	GeneC|Exon_5	0	+	68	286
chr1	204921113	204921269	GeneC|Exon_5	0	+	69	290
chr1	204921113	204921269	GeneC|Exon_5	0	+	70	291
chr1	204921113	204921269	GeneC|Exon_5	0	+	71	292
chr1	204921113	204921269	GeneC|Exon_5	0	+	72	292
chr1	204921113	204921269	GeneC|Exon_5	0	+	73	287
chr1	204921113	204921269	GeneC|Exon_5	0	+	74	288
chr1	204921113	204921269	GeneC|Exon_5	0	+	75	293
chr1	204921113	204921269	GeneC|Exon_5	0	+	76	295
chr1	204921113	204921269	GeneC|Exon_5	0	+	77	291
chr1	204921113	204921269	GeneC|Exon_5	0	+	78	293
chr1	204921113	204921269	GeneC|Exon_5	0	+	79	295
chr1	204921113	204921269	GeneC|Exon_5	0	+	80	297
chr1	204921113	204921269	GeneC|Exon_5	0	+	81	297
chr1	204921113	204921269	GeneC|Exon_5	0	+	82	295
chr1	204921113	204921269	GeneC|Exon_5	0	+	83	294
chr1	204921113	204921269	GeneC|Exon_5	0	+	84	293
chr1	204921113	204921269	GeneC|Exon_5	0	+	85	294
chr1	204921113	204921269	GeneC|Exon_5	0	+	86	294
chr1	204921113	204921269	GeneC|Exon_5	0	+	87	297
chr1	204921113	204921269	GeneC|Exon_5	0	+	88	296
chr1	204921113	204921269	GeneC|Exon_5	0	+	89	296
chr1	204921113	204921269	GeneC|Exon_5	0	+	90	297
chr1	204921113	204921269	GeneC|Exon_5	0	+	91	296
chr1	204921113	204921269	GeneC|Exon_5	0	+	92	296
chr1	204921113	204921269	GeneC|Exon_5	0	+	93	294
chr1	204921113	204921269	GeneC|Exon_5	0	+	94	296
chr1	204921113	204921269	GeneC|Exon_5	0	+	95	296
chr1	204921113	204921269	GeneC|Exon_5	0	+	96	296
chr1	204921113	204921269	GeneC|Exon_5	0	+	97	292
chr1	204921113	204921269	GeneC|Exon_5	0	+	98	291
chr1	204921113	204921269	GeneC|Exon_5	0	+	99	295
chr1	204921113	204921269	GeneC|Exon_5	0	+	100	296
chr1	204921113	204921269	GeneC|Exon_5	0	+	101	295
chr1	204921113	204921269	GeneC|Exon_5	0	+	102	295
chr1	204921113	204921269	GeneC|Exon_5	0	+	103	296
chr1	204921113	204921269	GeneC|Exon_5	0	+	104	297
chr1	204921113	204921269	GeneC|Exon_5	0	+	105	296
chr1	204921113	204921269	GeneC|Exon_5	0	+	106	298
chr1	204921113	204921269	GeneC|Exon_5	0	+	107	296
chr1	204921113	204921269	GeneC|Exon_5	0	+	108	297
chr1	204921113	204921269	GeneC|Exon_5	0	+	109	294
chr1	204921113	204921269	GeneC|Exon_5	0	+	110	292
chr1	204921113	204921269	GeneC|Exon_5	0	+	111	294
chr1	204921113	204921269	GeneC|Exon_5	0	+	112	294
chr1	204921113	204921269	GeneC|Exon_5	0	+	113	293
chr1	204921113	204921269	GeneC|Exon_5	0	+	114	293
chr1	204921113	204921269	GeneC|Exon_5	0	+	115	294
chr1	204921113	204921269	GeneC|Exon_5	0	+	116	298
chr1	204921113	204921269	GeneC|Exon_5	0	+	117	300
chr1	204921113	204921269	GeneC|Exon_5	0	+	118	300
chr1	204921113	204921269	GeneC|Exon_5	0	+	119	299
chr1	204921113	204921269	GeneC|Exon_5	0	+	120	300
chr1	204921113	204921269	GeneC|Exon_5	0	+	121	305
chr1	204921113	204921269	GeneC|Exon_5	0	+	122	305
chr1	204921113	204921269	GeneC|Exon_5	0	+	123	303
chr1	204921113	204921269	GeneC|Exon_5	0	+	124	302
chr1	204921113	204921269	GeneC|Exon_5	0	+	125	298
chr1	204921113	204921269	GeneC|Exon_5	0	+	126	297
chr1	204921113	204921269	GeneC|Exon_5	0	+	127	299
chr1	204921113	204921269	GeneC|Exon_5	0	+	128	299
chr1	204921113	204921269	GeneC|Exon_5	0	+	129	300
chr1	204921113	204921269	GeneC|Exon_5	0	+	130	300
chr1	204921113	204921269	GeneC|Exon_5	0	+	131	300
chr1	204921113	204921269	GeneC|Exon_5	0	+	132	300
chr1	204921113	204921269	GeneC|Exon_5	0	+	133	300
chr1	204921113	204921269	GeneC|Exon_5	0	+	134	301
chr1	204921113	204921269	GeneC|Exon_5	0	+	135	300
chr1	204921113	204921269	GeneC|Exon_5	0	+	136	301
chr1	204921113	204921269	GeneC|Exon_5	0	+	137	300
chr1	204921113	204921269	GeneC|Exon_5	0	+	138	300
chr1	204921113	204921269	GeneC|Exon_5	0	+	139	298
chr1	204921113	204921269	GeneC|Exon_5	0	+	140	295
chr1	204921113	204921269	GeneC|Exon_5	0	+	141	289
chr1	204921113	204921269	GeneC|Exon_5	0	+	142	289
chr1	204921113	204921269	GeneC|Exon_5	0	+	143	290
chr1	204921113	204921269	GeneC|Exon_5	0	+	144	287
chr1	204921113	204921269	GeneC|Exon_5	0	+	145	286
chr1	204921113	204921269	GeneC|Exon_5	0	+	146	290
chr1	204921113	204921269	GeneC|Exon_5	0	+	147	288
chr1	204921113	204921269	GeneC|Exon_5	0	+	148	288
chr1	204921113	204921269	GeneC|Exon_5	0	+	149	286
chr1	204921113	204921269	GeneC|Exon_5	0	+	150	287
chr1	204921113	204921269	GeneC|Exon_5	0	+	151	287
chr1	204921113	204921269	GeneC|Exon_5	0	+	152	287
chr1	204921113	204921269	GeneC|Exon_5	0	+	153	285
chr1	204921113	204921269	GeneC|Exon_5	0	+	154	284
chr1	204921113	204921269	GeneC|Exon_5	0	+	155	283
chr1	204921113	204921269	GeneC|Exon_5	0	+	156	281
chr1	204923290	204923537	GeneC|Exon_6	0	+	1	323
chr1	204923290	204923537	GeneC|Exon_6	0	+	2	327
chr1	204923290	204923537	GeneC|Exon_6	0	+	3	325
chr1	204923290	204923537	GeneC|Exon_6	0	+	4	323
chr1	204923290	204923537	GeneC|Exon_6	0	+	5	325
chr1	204923290	204923537	GeneC|Exon_6	0	+	6	329
chr1	204923290	204923537	GeneC|Exon_6	0	+	7	333
chr1	204923290	204923537	GeneC|Exon_6	0	+	8	331
chr1	204923290	204923537	GeneC|Exon_6	0	+	9	333
chr1	204923290	204923537	GeneC|Exon_6	0	+	10	332
chr1	204923290	204923537	GeneC|Exon_6	0	+	11	334
chr1	204923290	204923537	GeneC|Exon_6	0	+	12	336
chr1	204923290	204923537	GeneC|Exon_6	0	+	13	338
chr1	204923290	204923537	GeneC|Exon_6	0	+	14	340
chr1	204923290	204923537	GeneC|Exon_6	0	+	15	338
chr1	204923290	204923537	GeneC|Exon_6	0	+	16	342
chr1	204923290	204923537	GeneC|Exon_6	0	+	17	343
chr1	204923290	204923537	GeneC|Exon_6	0	+	18	346
chr1	204923290	204923537	GeneC|Exon_6	0	+	19	346
chr1	204923290	204923537	GeneC|Exon_6	0	+	20	351
chr1	204923290	204923537	GeneC|Exon_6	0	+	21	354
chr1	204923290	204923537	GeneC|Exon_6	0	+	22	353
chr1	204923290	204923537	GeneC|Exon_6	0	+	23	353
chr1	204923290	204923537	GeneC|Exon_6	0	+	24	355
chr1	204923290	204923537	GeneC|Exon_6	0	+	25	352
chr1	204923290	204923537	GeneC|Exon_6	0	+	26	347
chr1	204923290	204923537	GeneC|Exon_6	0	+	27	345
chr1	204923290	204923537	GeneC|Exon_6	0	+	28	342
chr1	204923290	204923537	GeneC|Exon_6	0	+	29	341
chr1	204923290	204923537	GeneC|Exon_6	0	+	30	337
chr1	204923290	204923537	GeneC|Exon_6	0	+	31	337
chr1	204923290	204923537	GeneC|Exon_6	0	+	32	338
chr1	204923290	204923537	GeneC|Exon_6	0	+	33	337
chr1	204923290	204923537	GeneC|Exon_6	0	+	34	340
chr1	204923290	204923537	GeneC|Exon_6	0	+	35	339
chr1	204923290	204923537	GeneC|Exon_6	0	+	36	340
chr1	204923290	204923537	GeneC|Exon_6	0	+	37	342
chr1	204923290	204923537	GeneC|Exon_6	0	+	38	343
chr1	204923290	204923537	GeneC|Exon_6	0	+	39	344
chr1	204923290	204923537	GeneC|Exon_6	0	+	40	346
chr1	204923290	204923537	GeneC|Exon_6	0	+	41	344
chr1	204923290	204923537	GeneC|Exon_6	0	+	42	347
chr1	204923290	204923537	GeneC|Exon_6	0	+	43	347
chr1	204923290	204923537	GeneC|Exon_6	0	+	44	348
chr1	204923290	204923537	GeneC|Exon_6	0	+	45	345
chr1	204923290	204923537	GeneC|Exon_6	0	+	46	347
chr1	204923290	204923537	GeneC|Exon_6	0	+	47	345
chr1	204923290	204923537	GeneC|Exon_6	0	+	48	341
chr1	204923290	204923537	GeneC|Exon_6	0	+	49	340
chr1	204923290	204923537	GeneC|Exon_6	0	+	50	341
chr1	204923290	204923537	GeneC|Exon_6	0	+	51	342
chr1	204923290	204923537	GeneC|Exon_6	0	+	52	344
chr1	204923290	204923537	GeneC|Exon_6	0	+	53	342
chr1	204923290	204923537	GeneC|Exon_6	0	+	54	343
chr1	204923290	204923537	GeneC|Exon_6	0	+	55	342
chr1	204923290	204923537	GeneC|Exon_6	0	+	56	343
chr1	204923290	204923537	GeneC|Exon_6	0	+	57	349
chr1	204923290	204923537	GeneC|Exon_6	0	+	58	352
chr1	204923290	204923537	GeneC|Exon_6	0	+	59	355
chr1	204923290	204923537	GeneC|Exon_6	0	+	60	347
chr1	204923290	204923537	GeneC|Exon_6	0	+	61	345
chr1	204923290	204923537	GeneC|Exon_6	0	+	62	342
chr1	204923290	204923537	GeneC|Exon_6	0	+	63	344
chr1	204923290	204923537	GeneC|Exon_6	0	+	64	345
chr1	204923290	204923537	GeneC|Exon_6	0	+	65	347
chr1	204923290	204923537	GeneC|Exon_6	0	+	66	348
chr1	204923290	204923537	GeneC|Exon_6	0	+	67	348
chr1	204923290	204923537	GeneC|Exon_6	0	+	68	345
chr1	204923290	204923537	GeneC|Exon_6	0	+	69	344
chr1	204923290	204923537	GeneC|Exon_6	0	+	70	343
chr1	204923290	204923537	GeneC|Exon_6	0	+	71	344
chr1	204923290	204923537	GeneC|Exon_6	0	+	72	344
chr1	204923290	204923537	GeneC|Exon_6	0	+	73	343
chr1	204923290	204923537	GeneC|Exon_6	0	+	74	344
chr1	204923290	204923537	GeneC|Exon_6	0	+	75	341
chr1	204923290	204923537	GeneC|Exon_6	0	+	76	345
chr1	204923290	204923537	GeneC|Exon_6	0	+	77	343
chr1	204923290	204923537	GeneC|Exon_6	0	+	78	343
chr1	204923290	204923537	GeneC|Exon_6	0	+	79	345
chr1	204923290	204923537	GeneC|Exon_6	0	+	80	342
chr1	204923290	204923537	GeneC|Exon_6	0	+	81	339
chr1	204923290	204923537	GeneC|Exon_6	0	+	82	344
chr1	204923290	204923537	GeneC|Exon_6	0	+	83	341
chr1	204923290	204923537	GeneC|Exon_6	0	+	84	346
chr1	204923290	204923537	GeneC|Exon_6	0	+	85	345
chr1	204923290	204923537	GeneC|Exon_6	0	+	86	352
chr1	204923290	204923537	GeneC|Exon_6	0	+	87	352
chr1	204923290	204923537	GeneC|Exon_6	0	+	88	347
chr1	204923290	204923537	GeneC|Exon_6	0	+	89	348
chr1	204923290	204923537	GeneC|Exon_6	0	+	90	346
chr1	204923290	204923537	GeneC|Exon_6	0	+	91	347
chr1	204923290	204923537	GeneC|Exon_6	0	+	92	348
chr1	204923290	204923537	GeneC|Exon_6	0	+	93	347
chr1	204923290	204923537	GeneC|Exon_6	0	+	94	349
chr1	204923290	204923537	GeneC|Exon_6	0	+	95	345
chr1	204923290	204923537	GeneC|Exon_6	0	+	96	343
chr1	204923290	204923537	GeneC|Exon_6	0	+	97	340
chr1	204923290	204923537	GeneC|Exon_6	0	+	98	339
chr1	204923290	204923537	GeneC|Exon_6	0	+	99	339
chr1	204923290	204923537	GeneC|Exon_6	0	+	100	333
chr1	204923290	204923537	GeneC|Exon_6	0	+	101	333
chr1	204923290	204923537	GeneC|Exon_6	0	+	102	332
chr1	204923290	204923537	GeneC|Exon_6	0	+	103	333
chr1	204923290	204923537	GeneC|Exon_6	0	+	104	334
chr1	204923290	204923537	GeneC|Exon_6	0	+	105	333
chr1	204923290	204923537	GeneC|Exon_6	0	+	106	334
chr1	204923290	204923537	GeneC|Exon_6	0	+	107	333
chr1	204923290	204923537	GeneC|Exon_6	0	+	108	332
chr1	204923290	204923537	GeneC|Exon_6	0	+	109	329
chr1	204923290	204923537	GeneC|Exon_6	0	+	110	326
chr1	204923290	204923537	GeneC|Exon_6	0	+	111	325
chr1	204923290	204923537	GeneC|Exon_6	0	+	112	326
chr1	204923290	204923537	GeneC|Exon_6	0	+	113	327
chr1	204923290	204923537	GeneC|Exon_6	0	+	114	329
chr1	204923290	204923537	GeneC|Exon_6	0	+	115	327
chr1	204923290	204923537	GeneC|Exon_6	0	+	116	328
chr1	204923290	204923537	GeneC|Exon_6	0	+	117	332
chr1	204923290	204923537	GeneC|Exon_6	0	+	118	330
chr1	204923290	204923537	GeneC|Exon_6	0	+	119	329
chr1	204923290	204923537	GeneC|Exon_6	0	+	120	327
chr1	204923290	204923537	GeneC|Exon_6	0	+	121	324
chr1	204923290	204923537	GeneC|Exon_6	0	+	122	320
chr1	204923290	204923537	GeneC|Exon_6	0	+	123	319
chr1	204923290	204923537	GeneC|Exon_6	0	+	124	320
chr1	204923290	204923537	GeneC|Exon_6	0	+	125	317
chr1	204923290	204923537	GeneC|Exon_6	0	+	126	315
chr1	204923290	204923537	GeneC|Exon_6	0	+	127	315
chr1	204923290	204923537	GeneC|Exon_6	0	+	128	315
chr1	204923290	204923537	GeneC|Exon_6	0	+	129	313
chr1	204923290	204923537	GeneC|Exon_6	0	+	130	309
chr1	204923290	204923537	GeneC|Exon_6	0	+	131	306
chr1	204923290	204923537	GeneC|Exon_6	0	+	132	263
chr1	204923290	204923537	GeneC|Exon_6	0	+	133	255
chr1	204923290	204923537	GeneC|Exon_6	0	+	134	254
chr1	204923290	204923537	GeneC|Exon_6	0	+	135	220
chr1	204923290	204923537	GeneC|Exon_6	0	+	136	223
chr1	204923290	204923537	GeneC|Exon_6	0	+	137	214
chr1	204923290	204923537	GeneC|Exon_6	0	+	138	218
chr1	204923290	204923537	GeneC|Exon_6	0	+	139	215
chr1	204923290	204923537	GeneC|Exon_6	0	+	140	218
chr1	204923290	204923537	GeneC|Exon_6	0	+	141	216
chr1	204923290	204923537	GeneC|Exon_6	0	+	142	216
chr1	204923290	204923537	GeneC|Exon_6	0	+	143	216
chr1	204923290	204923537	GeneC|Exon_6	0	+	144	215
chr1	204923290	204923537	GeneC|Exon_6	0	+	145	218
chr1	204923290	204923537	GeneC|Exon_6	0	+	146	219
chr1	204923290	204923537	GeneC|Exon_6	0	+	147	219
chr1	204923290	204923537	GeneC|Exon_6	0	+	148	221
chr1	204923290	204923537	GeneC|Exon_6	0	+	149	225
chr1	204923290	204923537	GeneC|Exon_6	0	+	150	226
chr1	204923290	204923537	GeneC|Exon_6	0	+	151	230
chr1	204923290	204923537	GeneC|Exon_6	0	+	152	230
chr1	204923290	204923537	GeneC|Exon_6	0	+	153	229
chr1	204923290	204923537	GeneC|Exon_6	0	+	154	227
chr1	204923290	204923537	GeneC|Exon_6	0	+	155	230
chr1	204923290	204923537	GeneC|Exon_6	0	+	156	228
chr1	204923290	204923537	GeneC|Exon_6	0	+	157	227
chr1	204923290	204923537	GeneC|Exon_6	0	+	158	226
chr1	204923290	204923537	GeneC|Exon_6	0	+	159	228
chr1	204923290	204923537	GeneC|Exon_6	0	+	160	230
chr1	204923290	204923537	GeneC|Exon_6	0	+	161	232
chr1	204923290	204923537	GeneC|Exon_6	0	+	162	232
chr1	204923290	204923537	GeneC|Exon_6	0	+	163	234
chr1	204923290	204923537	GeneC|Exon_6	0	+	164	236
chr1	204923290	204923537	GeneC|Exon_6	0	+	165	237
chr1	204923290	204923537	GeneC|Exon_6	0	+	166	235
chr1	204923290	204923537	GeneC|Exon_6	0	+	167	235
chr1	204923290	204923537	GeneC|Exon_6	0	+	168	229
chr1	204923290	204923537	GeneC|Exon_6	0	+	169	228
chr1	204923290	204923537	GeneC|Exon_6	0	+	170	232
chr1	204923290	204923537	GeneC|Exon_6	0	+	171	234
chr1	204923290	204923537	GeneC|Exon_6	0	+	172	230
chr1	204923290	204923537	GeneC|Exon_6	0	+	173	233
chr1	204923290	204923537	GeneC|Exon_6	0	+	174	232
chr1	204923290	204923537	GeneC|Exon_6	0	+	175	236
chr1	204923290	204923537	GeneC|Exon_6	0	+	176	240
chr1	204923290	204923537	GeneC|Exon_6	0	+	177	241
chr1	204923290	204923537	GeneC|Exon_6	0	+	178	241
chr1	204923290	204923537	GeneC|Exon_6	0	+	179	243
chr1	204923290	204923537	GeneC|Exon_6	0	+	180	246
chr1	204923290	204923537	GeneC|Exon_6	0	+	181	248
chr1	204923290	204923537	GeneC|Exon_6	0	+	182	247
chr1	204923290	204923537	GeneC|Exon_6	0	+	183	244
chr1	204923290	204923537	GeneC|Exon_6	0	+	184	246
chr1	204923290	204923537	GeneC|Exon_6	0	+	185	249
chr1	204923290	204923537	GeneC|Exon_6	0	+	186	249
chr1	204923290	204923537	GeneC|Exon_6	0	+	187	251
chr1	204923290	204923537	GeneC|Exon_6	0	+	188	253
chr1	204923290	204923537	GeneC|Exon_6	0	+	189	253
chr1	204923290	204923537	GeneC|Exon_6	0	+	190	253
chr1	204923290	204923537	GeneC|Exon_6	0	+	191	255
chr1	204923290	204923537	GeneC|Exon_6	0	+	192	258
chr1	204923290	204923537	GeneC|Exon_6	0	+	193	256
chr1	204923290	204923537	GeneC|Exon_6	0	+	194	259
chr1	204923290	204923537	GeneC|Exon_6	0	+	195	264
chr1	204923290	204923537	GeneC|Exon_6	0	+	196	265
chr1	204923290	204923537	GeneC|Exon_6	0	+	197	264
chr1	204923290	204923537	GeneC|Exon_6	0	+	198	265
chr1	204923290	204923537	GeneC|Exon_6	0	+	199	267
chr1	204923290	204923537	GeneC|Exon_6	0	+	200	266
chr1	204923290	204923537	GeneC|Exon_6	0	+	201	267
chr1	204923290	204923537	GeneC|Exon_6	0	+	202	268
chr1	204923290	204923537	GeneC|Exon_6	0	+	203	266
chr1	204923290	204923537	GeneC|Exon_6	0	+	204	263
chr1	204923290	204923537	GeneC|Exon_6	0	+	205	262
chr1	204923290	204923537	GeneC|Exon_6	0	+	206	263
chr1	204923290	204923537	GeneC|Exon_6	0	+	207	264
chr1	204923290	204923537	GeneC|Exon_6	0	+	208	261
chr1	204923290	204923537	GeneC|Exon_6	0	+	209	262
chr1	204923290	204923537	GeneC|Exon_6	0	+	210	263
chr1	204923290	204923537	GeneC|Exon_6	0	+	211	263
chr1	204923290	204923537	GeneC|Exon_6	0	+	212	264
chr1	204923290	204923537	GeneC|Exon_6	0	+	213	263
chr1	204923290	204923537	GeneC|Exon_6	0	+	214	266
chr1	204923290	204923537	GeneC|Exon_6	0	+	215	266
chr1	204923290	204923537	GeneC|Exon_6	0	+	216	266
chr1	204923290	204923537	GeneC|Exon_6	0	+	217	265
chr1	204923290	204923537	GeneC|Exon_6	0	+	218	265
chr1	204923290	204923537	GeneC|Exon_6	0	+	219	265
chr1	204923290	204923537	GeneC|Exon_6	0	+	220	264
chr1	204923290	204923537	GeneC|Exon_6	0	+	221	266
chr1	204923290	204923537	GeneC|Exon_6	0	+	222	265
chr1	204923290	204923537	GeneC|Exon_6	0	+	223	264
chr1	204923290	204923537	GeneC|Exon_6	0	+	224	264
chr1	204923290	204923537	GeneC|Exon_6	0	+	225	265
chr1	204923290	204923537	GeneC|Exon_6	0	+	226	266
chr1	204923290	204923537	GeneC|Exon_6	0	+	227	267
chr1	204923290	204923537	GeneC|Exon_6	0	+	228	267
chr1	204923290	204923537	GeneC|Exon_6	0	+	229	268
chr1	204923290	204923537	GeneC|Exon_6	0	+	230	265
chr1	204923290	204923537	GeneC|Exon_6	0	+	231	266
chr1	204923290	204923537	GeneC|Exon_6	0	+	232	266
chr1	204923290	204923537	GeneC|Exon_6	0	+	233	266
chr1	204923290	204923537	GeneC|Exon_6	0	+	234	267
chr1	204923290	204923537	GeneC|Exon_6	0	+	235	265
chr1	204923290	204923537	GeneC|Exon_6	0	+	236	263
chr1	204923290	204923537	GeneC|Exon_6	0	+	237	259
chr1	204923290	204923537	GeneC|Exon_6	0	+	238	258
chr1	204923290	204923537	GeneC|Exon_6	0	+	239	258
chr1	204923290	204923537	GeneC|Exon_6	0	+	240	258
chr1	204923290	204923537	GeneC|Exon_6	0	+	241	259
chr1	204923290	204923537	GeneC|Exon_6	0	+	242	259
chr1	204923290	204923537	GeneC|Exon_6	0	+	243	258
chr1	204923290	204923537	GeneC|Exon_6	0	+	244	259
chr1	204923290	204923537	GeneC|Exon_6	0	+	245	257
chr1	204923290	204923537	GeneC|Exon_6	0	+	246	258
chr1	204923290	204923537	GeneC|Exon_6	0	+	247	259
chr1	204923931	204924104	GeneC|Exon_7	0	+	1	235
chr1	204923931	204924104	GeneC|Exon_7	0	+	2	234
chr1	204923931	204924104	GeneC|Exon_7	0	+	3	233
chr1	204923931	204924104	GeneC|Exon_7	0	+	4	234
chr1	204923931	204924104	GeneC|Exon_7	0	+	5	236
chr1	204923931	204924104	GeneC|Exon_7	0	+	6	238
chr1	204923931	204924104	GeneC|Exon_7	0	+	7	239
chr1	204923931	204924104	GeneC|Exon_7	0	+	8	240
chr1	204923931	204924104	GeneC|Exon_7	0	+	9	240
chr1	204923931	204924104	GeneC|Exon_7	0	+	10	240
chr1	204923931	204924104	GeneC|Exon_7	0	+	11	242
chr1	204923931	204924104	GeneC|Exon_7	0	+	12	245
chr1	204923931	204924104	GeneC|Exon_7	0	+	13	246
chr1	204923931	204924104	GeneC|Exon_7	0	+	14	245
chr1	204923931	204924104	GeneC|Exon_7	0	+	15	245
chr1	204923931	204924104	GeneC|Exon_7	0	+	16	247
chr1	204923931	204924104	GeneC|Exon_7	0	+	17	246
chr1	204923931	204924104	GeneC|Exon_7	0	+	18	249
chr1	204923931	204924104	GeneC|Exon_7	0	+	19	249
chr1	204923931	204924104	GeneC|Exon_7	0	+	20	254
chr1	204923931	204924104	GeneC|Exon_7	0	+	21	253
chr1	204923931	204924104	GeneC|Exon_7	0	+	22	257
chr1	204923931	204924104	GeneC|Exon_7	0	+	23	259
chr1	204923931	204924104	GeneC|Exon_7	0	+	24	259
chr1	204923931	204924104	GeneC|Exon_7	0	+	25	259
chr1	204923931	204924104	GeneC|Exon_7	0	+	26	260
chr1	204923931	204924104	GeneC|Exon_7	0	+	27	259
chr1	204923931	204924104	GeneC|Exon_7	0	+	28	258
chr1	204923931	204924104	GeneC|Exon_7	0	+	29	257
chr1	204923931	204924104	GeneC|Exon_7	0	+	30	258
chr1	204923931	204924104	GeneC|Exon_7	0	+	31	261
chr1	204923931	204924104	GeneC|Exon_7	0	+	32	259
chr1	204923931	204924104	GeneC|Exon_7	0	+	33	260
chr1	204923931	204924104	GeneC|Exon_7	0	+	34	261
chr1	204923931	204924104	GeneC|Exon_7	0	+	35	258
chr1	204923931	204924104	GeneC|Exon_7	0	+	36	266
chr1	204923931	204924104	GeneC|Exon_7	0	+	37	264
chr1	204923931	204924104	GeneC|Exon_7	0	+	38	267
chr1	204923931	204924104	GeneC|Exon_7	0	+	39	262
chr1	204923931	204924104	GeneC|Exon_7	0	+	40	262
chr1	204923931	204924104	GeneC|Exon_7	0	+	41	261
chr1	204923931	204924104	GeneC|Exon_7	0	+	42	261
chr1	204923931	204924104	GeneC|Exon_7	0	+	43	262
chr1	204923931	204924104	GeneC|Exon_7	0	+	44	264
chr1	204923931	204924104	GeneC|Exon_7	0	+	45	266
chr1	204923931	204924104	GeneC|Exon_7	0	+	46	265
chr1	204923931	204924104	GeneC|Exon_7	0	+	47	266
chr1	204923931	204924104	GeneC|Exon_7	0	+	48	266
chr1	204923931	204924104	GeneC|Exon_7	0	+	49	269
chr1	204923931	204924104	GeneC|Exon_7	0	+	50	270
chr1	204923931	204924104	GeneC|Exon_7	0	+	51	268
chr1	204923931	204924104	GeneC|Exon_7	0	+	52	268
chr1	204923931	204924104	GeneC|Exon_7	0	+	53	267
chr1	204923931	204924104	GeneC|Exon_7	0	+	54	264
chr1	204923931	204924104	GeneC|Exon_7	0	+	55	264
chr1	204923931	204924104	GeneC|Exon_7	0	+	56	265
chr1	204923931	204924104	GeneC|Exon_7	0	+	57	267
chr1	204923931	204924104	GeneC|Exon_7	0	+	58	264
chr1	204923931	204924104	GeneC|Exon_7	0	+	59	264
chr1	204923931	204924104	GeneC|Exon_7	0	+	60	263
chr1	204923931	204924104	GeneC|Exon_7	0	+	61	262
chr1	204923931	204924104	GeneC|Exon_7	0	+	62	259
chr1	204923931	204924104	GeneC|Exon_7	0	+	63	257
chr1	204923931	204924104	GeneC|Exon_7	0	+	64	256
chr1	204923931	204924104	GeneC|Exon_7	0	+	65	258
chr1	204923931	204924104	GeneC|Exon_7	0	+	66	260
chr1	204923931	204924104	GeneC|Exon_7	0	+	67	259
chr1	204923931	204924104	GeneC|Exon_7	0	+	68	257
chr1	204923931	204924104	GeneC|Exon_7	0	+	69	258
chr1	204923931	204924104	GeneC|Exon_7	0	+	70	257
chr1	204923931	204924104	GeneC|Exon_7	0	+	71	257
chr1	204923931	204924104	GeneC|Exon_7	0	+	72	259
chr1	204923931	204924104	GeneC|Exon_7	0	+	73	259
chr1	204923931	204924104	GeneC|Exon_7	0	+	74	259
chr1	204923931	204924104	GeneC|Exon_7	0	+	75	261
chr1	204923931	204924104	GeneC|Exon_7	0	+	76	259
chr1	204923931	204924104	GeneC|Exon_7	0	+	77	254
chr1	204923931	204924104	GeneC|Exon_7	0	+	78	253
chr1	204923931	204924104	GeneC|Exon_7	0	+	79	252
chr1	204923931	204924104	GeneC|Exon_7	0	+	80	256
chr1	204923931	204924104	GeneC|Exon_7	0	+	81	256
chr1	204923931	204924104	GeneC|Exon_7	0	+	82	258
chr1	204923931	204924104	GeneC|Exon_7	0	+	83	257
chr1	204923931	204924104	GeneC|Exon_7	0	+	84	256
chr1	204923931	204924104	GeneC|Exon_7	0	+	85	256
chr1	204923931	204924104	GeneC|Exon_7	0	+	86	255
chr1	204923931	204924104	GeneC|Exon_7	0	+	87	250
chr1	204923931	204924104	GeneC|Exon_7	0	+	88	248
chr1	204923931	204924104	GeneC|Exon_7	0	+	89	248
chr1	204923931	204924104	GeneC|Exon_7	0	+	90	247
chr1	204923931	204924104	GeneC|Exon_7	0	+	91	247
chr1	204923931	204924104	GeneC|Exon_7	0	+	92	249
chr1	204923931	204924104	GeneC|Exon_7	0	+	93	250
chr1	204923931	204924104	GeneC|Exon_7	0	+	94	248
chr1	204923931	204924104	GeneC|Exon_7	0	+	95	245
chr1	204923931	204924104	GeneC|Exon_7	0	+	96	246
chr1	204923931	204924104	GeneC|Exon_7	0	+	97	243
chr1	204923931	204924104	GeneC|Exon_7	0	+	98	243
chr1	204923931	204924104	GeneC|Exon_7	0	+	99	240
chr1	204923931	204924104	GeneC|Exon_7	0	+	100	239
chr1	204923931	204924104	GeneC|Exon_7	0	+	101	237
chr1	204923931	204924104	GeneC|Exon_7	0	+	102	265
chr1	204923931	204924104	GeneC|Exon_7	0	+	103	267
chr1	204923931	204924104	GeneC|Exon_7	0	+	104	269
chr1	204923931	204924104	GeneC|Exon_7	0	+	105	269
chr1	204923931	204924104	GeneC|Exon_7	0	+	106	266
chr1	204923931	204924104	GeneC|Exon_7	0	+	107	264
chr1	204923931	204924104	GeneC|Exon_7	0	+	108	261
chr1	204923931	204924104	GeneC|Exon_7	0	+	109	263
chr1	204923931	204924104	GeneC|Exon_7	0	+	110	265
chr1	204923931	204924104	GeneC|Exon_7	0	+	111	267
chr1	204923931	204924104	GeneC|Exon_7	0	+	112	267
chr1	204923931	204924104	GeneC|Exon_7	0	+	113	266
chr1	204923931	204924104	GeneC|Exon_7	0	+	114	266
chr1	204923931	204924104	GeneC|Exon_7	0	+	115	266
chr1	204923931	204924104	GeneC|Exon_7	0	+	116	265
chr1	204923931	204924104	GeneC|Exon_7	0	+	117	262
chr1	204923931	204924104	GeneC|Exon_7	0	+	118	264
chr1	204923931	204924104	GeneC|Exon_7	0	+	119	264
chr1	204923931	204924104	GeneC|Exon_7	0	+	120	264
chr1	204923931	204924104	GeneC|Exon_7	0	+	121	263
chr1	204923931	204924104	GeneC|Exon_7	0	+	122	267
chr1	204923931	204924104	GeneC|Exon_7	0	+	123	266
chr1	204923931	204924104	GeneC|Exon_7	0	+	124	266
chr1	204923931	204924104	GeneC|Exon_7	0	+	125	263
chr1	204923931	204924104	GeneC|Exon_7	0	+	126	266
chr1	204923931	204924104	GeneC|Exon_7	0	+	127	265
chr1	204923931	204924104	GeneC|Exon_7	0	+	128	268
chr1	204923931	204924104	GeneC|Exon_7	0	+	129	267
chr1	204923931	204924104	GeneC|Exon_7	0	+	130	266
chr1	204923931	204924104	GeneC|Exon_7	0	+	131	269
chr1	204923931	204924104	GeneC|Exon_7	0	+	132	268
chr1	204923931	204924104	GeneC|Exon_7	0	+	133	267
chr1	204923931	204924104	GeneC|Exon_7	0	+	134	266
chr1	204923931	204924104	GeneC|Exon_7	0	+	135	266
chr1	204923931	204924104	GeneC|Exon_7	0	+	136	264
chr1	204923931	204924104	GeneC|Exon_7	0	+	137	261
chr1	204923931	204924104	GeneC|Exon_7	0	+	138	258
chr1	204923931	204924104	GeneC|Exon_7	0	+	139	257
chr1	204923931	204924104	GeneC|Exon_7	0	+	140	255
chr1	204923931	204924104	GeneC|Exon_7	0	+	141	257
chr1	204923931	204924104	GeneC|Exon_7	0	+	142	255
chr1	204923931	204924104	GeneC|Exon_7	0	+	143	253
chr1	204923931	204924104	GeneC|Exon_7	0	+	144	253
chr1	204923931	204924104	GeneC|Exon_7	0	+	145	254
chr1	204923931	204924104	GeneC|Exon_7	0	+	146	253
chr1	204923931	204924104	GeneC|Exon_7	0	+	147	250
chr1	204923931	204924104	GeneC|Exon_7	0	+	148	249
chr1	204923931	204924104	GeneC|Exon_7	0	+	149	249
chr1	204923931	204924104	GeneC|Exon_7	0	+	150	248
chr1	204923931	204924104	GeneC|Exon_7	0	+	151	247
chr1	204923931	204924104	GeneC|Exon_7	0	+	152	243
chr1	204923931	204924104	GeneC|Exon_7	0	+	153	246
chr1	204923931	204924104	GeneC|Exon_7	0	+	154	247
chr1	204923931	204924104	GeneC|Exon_7	0	+	155	246
chr1	204923931	204924104	GeneC|Exon_7	0	+	156	243
chr1	204923931	204924104	GeneC|Exon_7	0	+	157	242
chr1	204923931	204924104	GeneC|Exon_7	0	+	158	246
chr1	204923931	204924104	GeneC|Exon_7	0	+	159	244
chr1	204923931	204924104	GeneC|Exon_7	0	+	160	243
chr1	204923931	204924104	GeneC|Exon_7	0	+	161	239
chr1	204923931	204924104	GeneC|Exon_7	0	+	162	236
chr1	204923931	204924104	GeneC|Exon_7	0	+	163	234
chr1	204923931	204924104	GeneC|Exon_7	0	+	164	231
chr1	204923931	204924104	GeneC|Exon_7	0	+	165	231
chr1	204923931	204924104	GeneC|Exon_7	0	+	166	231
chr1	204923931	204924104	GeneC|Exon_7	0	+	167	230
chr1	204923931	204924104	GeneC|Exon_7	0	+	168	228
chr1	204923931	204924104	GeneC|Exon_7	0	+	169	228
chr1	204923931	204924104	GeneC|Exon_7	0	+	170	231
chr1	204923931	204924104	GeneC|Exon_7	0	+	171	229
chr1	204923931	204924104	GeneC|Exon_7	0	+	172	232
chr1	204923931	204924104	GeneC|Exon_7	0	+	173	224
chr1	204926758	204926979	GeneC|Exon_8	0	+	1	257
chr1	204926758	204926979	GeneC|Exon_8	0	+	2	259
chr1	204926758	204926979	GeneC|Exon_8	0	+	3	260
chr1	204926758	204926979	GeneC|Exon_8	0	+	4	263
chr1	204926758	204926979	GeneC|Exon_8	0	+	5	265
chr1	204926758	204926979	GeneC|Exon_8	0	+	6	266
chr1	204926758	204926979	GeneC|Exon_8	0	+	7	266
chr1	204926758	204926979	GeneC|Exon_8	0	+	8	268
chr1	204926758	204926979	GeneC|Exon_8	0	+	9	270
chr1	204926758	204926979	GeneC|Exon_8	0	+	10	268
chr1	204926758	204926979	GeneC|Exon_8	0	+	11	268
chr1	204926758	204926979	GeneC|Exon_8	0	+	12	273
chr1	204926758	204926979	GeneC|Exon_8	0	+	13	273
chr1	204926758	204926979	GeneC|Exon_8	0	+	14	273
chr1	204926758	204926979	GeneC|Exon_8	0	+	15	278
chr1	204926758	204926979	GeneC|Exon_8	0	+	16	280
chr1	204926758	204926979	GeneC|Exon_8	0	+	17	281
chr1	204926758	204926979	GeneC|Exon_8	0	+	18	280
chr1	204926758	204926979	GeneC|Exon_8	0	+	19	279
chr1	204926758	204926979	GeneC|Exon_8	0	+	20	278
chr1	204926758	204926979	GeneC|Exon_8	0	+	21	281
chr1	204926758	204926979	GeneC|Exon_8	0	+	22	281
chr1	204926758	204926979	GeneC|Exon_8	0	+	23	279
chr1	204926758	204926979	GeneC|Exon_8	0	+	24	279
chr1	204926758	204926979	GeneC|Exon_8	0	+	25	282
chr1	204926758	204926979	GeneC|Exon_8	0	+	26	285
chr1	204926758	204926979	GeneC|Exon_8	0	+	27	287
chr1	204926758	204926979	GeneC|Exon_8	0	+	28	288
chr1	204926758	204926979	GeneC|Exon_8	0	+	29	292
chr1	204926758	204926979	GeneC|Exon_8	0	+	30	291
chr1	204926758	204926979	GeneC|Exon_8	0	+	31	290
chr1	204926758	204926979	GeneC|Exon_8	0	+	32	290
chr1	204926758	204926979	GeneC|Exon_8	0	+	33	290
chr1	204926758	204926979	GeneC|Exon_8	0	+	34	289
chr1	204926758	204926979	GeneC|Exon_8	0	+	35	290
chr1	204926758	204926979	GeneC|Exon_8	0	+	36	291
chr1	204926758	204926979	GeneC|Exon_8	0	+	37	292
chr1	204926758	204926979	GeneC|Exon_8	0	+	38	290
chr1	204926758	204926979	GeneC|Exon_8	0	+	39	291
chr1	204926758	204926979	GeneC|Exon_8	0	+	40	288
chr1	204926758	204926979	GeneC|Exon_8	0	+	41	287
chr1	204926758	204926979	GeneC|Exon_8	0	+	42	287
chr1	204926758	204926979	GeneC|Exon_8	0	+	43	286
chr1	204926758	204926979	GeneC|Exon_8	0	+	44	285
chr1	204926758	204926979	GeneC|Exon_8	0	+	45	283
chr1	204926758	204926979	GeneC|Exon_8	0	+	46	282
chr1	204926758	204926979	GeneC|Exon_8	0	+	47	280
chr1	204926758	204926979	GeneC|Exon_8	0	+	48	278
chr1	204926758	204926979	GeneC|Exon_8	0	+	49	281
chr1	204926758	204926979	GeneC|Exon_8	0	+	50	281
chr1	204926758	204926979	GeneC|Exon_8	0	+	51	279
chr1	204926758	204926979	GeneC|Exon_8	0	+	52	282
chr1	204926758	204926979	GeneC|Exon_8	0	+	53	287
chr1	204926758	204926979	GeneC|Exon_8	0	+	54	286
chr1	204926758	204926979	GeneC|Exon_8	0	+	55	285
chr1	204926758	204926979	GeneC|Exon_8	0	+	56	284
chr1	204926758	204926979	GeneC|Exon_8	0	+	57	287
chr1	204926758	204926979	GeneC|Exon_8	0	+	58	287
chr1	204926758	204926979	GeneC|Exon_8	0	+	59	289
chr1	204926758	204926979	GeneC|Exon_8	0	+	60	288
chr1	204926758	204926979	GeneC|Exon_8	0	+	61	286
chr1	204926758	204926979	GeneC|Exon_8	0	+	62	287
chr1	204926758	204926979	GeneC|Exon_8	0	+	63	287
chr1	204926758	204926979	GeneC|Exon_8	0	+	64	286
chr1	204926758	204926979	GeneC|Exon_8	0	+	65	286
chr1	204926758	204926979	GeneC|Exon_8	0	+	66	285
chr1	204926758	204926979	GeneC|Exon_8	0	+	67	287
chr1	204926758	204926979	GeneC|Exon_8	0	+	68	292
chr1	204926758	204926979	GeneC|Exon_8	0	+	69	297
chr1	204926758	204926979	GeneC|Exon_8	0	+	70	299
chr1	204926758	204926979	GeneC|Exon_8	0	+	71	299
chr1	204926758	204926979	GeneC|Exon_8	0	+	72	300
chr1	204926758	204926979	GeneC|Exon_8	0	+	73	300
chr1	204926758	204926979	GeneC|Exon_8	0	+	74	299
chr1	204926758	204926979	GeneC|Exon_8	0	+	75	302
chr1	204926758	204926979	GeneC|Exon_8	0	+	76	300
chr1	204926758	204926979	GeneC|Exon_8	0	+	77	299
chr1	204926758	204926979	GeneC|Exon_8	0	+	78	301
chr1	204926758	204926979	GeneC|Exon_8	0	+	79	301
chr1	204926758	204926979	GeneC|Exon_8	0	+	80	300
chr1	204926758	204926979	GeneC|Exon_8	0	+	81	300
chr1	204926758	204926979	GeneC|Exon_8	0	+	82	300
chr1	204926758	204926979	GeneC|Exon_8	0	+	83	297
chr1	204926758	204926979	GeneC|Exon_8	0	+	84	299
chr1	204926758	204926979	GeneC|Exon_8	0	+	85	300
chr1	204926758	204926979	GeneC|Exon_8	0	+	86	300
chr1	204926758	204926979	GeneC|Exon_8	0	+	87	304
chr1	204926758	204926979	GeneC|Exon_8	0	+	88	306
chr1	204926758	204926979	GeneC|Exon_8	0	+	89	307
chr1	204926758	204926979	GeneC|Exon_8	0	+	90	307
chr1	204926758	204926979	GeneC|Exon_8	0	+	91	307
chr1	204926758	204926979	GeneC|Exon_8	0	+	92	309
chr1	204926758	204926979	GeneC|Exon_8	0	+	93	310
chr1	204926758	204926979	GeneC|Exon_8	0	+	94	306
chr1	204926758	204926979	GeneC|Exon_8	0	+	95	302
chr1	204926758	204926979	GeneC|Exon_8	0	+	96	301
chr1	204926758	204926979	GeneC|Exon_8	0	+	97	302
chr1	204926758	204926979	GeneC|Exon_8	0	+	98	301
chr1	204926758	204926979	GeneC|Exon_8	0	+	99	300
chr1	204926758	204926979	GeneC|Exon_8	0	+	100	302
chr1	204926758	204926979	GeneC|Exon_8	0	+	101	304
chr1	204926758	204926979	GeneC|Exon_8	0	+	102	305
chr1	204926758	204926979	GeneC|Exon_8	0	+	103	303
chr1	204926758	204926979	GeneC|Exon_8	0	+	104	301
chr1	204926758	204926979	GeneC|Exon_8	0	+	105	299
chr1	204926758	204926979	GeneC|Exon_8	0	+	106	299
chr1	204926758	204926979	GeneC|Exon_8	0	+	107	296
chr1	204926758	204926979	GeneC|Exon_8	0	+	108	298
chr1	204926758	204926979	GeneC|Exon_8	0	+	109	298
chr1	204926758	204926979	GeneC|Exon_8	0	+	110	297
chr1	204926758	204926979	GeneC|Exon_8	0	+	111	296
chr1	204926758	204926979	GeneC|Exon_8	0	+	112	295
chr1	204926758	204926979	GeneC|Exon_8	0	+	113	297
chr1	204926758	204926979	GeneC|Exon_8	0	+	114	297
chr1	204926758	204926979	GeneC|Exon_8	0	+	115	296
chr1	204926758	204926979	GeneC|Exon_8	0	+	116	298
chr1	204926758	204926979	GeneC|Exon_8	0	+	117	298
chr1	204926758	204926979	GeneC|Exon_8	0	+	118	301
chr1	204926758	204926979	GeneC|Exon_8	0	+	119	299
chr1	204926758	204926979	GeneC|Exon_8	0	+	120	300
chr1	204926758	204926979	GeneC|Exon_8	0	+	121	300
chr1	204926758	204926979	GeneC|Exon_8	0	+	122	300
chr1	204926758	204926979	GeneC|Exon_8	0	+	123	304
chr1	204926758	204926979	GeneC|Exon_8	0	+	124	309
chr1	204926758	204926979	GeneC|Exon_8	0	+	125	307
chr1	204926758	204926979	GeneC|Exon_8	0	+	126	307
chr1	204926758	204926979	GeneC|Exon_8	0	+	127	310
chr1	204926758	204926979	GeneC|Exon_8	0	+	128	308
chr1	204926758	204926979	GeneC|Exon_8	0	+	129	309
chr1	204926758	204926979	GeneC|Exon_8	0	+	130	308
chr1	204926758	204926979	GeneC|Exon_8	0	+	131	310
chr1	204926758	204926979	GeneC|Exon_8	0	+	132	309
chr1	204926758	204926979	GeneC|Exon_8	0	+	133	304
chr1	204926758	204926979	GeneC|Exon_8	0	+	134	303
chr1	204926758	204926979	GeneC|Exon_8	0	+	135	303
chr1	204926758	204926979	GeneC|Exon_8	0	+	136	308
chr1	204926758	204926979	GeneC|Exon_8	0	+	137	310
chr1	204926758	204926979	GeneC|Exon_8	0	+	138	314
chr1	204926758	204926979	GeneC|Exon_8	0	+	139	315
chr1	204926758	204926979	GeneC|Exon_8	0	+	140	321
chr1	204926758	204926979	GeneC|Exon_8	0	+	141	320
chr1	204926758	204926979	GeneC|Exon_8	0	+	142	318
chr1	204926758	204926979	GeneC|Exon_8	0	+	143	313
chr1	204926758	204926979	GeneC|Exon_8	0	+	144	310
chr1	204926758	204926979	GeneC|Exon_8	0	+	145	311
chr1	204926758	204926979	GeneC|Exon_8	0	+	146	316
chr1	204926758	204926979	GeneC|Exon_8	0	+	147	320
chr1	204926758	204926979	GeneC|Exon_8	0	+	148	317
chr1	204926758	204926979	GeneC|Exon_8	0	+	149	319
chr1	204926758	204926979	GeneC|Exon_8	0	+	150	318
chr1	204926758	204926979	GeneC|Exon_8	0	+	151	317
chr1	204926758	204926979	GeneC|Exon_8	0	+	152	314
chr1	204926758	204926979	GeneC|Exon_8	0	+	153	314
chr1	204926758	204926979	GeneC|Exon_8	0	+	154	312
chr1	204926758	204926979	GeneC|Exon_8	0	+	155	311
chr1	204926758	204926979	GeneC|Exon_8	0	+	156	310
chr1	204926758	204926979	GeneC|Exon_8	0	+	157	313
chr1	204926758	204926979	GeneC|Exon_8	0	+	158	316
chr1	204926758	204926979	GeneC|Exon_8	0	+	159	316
chr1	204926758	204926979	GeneC|Exon_8	0	+	160	314
chr1	204926758	204926979	GeneC|Exon_8	0	+	161	313
chr1	204926758	204926979	GeneC|Exon_8	0	+	162	316
chr1	204926758	204926979	GeneC|Exon_8	0	+	163	310
chr1	204926758	204926979	GeneC|Exon_8	0	+	164	315
chr1	204926758	204926979	GeneC|Exon_8	0	+	165	315
chr1	204926758	204926979	GeneC|Exon_8	0	+	166	315
chr1	204926758	204926979	GeneC|Exon_8	0	+	167	315
chr1	204926758	204926979	GeneC|Exon_8	0	+	168	315
chr1	204926758	204926979	GeneC|Exon_8	0	+	169	315
chr1	204926758	204926979	GeneC|Exon_8	0	+	170	316
chr1	204926758	204926979	GeneC|Exon_8	0	+	171	319
chr1	204926758	204926979	GeneC|Exon_8	0	+	172	323
chr1	204926758	204926979	GeneC|Exon_8	0	+	173	321
chr1	204926758	204926979	GeneC|Exon_8	0	+	174	322
chr1	204926758	204926979	GeneC|Exon_8	0	+	175	319
chr1	204926758	204926979	GeneC|Exon_8	0	+	176	316
chr1	204926758	204926979	GeneC|Exon_8	0	+	177	314
chr1	204926758	204926979	GeneC|Exon_8	0	+	178	314
chr1	204926758	204926979	GeneC|Exon_8	0	+	179	314
chr1	204926758	204926979	GeneC|Exon_8	0	+	180	316
chr1	204926758	204926979	GeneC|Exon_8	0	+	181	317
chr1	204926758	204926979	GeneC|Exon_8	0	+	182	318
chr1	204926758	204926979	GeneC|Exon_8	0	+	183	320
chr1	204926758	204926979	GeneC|Exon_8	0	+	184	321
chr1	204926758	204926979	GeneC|Exon_8	0	+	185	324
chr1	204926758	204926979	GeneC|Exon_8	0	+	186	322
chr1	204926758	204926979	GeneC|Exon_8	0	+	187	318
chr1	204926758	204926979	GeneC|Exon_8	0	+	188	317
chr1	204926758	204926979	GeneC|Exon_8	0	+	189	319
chr1	204926758	204926979	GeneC|Exon_8	0	+	190	320
chr1	204926758	204926979	GeneC|Exon_8	0	+	191	321
chr1	204926758	204926979	GeneC|Exon_8	0	+	192	322
chr1	204926758	204926979	GeneC|Exon_8	0	+	193	324
chr1	204926758	204926979	GeneC|Exon_8	0	+	194	325
chr1	204926758	204926979	GeneC|Exon_8	0	+	195	325
chr1	204926758	204926979	GeneC|Exon_8	0	+	196	326
chr1	204926758	204926979	GeneC|Exon_8	0	+	197	327
chr1	204926758	204926979	GeneC|Exon_8	0	+	198	327
chr1	204926758	204926979	GeneC|Exon_8	0	+	199	325
chr1	204926758	204926979	GeneC|Exon_8	0	+	200	323
chr1	204926758	204926979	GeneC|Exon_8	0	+	201	321
chr1	204926758	204926979	GeneC|Exon_8	0	+	202	319
chr1	204926758	204926979	GeneC|Exon_8	0	+	203	321
chr1	204926758	204926979	GeneC|Exon_8	0	+	204	320
chr1	204926758	204926979	GeneC|Exon_8	0	+	205	319
chr1	204926758	204926979	GeneC|Exon_8	0	+	206	320
chr1	204926758	204926979	GeneC|Exon_8	0	+	207	321
chr1	204926758	204926979	GeneC|Exon_8	0	+	208	320
chr1	204926758	204926979	GeneC|Exon_8	0	+	209	318
chr1	204926758	204926979	GeneC|Exon_8	0	+	210	318
chr1	204926758	204926979	GeneC|Exon_8	0	+	211	317
chr1	204926758	204926979	GeneC|Exon_8	0	+	212	316
chr1	204926758	204926979	GeneC|Exon_8	0	+	213	315
chr1	204926758	204926979	GeneC|Exon_8	0	+	214	314
chr1	204926758	204926979	GeneC|Exon_8	0	+	215	315
chr1	204926758	204926979	GeneC|Exon_8	0	+	216	313
chr1	204926758	204926979	GeneC|Exon_8	0	+	217	314
chr1	204926758	204926979	GeneC|Exon_8	0	+	218	314
chr1	204926758	204926979	GeneC|Exon_8	0	+	219	310
chr1	204926758	204926979	GeneC|Exon_8	0	+	220	305
chr1	204926758	204926979	GeneC|Exon_8	0	+	221	302
chr1	204931210	204931311	GeneC|Exon_9	0	+	1	297
chr1	204931210	204931311	GeneC|Exon_9	0	+	2	296
chr1	204931210	204931311	GeneC|Exon_9	0	+	3	299
chr1	204931210	204931311	GeneC|Exon_9	0	+	4	298
chr1	204931210	204931311	GeneC|Exon_9	0	+	5	300
chr1	204931210	204931311	GeneC|Exon_9	0	+	6	298
chr1	204931210	204931311	GeneC|Exon_9	0	+	7	300
chr1	204931210	204931311	GeneC|Exon_9	0	+	8	298
chr1	204931210	204931311	GeneC|Exon_9	0	+	9	296
chr1	204931210	204931311	GeneC|Exon_9	0	+	10	297
chr1	204931210	204931311	GeneC|Exon_9	0	+	11	299
chr1	204931210	204931311	GeneC|Exon_9	0	+	12	301
chr1	204931210	204931311	GeneC|Exon_9	0	+	13	299
chr1	204931210	204931311	GeneC|Exon_9	0	+	14	298
chr1	204931210	204931311	GeneC|Exon_9	0	+	15	295
chr1	204931210	204931311	GeneC|Exon_9	0	+	16	298
chr1	204931210	204931311	GeneC|Exon_9	0	+	17	298
chr1	204931210	204931311	GeneC|Exon_9	0	+	18	302
chr1	204931210	204931311	GeneC|Exon_9	0	+	19	302
chr1	204931210	204931311	GeneC|Exon_9	0	+	20	301
chr1	204931210	204931311	GeneC|Exon_9	0	+	21	306
chr1	204931210	204931311	GeneC|Exon_9	0	+	22	308
chr1	204931210	204931311	GeneC|Exon_9	0	+	23	309
chr1	204931210	204931311	GeneC|Exon_9	0	+	24	311
chr1	204931210	204931311	GeneC|Exon_9	0	+	25	309
chr1	204931210	204931311	GeneC|Exon_9	0	+	26	308
chr1	204931210	204931311	GeneC|Exon_9	0	+	27	310
chr1	204931210	204931311	GeneC|Exon_9	0	+	28	310
chr1	204931210	204931311	GeneC|Exon_9	0	+	29	310
chr1	204931210	204931311	GeneC|Exon_9	0	+	30	312
chr1	204931210	204931311	GeneC|Exon_9	0	+	31	311
chr1	204931210	204931311	GeneC|Exon_9	0	+	32	311
chr1	204931210	204931311	GeneC|Exon_9	0	+	33	311
chr1	204931210	204931311	GeneC|Exon_9	0	+	34	306
chr1	204931210	204931311	GeneC|Exon_9	0	+	35	307
chr1	204931210	204931311	GeneC|Exon_9	0	+	36	308
chr1	204931210	204931311	GeneC|Exon_9	0	+	37	309
chr1	204931210	204931311	GeneC|Exon_9	0	+	38	310
chr1	204931210	204931311	GeneC|Exon_9	0	+	39	311
chr1	204931210	204931311	GeneC|Exon_9	0	+	40	310
chr1	204931210	204931311	GeneC|Exon_9	0	+	41	309
chr1	204931210	204931311	GeneC|Exon_9	0	+	42	312
chr1	204931210	204931311	GeneC|Exon_9	0	+	43	314
chr1	204931210	204931311	GeneC|Exon_9	0	+	44	315
chr1	204931210	204931311	GeneC|Exon_9	0	+	45	315
chr1	204931210	204931311	GeneC|Exon_9	0	+	46	316
chr1	204931210	204931311	GeneC|Exon_9	0	+	47	318
chr1	204931210	204931311	GeneC|Exon_9	0	+	48	317
chr1	204931210	204931311	GeneC|Exon_9	0	+	49	313
chr1	204931210	204931311	GeneC|Exon_9	0	+	50	314
chr1	204931210	204931311	GeneC|Exon_9	0	+	51	315
chr1	204931210	204931311	GeneC|Exon_9	0	+	52	313
chr1	204931210	204931311	GeneC|Exon_9	0	+	53	312
chr1	204931210	204931311	GeneC|Exon_9	0	+	54	310
chr1	204931210	204931311	GeneC|Exon_9	0	+	55	309
chr1	204931210	204931311	GeneC|Exon_9	0	+	56	307
chr1	204931210	204931311	GeneC|Exon_9	0	+	57	305
chr1	204931210	204931311	GeneC|Exon_9	0	+	58	307
chr1	204931210	204931311	GeneC|Exon_9	0	+	59	307
chr1	204931210	204931311	GeneC|Exon_9	0	+	60	308
chr1	204931210	204931311	GeneC|Exon_9	0	+	61	308
chr1	204931210	204931311	GeneC|Exon_9	0	+	62	306
chr1	204931210	204931311	GeneC|Exon_9	0	+	63	307
chr1	204931210	204931311	GeneC|Exon_9	0	+	64	307
chr1	204931210	204931311	GeneC|Exon_9	0	+	65	307
chr1	204931210	204931311	GeneC|Exon_9	0	+	66	305
chr1	204931210	204931311	GeneC|Exon_9	0	+	67	303
chr1	204931210	204931311	GeneC|Exon_9	0	+	68	301
chr1	204931210	204931311	GeneC|Exon_9	0	+	69	301
chr1	204931210	204931311	GeneC|Exon_9	0	+	70	303
chr1	204931210	204931311	GeneC|Exon_9	0	+	71	303
chr1	204931210	204931311	GeneC|Exon_9	0	+	72	303
chr1	204931210	204931311	GeneC|Exon_9	0	+	73	303
chr1	204931210	204931311	GeneC|Exon_9	0	+	74	302
chr1	204931210	204931311	GeneC|Exon_9	0	+	75	304
chr1	204931210	204931311	GeneC|Exon_9	0	+	76	300
chr1	204931210	204931311	GeneC|Exon_9	0	+	77	298
chr1	204931210	204931311	GeneC|Exon_9	0	+	78	295
chr1	204931210	204931311	GeneC|Exon_9	0	+	79	293
chr1	204931210	204931311	GeneC|Exon_9	0	+	80	292
chr1	204931210	204931311	GeneC|Exon_9	0	+	81	294
chr1	204931210	204931311	GeneC|Exon_9	0	+	82	294
chr1	204931210	204931311	GeneC|Exon_9	0	+	83	292
chr1	204931210	204931311	GeneC|Exon_9	0	+	84	290
chr1	204931210	204931311	GeneC|Exon_9	0	+	85	289
chr1	204931210	204931311	GeneC|Exon_9	0	+	86	286
chr1	204931210	204931311	GeneC|Exon_9	0	+	87	282
chr1	204931210	204931311	GeneC|Exon_9	0	+	88	279
chr1	204931210	204931311	GeneC|Exon_9	0	+	89	277
chr1	204931210	204931311	GeneC|Exon_9	0	+	90	277
chr1	204931210	204931311	GeneC|Exon_9	0	+	91	274
chr1	204931210	204931311	GeneC|Exon_9	0	+	92	273
chr1	204931210	204931311	GeneC|Exon_9	0	+	93	272
chr1	204931210	204931311	GeneC|Exon_9	0	+	94	270
chr1	204931210	204931311	GeneC|Exon_9	0	+	95	270
chr1	204931210	204931311	GeneC|Exon_9	0	+	96	269
chr1	204931210	204931311	GeneC|Exon_9	0	+	97	269
chr1	204931210	204931311	GeneC|Exon_9	0	+	98	267
chr1	204931210	204931311	GeneC|Exon_9	0	+	99	266
chr1	204931210	204931311	GeneC|Exon_9	0	+	100	262
chr1	204931210	204931311	GeneC|Exon_9	0	+	101	260
chr1	204937351	204937513	GeneC|Exon_10	0	+	1	295
chr1	204937351	204937513	GeneC|Exon_10	0	+	2	295
chr1	204937351	204937513	GeneC|Exon_10	0	+	3	296
chr1	204937351	204937513	GeneC|Exon_10	0	+	4	295
chr1	204937351	204937513	GeneC|Exon_10	0	+	5	297
chr1	204937351	204937513	GeneC|Exon_10	0	+	6	298
chr1	204937351	204937513	GeneC|Exon_10	0	+	7	301
chr1	204937351	204937513	GeneC|Exon_10	0	+	8	301
chr1	204937351	204937513	GeneC|Exon_10	0	+	9	303
chr1	204937351	204937513	GeneC|Exon_10	0	+	10	309
chr1	204937351	204937513	GeneC|Exon_10	0	+	11	308
chr1	204937351	204937513	GeneC|Exon_10	0	+	12	307
chr1	204937351	204937513	GeneC|Exon_10	0	+	13	310
chr1	204937351	204937513	GeneC|Exon_10	0	+	14	314
chr1	204937351	204937513	GeneC|Exon_10	0	+	15	316
chr1	204937351	204937513	GeneC|Exon_10	0	+	16	317
chr1	204937351	204937513	GeneC|Exon_10	0	+	17	318
chr1	204937351	204937513	GeneC|Exon_10	0	+	18	320
chr1	204937351	204937513	GeneC|Exon_10	0	+	19	322
chr1	204937351	204937513	GeneC|Exon_10	0	+	20	322
chr1	204937351	204937513	GeneC|Exon_10	0	+	21	323
chr1	204937351	204937513	GeneC|Exon_10	0	+	22	324
chr1	204937351	204937513	GeneC|Exon_10	0	+	23	325
chr1	204937351	204937513	GeneC|Exon_10	0	+	24	325
chr1	204937351	204937513	GeneC|Exon_10	0	+	25	327
chr1	204937351	204937513	GeneC|Exon_10	0	+	26	328
chr1	204937351	204937513	GeneC|Exon_10	0	+	27	331
chr1	204937351	204937513	GeneC|Exon_10	0	+	28	334
chr1	204937351	204937513	GeneC|Exon_10	0	+	29	335
chr1	204937351	204937513	GeneC|Exon_10	0	+	30	333
chr1	204937351	204937513	GeneC|Exon_10	0	+	31	334
chr1	204937351	204937513	GeneC|Exon_10	0	+	32	333
chr1	204937351	204937513	GeneC|Exon_10	0	+	33	331
chr1	204937351	204937513	GeneC|Exon_10	0	+	34	331
chr1	204937351	204937513	GeneC|Exon_10	0	+	35	330
chr1	204937351	204937513	GeneC|Exon_10	0	+	36	331
chr1	204937351	204937513	GeneC|Exon_10	0	+	37	328
chr1	204937351	204937513	GeneC|Exon_10	0	+	38	327
chr1	204937351	204937513	GeneC|Exon_10	0	+	39	332
chr1	204937351	204937513	GeneC|Exon_10	0	+	40	336
chr1	204937351	204937513	GeneC|Exon_10	0	+	41	337
chr1	204937351	204937513	GeneC|Exon_10	0	+	42	339
chr1	204937351	204937513	GeneC|Exon_10	0	+	43	342
chr1	204937351	204937513	GeneC|Exon_10	0	+	44	341
chr1	204937351	204937513	GeneC|Exon_10	0	+	45	342
chr1	204937351	204937513	GeneC|Exon_10	0	+	46	342
chr1	204937351	204937513	GeneC|Exon_10	0	+	47	346
chr1	204937351	204937513	GeneC|Exon_10	0	+	48	347
chr1	204937351	204937513	GeneC|Exon_10	0	+	49	349
chr1	204937351	204937513	GeneC|Exon_10	0	+	50	349
chr1	204937351	204937513	GeneC|Exon_10	0	+	51	349
chr1	204937351	204937513	GeneC|Exon_10	0	+	52	348
chr1	204937351	204937513	GeneC|Exon_10	0	+	53	351
chr1	204937351	204937513	GeneC|Exon_10	0	+	54	351
chr1	204937351	204937513	GeneC|Exon_10	0	+	55	351
chr1	204937351	204937513	GeneC|Exon_10	0	+	56	351
chr1	204937351	204937513	GeneC|Exon_10	0	+	57	352
chr1	204937351	204937513	GeneC|Exon_10	0	+	58	349
chr1	204937351	204937513	GeneC|Exon_10	0	+	59	349
chr1	204937351	204937513	GeneC|Exon_10	0	+	60	342
chr1	204937351	204937513	GeneC|Exon_10	0	+	61	346
chr1	204937351	204937513	GeneC|Exon_10	0	+	62	346
chr1	204937351	204937513	GeneC|Exon_10	0	+	63	343
chr1	204937351	204937513	GeneC|Exon_10	0	+	64	337
chr1	204937351	204937513	GeneC|Exon_10	0	+	65	339
chr1	204937351	204937513	GeneC|Exon_10	0	+	66	339
chr1	204937351	204937513	GeneC|Exon_10	0	+	67	340
chr1	204937351	204937513	GeneC|Exon_10	0	+	68	337
chr1	204937351	204937513	GeneC|Exon_10	0	+	69	334
chr1	204937351	204937513	GeneC|Exon_10	0	+	70	335
chr1	204937351	204937513	GeneC|Exon_10	0	+	71	333
chr1	204937351	204937513	GeneC|Exon_10	0	+	72	333
chr1	204937351	204937513	GeneC|Exon_10	0	+	73	329
chr1	204937351	204937513	GeneC|Exon_10	0	+	74	327
chr1	204937351	204937513	GeneC|Exon_10	0	+	75	329
chr1	204937351	204937513	GeneC|Exon_10	0	+	76	327
chr1	204937351	204937513	GeneC|Exon_10	0	+	77	324
chr1	204937351	204937513	GeneC|Exon_10	0	+	78	325
chr1	204937351	204937513	GeneC|Exon_10	0	+	79	321
chr1	204937351	204937513	GeneC|Exon_10	0	+	80	322
chr1	204937351	204937513	GeneC|Exon_10	0	+	81	321
chr1	204937351	204937513	GeneC|Exon_10	0	+	82	322
chr1	204937351	204937513	GeneC|Exon_10	0	+	83	320
chr1	204937351	204937513	GeneC|Exon_10	0	+	84	318
chr1	204937351	204937513	GeneC|Exon_10	0	+	85	318
chr1	204937351	204937513	GeneC|Exon_10	0	+	86	319
chr1	204937351	204937513	GeneC|Exon_10	0	+	87	319
chr1	204937351	204937513	GeneC|Exon_10	0	+	88	321
chr1	204937351	204937513	GeneC|Exon_10	0	+	89	322
chr1	204937351	204937513	GeneC|Exon_10	0	+	90	323
chr1	204937351	204937513	GeneC|Exon_10	0	+	91	322
chr1	204937351	204937513	GeneC|Exon_10	0	+	92	320
chr1	204937351	204937513	GeneC|Exon_10	0	+	93	317
chr1	204937351	204937513	GeneC|Exon_10	0	+	94	314
chr1	204937351	204937513	GeneC|Exon_10	0	+	95	314
chr1	204937351	204937513	GeneC|Exon_10	0	+	96	311
chr1	204937351	204937513	GeneC|Exon_10	0	+	97	313
chr1	204937351	204937513	GeneC|Exon_10	0	+	98	314
chr1	204937351	204937513	GeneC|Exon_10	0	+	99	314
chr1	204937351	204937513	GeneC|Exon_10	0	+	100	316
chr1	204937351	204937513	GeneC|Exon_10	0	+	101	314
chr1	204937351	204937513	GeneC|Exon_10	0	+	102	320
chr1	204937351	204937513	GeneC|Exon_10	0	+	103	321
chr1	204937351	204937513	GeneC|Exon_10	0	+	104	322
chr1	204937351	204937513	GeneC|Exon_10	0	+	105	321
chr1	204937351	204937513	GeneC|Exon_10	0	+	106	323
chr1	204937351	204937513	GeneC|Exon_10	0	+	107	323
chr1	204937351	204937513	GeneC|Exon_10	0	+	108	321
chr1	204937351	204937513	GeneC|Exon_10	0	+	109	320
chr1	204937351	204937513	GeneC|Exon_10	0	+	110	320
chr1	204937351	204937513	GeneC|Exon_10	0	+	111	321
chr1	204937351	204937513	GeneC|Exon_10	0	+	112	320
chr1	204937351	204937513	GeneC|Exon_10	0	+	113	318
chr1	204937351	204937513	GeneC|Exon_10	0	+	114	320
chr1	204937351	204937513	GeneC|Exon_10	0	+	115	317
chr1	204937351	204937513	GeneC|Exon_10	0	+	116	314
chr1	204937351	204937513	GeneC|Exon_10	0	+	117	314
chr1	204937351	204937513	GeneC|Exon_10	0	+	118	311
chr1	204937351	204937513	GeneC|Exon_10	0	+	119	310
chr1	204937351	204937513	GeneC|Exon_10	0	+	120	308
chr1	204937351	204937513	GeneC|Exon_10	0	+	121	306
chr1	204937351	204937513	GeneC|Exon_10	0	+	122	304
chr1	204937351	204937513	GeneC|Exon_10	0	+	123	303
chr1	204937351	204937513	GeneC|Exon_10	0	+	124	303
chr1	204937351	204937513	GeneC|Exon_10	0	+	125	302
chr1	204937351	204937513	GeneC|Exon_10	0	+	126	301
chr1	204937351	204937513	GeneC|Exon_10	0	+	127	300
chr1	204937351	204937513	GeneC|Exon_10	0	+	128	301
chr1	204937351	204937513	GeneC|Exon_10	0	+	129	299
chr1	204937351	204937513	GeneC|Exon_10	0	+	130	297
chr1	204937351	204937513	GeneC|Exon_10	0	+	131	293
chr1	204937351	204937513	GeneC|Exon_10	0	+	132	290
chr1	204937351	204937513	GeneC|Exon_10	0	+	133	287
chr1	204937351	204937513	GeneC|Exon_10	0	+	134	287
chr1	204937351	204937513	GeneC|Exon_10	0	+	135	284
chr1	204937351	204937513	GeneC|Exon_10	0	+	136	282
chr1	204937351	204937513	GeneC|Exon_10	0	+	137	276
chr1	204937351	204937513	GeneC|Exon_10	0	+	138	274
chr1	204937351	204937513	GeneC|Exon_10	0	+	139	272
chr1	204937351	204937513	GeneC|Exon_10	0	+	140	273
[truncated: 156,337 more rows]
