# Supplementary material for: A Robust Protocol to Increase NimbleGen SeqCap EZ Multiplexing Capacity to 96 Samples
Source: PLoS One. 2015 Apr 14;10(4):e0123872. doi: 10.1371/journal.pone.0123872 (PMC4397063; doi:10.1371/journal.pone.0123872)
Supplement: S1 Dataset — (GZ) [file pone.0123872.s005.gz › Raw_Data/sampleC/sampleC.BaseCoverage.txt]

chr1	67861445	67861595	GeneS|SNP_2	0	+	1	161
chr1	67861445	67861595	GeneS|SNP_2	0	+	2	161
chr1	67861445	67861595	GeneS|SNP_2	0	+	3	161
chr1	67861445	67861595	GeneS|SNP_2	0	+	4	165
chr1	67861445	67861595	GeneS|SNP_2	0	+	5	167
chr1	67861445	67861595	GeneS|SNP_2	0	+	6	171
chr1	67861445	67861595	GeneS|SNP_2	0	+	7	174
chr1	67861445	67861595	GeneS|SNP_2	0	+	8	174
chr1	67861445	67861595	GeneS|SNP_2	0	+	9	176
chr1	67861445	67861595	GeneS|SNP_2	0	+	10	178
chr1	67861445	67861595	GeneS|SNP_2	0	+	11	181
chr1	67861445	67861595	GeneS|SNP_2	0	+	12	181
chr1	67861445	67861595	GeneS|SNP_2	0	+	13	182
chr1	67861445	67861595	GeneS|SNP_2	0	+	14	181
chr1	67861445	67861595	GeneS|SNP_2	0	+	15	182
chr1	67861445	67861595	GeneS|SNP_2	0	+	16	182
chr1	67861445	67861595	GeneS|SNP_2	0	+	17	184
chr1	67861445	67861595	GeneS|SNP_2	0	+	18	185
chr1	67861445	67861595	GeneS|SNP_2	0	+	19	184
chr1	67861445	67861595	GeneS|SNP_2	0	+	20	188
chr1	67861445	67861595	GeneS|SNP_2	0	+	21	189
chr1	67861445	67861595	GeneS|SNP_2	0	+	22	189
chr1	67861445	67861595	GeneS|SNP_2	0	+	23	190
chr1	67861445	67861595	GeneS|SNP_2	0	+	24	191
chr1	67861445	67861595	GeneS|SNP_2	0	+	25	195
chr1	67861445	67861595	GeneS|SNP_2	0	+	26	197
chr1	67861445	67861595	GeneS|SNP_2	0	+	27	198
chr1	67861445	67861595	GeneS|SNP_2	0	+	28	199
chr1	67861445	67861595	GeneS|SNP_2	0	+	29	196
chr1	67861445	67861595	GeneS|SNP_2	0	+	30	198
chr1	67861445	67861595	GeneS|SNP_2	0	+	31	198
chr1	67861445	67861595	GeneS|SNP_2	0	+	32	198
chr1	67861445	67861595	GeneS|SNP_2	0	+	33	200
chr1	67861445	67861595	GeneS|SNP_2	0	+	34	200
chr1	67861445	67861595	GeneS|SNP_2	0	+	35	201
chr1	67861445	67861595	GeneS|SNP_2	0	+	36	204
chr1	67861445	67861595	GeneS|SNP_2	0	+	37	202
chr1	67861445	67861595	GeneS|SNP_2	0	+	38	201
chr1	67861445	67861595	GeneS|SNP_2	0	+	39	205
chr1	67861445	67861595	GeneS|SNP_2	0	+	40	201
chr1	67861445	67861595	GeneS|SNP_2	0	+	41	202
chr1	67861445	67861595	GeneS|SNP_2	0	+	42	200
chr1	67861445	67861595	GeneS|SNP_2	0	+	43	200
chr1	67861445	67861595	GeneS|SNP_2	0	+	44	201
chr1	67861445	67861595	GeneS|SNP_2	0	+	45	202
chr1	67861445	67861595	GeneS|SNP_2	0	+	46	202
chr1	67861445	67861595	GeneS|SNP_2	0	+	47	202
chr1	67861445	67861595	GeneS|SNP_2	0	+	48	203
chr1	67861445	67861595	GeneS|SNP_2	0	+	49	205
chr1	67861445	67861595	GeneS|SNP_2	0	+	50	203
chr1	67861445	67861595	GeneS|SNP_2	0	+	51	204
chr1	67861445	67861595	GeneS|SNP_2	0	+	52	202
chr1	67861445	67861595	GeneS|SNP_2	0	+	53	201
chr1	67861445	67861595	GeneS|SNP_2	0	+	54	201
chr1	67861445	67861595	GeneS|SNP_2	0	+	55	199
chr1	67861445	67861595	GeneS|SNP_2	0	+	56	199
chr1	67861445	67861595	GeneS|SNP_2	0	+	57	196
chr1	67861445	67861595	GeneS|SNP_2	0	+	58	197
chr1	67861445	67861595	GeneS|SNP_2	0	+	59	196
chr1	67861445	67861595	GeneS|SNP_2	0	+	60	194
chr1	67861445	67861595	GeneS|SNP_2	0	+	61	193
chr1	67861445	67861595	GeneS|SNP_2	0	+	62	193
chr1	67861445	67861595	GeneS|SNP_2	0	+	63	193
chr1	67861445	67861595	GeneS|SNP_2	0	+	64	195
chr1	67861445	67861595	GeneS|SNP_2	0	+	65	196
chr1	67861445	67861595	GeneS|SNP_2	0	+	66	200
chr1	67861445	67861595	GeneS|SNP_2	0	+	67	201
chr1	67861445	67861595	GeneS|SNP_2	0	+	68	206
chr1	67861445	67861595	GeneS|SNP_2	0	+	69	206
chr1	67861445	67861595	GeneS|SNP_2	0	+	70	204
chr1	67861445	67861595	GeneS|SNP_2	0	+	71	205
chr1	67861445	67861595	GeneS|SNP_2	0	+	72	203
chr1	67861445	67861595	GeneS|SNP_2	0	+	73	203
chr1	67861445	67861595	GeneS|SNP_2	0	+	74	203
chr1	67861445	67861595	GeneS|SNP_2	0	+	75	205
chr1	67861445	67861595	GeneS|SNP_2	0	+	76	204
chr1	67861445	67861595	GeneS|SNP_2	0	+	77	204
chr1	67861445	67861595	GeneS|SNP_2	0	+	78	205
chr1	67861445	67861595	GeneS|SNP_2	0	+	79	207
chr1	67861445	67861595	GeneS|SNP_2	0	+	80	208
chr1	67861445	67861595	GeneS|SNP_2	0	+	81	204
chr1	67861445	67861595	GeneS|SNP_2	0	+	82	206
chr1	67861445	67861595	GeneS|SNP_2	0	+	83	204
chr1	67861445	67861595	GeneS|SNP_2	0	+	84	203
chr1	67861445	67861595	GeneS|SNP_2	0	+	85	204
chr1	67861445	67861595	GeneS|SNP_2	0	+	86	203
chr1	67861445	67861595	GeneS|SNP_2	0	+	87	201
chr1	67861445	67861595	GeneS|SNP_2	0	+	88	201
chr1	67861445	67861595	GeneS|SNP_2	0	+	89	200
chr1	67861445	67861595	GeneS|SNP_2	0	+	90	201
chr1	67861445	67861595	GeneS|SNP_2	0	+	91	201
chr1	67861445	67861595	GeneS|SNP_2	0	+	92	201
chr1	67861445	67861595	GeneS|SNP_2	0	+	93	203
chr1	67861445	67861595	GeneS|SNP_2	0	+	94	204
chr1	67861445	67861595	GeneS|SNP_2	0	+	95	205
chr1	67861445	67861595	GeneS|SNP_2	0	+	96	201
chr1	67861445	67861595	GeneS|SNP_2	0	+	97	199
chr1	67861445	67861595	GeneS|SNP_2	0	+	98	199
chr1	67861445	67861595	GeneS|SNP_2	0	+	99	203
chr1	67861445	67861595	GeneS|SNP_2	0	+	100	203
chr1	67861445	67861595	GeneS|SNP_2	0	+	101	199
chr1	67861445	67861595	GeneS|SNP_2	0	+	102	203
chr1	67861445	67861595	GeneS|SNP_2	0	+	103	203
chr1	67861445	67861595	GeneS|SNP_2	0	+	104	204
chr1	67861445	67861595	GeneS|SNP_2	0	+	105	204
chr1	67861445	67861595	GeneS|SNP_2	0	+	106	202
chr1	67861445	67861595	GeneS|SNP_2	0	+	107	204
chr1	67861445	67861595	GeneS|SNP_2	0	+	108	205
chr1	67861445	67861595	GeneS|SNP_2	0	+	109	204
chr1	67861445	67861595	GeneS|SNP_2	0	+	110	204
chr1	67861445	67861595	GeneS|SNP_2	0	+	111	203
chr1	67861445	67861595	GeneS|SNP_2	0	+	112	200
chr1	67861445	67861595	GeneS|SNP_2	0	+	113	198
chr1	67861445	67861595	GeneS|SNP_2	0	+	114	195
chr1	67861445	67861595	GeneS|SNP_2	0	+	115	193
chr1	67861445	67861595	GeneS|SNP_2	0	+	116	192
chr1	67861445	67861595	GeneS|SNP_2	0	+	117	192
chr1	67861445	67861595	GeneS|SNP_2	0	+	118	190
chr1	67861445	67861595	GeneS|SNP_2	0	+	119	190
chr1	67861445	67861595	GeneS|SNP_2	0	+	120	190
chr1	67861445	67861595	GeneS|SNP_2	0	+	121	190
chr1	67861445	67861595	GeneS|SNP_2	0	+	122	190
chr1	67861445	67861595	GeneS|SNP_2	0	+	123	191
chr1	67861445	67861595	GeneS|SNP_2	0	+	124	191
chr1	67861445	67861595	GeneS|SNP_2	0	+	125	188
chr1	67861445	67861595	GeneS|SNP_2	0	+	126	188
chr1	67861445	67861595	GeneS|SNP_2	0	+	127	189
chr1	67861445	67861595	GeneS|SNP_2	0	+	128	190
chr1	67861445	67861595	GeneS|SNP_2	0	+	129	189
chr1	67861445	67861595	GeneS|SNP_2	0	+	130	189
chr1	67861445	67861595	GeneS|SNP_2	0	+	131	190
chr1	67861445	67861595	GeneS|SNP_2	0	+	132	189
chr1	67861445	67861595	GeneS|SNP_2	0	+	133	191
chr1	67861445	67861595	GeneS|SNP_2	0	+	134	190
chr1	67861445	67861595	GeneS|SNP_2	0	+	135	189
chr1	67861445	67861595	GeneS|SNP_2	0	+	136	190
chr1	67861445	67861595	GeneS|SNP_2	0	+	137	190
chr1	67861445	67861595	GeneS|SNP_2	0	+	138	193
chr1	67861445	67861595	GeneS|SNP_2	0	+	139	195
chr1	67861445	67861595	GeneS|SNP_2	0	+	140	196
chr1	67861445	67861595	GeneS|SNP_2	0	+	141	196
chr1	67861445	67861595	GeneS|SNP_2	0	+	142	197
chr1	67861445	67861595	GeneS|SNP_2	0	+	143	198
chr1	67861445	67861595	GeneS|SNP_2	0	+	144	197
chr1	67861445	67861595	GeneS|SNP_2	0	+	145	195
chr1	67861445	67861595	GeneS|SNP_2	0	+	146	196
chr1	67861445	67861595	GeneS|SNP_2	0	+	147	197
chr1	67861445	67861595	GeneS|SNP_2	0	+	148	195
chr1	67861445	67861595	GeneS|SNP_2	0	+	149	192
chr1	67861445	67861595	GeneS|SNP_2	0	+	150	195
chr1	179520431	179520581	GeneS|SNP_1	0	+	1	188
chr1	179520431	179520581	GeneS|SNP_1	0	+	2	193
chr1	179520431	179520581	GeneS|SNP_1	0	+	3	194
chr1	179520431	179520581	GeneS|SNP_1	0	+	4	199
chr1	179520431	179520581	GeneS|SNP_1	0	+	5	200
chr1	179520431	179520581	GeneS|SNP_1	0	+	6	202
chr1	179520431	179520581	GeneS|SNP_1	0	+	7	203
chr1	179520431	179520581	GeneS|SNP_1	0	+	8	201
chr1	179520431	179520581	GeneS|SNP_1	0	+	9	201
chr1	179520431	179520581	GeneS|SNP_1	0	+	10	203
chr1	179520431	179520581	GeneS|SNP_1	0	+	11	201
chr1	179520431	179520581	GeneS|SNP_1	0	+	12	200
chr1	179520431	179520581	GeneS|SNP_1	0	+	13	202
chr1	179520431	179520581	GeneS|SNP_1	0	+	14	202
chr1	179520431	179520581	GeneS|SNP_1	0	+	15	202
chr1	179520431	179520581	GeneS|SNP_1	0	+	16	204
chr1	179520431	179520581	GeneS|SNP_1	0	+	17	206
chr1	179520431	179520581	GeneS|SNP_1	0	+	18	206
chr1	179520431	179520581	GeneS|SNP_1	0	+	19	207
chr1	179520431	179520581	GeneS|SNP_1	0	+	20	207
chr1	179520431	179520581	GeneS|SNP_1	0	+	21	206
chr1	179520431	179520581	GeneS|SNP_1	0	+	22	204
chr1	179520431	179520581	GeneS|SNP_1	0	+	23	204
chr1	179520431	179520581	GeneS|SNP_1	0	+	24	201
chr1	179520431	179520581	GeneS|SNP_1	0	+	25	203
chr1	179520431	179520581	GeneS|SNP_1	0	+	26	199
chr1	179520431	179520581	GeneS|SNP_1	0	+	27	201
chr1	179520431	179520581	GeneS|SNP_1	0	+	28	204
chr1	179520431	179520581	GeneS|SNP_1	0	+	29	204
chr1	179520431	179520581	GeneS|SNP_1	0	+	30	204
chr1	179520431	179520581	GeneS|SNP_1	0	+	31	204
chr1	179520431	179520581	GeneS|SNP_1	0	+	32	205
chr1	179520431	179520581	GeneS|SNP_1	0	+	33	206
chr1	179520431	179520581	GeneS|SNP_1	0	+	34	207
chr1	179520431	179520581	GeneS|SNP_1	0	+	35	209
chr1	179520431	179520581	GeneS|SNP_1	0	+	36	210
chr1	179520431	179520581	GeneS|SNP_1	0	+	37	209
chr1	179520431	179520581	GeneS|SNP_1	0	+	38	204
chr1	179520431	179520581	GeneS|SNP_1	0	+	39	205
chr1	179520431	179520581	GeneS|SNP_1	0	+	40	205
chr1	179520431	179520581	GeneS|SNP_1	0	+	41	205
chr1	179520431	179520581	GeneS|SNP_1	0	+	42	203
chr1	179520431	179520581	GeneS|SNP_1	0	+	43	204
chr1	179520431	179520581	GeneS|SNP_1	0	+	44	206
chr1	179520431	179520581	GeneS|SNP_1	0	+	45	206
chr1	179520431	179520581	GeneS|SNP_1	0	+	46	207
chr1	179520431	179520581	GeneS|SNP_1	0	+	47	210
chr1	179520431	179520581	GeneS|SNP_1	0	+	48	211
chr1	179520431	179520581	GeneS|SNP_1	0	+	49	210
chr1	179520431	179520581	GeneS|SNP_1	0	+	50	212
chr1	179520431	179520581	GeneS|SNP_1	0	+	51	208
chr1	179520431	179520581	GeneS|SNP_1	0	+	52	209
chr1	179520431	179520581	GeneS|SNP_1	0	+	53	209
chr1	179520431	179520581	GeneS|SNP_1	0	+	54	209
chr1	179520431	179520581	GeneS|SNP_1	0	+	55	211
chr1	179520431	179520581	GeneS|SNP_1	0	+	56	213
chr1	179520431	179520581	GeneS|SNP_1	0	+	57	215
chr1	179520431	179520581	GeneS|SNP_1	0	+	58	213
chr1	179520431	179520581	GeneS|SNP_1	0	+	59	213
chr1	179520431	179520581	GeneS|SNP_1	0	+	60	215
chr1	179520431	179520581	GeneS|SNP_1	0	+	61	215
chr1	179520431	179520581	GeneS|SNP_1	0	+	62	215
chr1	179520431	179520581	GeneS|SNP_1	0	+	63	214
chr1	179520431	179520581	GeneS|SNP_1	0	+	64	212
chr1	179520431	179520581	GeneS|SNP_1	0	+	65	208
chr1	179520431	179520581	GeneS|SNP_1	0	+	66	208
chr1	179520431	179520581	GeneS|SNP_1	0	+	67	210
chr1	179520431	179520581	GeneS|SNP_1	0	+	68	212
chr1	179520431	179520581	GeneS|SNP_1	0	+	69	214
chr1	179520431	179520581	GeneS|SNP_1	0	+	70	212
chr1	179520431	179520581	GeneS|SNP_1	0	+	71	213
chr1	179520431	179520581	GeneS|SNP_1	0	+	72	212
chr1	179520431	179520581	GeneS|SNP_1	0	+	73	210
chr1	179520431	179520581	GeneS|SNP_1	0	+	74	210
chr1	179520431	179520581	GeneS|SNP_1	0	+	75	209
chr1	179520431	179520581	GeneS|SNP_1	0	+	76	208
chr1	179520431	179520581	GeneS|SNP_1	0	+	77	209
chr1	179520431	179520581	GeneS|SNP_1	0	+	78	211
chr1	179520431	179520581	GeneS|SNP_1	0	+	79	209
chr1	179520431	179520581	GeneS|SNP_1	0	+	80	209
chr1	179520431	179520581	GeneS|SNP_1	0	+	81	209
chr1	179520431	179520581	GeneS|SNP_1	0	+	82	209
chr1	179520431	179520581	GeneS|SNP_1	0	+	83	210
chr1	179520431	179520581	GeneS|SNP_1	0	+	84	211
chr1	179520431	179520581	GeneS|SNP_1	0	+	85	212
chr1	179520431	179520581	GeneS|SNP_1	0	+	86	211
chr1	179520431	179520581	GeneS|SNP_1	0	+	87	210
chr1	179520431	179520581	GeneS|SNP_1	0	+	88	212
chr1	179520431	179520581	GeneS|SNP_1	0	+	89	211
chr1	179520431	179520581	GeneS|SNP_1	0	+	90	215
chr1	179520431	179520581	GeneS|SNP_1	0	+	91	214
chr1	179520431	179520581	GeneS|SNP_1	0	+	92	218
chr1	179520431	179520581	GeneS|SNP_1	0	+	93	218
chr1	179520431	179520581	GeneS|SNP_1	0	+	94	218
chr1	179520431	179520581	GeneS|SNP_1	0	+	95	217
chr1	179520431	179520581	GeneS|SNP_1	0	+	96	218
chr1	179520431	179520581	GeneS|SNP_1	0	+	97	218
chr1	179520431	179520581	GeneS|SNP_1	0	+	98	218
chr1	179520431	179520581	GeneS|SNP_1	0	+	99	219
chr1	179520431	179520581	GeneS|SNP_1	0	+	100	217
chr1	179520431	179520581	GeneS|SNP_1	0	+	101	220
chr1	179520431	179520581	GeneS|SNP_1	0	+	102	221
chr1	179520431	179520581	GeneS|SNP_1	0	+	103	219
chr1	179520431	179520581	GeneS|SNP_1	0	+	104	221
chr1	179520431	179520581	GeneS|SNP_1	0	+	105	220
chr1	179520431	179520581	GeneS|SNP_1	0	+	106	220
chr1	179520431	179520581	GeneS|SNP_1	0	+	107	220
chr1	179520431	179520581	GeneS|SNP_1	0	+	108	218
chr1	179520431	179520581	GeneS|SNP_1	0	+	109	215
chr1	179520431	179520581	GeneS|SNP_1	0	+	110	216
chr1	179520431	179520581	GeneS|SNP_1	0	+	111	217
chr1	179520431	179520581	GeneS|SNP_1	0	+	112	217
chr1	179520431	179520581	GeneS|SNP_1	0	+	113	217
chr1	179520431	179520581	GeneS|SNP_1	0	+	114	213
chr1	179520431	179520581	GeneS|SNP_1	0	+	115	214
chr1	179520431	179520581	GeneS|SNP_1	0	+	116	212
chr1	179520431	179520581	GeneS|SNP_1	0	+	117	213
chr1	179520431	179520581	GeneS|SNP_1	0	+	118	213
chr1	179520431	179520581	GeneS|SNP_1	0	+	119	214
chr1	179520431	179520581	GeneS|SNP_1	0	+	120	212
chr1	179520431	179520581	GeneS|SNP_1	0	+	121	211
chr1	179520431	179520581	GeneS|SNP_1	0	+	122	210
chr1	179520431	179520581	GeneS|SNP_1	0	+	123	209
chr1	179520431	179520581	GeneS|SNP_1	0	+	124	212
chr1	179520431	179520581	GeneS|SNP_1	0	+	125	212
chr1	179520431	179520581	GeneS|SNP_1	0	+	126	212
chr1	179520431	179520581	GeneS|SNP_1	0	+	127	208
chr1	179520431	179520581	GeneS|SNP_1	0	+	128	206
chr1	179520431	179520581	GeneS|SNP_1	0	+	129	208
chr1	179520431	179520581	GeneS|SNP_1	0	+	130	209
chr1	179520431	179520581	GeneS|SNP_1	0	+	131	208
chr1	179520431	179520581	GeneS|SNP_1	0	+	132	210
chr1	179520431	179520581	GeneS|SNP_1	0	+	133	210
chr1	179520431	179520581	GeneS|SNP_1	0	+	134	211
chr1	179520431	179520581	GeneS|SNP_1	0	+	135	212
chr1	179520431	179520581	GeneS|SNP_1	0	+	136	213
chr1	179520431	179520581	GeneS|SNP_1	0	+	137	212
chr1	179520431	179520581	GeneS|SNP_1	0	+	138	212
chr1	179520431	179520581	GeneS|SNP_1	0	+	139	211
chr1	179520431	179520581	GeneS|SNP_1	0	+	140	213
chr1	179520431	179520581	GeneS|SNP_1	0	+	141	212
chr1	179520431	179520581	GeneS|SNP_1	0	+	142	211
chr1	179520431	179520581	GeneS|SNP_1	0	+	143	212
chr1	179520431	179520581	GeneS|SNP_1	0	+	144	214
chr1	179520431	179520581	GeneS|SNP_1	0	+	145	215
chr1	179520431	179520581	GeneS|SNP_1	0	+	146	215
chr1	179520431	179520581	GeneS|SNP_1	0	+	147	215
chr1	179520431	179520581	GeneS|SNP_1	0	+	148	209
chr1	179520431	179520581	GeneS|SNP_1	0	+	149	201
chr1	179520431	179520581	GeneS|SNP_1	0	+	150	197
chr1	204797731	204797935	GeneC|Exon_1	0	+	1	11
chr1	204797731	204797935	GeneC|Exon_1	0	+	2	11
chr1	204797731	204797935	GeneC|Exon_1	0	+	3	11
chr1	204797731	204797935	GeneC|Exon_1	0	+	4	12
chr1	204797731	204797935	GeneC|Exon_1	0	+	5	12
chr1	204797731	204797935	GeneC|Exon_1	0	+	6	13
chr1	204797731	204797935	GeneC|Exon_1	0	+	7	13
chr1	204797731	204797935	GeneC|Exon_1	0	+	8	15
chr1	204797731	204797935	GeneC|Exon_1	0	+	9	16
chr1	204797731	204797935	GeneC|Exon_1	0	+	10	16
chr1	204797731	204797935	GeneC|Exon_1	0	+	11	16
chr1	204797731	204797935	GeneC|Exon_1	0	+	12	15
chr1	204797731	204797935	GeneC|Exon_1	0	+	13	15
chr1	204797731	204797935	GeneC|Exon_1	0	+	14	15
chr1	204797731	204797935	GeneC|Exon_1	0	+	15	15
chr1	204797731	204797935	GeneC|Exon_1	0	+	16	15
chr1	204797731	204797935	GeneC|Exon_1	0	+	17	15
chr1	204797731	204797935	GeneC|Exon_1	0	+	18	16
chr1	204797731	204797935	GeneC|Exon_1	0	+	19	16
chr1	204797731	204797935	GeneC|Exon_1	0	+	20	16
chr1	204797731	204797935	GeneC|Exon_1	0	+	21	16
chr1	204797731	204797935	GeneC|Exon_1	0	+	22	16
chr1	204797731	204797935	GeneC|Exon_1	0	+	23	16
chr1	204797731	204797935	GeneC|Exon_1	0	+	24	16
chr1	204797731	204797935	GeneC|Exon_1	0	+	25	16
chr1	204797731	204797935	GeneC|Exon_1	0	+	26	16
chr1	204797731	204797935	GeneC|Exon_1	0	+	27	16
chr1	204797731	204797935	GeneC|Exon_1	0	+	28	16
chr1	204797731	204797935	GeneC|Exon_1	0	+	29	17
chr1	204797731	204797935	GeneC|Exon_1	0	+	30	18
chr1	204797731	204797935	GeneC|Exon_1	0	+	31	18
chr1	204797731	204797935	GeneC|Exon_1	0	+	32	18
chr1	204797731	204797935	GeneC|Exon_1	0	+	33	18
chr1	204797731	204797935	GeneC|Exon_1	0	+	34	18
chr1	204797731	204797935	GeneC|Exon_1	0	+	35	19
chr1	204797731	204797935	GeneC|Exon_1	0	+	36	19
chr1	204797731	204797935	GeneC|Exon_1	0	+	37	19
chr1	204797731	204797935	GeneC|Exon_1	0	+	38	19
chr1	204797731	204797935	GeneC|Exon_1	0	+	39	19
chr1	204797731	204797935	GeneC|Exon_1	0	+	40	19
chr1	204797731	204797935	GeneC|Exon_1	0	+	41	19
chr1	204797731	204797935	GeneC|Exon_1	0	+	42	19
chr1	204797731	204797935	GeneC|Exon_1	0	+	43	19
chr1	204797731	204797935	GeneC|Exon_1	0	+	44	19
chr1	204797731	204797935	GeneC|Exon_1	0	+	45	19
chr1	204797731	204797935	GeneC|Exon_1	0	+	46	19
chr1	204797731	204797935	GeneC|Exon_1	0	+	47	18
chr1	204797731	204797935	GeneC|Exon_1	0	+	48	19
chr1	204797731	204797935	GeneC|Exon_1	0	+	49	19
chr1	204797731	204797935	GeneC|Exon_1	0	+	50	19
chr1	204797731	204797935	GeneC|Exon_1	0	+	51	19
chr1	204797731	204797935	GeneC|Exon_1	0	+	52	22
chr1	204797731	204797935	GeneC|Exon_1	0	+	53	22
chr1	204797731	204797935	GeneC|Exon_1	0	+	54	24
chr1	204797731	204797935	GeneC|Exon_1	0	+	55	25
chr1	204797731	204797935	GeneC|Exon_1	0	+	56	25
chr1	204797731	204797935	GeneC|Exon_1	0	+	57	26
chr1	204797731	204797935	GeneC|Exon_1	0	+	58	26
chr1	204797731	204797935	GeneC|Exon_1	0	+	59	30
chr1	204797731	204797935	GeneC|Exon_1	0	+	60	31
chr1	204797731	204797935	GeneC|Exon_1	0	+	61	31
chr1	204797731	204797935	GeneC|Exon_1	0	+	62	31
chr1	204797731	204797935	GeneC|Exon_1	0	+	63	33
chr1	204797731	204797935	GeneC|Exon_1	0	+	64	33
chr1	204797731	204797935	GeneC|Exon_1	0	+	65	34
chr1	204797731	204797935	GeneC|Exon_1	0	+	66	35
chr1	204797731	204797935	GeneC|Exon_1	0	+	67	35
chr1	204797731	204797935	GeneC|Exon_1	0	+	68	37
chr1	204797731	204797935	GeneC|Exon_1	0	+	69	37
chr1	204797731	204797935	GeneC|Exon_1	0	+	70	38
chr1	204797731	204797935	GeneC|Exon_1	0	+	71	39
chr1	204797731	204797935	GeneC|Exon_1	0	+	72	39
chr1	204797731	204797935	GeneC|Exon_1	0	+	73	39
chr1	204797731	204797935	GeneC|Exon_1	0	+	74	39
chr1	204797731	204797935	GeneC|Exon_1	0	+	75	39
chr1	204797731	204797935	GeneC|Exon_1	0	+	76	39
chr1	204797731	204797935	GeneC|Exon_1	0	+	77	42
chr1	204797731	204797935	GeneC|Exon_1	0	+	78	43
chr1	204797731	204797935	GeneC|Exon_1	0	+	79	43
chr1	204797731	204797935	GeneC|Exon_1	0	+	80	44
chr1	204797731	204797935	GeneC|Exon_1	0	+	81	43
chr1	204797731	204797935	GeneC|Exon_1	0	+	82	43
chr1	204797731	204797935	GeneC|Exon_1	0	+	83	43
chr1	204797731	204797935	GeneC|Exon_1	0	+	84	43
chr1	204797731	204797935	GeneC|Exon_1	0	+	85	45
chr1	204797731	204797935	GeneC|Exon_1	0	+	86	46
chr1	204797731	204797935	GeneC|Exon_1	0	+	87	47
chr1	204797731	204797935	GeneC|Exon_1	0	+	88	48
chr1	204797731	204797935	GeneC|Exon_1	0	+	89	49
chr1	204797731	204797935	GeneC|Exon_1	0	+	90	52
chr1	204797731	204797935	GeneC|Exon_1	0	+	91	53
chr1	204797731	204797935	GeneC|Exon_1	0	+	92	55
chr1	204797731	204797935	GeneC|Exon_1	0	+	93	55
chr1	204797731	204797935	GeneC|Exon_1	0	+	94	56
chr1	204797731	204797935	GeneC|Exon_1	0	+	95	57
chr1	204797731	204797935	GeneC|Exon_1	0	+	96	57
chr1	204797731	204797935	GeneC|Exon_1	0	+	97	58
chr1	204797731	204797935	GeneC|Exon_1	0	+	98	57
chr1	204797731	204797935	GeneC|Exon_1	0	+	99	59
chr1	204797731	204797935	GeneC|Exon_1	0	+	100	59
chr1	204797731	204797935	GeneC|Exon_1	0	+	101	60
chr1	204797731	204797935	GeneC|Exon_1	0	+	102	61
chr1	204797731	204797935	GeneC|Exon_1	0	+	103	61
chr1	204797731	204797935	GeneC|Exon_1	0	+	104	61
chr1	204797731	204797935	GeneC|Exon_1	0	+	105	65
chr1	204797731	204797935	GeneC|Exon_1	0	+	106	65
chr1	204797731	204797935	GeneC|Exon_1	0	+	107	66
chr1	204797731	204797935	GeneC|Exon_1	0	+	108	66
chr1	204797731	204797935	GeneC|Exon_1	0	+	109	66
chr1	204797731	204797935	GeneC|Exon_1	0	+	110	67
chr1	204797731	204797935	GeneC|Exon_1	0	+	111	67
chr1	204797731	204797935	GeneC|Exon_1	0	+	112	68
chr1	204797731	204797935	GeneC|Exon_1	0	+	113	68
chr1	204797731	204797935	GeneC|Exon_1	0	+	114	68
chr1	204797731	204797935	GeneC|Exon_1	0	+	115	68
chr1	204797731	204797935	GeneC|Exon_1	0	+	116	67
chr1	204797731	204797935	GeneC|Exon_1	0	+	117	67
chr1	204797731	204797935	GeneC|Exon_1	0	+	118	67
chr1	204797731	204797935	GeneC|Exon_1	0	+	119	66
chr1	204797731	204797935	GeneC|Exon_1	0	+	120	67
chr1	204797731	204797935	GeneC|Exon_1	0	+	121	67
chr1	204797731	204797935	GeneC|Exon_1	0	+	122	67
chr1	204797731	204797935	GeneC|Exon_1	0	+	123	69
chr1	204797731	204797935	GeneC|Exon_1	0	+	124	69
chr1	204797731	204797935	GeneC|Exon_1	0	+	125	67
chr1	204797731	204797935	GeneC|Exon_1	0	+	126	64
chr1	204797731	204797935	GeneC|Exon_1	0	+	127	62
chr1	204797731	204797935	GeneC|Exon_1	0	+	128	63
chr1	204797731	204797935	GeneC|Exon_1	0	+	129	61
chr1	204797731	204797935	GeneC|Exon_1	0	+	130	62
chr1	204797731	204797935	GeneC|Exon_1	0	+	131	62
chr1	204797731	204797935	GeneC|Exon_1	0	+	132	61
chr1	204797731	204797935	GeneC|Exon_1	0	+	133	63
chr1	204797731	204797935	GeneC|Exon_1	0	+	134	64
chr1	204797731	204797935	GeneC|Exon_1	0	+	135	65
chr1	204797731	204797935	GeneC|Exon_1	0	+	136	65
chr1	204797731	204797935	GeneC|Exon_1	0	+	137	65
chr1	204797731	204797935	GeneC|Exon_1	0	+	138	67
chr1	204797731	204797935	GeneC|Exon_1	0	+	139	68
chr1	204797731	204797935	GeneC|Exon_1	0	+	140	68
chr1	204797731	204797935	GeneC|Exon_1	0	+	141	68
chr1	204797731	204797935	GeneC|Exon_1	0	+	142	69
chr1	204797731	204797935	GeneC|Exon_1	0	+	143	69
chr1	204797731	204797935	GeneC|Exon_1	0	+	144	70
chr1	204797731	204797935	GeneC|Exon_1	0	+	145	71
chr1	204797731	204797935	GeneC|Exon_1	0	+	146	70
chr1	204797731	204797935	GeneC|Exon_1	0	+	147	70
chr1	204797731	204797935	GeneC|Exon_1	0	+	148	70
chr1	204797731	204797935	GeneC|Exon_1	0	+	149	72
chr1	204797731	204797935	GeneC|Exon_1	0	+	150	73
chr1	204797731	204797935	GeneC|Exon_1	0	+	151	73
chr1	204797731	204797935	GeneC|Exon_1	0	+	152	74
chr1	204797731	204797935	GeneC|Exon_1	0	+	153	75
chr1	204797731	204797935	GeneC|Exon_1	0	+	154	76
chr1	204797731	204797935	GeneC|Exon_1	0	+	155	77
chr1	204797731	204797935	GeneC|Exon_1	0	+	156	77
chr1	204797731	204797935	GeneC|Exon_1	0	+	157	76
chr1	204797731	204797935	GeneC|Exon_1	0	+	158	77
chr1	204797731	204797935	GeneC|Exon_1	0	+	159	76
chr1	204797731	204797935	GeneC|Exon_1	0	+	160	76
chr1	204797731	204797935	GeneC|Exon_1	0	+	161	76
chr1	204797731	204797935	GeneC|Exon_1	0	+	162	76
chr1	204797731	204797935	GeneC|Exon_1	0	+	163	76
chr1	204797731	204797935	GeneC|Exon_1	0	+	164	78
chr1	204797731	204797935	GeneC|Exon_1	0	+	165	78
chr1	204797731	204797935	GeneC|Exon_1	0	+	166	79
chr1	204797731	204797935	GeneC|Exon_1	0	+	167	81
chr1	204797731	204797935	GeneC|Exon_1	0	+	168	82
chr1	204797731	204797935	GeneC|Exon_1	0	+	169	83
chr1	204797731	204797935	GeneC|Exon_1	0	+	170	83
chr1	204797731	204797935	GeneC|Exon_1	0	+	171	83
chr1	204797731	204797935	GeneC|Exon_1	0	+	172	86
chr1	204797731	204797935	GeneC|Exon_1	0	+	173	86
chr1	204797731	204797935	GeneC|Exon_1	0	+	174	87
chr1	204797731	204797935	GeneC|Exon_1	0	+	175	87
chr1	204797731	204797935	GeneC|Exon_1	0	+	176	87
chr1	204797731	204797935	GeneC|Exon_1	0	+	177	86
chr1	204797731	204797935	GeneC|Exon_1	0	+	178	84
chr1	204797731	204797935	GeneC|Exon_1	0	+	179	84
chr1	204797731	204797935	GeneC|Exon_1	0	+	180	84
chr1	204797731	204797935	GeneC|Exon_1	0	+	181	82
chr1	204797731	204797935	GeneC|Exon_1	0	+	182	82
chr1	204797731	204797935	GeneC|Exon_1	0	+	183	82
chr1	204797731	204797935	GeneC|Exon_1	0	+	184	82
chr1	204797731	204797935	GeneC|Exon_1	0	+	185	82
chr1	204797731	204797935	GeneC|Exon_1	0	+	186	82
chr1	204797731	204797935	GeneC|Exon_1	0	+	187	82
chr1	204797731	204797935	GeneC|Exon_1	0	+	188	82
chr1	204797731	204797935	GeneC|Exon_1	0	+	189	84
chr1	204797731	204797935	GeneC|Exon_1	0	+	190	84
chr1	204797731	204797935	GeneC|Exon_1	0	+	191	84
chr1	204797731	204797935	GeneC|Exon_1	0	+	192	84
chr1	204797731	204797935	GeneC|Exon_1	0	+	193	83
chr1	204797731	204797935	GeneC|Exon_1	0	+	194	82
chr1	204797731	204797935	GeneC|Exon_1	0	+	195	81
chr1	204797731	204797935	GeneC|Exon_1	0	+	196	81
chr1	204797731	204797935	GeneC|Exon_1	0	+	197	81
chr1	204797731	204797935	GeneC|Exon_1	0	+	198	80
chr1	204797731	204797935	GeneC|Exon_1	0	+	199	80
chr1	204797731	204797935	GeneC|Exon_1	0	+	200	80
chr1	204797731	204797935	GeneC|Exon_1	0	+	201	79
chr1	204797731	204797935	GeneC|Exon_1	0	+	202	81
chr1	204797731	204797935	GeneC|Exon_1	0	+	203	80
chr1	204797731	204797935	GeneC|Exon_1	0	+	204	80
chr1	204889734	204889893	GeneC|Exon_2	0	+	1	165
chr1	204889734	204889893	GeneC|Exon_2	0	+	2	165
chr1	204889734	204889893	GeneC|Exon_2	0	+	3	166
chr1	204889734	204889893	GeneC|Exon_2	0	+	4	169
chr1	204889734	204889893	GeneC|Exon_2	0	+	5	170
chr1	204889734	204889893	GeneC|Exon_2	0	+	6	171
chr1	204889734	204889893	GeneC|Exon_2	0	+	7	171
chr1	204889734	204889893	GeneC|Exon_2	0	+	8	172
chr1	204889734	204889893	GeneC|Exon_2	0	+	9	171
chr1	204889734	204889893	GeneC|Exon_2	0	+	10	174
chr1	204889734	204889893	GeneC|Exon_2	0	+	11	177
chr1	204889734	204889893	GeneC|Exon_2	0	+	12	178
chr1	204889734	204889893	GeneC|Exon_2	0	+	13	179
chr1	204889734	204889893	GeneC|Exon_2	0	+	14	180
chr1	204889734	204889893	GeneC|Exon_2	0	+	15	180
chr1	204889734	204889893	GeneC|Exon_2	0	+	16	183
chr1	204889734	204889893	GeneC|Exon_2	0	+	17	184
chr1	204889734	204889893	GeneC|Exon_2	0	+	18	185
chr1	204889734	204889893	GeneC|Exon_2	0	+	19	184
chr1	204889734	204889893	GeneC|Exon_2	0	+	20	184
chr1	204889734	204889893	GeneC|Exon_2	0	+	21	185
chr1	204889734	204889893	GeneC|Exon_2	0	+	22	185
chr1	204889734	204889893	GeneC|Exon_2	0	+	23	185
chr1	204889734	204889893	GeneC|Exon_2	0	+	24	183
chr1	204889734	204889893	GeneC|Exon_2	0	+	25	185
chr1	204889734	204889893	GeneC|Exon_2	0	+	26	185
chr1	204889734	204889893	GeneC|Exon_2	0	+	27	186
chr1	204889734	204889893	GeneC|Exon_2	0	+	28	189
chr1	204889734	204889893	GeneC|Exon_2	0	+	29	191
chr1	204889734	204889893	GeneC|Exon_2	0	+	30	192
chr1	204889734	204889893	GeneC|Exon_2	0	+	31	192
chr1	204889734	204889893	GeneC|Exon_2	0	+	32	193
chr1	204889734	204889893	GeneC|Exon_2	0	+	33	194
chr1	204889734	204889893	GeneC|Exon_2	0	+	34	198
chr1	204889734	204889893	GeneC|Exon_2	0	+	35	201
chr1	204889734	204889893	GeneC|Exon_2	0	+	36	202
chr1	204889734	204889893	GeneC|Exon_2	0	+	37	204
chr1	204889734	204889893	GeneC|Exon_2	0	+	38	205
chr1	204889734	204889893	GeneC|Exon_2	0	+	39	204
chr1	204889734	204889893	GeneC|Exon_2	0	+	40	205
chr1	204889734	204889893	GeneC|Exon_2	0	+	41	203
chr1	204889734	204889893	GeneC|Exon_2	0	+	42	205
chr1	204889734	204889893	GeneC|Exon_2	0	+	43	208
chr1	204889734	204889893	GeneC|Exon_2	0	+	44	211
chr1	204889734	204889893	GeneC|Exon_2	0	+	45	214
chr1	204889734	204889893	GeneC|Exon_2	0	+	46	216
chr1	204889734	204889893	GeneC|Exon_2	0	+	47	218
chr1	204889734	204889893	GeneC|Exon_2	0	+	48	223
chr1	204889734	204889893	GeneC|Exon_2	0	+	49	223
chr1	204889734	204889893	GeneC|Exon_2	0	+	50	223
chr1	204889734	204889893	GeneC|Exon_2	0	+	51	222
chr1	204889734	204889893	GeneC|Exon_2	0	+	52	221
chr1	204889734	204889893	GeneC|Exon_2	0	+	53	224
chr1	204889734	204889893	GeneC|Exon_2	0	+	54	223
chr1	204889734	204889893	GeneC|Exon_2	0	+	55	223
chr1	204889734	204889893	GeneC|Exon_2	0	+	56	227
chr1	204889734	204889893	GeneC|Exon_2	0	+	57	226
chr1	204889734	204889893	GeneC|Exon_2	0	+	58	225
chr1	204889734	204889893	GeneC|Exon_2	0	+	59	226
chr1	204889734	204889893	GeneC|Exon_2	0	+	60	227
chr1	204889734	204889893	GeneC|Exon_2	0	+	61	227
chr1	204889734	204889893	GeneC|Exon_2	0	+	62	228
chr1	204889734	204889893	GeneC|Exon_2	0	+	63	231
chr1	204889734	204889893	GeneC|Exon_2	0	+	64	231
chr1	204889734	204889893	GeneC|Exon_2	0	+	65	232
chr1	204889734	204889893	GeneC|Exon_2	0	+	66	234
chr1	204889734	204889893	GeneC|Exon_2	0	+	67	233
chr1	204889734	204889893	GeneC|Exon_2	0	+	68	232
chr1	204889734	204889893	GeneC|Exon_2	0	+	69	231
chr1	204889734	204889893	GeneC|Exon_2	0	+	70	230
chr1	204889734	204889893	GeneC|Exon_2	0	+	71	231
chr1	204889734	204889893	GeneC|Exon_2	0	+	72	232
chr1	204889734	204889893	GeneC|Exon_2	0	+	73	231
chr1	204889734	204889893	GeneC|Exon_2	0	+	74	230
chr1	204889734	204889893	GeneC|Exon_2	0	+	75	227
chr1	204889734	204889893	GeneC|Exon_2	0	+	76	224
chr1	204889734	204889893	GeneC|Exon_2	0	+	77	223
chr1	204889734	204889893	GeneC|Exon_2	0	+	78	224
chr1	204889734	204889893	GeneC|Exon_2	0	+	79	223
chr1	204889734	204889893	GeneC|Exon_2	0	+	80	224
chr1	204889734	204889893	GeneC|Exon_2	0	+	81	226
chr1	204889734	204889893	GeneC|Exon_2	0	+	82	224
chr1	204889734	204889893	GeneC|Exon_2	0	+	83	227
chr1	204889734	204889893	GeneC|Exon_2	0	+	84	228
chr1	204889734	204889893	GeneC|Exon_2	0	+	85	227
chr1	204889734	204889893	GeneC|Exon_2	0	+	86	229
chr1	204889734	204889893	GeneC|Exon_2	0	+	87	228
chr1	204889734	204889893	GeneC|Exon_2	0	+	88	228
chr1	204889734	204889893	GeneC|Exon_2	0	+	89	228
chr1	204889734	204889893	GeneC|Exon_2	0	+	90	228
chr1	204889734	204889893	GeneC|Exon_2	0	+	91	228
chr1	204889734	204889893	GeneC|Exon_2	0	+	92	227
chr1	204889734	204889893	GeneC|Exon_2	0	+	93	227
chr1	204889734	204889893	GeneC|Exon_2	0	+	94	227
chr1	204889734	204889893	GeneC|Exon_2	0	+	95	228
chr1	204889734	204889893	GeneC|Exon_2	0	+	96	227
chr1	204889734	204889893	GeneC|Exon_2	0	+	97	227
chr1	204889734	204889893	GeneC|Exon_2	0	+	98	226
chr1	204889734	204889893	GeneC|Exon_2	0	+	99	227
chr1	204889734	204889893	GeneC|Exon_2	0	+	100	226
chr1	204889734	204889893	GeneC|Exon_2	0	+	101	224
chr1	204889734	204889893	GeneC|Exon_2	0	+	102	221
chr1	204889734	204889893	GeneC|Exon_2	0	+	103	218
chr1	204889734	204889893	GeneC|Exon_2	0	+	104	220
chr1	204889734	204889893	GeneC|Exon_2	0	+	105	218
chr1	204889734	204889893	GeneC|Exon_2	0	+	106	216
chr1	204889734	204889893	GeneC|Exon_2	0	+	107	217
chr1	204889734	204889893	GeneC|Exon_2	0	+	108	216
chr1	204889734	204889893	GeneC|Exon_2	0	+	109	213
chr1	204889734	204889893	GeneC|Exon_2	0	+	110	214
chr1	204889734	204889893	GeneC|Exon_2	0	+	111	214
chr1	204889734	204889893	GeneC|Exon_2	0	+	112	214
chr1	204889734	204889893	GeneC|Exon_2	0	+	113	213
chr1	204889734	204889893	GeneC|Exon_2	0	+	114	213
chr1	204889734	204889893	GeneC|Exon_2	0	+	115	212
chr1	204889734	204889893	GeneC|Exon_2	0	+	116	212
chr1	204889734	204889893	GeneC|Exon_2	0	+	117	210
chr1	204889734	204889893	GeneC|Exon_2	0	+	118	211
chr1	204889734	204889893	GeneC|Exon_2	0	+	119	210
chr1	204889734	204889893	GeneC|Exon_2	0	+	120	210
chr1	204889734	204889893	GeneC|Exon_2	0	+	121	209
chr1	204889734	204889893	GeneC|Exon_2	0	+	122	208
chr1	204889734	204889893	GeneC|Exon_2	0	+	123	206
chr1	204889734	204889893	GeneC|Exon_2	0	+	124	206
chr1	204889734	204889893	GeneC|Exon_2	0	+	125	204
chr1	204889734	204889893	GeneC|Exon_2	0	+	126	202
chr1	204889734	204889893	GeneC|Exon_2	0	+	127	199
chr1	204889734	204889893	GeneC|Exon_2	0	+	128	200
chr1	204889734	204889893	GeneC|Exon_2	0	+	129	197
chr1	204889734	204889893	GeneC|Exon_2	0	+	130	194
chr1	204889734	204889893	GeneC|Exon_2	0	+	131	193
chr1	204889734	204889893	GeneC|Exon_2	0	+	132	191
chr1	204889734	204889893	GeneC|Exon_2	0	+	133	191
chr1	204889734	204889893	GeneC|Exon_2	0	+	134	192
chr1	204889734	204889893	GeneC|Exon_2	0	+	135	190
chr1	204889734	204889893	GeneC|Exon_2	0	+	136	191
chr1	204889734	204889893	GeneC|Exon_2	0	+	137	191
chr1	204889734	204889893	GeneC|Exon_2	0	+	138	190
chr1	204889734	204889893	GeneC|Exon_2	0	+	139	186
chr1	204889734	204889893	GeneC|Exon_2	0	+	140	187
chr1	204889734	204889893	GeneC|Exon_2	0	+	141	187
chr1	204889734	204889893	GeneC|Exon_2	0	+	142	185
chr1	204889734	204889893	GeneC|Exon_2	0	+	143	183
chr1	204889734	204889893	GeneC|Exon_2	0	+	144	181
chr1	204889734	204889893	GeneC|Exon_2	0	+	145	179
chr1	204889734	204889893	GeneC|Exon_2	0	+	146	179
chr1	204889734	204889893	GeneC|Exon_2	0	+	147	179
chr1	204889734	204889893	GeneC|Exon_2	0	+	148	177
chr1	204889734	204889893	GeneC|Exon_2	0	+	149	176
chr1	204889734	204889893	GeneC|Exon_2	0	+	150	175
chr1	204889734	204889893	GeneC|Exon_2	0	+	151	174
chr1	204889734	204889893	GeneC|Exon_2	0	+	152	173
chr1	204889734	204889893	GeneC|Exon_2	0	+	153	172
chr1	204889734	204889893	GeneC|Exon_2	0	+	154	170
chr1	204889734	204889893	GeneC|Exon_2	0	+	155	167
chr1	204889734	204889893	GeneC|Exon_2	0	+	156	168
chr1	204889734	204889893	GeneC|Exon_2	0	+	157	168
chr1	204889734	204889893	GeneC|Exon_2	0	+	158	168
chr1	204889734	204889893	GeneC|Exon_2	0	+	159	166
chr1	204913328	204913559	GeneC|Exon_3	0	+	1	193
chr1	204913328	204913559	GeneC|Exon_3	0	+	2	193
chr1	204913328	204913559	GeneC|Exon_3	0	+	3	193
chr1	204913328	204913559	GeneC|Exon_3	0	+	4	192
chr1	204913328	204913559	GeneC|Exon_3	0	+	5	193
chr1	204913328	204913559	GeneC|Exon_3	0	+	6	193
chr1	204913328	204913559	GeneC|Exon_3	0	+	7	193
chr1	204913328	204913559	GeneC|Exon_3	0	+	8	196
chr1	204913328	204913559	GeneC|Exon_3	0	+	9	196
chr1	204913328	204913559	GeneC|Exon_3	0	+	10	198
chr1	204913328	204913559	GeneC|Exon_3	0	+	11	199
chr1	204913328	204913559	GeneC|Exon_3	0	+	12	198
chr1	204913328	204913559	GeneC|Exon_3	0	+	13	198
chr1	204913328	204913559	GeneC|Exon_3	0	+	14	200
chr1	204913328	204913559	GeneC|Exon_3	0	+	15	201
chr1	204913328	204913559	GeneC|Exon_3	0	+	16	202
chr1	204913328	204913559	GeneC|Exon_3	0	+	17	200
chr1	204913328	204913559	GeneC|Exon_3	0	+	18	198
chr1	204913328	204913559	GeneC|Exon_3	0	+	19	200
chr1	204913328	204913559	GeneC|Exon_3	0	+	20	201
chr1	204913328	204913559	GeneC|Exon_3	0	+	21	201
chr1	204913328	204913559	GeneC|Exon_3	0	+	22	201
chr1	204913328	204913559	GeneC|Exon_3	0	+	23	203
chr1	204913328	204913559	GeneC|Exon_3	0	+	24	205
chr1	204913328	204913559	GeneC|Exon_3	0	+	25	205
chr1	204913328	204913559	GeneC|Exon_3	0	+	26	205
chr1	204913328	204913559	GeneC|Exon_3	0	+	27	203
chr1	204913328	204913559	GeneC|Exon_3	0	+	28	204
chr1	204913328	204913559	GeneC|Exon_3	0	+	29	204
chr1	204913328	204913559	GeneC|Exon_3	0	+	30	206
chr1	204913328	204913559	GeneC|Exon_3	0	+	31	207
chr1	204913328	204913559	GeneC|Exon_3	0	+	32	208
chr1	204913328	204913559	GeneC|Exon_3	0	+	33	209
chr1	204913328	204913559	GeneC|Exon_3	0	+	34	211
chr1	204913328	204913559	GeneC|Exon_3	0	+	35	214
chr1	204913328	204913559	GeneC|Exon_3	0	+	36	212
chr1	204913328	204913559	GeneC|Exon_3	0	+	37	212
chr1	204913328	204913559	GeneC|Exon_3	0	+	38	213
chr1	204913328	204913559	GeneC|Exon_3	0	+	39	214
chr1	204913328	204913559	GeneC|Exon_3	0	+	40	216
chr1	204913328	204913559	GeneC|Exon_3	0	+	41	216
chr1	204913328	204913559	GeneC|Exon_3	0	+	42	214
chr1	204913328	204913559	GeneC|Exon_3	0	+	43	216
chr1	204913328	204913559	GeneC|Exon_3	0	+	44	217
chr1	204913328	204913559	GeneC|Exon_3	0	+	45	218
chr1	204913328	204913559	GeneC|Exon_3	0	+	46	215
chr1	204913328	204913559	GeneC|Exon_3	0	+	47	216
chr1	204913328	204913559	GeneC|Exon_3	0	+	48	218
chr1	204913328	204913559	GeneC|Exon_3	0	+	49	219
chr1	204913328	204913559	GeneC|Exon_3	0	+	50	214
chr1	204913328	204913559	GeneC|Exon_3	0	+	51	212
chr1	204913328	204913559	GeneC|Exon_3	0	+	52	210
chr1	204913328	204913559	GeneC|Exon_3	0	+	53	209
chr1	204913328	204913559	GeneC|Exon_3	0	+	54	208
chr1	204913328	204913559	GeneC|Exon_3	0	+	55	208
chr1	204913328	204913559	GeneC|Exon_3	0	+	56	208
chr1	204913328	204913559	GeneC|Exon_3	0	+	57	204
chr1	204913328	204913559	GeneC|Exon_3	0	+	58	201
chr1	204913328	204913559	GeneC|Exon_3	0	+	59	198
chr1	204913328	204913559	GeneC|Exon_3	0	+	60	196
chr1	204913328	204913559	GeneC|Exon_3	0	+	61	196
chr1	204913328	204913559	GeneC|Exon_3	0	+	62	192
chr1	204913328	204913559	GeneC|Exon_3	0	+	63	190
chr1	204913328	204913559	GeneC|Exon_3	0	+	64	191
chr1	204913328	204913559	GeneC|Exon_3	0	+	65	191
chr1	204913328	204913559	GeneC|Exon_3	0	+	66	189
chr1	204913328	204913559	GeneC|Exon_3	0	+	67	190
chr1	204913328	204913559	GeneC|Exon_3	0	+	68	190
chr1	204913328	204913559	GeneC|Exon_3	0	+	69	190
chr1	204913328	204913559	GeneC|Exon_3	0	+	70	190
chr1	204913328	204913559	GeneC|Exon_3	0	+	71	187
chr1	204913328	204913559	GeneC|Exon_3	0	+	72	189
chr1	204913328	204913559	GeneC|Exon_3	0	+	73	188
chr1	204913328	204913559	GeneC|Exon_3	0	+	74	188
chr1	204913328	204913559	GeneC|Exon_3	0	+	75	190
chr1	204913328	204913559	GeneC|Exon_3	0	+	76	190
chr1	204913328	204913559	GeneC|Exon_3	0	+	77	191
chr1	204913328	204913559	GeneC|Exon_3	0	+	78	187
chr1	204913328	204913559	GeneC|Exon_3	0	+	79	189
chr1	204913328	204913559	GeneC|Exon_3	0	+	80	189
chr1	204913328	204913559	GeneC|Exon_3	0	+	81	189
chr1	204913328	204913559	GeneC|Exon_3	0	+	82	189
chr1	204913328	204913559	GeneC|Exon_3	0	+	83	188
chr1	204913328	204913559	GeneC|Exon_3	0	+	84	186
chr1	204913328	204913559	GeneC|Exon_3	0	+	85	189
chr1	204913328	204913559	GeneC|Exon_3	0	+	86	190
chr1	204913328	204913559	GeneC|Exon_3	0	+	87	192
chr1	204913328	204913559	GeneC|Exon_3	0	+	88	192
chr1	204913328	204913559	GeneC|Exon_3	0	+	89	193
chr1	204913328	204913559	GeneC|Exon_3	0	+	90	194
chr1	204913328	204913559	GeneC|Exon_3	0	+	91	197
chr1	204913328	204913559	GeneC|Exon_3	0	+	92	203
chr1	204913328	204913559	GeneC|Exon_3	0	+	93	202
chr1	204913328	204913559	GeneC|Exon_3	0	+	94	202
chr1	204913328	204913559	GeneC|Exon_3	0	+	95	201
chr1	204913328	204913559	GeneC|Exon_3	0	+	96	199
chr1	204913328	204913559	GeneC|Exon_3	0	+	97	200
chr1	204913328	204913559	GeneC|Exon_3	0	+	98	201
chr1	204913328	204913559	GeneC|Exon_3	0	+	99	202
chr1	204913328	204913559	GeneC|Exon_3	0	+	100	204
chr1	204913328	204913559	GeneC|Exon_3	0	+	101	201
chr1	204913328	204913559	GeneC|Exon_3	0	+	102	200
chr1	204913328	204913559	GeneC|Exon_3	0	+	103	200
chr1	204913328	204913559	GeneC|Exon_3	0	+	104	201
chr1	204913328	204913559	GeneC|Exon_3	0	+	105	202
chr1	204913328	204913559	GeneC|Exon_3	0	+	106	202
chr1	204913328	204913559	GeneC|Exon_3	0	+	107	200
chr1	204913328	204913559	GeneC|Exon_3	0	+	108	197
chr1	204913328	204913559	GeneC|Exon_3	0	+	109	195
chr1	204913328	204913559	GeneC|Exon_3	0	+	110	191
chr1	204913328	204913559	GeneC|Exon_3	0	+	111	191
chr1	204913328	204913559	GeneC|Exon_3	0	+	112	198
chr1	204913328	204913559	GeneC|Exon_3	0	+	113	202
chr1	204913328	204913559	GeneC|Exon_3	0	+	114	203
chr1	204913328	204913559	GeneC|Exon_3	0	+	115	198
chr1	204913328	204913559	GeneC|Exon_3	0	+	116	197
chr1	204913328	204913559	GeneC|Exon_3	0	+	117	196
chr1	204913328	204913559	GeneC|Exon_3	0	+	118	196
chr1	204913328	204913559	GeneC|Exon_3	0	+	119	195
chr1	204913328	204913559	GeneC|Exon_3	0	+	120	194
chr1	204913328	204913559	GeneC|Exon_3	0	+	121	192
chr1	204913328	204913559	GeneC|Exon_3	0	+	122	191
chr1	204913328	204913559	GeneC|Exon_3	0	+	123	191
chr1	204913328	204913559	GeneC|Exon_3	0	+	124	191
chr1	204913328	204913559	GeneC|Exon_3	0	+	125	188
chr1	204913328	204913559	GeneC|Exon_3	0	+	126	190
chr1	204913328	204913559	GeneC|Exon_3	0	+	127	188
chr1	204913328	204913559	GeneC|Exon_3	0	+	128	188
chr1	204913328	204913559	GeneC|Exon_3	0	+	129	188
chr1	204913328	204913559	GeneC|Exon_3	0	+	130	188
chr1	204913328	204913559	GeneC|Exon_3	0	+	131	188
chr1	204913328	204913559	GeneC|Exon_3	0	+	132	187
chr1	204913328	204913559	GeneC|Exon_3	0	+	133	185
chr1	204913328	204913559	GeneC|Exon_3	0	+	134	185
chr1	204913328	204913559	GeneC|Exon_3	0	+	135	184
chr1	204913328	204913559	GeneC|Exon_3	0	+	136	186
chr1	204913328	204913559	GeneC|Exon_3	0	+	137	186
chr1	204913328	204913559	GeneC|Exon_3	0	+	138	185
chr1	204913328	204913559	GeneC|Exon_3	0	+	139	188
chr1	204913328	204913559	GeneC|Exon_3	0	+	140	186
chr1	204913328	204913559	GeneC|Exon_3	0	+	141	186
chr1	204913328	204913559	GeneC|Exon_3	0	+	142	186
chr1	204913328	204913559	GeneC|Exon_3	0	+	143	186
chr1	204913328	204913559	GeneC|Exon_3	0	+	144	184
chr1	204913328	204913559	GeneC|Exon_3	0	+	145	183
chr1	204913328	204913559	GeneC|Exon_3	0	+	146	183
chr1	204913328	204913559	GeneC|Exon_3	0	+	147	184
chr1	204913328	204913559	GeneC|Exon_3	0	+	148	180
chr1	204913328	204913559	GeneC|Exon_3	0	+	149	177
chr1	204913328	204913559	GeneC|Exon_3	0	+	150	177
chr1	204913328	204913559	GeneC|Exon_3	0	+	151	174
chr1	204913328	204913559	GeneC|Exon_3	0	+	152	172
chr1	204913328	204913559	GeneC|Exon_3	0	+	153	173
chr1	204913328	204913559	GeneC|Exon_3	0	+	154	174
chr1	204913328	204913559	GeneC|Exon_3	0	+	155	174
chr1	204913328	204913559	GeneC|Exon_3	0	+	156	177
chr1	204913328	204913559	GeneC|Exon_3	0	+	157	177
chr1	204913328	204913559	GeneC|Exon_3	0	+	158	177
chr1	204913328	204913559	GeneC|Exon_3	0	+	159	178
chr1	204913328	204913559	GeneC|Exon_3	0	+	160	177
chr1	204913328	204913559	GeneC|Exon_3	0	+	161	178
chr1	204913328	204913559	GeneC|Exon_3	0	+	162	180
chr1	204913328	204913559	GeneC|Exon_3	0	+	163	180
chr1	204913328	204913559	GeneC|Exon_3	0	+	164	181
chr1	204913328	204913559	GeneC|Exon_3	0	+	165	179
chr1	204913328	204913559	GeneC|Exon_3	0	+	166	177
chr1	204913328	204913559	GeneC|Exon_3	0	+	167	179
chr1	204913328	204913559	GeneC|Exon_3	0	+	168	179
chr1	204913328	204913559	GeneC|Exon_3	0	+	169	178
chr1	204913328	204913559	GeneC|Exon_3	0	+	170	179
chr1	204913328	204913559	GeneC|Exon_3	0	+	171	177
chr1	204913328	204913559	GeneC|Exon_3	0	+	172	178
chr1	204913328	204913559	GeneC|Exon_3	0	+	173	177
chr1	204913328	204913559	GeneC|Exon_3	0	+	174	177
chr1	204913328	204913559	GeneC|Exon_3	0	+	175	174
chr1	204913328	204913559	GeneC|Exon_3	0	+	176	174
chr1	204913328	204913559	GeneC|Exon_3	0	+	177	176
chr1	204913328	204913559	GeneC|Exon_3	0	+	178	174
chr1	204913328	204913559	GeneC|Exon_3	0	+	179	174
chr1	204913328	204913559	GeneC|Exon_3	0	+	180	173
chr1	204913328	204913559	GeneC|Exon_3	0	+	181	171
chr1	204913328	204913559	GeneC|Exon_3	0	+	182	170
chr1	204913328	204913559	GeneC|Exon_3	0	+	183	165
chr1	204913328	204913559	GeneC|Exon_3	0	+	184	162
chr1	204913328	204913559	GeneC|Exon_3	0	+	185	161
chr1	204913328	204913559	GeneC|Exon_3	0	+	186	161
chr1	204913328	204913559	GeneC|Exon_3	0	+	187	161
chr1	204913328	204913559	GeneC|Exon_3	0	+	188	160
chr1	204913328	204913559	GeneC|Exon_3	0	+	189	159
chr1	204913328	204913559	GeneC|Exon_3	0	+	190	158
chr1	204913328	204913559	GeneC|Exon_3	0	+	191	156
chr1	204913328	204913559	GeneC|Exon_3	0	+	192	155
chr1	204913328	204913559	GeneC|Exon_3	0	+	193	156
chr1	204913328	204913559	GeneC|Exon_3	0	+	194	157
chr1	204913328	204913559	GeneC|Exon_3	0	+	195	158
chr1	204913328	204913559	GeneC|Exon_3	0	+	196	157
chr1	204913328	204913559	GeneC|Exon_3	0	+	197	158
chr1	204913328	204913559	GeneC|Exon_3	0	+	198	159
chr1	204913328	204913559	GeneC|Exon_3	0	+	199	161
chr1	204913328	204913559	GeneC|Exon_3	0	+	200	159
chr1	204913328	204913559	GeneC|Exon_3	0	+	201	159
chr1	204913328	204913559	GeneC|Exon_3	0	+	202	160
chr1	204913328	204913559	GeneC|Exon_3	0	+	203	158
chr1	204913328	204913559	GeneC|Exon_3	0	+	204	157
chr1	204913328	204913559	GeneC|Exon_3	0	+	205	158
chr1	204913328	204913559	GeneC|Exon_3	0	+	206	156
chr1	204913328	204913559	GeneC|Exon_3	0	+	207	158
chr1	204913328	204913559	GeneC|Exon_3	0	+	208	158
chr1	204913328	204913559	GeneC|Exon_3	0	+	209	161
chr1	204913328	204913559	GeneC|Exon_3	0	+	210	161
chr1	204913328	204913559	GeneC|Exon_3	0	+	211	163
chr1	204913328	204913559	GeneC|Exon_3	0	+	212	162
chr1	204913328	204913559	GeneC|Exon_3	0	+	213	161
chr1	204913328	204913559	GeneC|Exon_3	0	+	214	161
chr1	204913328	204913559	GeneC|Exon_3	0	+	215	159
chr1	204913328	204913559	GeneC|Exon_3	0	+	216	160
chr1	204913328	204913559	GeneC|Exon_3	0	+	217	161
chr1	204913328	204913559	GeneC|Exon_3	0	+	218	159
chr1	204913328	204913559	GeneC|Exon_3	0	+	219	158
chr1	204913328	204913559	GeneC|Exon_3	0	+	220	155
chr1	204913328	204913559	GeneC|Exon_3	0	+	221	153
chr1	204913328	204913559	GeneC|Exon_3	0	+	222	153
chr1	204913328	204913559	GeneC|Exon_3	0	+	223	149
chr1	204913328	204913559	GeneC|Exon_3	0	+	224	146
chr1	204913328	204913559	GeneC|Exon_3	0	+	225	146
chr1	204913328	204913559	GeneC|Exon_3	0	+	226	147
chr1	204913328	204913559	GeneC|Exon_3	0	+	227	145
chr1	204913328	204913559	GeneC|Exon_3	0	+	228	142
chr1	204913328	204913559	GeneC|Exon_3	0	+	229	141
chr1	204913328	204913559	GeneC|Exon_3	0	+	230	138
chr1	204913328	204913559	GeneC|Exon_3	0	+	231	138
chr1	204919659	204919727	GeneC|Exon_4	0	+	1	197
chr1	204919659	204919727	GeneC|Exon_4	0	+	2	197
chr1	204919659	204919727	GeneC|Exon_4	0	+	3	199
chr1	204919659	204919727	GeneC|Exon_4	0	+	4	202
chr1	204919659	204919727	GeneC|Exon_4	0	+	5	200
chr1	204919659	204919727	GeneC|Exon_4	0	+	6	200
chr1	204919659	204919727	GeneC|Exon_4	0	+	7	202
chr1	204919659	204919727	GeneC|Exon_4	0	+	8	203
chr1	204919659	204919727	GeneC|Exon_4	0	+	9	203
chr1	204919659	204919727	GeneC|Exon_4	0	+	10	205
chr1	204919659	204919727	GeneC|Exon_4	0	+	11	206
chr1	204919659	204919727	GeneC|Exon_4	0	+	12	204
chr1	204919659	204919727	GeneC|Exon_4	0	+	13	202
chr1	204919659	204919727	GeneC|Exon_4	0	+	14	201
chr1	204919659	204919727	GeneC|Exon_4	0	+	15	194
chr1	204919659	204919727	GeneC|Exon_4	0	+	16	196
chr1	204919659	204919727	GeneC|Exon_4	0	+	17	198
chr1	204919659	204919727	GeneC|Exon_4	0	+	18	199
chr1	204919659	204919727	GeneC|Exon_4	0	+	19	198
chr1	204919659	204919727	GeneC|Exon_4	0	+	20	197
chr1	204919659	204919727	GeneC|Exon_4	0	+	21	194
chr1	204919659	204919727	GeneC|Exon_4	0	+	22	191
chr1	204919659	204919727	GeneC|Exon_4	0	+	23	188
chr1	204919659	204919727	GeneC|Exon_4	0	+	24	189
chr1	204919659	204919727	GeneC|Exon_4	0	+	25	187
chr1	204919659	204919727	GeneC|Exon_4	0	+	26	187
chr1	204919659	204919727	GeneC|Exon_4	0	+	27	191
chr1	204919659	204919727	GeneC|Exon_4	0	+	28	191
chr1	204919659	204919727	GeneC|Exon_4	0	+	29	187
chr1	204919659	204919727	GeneC|Exon_4	0	+	30	186
chr1	204919659	204919727	GeneC|Exon_4	0	+	31	185
chr1	204919659	204919727	GeneC|Exon_4	0	+	32	182
chr1	204919659	204919727	GeneC|Exon_4	0	+	33	182
chr1	204919659	204919727	GeneC|Exon_4	0	+	34	183
chr1	204919659	204919727	GeneC|Exon_4	0	+	35	182
chr1	204919659	204919727	GeneC|Exon_4	0	+	36	184
chr1	204919659	204919727	GeneC|Exon_4	0	+	37	182
chr1	204919659	204919727	GeneC|Exon_4	0	+	38	183
chr1	204919659	204919727	GeneC|Exon_4	0	+	39	181
chr1	204919659	204919727	GeneC|Exon_4	0	+	40	178
chr1	204919659	204919727	GeneC|Exon_4	0	+	41	179
chr1	204919659	204919727	GeneC|Exon_4	0	+	42	180
chr1	204919659	204919727	GeneC|Exon_4	0	+	43	182
chr1	204919659	204919727	GeneC|Exon_4	0	+	44	180
chr1	204919659	204919727	GeneC|Exon_4	0	+	45	182
chr1	204919659	204919727	GeneC|Exon_4	0	+	46	182
chr1	204919659	204919727	GeneC|Exon_4	0	+	47	184
chr1	204919659	204919727	GeneC|Exon_4	0	+	48	183
chr1	204919659	204919727	GeneC|Exon_4	0	+	49	186
chr1	204919659	204919727	GeneC|Exon_4	0	+	50	186
chr1	204919659	204919727	GeneC|Exon_4	0	+	51	186
chr1	204919659	204919727	GeneC|Exon_4	0	+	52	186
chr1	204919659	204919727	GeneC|Exon_4	0	+	53	186
chr1	204919659	204919727	GeneC|Exon_4	0	+	54	186
chr1	204919659	204919727	GeneC|Exon_4	0	+	55	188
chr1	204919659	204919727	GeneC|Exon_4	0	+	56	187
chr1	204919659	204919727	GeneC|Exon_4	0	+	57	185
chr1	204919659	204919727	GeneC|Exon_4	0	+	58	186
chr1	204919659	204919727	GeneC|Exon_4	0	+	59	185
chr1	204919659	204919727	GeneC|Exon_4	0	+	60	185
chr1	204919659	204919727	GeneC|Exon_4	0	+	61	185
chr1	204919659	204919727	GeneC|Exon_4	0	+	62	183
chr1	204919659	204919727	GeneC|Exon_4	0	+	63	185
chr1	204919659	204919727	GeneC|Exon_4	0	+	64	185
chr1	204919659	204919727	GeneC|Exon_4	0	+	65	183
chr1	204919659	204919727	GeneC|Exon_4	0	+	66	183
chr1	204919659	204919727	GeneC|Exon_4	0	+	67	178
chr1	204919659	204919727	GeneC|Exon_4	0	+	68	176
chr1	204921113	204921269	GeneC|Exon_5	0	+	1	120
chr1	204921113	204921269	GeneC|Exon_5	0	+	2	122
chr1	204921113	204921269	GeneC|Exon_5	0	+	3	126
chr1	204921113	204921269	GeneC|Exon_5	0	+	4	126
chr1	204921113	204921269	GeneC|Exon_5	0	+	5	126
chr1	204921113	204921269	GeneC|Exon_5	0	+	6	126
chr1	204921113	204921269	GeneC|Exon_5	0	+	7	127
chr1	204921113	204921269	GeneC|Exon_5	0	+	8	128
chr1	204921113	204921269	GeneC|Exon_5	0	+	9	132
chr1	204921113	204921269	GeneC|Exon_5	0	+	10	132
chr1	204921113	204921269	GeneC|Exon_5	0	+	11	132
chr1	204921113	204921269	GeneC|Exon_5	0	+	12	131
chr1	204921113	204921269	GeneC|Exon_5	0	+	13	134
chr1	204921113	204921269	GeneC|Exon_5	0	+	14	136
chr1	204921113	204921269	GeneC|Exon_5	0	+	15	137
chr1	204921113	204921269	GeneC|Exon_5	0	+	16	141
chr1	204921113	204921269	GeneC|Exon_5	0	+	17	144
chr1	204921113	204921269	GeneC|Exon_5	0	+	18	148
chr1	204921113	204921269	GeneC|Exon_5	0	+	19	152
chr1	204921113	204921269	GeneC|Exon_5	0	+	20	151
chr1	204921113	204921269	GeneC|Exon_5	0	+	21	152
chr1	204921113	204921269	GeneC|Exon_5	0	+	22	152
chr1	204921113	204921269	GeneC|Exon_5	0	+	23	156
chr1	204921113	204921269	GeneC|Exon_5	0	+	24	158
chr1	204921113	204921269	GeneC|Exon_5	0	+	25	157
chr1	204921113	204921269	GeneC|Exon_5	0	+	26	156
chr1	204921113	204921269	GeneC|Exon_5	0	+	27	161
chr1	204921113	204921269	GeneC|Exon_5	0	+	28	162
chr1	204921113	204921269	GeneC|Exon_5	0	+	29	163
chr1	204921113	204921269	GeneC|Exon_5	0	+	30	164
chr1	204921113	204921269	GeneC|Exon_5	0	+	31	163
chr1	204921113	204921269	GeneC|Exon_5	0	+	32	164
chr1	204921113	204921269	GeneC|Exon_5	0	+	33	166
chr1	204921113	204921269	GeneC|Exon_5	0	+	34	168
chr1	204921113	204921269	GeneC|Exon_5	0	+	35	171
chr1	204921113	204921269	GeneC|Exon_5	0	+	36	172
chr1	204921113	204921269	GeneC|Exon_5	0	+	37	175
chr1	204921113	204921269	GeneC|Exon_5	0	+	38	179
chr1	204921113	204921269	GeneC|Exon_5	0	+	39	180
chr1	204921113	204921269	GeneC|Exon_5	0	+	40	180
chr1	204921113	204921269	GeneC|Exon_5	0	+	41	182
chr1	204921113	204921269	GeneC|Exon_5	0	+	42	182
chr1	204921113	204921269	GeneC|Exon_5	0	+	43	182
chr1	204921113	204921269	GeneC|Exon_5	0	+	44	183
chr1	204921113	204921269	GeneC|Exon_5	0	+	45	183
chr1	204921113	204921269	GeneC|Exon_5	0	+	46	187
chr1	204921113	204921269	GeneC|Exon_5	0	+	47	189
chr1	204921113	204921269	GeneC|Exon_5	0	+	48	190
chr1	204921113	204921269	GeneC|Exon_5	0	+	49	189
chr1	204921113	204921269	GeneC|Exon_5	0	+	50	189
chr1	204921113	204921269	GeneC|Exon_5	0	+	51	188
chr1	204921113	204921269	GeneC|Exon_5	0	+	52	188
chr1	204921113	204921269	GeneC|Exon_5	0	+	53	189
chr1	204921113	204921269	GeneC|Exon_5	0	+	54	189
chr1	204921113	204921269	GeneC|Exon_5	0	+	55	190
chr1	204921113	204921269	GeneC|Exon_5	0	+	56	192
chr1	204921113	204921269	GeneC|Exon_5	0	+	57	194
chr1	204921113	204921269	GeneC|Exon_5	0	+	58	194
chr1	204921113	204921269	GeneC|Exon_5	0	+	59	196
chr1	204921113	204921269	GeneC|Exon_5	0	+	60	200
chr1	204921113	204921269	GeneC|Exon_5	0	+	61	203
chr1	204921113	204921269	GeneC|Exon_5	0	+	62	203
chr1	204921113	204921269	GeneC|Exon_5	0	+	63	204
chr1	204921113	204921269	GeneC|Exon_5	0	+	64	204
chr1	204921113	204921269	GeneC|Exon_5	0	+	65	204
chr1	204921113	204921269	GeneC|Exon_5	0	+	66	205
chr1	204921113	204921269	GeneC|Exon_5	0	+	67	206
chr1	204921113	204921269	GeneC|Exon_5	0	+	68	207
chr1	204921113	204921269	GeneC|Exon_5	0	+	69	207
chr1	204921113	204921269	GeneC|Exon_5	0	+	70	206
chr1	204921113	204921269	GeneC|Exon_5	0	+	71	202
chr1	204921113	204921269	GeneC|Exon_5	0	+	72	202
chr1	204921113	204921269	GeneC|Exon_5	0	+	73	206
chr1	204921113	204921269	GeneC|Exon_5	0	+	74	210
chr1	204921113	204921269	GeneC|Exon_5	0	+	75	214
chr1	204921113	204921269	GeneC|Exon_5	0	+	76	215
chr1	204921113	204921269	GeneC|Exon_5	0	+	77	214
chr1	204921113	204921269	GeneC|Exon_5	0	+	78	215
chr1	204921113	204921269	GeneC|Exon_5	0	+	79	217
chr1	204921113	204921269	GeneC|Exon_5	0	+	80	215
chr1	204921113	204921269	GeneC|Exon_5	0	+	81	215
chr1	204921113	204921269	GeneC|Exon_5	0	+	82	219
chr1	204921113	204921269	GeneC|Exon_5	0	+	83	219
chr1	204921113	204921269	GeneC|Exon_5	0	+	84	220
chr1	204921113	204921269	GeneC|Exon_5	0	+	85	221
chr1	204921113	204921269	GeneC|Exon_5	0	+	86	219
chr1	204921113	204921269	GeneC|Exon_5	0	+	87	219
chr1	204921113	204921269	GeneC|Exon_5	0	+	88	222
chr1	204921113	204921269	GeneC|Exon_5	0	+	89	224
chr1	204921113	204921269	GeneC|Exon_5	0	+	90	224
chr1	204921113	204921269	GeneC|Exon_5	0	+	91	224
chr1	204921113	204921269	GeneC|Exon_5	0	+	92	223
chr1	204921113	204921269	GeneC|Exon_5	0	+	93	224
chr1	204921113	204921269	GeneC|Exon_5	0	+	94	224
chr1	204921113	204921269	GeneC|Exon_5	0	+	95	223
chr1	204921113	204921269	GeneC|Exon_5	0	+	96	222
chr1	204921113	204921269	GeneC|Exon_5	0	+	97	228
chr1	204921113	204921269	GeneC|Exon_5	0	+	98	228
chr1	204921113	204921269	GeneC|Exon_5	0	+	99	227
chr1	204921113	204921269	GeneC|Exon_5	0	+	100	231
chr1	204921113	204921269	GeneC|Exon_5	0	+	101	227
chr1	204921113	204921269	GeneC|Exon_5	0	+	102	227
chr1	204921113	204921269	GeneC|Exon_5	0	+	103	228
chr1	204921113	204921269	GeneC|Exon_5	0	+	104	227
chr1	204921113	204921269	GeneC|Exon_5	0	+	105	228
chr1	204921113	204921269	GeneC|Exon_5	0	+	106	230
chr1	204921113	204921269	GeneC|Exon_5	0	+	107	227
chr1	204921113	204921269	GeneC|Exon_5	0	+	108	227
chr1	204921113	204921269	GeneC|Exon_5	0	+	109	227
chr1	204921113	204921269	GeneC|Exon_5	0	+	110	226
chr1	204921113	204921269	GeneC|Exon_5	0	+	111	224
chr1	204921113	204921269	GeneC|Exon_5	0	+	112	224
chr1	204921113	204921269	GeneC|Exon_5	0	+	113	224
chr1	204921113	204921269	GeneC|Exon_5	0	+	114	226
chr1	204921113	204921269	GeneC|Exon_5	0	+	115	224
chr1	204921113	204921269	GeneC|Exon_5	0	+	116	224
chr1	204921113	204921269	GeneC|Exon_5	0	+	117	221
chr1	204921113	204921269	GeneC|Exon_5	0	+	118	221
chr1	204921113	204921269	GeneC|Exon_5	0	+	119	222
chr1	204921113	204921269	GeneC|Exon_5	0	+	120	224
chr1	204921113	204921269	GeneC|Exon_5	0	+	121	226
chr1	204921113	204921269	GeneC|Exon_5	0	+	122	222
chr1	204921113	204921269	GeneC|Exon_5	0	+	123	222
chr1	204921113	204921269	GeneC|Exon_5	0	+	124	221
chr1	204921113	204921269	GeneC|Exon_5	0	+	125	221
chr1	204921113	204921269	GeneC|Exon_5	0	+	126	221
chr1	204921113	204921269	GeneC|Exon_5	0	+	127	223
chr1	204921113	204921269	GeneC|Exon_5	0	+	128	223
chr1	204921113	204921269	GeneC|Exon_5	0	+	129	219
chr1	204921113	204921269	GeneC|Exon_5	0	+	130	221
chr1	204921113	204921269	GeneC|Exon_5	0	+	131	221
chr1	204921113	204921269	GeneC|Exon_5	0	+	132	221
chr1	204921113	204921269	GeneC|Exon_5	0	+	133	220
chr1	204921113	204921269	GeneC|Exon_5	0	+	134	221
chr1	204921113	204921269	GeneC|Exon_5	0	+	135	220
chr1	204921113	204921269	GeneC|Exon_5	0	+	136	224
chr1	204921113	204921269	GeneC|Exon_5	0	+	137	222
chr1	204921113	204921269	GeneC|Exon_5	0	+	138	222
chr1	204921113	204921269	GeneC|Exon_5	0	+	139	225
chr1	204921113	204921269	GeneC|Exon_5	0	+	140	227
chr1	204921113	204921269	GeneC|Exon_5	0	+	141	227
chr1	204921113	204921269	GeneC|Exon_5	0	+	142	225
chr1	204921113	204921269	GeneC|Exon_5	0	+	143	224
chr1	204921113	204921269	GeneC|Exon_5	0	+	144	223
chr1	204921113	204921269	GeneC|Exon_5	0	+	145	224
chr1	204921113	204921269	GeneC|Exon_5	0	+	146	223
chr1	204921113	204921269	GeneC|Exon_5	0	+	147	219
chr1	204921113	204921269	GeneC|Exon_5	0	+	148	217
chr1	204921113	204921269	GeneC|Exon_5	0	+	149	217
chr1	204921113	204921269	GeneC|Exon_5	0	+	150	218
chr1	204921113	204921269	GeneC|Exon_5	0	+	151	219
chr1	204921113	204921269	GeneC|Exon_5	0	+	152	218
chr1	204921113	204921269	GeneC|Exon_5	0	+	153	214
chr1	204921113	204921269	GeneC|Exon_5	0	+	154	215
chr1	204921113	204921269	GeneC|Exon_5	0	+	155	214
chr1	204921113	204921269	GeneC|Exon_5	0	+	156	214
chr1	204923290	204923537	GeneC|Exon_6	0	+	1	172
chr1	204923290	204923537	GeneC|Exon_6	0	+	2	172
chr1	204923290	204923537	GeneC|Exon_6	0	+	3	171
chr1	204923290	204923537	GeneC|Exon_6	0	+	4	171
chr1	204923290	204923537	GeneC|Exon_6	0	+	5	172
chr1	204923290	204923537	GeneC|Exon_6	0	+	6	176
chr1	204923290	204923537	GeneC|Exon_6	0	+	7	177
chr1	204923290	204923537	GeneC|Exon_6	0	+	8	176
chr1	204923290	204923537	GeneC|Exon_6	0	+	9	177
chr1	204923290	204923537	GeneC|Exon_6	0	+	10	177
chr1	204923290	204923537	GeneC|Exon_6	0	+	11	178
chr1	204923290	204923537	GeneC|Exon_6	0	+	12	182
chr1	204923290	204923537	GeneC|Exon_6	0	+	13	182
chr1	204923290	204923537	GeneC|Exon_6	0	+	14	184
chr1	204923290	204923537	GeneC|Exon_6	0	+	15	186
chr1	204923290	204923537	GeneC|Exon_6	0	+	16	189
chr1	204923290	204923537	GeneC|Exon_6	0	+	17	189
chr1	204923290	204923537	GeneC|Exon_6	0	+	18	192
chr1	204923290	204923537	GeneC|Exon_6	0	+	19	192
chr1	204923290	204923537	GeneC|Exon_6	0	+	20	193
chr1	204923290	204923537	GeneC|Exon_6	0	+	21	196
chr1	204923290	204923537	GeneC|Exon_6	0	+	22	195
chr1	204923290	204923537	GeneC|Exon_6	0	+	23	191
chr1	204923290	204923537	GeneC|Exon_6	0	+	24	192
chr1	204923290	204923537	GeneC|Exon_6	0	+	25	191
chr1	204923290	204923537	GeneC|Exon_6	0	+	26	190
chr1	204923290	204923537	GeneC|Exon_6	0	+	27	190
chr1	204923290	204923537	GeneC|Exon_6	0	+	28	189
chr1	204923290	204923537	GeneC|Exon_6	0	+	29	192
chr1	204923290	204923537	GeneC|Exon_6	0	+	30	193
chr1	204923290	204923537	GeneC|Exon_6	0	+	31	191
chr1	204923290	204923537	GeneC|Exon_6	0	+	32	189
chr1	204923290	204923537	GeneC|Exon_6	0	+	33	190
chr1	204923290	204923537	GeneC|Exon_6	0	+	34	191
chr1	204923290	204923537	GeneC|Exon_6	0	+	35	192
chr1	204923290	204923537	GeneC|Exon_6	0	+	36	192
chr1	204923290	204923537	GeneC|Exon_6	0	+	37	192
chr1	204923290	204923537	GeneC|Exon_6	0	+	38	192
chr1	204923290	204923537	GeneC|Exon_6	0	+	39	189
chr1	204923290	204923537	GeneC|Exon_6	0	+	40	188
chr1	204923290	204923537	GeneC|Exon_6	0	+	41	188
chr1	204923290	204923537	GeneC|Exon_6	0	+	42	189
chr1	204923290	204923537	GeneC|Exon_6	0	+	43	190
chr1	204923290	204923537	GeneC|Exon_6	0	+	44	190
chr1	204923290	204923537	GeneC|Exon_6	0	+	45	190
chr1	204923290	204923537	GeneC|Exon_6	0	+	46	188
chr1	204923290	204923537	GeneC|Exon_6	0	+	47	186
chr1	204923290	204923537	GeneC|Exon_6	0	+	48	186
chr1	204923290	204923537	GeneC|Exon_6	0	+	49	188
chr1	204923290	204923537	GeneC|Exon_6	0	+	50	190
chr1	204923290	204923537	GeneC|Exon_6	0	+	51	191
chr1	204923290	204923537	GeneC|Exon_6	0	+	52	192
chr1	204923290	204923537	GeneC|Exon_6	0	+	53	193
chr1	204923290	204923537	GeneC|Exon_6	0	+	54	196
chr1	204923290	204923537	GeneC|Exon_6	0	+	55	195
chr1	204923290	204923537	GeneC|Exon_6	0	+	56	196
chr1	204923290	204923537	GeneC|Exon_6	0	+	57	199
chr1	204923290	204923537	GeneC|Exon_6	0	+	58	198
chr1	204923290	204923537	GeneC|Exon_6	0	+	59	199
chr1	204923290	204923537	GeneC|Exon_6	0	+	60	197
chr1	204923290	204923537	GeneC|Exon_6	0	+	61	195
chr1	204923290	204923537	GeneC|Exon_6	0	+	62	196
chr1	204923290	204923537	GeneC|Exon_6	0	+	63	194
chr1	204923290	204923537	GeneC|Exon_6	0	+	64	194
chr1	204923290	204923537	GeneC|Exon_6	0	+	65	194
chr1	204923290	204923537	GeneC|Exon_6	0	+	66	196
chr1	204923290	204923537	GeneC|Exon_6	0	+	67	200
chr1	204923290	204923537	GeneC|Exon_6	0	+	68	200
chr1	204923290	204923537	GeneC|Exon_6	0	+	69	200
chr1	204923290	204923537	GeneC|Exon_6	0	+	70	198
chr1	204923290	204923537	GeneC|Exon_6	0	+	71	200
chr1	204923290	204923537	GeneC|Exon_6	0	+	72	201
chr1	204923290	204923537	GeneC|Exon_6	0	+	73	202
chr1	204923290	204923537	GeneC|Exon_6	0	+	74	203
chr1	204923290	204923537	GeneC|Exon_6	0	+	75	205
chr1	204923290	204923537	GeneC|Exon_6	0	+	76	204
chr1	204923290	204923537	GeneC|Exon_6	0	+	77	206
chr1	204923290	204923537	GeneC|Exon_6	0	+	78	203
chr1	204923290	204923537	GeneC|Exon_6	0	+	79	202
chr1	204923290	204923537	GeneC|Exon_6	0	+	80	200
chr1	204923290	204923537	GeneC|Exon_6	0	+	81	201
chr1	204923290	204923537	GeneC|Exon_6	0	+	82	201
chr1	204923290	204923537	GeneC|Exon_6	0	+	83	201
chr1	204923290	204923537	GeneC|Exon_6	0	+	84	201
chr1	204923290	204923537	GeneC|Exon_6	0	+	85	199
chr1	204923290	204923537	GeneC|Exon_6	0	+	86	200
chr1	204923290	204923537	GeneC|Exon_6	0	+	87	200
chr1	204923290	204923537	GeneC|Exon_6	0	+	88	201
chr1	204923290	204923537	GeneC|Exon_6	0	+	89	201
chr1	204923290	204923537	GeneC|Exon_6	0	+	90	200
chr1	204923290	204923537	GeneC|Exon_6	0	+	91	205
chr1	204923290	204923537	GeneC|Exon_6	0	+	92	208
chr1	204923290	204923537	GeneC|Exon_6	0	+	93	208
chr1	204923290	204923537	GeneC|Exon_6	0	+	94	208
chr1	204923290	204923537	GeneC|Exon_6	0	+	95	204
chr1	204923290	204923537	GeneC|Exon_6	0	+	96	202
chr1	204923290	204923537	GeneC|Exon_6	0	+	97	202
chr1	204923290	204923537	GeneC|Exon_6	0	+	98	202
chr1	204923290	204923537	GeneC|Exon_6	0	+	99	202
chr1	204923290	204923537	GeneC|Exon_6	0	+	100	202
chr1	204923290	204923537	GeneC|Exon_6	0	+	101	201
chr1	204923290	204923537	GeneC|Exon_6	0	+	102	199
chr1	204923290	204923537	GeneC|Exon_6	0	+	103	202
chr1	204923290	204923537	GeneC|Exon_6	0	+	104	207
chr1	204923290	204923537	GeneC|Exon_6	0	+	105	206
chr1	204923290	204923537	GeneC|Exon_6	0	+	106	207
chr1	204923290	204923537	GeneC|Exon_6	0	+	107	208
chr1	204923290	204923537	GeneC|Exon_6	0	+	108	208
chr1	204923290	204923537	GeneC|Exon_6	0	+	109	208
chr1	204923290	204923537	GeneC|Exon_6	0	+	110	208
chr1	204923290	204923537	GeneC|Exon_6	0	+	111	210
chr1	204923290	204923537	GeneC|Exon_6	0	+	112	213
chr1	204923290	204923537	GeneC|Exon_6	0	+	113	213
chr1	204923290	204923537	GeneC|Exon_6	0	+	114	214
chr1	204923290	204923537	GeneC|Exon_6	0	+	115	211
chr1	204923290	204923537	GeneC|Exon_6	0	+	116	210
chr1	204923290	204923537	GeneC|Exon_6	0	+	117	212
chr1	204923290	204923537	GeneC|Exon_6	0	+	118	212
chr1	204923290	204923537	GeneC|Exon_6	0	+	119	211
chr1	204923290	204923537	GeneC|Exon_6	0	+	120	210
chr1	204923290	204923537	GeneC|Exon_6	0	+	121	209
chr1	204923290	204923537	GeneC|Exon_6	0	+	122	209
chr1	204923290	204923537	GeneC|Exon_6	0	+	123	209
chr1	204923290	204923537	GeneC|Exon_6	0	+	124	208
chr1	204923290	204923537	GeneC|Exon_6	0	+	125	207
chr1	204923290	204923537	GeneC|Exon_6	0	+	126	208
chr1	204923290	204923537	GeneC|Exon_6	0	+	127	205
chr1	204923290	204923537	GeneC|Exon_6	0	+	128	204
chr1	204923290	204923537	GeneC|Exon_6	0	+	129	203
chr1	204923290	204923537	GeneC|Exon_6	0	+	130	204
chr1	204923290	204923537	GeneC|Exon_6	0	+	131	194
chr1	204923290	204923537	GeneC|Exon_6	0	+	132	168
chr1	204923290	204923537	GeneC|Exon_6	0	+	133	163
chr1	204923290	204923537	GeneC|Exon_6	0	+	134	163
chr1	204923290	204923537	GeneC|Exon_6	0	+	135	136
chr1	204923290	204923537	GeneC|Exon_6	0	+	136	137
chr1	204923290	204923537	GeneC|Exon_6	0	+	137	137
chr1	204923290	204923537	GeneC|Exon_6	0	+	138	140
chr1	204923290	204923537	GeneC|Exon_6	0	+	139	139
chr1	204923290	204923537	GeneC|Exon_6	0	+	140	139
chr1	204923290	204923537	GeneC|Exon_6	0	+	141	140
chr1	204923290	204923537	GeneC|Exon_6	0	+	142	144
chr1	204923290	204923537	GeneC|Exon_6	0	+	143	147
chr1	204923290	204923537	GeneC|Exon_6	0	+	144	147
chr1	204923290	204923537	GeneC|Exon_6	0	+	145	148
chr1	204923290	204923537	GeneC|Exon_6	0	+	146	148
chr1	204923290	204923537	GeneC|Exon_6	0	+	147	148
chr1	204923290	204923537	GeneC|Exon_6	0	+	148	148
chr1	204923290	204923537	GeneC|Exon_6	0	+	149	147
chr1	204923290	204923537	GeneC|Exon_6	0	+	150	149
chr1	204923290	204923537	GeneC|Exon_6	0	+	151	149
chr1	204923290	204923537	GeneC|Exon_6	0	+	152	150
chr1	204923290	204923537	GeneC|Exon_6	0	+	153	150
chr1	204923290	204923537	GeneC|Exon_6	0	+	154	148
chr1	204923290	204923537	GeneC|Exon_6	0	+	155	152
chr1	204923290	204923537	GeneC|Exon_6	0	+	156	152
chr1	204923290	204923537	GeneC|Exon_6	0	+	157	151
chr1	204923290	204923537	GeneC|Exon_6	0	+	158	151
chr1	204923290	204923537	GeneC|Exon_6	0	+	159	152
chr1	204923290	204923537	GeneC|Exon_6	0	+	160	154
chr1	204923290	204923537	GeneC|Exon_6	0	+	161	154
chr1	204923290	204923537	GeneC|Exon_6	0	+	162	154
chr1	204923290	204923537	GeneC|Exon_6	0	+	163	153
chr1	204923290	204923537	GeneC|Exon_6	0	+	164	154
chr1	204923290	204923537	GeneC|Exon_6	0	+	165	156
chr1	204923290	204923537	GeneC|Exon_6	0	+	166	155
chr1	204923290	204923537	GeneC|Exon_6	0	+	167	155
chr1	204923290	204923537	GeneC|Exon_6	0	+	168	153
chr1	204923290	204923537	GeneC|Exon_6	0	+	169	155
chr1	204923290	204923537	GeneC|Exon_6	0	+	170	156
chr1	204923290	204923537	GeneC|Exon_6	0	+	171	157
chr1	204923290	204923537	GeneC|Exon_6	0	+	172	158
chr1	204923290	204923537	GeneC|Exon_6	0	+	173	158
chr1	204923290	204923537	GeneC|Exon_6	0	+	174	158
chr1	204923290	204923537	GeneC|Exon_6	0	+	175	158
chr1	204923290	204923537	GeneC|Exon_6	0	+	176	158
chr1	204923290	204923537	GeneC|Exon_6	0	+	177	158
chr1	204923290	204923537	GeneC|Exon_6	0	+	178	159
chr1	204923290	204923537	GeneC|Exon_6	0	+	179	162
chr1	204923290	204923537	GeneC|Exon_6	0	+	180	163
chr1	204923290	204923537	GeneC|Exon_6	0	+	181	164
chr1	204923290	204923537	GeneC|Exon_6	0	+	182	164
chr1	204923290	204923537	GeneC|Exon_6	0	+	183	164
chr1	204923290	204923537	GeneC|Exon_6	0	+	184	163
chr1	204923290	204923537	GeneC|Exon_6	0	+	185	163
chr1	204923290	204923537	GeneC|Exon_6	0	+	186	163
chr1	204923290	204923537	GeneC|Exon_6	0	+	187	161
chr1	204923290	204923537	GeneC|Exon_6	0	+	188	158
chr1	204923290	204923537	GeneC|Exon_6	0	+	189	159
chr1	204923290	204923537	GeneC|Exon_6	0	+	190	160
chr1	204923290	204923537	GeneC|Exon_6	0	+	191	162
chr1	204923290	204923537	GeneC|Exon_6	0	+	192	163
chr1	204923290	204923537	GeneC|Exon_6	0	+	193	162
chr1	204923290	204923537	GeneC|Exon_6	0	+	194	160
chr1	204923290	204923537	GeneC|Exon_6	0	+	195	162
chr1	204923290	204923537	GeneC|Exon_6	0	+	196	163
chr1	204923290	204923537	GeneC|Exon_6	0	+	197	166
chr1	204923290	204923537	GeneC|Exon_6	0	+	198	165
chr1	204923290	204923537	GeneC|Exon_6	0	+	199	164
chr1	204923290	204923537	GeneC|Exon_6	0	+	200	161
chr1	204923290	204923537	GeneC|Exon_6	0	+	201	160
chr1	204923290	204923537	GeneC|Exon_6	0	+	202	161
chr1	204923290	204923537	GeneC|Exon_6	0	+	203	159
chr1	204923290	204923537	GeneC|Exon_6	0	+	204	159
chr1	204923290	204923537	GeneC|Exon_6	0	+	205	160
chr1	204923290	204923537	GeneC|Exon_6	0	+	206	161
chr1	204923290	204923537	GeneC|Exon_6	0	+	207	162
chr1	204923290	204923537	GeneC|Exon_6	0	+	208	158
chr1	204923290	204923537	GeneC|Exon_6	0	+	209	160
chr1	204923290	204923537	GeneC|Exon_6	0	+	210	160
chr1	204923290	204923537	GeneC|Exon_6	0	+	211	160
chr1	204923290	204923537	GeneC|Exon_6	0	+	212	160
chr1	204923290	204923537	GeneC|Exon_6	0	+	213	163
chr1	204923290	204923537	GeneC|Exon_6	0	+	214	166
chr1	204923290	204923537	GeneC|Exon_6	0	+	215	164
chr1	204923290	204923537	GeneC|Exon_6	0	+	216	164
chr1	204923290	204923537	GeneC|Exon_6	0	+	217	164
chr1	204923290	204923537	GeneC|Exon_6	0	+	218	165
chr1	204923290	204923537	GeneC|Exon_6	0	+	219	164
chr1	204923290	204923537	GeneC|Exon_6	0	+	220	164
chr1	204923290	204923537	GeneC|Exon_6	0	+	221	165
chr1	204923290	204923537	GeneC|Exon_6	0	+	222	165
chr1	204923290	204923537	GeneC|Exon_6	0	+	223	165
chr1	204923290	204923537	GeneC|Exon_6	0	+	224	166
chr1	204923290	204923537	GeneC|Exon_6	0	+	225	167
chr1	204923290	204923537	GeneC|Exon_6	0	+	226	167
chr1	204923290	204923537	GeneC|Exon_6	0	+	227	167
chr1	204923290	204923537	GeneC|Exon_6	0	+	228	168
chr1	204923290	204923537	GeneC|Exon_6	0	+	229	168
chr1	204923290	204923537	GeneC|Exon_6	0	+	230	172
chr1	204923290	204923537	GeneC|Exon_6	0	+	231	173
chr1	204923290	204923537	GeneC|Exon_6	0	+	232	174
chr1	204923290	204923537	GeneC|Exon_6	0	+	233	175
chr1	204923290	204923537	GeneC|Exon_6	0	+	234	178
chr1	204923290	204923537	GeneC|Exon_6	0	+	235	180
chr1	204923290	204923537	GeneC|Exon_6	0	+	236	181
chr1	204923290	204923537	GeneC|Exon_6	0	+	237	180
chr1	204923290	204923537	GeneC|Exon_6	0	+	238	179
chr1	204923290	204923537	GeneC|Exon_6	0	+	239	177
chr1	204923290	204923537	GeneC|Exon_6	0	+	240	177
chr1	204923290	204923537	GeneC|Exon_6	0	+	241	176
chr1	204923290	204923537	GeneC|Exon_6	0	+	242	177
chr1	204923290	204923537	GeneC|Exon_6	0	+	243	176
chr1	204923290	204923537	GeneC|Exon_6	0	+	244	177
chr1	204923290	204923537	GeneC|Exon_6	0	+	245	178
chr1	204923290	204923537	GeneC|Exon_6	0	+	246	179
chr1	204923290	204923537	GeneC|Exon_6	0	+	247	180
chr1	204923931	204924104	GeneC|Exon_7	0	+	1	155
chr1	204923931	204924104	GeneC|Exon_7	0	+	2	155
chr1	204923931	204924104	GeneC|Exon_7	0	+	3	156
chr1	204923931	204924104	GeneC|Exon_7	0	+	4	157
chr1	204923931	204924104	GeneC|Exon_7	0	+	5	159
chr1	204923931	204924104	GeneC|Exon_7	0	+	6	160
chr1	204923931	204924104	GeneC|Exon_7	0	+	7	160
chr1	204923931	204924104	GeneC|Exon_7	0	+	8	162
chr1	204923931	204924104	GeneC|Exon_7	0	+	9	162
chr1	204923931	204924104	GeneC|Exon_7	0	+	10	163
chr1	204923931	204924104	GeneC|Exon_7	0	+	11	163
chr1	204923931	204924104	GeneC|Exon_7	0	+	12	163
chr1	204923931	204924104	GeneC|Exon_7	0	+	13	161
chr1	204923931	204924104	GeneC|Exon_7	0	+	14	162
chr1	204923931	204924104	GeneC|Exon_7	0	+	15	166
chr1	204923931	204924104	GeneC|Exon_7	0	+	16	168
chr1	204923931	204924104	GeneC|Exon_7	0	+	17	168
chr1	204923931	204924104	GeneC|Exon_7	0	+	18	169
chr1	204923931	204924104	GeneC|Exon_7	0	+	19	172
chr1	204923931	204924104	GeneC|Exon_7	0	+	20	176
chr1	204923931	204924104	GeneC|Exon_7	0	+	21	177
chr1	204923931	204924104	GeneC|Exon_7	0	+	22	181
chr1	204923931	204924104	GeneC|Exon_7	0	+	23	181
chr1	204923931	204924104	GeneC|Exon_7	0	+	24	183
chr1	204923931	204924104	GeneC|Exon_7	0	+	25	185
chr1	204923931	204924104	GeneC|Exon_7	0	+	26	186
chr1	204923931	204924104	GeneC|Exon_7	0	+	27	186
chr1	204923931	204924104	GeneC|Exon_7	0	+	28	187
chr1	204923931	204924104	GeneC|Exon_7	0	+	29	189
chr1	204923931	204924104	GeneC|Exon_7	0	+	30	190
chr1	204923931	204924104	GeneC|Exon_7	0	+	31	190
chr1	204923931	204924104	GeneC|Exon_7	0	+	32	188
chr1	204923931	204924104	GeneC|Exon_7	0	+	33	186
chr1	204923931	204924104	GeneC|Exon_7	0	+	34	186
chr1	204923931	204924104	GeneC|Exon_7	0	+	35	186
chr1	204923931	204924104	GeneC|Exon_7	0	+	36	188
chr1	204923931	204924104	GeneC|Exon_7	0	+	37	187
chr1	204923931	204924104	GeneC|Exon_7	0	+	38	186
chr1	204923931	204924104	GeneC|Exon_7	0	+	39	184
chr1	204923931	204924104	GeneC|Exon_7	0	+	40	182
chr1	204923931	204924104	GeneC|Exon_7	0	+	41	185
chr1	204923931	204924104	GeneC|Exon_7	0	+	42	184
chr1	204923931	204924104	GeneC|Exon_7	0	+	43	184
chr1	204923931	204924104	GeneC|Exon_7	0	+	44	184
chr1	204923931	204924104	GeneC|Exon_7	0	+	45	184
chr1	204923931	204924104	GeneC|Exon_7	0	+	46	182
chr1	204923931	204924104	GeneC|Exon_7	0	+	47	181
chr1	204923931	204924104	GeneC|Exon_7	0	+	48	181
chr1	204923931	204924104	GeneC|Exon_7	0	+	49	180
chr1	204923931	204924104	GeneC|Exon_7	0	+	50	181
chr1	204923931	204924104	GeneC|Exon_7	0	+	51	182
chr1	204923931	204924104	GeneC|Exon_7	0	+	52	180
chr1	204923931	204924104	GeneC|Exon_7	0	+	53	179
chr1	204923931	204924104	GeneC|Exon_7	0	+	54	179
chr1	204923931	204924104	GeneC|Exon_7	0	+	55	178
chr1	204923931	204924104	GeneC|Exon_7	0	+	56	177
chr1	204923931	204924104	GeneC|Exon_7	0	+	57	178
chr1	204923931	204924104	GeneC|Exon_7	0	+	58	180
chr1	204923931	204924104	GeneC|Exon_7	0	+	59	180
chr1	204923931	204924104	GeneC|Exon_7	0	+	60	181
chr1	204923931	204924104	GeneC|Exon_7	0	+	61	180
chr1	204923931	204924104	GeneC|Exon_7	0	+	62	180
chr1	204923931	204924104	GeneC|Exon_7	0	+	63	181
chr1	204923931	204924104	GeneC|Exon_7	0	+	64	184
chr1	204923931	204924104	GeneC|Exon_7	0	+	65	184
chr1	204923931	204924104	GeneC|Exon_7	0	+	66	184
chr1	204923931	204924104	GeneC|Exon_7	0	+	67	183
chr1	204923931	204924104	GeneC|Exon_7	0	+	68	182
chr1	204923931	204924104	GeneC|Exon_7	0	+	69	182
chr1	204923931	204924104	GeneC|Exon_7	0	+	70	181
chr1	204923931	204924104	GeneC|Exon_7	0	+	71	180
chr1	204923931	204924104	GeneC|Exon_7	0	+	72	179
chr1	204923931	204924104	GeneC|Exon_7	0	+	73	178
chr1	204923931	204924104	GeneC|Exon_7	0	+	74	177
chr1	204923931	204924104	GeneC|Exon_7	0	+	75	176
chr1	204923931	204924104	GeneC|Exon_7	0	+	76	174
chr1	204923931	204924104	GeneC|Exon_7	0	+	77	172
chr1	204923931	204924104	GeneC|Exon_7	0	+	78	171
chr1	204923931	204924104	GeneC|Exon_7	0	+	79	173
chr1	204923931	204924104	GeneC|Exon_7	0	+	80	173
chr1	204923931	204924104	GeneC|Exon_7	0	+	81	174
chr1	204923931	204924104	GeneC|Exon_7	0	+	82	176
chr1	204923931	204924104	GeneC|Exon_7	0	+	83	177
chr1	204923931	204924104	GeneC|Exon_7	0	+	84	175
chr1	204923931	204924104	GeneC|Exon_7	0	+	85	173
chr1	204923931	204924104	GeneC|Exon_7	0	+	86	173
chr1	204923931	204924104	GeneC|Exon_7	0	+	87	170
chr1	204923931	204924104	GeneC|Exon_7	0	+	88	169
chr1	204923931	204924104	GeneC|Exon_7	0	+	89	167
chr1	204923931	204924104	GeneC|Exon_7	0	+	90	166
chr1	204923931	204924104	GeneC|Exon_7	0	+	91	167
chr1	204923931	204924104	GeneC|Exon_7	0	+	92	166
chr1	204923931	204924104	GeneC|Exon_7	0	+	93	167
chr1	204923931	204924104	GeneC|Exon_7	0	+	94	167
chr1	204923931	204924104	GeneC|Exon_7	0	+	95	167
chr1	204923931	204924104	GeneC|Exon_7	0	+	96	165
chr1	204923931	204924104	GeneC|Exon_7	0	+	97	164
chr1	204923931	204924104	GeneC|Exon_7	0	+	98	163
chr1	204923931	204924104	GeneC|Exon_7	0	+	99	163
chr1	204923931	204924104	GeneC|Exon_7	0	+	100	163
chr1	204923931	204924104	GeneC|Exon_7	0	+	101	162
chr1	204923931	204924104	GeneC|Exon_7	0	+	102	174
chr1	204923931	204924104	GeneC|Exon_7	0	+	103	175
chr1	204923931	204924104	GeneC|Exon_7	0	+	104	177
chr1	204923931	204924104	GeneC|Exon_7	0	+	105	178
chr1	204923931	204924104	GeneC|Exon_7	0	+	106	176
chr1	204923931	204924104	GeneC|Exon_7	0	+	107	177
chr1	204923931	204924104	GeneC|Exon_7	0	+	108	173
chr1	204923931	204924104	GeneC|Exon_7	0	+	109	173
chr1	204923931	204924104	GeneC|Exon_7	0	+	110	173
chr1	204923931	204924104	GeneC|Exon_7	0	+	111	172
chr1	204923931	204924104	GeneC|Exon_7	0	+	112	172
chr1	204923931	204924104	GeneC|Exon_7	0	+	113	172
chr1	204923931	204924104	GeneC|Exon_7	0	+	114	172
chr1	204923931	204924104	GeneC|Exon_7	0	+	115	170
chr1	204923931	204924104	GeneC|Exon_7	0	+	116	168
chr1	204923931	204924104	GeneC|Exon_7	0	+	117	166
chr1	204923931	204924104	GeneC|Exon_7	0	+	118	166
chr1	204923931	204924104	GeneC|Exon_7	0	+	119	165
chr1	204923931	204924104	GeneC|Exon_7	0	+	120	163
chr1	204923931	204924104	GeneC|Exon_7	0	+	121	161
chr1	204923931	204924104	GeneC|Exon_7	0	+	122	162
chr1	204923931	204924104	GeneC|Exon_7	0	+	123	163
chr1	204923931	204924104	GeneC|Exon_7	0	+	124	163
chr1	204923931	204924104	GeneC|Exon_7	0	+	125	159
chr1	204923931	204924104	GeneC|Exon_7	0	+	126	157
chr1	204923931	204924104	GeneC|Exon_7	0	+	127	157
chr1	204923931	204924104	GeneC|Exon_7	0	+	128	156
chr1	204923931	204924104	GeneC|Exon_7	0	+	129	156
chr1	204923931	204924104	GeneC|Exon_7	0	+	130	155
chr1	204923931	204924104	GeneC|Exon_7	0	+	131	158
chr1	204923931	204924104	GeneC|Exon_7	0	+	132	157
chr1	204923931	204924104	GeneC|Exon_7	0	+	133	157
chr1	204923931	204924104	GeneC|Exon_7	0	+	134	154
chr1	204923931	204924104	GeneC|Exon_7	0	+	135	152
chr1	204923931	204924104	GeneC|Exon_7	0	+	136	150
chr1	204923931	204924104	GeneC|Exon_7	0	+	137	150
chr1	204923931	204924104	GeneC|Exon_7	0	+	138	149
chr1	204923931	204924104	GeneC|Exon_7	0	+	139	148
chr1	204923931	204924104	GeneC|Exon_7	0	+	140	147
chr1	204923931	204924104	GeneC|Exon_7	0	+	141	146
chr1	204923931	204924104	GeneC|Exon_7	0	+	142	144
chr1	204923931	204924104	GeneC|Exon_7	0	+	143	142
chr1	204923931	204924104	GeneC|Exon_7	0	+	144	141
chr1	204923931	204924104	GeneC|Exon_7	0	+	145	138
chr1	204923931	204924104	GeneC|Exon_7	0	+	146	137
chr1	204923931	204924104	GeneC|Exon_7	0	+	147	135
chr1	204923931	204924104	GeneC|Exon_7	0	+	148	135
chr1	204923931	204924104	GeneC|Exon_7	0	+	149	132
chr1	204923931	204924104	GeneC|Exon_7	0	+	150	130
chr1	204923931	204924104	GeneC|Exon_7	0	+	151	129
chr1	204923931	204924104	GeneC|Exon_7	0	+	152	127
chr1	204923931	204924104	GeneC|Exon_7	0	+	153	127
chr1	204923931	204924104	GeneC|Exon_7	0	+	154	128
chr1	204923931	204924104	GeneC|Exon_7	0	+	155	128
chr1	204923931	204924104	GeneC|Exon_7	0	+	156	129
chr1	204923931	204924104	GeneC|Exon_7	0	+	157	128
chr1	204923931	204924104	GeneC|Exon_7	0	+	158	134
chr1	204923931	204924104	GeneC|Exon_7	0	+	159	131
chr1	204923931	204924104	GeneC|Exon_7	0	+	160	129
chr1	204923931	204924104	GeneC|Exon_7	0	+	161	131
chr1	204923931	204924104	GeneC|Exon_7	0	+	162	129
chr1	204923931	204924104	GeneC|Exon_7	0	+	163	126
chr1	204923931	204924104	GeneC|Exon_7	0	+	164	126
chr1	204923931	204924104	GeneC|Exon_7	0	+	165	125
chr1	204923931	204924104	GeneC|Exon_7	0	+	166	124
chr1	204923931	204924104	GeneC|Exon_7	0	+	167	122
chr1	204923931	204924104	GeneC|Exon_7	0	+	168	121
chr1	204923931	204924104	GeneC|Exon_7	0	+	169	121
chr1	204923931	204924104	GeneC|Exon_7	0	+	170	125
chr1	204923931	204924104	GeneC|Exon_7	0	+	171	124
chr1	204923931	204924104	GeneC|Exon_7	0	+	172	125
chr1	204923931	204924104	GeneC|Exon_7	0	+	173	124
chr1	204926758	204926979	GeneC|Exon_8	0	+	1	203
chr1	204926758	204926979	GeneC|Exon_8	0	+	2	202
chr1	204926758	204926979	GeneC|Exon_8	0	+	3	203
chr1	204926758	204926979	GeneC|Exon_8	0	+	4	202
chr1	204926758	204926979	GeneC|Exon_8	0	+	5	205
chr1	204926758	204926979	GeneC|Exon_8	0	+	6	207
chr1	204926758	204926979	GeneC|Exon_8	0	+	7	207
chr1	204926758	204926979	GeneC|Exon_8	0	+	8	208
chr1	204926758	204926979	GeneC|Exon_8	0	+	9	208
chr1	204926758	204926979	GeneC|Exon_8	0	+	10	208
chr1	204926758	204926979	GeneC|Exon_8	0	+	11	212
chr1	204926758	204926979	GeneC|Exon_8	0	+	12	214
chr1	204926758	204926979	GeneC|Exon_8	0	+	13	212
chr1	204926758	204926979	GeneC|Exon_8	0	+	14	215
chr1	204926758	204926979	GeneC|Exon_8	0	+	15	217
chr1	204926758	204926979	GeneC|Exon_8	0	+	16	217
chr1	204926758	204926979	GeneC|Exon_8	0	+	17	217
chr1	204926758	204926979	GeneC|Exon_8	0	+	18	217
chr1	204926758	204926979	GeneC|Exon_8	0	+	19	217
chr1	204926758	204926979	GeneC|Exon_8	0	+	20	218
chr1	204926758	204926979	GeneC|Exon_8	0	+	21	221
chr1	204926758	204926979	GeneC|Exon_8	0	+	22	222
chr1	204926758	204926979	GeneC|Exon_8	0	+	23	224
chr1	204926758	204926979	GeneC|Exon_8	0	+	24	223
chr1	204926758	204926979	GeneC|Exon_8	0	+	25	223
chr1	204926758	204926979	GeneC|Exon_8	0	+	26	222
chr1	204926758	204926979	GeneC|Exon_8	0	+	27	222
chr1	204926758	204926979	GeneC|Exon_8	0	+	28	223
chr1	204926758	204926979	GeneC|Exon_8	0	+	29	222
chr1	204926758	204926979	GeneC|Exon_8	0	+	30	220
chr1	204926758	204926979	GeneC|Exon_8	0	+	31	220
chr1	204926758	204926979	GeneC|Exon_8	0	+	32	218
chr1	204926758	204926979	GeneC|Exon_8	0	+	33	218
chr1	204926758	204926979	GeneC|Exon_8	0	+	34	217
chr1	204926758	204926979	GeneC|Exon_8	0	+	35	215
chr1	204926758	204926979	GeneC|Exon_8	0	+	36	218
chr1	204926758	204926979	GeneC|Exon_8	0	+	37	214
chr1	204926758	204926979	GeneC|Exon_8	0	+	38	211
chr1	204926758	204926979	GeneC|Exon_8	0	+	39	213
chr1	204926758	204926979	GeneC|Exon_8	0	+	40	214
chr1	204926758	204926979	GeneC|Exon_8	0	+	41	215
chr1	204926758	204926979	GeneC|Exon_8	0	+	42	216
chr1	204926758	204926979	GeneC|Exon_8	0	+	43	214
chr1	204926758	204926979	GeneC|Exon_8	0	+	44	216
chr1	204926758	204926979	GeneC|Exon_8	0	+	45	215
chr1	204926758	204926979	GeneC|Exon_8	0	+	46	213
chr1	204926758	204926979	GeneC|Exon_8	0	+	47	215
chr1	204926758	204926979	GeneC|Exon_8	0	+	48	215
chr1	204926758	204926979	GeneC|Exon_8	0	+	49	218
chr1	204926758	204926979	GeneC|Exon_8	0	+	50	217
chr1	204926758	204926979	GeneC|Exon_8	0	+	51	216
chr1	204926758	204926979	GeneC|Exon_8	0	+	52	216
chr1	204926758	204926979	GeneC|Exon_8	0	+	53	215
chr1	204926758	204926979	GeneC|Exon_8	0	+	54	214
chr1	204926758	204926979	GeneC|Exon_8	0	+	55	213
chr1	204926758	204926979	GeneC|Exon_8	0	+	56	214
chr1	204926758	204926979	GeneC|Exon_8	0	+	57	214
chr1	204926758	204926979	GeneC|Exon_8	0	+	58	214
chr1	204926758	204926979	GeneC|Exon_8	0	+	59	215
chr1	204926758	204926979	GeneC|Exon_8	0	+	60	215
chr1	204926758	204926979	GeneC|Exon_8	0	+	61	216
chr1	204926758	204926979	GeneC|Exon_8	0	+	62	214
chr1	204926758	204926979	GeneC|Exon_8	0	+	63	211
chr1	204926758	204926979	GeneC|Exon_8	0	+	64	215
chr1	204926758	204926979	GeneC|Exon_8	0	+	65	213
chr1	204926758	204926979	GeneC|Exon_8	0	+	66	213
chr1	204926758	204926979	GeneC|Exon_8	0	+	67	215
chr1	204926758	204926979	GeneC|Exon_8	0	+	68	218
chr1	204926758	204926979	GeneC|Exon_8	0	+	69	221
chr1	204926758	204926979	GeneC|Exon_8	0	+	70	223
chr1	204926758	204926979	GeneC|Exon_8	0	+	71	222
chr1	204926758	204926979	GeneC|Exon_8	0	+	72	219
chr1	204926758	204926979	GeneC|Exon_8	0	+	73	219
chr1	204926758	204926979	GeneC|Exon_8	0	+	74	221
chr1	204926758	204926979	GeneC|Exon_8	0	+	75	221
chr1	204926758	204926979	GeneC|Exon_8	0	+	76	224
chr1	204926758	204926979	GeneC|Exon_8	0	+	77	222
chr1	204926758	204926979	GeneC|Exon_8	0	+	78	222
chr1	204926758	204926979	GeneC|Exon_8	0	+	79	222
chr1	204926758	204926979	GeneC|Exon_8	0	+	80	223
chr1	204926758	204926979	GeneC|Exon_8	0	+	81	224
chr1	204926758	204926979	GeneC|Exon_8	0	+	82	227
chr1	204926758	204926979	GeneC|Exon_8	0	+	83	228
chr1	204926758	204926979	GeneC|Exon_8	0	+	84	231
chr1	204926758	204926979	GeneC|Exon_8	0	+	85	230
chr1	204926758	204926979	GeneC|Exon_8	0	+	86	229
chr1	204926758	204926979	GeneC|Exon_8	0	+	87	230
chr1	204926758	204926979	GeneC|Exon_8	0	+	88	229
chr1	204926758	204926979	GeneC|Exon_8	0	+	89	232
chr1	204926758	204926979	GeneC|Exon_8	0	+	90	236
chr1	204926758	204926979	GeneC|Exon_8	0	+	91	235
chr1	204926758	204926979	GeneC|Exon_8	0	+	92	236
chr1	204926758	204926979	GeneC|Exon_8	0	+	93	235
chr1	204926758	204926979	GeneC|Exon_8	0	+	94	235
chr1	204926758	204926979	GeneC|Exon_8	0	+	95	233
chr1	204926758	204926979	GeneC|Exon_8	0	+	96	233
chr1	204926758	204926979	GeneC|Exon_8	0	+	97	232
chr1	204926758	204926979	GeneC|Exon_8	0	+	98	233
chr1	204926758	204926979	GeneC|Exon_8	0	+	99	232
chr1	204926758	204926979	GeneC|Exon_8	0	+	100	232
chr1	204926758	204926979	GeneC|Exon_8	0	+	101	234
chr1	204926758	204926979	GeneC|Exon_8	0	+	102	238
chr1	204926758	204926979	GeneC|Exon_8	0	+	103	239
chr1	204926758	204926979	GeneC|Exon_8	0	+	104	241
chr1	204926758	204926979	GeneC|Exon_8	0	+	105	240
chr1	204926758	204926979	GeneC|Exon_8	0	+	106	239
chr1	204926758	204926979	GeneC|Exon_8	0	+	107	236
chr1	204926758	204926979	GeneC|Exon_8	0	+	108	235
chr1	204926758	204926979	GeneC|Exon_8	0	+	109	236
chr1	204926758	204926979	GeneC|Exon_8	0	+	110	237
chr1	204926758	204926979	GeneC|Exon_8	0	+	111	235
chr1	204926758	204926979	GeneC|Exon_8	0	+	112	235
chr1	204926758	204926979	GeneC|Exon_8	0	+	113	235
chr1	204926758	204926979	GeneC|Exon_8	0	+	114	237
chr1	204926758	204926979	GeneC|Exon_8	0	+	115	235
chr1	204926758	204926979	GeneC|Exon_8	0	+	116	232
chr1	204926758	204926979	GeneC|Exon_8	0	+	117	234
chr1	204926758	204926979	GeneC|Exon_8	0	+	118	233
chr1	204926758	204926979	GeneC|Exon_8	0	+	119	232
chr1	204926758	204926979	GeneC|Exon_8	0	+	120	231
chr1	204926758	204926979	GeneC|Exon_8	0	+	121	230
chr1	204926758	204926979	GeneC|Exon_8	0	+	122	231
chr1	204926758	204926979	GeneC|Exon_8	0	+	123	231
chr1	204926758	204926979	GeneC|Exon_8	0	+	124	233
chr1	204926758	204926979	GeneC|Exon_8	0	+	125	230
chr1	204926758	204926979	GeneC|Exon_8	0	+	126	232
chr1	204926758	204926979	GeneC|Exon_8	0	+	127	233
chr1	204926758	204926979	GeneC|Exon_8	0	+	128	234
chr1	204926758	204926979	GeneC|Exon_8	0	+	129	234
chr1	204926758	204926979	GeneC|Exon_8	0	+	130	235
chr1	204926758	204926979	GeneC|Exon_8	0	+	131	233
chr1	204926758	204926979	GeneC|Exon_8	0	+	132	233
chr1	204926758	204926979	GeneC|Exon_8	0	+	133	235
chr1	204926758	204926979	GeneC|Exon_8	0	+	134	231
chr1	204926758	204926979	GeneC|Exon_8	0	+	135	231
chr1	204926758	204926979	GeneC|Exon_8	0	+	136	232
chr1	204926758	204926979	GeneC|Exon_8	0	+	137	235
chr1	204926758	204926979	GeneC|Exon_8	0	+	138	238
chr1	204926758	204926979	GeneC|Exon_8	0	+	139	236
chr1	204926758	204926979	GeneC|Exon_8	0	+	140	237
chr1	204926758	204926979	GeneC|Exon_8	0	+	141	236
chr1	204926758	204926979	GeneC|Exon_8	0	+	142	236
chr1	204926758	204926979	GeneC|Exon_8	0	+	143	235
chr1	204926758	204926979	GeneC|Exon_8	0	+	144	236
chr1	204926758	204926979	GeneC|Exon_8	0	+	145	234
chr1	204926758	204926979	GeneC|Exon_8	0	+	146	235
chr1	204926758	204926979	GeneC|Exon_8	0	+	147	236
chr1	204926758	204926979	GeneC|Exon_8	0	+	148	236
chr1	204926758	204926979	GeneC|Exon_8	0	+	149	238
chr1	204926758	204926979	GeneC|Exon_8	0	+	150	236
chr1	204926758	204926979	GeneC|Exon_8	0	+	151	236
chr1	204926758	204926979	GeneC|Exon_8	0	+	152	235
chr1	204926758	204926979	GeneC|Exon_8	0	+	153	236
chr1	204926758	204926979	GeneC|Exon_8	0	+	154	235
chr1	204926758	204926979	GeneC|Exon_8	0	+	155	236
chr1	204926758	204926979	GeneC|Exon_8	0	+	156	235
chr1	204926758	204926979	GeneC|Exon_8	0	+	157	232
chr1	204926758	204926979	GeneC|Exon_8	0	+	158	230
chr1	204926758	204926979	GeneC|Exon_8	0	+	159	234
chr1	204926758	204926979	GeneC|Exon_8	0	+	160	233
chr1	204926758	204926979	GeneC|Exon_8	0	+	161	231
chr1	204926758	204926979	GeneC|Exon_8	0	+	162	231
chr1	204926758	204926979	GeneC|Exon_8	0	+	163	231
chr1	204926758	204926979	GeneC|Exon_8	0	+	164	232
chr1	204926758	204926979	GeneC|Exon_8	0	+	165	230
chr1	204926758	204926979	GeneC|Exon_8	0	+	166	231
chr1	204926758	204926979	GeneC|Exon_8	0	+	167	232
chr1	204926758	204926979	GeneC|Exon_8	0	+	168	231
chr1	204926758	204926979	GeneC|Exon_8	0	+	169	231
chr1	204926758	204926979	GeneC|Exon_8	0	+	170	232
chr1	204926758	204926979	GeneC|Exon_8	0	+	171	233
chr1	204926758	204926979	GeneC|Exon_8	0	+	172	232
chr1	204926758	204926979	GeneC|Exon_8	0	+	173	229
chr1	204926758	204926979	GeneC|Exon_8	0	+	174	227
chr1	204926758	204926979	GeneC|Exon_8	0	+	175	227
chr1	204926758	204926979	GeneC|Exon_8	0	+	176	229
chr1	204926758	204926979	GeneC|Exon_8	0	+	177	228
chr1	204926758	204926979	GeneC|Exon_8	0	+	178	227
chr1	204926758	204926979	GeneC|Exon_8	0	+	179	228
chr1	204926758	204926979	GeneC|Exon_8	0	+	180	229
chr1	204926758	204926979	GeneC|Exon_8	0	+	181	230
chr1	204926758	204926979	GeneC|Exon_8	0	+	182	230
chr1	204926758	204926979	GeneC|Exon_8	0	+	183	230
chr1	204926758	204926979	GeneC|Exon_8	0	+	184	228
chr1	204926758	204926979	GeneC|Exon_8	0	+	185	230
chr1	204926758	204926979	GeneC|Exon_8	0	+	186	229
chr1	204926758	204926979	GeneC|Exon_8	0	+	187	228
chr1	204926758	204926979	GeneC|Exon_8	0	+	188	227
chr1	204926758	204926979	GeneC|Exon_8	0	+	189	230
chr1	204926758	204926979	GeneC|Exon_8	0	+	190	230
chr1	204926758	204926979	GeneC|Exon_8	0	+	191	231
chr1	204926758	204926979	GeneC|Exon_8	0	+	192	230
chr1	204926758	204926979	GeneC|Exon_8	0	+	193	229
chr1	204926758	204926979	GeneC|Exon_8	0	+	194	228
chr1	204926758	204926979	GeneC|Exon_8	0	+	195	228
chr1	204926758	204926979	GeneC|Exon_8	0	+	196	231
chr1	204926758	204926979	GeneC|Exon_8	0	+	197	229
chr1	204926758	204926979	GeneC|Exon_8	0	+	198	225
chr1	204926758	204926979	GeneC|Exon_8	0	+	199	225
chr1	204926758	204926979	GeneC|Exon_8	0	+	200	224
chr1	204926758	204926979	GeneC|Exon_8	0	+	201	224
chr1	204926758	204926979	GeneC|Exon_8	0	+	202	223
chr1	204926758	204926979	GeneC|Exon_8	0	+	203	219
chr1	204926758	204926979	GeneC|Exon_8	0	+	204	219
chr1	204926758	204926979	GeneC|Exon_8	0	+	205	221
chr1	204926758	204926979	GeneC|Exon_8	0	+	206	221
chr1	204926758	204926979	GeneC|Exon_8	0	+	207	218
chr1	204926758	204926979	GeneC|Exon_8	0	+	208	218
chr1	204926758	204926979	GeneC|Exon_8	0	+	209	220
chr1	204926758	204926979	GeneC|Exon_8	0	+	210	218
chr1	204926758	204926979	GeneC|Exon_8	0	+	211	217
chr1	204926758	204926979	GeneC|Exon_8	0	+	212	218
chr1	204926758	204926979	GeneC|Exon_8	0	+	213	218
chr1	204926758	204926979	GeneC|Exon_8	0	+	214	218
chr1	204926758	204926979	GeneC|Exon_8	0	+	215	216
chr1	204926758	204926979	GeneC|Exon_8	0	+	216	217
chr1	204926758	204926979	GeneC|Exon_8	0	+	217	215
chr1	204926758	204926979	GeneC|Exon_8	0	+	218	212
chr1	204926758	204926979	GeneC|Exon_8	0	+	219	209
chr1	204926758	204926979	GeneC|Exon_8	0	+	220	208
chr1	204926758	204926979	GeneC|Exon_8	0	+	221	208
chr1	204931210	204931311	GeneC|Exon_9	0	+	1	165
chr1	204931210	204931311	GeneC|Exon_9	0	+	2	165
chr1	204931210	204931311	GeneC|Exon_9	0	+	3	168
chr1	204931210	204931311	GeneC|Exon_9	0	+	4	168
chr1	204931210	204931311	GeneC|Exon_9	0	+	5	169
chr1	204931210	204931311	GeneC|Exon_9	0	+	6	170
chr1	204931210	204931311	GeneC|Exon_9	0	+	7	174
chr1	204931210	204931311	GeneC|Exon_9	0	+	8	176
chr1	204931210	204931311	GeneC|Exon_9	0	+	9	179
chr1	204931210	204931311	GeneC|Exon_9	0	+	10	181
chr1	204931210	204931311	GeneC|Exon_9	0	+	11	182
chr1	204931210	204931311	GeneC|Exon_9	0	+	12	181
chr1	204931210	204931311	GeneC|Exon_9	0	+	13	183
chr1	204931210	204931311	GeneC|Exon_9	0	+	14	186
chr1	204931210	204931311	GeneC|Exon_9	0	+	15	189
chr1	204931210	204931311	GeneC|Exon_9	0	+	16	189
chr1	204931210	204931311	GeneC|Exon_9	0	+	17	188
chr1	204931210	204931311	GeneC|Exon_9	0	+	18	188
chr1	204931210	204931311	GeneC|Exon_9	0	+	19	188
chr1	204931210	204931311	GeneC|Exon_9	0	+	20	189
chr1	204931210	204931311	GeneC|Exon_9	0	+	21	189
chr1	204931210	204931311	GeneC|Exon_9	0	+	22	189
chr1	204931210	204931311	GeneC|Exon_9	0	+	23	192
chr1	204931210	204931311	GeneC|Exon_9	0	+	24	190
chr1	204931210	204931311	GeneC|Exon_9	0	+	25	187
chr1	204931210	204931311	GeneC|Exon_9	0	+	26	189
chr1	204931210	204931311	GeneC|Exon_9	0	+	27	189
chr1	204931210	204931311	GeneC|Exon_9	0	+	28	191
chr1	204931210	204931311	GeneC|Exon_9	0	+	29	190
chr1	204931210	204931311	GeneC|Exon_9	0	+	30	194
chr1	204931210	204931311	GeneC|Exon_9	0	+	31	194
chr1	204931210	204931311	GeneC|Exon_9	0	+	32	194
chr1	204931210	204931311	GeneC|Exon_9	0	+	33	196
chr1	204931210	204931311	GeneC|Exon_9	0	+	34	195
chr1	204931210	204931311	GeneC|Exon_9	0	+	35	195
chr1	204931210	204931311	GeneC|Exon_9	0	+	36	196
chr1	204931210	204931311	GeneC|Exon_9	0	+	37	196
chr1	204931210	204931311	GeneC|Exon_9	0	+	38	197
chr1	204931210	204931311	GeneC|Exon_9	0	+	39	197
chr1	204931210	204931311	GeneC|Exon_9	0	+	40	195
chr1	204931210	204931311	GeneC|Exon_9	0	+	41	194
chr1	204931210	204931311	GeneC|Exon_9	0	+	42	193
chr1	204931210	204931311	GeneC|Exon_9	0	+	43	194
chr1	204931210	204931311	GeneC|Exon_9	0	+	44	194
chr1	204931210	204931311	GeneC|Exon_9	0	+	45	193
chr1	204931210	204931311	GeneC|Exon_9	0	+	46	193
chr1	204931210	204931311	GeneC|Exon_9	0	+	47	196
chr1	204931210	204931311	GeneC|Exon_9	0	+	48	196
chr1	204931210	204931311	GeneC|Exon_9	0	+	49	196
chr1	204931210	204931311	GeneC|Exon_9	0	+	50	195
chr1	204931210	204931311	GeneC|Exon_9	0	+	51	196
chr1	204931210	204931311	GeneC|Exon_9	0	+	52	196
chr1	204931210	204931311	GeneC|Exon_9	0	+	53	196
chr1	204931210	204931311	GeneC|Exon_9	0	+	54	196
chr1	204931210	204931311	GeneC|Exon_9	0	+	55	196
chr1	204931210	204931311	GeneC|Exon_9	0	+	56	197
chr1	204931210	204931311	GeneC|Exon_9	0	+	57	195
chr1	204931210	204931311	GeneC|Exon_9	0	+	58	196
chr1	204931210	204931311	GeneC|Exon_9	0	+	59	197
chr1	204931210	204931311	GeneC|Exon_9	0	+	60	202
chr1	204931210	204931311	GeneC|Exon_9	0	+	61	203
chr1	204931210	204931311	GeneC|Exon_9	0	+	62	202
chr1	204931210	204931311	GeneC|Exon_9	0	+	63	203
chr1	204931210	204931311	GeneC|Exon_9	0	+	64	204
chr1	204931210	204931311	GeneC|Exon_9	0	+	65	204
chr1	204931210	204931311	GeneC|Exon_9	0	+	66	207
chr1	204931210	204931311	GeneC|Exon_9	0	+	67	206
chr1	204931210	204931311	GeneC|Exon_9	0	+	68	203
chr1	204931210	204931311	GeneC|Exon_9	0	+	69	204
chr1	204931210	204931311	GeneC|Exon_9	0	+	70	205
chr1	204931210	204931311	GeneC|Exon_9	0	+	71	202
chr1	204931210	204931311	GeneC|Exon_9	0	+	72	201
chr1	204931210	204931311	GeneC|Exon_9	0	+	73	201
chr1	204931210	204931311	GeneC|Exon_9	0	+	74	200
chr1	204931210	204931311	GeneC|Exon_9	0	+	75	197
chr1	204931210	204931311	GeneC|Exon_9	0	+	76	198
chr1	204931210	204931311	GeneC|Exon_9	0	+	77	197
chr1	204931210	204931311	GeneC|Exon_9	0	+	78	197
chr1	204931210	204931311	GeneC|Exon_9	0	+	79	197
chr1	204931210	204931311	GeneC|Exon_9	0	+	80	197
chr1	204931210	204931311	GeneC|Exon_9	0	+	81	198
chr1	204931210	204931311	GeneC|Exon_9	0	+	82	196
chr1	204931210	204931311	GeneC|Exon_9	0	+	83	197
chr1	204931210	204931311	GeneC|Exon_9	0	+	84	196
chr1	204931210	204931311	GeneC|Exon_9	0	+	85	198
chr1	204931210	204931311	GeneC|Exon_9	0	+	86	198
chr1	204931210	204931311	GeneC|Exon_9	0	+	87	198
chr1	204931210	204931311	GeneC|Exon_9	0	+	88	199
chr1	204931210	204931311	GeneC|Exon_9	0	+	89	200
chr1	204931210	204931311	GeneC|Exon_9	0	+	90	199
chr1	204931210	204931311	GeneC|Exon_9	0	+	91	197
chr1	204931210	204931311	GeneC|Exon_9	0	+	92	196
chr1	204931210	204931311	GeneC|Exon_9	0	+	93	195
chr1	204931210	204931311	GeneC|Exon_9	0	+	94	195
chr1	204931210	204931311	GeneC|Exon_9	0	+	95	195
chr1	204931210	204931311	GeneC|Exon_9	0	+	96	194
chr1	204931210	204931311	GeneC|Exon_9	0	+	97	191
chr1	204931210	204931311	GeneC|Exon_9	0	+	98	189
chr1	204931210	204931311	GeneC|Exon_9	0	+	99	187
chr1	204931210	204931311	GeneC|Exon_9	0	+	100	184
chr1	204931210	204931311	GeneC|Exon_9	0	+	101	183
chr1	204937351	204937513	GeneC|Exon_10	0	+	1	169
chr1	204937351	204937513	GeneC|Exon_10	0	+	2	169
chr1	204937351	204937513	GeneC|Exon_10	0	+	3	170
chr1	204937351	204937513	GeneC|Exon_10	0	+	4	170
chr1	204937351	204937513	GeneC|Exon_10	0	+	5	170
chr1	204937351	204937513	GeneC|Exon_10	0	+	6	169
chr1	204937351	204937513	GeneC|Exon_10	0	+	7	169
chr1	204937351	204937513	GeneC|Exon_10	0	+	8	169
chr1	204937351	204937513	GeneC|Exon_10	0	+	9	170
chr1	204937351	204937513	GeneC|Exon_10	0	+	10	172
chr1	204937351	204937513	GeneC|Exon_10	0	+	11	173
chr1	204937351	204937513	GeneC|Exon_10	0	+	12	172
chr1	204937351	204937513	GeneC|Exon_10	0	+	13	172
chr1	204937351	204937513	GeneC|Exon_10	0	+	14	176
chr1	204937351	204937513	GeneC|Exon_10	0	+	15	175
chr1	204937351	204937513	GeneC|Exon_10	0	+	16	174
chr1	204937351	204937513	GeneC|Exon_10	0	+	17	174
chr1	204937351	204937513	GeneC|Exon_10	0	+	18	175
chr1	204937351	204937513	GeneC|Exon_10	0	+	19	178
chr1	204937351	204937513	GeneC|Exon_10	0	+	20	180
chr1	204937351	204937513	GeneC|Exon_10	0	+	21	180
chr1	204937351	204937513	GeneC|Exon_10	0	+	22	181
chr1	204937351	204937513	GeneC|Exon_10	0	+	23	182
chr1	204937351	204937513	GeneC|Exon_10	0	+	24	181
chr1	204937351	204937513	GeneC|Exon_10	0	+	25	181
chr1	204937351	204937513	GeneC|Exon_10	0	+	26	183
chr1	204937351	204937513	GeneC|Exon_10	0	+	27	181
chr1	204937351	204937513	GeneC|Exon_10	0	+	28	180
chr1	204937351	204937513	GeneC|Exon_10	0	+	29	180
chr1	204937351	204937513	GeneC|Exon_10	0	+	30	183
chr1	204937351	204937513	GeneC|Exon_10	0	+	31	183
chr1	204937351	204937513	GeneC|Exon_10	0	+	32	185
chr1	204937351	204937513	GeneC|Exon_10	0	+	33	188
chr1	204937351	204937513	GeneC|Exon_10	0	+	34	191
chr1	204937351	204937513	GeneC|Exon_10	0	+	35	191
chr1	204937351	204937513	GeneC|Exon_10	0	+	36	192
chr1	204937351	204937513	GeneC|Exon_10	0	+	37	194
chr1	204937351	204937513	GeneC|Exon_10	0	+	38	195
chr1	204937351	204937513	GeneC|Exon_10	0	+	39	195
chr1	204937351	204937513	GeneC|Exon_10	0	+	40	194
chr1	204937351	204937513	GeneC|Exon_10	0	+	41	193
chr1	204937351	204937513	GeneC|Exon_10	0	+	42	192
chr1	204937351	204937513	GeneC|Exon_10	0	+	43	194
chr1	204937351	204937513	GeneC|Exon_10	0	+	44	194
chr1	204937351	204937513	GeneC|Exon_10	0	+	45	193
chr1	204937351	204937513	GeneC|Exon_10	0	+	46	192
chr1	204937351	204937513	GeneC|Exon_10	0	+	47	192
chr1	204937351	204937513	GeneC|Exon_10	0	+	48	191
chr1	204937351	204937513	GeneC|Exon_10	0	+	49	190
chr1	204937351	204937513	GeneC|Exon_10	0	+	50	190
chr1	204937351	204937513	GeneC|Exon_10	0	+	51	192
chr1	204937351	204937513	GeneC|Exon_10	0	+	52	192
chr1	204937351	204937513	GeneC|Exon_10	0	+	53	197
chr1	204937351	204937513	GeneC|Exon_10	0	+	54	200
chr1	204937351	204937513	GeneC|Exon_10	0	+	55	201
chr1	204937351	204937513	GeneC|Exon_10	0	+	56	202
chr1	204937351	204937513	GeneC|Exon_10	0	+	57	203
chr1	204937351	204937513	GeneC|Exon_10	0	+	58	203
chr1	204937351	204937513	GeneC|Exon_10	0	+	59	203
chr1	204937351	204937513	GeneC|Exon_10	0	+	60	201
chr1	204937351	204937513	GeneC|Exon_10	0	+	61	199
chr1	204937351	204937513	GeneC|Exon_10	0	+	62	199
chr1	204937351	204937513	GeneC|Exon_10	0	+	63	201
chr1	204937351	204937513	GeneC|Exon_10	0	+	64	202
chr1	204937351	204937513	GeneC|Exon_10	0	+	65	203
chr1	204937351	204937513	GeneC|Exon_10	0	+	66	203
chr1	204937351	204937513	GeneC|Exon_10	0	+	67	202
chr1	204937351	204937513	GeneC|Exon_10	0	+	68	203
chr1	204937351	204937513	GeneC|Exon_10	0	+	69	203
chr1	204937351	204937513	GeneC|Exon_10	0	+	70	202
chr1	204937351	204937513	GeneC|Exon_10	0	+	71	198
chr1	204937351	204937513	GeneC|Exon_10	0	+	72	200
chr1	204937351	204937513	GeneC|Exon_10	0	+	73	201
chr1	204937351	204937513	GeneC|Exon_10	0	+	74	202
chr1	204937351	204937513	GeneC|Exon_10	0	+	75	205
chr1	204937351	204937513	GeneC|Exon_10	0	+	76	206
chr1	204937351	204937513	GeneC|Exon_10	0	+	77	204
chr1	204937351	204937513	GeneC|Exon_10	0	+	78	205
chr1	204937351	204937513	GeneC|Exon_10	0	+	79	203
chr1	204937351	204937513	GeneC|Exon_10	0	+	80	204
chr1	204937351	204937513	GeneC|Exon_10	0	+	81	203
chr1	204937351	204937513	GeneC|Exon_10	0	+	82	202
chr1	204937351	204937513	GeneC|Exon_10	0	+	83	205
chr1	204937351	204937513	GeneC|Exon_10	0	+	84	203
chr1	204937351	204937513	GeneC|Exon_10	0	+	85	202
chr1	204937351	204937513	GeneC|Exon_10	0	+	86	199
chr1	204937351	204937513	GeneC|Exon_10	0	+	87	196
chr1	204937351	204937513	GeneC|Exon_10	0	+	88	194
chr1	204937351	204937513	GeneC|Exon_10	0	+	89	193
chr1	204937351	204937513	GeneC|Exon_10	0	+	90	193
chr1	204937351	204937513	GeneC|Exon_10	0	+	91	194
chr1	204937351	204937513	GeneC|Exon_10	0	+	92	196
chr1	204937351	204937513	GeneC|Exon_10	0	+	93	199
chr1	204937351	204937513	GeneC|Exon_10	0	+	94	202
chr1	204937351	204937513	GeneC|Exon_10	0	+	95	205
chr1	204937351	204937513	GeneC|Exon_10	0	+	96	205
chr1	204937351	204937513	GeneC|Exon_10	0	+	97	205
chr1	204937351	204937513	GeneC|Exon_10	0	+	98	202
chr1	204937351	204937513	GeneC|Exon_10	0	+	99	202
chr1	204937351	204937513	GeneC|Exon_10	0	+	100	202
chr1	204937351	204937513	GeneC|Exon_10	0	+	101	204
chr1	204937351	204937513	GeneC|Exon_10	0	+	102	204
chr1	204937351	204937513	GeneC|Exon_10	0	+	103	203
chr1	204937351	204937513	GeneC|Exon_10	0	+	104	203
chr1	204937351	204937513	GeneC|Exon_10	0	+	105	203
chr1	204937351	204937513	GeneC|Exon_10	0	+	106	204
chr1	204937351	204937513	GeneC|Exon_10	0	+	107	204
chr1	204937351	204937513	GeneC|Exon_10	0	+	108	208
chr1	204937351	204937513	GeneC|Exon_10	0	+	109	207
chr1	204937351	204937513	GeneC|Exon_10	0	+	110	205
chr1	204937351	204937513	GeneC|Exon_10	0	+	111	205
chr1	204937351	204937513	GeneC|Exon_10	0	+	112	206
chr1	204937351	204937513	GeneC|Exon_10	0	+	113	207
chr1	204937351	204937513	GeneC|Exon_10	0	+	114	208
chr1	204937351	204937513	GeneC|Exon_10	0	+	115	208
chr1	204937351	204937513	GeneC|Exon_10	0	+	116	208
chr1	204937351	204937513	GeneC|Exon_10	0	+	117	208
chr1	204937351	204937513	GeneC|Exon_10	0	+	118	210
chr1	204937351	204937513	GeneC|Exon_10	0	+	119	210
chr1	204937351	204937513	GeneC|Exon_10	0	+	120	211
chr1	204937351	204937513	GeneC|Exon_10	0	+	121	211
chr1	204937351	204937513	GeneC|Exon_10	0	+	122	212
chr1	204937351	204937513	GeneC|Exon_10	0	+	123	211
chr1	204937351	204937513	GeneC|Exon_10	0	+	124	211
chr1	204937351	204937513	GeneC|Exon_10	0	+	125	209
chr1	204937351	204937513	GeneC|Exon_10	0	+	126	205
chr1	204937351	204937513	GeneC|Exon_10	0	+	127	204
chr1	204937351	204937513	GeneC|Exon_10	0	+	128	202
chr1	204937351	204937513	GeneC|Exon_10	0	+	129	197
chr1	204937351	204937513	GeneC|Exon_10	0	+	130	198
chr1	204937351	204937513	GeneC|Exon_10	0	+	131	196
chr1	204937351	204937513	GeneC|Exon_10	0	+	132	196
chr1	204937351	204937513	GeneC|Exon_10	0	+	133	197
chr1	204937351	204937513	GeneC|Exon_10	0	+	134	193
chr1	204937351	204937513	GeneC|Exon_10	0	+	135	194
chr1	204937351	204937513	GeneC|Exon_10	0	+	136	193
chr1	204937351	204937513	GeneC|Exon_10	0	+	137	192
chr1	204937351	204937513	GeneC|Exon_10	0	+	138	192
chr1	204937351	204937513	GeneC|Exon_10	0	+	139	190
chr1	204937351	204937513	GeneC|Exon_10	0	+	140	190
[truncated: 156,337 more rows]
