# Supplementary material for: A Robust Protocol to Increase NimbleGen SeqCap EZ Multiplexing Capacity to 96 Samples
Source: PLoS One. 2015 Apr 14;10(4):e0123872. doi: 10.1371/journal.pone.0123872 (PMC4397063; doi:10.1371/journal.pone.0123872)
Supplement: S1 Dataset — (GZ) [file pone.0123872.s005.gz › Raw_Data/sampleD/sampleD.BaseCoverage.txt]

chr1	67861445	67861595	GeneS|SNP_2	0	+	1	124
chr1	67861445	67861595	GeneS|SNP_2	0	+	2	125
chr1	67861445	67861595	GeneS|SNP_2	0	+	3	124
chr1	67861445	67861595	GeneS|SNP_2	0	+	4	124
chr1	67861445	67861595	GeneS|SNP_2	0	+	5	124
chr1	67861445	67861595	GeneS|SNP_2	0	+	6	125
chr1	67861445	67861595	GeneS|SNP_2	0	+	7	125
chr1	67861445	67861595	GeneS|SNP_2	0	+	8	125
chr1	67861445	67861595	GeneS|SNP_2	0	+	9	127
chr1	67861445	67861595	GeneS|SNP_2	0	+	10	125
chr1	67861445	67861595	GeneS|SNP_2	0	+	11	124
chr1	67861445	67861595	GeneS|SNP_2	0	+	12	125
chr1	67861445	67861595	GeneS|SNP_2	0	+	13	122
chr1	67861445	67861595	GeneS|SNP_2	0	+	14	123
chr1	67861445	67861595	GeneS|SNP_2	0	+	15	124
chr1	67861445	67861595	GeneS|SNP_2	0	+	16	126
chr1	67861445	67861595	GeneS|SNP_2	0	+	17	126
chr1	67861445	67861595	GeneS|SNP_2	0	+	18	127
chr1	67861445	67861595	GeneS|SNP_2	0	+	19	127
chr1	67861445	67861595	GeneS|SNP_2	0	+	20	126
chr1	67861445	67861595	GeneS|SNP_2	0	+	21	125
chr1	67861445	67861595	GeneS|SNP_2	0	+	22	128
chr1	67861445	67861595	GeneS|SNP_2	0	+	23	128
chr1	67861445	67861595	GeneS|SNP_2	0	+	24	130
chr1	67861445	67861595	GeneS|SNP_2	0	+	25	130
chr1	67861445	67861595	GeneS|SNP_2	0	+	26	132
chr1	67861445	67861595	GeneS|SNP_2	0	+	27	133
chr1	67861445	67861595	GeneS|SNP_2	0	+	28	133
chr1	67861445	67861595	GeneS|SNP_2	0	+	29	134
chr1	67861445	67861595	GeneS|SNP_2	0	+	30	133
chr1	67861445	67861595	GeneS|SNP_2	0	+	31	134
chr1	67861445	67861595	GeneS|SNP_2	0	+	32	134
chr1	67861445	67861595	GeneS|SNP_2	0	+	33	134
chr1	67861445	67861595	GeneS|SNP_2	0	+	34	134
chr1	67861445	67861595	GeneS|SNP_2	0	+	35	133
chr1	67861445	67861595	GeneS|SNP_2	0	+	36	133
chr1	67861445	67861595	GeneS|SNP_2	0	+	37	135
chr1	67861445	67861595	GeneS|SNP_2	0	+	38	136
chr1	67861445	67861595	GeneS|SNP_2	0	+	39	135
chr1	67861445	67861595	GeneS|SNP_2	0	+	40	136
chr1	67861445	67861595	GeneS|SNP_2	0	+	41	136
chr1	67861445	67861595	GeneS|SNP_2	0	+	42	136
chr1	67861445	67861595	GeneS|SNP_2	0	+	43	136
chr1	67861445	67861595	GeneS|SNP_2	0	+	44	138
chr1	67861445	67861595	GeneS|SNP_2	0	+	45	138
chr1	67861445	67861595	GeneS|SNP_2	0	+	46	138
chr1	67861445	67861595	GeneS|SNP_2	0	+	47	137
chr1	67861445	67861595	GeneS|SNP_2	0	+	48	137
chr1	67861445	67861595	GeneS|SNP_2	0	+	49	137
chr1	67861445	67861595	GeneS|SNP_2	0	+	50	137
chr1	67861445	67861595	GeneS|SNP_2	0	+	51	137
chr1	67861445	67861595	GeneS|SNP_2	0	+	52	137
chr1	67861445	67861595	GeneS|SNP_2	0	+	53	135
chr1	67861445	67861595	GeneS|SNP_2	0	+	54	135
chr1	67861445	67861595	GeneS|SNP_2	0	+	55	136
chr1	67861445	67861595	GeneS|SNP_2	0	+	56	137
chr1	67861445	67861595	GeneS|SNP_2	0	+	57	137
chr1	67861445	67861595	GeneS|SNP_2	0	+	58	137
chr1	67861445	67861595	GeneS|SNP_2	0	+	59	135
chr1	67861445	67861595	GeneS|SNP_2	0	+	60	136
chr1	67861445	67861595	GeneS|SNP_2	0	+	61	136
chr1	67861445	67861595	GeneS|SNP_2	0	+	62	134
chr1	67861445	67861595	GeneS|SNP_2	0	+	63	131
chr1	67861445	67861595	GeneS|SNP_2	0	+	64	132
chr1	67861445	67861595	GeneS|SNP_2	0	+	65	128
chr1	67861445	67861595	GeneS|SNP_2	0	+	66	129
chr1	67861445	67861595	GeneS|SNP_2	0	+	67	130
chr1	67861445	67861595	GeneS|SNP_2	0	+	68	129
chr1	67861445	67861595	GeneS|SNP_2	0	+	69	128
chr1	67861445	67861595	GeneS|SNP_2	0	+	70	125
chr1	67861445	67861595	GeneS|SNP_2	0	+	71	124
chr1	67861445	67861595	GeneS|SNP_2	0	+	72	124
chr1	67861445	67861595	GeneS|SNP_2	0	+	73	123
chr1	67861445	67861595	GeneS|SNP_2	0	+	74	125
chr1	67861445	67861595	GeneS|SNP_2	0	+	75	125
chr1	67861445	67861595	GeneS|SNP_2	0	+	76	125
chr1	67861445	67861595	GeneS|SNP_2	0	+	77	124
chr1	67861445	67861595	GeneS|SNP_2	0	+	78	124
chr1	67861445	67861595	GeneS|SNP_2	0	+	79	125
chr1	67861445	67861595	GeneS|SNP_2	0	+	80	124
chr1	67861445	67861595	GeneS|SNP_2	0	+	81	125
chr1	67861445	67861595	GeneS|SNP_2	0	+	82	123
chr1	67861445	67861595	GeneS|SNP_2	0	+	83	121
chr1	67861445	67861595	GeneS|SNP_2	0	+	84	122
chr1	67861445	67861595	GeneS|SNP_2	0	+	85	123
chr1	67861445	67861595	GeneS|SNP_2	0	+	86	123
chr1	67861445	67861595	GeneS|SNP_2	0	+	87	123
chr1	67861445	67861595	GeneS|SNP_2	0	+	88	124
chr1	67861445	67861595	GeneS|SNP_2	0	+	89	124
chr1	67861445	67861595	GeneS|SNP_2	0	+	90	122
chr1	67861445	67861595	GeneS|SNP_2	0	+	91	121
chr1	67861445	67861595	GeneS|SNP_2	0	+	92	122
chr1	67861445	67861595	GeneS|SNP_2	0	+	93	124
chr1	67861445	67861595	GeneS|SNP_2	0	+	94	126
chr1	67861445	67861595	GeneS|SNP_2	0	+	95	130
chr1	67861445	67861595	GeneS|SNP_2	0	+	96	130
chr1	67861445	67861595	GeneS|SNP_2	0	+	97	127
chr1	67861445	67861595	GeneS|SNP_2	0	+	98	125
chr1	67861445	67861595	GeneS|SNP_2	0	+	99	127
chr1	67861445	67861595	GeneS|SNP_2	0	+	100	127
chr1	67861445	67861595	GeneS|SNP_2	0	+	101	128
chr1	67861445	67861595	GeneS|SNP_2	0	+	102	127
chr1	67861445	67861595	GeneS|SNP_2	0	+	103	127
chr1	67861445	67861595	GeneS|SNP_2	0	+	104	126
chr1	67861445	67861595	GeneS|SNP_2	0	+	105	129
chr1	67861445	67861595	GeneS|SNP_2	0	+	106	128
chr1	67861445	67861595	GeneS|SNP_2	0	+	107	127
chr1	67861445	67861595	GeneS|SNP_2	0	+	108	126
chr1	67861445	67861595	GeneS|SNP_2	0	+	109	125
chr1	67861445	67861595	GeneS|SNP_2	0	+	110	125
chr1	67861445	67861595	GeneS|SNP_2	0	+	111	122
chr1	67861445	67861595	GeneS|SNP_2	0	+	112	122
chr1	67861445	67861595	GeneS|SNP_2	0	+	113	122
chr1	67861445	67861595	GeneS|SNP_2	0	+	114	120
chr1	67861445	67861595	GeneS|SNP_2	0	+	115	121
chr1	67861445	67861595	GeneS|SNP_2	0	+	116	120
chr1	67861445	67861595	GeneS|SNP_2	0	+	117	120
chr1	67861445	67861595	GeneS|SNP_2	0	+	118	121
chr1	67861445	67861595	GeneS|SNP_2	0	+	119	123
chr1	67861445	67861595	GeneS|SNP_2	0	+	120	123
chr1	67861445	67861595	GeneS|SNP_2	0	+	121	125
chr1	67861445	67861595	GeneS|SNP_2	0	+	122	124
chr1	67861445	67861595	GeneS|SNP_2	0	+	123	124
chr1	67861445	67861595	GeneS|SNP_2	0	+	124	125
chr1	67861445	67861595	GeneS|SNP_2	0	+	125	126
chr1	67861445	67861595	GeneS|SNP_2	0	+	126	126
chr1	67861445	67861595	GeneS|SNP_2	0	+	127	126
chr1	67861445	67861595	GeneS|SNP_2	0	+	128	126
chr1	67861445	67861595	GeneS|SNP_2	0	+	129	126
chr1	67861445	67861595	GeneS|SNP_2	0	+	130	127
chr1	67861445	67861595	GeneS|SNP_2	0	+	131	127
chr1	67861445	67861595	GeneS|SNP_2	0	+	132	127
chr1	67861445	67861595	GeneS|SNP_2	0	+	133	127
chr1	67861445	67861595	GeneS|SNP_2	0	+	134	127
chr1	67861445	67861595	GeneS|SNP_2	0	+	135	127
chr1	67861445	67861595	GeneS|SNP_2	0	+	136	127
chr1	67861445	67861595	GeneS|SNP_2	0	+	137	126
chr1	67861445	67861595	GeneS|SNP_2	0	+	138	125
chr1	67861445	67861595	GeneS|SNP_2	0	+	139	123
chr1	67861445	67861595	GeneS|SNP_2	0	+	140	124
chr1	67861445	67861595	GeneS|SNP_2	0	+	141	124
chr1	67861445	67861595	GeneS|SNP_2	0	+	142	122
chr1	67861445	67861595	GeneS|SNP_2	0	+	143	122
chr1	67861445	67861595	GeneS|SNP_2	0	+	144	122
chr1	67861445	67861595	GeneS|SNP_2	0	+	145	122
chr1	67861445	67861595	GeneS|SNP_2	0	+	146	124
chr1	67861445	67861595	GeneS|SNP_2	0	+	147	125
chr1	67861445	67861595	GeneS|SNP_2	0	+	148	125
chr1	67861445	67861595	GeneS|SNP_2	0	+	149	127
chr1	67861445	67861595	GeneS|SNP_2	0	+	150	126
chr1	179520431	179520581	GeneS|SNP_1	0	+	1	140
chr1	179520431	179520581	GeneS|SNP_1	0	+	2	139
chr1	179520431	179520581	GeneS|SNP_1	0	+	3	138
chr1	179520431	179520581	GeneS|SNP_1	0	+	4	140
chr1	179520431	179520581	GeneS|SNP_1	0	+	5	141
chr1	179520431	179520581	GeneS|SNP_1	0	+	6	141
chr1	179520431	179520581	GeneS|SNP_1	0	+	7	145
chr1	179520431	179520581	GeneS|SNP_1	0	+	8	146
chr1	179520431	179520581	GeneS|SNP_1	0	+	9	147
chr1	179520431	179520581	GeneS|SNP_1	0	+	10	150
chr1	179520431	179520581	GeneS|SNP_1	0	+	11	151
chr1	179520431	179520581	GeneS|SNP_1	0	+	12	151
chr1	179520431	179520581	GeneS|SNP_1	0	+	13	150
chr1	179520431	179520581	GeneS|SNP_1	0	+	14	150
chr1	179520431	179520581	GeneS|SNP_1	0	+	15	152
chr1	179520431	179520581	GeneS|SNP_1	0	+	16	153
chr1	179520431	179520581	GeneS|SNP_1	0	+	17	154
chr1	179520431	179520581	GeneS|SNP_1	0	+	18	153
chr1	179520431	179520581	GeneS|SNP_1	0	+	19	154
chr1	179520431	179520581	GeneS|SNP_1	0	+	20	153
chr1	179520431	179520581	GeneS|SNP_1	0	+	21	152
chr1	179520431	179520581	GeneS|SNP_1	0	+	22	152
chr1	179520431	179520581	GeneS|SNP_1	0	+	23	150
chr1	179520431	179520581	GeneS|SNP_1	0	+	24	149
chr1	179520431	179520581	GeneS|SNP_1	0	+	25	148
chr1	179520431	179520581	GeneS|SNP_1	0	+	26	146
chr1	179520431	179520581	GeneS|SNP_1	0	+	27	145
chr1	179520431	179520581	GeneS|SNP_1	0	+	28	144
chr1	179520431	179520581	GeneS|SNP_1	0	+	29	145
chr1	179520431	179520581	GeneS|SNP_1	0	+	30	148
chr1	179520431	179520581	GeneS|SNP_1	0	+	31	149
chr1	179520431	179520581	GeneS|SNP_1	0	+	32	151
chr1	179520431	179520581	GeneS|SNP_1	0	+	33	154
chr1	179520431	179520581	GeneS|SNP_1	0	+	34	153
chr1	179520431	179520581	GeneS|SNP_1	0	+	35	153
chr1	179520431	179520581	GeneS|SNP_1	0	+	36	152
chr1	179520431	179520581	GeneS|SNP_1	0	+	37	152
chr1	179520431	179520581	GeneS|SNP_1	0	+	38	153
chr1	179520431	179520581	GeneS|SNP_1	0	+	39	152
chr1	179520431	179520581	GeneS|SNP_1	0	+	40	154
chr1	179520431	179520581	GeneS|SNP_1	0	+	41	154
chr1	179520431	179520581	GeneS|SNP_1	0	+	42	157
chr1	179520431	179520581	GeneS|SNP_1	0	+	43	158
chr1	179520431	179520581	GeneS|SNP_1	0	+	44	159
chr1	179520431	179520581	GeneS|SNP_1	0	+	45	162
chr1	179520431	179520581	GeneS|SNP_1	0	+	46	163
chr1	179520431	179520581	GeneS|SNP_1	0	+	47	161
chr1	179520431	179520581	GeneS|SNP_1	0	+	48	161
chr1	179520431	179520581	GeneS|SNP_1	0	+	49	161
chr1	179520431	179520581	GeneS|SNP_1	0	+	50	161
chr1	179520431	179520581	GeneS|SNP_1	0	+	51	160
chr1	179520431	179520581	GeneS|SNP_1	0	+	52	161
chr1	179520431	179520581	GeneS|SNP_1	0	+	53	164
chr1	179520431	179520581	GeneS|SNP_1	0	+	54	163
chr1	179520431	179520581	GeneS|SNP_1	0	+	55	162
chr1	179520431	179520581	GeneS|SNP_1	0	+	56	164
chr1	179520431	179520581	GeneS|SNP_1	0	+	57	162
chr1	179520431	179520581	GeneS|SNP_1	0	+	58	162
chr1	179520431	179520581	GeneS|SNP_1	0	+	59	160
chr1	179520431	179520581	GeneS|SNP_1	0	+	60	160
chr1	179520431	179520581	GeneS|SNP_1	0	+	61	158
chr1	179520431	179520581	GeneS|SNP_1	0	+	62	157
chr1	179520431	179520581	GeneS|SNP_1	0	+	63	155
chr1	179520431	179520581	GeneS|SNP_1	0	+	64	156
chr1	179520431	179520581	GeneS|SNP_1	0	+	65	152
chr1	179520431	179520581	GeneS|SNP_1	0	+	66	150
chr1	179520431	179520581	GeneS|SNP_1	0	+	67	154
chr1	179520431	179520581	GeneS|SNP_1	0	+	68	153
chr1	179520431	179520581	GeneS|SNP_1	0	+	69	152
chr1	179520431	179520581	GeneS|SNP_1	0	+	70	151
chr1	179520431	179520581	GeneS|SNP_1	0	+	71	151
chr1	179520431	179520581	GeneS|SNP_1	0	+	72	152
chr1	179520431	179520581	GeneS|SNP_1	0	+	73	151
chr1	179520431	179520581	GeneS|SNP_1	0	+	74	151
chr1	179520431	179520581	GeneS|SNP_1	0	+	75	149
chr1	179520431	179520581	GeneS|SNP_1	0	+	76	146
chr1	179520431	179520581	GeneS|SNP_1	0	+	77	147
chr1	179520431	179520581	GeneS|SNP_1	0	+	78	146
chr1	179520431	179520581	GeneS|SNP_1	0	+	79	147
chr1	179520431	179520581	GeneS|SNP_1	0	+	80	145
chr1	179520431	179520581	GeneS|SNP_1	0	+	81	145
chr1	179520431	179520581	GeneS|SNP_1	0	+	82	145
chr1	179520431	179520581	GeneS|SNP_1	0	+	83	146
chr1	179520431	179520581	GeneS|SNP_1	0	+	84	144
chr1	179520431	179520581	GeneS|SNP_1	0	+	85	145
chr1	179520431	179520581	GeneS|SNP_1	0	+	86	143
chr1	179520431	179520581	GeneS|SNP_1	0	+	87	144
chr1	179520431	179520581	GeneS|SNP_1	0	+	88	145
chr1	179520431	179520581	GeneS|SNP_1	0	+	89	146
chr1	179520431	179520581	GeneS|SNP_1	0	+	90	147
chr1	179520431	179520581	GeneS|SNP_1	0	+	91	146
chr1	179520431	179520581	GeneS|SNP_1	0	+	92	146
chr1	179520431	179520581	GeneS|SNP_1	0	+	93	145
chr1	179520431	179520581	GeneS|SNP_1	0	+	94	145
chr1	179520431	179520581	GeneS|SNP_1	0	+	95	145
chr1	179520431	179520581	GeneS|SNP_1	0	+	96	148
chr1	179520431	179520581	GeneS|SNP_1	0	+	97	148
chr1	179520431	179520581	GeneS|SNP_1	0	+	98	148
chr1	179520431	179520581	GeneS|SNP_1	0	+	99	147
chr1	179520431	179520581	GeneS|SNP_1	0	+	100	146
chr1	179520431	179520581	GeneS|SNP_1	0	+	101	146
chr1	179520431	179520581	GeneS|SNP_1	0	+	102	149
chr1	179520431	179520581	GeneS|SNP_1	0	+	103	147
chr1	179520431	179520581	GeneS|SNP_1	0	+	104	148
chr1	179520431	179520581	GeneS|SNP_1	0	+	105	149
chr1	179520431	179520581	GeneS|SNP_1	0	+	106	147
chr1	179520431	179520581	GeneS|SNP_1	0	+	107	149
chr1	179520431	179520581	GeneS|SNP_1	0	+	108	150
chr1	179520431	179520581	GeneS|SNP_1	0	+	109	154
chr1	179520431	179520581	GeneS|SNP_1	0	+	110	154
chr1	179520431	179520581	GeneS|SNP_1	0	+	111	155
chr1	179520431	179520581	GeneS|SNP_1	0	+	112	155
chr1	179520431	179520581	GeneS|SNP_1	0	+	113	155
chr1	179520431	179520581	GeneS|SNP_1	0	+	114	154
chr1	179520431	179520581	GeneS|SNP_1	0	+	115	154
chr1	179520431	179520581	GeneS|SNP_1	0	+	116	154
chr1	179520431	179520581	GeneS|SNP_1	0	+	117	154
chr1	179520431	179520581	GeneS|SNP_1	0	+	118	154
chr1	179520431	179520581	GeneS|SNP_1	0	+	119	154
chr1	179520431	179520581	GeneS|SNP_1	0	+	120	156
chr1	179520431	179520581	GeneS|SNP_1	0	+	121	153
chr1	179520431	179520581	GeneS|SNP_1	0	+	122	152
chr1	179520431	179520581	GeneS|SNP_1	0	+	123	153
chr1	179520431	179520581	GeneS|SNP_1	0	+	124	154
chr1	179520431	179520581	GeneS|SNP_1	0	+	125	153
chr1	179520431	179520581	GeneS|SNP_1	0	+	126	154
chr1	179520431	179520581	GeneS|SNP_1	0	+	127	153
chr1	179520431	179520581	GeneS|SNP_1	0	+	128	152
chr1	179520431	179520581	GeneS|SNP_1	0	+	129	153
chr1	179520431	179520581	GeneS|SNP_1	0	+	130	151
chr1	179520431	179520581	GeneS|SNP_1	0	+	131	151
chr1	179520431	179520581	GeneS|SNP_1	0	+	132	149
chr1	179520431	179520581	GeneS|SNP_1	0	+	133	148
chr1	179520431	179520581	GeneS|SNP_1	0	+	134	146
chr1	179520431	179520581	GeneS|SNP_1	0	+	135	145
chr1	179520431	179520581	GeneS|SNP_1	0	+	136	143
chr1	179520431	179520581	GeneS|SNP_1	0	+	137	145
chr1	179520431	179520581	GeneS|SNP_1	0	+	138	146
chr1	179520431	179520581	GeneS|SNP_1	0	+	139	146
chr1	179520431	179520581	GeneS|SNP_1	0	+	140	145
chr1	179520431	179520581	GeneS|SNP_1	0	+	141	146
chr1	179520431	179520581	GeneS|SNP_1	0	+	142	144
chr1	179520431	179520581	GeneS|SNP_1	0	+	143	145
chr1	179520431	179520581	GeneS|SNP_1	0	+	144	145
chr1	179520431	179520581	GeneS|SNP_1	0	+	145	144
chr1	179520431	179520581	GeneS|SNP_1	0	+	146	143
chr1	179520431	179520581	GeneS|SNP_1	0	+	147	142
chr1	179520431	179520581	GeneS|SNP_1	0	+	148	141
chr1	179520431	179520581	GeneS|SNP_1	0	+	149	140
chr1	179520431	179520581	GeneS|SNP_1	0	+	150	136
chr1	204797731	204797935	GeneC|Exon_1	0	+	1	15
chr1	204797731	204797935	GeneC|Exon_1	0	+	2	15
chr1	204797731	204797935	GeneC|Exon_1	0	+	3	15
chr1	204797731	204797935	GeneC|Exon_1	0	+	4	15
chr1	204797731	204797935	GeneC|Exon_1	0	+	5	15
chr1	204797731	204797935	GeneC|Exon_1	0	+	6	15
chr1	204797731	204797935	GeneC|Exon_1	0	+	7	15
chr1	204797731	204797935	GeneC|Exon_1	0	+	8	15
chr1	204797731	204797935	GeneC|Exon_1	0	+	9	15
chr1	204797731	204797935	GeneC|Exon_1	0	+	10	16
chr1	204797731	204797935	GeneC|Exon_1	0	+	11	16
chr1	204797731	204797935	GeneC|Exon_1	0	+	12	16
chr1	204797731	204797935	GeneC|Exon_1	0	+	13	16
chr1	204797731	204797935	GeneC|Exon_1	0	+	14	17
chr1	204797731	204797935	GeneC|Exon_1	0	+	15	17
chr1	204797731	204797935	GeneC|Exon_1	0	+	16	17
chr1	204797731	204797935	GeneC|Exon_1	0	+	17	17
chr1	204797731	204797935	GeneC|Exon_1	0	+	18	17
chr1	204797731	204797935	GeneC|Exon_1	0	+	19	17
chr1	204797731	204797935	GeneC|Exon_1	0	+	20	17
chr1	204797731	204797935	GeneC|Exon_1	0	+	21	17
chr1	204797731	204797935	GeneC|Exon_1	0	+	22	17
chr1	204797731	204797935	GeneC|Exon_1	0	+	23	17
chr1	204797731	204797935	GeneC|Exon_1	0	+	24	17
chr1	204797731	204797935	GeneC|Exon_1	0	+	25	17
chr1	204797731	204797935	GeneC|Exon_1	0	+	26	17
chr1	204797731	204797935	GeneC|Exon_1	0	+	27	17
chr1	204797731	204797935	GeneC|Exon_1	0	+	28	18
chr1	204797731	204797935	GeneC|Exon_1	0	+	29	18
chr1	204797731	204797935	GeneC|Exon_1	0	+	30	18
chr1	204797731	204797935	GeneC|Exon_1	0	+	31	18
chr1	204797731	204797935	GeneC|Exon_1	0	+	32	18
chr1	204797731	204797935	GeneC|Exon_1	0	+	33	20
chr1	204797731	204797935	GeneC|Exon_1	0	+	34	20
chr1	204797731	204797935	GeneC|Exon_1	0	+	35	20
chr1	204797731	204797935	GeneC|Exon_1	0	+	36	21
chr1	204797731	204797935	GeneC|Exon_1	0	+	37	20
chr1	204797731	204797935	GeneC|Exon_1	0	+	38	21
chr1	204797731	204797935	GeneC|Exon_1	0	+	39	21
chr1	204797731	204797935	GeneC|Exon_1	0	+	40	21
chr1	204797731	204797935	GeneC|Exon_1	0	+	41	22
chr1	204797731	204797935	GeneC|Exon_1	0	+	42	22
chr1	204797731	204797935	GeneC|Exon_1	0	+	43	22
chr1	204797731	204797935	GeneC|Exon_1	0	+	44	23
chr1	204797731	204797935	GeneC|Exon_1	0	+	45	23
chr1	204797731	204797935	GeneC|Exon_1	0	+	46	22
chr1	204797731	204797935	GeneC|Exon_1	0	+	47	22
chr1	204797731	204797935	GeneC|Exon_1	0	+	48	23
chr1	204797731	204797935	GeneC|Exon_1	0	+	49	23
chr1	204797731	204797935	GeneC|Exon_1	0	+	50	25
chr1	204797731	204797935	GeneC|Exon_1	0	+	51	26
chr1	204797731	204797935	GeneC|Exon_1	0	+	52	27
chr1	204797731	204797935	GeneC|Exon_1	0	+	53	27
chr1	204797731	204797935	GeneC|Exon_1	0	+	54	28
chr1	204797731	204797935	GeneC|Exon_1	0	+	55	29
chr1	204797731	204797935	GeneC|Exon_1	0	+	56	29
chr1	204797731	204797935	GeneC|Exon_1	0	+	57	29
chr1	204797731	204797935	GeneC|Exon_1	0	+	58	29
chr1	204797731	204797935	GeneC|Exon_1	0	+	59	30
chr1	204797731	204797935	GeneC|Exon_1	0	+	60	30
chr1	204797731	204797935	GeneC|Exon_1	0	+	61	30
chr1	204797731	204797935	GeneC|Exon_1	0	+	62	30
chr1	204797731	204797935	GeneC|Exon_1	0	+	63	30
chr1	204797731	204797935	GeneC|Exon_1	0	+	64	30
chr1	204797731	204797935	GeneC|Exon_1	0	+	65	31
chr1	204797731	204797935	GeneC|Exon_1	0	+	66	31
chr1	204797731	204797935	GeneC|Exon_1	0	+	67	31
chr1	204797731	204797935	GeneC|Exon_1	0	+	68	32
chr1	204797731	204797935	GeneC|Exon_1	0	+	69	32
chr1	204797731	204797935	GeneC|Exon_1	0	+	70	33
chr1	204797731	204797935	GeneC|Exon_1	0	+	71	33
chr1	204797731	204797935	GeneC|Exon_1	0	+	72	34
chr1	204797731	204797935	GeneC|Exon_1	0	+	73	34
chr1	204797731	204797935	GeneC|Exon_1	0	+	74	34
chr1	204797731	204797935	GeneC|Exon_1	0	+	75	34
chr1	204797731	204797935	GeneC|Exon_1	0	+	76	34
chr1	204797731	204797935	GeneC|Exon_1	0	+	77	35
chr1	204797731	204797935	GeneC|Exon_1	0	+	78	35
chr1	204797731	204797935	GeneC|Exon_1	0	+	79	35
chr1	204797731	204797935	GeneC|Exon_1	0	+	80	35
chr1	204797731	204797935	GeneC|Exon_1	0	+	81	35
chr1	204797731	204797935	GeneC|Exon_1	0	+	82	35
chr1	204797731	204797935	GeneC|Exon_1	0	+	83	35
chr1	204797731	204797935	GeneC|Exon_1	0	+	84	36
chr1	204797731	204797935	GeneC|Exon_1	0	+	85	36
chr1	204797731	204797935	GeneC|Exon_1	0	+	86	36
chr1	204797731	204797935	GeneC|Exon_1	0	+	87	37
chr1	204797731	204797935	GeneC|Exon_1	0	+	88	37
chr1	204797731	204797935	GeneC|Exon_1	0	+	89	37
chr1	204797731	204797935	GeneC|Exon_1	0	+	90	38
chr1	204797731	204797935	GeneC|Exon_1	0	+	91	36
chr1	204797731	204797935	GeneC|Exon_1	0	+	92	36
chr1	204797731	204797935	GeneC|Exon_1	0	+	93	36
chr1	204797731	204797935	GeneC|Exon_1	0	+	94	36
chr1	204797731	204797935	GeneC|Exon_1	0	+	95	36
chr1	204797731	204797935	GeneC|Exon_1	0	+	96	37
chr1	204797731	204797935	GeneC|Exon_1	0	+	97	39
chr1	204797731	204797935	GeneC|Exon_1	0	+	98	39
chr1	204797731	204797935	GeneC|Exon_1	0	+	99	38
chr1	204797731	204797935	GeneC|Exon_1	0	+	100	38
chr1	204797731	204797935	GeneC|Exon_1	0	+	101	38
chr1	204797731	204797935	GeneC|Exon_1	0	+	102	39
chr1	204797731	204797935	GeneC|Exon_1	0	+	103	39
chr1	204797731	204797935	GeneC|Exon_1	0	+	104	38
chr1	204797731	204797935	GeneC|Exon_1	0	+	105	38
chr1	204797731	204797935	GeneC|Exon_1	0	+	106	38
chr1	204797731	204797935	GeneC|Exon_1	0	+	107	38
chr1	204797731	204797935	GeneC|Exon_1	0	+	108	39
chr1	204797731	204797935	GeneC|Exon_1	0	+	109	38
chr1	204797731	204797935	GeneC|Exon_1	0	+	110	38
chr1	204797731	204797935	GeneC|Exon_1	0	+	111	40
chr1	204797731	204797935	GeneC|Exon_1	0	+	112	40
chr1	204797731	204797935	GeneC|Exon_1	0	+	113	40
chr1	204797731	204797935	GeneC|Exon_1	0	+	114	40
chr1	204797731	204797935	GeneC|Exon_1	0	+	115	40
chr1	204797731	204797935	GeneC|Exon_1	0	+	116	39
chr1	204797731	204797935	GeneC|Exon_1	0	+	117	39
chr1	204797731	204797935	GeneC|Exon_1	0	+	118	41
chr1	204797731	204797935	GeneC|Exon_1	0	+	119	40
chr1	204797731	204797935	GeneC|Exon_1	0	+	120	40
chr1	204797731	204797935	GeneC|Exon_1	0	+	121	39
chr1	204797731	204797935	GeneC|Exon_1	0	+	122	40
chr1	204797731	204797935	GeneC|Exon_1	0	+	123	41
chr1	204797731	204797935	GeneC|Exon_1	0	+	124	41
chr1	204797731	204797935	GeneC|Exon_1	0	+	125	40
chr1	204797731	204797935	GeneC|Exon_1	0	+	126	38
chr1	204797731	204797935	GeneC|Exon_1	0	+	127	38
chr1	204797731	204797935	GeneC|Exon_1	0	+	128	38
chr1	204797731	204797935	GeneC|Exon_1	0	+	129	35
chr1	204797731	204797935	GeneC|Exon_1	0	+	130	35
chr1	204797731	204797935	GeneC|Exon_1	0	+	131	35
chr1	204797731	204797935	GeneC|Exon_1	0	+	132	35
chr1	204797731	204797935	GeneC|Exon_1	0	+	133	35
chr1	204797731	204797935	GeneC|Exon_1	0	+	134	35
chr1	204797731	204797935	GeneC|Exon_1	0	+	135	35
chr1	204797731	204797935	GeneC|Exon_1	0	+	136	36
chr1	204797731	204797935	GeneC|Exon_1	0	+	137	36
chr1	204797731	204797935	GeneC|Exon_1	0	+	138	36
chr1	204797731	204797935	GeneC|Exon_1	0	+	139	37
chr1	204797731	204797935	GeneC|Exon_1	0	+	140	37
chr1	204797731	204797935	GeneC|Exon_1	0	+	141	37
chr1	204797731	204797935	GeneC|Exon_1	0	+	142	38
chr1	204797731	204797935	GeneC|Exon_1	0	+	143	39
chr1	204797731	204797935	GeneC|Exon_1	0	+	144	39
chr1	204797731	204797935	GeneC|Exon_1	0	+	145	39
chr1	204797731	204797935	GeneC|Exon_1	0	+	146	39
chr1	204797731	204797935	GeneC|Exon_1	0	+	147	40
chr1	204797731	204797935	GeneC|Exon_1	0	+	148	40
chr1	204797731	204797935	GeneC|Exon_1	0	+	149	40
chr1	204797731	204797935	GeneC|Exon_1	0	+	150	42
chr1	204797731	204797935	GeneC|Exon_1	0	+	151	42
chr1	204797731	204797935	GeneC|Exon_1	0	+	152	42
chr1	204797731	204797935	GeneC|Exon_1	0	+	153	42
chr1	204797731	204797935	GeneC|Exon_1	0	+	154	42
chr1	204797731	204797935	GeneC|Exon_1	0	+	155	41
chr1	204797731	204797935	GeneC|Exon_1	0	+	156	41
chr1	204797731	204797935	GeneC|Exon_1	0	+	157	41
chr1	204797731	204797935	GeneC|Exon_1	0	+	158	41
chr1	204797731	204797935	GeneC|Exon_1	0	+	159	41
chr1	204797731	204797935	GeneC|Exon_1	0	+	160	41
chr1	204797731	204797935	GeneC|Exon_1	0	+	161	40
chr1	204797731	204797935	GeneC|Exon_1	0	+	162	40
chr1	204797731	204797935	GeneC|Exon_1	0	+	163	40
chr1	204797731	204797935	GeneC|Exon_1	0	+	164	41
chr1	204797731	204797935	GeneC|Exon_1	0	+	165	42
chr1	204797731	204797935	GeneC|Exon_1	0	+	166	42
chr1	204797731	204797935	GeneC|Exon_1	0	+	167	42
chr1	204797731	204797935	GeneC|Exon_1	0	+	168	43
chr1	204797731	204797935	GeneC|Exon_1	0	+	169	43
chr1	204797731	204797935	GeneC|Exon_1	0	+	170	43
chr1	204797731	204797935	GeneC|Exon_1	0	+	171	43
chr1	204797731	204797935	GeneC|Exon_1	0	+	172	43
chr1	204797731	204797935	GeneC|Exon_1	0	+	173	44
chr1	204797731	204797935	GeneC|Exon_1	0	+	174	44
chr1	204797731	204797935	GeneC|Exon_1	0	+	175	44
chr1	204797731	204797935	GeneC|Exon_1	0	+	176	44
chr1	204797731	204797935	GeneC|Exon_1	0	+	177	44
chr1	204797731	204797935	GeneC|Exon_1	0	+	178	42
chr1	204797731	204797935	GeneC|Exon_1	0	+	179	42
chr1	204797731	204797935	GeneC|Exon_1	0	+	180	43
chr1	204797731	204797935	GeneC|Exon_1	0	+	181	43
chr1	204797731	204797935	GeneC|Exon_1	0	+	182	43
chr1	204797731	204797935	GeneC|Exon_1	0	+	183	42
chr1	204797731	204797935	GeneC|Exon_1	0	+	184	41
chr1	204797731	204797935	GeneC|Exon_1	0	+	185	41
chr1	204797731	204797935	GeneC|Exon_1	0	+	186	41
chr1	204797731	204797935	GeneC|Exon_1	0	+	187	40
chr1	204797731	204797935	GeneC|Exon_1	0	+	188	40
chr1	204797731	204797935	GeneC|Exon_1	0	+	189	40
chr1	204797731	204797935	GeneC|Exon_1	0	+	190	39
chr1	204797731	204797935	GeneC|Exon_1	0	+	191	39
chr1	204797731	204797935	GeneC|Exon_1	0	+	192	39
chr1	204797731	204797935	GeneC|Exon_1	0	+	193	39
chr1	204797731	204797935	GeneC|Exon_1	0	+	194	39
chr1	204797731	204797935	GeneC|Exon_1	0	+	195	38
chr1	204797731	204797935	GeneC|Exon_1	0	+	196	38
chr1	204797731	204797935	GeneC|Exon_1	0	+	197	41
chr1	204797731	204797935	GeneC|Exon_1	0	+	198	41
chr1	204797731	204797935	GeneC|Exon_1	0	+	199	40
chr1	204797731	204797935	GeneC|Exon_1	0	+	200	40
chr1	204797731	204797935	GeneC|Exon_1	0	+	201	38
chr1	204797731	204797935	GeneC|Exon_1	0	+	202	38
chr1	204797731	204797935	GeneC|Exon_1	0	+	203	38
chr1	204797731	204797935	GeneC|Exon_1	0	+	204	38
chr1	204889734	204889893	GeneC|Exon_2	0	+	1	131
chr1	204889734	204889893	GeneC|Exon_2	0	+	2	131
chr1	204889734	204889893	GeneC|Exon_2	0	+	3	129
chr1	204889734	204889893	GeneC|Exon_2	0	+	4	130
chr1	204889734	204889893	GeneC|Exon_2	0	+	5	131
chr1	204889734	204889893	GeneC|Exon_2	0	+	6	132
chr1	204889734	204889893	GeneC|Exon_2	0	+	7	133
chr1	204889734	204889893	GeneC|Exon_2	0	+	8	134
chr1	204889734	204889893	GeneC|Exon_2	0	+	9	135
chr1	204889734	204889893	GeneC|Exon_2	0	+	10	134
chr1	204889734	204889893	GeneC|Exon_2	0	+	11	135
chr1	204889734	204889893	GeneC|Exon_2	0	+	12	136
chr1	204889734	204889893	GeneC|Exon_2	0	+	13	137
chr1	204889734	204889893	GeneC|Exon_2	0	+	14	139
chr1	204889734	204889893	GeneC|Exon_2	0	+	15	139
chr1	204889734	204889893	GeneC|Exon_2	0	+	16	138
chr1	204889734	204889893	GeneC|Exon_2	0	+	17	138
chr1	204889734	204889893	GeneC|Exon_2	0	+	18	138
chr1	204889734	204889893	GeneC|Exon_2	0	+	19	139
chr1	204889734	204889893	GeneC|Exon_2	0	+	20	139
chr1	204889734	204889893	GeneC|Exon_2	0	+	21	140
chr1	204889734	204889893	GeneC|Exon_2	0	+	22	140
chr1	204889734	204889893	GeneC|Exon_2	0	+	23	141
chr1	204889734	204889893	GeneC|Exon_2	0	+	24	140
chr1	204889734	204889893	GeneC|Exon_2	0	+	25	140
chr1	204889734	204889893	GeneC|Exon_2	0	+	26	140
chr1	204889734	204889893	GeneC|Exon_2	0	+	27	142
chr1	204889734	204889893	GeneC|Exon_2	0	+	28	144
chr1	204889734	204889893	GeneC|Exon_2	0	+	29	144
chr1	204889734	204889893	GeneC|Exon_2	0	+	30	142
chr1	204889734	204889893	GeneC|Exon_2	0	+	31	140
chr1	204889734	204889893	GeneC|Exon_2	0	+	32	140
chr1	204889734	204889893	GeneC|Exon_2	0	+	33	140
chr1	204889734	204889893	GeneC|Exon_2	0	+	34	140
chr1	204889734	204889893	GeneC|Exon_2	0	+	35	139
chr1	204889734	204889893	GeneC|Exon_2	0	+	36	139
chr1	204889734	204889893	GeneC|Exon_2	0	+	37	139
chr1	204889734	204889893	GeneC|Exon_2	0	+	38	137
chr1	204889734	204889893	GeneC|Exon_2	0	+	39	137
chr1	204889734	204889893	GeneC|Exon_2	0	+	40	137
chr1	204889734	204889893	GeneC|Exon_2	0	+	41	137
chr1	204889734	204889893	GeneC|Exon_2	0	+	42	141
chr1	204889734	204889893	GeneC|Exon_2	0	+	43	143
chr1	204889734	204889893	GeneC|Exon_2	0	+	44	143
chr1	204889734	204889893	GeneC|Exon_2	0	+	45	143
chr1	204889734	204889893	GeneC|Exon_2	0	+	46	143
chr1	204889734	204889893	GeneC|Exon_2	0	+	47	143
chr1	204889734	204889893	GeneC|Exon_2	0	+	48	143
chr1	204889734	204889893	GeneC|Exon_2	0	+	49	143
chr1	204889734	204889893	GeneC|Exon_2	0	+	50	142
chr1	204889734	204889893	GeneC|Exon_2	0	+	51	140
chr1	204889734	204889893	GeneC|Exon_2	0	+	52	136
chr1	204889734	204889893	GeneC|Exon_2	0	+	53	137
chr1	204889734	204889893	GeneC|Exon_2	0	+	54	138
chr1	204889734	204889893	GeneC|Exon_2	0	+	55	139
chr1	204889734	204889893	GeneC|Exon_2	0	+	56	139
chr1	204889734	204889893	GeneC|Exon_2	0	+	57	140
chr1	204889734	204889893	GeneC|Exon_2	0	+	58	142
chr1	204889734	204889893	GeneC|Exon_2	0	+	59	141
chr1	204889734	204889893	GeneC|Exon_2	0	+	60	141
chr1	204889734	204889893	GeneC|Exon_2	0	+	61	142
chr1	204889734	204889893	GeneC|Exon_2	0	+	62	143
chr1	204889734	204889893	GeneC|Exon_2	0	+	63	143
chr1	204889734	204889893	GeneC|Exon_2	0	+	64	145
chr1	204889734	204889893	GeneC|Exon_2	0	+	65	146
chr1	204889734	204889893	GeneC|Exon_2	0	+	66	146
chr1	204889734	204889893	GeneC|Exon_2	0	+	67	146
chr1	204889734	204889893	GeneC|Exon_2	0	+	68	147
chr1	204889734	204889893	GeneC|Exon_2	0	+	69	144
chr1	204889734	204889893	GeneC|Exon_2	0	+	70	143
chr1	204889734	204889893	GeneC|Exon_2	0	+	71	145
chr1	204889734	204889893	GeneC|Exon_2	0	+	72	144
chr1	204889734	204889893	GeneC|Exon_2	0	+	73	148
chr1	204889734	204889893	GeneC|Exon_2	0	+	74	150
chr1	204889734	204889893	GeneC|Exon_2	0	+	75	150
chr1	204889734	204889893	GeneC|Exon_2	0	+	76	150
chr1	204889734	204889893	GeneC|Exon_2	0	+	77	149
chr1	204889734	204889893	GeneC|Exon_2	0	+	78	148
chr1	204889734	204889893	GeneC|Exon_2	0	+	79	147
chr1	204889734	204889893	GeneC|Exon_2	0	+	80	148
chr1	204889734	204889893	GeneC|Exon_2	0	+	81	148
chr1	204889734	204889893	GeneC|Exon_2	0	+	82	147
chr1	204889734	204889893	GeneC|Exon_2	0	+	83	147
chr1	204889734	204889893	GeneC|Exon_2	0	+	84	146
chr1	204889734	204889893	GeneC|Exon_2	0	+	85	147
chr1	204889734	204889893	GeneC|Exon_2	0	+	86	146
chr1	204889734	204889893	GeneC|Exon_2	0	+	87	145
chr1	204889734	204889893	GeneC|Exon_2	0	+	88	146
chr1	204889734	204889893	GeneC|Exon_2	0	+	89	146
chr1	204889734	204889893	GeneC|Exon_2	0	+	90	145
chr1	204889734	204889893	GeneC|Exon_2	0	+	91	147
chr1	204889734	204889893	GeneC|Exon_2	0	+	92	143
chr1	204889734	204889893	GeneC|Exon_2	0	+	93	144
chr1	204889734	204889893	GeneC|Exon_2	0	+	94	145
chr1	204889734	204889893	GeneC|Exon_2	0	+	95	145
chr1	204889734	204889893	GeneC|Exon_2	0	+	96	144
chr1	204889734	204889893	GeneC|Exon_2	0	+	97	144
chr1	204889734	204889893	GeneC|Exon_2	0	+	98	143
chr1	204889734	204889893	GeneC|Exon_2	0	+	99	143
chr1	204889734	204889893	GeneC|Exon_2	0	+	100	142
chr1	204889734	204889893	GeneC|Exon_2	0	+	101	141
chr1	204889734	204889893	GeneC|Exon_2	0	+	102	141
chr1	204889734	204889893	GeneC|Exon_2	0	+	103	142
chr1	204889734	204889893	GeneC|Exon_2	0	+	104	142
chr1	204889734	204889893	GeneC|Exon_2	0	+	105	141
chr1	204889734	204889893	GeneC|Exon_2	0	+	106	140
chr1	204889734	204889893	GeneC|Exon_2	0	+	107	137
chr1	204889734	204889893	GeneC|Exon_2	0	+	108	139
chr1	204889734	204889893	GeneC|Exon_2	0	+	109	140
chr1	204889734	204889893	GeneC|Exon_2	0	+	110	141
chr1	204889734	204889893	GeneC|Exon_2	0	+	111	142
chr1	204889734	204889893	GeneC|Exon_2	0	+	112	142
chr1	204889734	204889893	GeneC|Exon_2	0	+	113	139
chr1	204889734	204889893	GeneC|Exon_2	0	+	114	139
chr1	204889734	204889893	GeneC|Exon_2	0	+	115	139
chr1	204889734	204889893	GeneC|Exon_2	0	+	116	139
chr1	204889734	204889893	GeneC|Exon_2	0	+	117	140
chr1	204889734	204889893	GeneC|Exon_2	0	+	118	140
chr1	204889734	204889893	GeneC|Exon_2	0	+	119	140
chr1	204889734	204889893	GeneC|Exon_2	0	+	120	140
chr1	204889734	204889893	GeneC|Exon_2	0	+	121	142
chr1	204889734	204889893	GeneC|Exon_2	0	+	122	142
chr1	204889734	204889893	GeneC|Exon_2	0	+	123	141
chr1	204889734	204889893	GeneC|Exon_2	0	+	124	139
chr1	204889734	204889893	GeneC|Exon_2	0	+	125	137
chr1	204889734	204889893	GeneC|Exon_2	0	+	126	136
chr1	204889734	204889893	GeneC|Exon_2	0	+	127	134
chr1	204889734	204889893	GeneC|Exon_2	0	+	128	135
chr1	204889734	204889893	GeneC|Exon_2	0	+	129	131
chr1	204889734	204889893	GeneC|Exon_2	0	+	130	132
chr1	204889734	204889893	GeneC|Exon_2	0	+	131	133
chr1	204889734	204889893	GeneC|Exon_2	0	+	132	136
chr1	204889734	204889893	GeneC|Exon_2	0	+	133	133
chr1	204889734	204889893	GeneC|Exon_2	0	+	134	134
chr1	204889734	204889893	GeneC|Exon_2	0	+	135	132
chr1	204889734	204889893	GeneC|Exon_2	0	+	136	130
chr1	204889734	204889893	GeneC|Exon_2	0	+	137	130
chr1	204889734	204889893	GeneC|Exon_2	0	+	138	129
chr1	204889734	204889893	GeneC|Exon_2	0	+	139	128
chr1	204889734	204889893	GeneC|Exon_2	0	+	140	128
chr1	204889734	204889893	GeneC|Exon_2	0	+	141	127
chr1	204889734	204889893	GeneC|Exon_2	0	+	142	125
chr1	204889734	204889893	GeneC|Exon_2	0	+	143	124
chr1	204889734	204889893	GeneC|Exon_2	0	+	144	124
chr1	204889734	204889893	GeneC|Exon_2	0	+	145	124
chr1	204889734	204889893	GeneC|Exon_2	0	+	146	123
chr1	204889734	204889893	GeneC|Exon_2	0	+	147	122
chr1	204889734	204889893	GeneC|Exon_2	0	+	148	121
chr1	204889734	204889893	GeneC|Exon_2	0	+	149	120
chr1	204889734	204889893	GeneC|Exon_2	0	+	150	120
chr1	204889734	204889893	GeneC|Exon_2	0	+	151	120
chr1	204889734	204889893	GeneC|Exon_2	0	+	152	120
chr1	204889734	204889893	GeneC|Exon_2	0	+	153	120
chr1	204889734	204889893	GeneC|Exon_2	0	+	154	121
chr1	204889734	204889893	GeneC|Exon_2	0	+	155	122
chr1	204889734	204889893	GeneC|Exon_2	0	+	156	122
chr1	204889734	204889893	GeneC|Exon_2	0	+	157	121
chr1	204889734	204889893	GeneC|Exon_2	0	+	158	121
chr1	204889734	204889893	GeneC|Exon_2	0	+	159	120
chr1	204913328	204913559	GeneC|Exon_3	0	+	1	109
chr1	204913328	204913559	GeneC|Exon_3	0	+	2	109
chr1	204913328	204913559	GeneC|Exon_3	0	+	3	110
chr1	204913328	204913559	GeneC|Exon_3	0	+	4	109
chr1	204913328	204913559	GeneC|Exon_3	0	+	5	110
chr1	204913328	204913559	GeneC|Exon_3	0	+	6	113
chr1	204913328	204913559	GeneC|Exon_3	0	+	7	112
chr1	204913328	204913559	GeneC|Exon_3	0	+	8	113
chr1	204913328	204913559	GeneC|Exon_3	0	+	9	113
chr1	204913328	204913559	GeneC|Exon_3	0	+	10	115
chr1	204913328	204913559	GeneC|Exon_3	0	+	11	115
chr1	204913328	204913559	GeneC|Exon_3	0	+	12	115
chr1	204913328	204913559	GeneC|Exon_3	0	+	13	114
chr1	204913328	204913559	GeneC|Exon_3	0	+	14	115
chr1	204913328	204913559	GeneC|Exon_3	0	+	15	115
chr1	204913328	204913559	GeneC|Exon_3	0	+	16	114
chr1	204913328	204913559	GeneC|Exon_3	0	+	17	114
chr1	204913328	204913559	GeneC|Exon_3	0	+	18	115
chr1	204913328	204913559	GeneC|Exon_3	0	+	19	117
chr1	204913328	204913559	GeneC|Exon_3	0	+	20	118
chr1	204913328	204913559	GeneC|Exon_3	0	+	21	117
chr1	204913328	204913559	GeneC|Exon_3	0	+	22	117
chr1	204913328	204913559	GeneC|Exon_3	0	+	23	120
chr1	204913328	204913559	GeneC|Exon_3	0	+	24	119
chr1	204913328	204913559	GeneC|Exon_3	0	+	25	120
chr1	204913328	204913559	GeneC|Exon_3	0	+	26	120
chr1	204913328	204913559	GeneC|Exon_3	0	+	27	122
chr1	204913328	204913559	GeneC|Exon_3	0	+	28	123
chr1	204913328	204913559	GeneC|Exon_3	0	+	29	122
chr1	204913328	204913559	GeneC|Exon_3	0	+	30	122
chr1	204913328	204913559	GeneC|Exon_3	0	+	31	121
chr1	204913328	204913559	GeneC|Exon_3	0	+	32	119
chr1	204913328	204913559	GeneC|Exon_3	0	+	33	119
chr1	204913328	204913559	GeneC|Exon_3	0	+	34	115
chr1	204913328	204913559	GeneC|Exon_3	0	+	35	115
chr1	204913328	204913559	GeneC|Exon_3	0	+	36	116
chr1	204913328	204913559	GeneC|Exon_3	0	+	37	117
chr1	204913328	204913559	GeneC|Exon_3	0	+	38	119
chr1	204913328	204913559	GeneC|Exon_3	0	+	39	120
chr1	204913328	204913559	GeneC|Exon_3	0	+	40	118
chr1	204913328	204913559	GeneC|Exon_3	0	+	41	118
chr1	204913328	204913559	GeneC|Exon_3	0	+	42	118
chr1	204913328	204913559	GeneC|Exon_3	0	+	43	118
chr1	204913328	204913559	GeneC|Exon_3	0	+	44	119
chr1	204913328	204913559	GeneC|Exon_3	0	+	45	119
chr1	204913328	204913559	GeneC|Exon_3	0	+	46	118
chr1	204913328	204913559	GeneC|Exon_3	0	+	47	119
chr1	204913328	204913559	GeneC|Exon_3	0	+	48	118
chr1	204913328	204913559	GeneC|Exon_3	0	+	49	116
chr1	204913328	204913559	GeneC|Exon_3	0	+	50	116
chr1	204913328	204913559	GeneC|Exon_3	0	+	51	116
chr1	204913328	204913559	GeneC|Exon_3	0	+	52	116
chr1	204913328	204913559	GeneC|Exon_3	0	+	53	116
chr1	204913328	204913559	GeneC|Exon_3	0	+	54	117
chr1	204913328	204913559	GeneC|Exon_3	0	+	55	117
chr1	204913328	204913559	GeneC|Exon_3	0	+	56	116
chr1	204913328	204913559	GeneC|Exon_3	0	+	57	115
chr1	204913328	204913559	GeneC|Exon_3	0	+	58	114
chr1	204913328	204913559	GeneC|Exon_3	0	+	59	112
chr1	204913328	204913559	GeneC|Exon_3	0	+	60	113
chr1	204913328	204913559	GeneC|Exon_3	0	+	61	112
chr1	204913328	204913559	GeneC|Exon_3	0	+	62	112
chr1	204913328	204913559	GeneC|Exon_3	0	+	63	112
chr1	204913328	204913559	GeneC|Exon_3	0	+	64	113
chr1	204913328	204913559	GeneC|Exon_3	0	+	65	113
chr1	204913328	204913559	GeneC|Exon_3	0	+	66	114
chr1	204913328	204913559	GeneC|Exon_3	0	+	67	114
chr1	204913328	204913559	GeneC|Exon_3	0	+	68	112
chr1	204913328	204913559	GeneC|Exon_3	0	+	69	112
chr1	204913328	204913559	GeneC|Exon_3	0	+	70	113
chr1	204913328	204913559	GeneC|Exon_3	0	+	71	114
chr1	204913328	204913559	GeneC|Exon_3	0	+	72	116
chr1	204913328	204913559	GeneC|Exon_3	0	+	73	117
chr1	204913328	204913559	GeneC|Exon_3	0	+	74	119
chr1	204913328	204913559	GeneC|Exon_3	0	+	75	119
chr1	204913328	204913559	GeneC|Exon_3	0	+	76	119
chr1	204913328	204913559	GeneC|Exon_3	0	+	77	120
chr1	204913328	204913559	GeneC|Exon_3	0	+	78	116
chr1	204913328	204913559	GeneC|Exon_3	0	+	79	117
chr1	204913328	204913559	GeneC|Exon_3	0	+	80	119
chr1	204913328	204913559	GeneC|Exon_3	0	+	81	120
chr1	204913328	204913559	GeneC|Exon_3	0	+	82	121
chr1	204913328	204913559	GeneC|Exon_3	0	+	83	123
chr1	204913328	204913559	GeneC|Exon_3	0	+	84	123
chr1	204913328	204913559	GeneC|Exon_3	0	+	85	123
chr1	204913328	204913559	GeneC|Exon_3	0	+	86	124
chr1	204913328	204913559	GeneC|Exon_3	0	+	87	125
chr1	204913328	204913559	GeneC|Exon_3	0	+	88	125
chr1	204913328	204913559	GeneC|Exon_3	0	+	89	123
chr1	204913328	204913559	GeneC|Exon_3	0	+	90	123
chr1	204913328	204913559	GeneC|Exon_3	0	+	91	123
chr1	204913328	204913559	GeneC|Exon_3	0	+	92	123
chr1	204913328	204913559	GeneC|Exon_3	0	+	93	123
chr1	204913328	204913559	GeneC|Exon_3	0	+	94	123
chr1	204913328	204913559	GeneC|Exon_3	0	+	95	123
chr1	204913328	204913559	GeneC|Exon_3	0	+	96	121
chr1	204913328	204913559	GeneC|Exon_3	0	+	97	123
chr1	204913328	204913559	GeneC|Exon_3	0	+	98	123
chr1	204913328	204913559	GeneC|Exon_3	0	+	99	124
chr1	204913328	204913559	GeneC|Exon_3	0	+	100	123
chr1	204913328	204913559	GeneC|Exon_3	0	+	101	122
chr1	204913328	204913559	GeneC|Exon_3	0	+	102	122
chr1	204913328	204913559	GeneC|Exon_3	0	+	103	122
chr1	204913328	204913559	GeneC|Exon_3	0	+	104	121
chr1	204913328	204913559	GeneC|Exon_3	0	+	105	119
chr1	204913328	204913559	GeneC|Exon_3	0	+	106	119
chr1	204913328	204913559	GeneC|Exon_3	0	+	107	119
chr1	204913328	204913559	GeneC|Exon_3	0	+	108	121
chr1	204913328	204913559	GeneC|Exon_3	0	+	109	121
chr1	204913328	204913559	GeneC|Exon_3	0	+	110	121
chr1	204913328	204913559	GeneC|Exon_3	0	+	111	122
chr1	204913328	204913559	GeneC|Exon_3	0	+	112	123
chr1	204913328	204913559	GeneC|Exon_3	0	+	113	124
chr1	204913328	204913559	GeneC|Exon_3	0	+	114	125
chr1	204913328	204913559	GeneC|Exon_3	0	+	115	124
chr1	204913328	204913559	GeneC|Exon_3	0	+	116	125
chr1	204913328	204913559	GeneC|Exon_3	0	+	117	126
chr1	204913328	204913559	GeneC|Exon_3	0	+	118	126
chr1	204913328	204913559	GeneC|Exon_3	0	+	119	124
chr1	204913328	204913559	GeneC|Exon_3	0	+	120	124
chr1	204913328	204913559	GeneC|Exon_3	0	+	121	122
chr1	204913328	204913559	GeneC|Exon_3	0	+	122	123
chr1	204913328	204913559	GeneC|Exon_3	0	+	123	122
chr1	204913328	204913559	GeneC|Exon_3	0	+	124	121
chr1	204913328	204913559	GeneC|Exon_3	0	+	125	119
chr1	204913328	204913559	GeneC|Exon_3	0	+	126	120
chr1	204913328	204913559	GeneC|Exon_3	0	+	127	118
chr1	204913328	204913559	GeneC|Exon_3	0	+	128	118
chr1	204913328	204913559	GeneC|Exon_3	0	+	129	120
chr1	204913328	204913559	GeneC|Exon_3	0	+	130	122
chr1	204913328	204913559	GeneC|Exon_3	0	+	131	126
chr1	204913328	204913559	GeneC|Exon_3	0	+	132	126
chr1	204913328	204913559	GeneC|Exon_3	0	+	133	124
chr1	204913328	204913559	GeneC|Exon_3	0	+	134	121
chr1	204913328	204913559	GeneC|Exon_3	0	+	135	121
chr1	204913328	204913559	GeneC|Exon_3	0	+	136	120
chr1	204913328	204913559	GeneC|Exon_3	0	+	137	120
chr1	204913328	204913559	GeneC|Exon_3	0	+	138	121
chr1	204913328	204913559	GeneC|Exon_3	0	+	139	122
chr1	204913328	204913559	GeneC|Exon_3	0	+	140	121
chr1	204913328	204913559	GeneC|Exon_3	0	+	141	121
chr1	204913328	204913559	GeneC|Exon_3	0	+	142	120
chr1	204913328	204913559	GeneC|Exon_3	0	+	143	122
chr1	204913328	204913559	GeneC|Exon_3	0	+	144	122
chr1	204913328	204913559	GeneC|Exon_3	0	+	145	121
chr1	204913328	204913559	GeneC|Exon_3	0	+	146	124
chr1	204913328	204913559	GeneC|Exon_3	0	+	147	125
chr1	204913328	204913559	GeneC|Exon_3	0	+	148	126
chr1	204913328	204913559	GeneC|Exon_3	0	+	149	126
chr1	204913328	204913559	GeneC|Exon_3	0	+	150	126
chr1	204913328	204913559	GeneC|Exon_3	0	+	151	126
chr1	204913328	204913559	GeneC|Exon_3	0	+	152	126
chr1	204913328	204913559	GeneC|Exon_3	0	+	153	125
chr1	204913328	204913559	GeneC|Exon_3	0	+	154	124
chr1	204913328	204913559	GeneC|Exon_3	0	+	155	125
chr1	204913328	204913559	GeneC|Exon_3	0	+	156	126
chr1	204913328	204913559	GeneC|Exon_3	0	+	157	127
chr1	204913328	204913559	GeneC|Exon_3	0	+	158	129
chr1	204913328	204913559	GeneC|Exon_3	0	+	159	128
chr1	204913328	204913559	GeneC|Exon_3	0	+	160	128
chr1	204913328	204913559	GeneC|Exon_3	0	+	161	126
chr1	204913328	204913559	GeneC|Exon_3	0	+	162	127
chr1	204913328	204913559	GeneC|Exon_3	0	+	163	127
chr1	204913328	204913559	GeneC|Exon_3	0	+	164	127
chr1	204913328	204913559	GeneC|Exon_3	0	+	165	125
chr1	204913328	204913559	GeneC|Exon_3	0	+	166	125
chr1	204913328	204913559	GeneC|Exon_3	0	+	167	126
chr1	204913328	204913559	GeneC|Exon_3	0	+	168	128
chr1	204913328	204913559	GeneC|Exon_3	0	+	169	131
chr1	204913328	204913559	GeneC|Exon_3	0	+	170	131
chr1	204913328	204913559	GeneC|Exon_3	0	+	171	130
chr1	204913328	204913559	GeneC|Exon_3	0	+	172	131
chr1	204913328	204913559	GeneC|Exon_3	0	+	173	131
chr1	204913328	204913559	GeneC|Exon_3	0	+	174	127
chr1	204913328	204913559	GeneC|Exon_3	0	+	175	127
chr1	204913328	204913559	GeneC|Exon_3	0	+	176	131
chr1	204913328	204913559	GeneC|Exon_3	0	+	177	131
chr1	204913328	204913559	GeneC|Exon_3	0	+	178	129
chr1	204913328	204913559	GeneC|Exon_3	0	+	179	128
chr1	204913328	204913559	GeneC|Exon_3	0	+	180	129
chr1	204913328	204913559	GeneC|Exon_3	0	+	181	129
chr1	204913328	204913559	GeneC|Exon_3	0	+	182	129
chr1	204913328	204913559	GeneC|Exon_3	0	+	183	133
chr1	204913328	204913559	GeneC|Exon_3	0	+	184	132
chr1	204913328	204913559	GeneC|Exon_3	0	+	185	132
chr1	204913328	204913559	GeneC|Exon_3	0	+	186	132
chr1	204913328	204913559	GeneC|Exon_3	0	+	187	134
chr1	204913328	204913559	GeneC|Exon_3	0	+	188	138
chr1	204913328	204913559	GeneC|Exon_3	0	+	189	136
chr1	204913328	204913559	GeneC|Exon_3	0	+	190	135
chr1	204913328	204913559	GeneC|Exon_3	0	+	191	134
chr1	204913328	204913559	GeneC|Exon_3	0	+	192	135
chr1	204913328	204913559	GeneC|Exon_3	0	+	193	136
chr1	204913328	204913559	GeneC|Exon_3	0	+	194	136
chr1	204913328	204913559	GeneC|Exon_3	0	+	195	135
chr1	204913328	204913559	GeneC|Exon_3	0	+	196	135
chr1	204913328	204913559	GeneC|Exon_3	0	+	197	135
chr1	204913328	204913559	GeneC|Exon_3	0	+	198	134
chr1	204913328	204913559	GeneC|Exon_3	0	+	199	135
chr1	204913328	204913559	GeneC|Exon_3	0	+	200	134
chr1	204913328	204913559	GeneC|Exon_3	0	+	201	133
chr1	204913328	204913559	GeneC|Exon_3	0	+	202	132
chr1	204913328	204913559	GeneC|Exon_3	0	+	203	131
chr1	204913328	204913559	GeneC|Exon_3	0	+	204	132
chr1	204913328	204913559	GeneC|Exon_3	0	+	205	132
chr1	204913328	204913559	GeneC|Exon_3	0	+	206	132
chr1	204913328	204913559	GeneC|Exon_3	0	+	207	133
chr1	204913328	204913559	GeneC|Exon_3	0	+	208	132
chr1	204913328	204913559	GeneC|Exon_3	0	+	209	132
chr1	204913328	204913559	GeneC|Exon_3	0	+	210	133
chr1	204913328	204913559	GeneC|Exon_3	0	+	211	132
chr1	204913328	204913559	GeneC|Exon_3	0	+	212	131
chr1	204913328	204913559	GeneC|Exon_3	0	+	213	130
chr1	204913328	204913559	GeneC|Exon_3	0	+	214	131
chr1	204913328	204913559	GeneC|Exon_3	0	+	215	130
chr1	204913328	204913559	GeneC|Exon_3	0	+	216	132
chr1	204913328	204913559	GeneC|Exon_3	0	+	217	132
chr1	204913328	204913559	GeneC|Exon_3	0	+	218	133
chr1	204913328	204913559	GeneC|Exon_3	0	+	219	134
chr1	204913328	204913559	GeneC|Exon_3	0	+	220	133
chr1	204913328	204913559	GeneC|Exon_3	0	+	221	133
chr1	204913328	204913559	GeneC|Exon_3	0	+	222	131
chr1	204913328	204913559	GeneC|Exon_3	0	+	223	130
chr1	204913328	204913559	GeneC|Exon_3	0	+	224	129
chr1	204913328	204913559	GeneC|Exon_3	0	+	225	126
chr1	204913328	204913559	GeneC|Exon_3	0	+	226	125
chr1	204913328	204913559	GeneC|Exon_3	0	+	227	124
chr1	204913328	204913559	GeneC|Exon_3	0	+	228	120
chr1	204913328	204913559	GeneC|Exon_3	0	+	229	120
chr1	204913328	204913559	GeneC|Exon_3	0	+	230	120
chr1	204913328	204913559	GeneC|Exon_3	0	+	231	118
chr1	204919659	204919727	GeneC|Exon_4	0	+	1	152
chr1	204919659	204919727	GeneC|Exon_4	0	+	2	152
chr1	204919659	204919727	GeneC|Exon_4	0	+	3	154
chr1	204919659	204919727	GeneC|Exon_4	0	+	4	154
chr1	204919659	204919727	GeneC|Exon_4	0	+	5	153
chr1	204919659	204919727	GeneC|Exon_4	0	+	6	154
chr1	204919659	204919727	GeneC|Exon_4	0	+	7	155
chr1	204919659	204919727	GeneC|Exon_4	0	+	8	154
chr1	204919659	204919727	GeneC|Exon_4	0	+	9	156
chr1	204919659	204919727	GeneC|Exon_4	0	+	10	157
chr1	204919659	204919727	GeneC|Exon_4	0	+	11	159
chr1	204919659	204919727	GeneC|Exon_4	0	+	12	159
chr1	204919659	204919727	GeneC|Exon_4	0	+	13	160
chr1	204919659	204919727	GeneC|Exon_4	0	+	14	161
chr1	204919659	204919727	GeneC|Exon_4	0	+	15	158
chr1	204919659	204919727	GeneC|Exon_4	0	+	16	156
chr1	204919659	204919727	GeneC|Exon_4	0	+	17	156
chr1	204919659	204919727	GeneC|Exon_4	0	+	18	155
chr1	204919659	204919727	GeneC|Exon_4	0	+	19	156
chr1	204919659	204919727	GeneC|Exon_4	0	+	20	154
chr1	204919659	204919727	GeneC|Exon_4	0	+	21	154
chr1	204919659	204919727	GeneC|Exon_4	0	+	22	154
chr1	204919659	204919727	GeneC|Exon_4	0	+	23	154
chr1	204919659	204919727	GeneC|Exon_4	0	+	24	151
chr1	204919659	204919727	GeneC|Exon_4	0	+	25	150
chr1	204919659	204919727	GeneC|Exon_4	0	+	26	152
chr1	204919659	204919727	GeneC|Exon_4	0	+	27	155
chr1	204919659	204919727	GeneC|Exon_4	0	+	28	155
chr1	204919659	204919727	GeneC|Exon_4	0	+	29	154
chr1	204919659	204919727	GeneC|Exon_4	0	+	30	154
chr1	204919659	204919727	GeneC|Exon_4	0	+	31	154
chr1	204919659	204919727	GeneC|Exon_4	0	+	32	154
chr1	204919659	204919727	GeneC|Exon_4	0	+	33	156
chr1	204919659	204919727	GeneC|Exon_4	0	+	34	157
chr1	204919659	204919727	GeneC|Exon_4	0	+	35	158
chr1	204919659	204919727	GeneC|Exon_4	0	+	36	161
chr1	204919659	204919727	GeneC|Exon_4	0	+	37	162
chr1	204919659	204919727	GeneC|Exon_4	0	+	38	161
chr1	204919659	204919727	GeneC|Exon_4	0	+	39	160
chr1	204919659	204919727	GeneC|Exon_4	0	+	40	159
chr1	204919659	204919727	GeneC|Exon_4	0	+	41	157
chr1	204919659	204919727	GeneC|Exon_4	0	+	42	158
chr1	204919659	204919727	GeneC|Exon_4	0	+	43	158
chr1	204919659	204919727	GeneC|Exon_4	0	+	44	160
chr1	204919659	204919727	GeneC|Exon_4	0	+	45	161
chr1	204919659	204919727	GeneC|Exon_4	0	+	46	162
chr1	204919659	204919727	GeneC|Exon_4	0	+	47	162
chr1	204919659	204919727	GeneC|Exon_4	0	+	48	160
chr1	204919659	204919727	GeneC|Exon_4	0	+	49	160
chr1	204919659	204919727	GeneC|Exon_4	0	+	50	161
chr1	204919659	204919727	GeneC|Exon_4	0	+	51	159
chr1	204919659	204919727	GeneC|Exon_4	0	+	52	160
chr1	204919659	204919727	GeneC|Exon_4	0	+	53	161
chr1	204919659	204919727	GeneC|Exon_4	0	+	54	161
chr1	204919659	204919727	GeneC|Exon_4	0	+	55	163
chr1	204919659	204919727	GeneC|Exon_4	0	+	56	162
chr1	204919659	204919727	GeneC|Exon_4	0	+	57	164
chr1	204919659	204919727	GeneC|Exon_4	0	+	58	166
chr1	204919659	204919727	GeneC|Exon_4	0	+	59	166
chr1	204919659	204919727	GeneC|Exon_4	0	+	60	167
chr1	204919659	204919727	GeneC|Exon_4	0	+	61	168
chr1	204919659	204919727	GeneC|Exon_4	0	+	62	167
chr1	204919659	204919727	GeneC|Exon_4	0	+	63	167
chr1	204919659	204919727	GeneC|Exon_4	0	+	64	167
chr1	204919659	204919727	GeneC|Exon_4	0	+	65	169
chr1	204919659	204919727	GeneC|Exon_4	0	+	66	170
chr1	204919659	204919727	GeneC|Exon_4	0	+	67	169
chr1	204919659	204919727	GeneC|Exon_4	0	+	68	170
chr1	204921113	204921269	GeneC|Exon_5	0	+	1	113
chr1	204921113	204921269	GeneC|Exon_5	0	+	2	115
chr1	204921113	204921269	GeneC|Exon_5	0	+	3	114
chr1	204921113	204921269	GeneC|Exon_5	0	+	4	115
chr1	204921113	204921269	GeneC|Exon_5	0	+	5	115
chr1	204921113	204921269	GeneC|Exon_5	0	+	6	116
chr1	204921113	204921269	GeneC|Exon_5	0	+	7	118
chr1	204921113	204921269	GeneC|Exon_5	0	+	8	119
chr1	204921113	204921269	GeneC|Exon_5	0	+	9	119
chr1	204921113	204921269	GeneC|Exon_5	0	+	10	118
chr1	204921113	204921269	GeneC|Exon_5	0	+	11	120
chr1	204921113	204921269	GeneC|Exon_5	0	+	12	120
chr1	204921113	204921269	GeneC|Exon_5	0	+	13	122
chr1	204921113	204921269	GeneC|Exon_5	0	+	14	124
chr1	204921113	204921269	GeneC|Exon_5	0	+	15	125
chr1	204921113	204921269	GeneC|Exon_5	0	+	16	124
chr1	204921113	204921269	GeneC|Exon_5	0	+	17	125
chr1	204921113	204921269	GeneC|Exon_5	0	+	18	127
chr1	204921113	204921269	GeneC|Exon_5	0	+	19	127
chr1	204921113	204921269	GeneC|Exon_5	0	+	20	128
chr1	204921113	204921269	GeneC|Exon_5	0	+	21	129
chr1	204921113	204921269	GeneC|Exon_5	0	+	22	130
chr1	204921113	204921269	GeneC|Exon_5	0	+	23	130
chr1	204921113	204921269	GeneC|Exon_5	0	+	24	129
chr1	204921113	204921269	GeneC|Exon_5	0	+	25	129
chr1	204921113	204921269	GeneC|Exon_5	0	+	26	124
chr1	204921113	204921269	GeneC|Exon_5	0	+	27	125
chr1	204921113	204921269	GeneC|Exon_5	0	+	28	124
chr1	204921113	204921269	GeneC|Exon_5	0	+	29	126
chr1	204921113	204921269	GeneC|Exon_5	0	+	30	129
chr1	204921113	204921269	GeneC|Exon_5	0	+	31	129
chr1	204921113	204921269	GeneC|Exon_5	0	+	32	130
chr1	204921113	204921269	GeneC|Exon_5	0	+	33	131
chr1	204921113	204921269	GeneC|Exon_5	0	+	34	132
chr1	204921113	204921269	GeneC|Exon_5	0	+	35	132
chr1	204921113	204921269	GeneC|Exon_5	0	+	36	131
chr1	204921113	204921269	GeneC|Exon_5	0	+	37	133
chr1	204921113	204921269	GeneC|Exon_5	0	+	38	133
chr1	204921113	204921269	GeneC|Exon_5	0	+	39	132
chr1	204921113	204921269	GeneC|Exon_5	0	+	40	131
chr1	204921113	204921269	GeneC|Exon_5	0	+	41	133
chr1	204921113	204921269	GeneC|Exon_5	0	+	42	131
chr1	204921113	204921269	GeneC|Exon_5	0	+	43	129
chr1	204921113	204921269	GeneC|Exon_5	0	+	44	129
chr1	204921113	204921269	GeneC|Exon_5	0	+	45	129
chr1	204921113	204921269	GeneC|Exon_5	0	+	46	129
chr1	204921113	204921269	GeneC|Exon_5	0	+	47	128
chr1	204921113	204921269	GeneC|Exon_5	0	+	48	128
chr1	204921113	204921269	GeneC|Exon_5	0	+	49	128
chr1	204921113	204921269	GeneC|Exon_5	0	+	50	129
chr1	204921113	204921269	GeneC|Exon_5	0	+	51	133
chr1	204921113	204921269	GeneC|Exon_5	0	+	52	135
chr1	204921113	204921269	GeneC|Exon_5	0	+	53	133
chr1	204921113	204921269	GeneC|Exon_5	0	+	54	134
chr1	204921113	204921269	GeneC|Exon_5	0	+	55	133
chr1	204921113	204921269	GeneC|Exon_5	0	+	56	132
chr1	204921113	204921269	GeneC|Exon_5	0	+	57	133
chr1	204921113	204921269	GeneC|Exon_5	0	+	58	133
chr1	204921113	204921269	GeneC|Exon_5	0	+	59	134
chr1	204921113	204921269	GeneC|Exon_5	0	+	60	138
chr1	204921113	204921269	GeneC|Exon_5	0	+	61	138
chr1	204921113	204921269	GeneC|Exon_5	0	+	62	138
chr1	204921113	204921269	GeneC|Exon_5	0	+	63	138
chr1	204921113	204921269	GeneC|Exon_5	0	+	64	138
chr1	204921113	204921269	GeneC|Exon_5	0	+	65	138
chr1	204921113	204921269	GeneC|Exon_5	0	+	66	138
chr1	204921113	204921269	GeneC|Exon_5	0	+	67	138
chr1	204921113	204921269	GeneC|Exon_5	0	+	68	137
chr1	204921113	204921269	GeneC|Exon_5	0	+	69	135
chr1	204921113	204921269	GeneC|Exon_5	0	+	70	136
chr1	204921113	204921269	GeneC|Exon_5	0	+	71	135
chr1	204921113	204921269	GeneC|Exon_5	0	+	72	137
chr1	204921113	204921269	GeneC|Exon_5	0	+	73	137
chr1	204921113	204921269	GeneC|Exon_5	0	+	74	140
chr1	204921113	204921269	GeneC|Exon_5	0	+	75	140
chr1	204921113	204921269	GeneC|Exon_5	0	+	76	139
chr1	204921113	204921269	GeneC|Exon_5	0	+	77	139
chr1	204921113	204921269	GeneC|Exon_5	0	+	78	138
chr1	204921113	204921269	GeneC|Exon_5	0	+	79	139
chr1	204921113	204921269	GeneC|Exon_5	0	+	80	141
chr1	204921113	204921269	GeneC|Exon_5	0	+	81	141
chr1	204921113	204921269	GeneC|Exon_5	0	+	82	143
chr1	204921113	204921269	GeneC|Exon_5	0	+	83	147
chr1	204921113	204921269	GeneC|Exon_5	0	+	84	147
chr1	204921113	204921269	GeneC|Exon_5	0	+	85	147
chr1	204921113	204921269	GeneC|Exon_5	0	+	86	147
chr1	204921113	204921269	GeneC|Exon_5	0	+	87	147
chr1	204921113	204921269	GeneC|Exon_5	0	+	88	148
chr1	204921113	204921269	GeneC|Exon_5	0	+	89	148
chr1	204921113	204921269	GeneC|Exon_5	0	+	90	142
chr1	204921113	204921269	GeneC|Exon_5	0	+	91	139
chr1	204921113	204921269	GeneC|Exon_5	0	+	92	139
chr1	204921113	204921269	GeneC|Exon_5	0	+	93	139
chr1	204921113	204921269	GeneC|Exon_5	0	+	94	139
chr1	204921113	204921269	GeneC|Exon_5	0	+	95	137
chr1	204921113	204921269	GeneC|Exon_5	0	+	96	138
chr1	204921113	204921269	GeneC|Exon_5	0	+	97	137
chr1	204921113	204921269	GeneC|Exon_5	0	+	98	137
chr1	204921113	204921269	GeneC|Exon_5	0	+	99	134
chr1	204921113	204921269	GeneC|Exon_5	0	+	100	134
chr1	204921113	204921269	GeneC|Exon_5	0	+	101	134
chr1	204921113	204921269	GeneC|Exon_5	0	+	102	131
chr1	204921113	204921269	GeneC|Exon_5	0	+	103	130
chr1	204921113	204921269	GeneC|Exon_5	0	+	104	129
chr1	204921113	204921269	GeneC|Exon_5	0	+	105	129
chr1	204921113	204921269	GeneC|Exon_5	0	+	106	129
chr1	204921113	204921269	GeneC|Exon_5	0	+	107	131
chr1	204921113	204921269	GeneC|Exon_5	0	+	108	133
chr1	204921113	204921269	GeneC|Exon_5	0	+	109	133
chr1	204921113	204921269	GeneC|Exon_5	0	+	110	132
chr1	204921113	204921269	GeneC|Exon_5	0	+	111	132
chr1	204921113	204921269	GeneC|Exon_5	0	+	112	135
chr1	204921113	204921269	GeneC|Exon_5	0	+	113	137
chr1	204921113	204921269	GeneC|Exon_5	0	+	114	137
chr1	204921113	204921269	GeneC|Exon_5	0	+	115	138
chr1	204921113	204921269	GeneC|Exon_5	0	+	116	137
chr1	204921113	204921269	GeneC|Exon_5	0	+	117	134
chr1	204921113	204921269	GeneC|Exon_5	0	+	118	136
chr1	204921113	204921269	GeneC|Exon_5	0	+	119	137
chr1	204921113	204921269	GeneC|Exon_5	0	+	120	137
chr1	204921113	204921269	GeneC|Exon_5	0	+	121	137
chr1	204921113	204921269	GeneC|Exon_5	0	+	122	136
chr1	204921113	204921269	GeneC|Exon_5	0	+	123	134
chr1	204921113	204921269	GeneC|Exon_5	0	+	124	135
chr1	204921113	204921269	GeneC|Exon_5	0	+	125	135
chr1	204921113	204921269	GeneC|Exon_5	0	+	126	136
chr1	204921113	204921269	GeneC|Exon_5	0	+	127	138
chr1	204921113	204921269	GeneC|Exon_5	0	+	128	138
chr1	204921113	204921269	GeneC|Exon_5	0	+	129	137
chr1	204921113	204921269	GeneC|Exon_5	0	+	130	136
chr1	204921113	204921269	GeneC|Exon_5	0	+	131	137
chr1	204921113	204921269	GeneC|Exon_5	0	+	132	137
chr1	204921113	204921269	GeneC|Exon_5	0	+	133	137
chr1	204921113	204921269	GeneC|Exon_5	0	+	134	139
chr1	204921113	204921269	GeneC|Exon_5	0	+	135	139
chr1	204921113	204921269	GeneC|Exon_5	0	+	136	139
chr1	204921113	204921269	GeneC|Exon_5	0	+	137	139
chr1	204921113	204921269	GeneC|Exon_5	0	+	138	141
chr1	204921113	204921269	GeneC|Exon_5	0	+	139	140
chr1	204921113	204921269	GeneC|Exon_5	0	+	140	141
chr1	204921113	204921269	GeneC|Exon_5	0	+	141	142
chr1	204921113	204921269	GeneC|Exon_5	0	+	142	142
chr1	204921113	204921269	GeneC|Exon_5	0	+	143	142
chr1	204921113	204921269	GeneC|Exon_5	0	+	144	141
chr1	204921113	204921269	GeneC|Exon_5	0	+	145	140
chr1	204921113	204921269	GeneC|Exon_5	0	+	146	140
chr1	204921113	204921269	GeneC|Exon_5	0	+	147	139
chr1	204921113	204921269	GeneC|Exon_5	0	+	148	139
chr1	204921113	204921269	GeneC|Exon_5	0	+	149	141
chr1	204921113	204921269	GeneC|Exon_5	0	+	150	141
chr1	204921113	204921269	GeneC|Exon_5	0	+	151	141
chr1	204921113	204921269	GeneC|Exon_5	0	+	152	140
chr1	204921113	204921269	GeneC|Exon_5	0	+	153	139
chr1	204921113	204921269	GeneC|Exon_5	0	+	154	139
chr1	204921113	204921269	GeneC|Exon_5	0	+	155	138
chr1	204921113	204921269	GeneC|Exon_5	0	+	156	138
chr1	204923290	204923537	GeneC|Exon_6	0	+	1	139
chr1	204923290	204923537	GeneC|Exon_6	0	+	2	141
chr1	204923290	204923537	GeneC|Exon_6	0	+	3	141
chr1	204923290	204923537	GeneC|Exon_6	0	+	4	142
chr1	204923290	204923537	GeneC|Exon_6	0	+	5	142
chr1	204923290	204923537	GeneC|Exon_6	0	+	6	143
chr1	204923290	204923537	GeneC|Exon_6	0	+	7	143
chr1	204923290	204923537	GeneC|Exon_6	0	+	8	143
chr1	204923290	204923537	GeneC|Exon_6	0	+	9	142
chr1	204923290	204923537	GeneC|Exon_6	0	+	10	141
chr1	204923290	204923537	GeneC|Exon_6	0	+	11	140
chr1	204923290	204923537	GeneC|Exon_6	0	+	12	144
chr1	204923290	204923537	GeneC|Exon_6	0	+	13	144
chr1	204923290	204923537	GeneC|Exon_6	0	+	14	145
chr1	204923290	204923537	GeneC|Exon_6	0	+	15	143
chr1	204923290	204923537	GeneC|Exon_6	0	+	16	147
chr1	204923290	204923537	GeneC|Exon_6	0	+	17	147
chr1	204923290	204923537	GeneC|Exon_6	0	+	18	151
chr1	204923290	204923537	GeneC|Exon_6	0	+	19	152
chr1	204923290	204923537	GeneC|Exon_6	0	+	20	153
chr1	204923290	204923537	GeneC|Exon_6	0	+	21	153
chr1	204923290	204923537	GeneC|Exon_6	0	+	22	150
chr1	204923290	204923537	GeneC|Exon_6	0	+	23	151
chr1	204923290	204923537	GeneC|Exon_6	0	+	24	150
chr1	204923290	204923537	GeneC|Exon_6	0	+	25	153
chr1	204923290	204923537	GeneC|Exon_6	0	+	26	153
chr1	204923290	204923537	GeneC|Exon_6	0	+	27	154
chr1	204923290	204923537	GeneC|Exon_6	0	+	28	153
chr1	204923290	204923537	GeneC|Exon_6	0	+	29	153
chr1	204923290	204923537	GeneC|Exon_6	0	+	30	152
chr1	204923290	204923537	GeneC|Exon_6	0	+	31	154
chr1	204923290	204923537	GeneC|Exon_6	0	+	32	156
chr1	204923290	204923537	GeneC|Exon_6	0	+	33	158
chr1	204923290	204923537	GeneC|Exon_6	0	+	34	158
chr1	204923290	204923537	GeneC|Exon_6	0	+	35	158
chr1	204923290	204923537	GeneC|Exon_6	0	+	36	159
chr1	204923290	204923537	GeneC|Exon_6	0	+	37	158
chr1	204923290	204923537	GeneC|Exon_6	0	+	38	159
chr1	204923290	204923537	GeneC|Exon_6	0	+	39	161
chr1	204923290	204923537	GeneC|Exon_6	0	+	40	165
chr1	204923290	204923537	GeneC|Exon_6	0	+	41	165
chr1	204923290	204923537	GeneC|Exon_6	0	+	42	166
chr1	204923290	204923537	GeneC|Exon_6	0	+	43	166
chr1	204923290	204923537	GeneC|Exon_6	0	+	44	167
chr1	204923290	204923537	GeneC|Exon_6	0	+	45	164
chr1	204923290	204923537	GeneC|Exon_6	0	+	46	163
chr1	204923290	204923537	GeneC|Exon_6	0	+	47	163
chr1	204923290	204923537	GeneC|Exon_6	0	+	48	163
chr1	204923290	204923537	GeneC|Exon_6	0	+	49	164
chr1	204923290	204923537	GeneC|Exon_6	0	+	50	163
chr1	204923290	204923537	GeneC|Exon_6	0	+	51	162
chr1	204923290	204923537	GeneC|Exon_6	0	+	52	161
chr1	204923290	204923537	GeneC|Exon_6	0	+	53	161
chr1	204923290	204923537	GeneC|Exon_6	0	+	54	160
chr1	204923290	204923537	GeneC|Exon_6	0	+	55	159
chr1	204923290	204923537	GeneC|Exon_6	0	+	56	159
chr1	204923290	204923537	GeneC|Exon_6	0	+	57	160
chr1	204923290	204923537	GeneC|Exon_6	0	+	58	159
chr1	204923290	204923537	GeneC|Exon_6	0	+	59	159
chr1	204923290	204923537	GeneC|Exon_6	0	+	60	157
chr1	204923290	204923537	GeneC|Exon_6	0	+	61	155
chr1	204923290	204923537	GeneC|Exon_6	0	+	62	155
chr1	204923290	204923537	GeneC|Exon_6	0	+	63	154
chr1	204923290	204923537	GeneC|Exon_6	0	+	64	153
chr1	204923290	204923537	GeneC|Exon_6	0	+	65	149
chr1	204923290	204923537	GeneC|Exon_6	0	+	66	149
chr1	204923290	204923537	GeneC|Exon_6	0	+	67	150
chr1	204923290	204923537	GeneC|Exon_6	0	+	68	150
chr1	204923290	204923537	GeneC|Exon_6	0	+	69	150
chr1	204923290	204923537	GeneC|Exon_6	0	+	70	151
chr1	204923290	204923537	GeneC|Exon_6	0	+	71	151
chr1	204923290	204923537	GeneC|Exon_6	0	+	72	153
chr1	204923290	204923537	GeneC|Exon_6	0	+	73	152
chr1	204923290	204923537	GeneC|Exon_6	0	+	74	153
chr1	204923290	204923537	GeneC|Exon_6	0	+	75	153
chr1	204923290	204923537	GeneC|Exon_6	0	+	76	153
chr1	204923290	204923537	GeneC|Exon_6	0	+	77	151
chr1	204923290	204923537	GeneC|Exon_6	0	+	78	151
chr1	204923290	204923537	GeneC|Exon_6	0	+	79	152
chr1	204923290	204923537	GeneC|Exon_6	0	+	80	152
chr1	204923290	204923537	GeneC|Exon_6	0	+	81	153
chr1	204923290	204923537	GeneC|Exon_6	0	+	82	154
chr1	204923290	204923537	GeneC|Exon_6	0	+	83	154
chr1	204923290	204923537	GeneC|Exon_6	0	+	84	155
chr1	204923290	204923537	GeneC|Exon_6	0	+	85	155
chr1	204923290	204923537	GeneC|Exon_6	0	+	86	154
chr1	204923290	204923537	GeneC|Exon_6	0	+	87	155
chr1	204923290	204923537	GeneC|Exon_6	0	+	88	154
chr1	204923290	204923537	GeneC|Exon_6	0	+	89	153
chr1	204923290	204923537	GeneC|Exon_6	0	+	90	154
chr1	204923290	204923537	GeneC|Exon_6	0	+	91	157
chr1	204923290	204923537	GeneC|Exon_6	0	+	92	156
chr1	204923290	204923537	GeneC|Exon_6	0	+	93	161
chr1	204923290	204923537	GeneC|Exon_6	0	+	94	162
chr1	204923290	204923537	GeneC|Exon_6	0	+	95	160
chr1	204923290	204923537	GeneC|Exon_6	0	+	96	160
chr1	204923290	204923537	GeneC|Exon_6	0	+	97	159
chr1	204923290	204923537	GeneC|Exon_6	0	+	98	159
chr1	204923290	204923537	GeneC|Exon_6	0	+	99	159
chr1	204923290	204923537	GeneC|Exon_6	0	+	100	157
chr1	204923290	204923537	GeneC|Exon_6	0	+	101	156
chr1	204923290	204923537	GeneC|Exon_6	0	+	102	156
chr1	204923290	204923537	GeneC|Exon_6	0	+	103	156
chr1	204923290	204923537	GeneC|Exon_6	0	+	104	157
chr1	204923290	204923537	GeneC|Exon_6	0	+	105	154
chr1	204923290	204923537	GeneC|Exon_6	0	+	106	156
chr1	204923290	204923537	GeneC|Exon_6	0	+	107	155
chr1	204923290	204923537	GeneC|Exon_6	0	+	108	157
chr1	204923290	204923537	GeneC|Exon_6	0	+	109	157
chr1	204923290	204923537	GeneC|Exon_6	0	+	110	153
chr1	204923290	204923537	GeneC|Exon_6	0	+	111	152
chr1	204923290	204923537	GeneC|Exon_6	0	+	112	154
chr1	204923290	204923537	GeneC|Exon_6	0	+	113	154
chr1	204923290	204923537	GeneC|Exon_6	0	+	114	153
chr1	204923290	204923537	GeneC|Exon_6	0	+	115	151
chr1	204923290	204923537	GeneC|Exon_6	0	+	116	152
chr1	204923290	204923537	GeneC|Exon_6	0	+	117	151
chr1	204923290	204923537	GeneC|Exon_6	0	+	118	150
chr1	204923290	204923537	GeneC|Exon_6	0	+	119	148
chr1	204923290	204923537	GeneC|Exon_6	0	+	120	146
chr1	204923290	204923537	GeneC|Exon_6	0	+	121	146
chr1	204923290	204923537	GeneC|Exon_6	0	+	122	143
chr1	204923290	204923537	GeneC|Exon_6	0	+	123	143
chr1	204923290	204923537	GeneC|Exon_6	0	+	124	144
chr1	204923290	204923537	GeneC|Exon_6	0	+	125	140
chr1	204923290	204923537	GeneC|Exon_6	0	+	126	140
chr1	204923290	204923537	GeneC|Exon_6	0	+	127	138
chr1	204923290	204923537	GeneC|Exon_6	0	+	128	136
chr1	204923290	204923537	GeneC|Exon_6	0	+	129	135
chr1	204923290	204923537	GeneC|Exon_6	0	+	130	135
chr1	204923290	204923537	GeneC|Exon_6	0	+	131	131
chr1	204923290	204923537	GeneC|Exon_6	0	+	132	109
chr1	204923290	204923537	GeneC|Exon_6	0	+	133	107
chr1	204923290	204923537	GeneC|Exon_6	0	+	134	108
chr1	204923290	204923537	GeneC|Exon_6	0	+	135	93
chr1	204923290	204923537	GeneC|Exon_6	0	+	136	96
chr1	204923290	204923537	GeneC|Exon_6	0	+	137	96
chr1	204923290	204923537	GeneC|Exon_6	0	+	138	98
chr1	204923290	204923537	GeneC|Exon_6	0	+	139	99
chr1	204923290	204923537	GeneC|Exon_6	0	+	140	99
chr1	204923290	204923537	GeneC|Exon_6	0	+	141	99
chr1	204923290	204923537	GeneC|Exon_6	0	+	142	100
chr1	204923290	204923537	GeneC|Exon_6	0	+	143	104
chr1	204923290	204923537	GeneC|Exon_6	0	+	144	105
chr1	204923290	204923537	GeneC|Exon_6	0	+	145	105
chr1	204923290	204923537	GeneC|Exon_6	0	+	146	103
chr1	204923290	204923537	GeneC|Exon_6	0	+	147	103
chr1	204923290	204923537	GeneC|Exon_6	0	+	148	104
chr1	204923290	204923537	GeneC|Exon_6	0	+	149	105
chr1	204923290	204923537	GeneC|Exon_6	0	+	150	106
chr1	204923290	204923537	GeneC|Exon_6	0	+	151	105
chr1	204923290	204923537	GeneC|Exon_6	0	+	152	108
chr1	204923290	204923537	GeneC|Exon_6	0	+	153	107
chr1	204923290	204923537	GeneC|Exon_6	0	+	154	110
chr1	204923290	204923537	GeneC|Exon_6	0	+	155	108
chr1	204923290	204923537	GeneC|Exon_6	0	+	156	108
chr1	204923290	204923537	GeneC|Exon_6	0	+	157	107
chr1	204923290	204923537	GeneC|Exon_6	0	+	158	107
chr1	204923290	204923537	GeneC|Exon_6	0	+	159	108
chr1	204923290	204923537	GeneC|Exon_6	0	+	160	109
chr1	204923290	204923537	GeneC|Exon_6	0	+	161	109
chr1	204923290	204923537	GeneC|Exon_6	0	+	162	108
chr1	204923290	204923537	GeneC|Exon_6	0	+	163	105
chr1	204923290	204923537	GeneC|Exon_6	0	+	164	105
chr1	204923290	204923537	GeneC|Exon_6	0	+	165	104
chr1	204923290	204923537	GeneC|Exon_6	0	+	166	103
chr1	204923290	204923537	GeneC|Exon_6	0	+	167	100
chr1	204923290	204923537	GeneC|Exon_6	0	+	168	98
chr1	204923290	204923537	GeneC|Exon_6	0	+	169	97
chr1	204923290	204923537	GeneC|Exon_6	0	+	170	101
chr1	204923290	204923537	GeneC|Exon_6	0	+	171	102
chr1	204923290	204923537	GeneC|Exon_6	0	+	172	101
chr1	204923290	204923537	GeneC|Exon_6	0	+	173	102
chr1	204923290	204923537	GeneC|Exon_6	0	+	174	105
chr1	204923290	204923537	GeneC|Exon_6	0	+	175	105
chr1	204923290	204923537	GeneC|Exon_6	0	+	176	106
chr1	204923290	204923537	GeneC|Exon_6	0	+	177	107
chr1	204923290	204923537	GeneC|Exon_6	0	+	178	105
chr1	204923290	204923537	GeneC|Exon_6	0	+	179	106
chr1	204923290	204923537	GeneC|Exon_6	0	+	180	104
chr1	204923290	204923537	GeneC|Exon_6	0	+	181	103
chr1	204923290	204923537	GeneC|Exon_6	0	+	182	102
chr1	204923290	204923537	GeneC|Exon_6	0	+	183	103
chr1	204923290	204923537	GeneC|Exon_6	0	+	184	104
chr1	204923290	204923537	GeneC|Exon_6	0	+	185	105
chr1	204923290	204923537	GeneC|Exon_6	0	+	186	105
chr1	204923290	204923537	GeneC|Exon_6	0	+	187	104
chr1	204923290	204923537	GeneC|Exon_6	0	+	188	105
chr1	204923290	204923537	GeneC|Exon_6	0	+	189	103
chr1	204923290	204923537	GeneC|Exon_6	0	+	190	103
chr1	204923290	204923537	GeneC|Exon_6	0	+	191	102
chr1	204923290	204923537	GeneC|Exon_6	0	+	192	103
chr1	204923290	204923537	GeneC|Exon_6	0	+	193	101
chr1	204923290	204923537	GeneC|Exon_6	0	+	194	100
chr1	204923290	204923537	GeneC|Exon_6	0	+	195	99
chr1	204923290	204923537	GeneC|Exon_6	0	+	196	100
chr1	204923290	204923537	GeneC|Exon_6	0	+	197	101
chr1	204923290	204923537	GeneC|Exon_6	0	+	198	101
chr1	204923290	204923537	GeneC|Exon_6	0	+	199	102
chr1	204923290	204923537	GeneC|Exon_6	0	+	200	103
chr1	204923290	204923537	GeneC|Exon_6	0	+	201	104
chr1	204923290	204923537	GeneC|Exon_6	0	+	202	106
chr1	204923290	204923537	GeneC|Exon_6	0	+	203	107
chr1	204923290	204923537	GeneC|Exon_6	0	+	204	107
chr1	204923290	204923537	GeneC|Exon_6	0	+	205	106
chr1	204923290	204923537	GeneC|Exon_6	0	+	206	107
chr1	204923290	204923537	GeneC|Exon_6	0	+	207	107
chr1	204923290	204923537	GeneC|Exon_6	0	+	208	107
chr1	204923290	204923537	GeneC|Exon_6	0	+	209	107
chr1	204923290	204923537	GeneC|Exon_6	0	+	210	109
chr1	204923290	204923537	GeneC|Exon_6	0	+	211	109
chr1	204923290	204923537	GeneC|Exon_6	0	+	212	110
chr1	204923290	204923537	GeneC|Exon_6	0	+	213	110
chr1	204923290	204923537	GeneC|Exon_6	0	+	214	111
chr1	204923290	204923537	GeneC|Exon_6	0	+	215	111
chr1	204923290	204923537	GeneC|Exon_6	0	+	216	112
chr1	204923290	204923537	GeneC|Exon_6	0	+	217	109
chr1	204923290	204923537	GeneC|Exon_6	0	+	218	109
chr1	204923290	204923537	GeneC|Exon_6	0	+	219	108
chr1	204923290	204923537	GeneC|Exon_6	0	+	220	109
chr1	204923290	204923537	GeneC|Exon_6	0	+	221	109
chr1	204923290	204923537	GeneC|Exon_6	0	+	222	110
chr1	204923290	204923537	GeneC|Exon_6	0	+	223	109
chr1	204923290	204923537	GeneC|Exon_6	0	+	224	109
chr1	204923290	204923537	GeneC|Exon_6	0	+	225	110
chr1	204923290	204923537	GeneC|Exon_6	0	+	226	111
chr1	204923290	204923537	GeneC|Exon_6	0	+	227	112
chr1	204923290	204923537	GeneC|Exon_6	0	+	228	112
chr1	204923290	204923537	GeneC|Exon_6	0	+	229	110
chr1	204923290	204923537	GeneC|Exon_6	0	+	230	109
chr1	204923290	204923537	GeneC|Exon_6	0	+	231	110
chr1	204923290	204923537	GeneC|Exon_6	0	+	232	110
chr1	204923290	204923537	GeneC|Exon_6	0	+	233	109
chr1	204923290	204923537	GeneC|Exon_6	0	+	234	111
chr1	204923290	204923537	GeneC|Exon_6	0	+	235	111
chr1	204923290	204923537	GeneC|Exon_6	0	+	236	112
chr1	204923290	204923537	GeneC|Exon_6	0	+	237	114
chr1	204923290	204923537	GeneC|Exon_6	0	+	238	112
chr1	204923290	204923537	GeneC|Exon_6	0	+	239	112
chr1	204923290	204923537	GeneC|Exon_6	0	+	240	112
chr1	204923290	204923537	GeneC|Exon_6	0	+	241	110
chr1	204923290	204923537	GeneC|Exon_6	0	+	242	109
chr1	204923290	204923537	GeneC|Exon_6	0	+	243	109
chr1	204923290	204923537	GeneC|Exon_6	0	+	244	108
chr1	204923290	204923537	GeneC|Exon_6	0	+	245	108
chr1	204923290	204923537	GeneC|Exon_6	0	+	246	108
chr1	204923290	204923537	GeneC|Exon_6	0	+	247	109
chr1	204923931	204924104	GeneC|Exon_7	0	+	1	101
chr1	204923931	204924104	GeneC|Exon_7	0	+	2	101
chr1	204923931	204924104	GeneC|Exon_7	0	+	3	103
chr1	204923931	204924104	GeneC|Exon_7	0	+	4	104
chr1	204923931	204924104	GeneC|Exon_7	0	+	5	104
chr1	204923931	204924104	GeneC|Exon_7	0	+	6	104
chr1	204923931	204924104	GeneC|Exon_7	0	+	7	106
chr1	204923931	204924104	GeneC|Exon_7	0	+	8	105
chr1	204923931	204924104	GeneC|Exon_7	0	+	9	105
chr1	204923931	204924104	GeneC|Exon_7	0	+	10	106
chr1	204923931	204924104	GeneC|Exon_7	0	+	11	107
chr1	204923931	204924104	GeneC|Exon_7	0	+	12	111
chr1	204923931	204924104	GeneC|Exon_7	0	+	13	114
chr1	204923931	204924104	GeneC|Exon_7	0	+	14	114
chr1	204923931	204924104	GeneC|Exon_7	0	+	15	114
chr1	204923931	204924104	GeneC|Exon_7	0	+	16	116
chr1	204923931	204924104	GeneC|Exon_7	0	+	17	115
chr1	204923931	204924104	GeneC|Exon_7	0	+	18	116
chr1	204923931	204924104	GeneC|Exon_7	0	+	19	118
chr1	204923931	204924104	GeneC|Exon_7	0	+	20	118
chr1	204923931	204924104	GeneC|Exon_7	0	+	21	118
chr1	204923931	204924104	GeneC|Exon_7	0	+	22	118
chr1	204923931	204924104	GeneC|Exon_7	0	+	23	116
chr1	204923931	204924104	GeneC|Exon_7	0	+	24	115
chr1	204923931	204924104	GeneC|Exon_7	0	+	25	115
chr1	204923931	204924104	GeneC|Exon_7	0	+	26	115
chr1	204923931	204924104	GeneC|Exon_7	0	+	27	114
chr1	204923931	204924104	GeneC|Exon_7	0	+	28	114
chr1	204923931	204924104	GeneC|Exon_7	0	+	29	118
chr1	204923931	204924104	GeneC|Exon_7	0	+	30	117
chr1	204923931	204924104	GeneC|Exon_7	0	+	31	118
chr1	204923931	204924104	GeneC|Exon_7	0	+	32	118
chr1	204923931	204924104	GeneC|Exon_7	0	+	33	117
chr1	204923931	204924104	GeneC|Exon_7	0	+	34	120
chr1	204923931	204924104	GeneC|Exon_7	0	+	35	121
chr1	204923931	204924104	GeneC|Exon_7	0	+	36	123
chr1	204923931	204924104	GeneC|Exon_7	0	+	37	123
chr1	204923931	204924104	GeneC|Exon_7	0	+	38	123
chr1	204923931	204924104	GeneC|Exon_7	0	+	39	123
chr1	204923931	204924104	GeneC|Exon_7	0	+	40	125
chr1	204923931	204924104	GeneC|Exon_7	0	+	41	126
chr1	204923931	204924104	GeneC|Exon_7	0	+	42	129
chr1	204923931	204924104	GeneC|Exon_7	0	+	43	129
chr1	204923931	204924104	GeneC|Exon_7	0	+	44	129
chr1	204923931	204924104	GeneC|Exon_7	0	+	45	129
chr1	204923931	204924104	GeneC|Exon_7	0	+	46	127
chr1	204923931	204924104	GeneC|Exon_7	0	+	47	128
chr1	204923931	204924104	GeneC|Exon_7	0	+	48	129
chr1	204923931	204924104	GeneC|Exon_7	0	+	49	130
chr1	204923931	204924104	GeneC|Exon_7	0	+	50	128
chr1	204923931	204924104	GeneC|Exon_7	0	+	51	131
chr1	204923931	204924104	GeneC|Exon_7	0	+	52	131
chr1	204923931	204924104	GeneC|Exon_7	0	+	53	130
chr1	204923931	204924104	GeneC|Exon_7	0	+	54	130
chr1	204923931	204924104	GeneC|Exon_7	0	+	55	129
chr1	204923931	204924104	GeneC|Exon_7	0	+	56	129
chr1	204923931	204924104	GeneC|Exon_7	0	+	57	129
chr1	204923931	204924104	GeneC|Exon_7	0	+	58	128
chr1	204923931	204924104	GeneC|Exon_7	0	+	59	129
chr1	204923931	204924104	GeneC|Exon_7	0	+	60	130
chr1	204923931	204924104	GeneC|Exon_7	0	+	61	130
chr1	204923931	204924104	GeneC|Exon_7	0	+	62	128
chr1	204923931	204924104	GeneC|Exon_7	0	+	63	130
chr1	204923931	204924104	GeneC|Exon_7	0	+	64	130
chr1	204923931	204924104	GeneC|Exon_7	0	+	65	128
chr1	204923931	204924104	GeneC|Exon_7	0	+	66	129
chr1	204923931	204924104	GeneC|Exon_7	0	+	67	129
chr1	204923931	204924104	GeneC|Exon_7	0	+	68	130
chr1	204923931	204924104	GeneC|Exon_7	0	+	69	130
chr1	204923931	204924104	GeneC|Exon_7	0	+	70	130
chr1	204923931	204924104	GeneC|Exon_7	0	+	71	127
chr1	204923931	204924104	GeneC|Exon_7	0	+	72	125
chr1	204923931	204924104	GeneC|Exon_7	0	+	73	125
chr1	204923931	204924104	GeneC|Exon_7	0	+	74	125
chr1	204923931	204924104	GeneC|Exon_7	0	+	75	126
chr1	204923931	204924104	GeneC|Exon_7	0	+	76	124
chr1	204923931	204924104	GeneC|Exon_7	0	+	77	123
chr1	204923931	204924104	GeneC|Exon_7	0	+	78	121
chr1	204923931	204924104	GeneC|Exon_7	0	+	79	120
chr1	204923931	204924104	GeneC|Exon_7	0	+	80	119
chr1	204923931	204924104	GeneC|Exon_7	0	+	81	118
chr1	204923931	204924104	GeneC|Exon_7	0	+	82	118
chr1	204923931	204924104	GeneC|Exon_7	0	+	83	118
chr1	204923931	204924104	GeneC|Exon_7	0	+	84	117
chr1	204923931	204924104	GeneC|Exon_7	0	+	85	118
chr1	204923931	204924104	GeneC|Exon_7	0	+	86	118
chr1	204923931	204924104	GeneC|Exon_7	0	+	87	116
chr1	204923931	204924104	GeneC|Exon_7	0	+	88	116
chr1	204923931	204924104	GeneC|Exon_7	0	+	89	116
chr1	204923931	204924104	GeneC|Exon_7	0	+	90	116
chr1	204923931	204924104	GeneC|Exon_7	0	+	91	116
chr1	204923931	204924104	GeneC|Exon_7	0	+	92	116
chr1	204923931	204924104	GeneC|Exon_7	0	+	93	115
chr1	204923931	204924104	GeneC|Exon_7	0	+	94	115
chr1	204923931	204924104	GeneC|Exon_7	0	+	95	117
chr1	204923931	204924104	GeneC|Exon_7	0	+	96	117
chr1	204923931	204924104	GeneC|Exon_7	0	+	97	116
chr1	204923931	204924104	GeneC|Exon_7	0	+	98	116
chr1	204923931	204924104	GeneC|Exon_7	0	+	99	114
chr1	204923931	204924104	GeneC|Exon_7	0	+	100	114
chr1	204923931	204924104	GeneC|Exon_7	0	+	101	114
chr1	204923931	204924104	GeneC|Exon_7	0	+	102	121
chr1	204923931	204924104	GeneC|Exon_7	0	+	103	121
chr1	204923931	204924104	GeneC|Exon_7	0	+	104	120
chr1	204923931	204924104	GeneC|Exon_7	0	+	105	121
chr1	204923931	204924104	GeneC|Exon_7	0	+	106	121
chr1	204923931	204924104	GeneC|Exon_7	0	+	107	120
chr1	204923931	204924104	GeneC|Exon_7	0	+	108	119
chr1	204923931	204924104	GeneC|Exon_7	0	+	109	119
chr1	204923931	204924104	GeneC|Exon_7	0	+	110	119
chr1	204923931	204924104	GeneC|Exon_7	0	+	111	119
chr1	204923931	204924104	GeneC|Exon_7	0	+	112	119
chr1	204923931	204924104	GeneC|Exon_7	0	+	113	119
chr1	204923931	204924104	GeneC|Exon_7	0	+	114	118
chr1	204923931	204924104	GeneC|Exon_7	0	+	115	118
chr1	204923931	204924104	GeneC|Exon_7	0	+	116	119
chr1	204923931	204924104	GeneC|Exon_7	0	+	117	119
chr1	204923931	204924104	GeneC|Exon_7	0	+	118	119
chr1	204923931	204924104	GeneC|Exon_7	0	+	119	120
chr1	204923931	204924104	GeneC|Exon_7	0	+	120	120
chr1	204923931	204924104	GeneC|Exon_7	0	+	121	119
chr1	204923931	204924104	GeneC|Exon_7	0	+	122	120
chr1	204923931	204924104	GeneC|Exon_7	0	+	123	120
chr1	204923931	204924104	GeneC|Exon_7	0	+	124	118
chr1	204923931	204924104	GeneC|Exon_7	0	+	125	117
chr1	204923931	204924104	GeneC|Exon_7	0	+	126	117
chr1	204923931	204924104	GeneC|Exon_7	0	+	127	118
chr1	204923931	204924104	GeneC|Exon_7	0	+	128	118
chr1	204923931	204924104	GeneC|Exon_7	0	+	129	119
chr1	204923931	204924104	GeneC|Exon_7	0	+	130	118
chr1	204923931	204924104	GeneC|Exon_7	0	+	131	116
chr1	204923931	204924104	GeneC|Exon_7	0	+	132	116
chr1	204923931	204924104	GeneC|Exon_7	0	+	133	116
chr1	204923931	204924104	GeneC|Exon_7	0	+	134	115
chr1	204923931	204924104	GeneC|Exon_7	0	+	135	114
chr1	204923931	204924104	GeneC|Exon_7	0	+	136	113
chr1	204923931	204924104	GeneC|Exon_7	0	+	137	112
chr1	204923931	204924104	GeneC|Exon_7	0	+	138	110
chr1	204923931	204924104	GeneC|Exon_7	0	+	139	109
chr1	204923931	204924104	GeneC|Exon_7	0	+	140	109
chr1	204923931	204924104	GeneC|Exon_7	0	+	141	110
chr1	204923931	204924104	GeneC|Exon_7	0	+	142	110
chr1	204923931	204924104	GeneC|Exon_7	0	+	143	108
chr1	204923931	204924104	GeneC|Exon_7	0	+	144	108
chr1	204923931	204924104	GeneC|Exon_7	0	+	145	105
chr1	204923931	204924104	GeneC|Exon_7	0	+	146	105
chr1	204923931	204924104	GeneC|Exon_7	0	+	147	104
chr1	204923931	204924104	GeneC|Exon_7	0	+	148	104
chr1	204923931	204924104	GeneC|Exon_7	0	+	149	104
chr1	204923931	204924104	GeneC|Exon_7	0	+	150	102
chr1	204923931	204924104	GeneC|Exon_7	0	+	151	99
chr1	204923931	204924104	GeneC|Exon_7	0	+	152	99
chr1	204923931	204924104	GeneC|Exon_7	0	+	153	101
chr1	204923931	204924104	GeneC|Exon_7	0	+	154	100
chr1	204923931	204924104	GeneC|Exon_7	0	+	155	99
chr1	204923931	204924104	GeneC|Exon_7	0	+	156	98
chr1	204923931	204924104	GeneC|Exon_7	0	+	157	99
chr1	204923931	204924104	GeneC|Exon_7	0	+	158	102
chr1	204923931	204924104	GeneC|Exon_7	0	+	159	101
chr1	204923931	204924104	GeneC|Exon_7	0	+	160	100
chr1	204923931	204924104	GeneC|Exon_7	0	+	161	99
chr1	204923931	204924104	GeneC|Exon_7	0	+	162	97
chr1	204923931	204924104	GeneC|Exon_7	0	+	163	94
chr1	204923931	204924104	GeneC|Exon_7	0	+	164	92
chr1	204923931	204924104	GeneC|Exon_7	0	+	165	93
chr1	204923931	204924104	GeneC|Exon_7	0	+	166	91
chr1	204923931	204924104	GeneC|Exon_7	0	+	167	89
chr1	204923931	204924104	GeneC|Exon_7	0	+	168	87
chr1	204923931	204924104	GeneC|Exon_7	0	+	169	86
chr1	204923931	204924104	GeneC|Exon_7	0	+	170	90
chr1	204923931	204924104	GeneC|Exon_7	0	+	171	90
chr1	204923931	204924104	GeneC|Exon_7	0	+	172	89
chr1	204923931	204924104	GeneC|Exon_7	0	+	173	89
chr1	204926758	204926979	GeneC|Exon_8	0	+	1	143
chr1	204926758	204926979	GeneC|Exon_8	0	+	2	145
chr1	204926758	204926979	GeneC|Exon_8	0	+	3	144
chr1	204926758	204926979	GeneC|Exon_8	0	+	4	144
chr1	204926758	204926979	GeneC|Exon_8	0	+	5	145
chr1	204926758	204926979	GeneC|Exon_8	0	+	6	147
chr1	204926758	204926979	GeneC|Exon_8	0	+	7	147
chr1	204926758	204926979	GeneC|Exon_8	0	+	8	149
chr1	204926758	204926979	GeneC|Exon_8	0	+	9	151
chr1	204926758	204926979	GeneC|Exon_8	0	+	10	151
chr1	204926758	204926979	GeneC|Exon_8	0	+	11	151
chr1	204926758	204926979	GeneC|Exon_8	0	+	12	152
chr1	204926758	204926979	GeneC|Exon_8	0	+	13	152
chr1	204926758	204926979	GeneC|Exon_8	0	+	14	150
chr1	204926758	204926979	GeneC|Exon_8	0	+	15	153
chr1	204926758	204926979	GeneC|Exon_8	0	+	16	151
chr1	204926758	204926979	GeneC|Exon_8	0	+	17	152
chr1	204926758	204926979	GeneC|Exon_8	0	+	18	154
chr1	204926758	204926979	GeneC|Exon_8	0	+	19	154
chr1	204926758	204926979	GeneC|Exon_8	0	+	20	154
chr1	204926758	204926979	GeneC|Exon_8	0	+	21	156
chr1	204926758	204926979	GeneC|Exon_8	0	+	22	157
chr1	204926758	204926979	GeneC|Exon_8	0	+	23	162
chr1	204926758	204926979	GeneC|Exon_8	0	+	24	166
chr1	204926758	204926979	GeneC|Exon_8	0	+	25	167
chr1	204926758	204926979	GeneC|Exon_8	0	+	26	167
chr1	204926758	204926979	GeneC|Exon_8	0	+	27	165
chr1	204926758	204926979	GeneC|Exon_8	0	+	28	165
chr1	204926758	204926979	GeneC|Exon_8	0	+	29	165
chr1	204926758	204926979	GeneC|Exon_8	0	+	30	167
chr1	204926758	204926979	GeneC|Exon_8	0	+	31	167
chr1	204926758	204926979	GeneC|Exon_8	0	+	32	168
chr1	204926758	204926979	GeneC|Exon_8	0	+	33	168
chr1	204926758	204926979	GeneC|Exon_8	0	+	34	170
chr1	204926758	204926979	GeneC|Exon_8	0	+	35	170
chr1	204926758	204926979	GeneC|Exon_8	0	+	36	170
chr1	204926758	204926979	GeneC|Exon_8	0	+	37	168
chr1	204926758	204926979	GeneC|Exon_8	0	+	38	168
chr1	204926758	204926979	GeneC|Exon_8	0	+	39	169
chr1	204926758	204926979	GeneC|Exon_8	0	+	40	167
chr1	204926758	204926979	GeneC|Exon_8	0	+	41	168
chr1	204926758	204926979	GeneC|Exon_8	0	+	42	169
chr1	204926758	204926979	GeneC|Exon_8	0	+	43	170
chr1	204926758	204926979	GeneC|Exon_8	0	+	44	172
chr1	204926758	204926979	GeneC|Exon_8	0	+	45	171
chr1	204926758	204926979	GeneC|Exon_8	0	+	46	171
chr1	204926758	204926979	GeneC|Exon_8	0	+	47	172
chr1	204926758	204926979	GeneC|Exon_8	0	+	48	172
chr1	204926758	204926979	GeneC|Exon_8	0	+	49	171
chr1	204926758	204926979	GeneC|Exon_8	0	+	50	172
chr1	204926758	204926979	GeneC|Exon_8	0	+	51	171
chr1	204926758	204926979	GeneC|Exon_8	0	+	52	171
chr1	204926758	204926979	GeneC|Exon_8	0	+	53	171
chr1	204926758	204926979	GeneC|Exon_8	0	+	54	171
chr1	204926758	204926979	GeneC|Exon_8	0	+	55	172
chr1	204926758	204926979	GeneC|Exon_8	0	+	56	171
chr1	204926758	204926979	GeneC|Exon_8	0	+	57	173
chr1	204926758	204926979	GeneC|Exon_8	0	+	58	173
chr1	204926758	204926979	GeneC|Exon_8	0	+	59	175
chr1	204926758	204926979	GeneC|Exon_8	0	+	60	176
chr1	204926758	204926979	GeneC|Exon_8	0	+	61	174
chr1	204926758	204926979	GeneC|Exon_8	0	+	62	175
chr1	204926758	204926979	GeneC|Exon_8	0	+	63	175
chr1	204926758	204926979	GeneC|Exon_8	0	+	64	175
chr1	204926758	204926979	GeneC|Exon_8	0	+	65	174
chr1	204926758	204926979	GeneC|Exon_8	0	+	66	176
chr1	204926758	204926979	GeneC|Exon_8	0	+	67	181
chr1	204926758	204926979	GeneC|Exon_8	0	+	68	182
chr1	204926758	204926979	GeneC|Exon_8	0	+	69	182
chr1	204926758	204926979	GeneC|Exon_8	0	+	70	183
chr1	204926758	204926979	GeneC|Exon_8	0	+	71	186
chr1	204926758	204926979	GeneC|Exon_8	0	+	72	188
chr1	204926758	204926979	GeneC|Exon_8	0	+	73	190
chr1	204926758	204926979	GeneC|Exon_8	0	+	74	191
chr1	204926758	204926979	GeneC|Exon_8	0	+	75	191
chr1	204926758	204926979	GeneC|Exon_8	0	+	76	190
chr1	204926758	204926979	GeneC|Exon_8	0	+	77	189
chr1	204926758	204926979	GeneC|Exon_8	0	+	78	187
chr1	204926758	204926979	GeneC|Exon_8	0	+	79	188
chr1	204926758	204926979	GeneC|Exon_8	0	+	80	189
chr1	204926758	204926979	GeneC|Exon_8	0	+	81	191
chr1	204926758	204926979	GeneC|Exon_8	0	+	82	192
chr1	204926758	204926979	GeneC|Exon_8	0	+	83	191
chr1	204926758	204926979	GeneC|Exon_8	0	+	84	193
chr1	204926758	204926979	GeneC|Exon_8	0	+	85	194
chr1	204926758	204926979	GeneC|Exon_8	0	+	86	192
chr1	204926758	204926979	GeneC|Exon_8	0	+	87	195
chr1	204926758	204926979	GeneC|Exon_8	0	+	88	196
chr1	204926758	204926979	GeneC|Exon_8	0	+	89	193
chr1	204926758	204926979	GeneC|Exon_8	0	+	90	196
chr1	204926758	204926979	GeneC|Exon_8	0	+	91	197
chr1	204926758	204926979	GeneC|Exon_8	0	+	92	199
chr1	204926758	204926979	GeneC|Exon_8	0	+	93	201
chr1	204926758	204926979	GeneC|Exon_8	0	+	94	205
chr1	204926758	204926979	GeneC|Exon_8	0	+	95	203
chr1	204926758	204926979	GeneC|Exon_8	0	+	96	200
chr1	204926758	204926979	GeneC|Exon_8	0	+	97	198
chr1	204926758	204926979	GeneC|Exon_8	0	+	98	197
chr1	204926758	204926979	GeneC|Exon_8	0	+	99	196
chr1	204926758	204926979	GeneC|Exon_8	0	+	100	195
chr1	204926758	204926979	GeneC|Exon_8	0	+	101	193
chr1	204926758	204926979	GeneC|Exon_8	0	+	102	191
chr1	204926758	204926979	GeneC|Exon_8	0	+	103	191
chr1	204926758	204926979	GeneC|Exon_8	0	+	104	191
chr1	204926758	204926979	GeneC|Exon_8	0	+	105	192
chr1	204926758	204926979	GeneC|Exon_8	0	+	106	191
chr1	204926758	204926979	GeneC|Exon_8	0	+	107	189
chr1	204926758	204926979	GeneC|Exon_8	0	+	108	192
chr1	204926758	204926979	GeneC|Exon_8	0	+	109	191
chr1	204926758	204926979	GeneC|Exon_8	0	+	110	190
chr1	204926758	204926979	GeneC|Exon_8	0	+	111	190
chr1	204926758	204926979	GeneC|Exon_8	0	+	112	190
chr1	204926758	204926979	GeneC|Exon_8	0	+	113	188
chr1	204926758	204926979	GeneC|Exon_8	0	+	114	188
chr1	204926758	204926979	GeneC|Exon_8	0	+	115	189
chr1	204926758	204926979	GeneC|Exon_8	0	+	116	187
chr1	204926758	204926979	GeneC|Exon_8	0	+	117	186
chr1	204926758	204926979	GeneC|Exon_8	0	+	118	187
chr1	204926758	204926979	GeneC|Exon_8	0	+	119	186
chr1	204926758	204926979	GeneC|Exon_8	0	+	120	187
chr1	204926758	204926979	GeneC|Exon_8	0	+	121	190
chr1	204926758	204926979	GeneC|Exon_8	0	+	122	187
chr1	204926758	204926979	GeneC|Exon_8	0	+	123	186
chr1	204926758	204926979	GeneC|Exon_8	0	+	124	185
chr1	204926758	204926979	GeneC|Exon_8	0	+	125	184
chr1	204926758	204926979	GeneC|Exon_8	0	+	126	184
chr1	204926758	204926979	GeneC|Exon_8	0	+	127	183
chr1	204926758	204926979	GeneC|Exon_8	0	+	128	184
chr1	204926758	204926979	GeneC|Exon_8	0	+	129	180
chr1	204926758	204926979	GeneC|Exon_8	0	+	130	180
chr1	204926758	204926979	GeneC|Exon_8	0	+	131	179
chr1	204926758	204926979	GeneC|Exon_8	0	+	132	180
chr1	204926758	204926979	GeneC|Exon_8	0	+	133	182
chr1	204926758	204926979	GeneC|Exon_8	0	+	134	182
chr1	204926758	204926979	GeneC|Exon_8	0	+	135	181
chr1	204926758	204926979	GeneC|Exon_8	0	+	136	180
chr1	204926758	204926979	GeneC|Exon_8	0	+	137	176
chr1	204926758	204926979	GeneC|Exon_8	0	+	138	175
chr1	204926758	204926979	GeneC|Exon_8	0	+	139	173
chr1	204926758	204926979	GeneC|Exon_8	0	+	140	174
chr1	204926758	204926979	GeneC|Exon_8	0	+	141	175
chr1	204926758	204926979	GeneC|Exon_8	0	+	142	175
chr1	204926758	204926979	GeneC|Exon_8	0	+	143	173
chr1	204926758	204926979	GeneC|Exon_8	0	+	144	176
chr1	204926758	204926979	GeneC|Exon_8	0	+	145	175
chr1	204926758	204926979	GeneC|Exon_8	0	+	146	177
chr1	204926758	204926979	GeneC|Exon_8	0	+	147	180
chr1	204926758	204926979	GeneC|Exon_8	0	+	148	178
chr1	204926758	204926979	GeneC|Exon_8	0	+	149	179
chr1	204926758	204926979	GeneC|Exon_8	0	+	150	180
chr1	204926758	204926979	GeneC|Exon_8	0	+	151	183
chr1	204926758	204926979	GeneC|Exon_8	0	+	152	183
chr1	204926758	204926979	GeneC|Exon_8	0	+	153	184
chr1	204926758	204926979	GeneC|Exon_8	0	+	154	184
chr1	204926758	204926979	GeneC|Exon_8	0	+	155	185
chr1	204926758	204926979	GeneC|Exon_8	0	+	156	182
chr1	204926758	204926979	GeneC|Exon_8	0	+	157	181
chr1	204926758	204926979	GeneC|Exon_8	0	+	158	182
chr1	204926758	204926979	GeneC|Exon_8	0	+	159	180
chr1	204926758	204926979	GeneC|Exon_8	0	+	160	182
chr1	204926758	204926979	GeneC|Exon_8	0	+	161	180
chr1	204926758	204926979	GeneC|Exon_8	0	+	162	180
chr1	204926758	204926979	GeneC|Exon_8	0	+	163	184
chr1	204926758	204926979	GeneC|Exon_8	0	+	164	185
chr1	204926758	204926979	GeneC|Exon_8	0	+	165	185
chr1	204926758	204926979	GeneC|Exon_8	0	+	166	183
chr1	204926758	204926979	GeneC|Exon_8	0	+	167	184
chr1	204926758	204926979	GeneC|Exon_8	0	+	168	183
chr1	204926758	204926979	GeneC|Exon_8	0	+	169	180
chr1	204926758	204926979	GeneC|Exon_8	0	+	170	181
chr1	204926758	204926979	GeneC|Exon_8	0	+	171	181
chr1	204926758	204926979	GeneC|Exon_8	0	+	172	180
chr1	204926758	204926979	GeneC|Exon_8	0	+	173	181
chr1	204926758	204926979	GeneC|Exon_8	0	+	174	180
chr1	204926758	204926979	GeneC|Exon_8	0	+	175	181
chr1	204926758	204926979	GeneC|Exon_8	0	+	176	179
chr1	204926758	204926979	GeneC|Exon_8	0	+	177	178
chr1	204926758	204926979	GeneC|Exon_8	0	+	178	177
chr1	204926758	204926979	GeneC|Exon_8	0	+	179	178
chr1	204926758	204926979	GeneC|Exon_8	0	+	180	176
chr1	204926758	204926979	GeneC|Exon_8	0	+	181	174
chr1	204926758	204926979	GeneC|Exon_8	0	+	182	170
chr1	204926758	204926979	GeneC|Exon_8	0	+	183	169
chr1	204926758	204926979	GeneC|Exon_8	0	+	184	168
chr1	204926758	204926979	GeneC|Exon_8	0	+	185	169
chr1	204926758	204926979	GeneC|Exon_8	0	+	186	169
chr1	204926758	204926979	GeneC|Exon_8	0	+	187	167
chr1	204926758	204926979	GeneC|Exon_8	0	+	188	165
chr1	204926758	204926979	GeneC|Exon_8	0	+	189	164
chr1	204926758	204926979	GeneC|Exon_8	0	+	190	163
chr1	204926758	204926979	GeneC|Exon_8	0	+	191	165
chr1	204926758	204926979	GeneC|Exon_8	0	+	192	164
chr1	204926758	204926979	GeneC|Exon_8	0	+	193	163
chr1	204926758	204926979	GeneC|Exon_8	0	+	194	162
chr1	204926758	204926979	GeneC|Exon_8	0	+	195	161
chr1	204926758	204926979	GeneC|Exon_8	0	+	196	163
chr1	204926758	204926979	GeneC|Exon_8	0	+	197	162
chr1	204926758	204926979	GeneC|Exon_8	0	+	198	162
chr1	204926758	204926979	GeneC|Exon_8	0	+	199	163
chr1	204926758	204926979	GeneC|Exon_8	0	+	200	162
chr1	204926758	204926979	GeneC|Exon_8	0	+	201	160
chr1	204926758	204926979	GeneC|Exon_8	0	+	202	158
chr1	204926758	204926979	GeneC|Exon_8	0	+	203	158
chr1	204926758	204926979	GeneC|Exon_8	0	+	204	157
chr1	204926758	204926979	GeneC|Exon_8	0	+	205	156
chr1	204926758	204926979	GeneC|Exon_8	0	+	206	153
chr1	204926758	204926979	GeneC|Exon_8	0	+	207	153
chr1	204926758	204926979	GeneC|Exon_8	0	+	208	150
chr1	204926758	204926979	GeneC|Exon_8	0	+	209	152
chr1	204926758	204926979	GeneC|Exon_8	0	+	210	151
chr1	204926758	204926979	GeneC|Exon_8	0	+	211	151
chr1	204926758	204926979	GeneC|Exon_8	0	+	212	153
chr1	204926758	204926979	GeneC|Exon_8	0	+	213	151
chr1	204926758	204926979	GeneC|Exon_8	0	+	214	149
chr1	204926758	204926979	GeneC|Exon_8	0	+	215	149
chr1	204926758	204926979	GeneC|Exon_8	0	+	216	149
chr1	204926758	204926979	GeneC|Exon_8	0	+	217	147
chr1	204926758	204926979	GeneC|Exon_8	0	+	218	146
chr1	204926758	204926979	GeneC|Exon_8	0	+	219	145
chr1	204926758	204926979	GeneC|Exon_8	0	+	220	145
chr1	204926758	204926979	GeneC|Exon_8	0	+	221	144
chr1	204931210	204931311	GeneC|Exon_9	0	+	1	142
chr1	204931210	204931311	GeneC|Exon_9	0	+	2	142
chr1	204931210	204931311	GeneC|Exon_9	0	+	3	143
chr1	204931210	204931311	GeneC|Exon_9	0	+	4	146
chr1	204931210	204931311	GeneC|Exon_9	0	+	5	147
chr1	204931210	204931311	GeneC|Exon_9	0	+	6	148
chr1	204931210	204931311	GeneC|Exon_9	0	+	7	149
chr1	204931210	204931311	GeneC|Exon_9	0	+	8	149
chr1	204931210	204931311	GeneC|Exon_9	0	+	9	148
chr1	204931210	204931311	GeneC|Exon_9	0	+	10	150
chr1	204931210	204931311	GeneC|Exon_9	0	+	11	152
chr1	204931210	204931311	GeneC|Exon_9	0	+	12	152
chr1	204931210	204931311	GeneC|Exon_9	0	+	13	152
chr1	204931210	204931311	GeneC|Exon_9	0	+	14	152
chr1	204931210	204931311	GeneC|Exon_9	0	+	15	152
chr1	204931210	204931311	GeneC|Exon_9	0	+	16	155
chr1	204931210	204931311	GeneC|Exon_9	0	+	17	156
chr1	204931210	204931311	GeneC|Exon_9	0	+	18	154
chr1	204931210	204931311	GeneC|Exon_9	0	+	19	156
chr1	204931210	204931311	GeneC|Exon_9	0	+	20	156
chr1	204931210	204931311	GeneC|Exon_9	0	+	21	157
chr1	204931210	204931311	GeneC|Exon_9	0	+	22	158
chr1	204931210	204931311	GeneC|Exon_9	0	+	23	156
chr1	204931210	204931311	GeneC|Exon_9	0	+	24	154
chr1	204931210	204931311	GeneC|Exon_9	0	+	25	154
chr1	204931210	204931311	GeneC|Exon_9	0	+	26	154
chr1	204931210	204931311	GeneC|Exon_9	0	+	27	157
chr1	204931210	204931311	GeneC|Exon_9	0	+	28	156
chr1	204931210	204931311	GeneC|Exon_9	0	+	29	156
chr1	204931210	204931311	GeneC|Exon_9	0	+	30	156
chr1	204931210	204931311	GeneC|Exon_9	0	+	31	156
chr1	204931210	204931311	GeneC|Exon_9	0	+	32	157
chr1	204931210	204931311	GeneC|Exon_9	0	+	33	157
chr1	204931210	204931311	GeneC|Exon_9	0	+	34	156
chr1	204931210	204931311	GeneC|Exon_9	0	+	35	156
chr1	204931210	204931311	GeneC|Exon_9	0	+	36	153
chr1	204931210	204931311	GeneC|Exon_9	0	+	37	154
chr1	204931210	204931311	GeneC|Exon_9	0	+	38	153
chr1	204931210	204931311	GeneC|Exon_9	0	+	39	153
chr1	204931210	204931311	GeneC|Exon_9	0	+	40	152
chr1	204931210	204931311	GeneC|Exon_9	0	+	41	153
chr1	204931210	204931311	GeneC|Exon_9	0	+	42	151
chr1	204931210	204931311	GeneC|Exon_9	0	+	43	151
chr1	204931210	204931311	GeneC|Exon_9	0	+	44	151
chr1	204931210	204931311	GeneC|Exon_9	0	+	45	147
chr1	204931210	204931311	GeneC|Exon_9	0	+	46	145
chr1	204931210	204931311	GeneC|Exon_9	0	+	47	145
chr1	204931210	204931311	GeneC|Exon_9	0	+	48	142
chr1	204931210	204931311	GeneC|Exon_9	0	+	49	141
chr1	204931210	204931311	GeneC|Exon_9	0	+	50	141
chr1	204931210	204931311	GeneC|Exon_9	0	+	51	140
chr1	204931210	204931311	GeneC|Exon_9	0	+	52	139
chr1	204931210	204931311	GeneC|Exon_9	0	+	53	138
chr1	204931210	204931311	GeneC|Exon_9	0	+	54	137
chr1	204931210	204931311	GeneC|Exon_9	0	+	55	138
chr1	204931210	204931311	GeneC|Exon_9	0	+	56	140
chr1	204931210	204931311	GeneC|Exon_9	0	+	57	140
chr1	204931210	204931311	GeneC|Exon_9	0	+	58	141
chr1	204931210	204931311	GeneC|Exon_9	0	+	59	138
chr1	204931210	204931311	GeneC|Exon_9	0	+	60	138
chr1	204931210	204931311	GeneC|Exon_9	0	+	61	137
chr1	204931210	204931311	GeneC|Exon_9	0	+	62	135
chr1	204931210	204931311	GeneC|Exon_9	0	+	63	134
chr1	204931210	204931311	GeneC|Exon_9	0	+	64	134
chr1	204931210	204931311	GeneC|Exon_9	0	+	65	135
chr1	204931210	204931311	GeneC|Exon_9	0	+	66	134
chr1	204931210	204931311	GeneC|Exon_9	0	+	67	134
chr1	204931210	204931311	GeneC|Exon_9	0	+	68	135
chr1	204931210	204931311	GeneC|Exon_9	0	+	69	136
chr1	204931210	204931311	GeneC|Exon_9	0	+	70	137
chr1	204931210	204931311	GeneC|Exon_9	0	+	71	138
chr1	204931210	204931311	GeneC|Exon_9	0	+	72	138
chr1	204931210	204931311	GeneC|Exon_9	0	+	73	136
chr1	204931210	204931311	GeneC|Exon_9	0	+	74	136
chr1	204931210	204931311	GeneC|Exon_9	0	+	75	135
chr1	204931210	204931311	GeneC|Exon_9	0	+	76	133
chr1	204931210	204931311	GeneC|Exon_9	0	+	77	133
chr1	204931210	204931311	GeneC|Exon_9	0	+	78	133
chr1	204931210	204931311	GeneC|Exon_9	0	+	79	133
chr1	204931210	204931311	GeneC|Exon_9	0	+	80	131
chr1	204931210	204931311	GeneC|Exon_9	0	+	81	131
chr1	204931210	204931311	GeneC|Exon_9	0	+	82	127
chr1	204931210	204931311	GeneC|Exon_9	0	+	83	128
chr1	204931210	204931311	GeneC|Exon_9	0	+	84	127
chr1	204931210	204931311	GeneC|Exon_9	0	+	85	127
chr1	204931210	204931311	GeneC|Exon_9	0	+	86	127
chr1	204931210	204931311	GeneC|Exon_9	0	+	87	125
chr1	204931210	204931311	GeneC|Exon_9	0	+	88	126
chr1	204931210	204931311	GeneC|Exon_9	0	+	89	125
chr1	204931210	204931311	GeneC|Exon_9	0	+	90	122
chr1	204931210	204931311	GeneC|Exon_9	0	+	91	121
chr1	204931210	204931311	GeneC|Exon_9	0	+	92	121
chr1	204931210	204931311	GeneC|Exon_9	0	+	93	121
chr1	204931210	204931311	GeneC|Exon_9	0	+	94	122
chr1	204931210	204931311	GeneC|Exon_9	0	+	95	122
chr1	204931210	204931311	GeneC|Exon_9	0	+	96	122
chr1	204931210	204931311	GeneC|Exon_9	0	+	97	120
chr1	204931210	204931311	GeneC|Exon_9	0	+	98	118
chr1	204931210	204931311	GeneC|Exon_9	0	+	99	115
chr1	204931210	204931311	GeneC|Exon_9	0	+	100	116
chr1	204931210	204931311	GeneC|Exon_9	0	+	101	115
chr1	204937351	204937513	GeneC|Exon_10	0	+	1	118
chr1	204937351	204937513	GeneC|Exon_10	0	+	2	119
chr1	204937351	204937513	GeneC|Exon_10	0	+	3	118
chr1	204937351	204937513	GeneC|Exon_10	0	+	4	120
chr1	204937351	204937513	GeneC|Exon_10	0	+	5	120
chr1	204937351	204937513	GeneC|Exon_10	0	+	6	121
chr1	204937351	204937513	GeneC|Exon_10	0	+	7	123
chr1	204937351	204937513	GeneC|Exon_10	0	+	8	125
chr1	204937351	204937513	GeneC|Exon_10	0	+	9	125
chr1	204937351	204937513	GeneC|Exon_10	0	+	10	127
chr1	204937351	204937513	GeneC|Exon_10	0	+	11	128
chr1	204937351	204937513	GeneC|Exon_10	0	+	12	128
chr1	204937351	204937513	GeneC|Exon_10	0	+	13	128
chr1	204937351	204937513	GeneC|Exon_10	0	+	14	127
chr1	204937351	204937513	GeneC|Exon_10	0	+	15	127
chr1	204937351	204937513	GeneC|Exon_10	0	+	16	129
chr1	204937351	204937513	GeneC|Exon_10	0	+	17	130
chr1	204937351	204937513	GeneC|Exon_10	0	+	18	130
chr1	204937351	204937513	GeneC|Exon_10	0	+	19	131
chr1	204937351	204937513	GeneC|Exon_10	0	+	20	129
chr1	204937351	204937513	GeneC|Exon_10	0	+	21	131
chr1	204937351	204937513	GeneC|Exon_10	0	+	22	132
chr1	204937351	204937513	GeneC|Exon_10	0	+	23	130
chr1	204937351	204937513	GeneC|Exon_10	0	+	24	129
chr1	204937351	204937513	GeneC|Exon_10	0	+	25	132
chr1	204937351	204937513	GeneC|Exon_10	0	+	26	134
chr1	204937351	204937513	GeneC|Exon_10	0	+	27	132
chr1	204937351	204937513	GeneC|Exon_10	0	+	28	132
chr1	204937351	204937513	GeneC|Exon_10	0	+	29	131
chr1	204937351	204937513	GeneC|Exon_10	0	+	30	129
chr1	204937351	204937513	GeneC|Exon_10	0	+	31	129
chr1	204937351	204937513	GeneC|Exon_10	0	+	32	129
chr1	204937351	204937513	GeneC|Exon_10	0	+	33	126
chr1	204937351	204937513	GeneC|Exon_10	0	+	34	126
chr1	204937351	204937513	GeneC|Exon_10	0	+	35	125
chr1	204937351	204937513	GeneC|Exon_10	0	+	36	125
chr1	204937351	204937513	GeneC|Exon_10	0	+	37	124
chr1	204937351	204937513	GeneC|Exon_10	0	+	38	126
chr1	204937351	204937513	GeneC|Exon_10	0	+	39	124
chr1	204937351	204937513	GeneC|Exon_10	0	+	40	123
chr1	204937351	204937513	GeneC|Exon_10	0	+	41	125
chr1	204937351	204937513	GeneC|Exon_10	0	+	42	125
chr1	204937351	204937513	GeneC|Exon_10	0	+	43	125
chr1	204937351	204937513	GeneC|Exon_10	0	+	44	125
chr1	204937351	204937513	GeneC|Exon_10	0	+	45	124
chr1	204937351	204937513	GeneC|Exon_10	0	+	46	122
chr1	204937351	204937513	GeneC|Exon_10	0	+	47	121
chr1	204937351	204937513	GeneC|Exon_10	0	+	48	121
chr1	204937351	204937513	GeneC|Exon_10	0	+	49	121
chr1	204937351	204937513	GeneC|Exon_10	0	+	50	120
chr1	204937351	204937513	GeneC|Exon_10	0	+	51	120
chr1	204937351	204937513	GeneC|Exon_10	0	+	52	120
chr1	204937351	204937513	GeneC|Exon_10	0	+	53	119
chr1	204937351	204937513	GeneC|Exon_10	0	+	54	121
chr1	204937351	204937513	GeneC|Exon_10	0	+	55	123
chr1	204937351	204937513	GeneC|Exon_10	0	+	56	124
chr1	204937351	204937513	GeneC|Exon_10	0	+	57	125
chr1	204937351	204937513	GeneC|Exon_10	0	+	58	128
chr1	204937351	204937513	GeneC|Exon_10	0	+	59	127
chr1	204937351	204937513	GeneC|Exon_10	0	+	60	125
chr1	204937351	204937513	GeneC|Exon_10	0	+	61	126
chr1	204937351	204937513	GeneC|Exon_10	0	+	62	126
chr1	204937351	204937513	GeneC|Exon_10	0	+	63	125
chr1	204937351	204937513	GeneC|Exon_10	0	+	64	124
chr1	204937351	204937513	GeneC|Exon_10	0	+	65	125
chr1	204937351	204937513	GeneC|Exon_10	0	+	66	128
chr1	204937351	204937513	GeneC|Exon_10	0	+	67	127
chr1	204937351	204937513	GeneC|Exon_10	0	+	68	125
chr1	204937351	204937513	GeneC|Exon_10	0	+	69	127
chr1	204937351	204937513	GeneC|Exon_10	0	+	70	127
chr1	204937351	204937513	GeneC|Exon_10	0	+	71	127
chr1	204937351	204937513	GeneC|Exon_10	0	+	72	127
chr1	204937351	204937513	GeneC|Exon_10	0	+	73	128
chr1	204937351	204937513	GeneC|Exon_10	0	+	74	129
chr1	204937351	204937513	GeneC|Exon_10	0	+	75	130
chr1	204937351	204937513	GeneC|Exon_10	0	+	76	131
chr1	204937351	204937513	GeneC|Exon_10	0	+	77	130
chr1	204937351	204937513	GeneC|Exon_10	0	+	78	131
chr1	204937351	204937513	GeneC|Exon_10	0	+	79	129
chr1	204937351	204937513	GeneC|Exon_10	0	+	80	129
chr1	204937351	204937513	GeneC|Exon_10	0	+	81	129
chr1	204937351	204937513	GeneC|Exon_10	0	+	82	126
chr1	204937351	204937513	GeneC|Exon_10	0	+	83	126
chr1	204937351	204937513	GeneC|Exon_10	0	+	84	127
chr1	204937351	204937513	GeneC|Exon_10	0	+	85	128
chr1	204937351	204937513	GeneC|Exon_10	0	+	86	129
chr1	204937351	204937513	GeneC|Exon_10	0	+	87	129
chr1	204937351	204937513	GeneC|Exon_10	0	+	88	128
chr1	204937351	204937513	GeneC|Exon_10	0	+	89	128
chr1	204937351	204937513	GeneC|Exon_10	0	+	90	128
chr1	204937351	204937513	GeneC|Exon_10	0	+	91	128
chr1	204937351	204937513	GeneC|Exon_10	0	+	92	128
chr1	204937351	204937513	GeneC|Exon_10	0	+	93	129
chr1	204937351	204937513	GeneC|Exon_10	0	+	94	131
chr1	204937351	204937513	GeneC|Exon_10	0	+	95	130
chr1	204937351	204937513	GeneC|Exon_10	0	+	96	129
chr1	204937351	204937513	GeneC|Exon_10	0	+	97	129
chr1	204937351	204937513	GeneC|Exon_10	0	+	98	131
chr1	204937351	204937513	GeneC|Exon_10	0	+	99	131
chr1	204937351	204937513	GeneC|Exon_10	0	+	100	130
chr1	204937351	204937513	GeneC|Exon_10	0	+	101	132
chr1	204937351	204937513	GeneC|Exon_10	0	+	102	133
chr1	204937351	204937513	GeneC|Exon_10	0	+	103	133
chr1	204937351	204937513	GeneC|Exon_10	0	+	104	132
chr1	204937351	204937513	GeneC|Exon_10	0	+	105	131
chr1	204937351	204937513	GeneC|Exon_10	0	+	106	131
chr1	204937351	204937513	GeneC|Exon_10	0	+	107	131
chr1	204937351	204937513	GeneC|Exon_10	0	+	108	134
chr1	204937351	204937513	GeneC|Exon_10	0	+	109	134
chr1	204937351	204937513	GeneC|Exon_10	0	+	110	134
chr1	204937351	204937513	GeneC|Exon_10	0	+	111	135
chr1	204937351	204937513	GeneC|Exon_10	0	+	112	134
chr1	204937351	204937513	GeneC|Exon_10	0	+	113	135
chr1	204937351	204937513	GeneC|Exon_10	0	+	114	136
chr1	204937351	204937513	GeneC|Exon_10	0	+	115	137
chr1	204937351	204937513	GeneC|Exon_10	0	+	116	137
chr1	204937351	204937513	GeneC|Exon_10	0	+	117	138
chr1	204937351	204937513	GeneC|Exon_10	0	+	118	136
chr1	204937351	204937513	GeneC|Exon_10	0	+	119	133
chr1	204937351	204937513	GeneC|Exon_10	0	+	120	133
chr1	204937351	204937513	GeneC|Exon_10	0	+	121	133
chr1	204937351	204937513	GeneC|Exon_10	0	+	122	132
chr1	204937351	204937513	GeneC|Exon_10	0	+	123	132
chr1	204937351	204937513	GeneC|Exon_10	0	+	124	131
chr1	204937351	204937513	GeneC|Exon_10	0	+	125	130
chr1	204937351	204937513	GeneC|Exon_10	0	+	126	129
chr1	204937351	204937513	GeneC|Exon_10	0	+	127	127
chr1	204937351	204937513	GeneC|Exon_10	0	+	128	124
chr1	204937351	204937513	GeneC|Exon_10	0	+	129	125
chr1	204937351	204937513	GeneC|Exon_10	0	+	130	126
chr1	204937351	204937513	GeneC|Exon_10	0	+	131	127
chr1	204937351	204937513	GeneC|Exon_10	0	+	132	126
chr1	204937351	204937513	GeneC|Exon_10	0	+	133	127
chr1	204937351	204937513	GeneC|Exon_10	0	+	134	125
chr1	204937351	204937513	GeneC|Exon_10	0	+	135	125
chr1	204937351	204937513	GeneC|Exon_10	0	+	136	123
chr1	204937351	204937513	GeneC|Exon_10	0	+	137	122
chr1	204937351	204937513	GeneC|Exon_10	0	+	138	122
chr1	204937351	204937513	GeneC|Exon_10	0	+	139	120
chr1	204937351	204937513	GeneC|Exon_10	0	+	140	120
[truncated: 156,337 more rows]
