# Supplementary material for: A Robust Protocol to Increase NimbleGen SeqCap EZ Multiplexing Capacity to 96 Samples
Source: PLoS One. 2015 Apr 14;10(4):e0123872. doi: 10.1371/journal.pone.0123872 (PMC4397063; doi:10.1371/journal.pone.0123872)
Supplement: S1 Dataset — (GZ) [file pone.0123872.s005.gz › Raw_Data/sampleE/sampleE.BaseCoverage.txt]

chr1	67861445	67861595	GeneS|SNP_2	0	+	1	148
chr1	67861445	67861595	GeneS|SNP_2	0	+	2	147
chr1	67861445	67861595	GeneS|SNP_2	0	+	3	148
chr1	67861445	67861595	GeneS|SNP_2	0	+	4	148
chr1	67861445	67861595	GeneS|SNP_2	0	+	5	149
chr1	67861445	67861595	GeneS|SNP_2	0	+	6	152
chr1	67861445	67861595	GeneS|SNP_2	0	+	7	153
chr1	67861445	67861595	GeneS|SNP_2	0	+	8	155
chr1	67861445	67861595	GeneS|SNP_2	0	+	9	156
chr1	67861445	67861595	GeneS|SNP_2	0	+	10	154
chr1	67861445	67861595	GeneS|SNP_2	0	+	11	156
chr1	67861445	67861595	GeneS|SNP_2	0	+	12	158
chr1	67861445	67861595	GeneS|SNP_2	0	+	13	157
chr1	67861445	67861595	GeneS|SNP_2	0	+	14	159
chr1	67861445	67861595	GeneS|SNP_2	0	+	15	161
chr1	67861445	67861595	GeneS|SNP_2	0	+	16	161
chr1	67861445	67861595	GeneS|SNP_2	0	+	17	161
chr1	67861445	67861595	GeneS|SNP_2	0	+	18	161
chr1	67861445	67861595	GeneS|SNP_2	0	+	19	163
chr1	67861445	67861595	GeneS|SNP_2	0	+	20	163
chr1	67861445	67861595	GeneS|SNP_2	0	+	21	163
chr1	67861445	67861595	GeneS|SNP_2	0	+	22	165
chr1	67861445	67861595	GeneS|SNP_2	0	+	23	165
chr1	67861445	67861595	GeneS|SNP_2	0	+	24	165
chr1	67861445	67861595	GeneS|SNP_2	0	+	25	167
chr1	67861445	67861595	GeneS|SNP_2	0	+	26	169
chr1	67861445	67861595	GeneS|SNP_2	0	+	27	171
chr1	67861445	67861595	GeneS|SNP_2	0	+	28	170
chr1	67861445	67861595	GeneS|SNP_2	0	+	29	170
chr1	67861445	67861595	GeneS|SNP_2	0	+	30	170
chr1	67861445	67861595	GeneS|SNP_2	0	+	31	173
chr1	67861445	67861595	GeneS|SNP_2	0	+	32	174
chr1	67861445	67861595	GeneS|SNP_2	0	+	33	175
chr1	67861445	67861595	GeneS|SNP_2	0	+	34	178
chr1	67861445	67861595	GeneS|SNP_2	0	+	35	180
chr1	67861445	67861595	GeneS|SNP_2	0	+	36	182
chr1	67861445	67861595	GeneS|SNP_2	0	+	37	182
chr1	67861445	67861595	GeneS|SNP_2	0	+	38	181
chr1	67861445	67861595	GeneS|SNP_2	0	+	39	181
chr1	67861445	67861595	GeneS|SNP_2	0	+	40	182
chr1	67861445	67861595	GeneS|SNP_2	0	+	41	181
chr1	67861445	67861595	GeneS|SNP_2	0	+	42	180
chr1	67861445	67861595	GeneS|SNP_2	0	+	43	180
chr1	67861445	67861595	GeneS|SNP_2	0	+	44	180
chr1	67861445	67861595	GeneS|SNP_2	0	+	45	179
chr1	67861445	67861595	GeneS|SNP_2	0	+	46	177
chr1	67861445	67861595	GeneS|SNP_2	0	+	47	179
chr1	67861445	67861595	GeneS|SNP_2	0	+	48	179
chr1	67861445	67861595	GeneS|SNP_2	0	+	49	179
chr1	67861445	67861595	GeneS|SNP_2	0	+	50	178
chr1	67861445	67861595	GeneS|SNP_2	0	+	51	179
chr1	67861445	67861595	GeneS|SNP_2	0	+	52	177
chr1	67861445	67861595	GeneS|SNP_2	0	+	53	177
chr1	67861445	67861595	GeneS|SNP_2	0	+	54	178
chr1	67861445	67861595	GeneS|SNP_2	0	+	55	181
chr1	67861445	67861595	GeneS|SNP_2	0	+	56	182
chr1	67861445	67861595	GeneS|SNP_2	0	+	57	180
chr1	67861445	67861595	GeneS|SNP_2	0	+	58	181
chr1	67861445	67861595	GeneS|SNP_2	0	+	59	181
chr1	67861445	67861595	GeneS|SNP_2	0	+	60	181
chr1	67861445	67861595	GeneS|SNP_2	0	+	61	177
chr1	67861445	67861595	GeneS|SNP_2	0	+	62	179
chr1	67861445	67861595	GeneS|SNP_2	0	+	63	178
chr1	67861445	67861595	GeneS|SNP_2	0	+	64	179
chr1	67861445	67861595	GeneS|SNP_2	0	+	65	178
chr1	67861445	67861595	GeneS|SNP_2	0	+	66	180
chr1	67861445	67861595	GeneS|SNP_2	0	+	67	180
chr1	67861445	67861595	GeneS|SNP_2	0	+	68	179
chr1	67861445	67861595	GeneS|SNP_2	0	+	69	179
chr1	67861445	67861595	GeneS|SNP_2	0	+	70	178
chr1	67861445	67861595	GeneS|SNP_2	0	+	71	180
chr1	67861445	67861595	GeneS|SNP_2	0	+	72	179
chr1	67861445	67861595	GeneS|SNP_2	0	+	73	178
chr1	67861445	67861595	GeneS|SNP_2	0	+	74	180
chr1	67861445	67861595	GeneS|SNP_2	0	+	75	182
chr1	67861445	67861595	GeneS|SNP_2	0	+	76	185
chr1	67861445	67861595	GeneS|SNP_2	0	+	77	182
chr1	67861445	67861595	GeneS|SNP_2	0	+	78	181
chr1	67861445	67861595	GeneS|SNP_2	0	+	79	180
chr1	67861445	67861595	GeneS|SNP_2	0	+	80	179
chr1	67861445	67861595	GeneS|SNP_2	0	+	81	178
chr1	67861445	67861595	GeneS|SNP_2	0	+	82	177
chr1	67861445	67861595	GeneS|SNP_2	0	+	83	177
chr1	67861445	67861595	GeneS|SNP_2	0	+	84	178
chr1	67861445	67861595	GeneS|SNP_2	0	+	85	175
chr1	67861445	67861595	GeneS|SNP_2	0	+	86	174
chr1	67861445	67861595	GeneS|SNP_2	0	+	87	175
chr1	67861445	67861595	GeneS|SNP_2	0	+	88	174
chr1	67861445	67861595	GeneS|SNP_2	0	+	89	171
chr1	67861445	67861595	GeneS|SNP_2	0	+	90	169
chr1	67861445	67861595	GeneS|SNP_2	0	+	91	171
chr1	67861445	67861595	GeneS|SNP_2	0	+	92	172
chr1	67861445	67861595	GeneS|SNP_2	0	+	93	172
chr1	67861445	67861595	GeneS|SNP_2	0	+	94	170
chr1	67861445	67861595	GeneS|SNP_2	0	+	95	171
chr1	67861445	67861595	GeneS|SNP_2	0	+	96	172
chr1	67861445	67861595	GeneS|SNP_2	0	+	97	173
chr1	67861445	67861595	GeneS|SNP_2	0	+	98	172
chr1	67861445	67861595	GeneS|SNP_2	0	+	99	179
chr1	67861445	67861595	GeneS|SNP_2	0	+	100	178
chr1	67861445	67861595	GeneS|SNP_2	0	+	101	180
chr1	67861445	67861595	GeneS|SNP_2	0	+	102	179
chr1	67861445	67861595	GeneS|SNP_2	0	+	103	180
chr1	67861445	67861595	GeneS|SNP_2	0	+	104	179
chr1	67861445	67861595	GeneS|SNP_2	0	+	105	178
chr1	67861445	67861595	GeneS|SNP_2	0	+	106	178
chr1	67861445	67861595	GeneS|SNP_2	0	+	107	179
chr1	67861445	67861595	GeneS|SNP_2	0	+	108	179
chr1	67861445	67861595	GeneS|SNP_2	0	+	109	179
chr1	67861445	67861595	GeneS|SNP_2	0	+	110	179
chr1	67861445	67861595	GeneS|SNP_2	0	+	111	180
chr1	67861445	67861595	GeneS|SNP_2	0	+	112	179
chr1	67861445	67861595	GeneS|SNP_2	0	+	113	180
chr1	67861445	67861595	GeneS|SNP_2	0	+	114	179
chr1	67861445	67861595	GeneS|SNP_2	0	+	115	178
chr1	67861445	67861595	GeneS|SNP_2	0	+	116	178
chr1	67861445	67861595	GeneS|SNP_2	0	+	117	180
chr1	67861445	67861595	GeneS|SNP_2	0	+	118	182
chr1	67861445	67861595	GeneS|SNP_2	0	+	119	183
chr1	67861445	67861595	GeneS|SNP_2	0	+	120	185
chr1	67861445	67861595	GeneS|SNP_2	0	+	121	186
chr1	67861445	67861595	GeneS|SNP_2	0	+	122	186
chr1	67861445	67861595	GeneS|SNP_2	0	+	123	186
chr1	67861445	67861595	GeneS|SNP_2	0	+	124	188
chr1	67861445	67861595	GeneS|SNP_2	0	+	125	186
chr1	67861445	67861595	GeneS|SNP_2	0	+	126	186
chr1	67861445	67861595	GeneS|SNP_2	0	+	127	186
chr1	67861445	67861595	GeneS|SNP_2	0	+	128	186
chr1	67861445	67861595	GeneS|SNP_2	0	+	129	186
chr1	67861445	67861595	GeneS|SNP_2	0	+	130	186
chr1	67861445	67861595	GeneS|SNP_2	0	+	131	187
chr1	67861445	67861595	GeneS|SNP_2	0	+	132	187
chr1	67861445	67861595	GeneS|SNP_2	0	+	133	187
chr1	67861445	67861595	GeneS|SNP_2	0	+	134	187
chr1	67861445	67861595	GeneS|SNP_2	0	+	135	186
chr1	67861445	67861595	GeneS|SNP_2	0	+	136	187
chr1	67861445	67861595	GeneS|SNP_2	0	+	137	187
chr1	67861445	67861595	GeneS|SNP_2	0	+	138	188
chr1	67861445	67861595	GeneS|SNP_2	0	+	139	188
chr1	67861445	67861595	GeneS|SNP_2	0	+	140	188
chr1	67861445	67861595	GeneS|SNP_2	0	+	141	187
chr1	67861445	67861595	GeneS|SNP_2	0	+	142	187
chr1	67861445	67861595	GeneS|SNP_2	0	+	143	187
chr1	67861445	67861595	GeneS|SNP_2	0	+	144	184
chr1	67861445	67861595	GeneS|SNP_2	0	+	145	184
chr1	67861445	67861595	GeneS|SNP_2	0	+	146	183
chr1	67861445	67861595	GeneS|SNP_2	0	+	147	185
chr1	67861445	67861595	GeneS|SNP_2	0	+	148	185
chr1	67861445	67861595	GeneS|SNP_2	0	+	149	183
chr1	67861445	67861595	GeneS|SNP_2	0	+	150	182
chr1	179520431	179520581	GeneS|SNP_1	0	+	1	141
chr1	179520431	179520581	GeneS|SNP_1	0	+	2	143
chr1	179520431	179520581	GeneS|SNP_1	0	+	3	143
chr1	179520431	179520581	GeneS|SNP_1	0	+	4	145
chr1	179520431	179520581	GeneS|SNP_1	0	+	5	145
chr1	179520431	179520581	GeneS|SNP_1	0	+	6	146
chr1	179520431	179520581	GeneS|SNP_1	0	+	7	150
chr1	179520431	179520581	GeneS|SNP_1	0	+	8	151
chr1	179520431	179520581	GeneS|SNP_1	0	+	9	153
chr1	179520431	179520581	GeneS|SNP_1	0	+	10	153
chr1	179520431	179520581	GeneS|SNP_1	0	+	11	154
chr1	179520431	179520581	GeneS|SNP_1	0	+	12	155
chr1	179520431	179520581	GeneS|SNP_1	0	+	13	155
chr1	179520431	179520581	GeneS|SNP_1	0	+	14	153
chr1	179520431	179520581	GeneS|SNP_1	0	+	15	153
chr1	179520431	179520581	GeneS|SNP_1	0	+	16	152
chr1	179520431	179520581	GeneS|SNP_1	0	+	17	151
chr1	179520431	179520581	GeneS|SNP_1	0	+	18	153
chr1	179520431	179520581	GeneS|SNP_1	0	+	19	154
chr1	179520431	179520581	GeneS|SNP_1	0	+	20	152
chr1	179520431	179520581	GeneS|SNP_1	0	+	21	152
chr1	179520431	179520581	GeneS|SNP_1	0	+	22	150
chr1	179520431	179520581	GeneS|SNP_1	0	+	23	153
chr1	179520431	179520581	GeneS|SNP_1	0	+	24	158
chr1	179520431	179520581	GeneS|SNP_1	0	+	25	157
chr1	179520431	179520581	GeneS|SNP_1	0	+	26	157
chr1	179520431	179520581	GeneS|SNP_1	0	+	27	159
chr1	179520431	179520581	GeneS|SNP_1	0	+	28	159
chr1	179520431	179520581	GeneS|SNP_1	0	+	29	159
chr1	179520431	179520581	GeneS|SNP_1	0	+	30	160
chr1	179520431	179520581	GeneS|SNP_1	0	+	31	160
chr1	179520431	179520581	GeneS|SNP_1	0	+	32	160
chr1	179520431	179520581	GeneS|SNP_1	0	+	33	162
chr1	179520431	179520581	GeneS|SNP_1	0	+	34	162
chr1	179520431	179520581	GeneS|SNP_1	0	+	35	162
chr1	179520431	179520581	GeneS|SNP_1	0	+	36	163
chr1	179520431	179520581	GeneS|SNP_1	0	+	37	165
chr1	179520431	179520581	GeneS|SNP_1	0	+	38	165
chr1	179520431	179520581	GeneS|SNP_1	0	+	39	165
chr1	179520431	179520581	GeneS|SNP_1	0	+	40	164
chr1	179520431	179520581	GeneS|SNP_1	0	+	41	166
chr1	179520431	179520581	GeneS|SNP_1	0	+	42	165
chr1	179520431	179520581	GeneS|SNP_1	0	+	43	166
chr1	179520431	179520581	GeneS|SNP_1	0	+	44	167
chr1	179520431	179520581	GeneS|SNP_1	0	+	45	166
chr1	179520431	179520581	GeneS|SNP_1	0	+	46	165
chr1	179520431	179520581	GeneS|SNP_1	0	+	47	166
chr1	179520431	179520581	GeneS|SNP_1	0	+	48	167
chr1	179520431	179520581	GeneS|SNP_1	0	+	49	167
chr1	179520431	179520581	GeneS|SNP_1	0	+	50	167
chr1	179520431	179520581	GeneS|SNP_1	0	+	51	168
chr1	179520431	179520581	GeneS|SNP_1	0	+	52	165
chr1	179520431	179520581	GeneS|SNP_1	0	+	53	164
chr1	179520431	179520581	GeneS|SNP_1	0	+	54	167
chr1	179520431	179520581	GeneS|SNP_1	0	+	55	167
chr1	179520431	179520581	GeneS|SNP_1	0	+	56	170
chr1	179520431	179520581	GeneS|SNP_1	0	+	57	172
chr1	179520431	179520581	GeneS|SNP_1	0	+	58	170
chr1	179520431	179520581	GeneS|SNP_1	0	+	59	170
chr1	179520431	179520581	GeneS|SNP_1	0	+	60	170
chr1	179520431	179520581	GeneS|SNP_1	0	+	61	169
chr1	179520431	179520581	GeneS|SNP_1	0	+	62	169
chr1	179520431	179520581	GeneS|SNP_1	0	+	63	172
chr1	179520431	179520581	GeneS|SNP_1	0	+	64	171
chr1	179520431	179520581	GeneS|SNP_1	0	+	65	175
chr1	179520431	179520581	GeneS|SNP_1	0	+	66	171
chr1	179520431	179520581	GeneS|SNP_1	0	+	67	169
chr1	179520431	179520581	GeneS|SNP_1	0	+	68	169
chr1	179520431	179520581	GeneS|SNP_1	0	+	69	170
chr1	179520431	179520581	GeneS|SNP_1	0	+	70	171
chr1	179520431	179520581	GeneS|SNP_1	0	+	71	171
chr1	179520431	179520581	GeneS|SNP_1	0	+	72	171
chr1	179520431	179520581	GeneS|SNP_1	0	+	73	171
chr1	179520431	179520581	GeneS|SNP_1	0	+	74	173
chr1	179520431	179520581	GeneS|SNP_1	0	+	75	172
chr1	179520431	179520581	GeneS|SNP_1	0	+	76	173
chr1	179520431	179520581	GeneS|SNP_1	0	+	77	173
chr1	179520431	179520581	GeneS|SNP_1	0	+	78	171
chr1	179520431	179520581	GeneS|SNP_1	0	+	79	171
chr1	179520431	179520581	GeneS|SNP_1	0	+	80	172
chr1	179520431	179520581	GeneS|SNP_1	0	+	81	172
chr1	179520431	179520581	GeneS|SNP_1	0	+	82	172
chr1	179520431	179520581	GeneS|SNP_1	0	+	83	171
chr1	179520431	179520581	GeneS|SNP_1	0	+	84	171
chr1	179520431	179520581	GeneS|SNP_1	0	+	85	170
chr1	179520431	179520581	GeneS|SNP_1	0	+	86	169
chr1	179520431	179520581	GeneS|SNP_1	0	+	87	167
chr1	179520431	179520581	GeneS|SNP_1	0	+	88	168
chr1	179520431	179520581	GeneS|SNP_1	0	+	89	168
chr1	179520431	179520581	GeneS|SNP_1	0	+	90	169
chr1	179520431	179520581	GeneS|SNP_1	0	+	91	170
chr1	179520431	179520581	GeneS|SNP_1	0	+	92	169
chr1	179520431	179520581	GeneS|SNP_1	0	+	93	169
chr1	179520431	179520581	GeneS|SNP_1	0	+	94	171
chr1	179520431	179520581	GeneS|SNP_1	0	+	95	171
chr1	179520431	179520581	GeneS|SNP_1	0	+	96	169
chr1	179520431	179520581	GeneS|SNP_1	0	+	97	170
chr1	179520431	179520581	GeneS|SNP_1	0	+	98	171
chr1	179520431	179520581	GeneS|SNP_1	0	+	99	170
chr1	179520431	179520581	GeneS|SNP_1	0	+	100	170
chr1	179520431	179520581	GeneS|SNP_1	0	+	101	170
chr1	179520431	179520581	GeneS|SNP_1	0	+	102	173
chr1	179520431	179520581	GeneS|SNP_1	0	+	103	174
chr1	179520431	179520581	GeneS|SNP_1	0	+	104	174
chr1	179520431	179520581	GeneS|SNP_1	0	+	105	173
chr1	179520431	179520581	GeneS|SNP_1	0	+	106	173
chr1	179520431	179520581	GeneS|SNP_1	0	+	107	174
chr1	179520431	179520581	GeneS|SNP_1	0	+	108	173
chr1	179520431	179520581	GeneS|SNP_1	0	+	109	173
chr1	179520431	179520581	GeneS|SNP_1	0	+	110	173
chr1	179520431	179520581	GeneS|SNP_1	0	+	111	173
chr1	179520431	179520581	GeneS|SNP_1	0	+	112	175
chr1	179520431	179520581	GeneS|SNP_1	0	+	113	176
chr1	179520431	179520581	GeneS|SNP_1	0	+	114	176
chr1	179520431	179520581	GeneS|SNP_1	0	+	115	176
chr1	179520431	179520581	GeneS|SNP_1	0	+	116	176
chr1	179520431	179520581	GeneS|SNP_1	0	+	117	176
chr1	179520431	179520581	GeneS|SNP_1	0	+	118	175
chr1	179520431	179520581	GeneS|SNP_1	0	+	119	172
chr1	179520431	179520581	GeneS|SNP_1	0	+	120	170
chr1	179520431	179520581	GeneS|SNP_1	0	+	121	171
chr1	179520431	179520581	GeneS|SNP_1	0	+	122	172
chr1	179520431	179520581	GeneS|SNP_1	0	+	123	174
chr1	179520431	179520581	GeneS|SNP_1	0	+	124	174
chr1	179520431	179520581	GeneS|SNP_1	0	+	125	173
chr1	179520431	179520581	GeneS|SNP_1	0	+	126	172
chr1	179520431	179520581	GeneS|SNP_1	0	+	127	172
chr1	179520431	179520581	GeneS|SNP_1	0	+	128	172
chr1	179520431	179520581	GeneS|SNP_1	0	+	129	173
chr1	179520431	179520581	GeneS|SNP_1	0	+	130	173
chr1	179520431	179520581	GeneS|SNP_1	0	+	131	171
chr1	179520431	179520581	GeneS|SNP_1	0	+	132	170
chr1	179520431	179520581	GeneS|SNP_1	0	+	133	171
chr1	179520431	179520581	GeneS|SNP_1	0	+	134	169
chr1	179520431	179520581	GeneS|SNP_1	0	+	135	171
chr1	179520431	179520581	GeneS|SNP_1	0	+	136	170
chr1	179520431	179520581	GeneS|SNP_1	0	+	137	168
chr1	179520431	179520581	GeneS|SNP_1	0	+	138	166
chr1	179520431	179520581	GeneS|SNP_1	0	+	139	167
chr1	179520431	179520581	GeneS|SNP_1	0	+	140	169
chr1	179520431	179520581	GeneS|SNP_1	0	+	141	170
chr1	179520431	179520581	GeneS|SNP_1	0	+	142	171
chr1	179520431	179520581	GeneS|SNP_1	0	+	143	171
chr1	179520431	179520581	GeneS|SNP_1	0	+	144	171
chr1	179520431	179520581	GeneS|SNP_1	0	+	145	171
chr1	179520431	179520581	GeneS|SNP_1	0	+	146	175
chr1	179520431	179520581	GeneS|SNP_1	0	+	147	174
chr1	179520431	179520581	GeneS|SNP_1	0	+	148	174
chr1	179520431	179520581	GeneS|SNP_1	0	+	149	177
chr1	179520431	179520581	GeneS|SNP_1	0	+	150	176
chr1	204797731	204797935	GeneC|Exon_1	0	+	1	13
chr1	204797731	204797935	GeneC|Exon_1	0	+	2	13
chr1	204797731	204797935	GeneC|Exon_1	0	+	3	13
chr1	204797731	204797935	GeneC|Exon_1	0	+	4	13
chr1	204797731	204797935	GeneC|Exon_1	0	+	5	13
chr1	204797731	204797935	GeneC|Exon_1	0	+	6	13
chr1	204797731	204797935	GeneC|Exon_1	0	+	7	13
chr1	204797731	204797935	GeneC|Exon_1	0	+	8	13
chr1	204797731	204797935	GeneC|Exon_1	0	+	9	13
chr1	204797731	204797935	GeneC|Exon_1	0	+	10	14
chr1	204797731	204797935	GeneC|Exon_1	0	+	11	14
chr1	204797731	204797935	GeneC|Exon_1	0	+	12	15
chr1	204797731	204797935	GeneC|Exon_1	0	+	13	15
chr1	204797731	204797935	GeneC|Exon_1	0	+	14	15
chr1	204797731	204797935	GeneC|Exon_1	0	+	15	15
chr1	204797731	204797935	GeneC|Exon_1	0	+	16	15
chr1	204797731	204797935	GeneC|Exon_1	0	+	17	15
chr1	204797731	204797935	GeneC|Exon_1	0	+	18	15
chr1	204797731	204797935	GeneC|Exon_1	0	+	19	15
chr1	204797731	204797935	GeneC|Exon_1	0	+	20	15
chr1	204797731	204797935	GeneC|Exon_1	0	+	21	15
chr1	204797731	204797935	GeneC|Exon_1	0	+	22	15
chr1	204797731	204797935	GeneC|Exon_1	0	+	23	15
chr1	204797731	204797935	GeneC|Exon_1	0	+	24	15
chr1	204797731	204797935	GeneC|Exon_1	0	+	25	15
chr1	204797731	204797935	GeneC|Exon_1	0	+	26	15
chr1	204797731	204797935	GeneC|Exon_1	0	+	27	15
chr1	204797731	204797935	GeneC|Exon_1	0	+	28	15
chr1	204797731	204797935	GeneC|Exon_1	0	+	29	15
chr1	204797731	204797935	GeneC|Exon_1	0	+	30	15
chr1	204797731	204797935	GeneC|Exon_1	0	+	31	16
chr1	204797731	204797935	GeneC|Exon_1	0	+	32	17
chr1	204797731	204797935	GeneC|Exon_1	0	+	33	18
chr1	204797731	204797935	GeneC|Exon_1	0	+	34	18
chr1	204797731	204797935	GeneC|Exon_1	0	+	35	18
chr1	204797731	204797935	GeneC|Exon_1	0	+	36	18
chr1	204797731	204797935	GeneC|Exon_1	0	+	37	18
chr1	204797731	204797935	GeneC|Exon_1	0	+	38	19
chr1	204797731	204797935	GeneC|Exon_1	0	+	39	20
chr1	204797731	204797935	GeneC|Exon_1	0	+	40	22
chr1	204797731	204797935	GeneC|Exon_1	0	+	41	21
chr1	204797731	204797935	GeneC|Exon_1	0	+	42	21
chr1	204797731	204797935	GeneC|Exon_1	0	+	43	21
chr1	204797731	204797935	GeneC|Exon_1	0	+	44	21
chr1	204797731	204797935	GeneC|Exon_1	0	+	45	21
chr1	204797731	204797935	GeneC|Exon_1	0	+	46	22
chr1	204797731	204797935	GeneC|Exon_1	0	+	47	22
chr1	204797731	204797935	GeneC|Exon_1	0	+	48	22
chr1	204797731	204797935	GeneC|Exon_1	0	+	49	22
chr1	204797731	204797935	GeneC|Exon_1	0	+	50	21
chr1	204797731	204797935	GeneC|Exon_1	0	+	51	22
chr1	204797731	204797935	GeneC|Exon_1	0	+	52	22
chr1	204797731	204797935	GeneC|Exon_1	0	+	53	22
chr1	204797731	204797935	GeneC|Exon_1	0	+	54	23
chr1	204797731	204797935	GeneC|Exon_1	0	+	55	23
chr1	204797731	204797935	GeneC|Exon_1	0	+	56	24
chr1	204797731	204797935	GeneC|Exon_1	0	+	57	24
chr1	204797731	204797935	GeneC|Exon_1	0	+	58	24
chr1	204797731	204797935	GeneC|Exon_1	0	+	59	25
chr1	204797731	204797935	GeneC|Exon_1	0	+	60	25
chr1	204797731	204797935	GeneC|Exon_1	0	+	61	27
chr1	204797731	204797935	GeneC|Exon_1	0	+	62	27
chr1	204797731	204797935	GeneC|Exon_1	0	+	63	28
chr1	204797731	204797935	GeneC|Exon_1	0	+	64	28
chr1	204797731	204797935	GeneC|Exon_1	0	+	65	30
chr1	204797731	204797935	GeneC|Exon_1	0	+	66	31
chr1	204797731	204797935	GeneC|Exon_1	0	+	67	31
chr1	204797731	204797935	GeneC|Exon_1	0	+	68	31
chr1	204797731	204797935	GeneC|Exon_1	0	+	69	31
chr1	204797731	204797935	GeneC|Exon_1	0	+	70	32
chr1	204797731	204797935	GeneC|Exon_1	0	+	71	32
chr1	204797731	204797935	GeneC|Exon_1	0	+	72	32
chr1	204797731	204797935	GeneC|Exon_1	0	+	73	32
chr1	204797731	204797935	GeneC|Exon_1	0	+	74	32
chr1	204797731	204797935	GeneC|Exon_1	0	+	75	32
chr1	204797731	204797935	GeneC|Exon_1	0	+	76	32
chr1	204797731	204797935	GeneC|Exon_1	0	+	77	31
chr1	204797731	204797935	GeneC|Exon_1	0	+	78	31
chr1	204797731	204797935	GeneC|Exon_1	0	+	79	32
chr1	204797731	204797935	GeneC|Exon_1	0	+	80	34
chr1	204797731	204797935	GeneC|Exon_1	0	+	81	34
chr1	204797731	204797935	GeneC|Exon_1	0	+	82	35
chr1	204797731	204797935	GeneC|Exon_1	0	+	83	35
chr1	204797731	204797935	GeneC|Exon_1	0	+	84	36
chr1	204797731	204797935	GeneC|Exon_1	0	+	85	37
chr1	204797731	204797935	GeneC|Exon_1	0	+	86	36
chr1	204797731	204797935	GeneC|Exon_1	0	+	87	39
chr1	204797731	204797935	GeneC|Exon_1	0	+	88	40
chr1	204797731	204797935	GeneC|Exon_1	0	+	89	40
chr1	204797731	204797935	GeneC|Exon_1	0	+	90	40
chr1	204797731	204797935	GeneC|Exon_1	0	+	91	41
chr1	204797731	204797935	GeneC|Exon_1	0	+	92	43
chr1	204797731	204797935	GeneC|Exon_1	0	+	93	43
chr1	204797731	204797935	GeneC|Exon_1	0	+	94	43
chr1	204797731	204797935	GeneC|Exon_1	0	+	95	43
chr1	204797731	204797935	GeneC|Exon_1	0	+	96	43
chr1	204797731	204797935	GeneC|Exon_1	0	+	97	43
chr1	204797731	204797935	GeneC|Exon_1	0	+	98	45
chr1	204797731	204797935	GeneC|Exon_1	0	+	99	45
chr1	204797731	204797935	GeneC|Exon_1	0	+	100	46
chr1	204797731	204797935	GeneC|Exon_1	0	+	101	47
chr1	204797731	204797935	GeneC|Exon_1	0	+	102	47
chr1	204797731	204797935	GeneC|Exon_1	0	+	103	49
chr1	204797731	204797935	GeneC|Exon_1	0	+	104	49
chr1	204797731	204797935	GeneC|Exon_1	0	+	105	49
chr1	204797731	204797935	GeneC|Exon_1	0	+	106	49
chr1	204797731	204797935	GeneC|Exon_1	0	+	107	50
chr1	204797731	204797935	GeneC|Exon_1	0	+	108	50
chr1	204797731	204797935	GeneC|Exon_1	0	+	109	51
chr1	204797731	204797935	GeneC|Exon_1	0	+	110	51
chr1	204797731	204797935	GeneC|Exon_1	0	+	111	52
chr1	204797731	204797935	GeneC|Exon_1	0	+	112	52
chr1	204797731	204797935	GeneC|Exon_1	0	+	113	52
chr1	204797731	204797935	GeneC|Exon_1	0	+	114	53
chr1	204797731	204797935	GeneC|Exon_1	0	+	115	53
chr1	204797731	204797935	GeneC|Exon_1	0	+	116	52
chr1	204797731	204797935	GeneC|Exon_1	0	+	117	53
chr1	204797731	204797935	GeneC|Exon_1	0	+	118	53
chr1	204797731	204797935	GeneC|Exon_1	0	+	119	53
chr1	204797731	204797935	GeneC|Exon_1	0	+	120	53
chr1	204797731	204797935	GeneC|Exon_1	0	+	121	53
chr1	204797731	204797935	GeneC|Exon_1	0	+	122	53
chr1	204797731	204797935	GeneC|Exon_1	0	+	123	53
chr1	204797731	204797935	GeneC|Exon_1	0	+	124	54
chr1	204797731	204797935	GeneC|Exon_1	0	+	125	53
chr1	204797731	204797935	GeneC|Exon_1	0	+	126	51
chr1	204797731	204797935	GeneC|Exon_1	0	+	127	51
chr1	204797731	204797935	GeneC|Exon_1	0	+	128	52
chr1	204797731	204797935	GeneC|Exon_1	0	+	129	51
chr1	204797731	204797935	GeneC|Exon_1	0	+	130	51
chr1	204797731	204797935	GeneC|Exon_1	0	+	131	51
chr1	204797731	204797935	GeneC|Exon_1	0	+	132	51
chr1	204797731	204797935	GeneC|Exon_1	0	+	133	51
chr1	204797731	204797935	GeneC|Exon_1	0	+	134	51
chr1	204797731	204797935	GeneC|Exon_1	0	+	135	51
chr1	204797731	204797935	GeneC|Exon_1	0	+	136	51
chr1	204797731	204797935	GeneC|Exon_1	0	+	137	51
chr1	204797731	204797935	GeneC|Exon_1	0	+	138	51
chr1	204797731	204797935	GeneC|Exon_1	0	+	139	52
chr1	204797731	204797935	GeneC|Exon_1	0	+	140	52
chr1	204797731	204797935	GeneC|Exon_1	0	+	141	52
chr1	204797731	204797935	GeneC|Exon_1	0	+	142	51
chr1	204797731	204797935	GeneC|Exon_1	0	+	143	51
chr1	204797731	204797935	GeneC|Exon_1	0	+	144	51
chr1	204797731	204797935	GeneC|Exon_1	0	+	145	51
chr1	204797731	204797935	GeneC|Exon_1	0	+	146	48
chr1	204797731	204797935	GeneC|Exon_1	0	+	147	50
chr1	204797731	204797935	GeneC|Exon_1	0	+	148	49
chr1	204797731	204797935	GeneC|Exon_1	0	+	149	49
chr1	204797731	204797935	GeneC|Exon_1	0	+	150	49
chr1	204797731	204797935	GeneC|Exon_1	0	+	151	49
chr1	204797731	204797935	GeneC|Exon_1	0	+	152	49
chr1	204797731	204797935	GeneC|Exon_1	0	+	153	49
chr1	204797731	204797935	GeneC|Exon_1	0	+	154	50
chr1	204797731	204797935	GeneC|Exon_1	0	+	155	50
chr1	204797731	204797935	GeneC|Exon_1	0	+	156	50
chr1	204797731	204797935	GeneC|Exon_1	0	+	157	50
chr1	204797731	204797935	GeneC|Exon_1	0	+	158	50
chr1	204797731	204797935	GeneC|Exon_1	0	+	159	50
chr1	204797731	204797935	GeneC|Exon_1	0	+	160	50
chr1	204797731	204797935	GeneC|Exon_1	0	+	161	51
chr1	204797731	204797935	GeneC|Exon_1	0	+	162	51
chr1	204797731	204797935	GeneC|Exon_1	0	+	163	50
chr1	204797731	204797935	GeneC|Exon_1	0	+	164	50
chr1	204797731	204797935	GeneC|Exon_1	0	+	165	50
chr1	204797731	204797935	GeneC|Exon_1	0	+	166	51
chr1	204797731	204797935	GeneC|Exon_1	0	+	167	52
chr1	204797731	204797935	GeneC|Exon_1	0	+	168	52
chr1	204797731	204797935	GeneC|Exon_1	0	+	169	52
chr1	204797731	204797935	GeneC|Exon_1	0	+	170	52
chr1	204797731	204797935	GeneC|Exon_1	0	+	171	53
chr1	204797731	204797935	GeneC|Exon_1	0	+	172	53
chr1	204797731	204797935	GeneC|Exon_1	0	+	173	53
chr1	204797731	204797935	GeneC|Exon_1	0	+	174	53
chr1	204797731	204797935	GeneC|Exon_1	0	+	175	54
chr1	204797731	204797935	GeneC|Exon_1	0	+	176	54
chr1	204797731	204797935	GeneC|Exon_1	0	+	177	54
chr1	204797731	204797935	GeneC|Exon_1	0	+	178	53
chr1	204797731	204797935	GeneC|Exon_1	0	+	179	52
chr1	204797731	204797935	GeneC|Exon_1	0	+	180	53
chr1	204797731	204797935	GeneC|Exon_1	0	+	181	52
chr1	204797731	204797935	GeneC|Exon_1	0	+	182	52
chr1	204797731	204797935	GeneC|Exon_1	0	+	183	52
chr1	204797731	204797935	GeneC|Exon_1	0	+	184	52
chr1	204797731	204797935	GeneC|Exon_1	0	+	185	53
chr1	204797731	204797935	GeneC|Exon_1	0	+	186	53
chr1	204797731	204797935	GeneC|Exon_1	0	+	187	52
chr1	204797731	204797935	GeneC|Exon_1	0	+	188	53
chr1	204797731	204797935	GeneC|Exon_1	0	+	189	52
chr1	204797731	204797935	GeneC|Exon_1	0	+	190	51
chr1	204797731	204797935	GeneC|Exon_1	0	+	191	51
chr1	204797731	204797935	GeneC|Exon_1	0	+	192	51
chr1	204797731	204797935	GeneC|Exon_1	0	+	193	51
chr1	204797731	204797935	GeneC|Exon_1	0	+	194	51
chr1	204797731	204797935	GeneC|Exon_1	0	+	195	51
chr1	204797731	204797935	GeneC|Exon_1	0	+	196	52
chr1	204797731	204797935	GeneC|Exon_1	0	+	197	52
chr1	204797731	204797935	GeneC|Exon_1	0	+	198	52
chr1	204797731	204797935	GeneC|Exon_1	0	+	199	52
chr1	204797731	204797935	GeneC|Exon_1	0	+	200	52
chr1	204797731	204797935	GeneC|Exon_1	0	+	201	51
chr1	204797731	204797935	GeneC|Exon_1	0	+	202	51
chr1	204797731	204797935	GeneC|Exon_1	0	+	203	51
chr1	204797731	204797935	GeneC|Exon_1	0	+	204	50
chr1	204889734	204889893	GeneC|Exon_2	0	+	1	146
chr1	204889734	204889893	GeneC|Exon_2	0	+	2	147
chr1	204889734	204889893	GeneC|Exon_2	0	+	3	149
chr1	204889734	204889893	GeneC|Exon_2	0	+	4	150
chr1	204889734	204889893	GeneC|Exon_2	0	+	5	149
chr1	204889734	204889893	GeneC|Exon_2	0	+	6	149
chr1	204889734	204889893	GeneC|Exon_2	0	+	7	150
chr1	204889734	204889893	GeneC|Exon_2	0	+	8	149
chr1	204889734	204889893	GeneC|Exon_2	0	+	9	148
chr1	204889734	204889893	GeneC|Exon_2	0	+	10	150
chr1	204889734	204889893	GeneC|Exon_2	0	+	11	151
chr1	204889734	204889893	GeneC|Exon_2	0	+	12	151
chr1	204889734	204889893	GeneC|Exon_2	0	+	13	152
chr1	204889734	204889893	GeneC|Exon_2	0	+	14	155
chr1	204889734	204889893	GeneC|Exon_2	0	+	15	154
chr1	204889734	204889893	GeneC|Exon_2	0	+	16	155
chr1	204889734	204889893	GeneC|Exon_2	0	+	17	156
chr1	204889734	204889893	GeneC|Exon_2	0	+	18	158
chr1	204889734	204889893	GeneC|Exon_2	0	+	19	158
chr1	204889734	204889893	GeneC|Exon_2	0	+	20	158
chr1	204889734	204889893	GeneC|Exon_2	0	+	21	158
chr1	204889734	204889893	GeneC|Exon_2	0	+	22	159
chr1	204889734	204889893	GeneC|Exon_2	0	+	23	161
chr1	204889734	204889893	GeneC|Exon_2	0	+	24	159
chr1	204889734	204889893	GeneC|Exon_2	0	+	25	160
chr1	204889734	204889893	GeneC|Exon_2	0	+	26	162
chr1	204889734	204889893	GeneC|Exon_2	0	+	27	162
chr1	204889734	204889893	GeneC|Exon_2	0	+	28	162
chr1	204889734	204889893	GeneC|Exon_2	0	+	29	161
chr1	204889734	204889893	GeneC|Exon_2	0	+	30	159
chr1	204889734	204889893	GeneC|Exon_2	0	+	31	160
chr1	204889734	204889893	GeneC|Exon_2	0	+	32	161
chr1	204889734	204889893	GeneC|Exon_2	0	+	33	163
chr1	204889734	204889893	GeneC|Exon_2	0	+	34	164
chr1	204889734	204889893	GeneC|Exon_2	0	+	35	162
chr1	204889734	204889893	GeneC|Exon_2	0	+	36	163
chr1	204889734	204889893	GeneC|Exon_2	0	+	37	161
chr1	204889734	204889893	GeneC|Exon_2	0	+	38	163
chr1	204889734	204889893	GeneC|Exon_2	0	+	39	163
chr1	204889734	204889893	GeneC|Exon_2	0	+	40	164
chr1	204889734	204889893	GeneC|Exon_2	0	+	41	162
chr1	204889734	204889893	GeneC|Exon_2	0	+	42	163
chr1	204889734	204889893	GeneC|Exon_2	0	+	43	166
chr1	204889734	204889893	GeneC|Exon_2	0	+	44	166
chr1	204889734	204889893	GeneC|Exon_2	0	+	45	169
chr1	204889734	204889893	GeneC|Exon_2	0	+	46	170
chr1	204889734	204889893	GeneC|Exon_2	0	+	47	169
chr1	204889734	204889893	GeneC|Exon_2	0	+	48	168
chr1	204889734	204889893	GeneC|Exon_2	0	+	49	165
chr1	204889734	204889893	GeneC|Exon_2	0	+	50	165
chr1	204889734	204889893	GeneC|Exon_2	0	+	51	166
chr1	204889734	204889893	GeneC|Exon_2	0	+	52	165
chr1	204889734	204889893	GeneC|Exon_2	0	+	53	166
chr1	204889734	204889893	GeneC|Exon_2	0	+	54	164
chr1	204889734	204889893	GeneC|Exon_2	0	+	55	164
chr1	204889734	204889893	GeneC|Exon_2	0	+	56	165
chr1	204889734	204889893	GeneC|Exon_2	0	+	57	164
chr1	204889734	204889893	GeneC|Exon_2	0	+	58	164
chr1	204889734	204889893	GeneC|Exon_2	0	+	59	165
chr1	204889734	204889893	GeneC|Exon_2	0	+	60	168
chr1	204889734	204889893	GeneC|Exon_2	0	+	61	171
chr1	204889734	204889893	GeneC|Exon_2	0	+	62	171
chr1	204889734	204889893	GeneC|Exon_2	0	+	63	169
chr1	204889734	204889893	GeneC|Exon_2	0	+	64	168
chr1	204889734	204889893	GeneC|Exon_2	0	+	65	169
chr1	204889734	204889893	GeneC|Exon_2	0	+	66	172
chr1	204889734	204889893	GeneC|Exon_2	0	+	67	174
chr1	204889734	204889893	GeneC|Exon_2	0	+	68	171
chr1	204889734	204889893	GeneC|Exon_2	0	+	69	172
chr1	204889734	204889893	GeneC|Exon_2	0	+	70	172
chr1	204889734	204889893	GeneC|Exon_2	0	+	71	172
chr1	204889734	204889893	GeneC|Exon_2	0	+	72	171
chr1	204889734	204889893	GeneC|Exon_2	0	+	73	173
chr1	204889734	204889893	GeneC|Exon_2	0	+	74	172
chr1	204889734	204889893	GeneC|Exon_2	0	+	75	168
chr1	204889734	204889893	GeneC|Exon_2	0	+	76	168
chr1	204889734	204889893	GeneC|Exon_2	0	+	77	170
chr1	204889734	204889893	GeneC|Exon_2	0	+	78	170
chr1	204889734	204889893	GeneC|Exon_2	0	+	79	169
chr1	204889734	204889893	GeneC|Exon_2	0	+	80	168
chr1	204889734	204889893	GeneC|Exon_2	0	+	81	170
chr1	204889734	204889893	GeneC|Exon_2	0	+	82	170
chr1	204889734	204889893	GeneC|Exon_2	0	+	83	168
chr1	204889734	204889893	GeneC|Exon_2	0	+	84	168
chr1	204889734	204889893	GeneC|Exon_2	0	+	85	166
chr1	204889734	204889893	GeneC|Exon_2	0	+	86	165
chr1	204889734	204889893	GeneC|Exon_2	0	+	87	164
chr1	204889734	204889893	GeneC|Exon_2	0	+	88	165
chr1	204889734	204889893	GeneC|Exon_2	0	+	89	168
chr1	204889734	204889893	GeneC|Exon_2	0	+	90	169
chr1	204889734	204889893	GeneC|Exon_2	0	+	91	168
chr1	204889734	204889893	GeneC|Exon_2	0	+	92	169
chr1	204889734	204889893	GeneC|Exon_2	0	+	93	169
chr1	204889734	204889893	GeneC|Exon_2	0	+	94	170
chr1	204889734	204889893	GeneC|Exon_2	0	+	95	169
chr1	204889734	204889893	GeneC|Exon_2	0	+	96	164
chr1	204889734	204889893	GeneC|Exon_2	0	+	97	165
chr1	204889734	204889893	GeneC|Exon_2	0	+	98	165
chr1	204889734	204889893	GeneC|Exon_2	0	+	99	166
chr1	204889734	204889893	GeneC|Exon_2	0	+	100	163
chr1	204889734	204889893	GeneC|Exon_2	0	+	101	161
chr1	204889734	204889893	GeneC|Exon_2	0	+	102	161
chr1	204889734	204889893	GeneC|Exon_2	0	+	103	160
chr1	204889734	204889893	GeneC|Exon_2	0	+	104	159
chr1	204889734	204889893	GeneC|Exon_2	0	+	105	158
chr1	204889734	204889893	GeneC|Exon_2	0	+	106	156
chr1	204889734	204889893	GeneC|Exon_2	0	+	107	159
chr1	204889734	204889893	GeneC|Exon_2	0	+	108	156
chr1	204889734	204889893	GeneC|Exon_2	0	+	109	156
chr1	204889734	204889893	GeneC|Exon_2	0	+	110	157
chr1	204889734	204889893	GeneC|Exon_2	0	+	111	157
chr1	204889734	204889893	GeneC|Exon_2	0	+	112	158
chr1	204889734	204889893	GeneC|Exon_2	0	+	113	160
chr1	204889734	204889893	GeneC|Exon_2	0	+	114	162
chr1	204889734	204889893	GeneC|Exon_2	0	+	115	162
chr1	204889734	204889893	GeneC|Exon_2	0	+	116	164
chr1	204889734	204889893	GeneC|Exon_2	0	+	117	164
chr1	204889734	204889893	GeneC|Exon_2	0	+	118	163
chr1	204889734	204889893	GeneC|Exon_2	0	+	119	163
chr1	204889734	204889893	GeneC|Exon_2	0	+	120	161
chr1	204889734	204889893	GeneC|Exon_2	0	+	121	162
chr1	204889734	204889893	GeneC|Exon_2	0	+	122	162
chr1	204889734	204889893	GeneC|Exon_2	0	+	123	161
chr1	204889734	204889893	GeneC|Exon_2	0	+	124	161
chr1	204889734	204889893	GeneC|Exon_2	0	+	125	163
chr1	204889734	204889893	GeneC|Exon_2	0	+	126	164
chr1	204889734	204889893	GeneC|Exon_2	0	+	127	164
chr1	204889734	204889893	GeneC|Exon_2	0	+	128	163
chr1	204889734	204889893	GeneC|Exon_2	0	+	129	162
chr1	204889734	204889893	GeneC|Exon_2	0	+	130	160
chr1	204889734	204889893	GeneC|Exon_2	0	+	131	158
chr1	204889734	204889893	GeneC|Exon_2	0	+	132	154
chr1	204889734	204889893	GeneC|Exon_2	0	+	133	154
chr1	204889734	204889893	GeneC|Exon_2	0	+	134	154
chr1	204889734	204889893	GeneC|Exon_2	0	+	135	151
chr1	204889734	204889893	GeneC|Exon_2	0	+	136	152
chr1	204889734	204889893	GeneC|Exon_2	0	+	137	151
chr1	204889734	204889893	GeneC|Exon_2	0	+	138	151
chr1	204889734	204889893	GeneC|Exon_2	0	+	139	151
chr1	204889734	204889893	GeneC|Exon_2	0	+	140	151
chr1	204889734	204889893	GeneC|Exon_2	0	+	141	148
chr1	204889734	204889893	GeneC|Exon_2	0	+	142	147
chr1	204889734	204889893	GeneC|Exon_2	0	+	143	147
chr1	204889734	204889893	GeneC|Exon_2	0	+	144	146
chr1	204889734	204889893	GeneC|Exon_2	0	+	145	149
chr1	204889734	204889893	GeneC|Exon_2	0	+	146	149
chr1	204889734	204889893	GeneC|Exon_2	0	+	147	147
chr1	204889734	204889893	GeneC|Exon_2	0	+	148	144
chr1	204889734	204889893	GeneC|Exon_2	0	+	149	145
chr1	204889734	204889893	GeneC|Exon_2	0	+	150	145
chr1	204889734	204889893	GeneC|Exon_2	0	+	151	145
chr1	204889734	204889893	GeneC|Exon_2	0	+	152	145
chr1	204889734	204889893	GeneC|Exon_2	0	+	153	144
chr1	204889734	204889893	GeneC|Exon_2	0	+	154	142
chr1	204889734	204889893	GeneC|Exon_2	0	+	155	141
chr1	204889734	204889893	GeneC|Exon_2	0	+	156	141
chr1	204889734	204889893	GeneC|Exon_2	0	+	157	140
chr1	204889734	204889893	GeneC|Exon_2	0	+	158	137
chr1	204889734	204889893	GeneC|Exon_2	0	+	159	137
chr1	204913328	204913559	GeneC|Exon_3	0	+	1	131
chr1	204913328	204913559	GeneC|Exon_3	0	+	2	132
chr1	204913328	204913559	GeneC|Exon_3	0	+	3	134
chr1	204913328	204913559	GeneC|Exon_3	0	+	4	136
chr1	204913328	204913559	GeneC|Exon_3	0	+	5	137
chr1	204913328	204913559	GeneC|Exon_3	0	+	6	142
chr1	204913328	204913559	GeneC|Exon_3	0	+	7	143
chr1	204913328	204913559	GeneC|Exon_3	0	+	8	143
chr1	204913328	204913559	GeneC|Exon_3	0	+	9	144
chr1	204913328	204913559	GeneC|Exon_3	0	+	10	144
chr1	204913328	204913559	GeneC|Exon_3	0	+	11	145
chr1	204913328	204913559	GeneC|Exon_3	0	+	12	144
chr1	204913328	204913559	GeneC|Exon_3	0	+	13	144
chr1	204913328	204913559	GeneC|Exon_3	0	+	14	148
chr1	204913328	204913559	GeneC|Exon_3	0	+	15	148
chr1	204913328	204913559	GeneC|Exon_3	0	+	16	150
chr1	204913328	204913559	GeneC|Exon_3	0	+	17	151
chr1	204913328	204913559	GeneC|Exon_3	0	+	18	150
chr1	204913328	204913559	GeneC|Exon_3	0	+	19	149
chr1	204913328	204913559	GeneC|Exon_3	0	+	20	149
chr1	204913328	204913559	GeneC|Exon_3	0	+	21	149
chr1	204913328	204913559	GeneC|Exon_3	0	+	22	148
chr1	204913328	204913559	GeneC|Exon_3	0	+	23	150
chr1	204913328	204913559	GeneC|Exon_3	0	+	24	148
chr1	204913328	204913559	GeneC|Exon_3	0	+	25	148
chr1	204913328	204913559	GeneC|Exon_3	0	+	26	147
chr1	204913328	204913559	GeneC|Exon_3	0	+	27	146
chr1	204913328	204913559	GeneC|Exon_3	0	+	28	146
chr1	204913328	204913559	GeneC|Exon_3	0	+	29	147
chr1	204913328	204913559	GeneC|Exon_3	0	+	30	148
chr1	204913328	204913559	GeneC|Exon_3	0	+	31	149
chr1	204913328	204913559	GeneC|Exon_3	0	+	32	147
chr1	204913328	204913559	GeneC|Exon_3	0	+	33	150
chr1	204913328	204913559	GeneC|Exon_3	0	+	34	153
chr1	204913328	204913559	GeneC|Exon_3	0	+	35	154
chr1	204913328	204913559	GeneC|Exon_3	0	+	36	154
chr1	204913328	204913559	GeneC|Exon_3	0	+	37	156
chr1	204913328	204913559	GeneC|Exon_3	0	+	38	156
chr1	204913328	204913559	GeneC|Exon_3	0	+	39	156
chr1	204913328	204913559	GeneC|Exon_3	0	+	40	156
chr1	204913328	204913559	GeneC|Exon_3	0	+	41	156
chr1	204913328	204913559	GeneC|Exon_3	0	+	42	156
chr1	204913328	204913559	GeneC|Exon_3	0	+	43	156
chr1	204913328	204913559	GeneC|Exon_3	0	+	44	154
chr1	204913328	204913559	GeneC|Exon_3	0	+	45	153
chr1	204913328	204913559	GeneC|Exon_3	0	+	46	155
chr1	204913328	204913559	GeneC|Exon_3	0	+	47	157
chr1	204913328	204913559	GeneC|Exon_3	0	+	48	155
chr1	204913328	204913559	GeneC|Exon_3	0	+	49	155
chr1	204913328	204913559	GeneC|Exon_3	0	+	50	154
chr1	204913328	204913559	GeneC|Exon_3	0	+	51	154
chr1	204913328	204913559	GeneC|Exon_3	0	+	52	154
chr1	204913328	204913559	GeneC|Exon_3	0	+	53	156
chr1	204913328	204913559	GeneC|Exon_3	0	+	54	155
chr1	204913328	204913559	GeneC|Exon_3	0	+	55	154
chr1	204913328	204913559	GeneC|Exon_3	0	+	56	153
chr1	204913328	204913559	GeneC|Exon_3	0	+	57	152
chr1	204913328	204913559	GeneC|Exon_3	0	+	58	150
chr1	204913328	204913559	GeneC|Exon_3	0	+	59	149
chr1	204913328	204913559	GeneC|Exon_3	0	+	60	149
chr1	204913328	204913559	GeneC|Exon_3	0	+	61	149
chr1	204913328	204913559	GeneC|Exon_3	0	+	62	148
chr1	204913328	204913559	GeneC|Exon_3	0	+	63	149
chr1	204913328	204913559	GeneC|Exon_3	0	+	64	149
chr1	204913328	204913559	GeneC|Exon_3	0	+	65	147
chr1	204913328	204913559	GeneC|Exon_3	0	+	66	147
chr1	204913328	204913559	GeneC|Exon_3	0	+	67	147
chr1	204913328	204913559	GeneC|Exon_3	0	+	68	146
chr1	204913328	204913559	GeneC|Exon_3	0	+	69	148
chr1	204913328	204913559	GeneC|Exon_3	0	+	70	148
chr1	204913328	204913559	GeneC|Exon_3	0	+	71	150
chr1	204913328	204913559	GeneC|Exon_3	0	+	72	152
chr1	204913328	204913559	GeneC|Exon_3	0	+	73	152
chr1	204913328	204913559	GeneC|Exon_3	0	+	74	151
chr1	204913328	204913559	GeneC|Exon_3	0	+	75	153
chr1	204913328	204913559	GeneC|Exon_3	0	+	76	151
chr1	204913328	204913559	GeneC|Exon_3	0	+	77	151
chr1	204913328	204913559	GeneC|Exon_3	0	+	78	149
chr1	204913328	204913559	GeneC|Exon_3	0	+	79	148
chr1	204913328	204913559	GeneC|Exon_3	0	+	80	148
chr1	204913328	204913559	GeneC|Exon_3	0	+	81	148
chr1	204913328	204913559	GeneC|Exon_3	0	+	82	150
chr1	204913328	204913559	GeneC|Exon_3	0	+	83	152
chr1	204913328	204913559	GeneC|Exon_3	0	+	84	151
chr1	204913328	204913559	GeneC|Exon_3	0	+	85	151
chr1	204913328	204913559	GeneC|Exon_3	0	+	86	150
chr1	204913328	204913559	GeneC|Exon_3	0	+	87	150
chr1	204913328	204913559	GeneC|Exon_3	0	+	88	152
chr1	204913328	204913559	GeneC|Exon_3	0	+	89	150
chr1	204913328	204913559	GeneC|Exon_3	0	+	90	149
chr1	204913328	204913559	GeneC|Exon_3	0	+	91	150
chr1	204913328	204913559	GeneC|Exon_3	0	+	92	153
chr1	204913328	204913559	GeneC|Exon_3	0	+	93	155
chr1	204913328	204913559	GeneC|Exon_3	0	+	94	155
chr1	204913328	204913559	GeneC|Exon_3	0	+	95	151
chr1	204913328	204913559	GeneC|Exon_3	0	+	96	153
chr1	204913328	204913559	GeneC|Exon_3	0	+	97	150
chr1	204913328	204913559	GeneC|Exon_3	0	+	98	150
chr1	204913328	204913559	GeneC|Exon_3	0	+	99	153
chr1	204913328	204913559	GeneC|Exon_3	0	+	100	153
chr1	204913328	204913559	GeneC|Exon_3	0	+	101	154
chr1	204913328	204913559	GeneC|Exon_3	0	+	102	155
chr1	204913328	204913559	GeneC|Exon_3	0	+	103	155
chr1	204913328	204913559	GeneC|Exon_3	0	+	104	154
chr1	204913328	204913559	GeneC|Exon_3	0	+	105	153
chr1	204913328	204913559	GeneC|Exon_3	0	+	106	157
chr1	204913328	204913559	GeneC|Exon_3	0	+	107	156
chr1	204913328	204913559	GeneC|Exon_3	0	+	108	157
chr1	204913328	204913559	GeneC|Exon_3	0	+	109	156
chr1	204913328	204913559	GeneC|Exon_3	0	+	110	156
chr1	204913328	204913559	GeneC|Exon_3	0	+	111	158
chr1	204913328	204913559	GeneC|Exon_3	0	+	112	160
chr1	204913328	204913559	GeneC|Exon_3	0	+	113	158
chr1	204913328	204913559	GeneC|Exon_3	0	+	114	160
chr1	204913328	204913559	GeneC|Exon_3	0	+	115	158
chr1	204913328	204913559	GeneC|Exon_3	0	+	116	159
chr1	204913328	204913559	GeneC|Exon_3	0	+	117	159
chr1	204913328	204913559	GeneC|Exon_3	0	+	118	160
chr1	204913328	204913559	GeneC|Exon_3	0	+	119	160
chr1	204913328	204913559	GeneC|Exon_3	0	+	120	159
chr1	204913328	204913559	GeneC|Exon_3	0	+	121	163
chr1	204913328	204913559	GeneC|Exon_3	0	+	122	164
chr1	204913328	204913559	GeneC|Exon_3	0	+	123	166
chr1	204913328	204913559	GeneC|Exon_3	0	+	124	165
chr1	204913328	204913559	GeneC|Exon_3	0	+	125	165
chr1	204913328	204913559	GeneC|Exon_3	0	+	126	163
chr1	204913328	204913559	GeneC|Exon_3	0	+	127	162
chr1	204913328	204913559	GeneC|Exon_3	0	+	128	161
chr1	204913328	204913559	GeneC|Exon_3	0	+	129	162
chr1	204913328	204913559	GeneC|Exon_3	0	+	130	166
chr1	204913328	204913559	GeneC|Exon_3	0	+	131	164
chr1	204913328	204913559	GeneC|Exon_3	0	+	132	165
chr1	204913328	204913559	GeneC|Exon_3	0	+	133	162
chr1	204913328	204913559	GeneC|Exon_3	0	+	134	161
chr1	204913328	204913559	GeneC|Exon_3	0	+	135	164
chr1	204913328	204913559	GeneC|Exon_3	0	+	136	163
chr1	204913328	204913559	GeneC|Exon_3	0	+	137	162
chr1	204913328	204913559	GeneC|Exon_3	0	+	138	160
chr1	204913328	204913559	GeneC|Exon_3	0	+	139	161
chr1	204913328	204913559	GeneC|Exon_3	0	+	140	164
chr1	204913328	204913559	GeneC|Exon_3	0	+	141	162
chr1	204913328	204913559	GeneC|Exon_3	0	+	142	162
chr1	204913328	204913559	GeneC|Exon_3	0	+	143	162
chr1	204913328	204913559	GeneC|Exon_3	0	+	144	160
chr1	204913328	204913559	GeneC|Exon_3	0	+	145	161
chr1	204913328	204913559	GeneC|Exon_3	0	+	146	163
chr1	204913328	204913559	GeneC|Exon_3	0	+	147	164
chr1	204913328	204913559	GeneC|Exon_3	0	+	148	164
chr1	204913328	204913559	GeneC|Exon_3	0	+	149	165
chr1	204913328	204913559	GeneC|Exon_3	0	+	150	165
chr1	204913328	204913559	GeneC|Exon_3	0	+	151	167
chr1	204913328	204913559	GeneC|Exon_3	0	+	152	168
chr1	204913328	204913559	GeneC|Exon_3	0	+	153	165
chr1	204913328	204913559	GeneC|Exon_3	0	+	154	163
chr1	204913328	204913559	GeneC|Exon_3	0	+	155	160
chr1	204913328	204913559	GeneC|Exon_3	0	+	156	164
chr1	204913328	204913559	GeneC|Exon_3	0	+	157	163
chr1	204913328	204913559	GeneC|Exon_3	0	+	158	162
chr1	204913328	204913559	GeneC|Exon_3	0	+	159	164
chr1	204913328	204913559	GeneC|Exon_3	0	+	160	163
chr1	204913328	204913559	GeneC|Exon_3	0	+	161	163
chr1	204913328	204913559	GeneC|Exon_3	0	+	162	164
chr1	204913328	204913559	GeneC|Exon_3	0	+	163	165
chr1	204913328	204913559	GeneC|Exon_3	0	+	164	165
chr1	204913328	204913559	GeneC|Exon_3	0	+	165	164
chr1	204913328	204913559	GeneC|Exon_3	0	+	166	163
chr1	204913328	204913559	GeneC|Exon_3	0	+	167	165
chr1	204913328	204913559	GeneC|Exon_3	0	+	168	166
chr1	204913328	204913559	GeneC|Exon_3	0	+	169	166
chr1	204913328	204913559	GeneC|Exon_3	0	+	170	167
chr1	204913328	204913559	GeneC|Exon_3	0	+	171	166
chr1	204913328	204913559	GeneC|Exon_3	0	+	172	167
chr1	204913328	204913559	GeneC|Exon_3	0	+	173	167
chr1	204913328	204913559	GeneC|Exon_3	0	+	174	166
chr1	204913328	204913559	GeneC|Exon_3	0	+	175	166
chr1	204913328	204913559	GeneC|Exon_3	0	+	176	167
chr1	204913328	204913559	GeneC|Exon_3	0	+	177	166
chr1	204913328	204913559	GeneC|Exon_3	0	+	178	167
chr1	204913328	204913559	GeneC|Exon_3	0	+	179	167
chr1	204913328	204913559	GeneC|Exon_3	0	+	180	167
chr1	204913328	204913559	GeneC|Exon_3	0	+	181	165
chr1	204913328	204913559	GeneC|Exon_3	0	+	182	163
chr1	204913328	204913559	GeneC|Exon_3	0	+	183	163
chr1	204913328	204913559	GeneC|Exon_3	0	+	184	161
chr1	204913328	204913559	GeneC|Exon_3	0	+	185	161
chr1	204913328	204913559	GeneC|Exon_3	0	+	186	159
chr1	204913328	204913559	GeneC|Exon_3	0	+	187	160
chr1	204913328	204913559	GeneC|Exon_3	0	+	188	160
chr1	204913328	204913559	GeneC|Exon_3	0	+	189	159
chr1	204913328	204913559	GeneC|Exon_3	0	+	190	160
chr1	204913328	204913559	GeneC|Exon_3	0	+	191	161
chr1	204913328	204913559	GeneC|Exon_3	0	+	192	162
chr1	204913328	204913559	GeneC|Exon_3	0	+	193	162
chr1	204913328	204913559	GeneC|Exon_3	0	+	194	165
chr1	204913328	204913559	GeneC|Exon_3	0	+	195	166
chr1	204913328	204913559	GeneC|Exon_3	0	+	196	165
chr1	204913328	204913559	GeneC|Exon_3	0	+	197	164
chr1	204913328	204913559	GeneC|Exon_3	0	+	198	162
chr1	204913328	204913559	GeneC|Exon_3	0	+	199	162
chr1	204913328	204913559	GeneC|Exon_3	0	+	200	164
chr1	204913328	204913559	GeneC|Exon_3	0	+	201	165
chr1	204913328	204913559	GeneC|Exon_3	0	+	202	166
chr1	204913328	204913559	GeneC|Exon_3	0	+	203	165
chr1	204913328	204913559	GeneC|Exon_3	0	+	204	163
chr1	204913328	204913559	GeneC|Exon_3	0	+	205	164
chr1	204913328	204913559	GeneC|Exon_3	0	+	206	165
chr1	204913328	204913559	GeneC|Exon_3	0	+	207	166
chr1	204913328	204913559	GeneC|Exon_3	0	+	208	167
chr1	204913328	204913559	GeneC|Exon_3	0	+	209	168
chr1	204913328	204913559	GeneC|Exon_3	0	+	210	168
chr1	204913328	204913559	GeneC|Exon_3	0	+	211	165
chr1	204913328	204913559	GeneC|Exon_3	0	+	212	164
chr1	204913328	204913559	GeneC|Exon_3	0	+	213	166
chr1	204913328	204913559	GeneC|Exon_3	0	+	214	162
chr1	204913328	204913559	GeneC|Exon_3	0	+	215	162
chr1	204913328	204913559	GeneC|Exon_3	0	+	216	161
chr1	204913328	204913559	GeneC|Exon_3	0	+	217	160
chr1	204913328	204913559	GeneC|Exon_3	0	+	218	161
chr1	204913328	204913559	GeneC|Exon_3	0	+	219	162
chr1	204913328	204913559	GeneC|Exon_3	0	+	220	160
chr1	204913328	204913559	GeneC|Exon_3	0	+	221	160
chr1	204913328	204913559	GeneC|Exon_3	0	+	222	158
chr1	204913328	204913559	GeneC|Exon_3	0	+	223	157
chr1	204913328	204913559	GeneC|Exon_3	0	+	224	156
chr1	204913328	204913559	GeneC|Exon_3	0	+	225	157
chr1	204913328	204913559	GeneC|Exon_3	0	+	226	157
chr1	204913328	204913559	GeneC|Exon_3	0	+	227	157
chr1	204913328	204913559	GeneC|Exon_3	0	+	228	157
chr1	204913328	204913559	GeneC|Exon_3	0	+	229	157
chr1	204913328	204913559	GeneC|Exon_3	0	+	230	157
chr1	204913328	204913559	GeneC|Exon_3	0	+	231	156
chr1	204919659	204919727	GeneC|Exon_4	0	+	1	187
chr1	204919659	204919727	GeneC|Exon_4	0	+	2	185
chr1	204919659	204919727	GeneC|Exon_4	0	+	3	187
chr1	204919659	204919727	GeneC|Exon_4	0	+	4	187
chr1	204919659	204919727	GeneC|Exon_4	0	+	5	190
chr1	204919659	204919727	GeneC|Exon_4	0	+	6	191
chr1	204919659	204919727	GeneC|Exon_4	0	+	7	192
chr1	204919659	204919727	GeneC|Exon_4	0	+	8	191
chr1	204919659	204919727	GeneC|Exon_4	0	+	9	191
chr1	204919659	204919727	GeneC|Exon_4	0	+	10	192
chr1	204919659	204919727	GeneC|Exon_4	0	+	11	191
chr1	204919659	204919727	GeneC|Exon_4	0	+	12	191
chr1	204919659	204919727	GeneC|Exon_4	0	+	13	192
chr1	204919659	204919727	GeneC|Exon_4	0	+	14	195
chr1	204919659	204919727	GeneC|Exon_4	0	+	15	191
chr1	204919659	204919727	GeneC|Exon_4	0	+	16	186
chr1	204919659	204919727	GeneC|Exon_4	0	+	17	186
chr1	204919659	204919727	GeneC|Exon_4	0	+	18	188
chr1	204919659	204919727	GeneC|Exon_4	0	+	19	188
chr1	204919659	204919727	GeneC|Exon_4	0	+	20	189
chr1	204919659	204919727	GeneC|Exon_4	0	+	21	190
chr1	204919659	204919727	GeneC|Exon_4	0	+	22	189
chr1	204919659	204919727	GeneC|Exon_4	0	+	23	190
chr1	204919659	204919727	GeneC|Exon_4	0	+	24	190
chr1	204919659	204919727	GeneC|Exon_4	0	+	25	189
chr1	204919659	204919727	GeneC|Exon_4	0	+	26	189
chr1	204919659	204919727	GeneC|Exon_4	0	+	27	186
chr1	204919659	204919727	GeneC|Exon_4	0	+	28	186
chr1	204919659	204919727	GeneC|Exon_4	0	+	29	185
chr1	204919659	204919727	GeneC|Exon_4	0	+	30	184
chr1	204919659	204919727	GeneC|Exon_4	0	+	31	184
chr1	204919659	204919727	GeneC|Exon_4	0	+	32	181
chr1	204919659	204919727	GeneC|Exon_4	0	+	33	180
chr1	204919659	204919727	GeneC|Exon_4	0	+	34	180
chr1	204919659	204919727	GeneC|Exon_4	0	+	35	177
chr1	204919659	204919727	GeneC|Exon_4	0	+	36	179
chr1	204919659	204919727	GeneC|Exon_4	0	+	37	175
chr1	204919659	204919727	GeneC|Exon_4	0	+	38	177
chr1	204919659	204919727	GeneC|Exon_4	0	+	39	176
chr1	204919659	204919727	GeneC|Exon_4	0	+	40	173
chr1	204919659	204919727	GeneC|Exon_4	0	+	41	171
chr1	204919659	204919727	GeneC|Exon_4	0	+	42	170
chr1	204919659	204919727	GeneC|Exon_4	0	+	43	167
chr1	204919659	204919727	GeneC|Exon_4	0	+	44	167
chr1	204919659	204919727	GeneC|Exon_4	0	+	45	168
chr1	204919659	204919727	GeneC|Exon_4	0	+	46	165
chr1	204919659	204919727	GeneC|Exon_4	0	+	47	167
chr1	204919659	204919727	GeneC|Exon_4	0	+	48	165
chr1	204919659	204919727	GeneC|Exon_4	0	+	49	166
chr1	204919659	204919727	GeneC|Exon_4	0	+	50	164
chr1	204919659	204919727	GeneC|Exon_4	0	+	51	166
chr1	204919659	204919727	GeneC|Exon_4	0	+	52	167
chr1	204919659	204919727	GeneC|Exon_4	0	+	53	164
chr1	204919659	204919727	GeneC|Exon_4	0	+	54	163
chr1	204919659	204919727	GeneC|Exon_4	0	+	55	162
chr1	204919659	204919727	GeneC|Exon_4	0	+	56	162
chr1	204919659	204919727	GeneC|Exon_4	0	+	57	160
chr1	204919659	204919727	GeneC|Exon_4	0	+	58	160
chr1	204919659	204919727	GeneC|Exon_4	0	+	59	160
chr1	204919659	204919727	GeneC|Exon_4	0	+	60	158
chr1	204919659	204919727	GeneC|Exon_4	0	+	61	160
chr1	204919659	204919727	GeneC|Exon_4	0	+	62	159
chr1	204919659	204919727	GeneC|Exon_4	0	+	63	161
chr1	204919659	204919727	GeneC|Exon_4	0	+	64	161
chr1	204919659	204919727	GeneC|Exon_4	0	+	65	160
chr1	204919659	204919727	GeneC|Exon_4	0	+	66	160
chr1	204919659	204919727	GeneC|Exon_4	0	+	67	162
chr1	204919659	204919727	GeneC|Exon_4	0	+	68	166
chr1	204921113	204921269	GeneC|Exon_5	0	+	1	135
chr1	204921113	204921269	GeneC|Exon_5	0	+	2	134
chr1	204921113	204921269	GeneC|Exon_5	0	+	3	135
chr1	204921113	204921269	GeneC|Exon_5	0	+	4	136
chr1	204921113	204921269	GeneC|Exon_5	0	+	5	138
chr1	204921113	204921269	GeneC|Exon_5	0	+	6	141
chr1	204921113	204921269	GeneC|Exon_5	0	+	7	143
chr1	204921113	204921269	GeneC|Exon_5	0	+	8	144
chr1	204921113	204921269	GeneC|Exon_5	0	+	9	147
chr1	204921113	204921269	GeneC|Exon_5	0	+	10	146
chr1	204921113	204921269	GeneC|Exon_5	0	+	11	143
chr1	204921113	204921269	GeneC|Exon_5	0	+	12	146
chr1	204921113	204921269	GeneC|Exon_5	0	+	13	146
chr1	204921113	204921269	GeneC|Exon_5	0	+	14	150
chr1	204921113	204921269	GeneC|Exon_5	0	+	15	151
chr1	204921113	204921269	GeneC|Exon_5	0	+	16	151
chr1	204921113	204921269	GeneC|Exon_5	0	+	17	153
chr1	204921113	204921269	GeneC|Exon_5	0	+	18	156
chr1	204921113	204921269	GeneC|Exon_5	0	+	19	156
chr1	204921113	204921269	GeneC|Exon_5	0	+	20	154
chr1	204921113	204921269	GeneC|Exon_5	0	+	21	156
chr1	204921113	204921269	GeneC|Exon_5	0	+	22	157
chr1	204921113	204921269	GeneC|Exon_5	0	+	23	156
chr1	204921113	204921269	GeneC|Exon_5	0	+	24	157
chr1	204921113	204921269	GeneC|Exon_5	0	+	25	158
chr1	204921113	204921269	GeneC|Exon_5	0	+	26	158
chr1	204921113	204921269	GeneC|Exon_5	0	+	27	158
chr1	204921113	204921269	GeneC|Exon_5	0	+	28	157
chr1	204921113	204921269	GeneC|Exon_5	0	+	29	157
chr1	204921113	204921269	GeneC|Exon_5	0	+	30	158
chr1	204921113	204921269	GeneC|Exon_5	0	+	31	159
chr1	204921113	204921269	GeneC|Exon_5	0	+	32	159
chr1	204921113	204921269	GeneC|Exon_5	0	+	33	160
chr1	204921113	204921269	GeneC|Exon_5	0	+	34	161
chr1	204921113	204921269	GeneC|Exon_5	0	+	35	161
chr1	204921113	204921269	GeneC|Exon_5	0	+	36	162
chr1	204921113	204921269	GeneC|Exon_5	0	+	37	161
chr1	204921113	204921269	GeneC|Exon_5	0	+	38	161
chr1	204921113	204921269	GeneC|Exon_5	0	+	39	161
chr1	204921113	204921269	GeneC|Exon_5	0	+	40	163
chr1	204921113	204921269	GeneC|Exon_5	0	+	41	164
chr1	204921113	204921269	GeneC|Exon_5	0	+	42	165
chr1	204921113	204921269	GeneC|Exon_5	0	+	43	164
chr1	204921113	204921269	GeneC|Exon_5	0	+	44	164
chr1	204921113	204921269	GeneC|Exon_5	0	+	45	163
chr1	204921113	204921269	GeneC|Exon_5	0	+	46	165
chr1	204921113	204921269	GeneC|Exon_5	0	+	47	165
chr1	204921113	204921269	GeneC|Exon_5	0	+	48	166
chr1	204921113	204921269	GeneC|Exon_5	0	+	49	166
chr1	204921113	204921269	GeneC|Exon_5	0	+	50	166
chr1	204921113	204921269	GeneC|Exon_5	0	+	51	165
chr1	204921113	204921269	GeneC|Exon_5	0	+	52	166
chr1	204921113	204921269	GeneC|Exon_5	0	+	53	168
chr1	204921113	204921269	GeneC|Exon_5	0	+	54	168
chr1	204921113	204921269	GeneC|Exon_5	0	+	55	169
chr1	204921113	204921269	GeneC|Exon_5	0	+	56	171
chr1	204921113	204921269	GeneC|Exon_5	0	+	57	173
chr1	204921113	204921269	GeneC|Exon_5	0	+	58	173
chr1	204921113	204921269	GeneC|Exon_5	0	+	59	174
chr1	204921113	204921269	GeneC|Exon_5	0	+	60	179
chr1	204921113	204921269	GeneC|Exon_5	0	+	61	179
chr1	204921113	204921269	GeneC|Exon_5	0	+	62	180
chr1	204921113	204921269	GeneC|Exon_5	0	+	63	181
chr1	204921113	204921269	GeneC|Exon_5	0	+	64	181
chr1	204921113	204921269	GeneC|Exon_5	0	+	65	180
chr1	204921113	204921269	GeneC|Exon_5	0	+	66	181
chr1	204921113	204921269	GeneC|Exon_5	0	+	67	180
chr1	204921113	204921269	GeneC|Exon_5	0	+	68	181
chr1	204921113	204921269	GeneC|Exon_5	0	+	69	180
chr1	204921113	204921269	GeneC|Exon_5	0	+	70	179
chr1	204921113	204921269	GeneC|Exon_5	0	+	71	179
chr1	204921113	204921269	GeneC|Exon_5	0	+	72	179
chr1	204921113	204921269	GeneC|Exon_5	0	+	73	180
chr1	204921113	204921269	GeneC|Exon_5	0	+	74	180
chr1	204921113	204921269	GeneC|Exon_5	0	+	75	178
chr1	204921113	204921269	GeneC|Exon_5	0	+	76	180
chr1	204921113	204921269	GeneC|Exon_5	0	+	77	180
chr1	204921113	204921269	GeneC|Exon_5	0	+	78	180
chr1	204921113	204921269	GeneC|Exon_5	0	+	79	180
chr1	204921113	204921269	GeneC|Exon_5	0	+	80	181
chr1	204921113	204921269	GeneC|Exon_5	0	+	81	177
chr1	204921113	204921269	GeneC|Exon_5	0	+	82	178
chr1	204921113	204921269	GeneC|Exon_5	0	+	83	179
chr1	204921113	204921269	GeneC|Exon_5	0	+	84	179
chr1	204921113	204921269	GeneC|Exon_5	0	+	85	178
chr1	204921113	204921269	GeneC|Exon_5	0	+	86	174
chr1	204921113	204921269	GeneC|Exon_5	0	+	87	174
chr1	204921113	204921269	GeneC|Exon_5	0	+	88	175
chr1	204921113	204921269	GeneC|Exon_5	0	+	89	174
chr1	204921113	204921269	GeneC|Exon_5	0	+	90	175
chr1	204921113	204921269	GeneC|Exon_5	0	+	91	175
chr1	204921113	204921269	GeneC|Exon_5	0	+	92	176
chr1	204921113	204921269	GeneC|Exon_5	0	+	93	177
chr1	204921113	204921269	GeneC|Exon_5	0	+	94	177
chr1	204921113	204921269	GeneC|Exon_5	0	+	95	176
chr1	204921113	204921269	GeneC|Exon_5	0	+	96	172
chr1	204921113	204921269	GeneC|Exon_5	0	+	97	170
chr1	204921113	204921269	GeneC|Exon_5	0	+	98	170
chr1	204921113	204921269	GeneC|Exon_5	0	+	99	173
chr1	204921113	204921269	GeneC|Exon_5	0	+	100	173
chr1	204921113	204921269	GeneC|Exon_5	0	+	101	175
chr1	204921113	204921269	GeneC|Exon_5	0	+	102	177
chr1	204921113	204921269	GeneC|Exon_5	0	+	103	178
chr1	204921113	204921269	GeneC|Exon_5	0	+	104	180
chr1	204921113	204921269	GeneC|Exon_5	0	+	105	180
chr1	204921113	204921269	GeneC|Exon_5	0	+	106	182
chr1	204921113	204921269	GeneC|Exon_5	0	+	107	183
chr1	204921113	204921269	GeneC|Exon_5	0	+	108	182
chr1	204921113	204921269	GeneC|Exon_5	0	+	109	180
chr1	204921113	204921269	GeneC|Exon_5	0	+	110	178
chr1	204921113	204921269	GeneC|Exon_5	0	+	111	177
chr1	204921113	204921269	GeneC|Exon_5	0	+	112	178
chr1	204921113	204921269	GeneC|Exon_5	0	+	113	179
chr1	204921113	204921269	GeneC|Exon_5	0	+	114	181
chr1	204921113	204921269	GeneC|Exon_5	0	+	115	180
chr1	204921113	204921269	GeneC|Exon_5	0	+	116	179
chr1	204921113	204921269	GeneC|Exon_5	0	+	117	179
chr1	204921113	204921269	GeneC|Exon_5	0	+	118	178
chr1	204921113	204921269	GeneC|Exon_5	0	+	119	176
chr1	204921113	204921269	GeneC|Exon_5	0	+	120	175
chr1	204921113	204921269	GeneC|Exon_5	0	+	121	174
chr1	204921113	204921269	GeneC|Exon_5	0	+	122	177
chr1	204921113	204921269	GeneC|Exon_5	0	+	123	177
chr1	204921113	204921269	GeneC|Exon_5	0	+	124	176
chr1	204921113	204921269	GeneC|Exon_5	0	+	125	174
chr1	204921113	204921269	GeneC|Exon_5	0	+	126	176
chr1	204921113	204921269	GeneC|Exon_5	0	+	127	175
chr1	204921113	204921269	GeneC|Exon_5	0	+	128	173
chr1	204921113	204921269	GeneC|Exon_5	0	+	129	172
chr1	204921113	204921269	GeneC|Exon_5	0	+	130	169
chr1	204921113	204921269	GeneC|Exon_5	0	+	131	169
chr1	204921113	204921269	GeneC|Exon_5	0	+	132	169
chr1	204921113	204921269	GeneC|Exon_5	0	+	133	168
chr1	204921113	204921269	GeneC|Exon_5	0	+	134	171
chr1	204921113	204921269	GeneC|Exon_5	0	+	135	171
chr1	204921113	204921269	GeneC|Exon_5	0	+	136	168
chr1	204921113	204921269	GeneC|Exon_5	0	+	137	168
chr1	204921113	204921269	GeneC|Exon_5	0	+	138	167
chr1	204921113	204921269	GeneC|Exon_5	0	+	139	167
chr1	204921113	204921269	GeneC|Exon_5	0	+	140	167
chr1	204921113	204921269	GeneC|Exon_5	0	+	141	168
chr1	204921113	204921269	GeneC|Exon_5	0	+	142	167
chr1	204921113	204921269	GeneC|Exon_5	0	+	143	165
chr1	204921113	204921269	GeneC|Exon_5	0	+	144	164
chr1	204921113	204921269	GeneC|Exon_5	0	+	145	163
chr1	204921113	204921269	GeneC|Exon_5	0	+	146	162
chr1	204921113	204921269	GeneC|Exon_5	0	+	147	163
chr1	204921113	204921269	GeneC|Exon_5	0	+	148	162
chr1	204921113	204921269	GeneC|Exon_5	0	+	149	158
chr1	204921113	204921269	GeneC|Exon_5	0	+	150	156
chr1	204921113	204921269	GeneC|Exon_5	0	+	151	156
chr1	204921113	204921269	GeneC|Exon_5	0	+	152	156
chr1	204921113	204921269	GeneC|Exon_5	0	+	153	156
chr1	204921113	204921269	GeneC|Exon_5	0	+	154	156
chr1	204921113	204921269	GeneC|Exon_5	0	+	155	155
chr1	204921113	204921269	GeneC|Exon_5	0	+	156	153
chr1	204923290	204923537	GeneC|Exon_6	0	+	1	161
chr1	204923290	204923537	GeneC|Exon_6	0	+	2	162
chr1	204923290	204923537	GeneC|Exon_6	0	+	3	162
chr1	204923290	204923537	GeneC|Exon_6	0	+	4	162
chr1	204923290	204923537	GeneC|Exon_6	0	+	5	162
chr1	204923290	204923537	GeneC|Exon_6	0	+	6	161
chr1	204923290	204923537	GeneC|Exon_6	0	+	7	161
chr1	204923290	204923537	GeneC|Exon_6	0	+	8	164
chr1	204923290	204923537	GeneC|Exon_6	0	+	9	163
chr1	204923290	204923537	GeneC|Exon_6	0	+	10	161
chr1	204923290	204923537	GeneC|Exon_6	0	+	11	161
chr1	204923290	204923537	GeneC|Exon_6	0	+	12	162
chr1	204923290	204923537	GeneC|Exon_6	0	+	13	163
chr1	204923290	204923537	GeneC|Exon_6	0	+	14	161
chr1	204923290	204923537	GeneC|Exon_6	0	+	15	160
chr1	204923290	204923537	GeneC|Exon_6	0	+	16	163
chr1	204923290	204923537	GeneC|Exon_6	0	+	17	163
chr1	204923290	204923537	GeneC|Exon_6	0	+	18	164
chr1	204923290	204923537	GeneC|Exon_6	0	+	19	164
chr1	204923290	204923537	GeneC|Exon_6	0	+	20	167
chr1	204923290	204923537	GeneC|Exon_6	0	+	21	166
chr1	204923290	204923537	GeneC|Exon_6	0	+	22	166
chr1	204923290	204923537	GeneC|Exon_6	0	+	23	166
chr1	204923290	204923537	GeneC|Exon_6	0	+	24	167
chr1	204923290	204923537	GeneC|Exon_6	0	+	25	167
chr1	204923290	204923537	GeneC|Exon_6	0	+	26	167
chr1	204923290	204923537	GeneC|Exon_6	0	+	27	165
chr1	204923290	204923537	GeneC|Exon_6	0	+	28	164
chr1	204923290	204923537	GeneC|Exon_6	0	+	29	162
chr1	204923290	204923537	GeneC|Exon_6	0	+	30	162
chr1	204923290	204923537	GeneC|Exon_6	0	+	31	163
chr1	204923290	204923537	GeneC|Exon_6	0	+	32	165
chr1	204923290	204923537	GeneC|Exon_6	0	+	33	165
chr1	204923290	204923537	GeneC|Exon_6	0	+	34	164
chr1	204923290	204923537	GeneC|Exon_6	0	+	35	166
chr1	204923290	204923537	GeneC|Exon_6	0	+	36	165
chr1	204923290	204923537	GeneC|Exon_6	0	+	37	166
chr1	204923290	204923537	GeneC|Exon_6	0	+	38	166
chr1	204923290	204923537	GeneC|Exon_6	0	+	39	166
chr1	204923290	204923537	GeneC|Exon_6	0	+	40	167
chr1	204923290	204923537	GeneC|Exon_6	0	+	41	169
chr1	204923290	204923537	GeneC|Exon_6	0	+	42	169
chr1	204923290	204923537	GeneC|Exon_6	0	+	43	165
chr1	204923290	204923537	GeneC|Exon_6	0	+	44	165
chr1	204923290	204923537	GeneC|Exon_6	0	+	45	165
chr1	204923290	204923537	GeneC|Exon_6	0	+	46	168
chr1	204923290	204923537	GeneC|Exon_6	0	+	47	168
chr1	204923290	204923537	GeneC|Exon_6	0	+	48	170
chr1	204923290	204923537	GeneC|Exon_6	0	+	49	171
chr1	204923290	204923537	GeneC|Exon_6	0	+	50	173
chr1	204923290	204923537	GeneC|Exon_6	0	+	51	171
chr1	204923290	204923537	GeneC|Exon_6	0	+	52	171
chr1	204923290	204923537	GeneC|Exon_6	0	+	53	171
chr1	204923290	204923537	GeneC|Exon_6	0	+	54	171
chr1	204923290	204923537	GeneC|Exon_6	0	+	55	171
chr1	204923290	204923537	GeneC|Exon_6	0	+	56	171
chr1	204923290	204923537	GeneC|Exon_6	0	+	57	173
chr1	204923290	204923537	GeneC|Exon_6	0	+	58	173
chr1	204923290	204923537	GeneC|Exon_6	0	+	59	172
chr1	204923290	204923537	GeneC|Exon_6	0	+	60	173
chr1	204923290	204923537	GeneC|Exon_6	0	+	61	171
chr1	204923290	204923537	GeneC|Exon_6	0	+	62	171
chr1	204923290	204923537	GeneC|Exon_6	0	+	63	171
chr1	204923290	204923537	GeneC|Exon_6	0	+	64	172
chr1	204923290	204923537	GeneC|Exon_6	0	+	65	171
chr1	204923290	204923537	GeneC|Exon_6	0	+	66	172
chr1	204923290	204923537	GeneC|Exon_6	0	+	67	173
chr1	204923290	204923537	GeneC|Exon_6	0	+	68	175
chr1	204923290	204923537	GeneC|Exon_6	0	+	69	175
chr1	204923290	204923537	GeneC|Exon_6	0	+	70	173
chr1	204923290	204923537	GeneC|Exon_6	0	+	71	171
chr1	204923290	204923537	GeneC|Exon_6	0	+	72	168
chr1	204923290	204923537	GeneC|Exon_6	0	+	73	168
chr1	204923290	204923537	GeneC|Exon_6	0	+	74	169
chr1	204923290	204923537	GeneC|Exon_6	0	+	75	171
chr1	204923290	204923537	GeneC|Exon_6	0	+	76	167
chr1	204923290	204923537	GeneC|Exon_6	0	+	77	166
chr1	204923290	204923537	GeneC|Exon_6	0	+	78	164
chr1	204923290	204923537	GeneC|Exon_6	0	+	79	162
chr1	204923290	204923537	GeneC|Exon_6	0	+	80	162
chr1	204923290	204923537	GeneC|Exon_6	0	+	81	163
chr1	204923290	204923537	GeneC|Exon_6	0	+	82	163
chr1	204923290	204923537	GeneC|Exon_6	0	+	83	163
chr1	204923290	204923537	GeneC|Exon_6	0	+	84	163
chr1	204923290	204923537	GeneC|Exon_6	0	+	85	163
chr1	204923290	204923537	GeneC|Exon_6	0	+	86	163
chr1	204923290	204923537	GeneC|Exon_6	0	+	87	161
chr1	204923290	204923537	GeneC|Exon_6	0	+	88	161
chr1	204923290	204923537	GeneC|Exon_6	0	+	89	161
chr1	204923290	204923537	GeneC|Exon_6	0	+	90	159
chr1	204923290	204923537	GeneC|Exon_6	0	+	91	160
chr1	204923290	204923537	GeneC|Exon_6	0	+	92	161
chr1	204923290	204923537	GeneC|Exon_6	0	+	93	160
chr1	204923290	204923537	GeneC|Exon_6	0	+	94	160
chr1	204923290	204923537	GeneC|Exon_6	0	+	95	160
chr1	204923290	204923537	GeneC|Exon_6	0	+	96	157
chr1	204923290	204923537	GeneC|Exon_6	0	+	97	157
chr1	204923290	204923537	GeneC|Exon_6	0	+	98	159
chr1	204923290	204923537	GeneC|Exon_6	0	+	99	159
chr1	204923290	204923537	GeneC|Exon_6	0	+	100	161
chr1	204923290	204923537	GeneC|Exon_6	0	+	101	164
chr1	204923290	204923537	GeneC|Exon_6	0	+	102	164
chr1	204923290	204923537	GeneC|Exon_6	0	+	103	164
chr1	204923290	204923537	GeneC|Exon_6	0	+	104	164
chr1	204923290	204923537	GeneC|Exon_6	0	+	105	165
chr1	204923290	204923537	GeneC|Exon_6	0	+	106	166
chr1	204923290	204923537	GeneC|Exon_6	0	+	107	166
chr1	204923290	204923537	GeneC|Exon_6	0	+	108	167
chr1	204923290	204923537	GeneC|Exon_6	0	+	109	167
chr1	204923290	204923537	GeneC|Exon_6	0	+	110	168
chr1	204923290	204923537	GeneC|Exon_6	0	+	111	169
chr1	204923290	204923537	GeneC|Exon_6	0	+	112	170
chr1	204923290	204923537	GeneC|Exon_6	0	+	113	173
chr1	204923290	204923537	GeneC|Exon_6	0	+	114	171
chr1	204923290	204923537	GeneC|Exon_6	0	+	115	171
chr1	204923290	204923537	GeneC|Exon_6	0	+	116	170
chr1	204923290	204923537	GeneC|Exon_6	0	+	117	170
chr1	204923290	204923537	GeneC|Exon_6	0	+	118	172
chr1	204923290	204923537	GeneC|Exon_6	0	+	119	167
chr1	204923290	204923537	GeneC|Exon_6	0	+	120	167
chr1	204923290	204923537	GeneC|Exon_6	0	+	121	164
chr1	204923290	204923537	GeneC|Exon_6	0	+	122	162
chr1	204923290	204923537	GeneC|Exon_6	0	+	123	160
chr1	204923290	204923537	GeneC|Exon_6	0	+	124	161
chr1	204923290	204923537	GeneC|Exon_6	0	+	125	158
chr1	204923290	204923537	GeneC|Exon_6	0	+	126	156
chr1	204923290	204923537	GeneC|Exon_6	0	+	127	154
chr1	204923290	204923537	GeneC|Exon_6	0	+	128	152
chr1	204923290	204923537	GeneC|Exon_6	0	+	129	151
chr1	204923290	204923537	GeneC|Exon_6	0	+	130	150
chr1	204923290	204923537	GeneC|Exon_6	0	+	131	149
chr1	204923290	204923537	GeneC|Exon_6	0	+	132	124
chr1	204923290	204923537	GeneC|Exon_6	0	+	133	121
chr1	204923290	204923537	GeneC|Exon_6	0	+	134	120
chr1	204923290	204923537	GeneC|Exon_6	0	+	135	107
chr1	204923290	204923537	GeneC|Exon_6	0	+	136	109
chr1	204923290	204923537	GeneC|Exon_6	0	+	137	107
chr1	204923290	204923537	GeneC|Exon_6	0	+	138	106
chr1	204923290	204923537	GeneC|Exon_6	0	+	139	104
chr1	204923290	204923537	GeneC|Exon_6	0	+	140	106
chr1	204923290	204923537	GeneC|Exon_6	0	+	141	105
chr1	204923290	204923537	GeneC|Exon_6	0	+	142	107
chr1	204923290	204923537	GeneC|Exon_6	0	+	143	109
chr1	204923290	204923537	GeneC|Exon_6	0	+	144	109
chr1	204923290	204923537	GeneC|Exon_6	0	+	145	111
chr1	204923290	204923537	GeneC|Exon_6	0	+	146	112
chr1	204923290	204923537	GeneC|Exon_6	0	+	147	112
chr1	204923290	204923537	GeneC|Exon_6	0	+	148	111
chr1	204923290	204923537	GeneC|Exon_6	0	+	149	114
chr1	204923290	204923537	GeneC|Exon_6	0	+	150	114
chr1	204923290	204923537	GeneC|Exon_6	0	+	151	114
chr1	204923290	204923537	GeneC|Exon_6	0	+	152	113
chr1	204923290	204923537	GeneC|Exon_6	0	+	153	115
chr1	204923290	204923537	GeneC|Exon_6	0	+	154	115
chr1	204923290	204923537	GeneC|Exon_6	0	+	155	119
chr1	204923290	204923537	GeneC|Exon_6	0	+	156	121
chr1	204923290	204923537	GeneC|Exon_6	0	+	157	120
chr1	204923290	204923537	GeneC|Exon_6	0	+	158	121
chr1	204923290	204923537	GeneC|Exon_6	0	+	159	123
chr1	204923290	204923537	GeneC|Exon_6	0	+	160	122
chr1	204923290	204923537	GeneC|Exon_6	0	+	161	124
chr1	204923290	204923537	GeneC|Exon_6	0	+	162	126
chr1	204923290	204923537	GeneC|Exon_6	0	+	163	126
chr1	204923290	204923537	GeneC|Exon_6	0	+	164	125
chr1	204923290	204923537	GeneC|Exon_6	0	+	165	126
chr1	204923290	204923537	GeneC|Exon_6	0	+	166	127
chr1	204923290	204923537	GeneC|Exon_6	0	+	167	125
chr1	204923290	204923537	GeneC|Exon_6	0	+	168	123
chr1	204923290	204923537	GeneC|Exon_6	0	+	169	123
chr1	204923290	204923537	GeneC|Exon_6	0	+	170	124
chr1	204923290	204923537	GeneC|Exon_6	0	+	171	123
chr1	204923290	204923537	GeneC|Exon_6	0	+	172	120
chr1	204923290	204923537	GeneC|Exon_6	0	+	173	121
chr1	204923290	204923537	GeneC|Exon_6	0	+	174	126
chr1	204923290	204923537	GeneC|Exon_6	0	+	175	128
chr1	204923290	204923537	GeneC|Exon_6	0	+	176	129
chr1	204923290	204923537	GeneC|Exon_6	0	+	177	130
chr1	204923290	204923537	GeneC|Exon_6	0	+	178	130
chr1	204923290	204923537	GeneC|Exon_6	0	+	179	131
chr1	204923290	204923537	GeneC|Exon_6	0	+	180	131
chr1	204923290	204923537	GeneC|Exon_6	0	+	181	130
chr1	204923290	204923537	GeneC|Exon_6	0	+	182	131
chr1	204923290	204923537	GeneC|Exon_6	0	+	183	127
chr1	204923290	204923537	GeneC|Exon_6	0	+	184	127
chr1	204923290	204923537	GeneC|Exon_6	0	+	185	129
chr1	204923290	204923537	GeneC|Exon_6	0	+	186	129
chr1	204923290	204923537	GeneC|Exon_6	0	+	187	131
chr1	204923290	204923537	GeneC|Exon_6	0	+	188	129
chr1	204923290	204923537	GeneC|Exon_6	0	+	189	129
chr1	204923290	204923537	GeneC|Exon_6	0	+	190	128
chr1	204923290	204923537	GeneC|Exon_6	0	+	191	127
chr1	204923290	204923537	GeneC|Exon_6	0	+	192	128
chr1	204923290	204923537	GeneC|Exon_6	0	+	193	129
chr1	204923290	204923537	GeneC|Exon_6	0	+	194	130
chr1	204923290	204923537	GeneC|Exon_6	0	+	195	131
chr1	204923290	204923537	GeneC|Exon_6	0	+	196	131
chr1	204923290	204923537	GeneC|Exon_6	0	+	197	132
chr1	204923290	204923537	GeneC|Exon_6	0	+	198	131
chr1	204923290	204923537	GeneC|Exon_6	0	+	199	129
chr1	204923290	204923537	GeneC|Exon_6	0	+	200	128
chr1	204923290	204923537	GeneC|Exon_6	0	+	201	129
chr1	204923290	204923537	GeneC|Exon_6	0	+	202	130
chr1	204923290	204923537	GeneC|Exon_6	0	+	203	130
chr1	204923290	204923537	GeneC|Exon_6	0	+	204	130
chr1	204923290	204923537	GeneC|Exon_6	0	+	205	130
chr1	204923290	204923537	GeneC|Exon_6	0	+	206	128
chr1	204923290	204923537	GeneC|Exon_6	0	+	207	129
chr1	204923290	204923537	GeneC|Exon_6	0	+	208	131
chr1	204923290	204923537	GeneC|Exon_6	0	+	209	132
chr1	204923290	204923537	GeneC|Exon_6	0	+	210	132
chr1	204923290	204923537	GeneC|Exon_6	0	+	211	132
chr1	204923290	204923537	GeneC|Exon_6	0	+	212	132
chr1	204923290	204923537	GeneC|Exon_6	0	+	213	132
chr1	204923290	204923537	GeneC|Exon_6	0	+	214	132
chr1	204923290	204923537	GeneC|Exon_6	0	+	215	130
chr1	204923290	204923537	GeneC|Exon_6	0	+	216	132
chr1	204923290	204923537	GeneC|Exon_6	0	+	217	133
chr1	204923290	204923537	GeneC|Exon_6	0	+	218	132
chr1	204923290	204923537	GeneC|Exon_6	0	+	219	131
chr1	204923290	204923537	GeneC|Exon_6	0	+	220	132
chr1	204923290	204923537	GeneC|Exon_6	0	+	221	133
chr1	204923290	204923537	GeneC|Exon_6	0	+	222	136
chr1	204923290	204923537	GeneC|Exon_6	0	+	223	136
chr1	204923290	204923537	GeneC|Exon_6	0	+	224	135
chr1	204923290	204923537	GeneC|Exon_6	0	+	225	135
chr1	204923290	204923537	GeneC|Exon_6	0	+	226	134
chr1	204923290	204923537	GeneC|Exon_6	0	+	227	134
chr1	204923290	204923537	GeneC|Exon_6	0	+	228	133
chr1	204923290	204923537	GeneC|Exon_6	0	+	229	134
chr1	204923290	204923537	GeneC|Exon_6	0	+	230	136
chr1	204923290	204923537	GeneC|Exon_6	0	+	231	139
chr1	204923290	204923537	GeneC|Exon_6	0	+	232	138
chr1	204923290	204923537	GeneC|Exon_6	0	+	233	139
chr1	204923290	204923537	GeneC|Exon_6	0	+	234	141
chr1	204923290	204923537	GeneC|Exon_6	0	+	235	141
chr1	204923290	204923537	GeneC|Exon_6	0	+	236	141
chr1	204923290	204923537	GeneC|Exon_6	0	+	237	141
chr1	204923290	204923537	GeneC|Exon_6	0	+	238	140
chr1	204923290	204923537	GeneC|Exon_6	0	+	239	140
chr1	204923290	204923537	GeneC|Exon_6	0	+	240	140
chr1	204923290	204923537	GeneC|Exon_6	0	+	241	140
chr1	204923290	204923537	GeneC|Exon_6	0	+	242	139
chr1	204923290	204923537	GeneC|Exon_6	0	+	243	139
chr1	204923290	204923537	GeneC|Exon_6	0	+	244	138
chr1	204923290	204923537	GeneC|Exon_6	0	+	245	136
chr1	204923290	204923537	GeneC|Exon_6	0	+	246	137
chr1	204923290	204923537	GeneC|Exon_6	0	+	247	137
chr1	204923931	204924104	GeneC|Exon_7	0	+	1	142
chr1	204923931	204924104	GeneC|Exon_7	0	+	2	143
chr1	204923931	204924104	GeneC|Exon_7	0	+	3	144
chr1	204923931	204924104	GeneC|Exon_7	0	+	4	144
chr1	204923931	204924104	GeneC|Exon_7	0	+	5	144
chr1	204923931	204924104	GeneC|Exon_7	0	+	6	145
chr1	204923931	204924104	GeneC|Exon_7	0	+	7	147
chr1	204923931	204924104	GeneC|Exon_7	0	+	8	147
chr1	204923931	204924104	GeneC|Exon_7	0	+	9	148
chr1	204923931	204924104	GeneC|Exon_7	0	+	10	148
chr1	204923931	204924104	GeneC|Exon_7	0	+	11	150
chr1	204923931	204924104	GeneC|Exon_7	0	+	12	153
chr1	204923931	204924104	GeneC|Exon_7	0	+	13	154
chr1	204923931	204924104	GeneC|Exon_7	0	+	14	154
chr1	204923931	204924104	GeneC|Exon_7	0	+	15	153
chr1	204923931	204924104	GeneC|Exon_7	0	+	16	152
chr1	204923931	204924104	GeneC|Exon_7	0	+	17	152
chr1	204923931	204924104	GeneC|Exon_7	0	+	18	151
chr1	204923931	204924104	GeneC|Exon_7	0	+	19	151
chr1	204923931	204924104	GeneC|Exon_7	0	+	20	153
chr1	204923931	204924104	GeneC|Exon_7	0	+	21	155
chr1	204923931	204924104	GeneC|Exon_7	0	+	22	155
chr1	204923931	204924104	GeneC|Exon_7	0	+	23	153
chr1	204923931	204924104	GeneC|Exon_7	0	+	24	151
chr1	204923931	204924104	GeneC|Exon_7	0	+	25	152
chr1	204923931	204924104	GeneC|Exon_7	0	+	26	151
chr1	204923931	204924104	GeneC|Exon_7	0	+	27	151
chr1	204923931	204924104	GeneC|Exon_7	0	+	28	152
chr1	204923931	204924104	GeneC|Exon_7	0	+	29	152
chr1	204923931	204924104	GeneC|Exon_7	0	+	30	153
chr1	204923931	204924104	GeneC|Exon_7	0	+	31	155
chr1	204923931	204924104	GeneC|Exon_7	0	+	32	155
chr1	204923931	204924104	GeneC|Exon_7	0	+	33	154
chr1	204923931	204924104	GeneC|Exon_7	0	+	34	156
chr1	204923931	204924104	GeneC|Exon_7	0	+	35	157
chr1	204923931	204924104	GeneC|Exon_7	0	+	36	158
chr1	204923931	204924104	GeneC|Exon_7	0	+	37	160
chr1	204923931	204924104	GeneC|Exon_7	0	+	38	162
chr1	204923931	204924104	GeneC|Exon_7	0	+	39	161
chr1	204923931	204924104	GeneC|Exon_7	0	+	40	166
chr1	204923931	204924104	GeneC|Exon_7	0	+	41	166
chr1	204923931	204924104	GeneC|Exon_7	0	+	42	164
chr1	204923931	204924104	GeneC|Exon_7	0	+	43	163
chr1	204923931	204924104	GeneC|Exon_7	0	+	44	160
chr1	204923931	204924104	GeneC|Exon_7	0	+	45	159
chr1	204923931	204924104	GeneC|Exon_7	0	+	46	159
chr1	204923931	204924104	GeneC|Exon_7	0	+	47	160
chr1	204923931	204924104	GeneC|Exon_7	0	+	48	159
chr1	204923931	204924104	GeneC|Exon_7	0	+	49	158
chr1	204923931	204924104	GeneC|Exon_7	0	+	50	157
chr1	204923931	204924104	GeneC|Exon_7	0	+	51	158
chr1	204923931	204924104	GeneC|Exon_7	0	+	52	158
chr1	204923931	204924104	GeneC|Exon_7	0	+	53	160
chr1	204923931	204924104	GeneC|Exon_7	0	+	54	159
chr1	204923931	204924104	GeneC|Exon_7	0	+	55	158
chr1	204923931	204924104	GeneC|Exon_7	0	+	56	158
chr1	204923931	204924104	GeneC|Exon_7	0	+	57	157
chr1	204923931	204924104	GeneC|Exon_7	0	+	58	158
chr1	204923931	204924104	GeneC|Exon_7	0	+	59	156
chr1	204923931	204924104	GeneC|Exon_7	0	+	60	157
chr1	204923931	204924104	GeneC|Exon_7	0	+	61	156
chr1	204923931	204924104	GeneC|Exon_7	0	+	62	152
chr1	204923931	204924104	GeneC|Exon_7	0	+	63	152
chr1	204923931	204924104	GeneC|Exon_7	0	+	64	149
chr1	204923931	204924104	GeneC|Exon_7	0	+	65	148
chr1	204923931	204924104	GeneC|Exon_7	0	+	66	148
chr1	204923931	204924104	GeneC|Exon_7	0	+	67	147
chr1	204923931	204924104	GeneC|Exon_7	0	+	68	147
chr1	204923931	204924104	GeneC|Exon_7	0	+	69	147
chr1	204923931	204924104	GeneC|Exon_7	0	+	70	146
chr1	204923931	204924104	GeneC|Exon_7	0	+	71	146
chr1	204923931	204924104	GeneC|Exon_7	0	+	72	145
chr1	204923931	204924104	GeneC|Exon_7	0	+	73	144
chr1	204923931	204924104	GeneC|Exon_7	0	+	74	144
chr1	204923931	204924104	GeneC|Exon_7	0	+	75	144
chr1	204923931	204924104	GeneC|Exon_7	0	+	76	142
chr1	204923931	204924104	GeneC|Exon_7	0	+	77	141
chr1	204923931	204924104	GeneC|Exon_7	0	+	78	142
chr1	204923931	204924104	GeneC|Exon_7	0	+	79	143
chr1	204923931	204924104	GeneC|Exon_7	0	+	80	144
chr1	204923931	204924104	GeneC|Exon_7	0	+	81	142
chr1	204923931	204924104	GeneC|Exon_7	0	+	82	141
chr1	204923931	204924104	GeneC|Exon_7	0	+	83	141
chr1	204923931	204924104	GeneC|Exon_7	0	+	84	141
chr1	204923931	204924104	GeneC|Exon_7	0	+	85	141
chr1	204923931	204924104	GeneC|Exon_7	0	+	86	142
chr1	204923931	204924104	GeneC|Exon_7	0	+	87	141
chr1	204923931	204924104	GeneC|Exon_7	0	+	88	138
chr1	204923931	204924104	GeneC|Exon_7	0	+	89	138
chr1	204923931	204924104	GeneC|Exon_7	0	+	90	137
chr1	204923931	204924104	GeneC|Exon_7	0	+	91	136
chr1	204923931	204924104	GeneC|Exon_7	0	+	92	137
chr1	204923931	204924104	GeneC|Exon_7	0	+	93	137
chr1	204923931	204924104	GeneC|Exon_7	0	+	94	136
chr1	204923931	204924104	GeneC|Exon_7	0	+	95	136
chr1	204923931	204924104	GeneC|Exon_7	0	+	96	136
chr1	204923931	204924104	GeneC|Exon_7	0	+	97	135
chr1	204923931	204924104	GeneC|Exon_7	0	+	98	135
chr1	204923931	204924104	GeneC|Exon_7	0	+	99	135
chr1	204923931	204924104	GeneC|Exon_7	0	+	100	134
chr1	204923931	204924104	GeneC|Exon_7	0	+	101	134
chr1	204923931	204924104	GeneC|Exon_7	0	+	102	146
chr1	204923931	204924104	GeneC|Exon_7	0	+	103	146
chr1	204923931	204924104	GeneC|Exon_7	0	+	104	144
chr1	204923931	204924104	GeneC|Exon_7	0	+	105	143
chr1	204923931	204924104	GeneC|Exon_7	0	+	106	141
chr1	204923931	204924104	GeneC|Exon_7	0	+	107	139
chr1	204923931	204924104	GeneC|Exon_7	0	+	108	137
chr1	204923931	204924104	GeneC|Exon_7	0	+	109	139
chr1	204923931	204924104	GeneC|Exon_7	0	+	110	139
chr1	204923931	204924104	GeneC|Exon_7	0	+	111	140
chr1	204923931	204924104	GeneC|Exon_7	0	+	112	139
chr1	204923931	204924104	GeneC|Exon_7	0	+	113	139
chr1	204923931	204924104	GeneC|Exon_7	0	+	114	139
chr1	204923931	204924104	GeneC|Exon_7	0	+	115	140
chr1	204923931	204924104	GeneC|Exon_7	0	+	116	139
chr1	204923931	204924104	GeneC|Exon_7	0	+	117	136
chr1	204923931	204924104	GeneC|Exon_7	0	+	118	134
chr1	204923931	204924104	GeneC|Exon_7	0	+	119	134
chr1	204923931	204924104	GeneC|Exon_7	0	+	120	133
chr1	204923931	204924104	GeneC|Exon_7	0	+	121	132
chr1	204923931	204924104	GeneC|Exon_7	0	+	122	132
chr1	204923931	204924104	GeneC|Exon_7	0	+	123	131
chr1	204923931	204924104	GeneC|Exon_7	0	+	124	130
chr1	204923931	204924104	GeneC|Exon_7	0	+	125	128
chr1	204923931	204924104	GeneC|Exon_7	0	+	126	128
chr1	204923931	204924104	GeneC|Exon_7	0	+	127	126
chr1	204923931	204924104	GeneC|Exon_7	0	+	128	127
chr1	204923931	204924104	GeneC|Exon_7	0	+	129	125
chr1	204923931	204924104	GeneC|Exon_7	0	+	130	124
chr1	204923931	204924104	GeneC|Exon_7	0	+	131	122
chr1	204923931	204924104	GeneC|Exon_7	0	+	132	121
chr1	204923931	204924104	GeneC|Exon_7	0	+	133	122
chr1	204923931	204924104	GeneC|Exon_7	0	+	134	123
chr1	204923931	204924104	GeneC|Exon_7	0	+	135	123
chr1	204923931	204924104	GeneC|Exon_7	0	+	136	122
chr1	204923931	204924104	GeneC|Exon_7	0	+	137	120
chr1	204923931	204924104	GeneC|Exon_7	0	+	138	120
chr1	204923931	204924104	GeneC|Exon_7	0	+	139	120
chr1	204923931	204924104	GeneC|Exon_7	0	+	140	119
chr1	204923931	204924104	GeneC|Exon_7	0	+	141	119
chr1	204923931	204924104	GeneC|Exon_7	0	+	142	117
chr1	204923931	204924104	GeneC|Exon_7	0	+	143	116
chr1	204923931	204924104	GeneC|Exon_7	0	+	144	114
chr1	204923931	204924104	GeneC|Exon_7	0	+	145	114
chr1	204923931	204924104	GeneC|Exon_7	0	+	146	114
chr1	204923931	204924104	GeneC|Exon_7	0	+	147	114
chr1	204923931	204924104	GeneC|Exon_7	0	+	148	115
chr1	204923931	204924104	GeneC|Exon_7	0	+	149	113
chr1	204923931	204924104	GeneC|Exon_7	0	+	150	113
chr1	204923931	204924104	GeneC|Exon_7	0	+	151	113
chr1	204923931	204924104	GeneC|Exon_7	0	+	152	111
chr1	204923931	204924104	GeneC|Exon_7	0	+	153	111
chr1	204923931	204924104	GeneC|Exon_7	0	+	154	108
chr1	204923931	204924104	GeneC|Exon_7	0	+	155	106
chr1	204923931	204924104	GeneC|Exon_7	0	+	156	108
chr1	204923931	204924104	GeneC|Exon_7	0	+	157	107
chr1	204923931	204924104	GeneC|Exon_7	0	+	158	108
chr1	204923931	204924104	GeneC|Exon_7	0	+	159	107
chr1	204923931	204924104	GeneC|Exon_7	0	+	160	105
chr1	204923931	204924104	GeneC|Exon_7	0	+	161	105
chr1	204923931	204924104	GeneC|Exon_7	0	+	162	103
chr1	204923931	204924104	GeneC|Exon_7	0	+	163	103
chr1	204923931	204924104	GeneC|Exon_7	0	+	164	102
chr1	204923931	204924104	GeneC|Exon_7	0	+	165	104
chr1	204923931	204924104	GeneC|Exon_7	0	+	166	102
chr1	204923931	204924104	GeneC|Exon_7	0	+	167	103
chr1	204923931	204924104	GeneC|Exon_7	0	+	168	103
chr1	204923931	204924104	GeneC|Exon_7	0	+	169	101
chr1	204923931	204924104	GeneC|Exon_7	0	+	170	103
chr1	204923931	204924104	GeneC|Exon_7	0	+	171	103
chr1	204923931	204924104	GeneC|Exon_7	0	+	172	103
chr1	204923931	204924104	GeneC|Exon_7	0	+	173	103
chr1	204926758	204926979	GeneC|Exon_8	0	+	1	135
chr1	204926758	204926979	GeneC|Exon_8	0	+	2	136
chr1	204926758	204926979	GeneC|Exon_8	0	+	3	136
chr1	204926758	204926979	GeneC|Exon_8	0	+	4	135
chr1	204926758	204926979	GeneC|Exon_8	0	+	5	136
chr1	204926758	204926979	GeneC|Exon_8	0	+	6	138
chr1	204926758	204926979	GeneC|Exon_8	0	+	7	139
chr1	204926758	204926979	GeneC|Exon_8	0	+	8	138
chr1	204926758	204926979	GeneC|Exon_8	0	+	9	139
chr1	204926758	204926979	GeneC|Exon_8	0	+	10	140
chr1	204926758	204926979	GeneC|Exon_8	0	+	11	141
chr1	204926758	204926979	GeneC|Exon_8	0	+	12	144
chr1	204926758	204926979	GeneC|Exon_8	0	+	13	144
chr1	204926758	204926979	GeneC|Exon_8	0	+	14	148
chr1	204926758	204926979	GeneC|Exon_8	0	+	15	148
chr1	204926758	204926979	GeneC|Exon_8	0	+	16	150
chr1	204926758	204926979	GeneC|Exon_8	0	+	17	152
chr1	204926758	204926979	GeneC|Exon_8	0	+	18	150
chr1	204926758	204926979	GeneC|Exon_8	0	+	19	150
chr1	204926758	204926979	GeneC|Exon_8	0	+	20	152
chr1	204926758	204926979	GeneC|Exon_8	0	+	21	153
chr1	204926758	204926979	GeneC|Exon_8	0	+	22	152
chr1	204926758	204926979	GeneC|Exon_8	0	+	23	153
chr1	204926758	204926979	GeneC|Exon_8	0	+	24	152
chr1	204926758	204926979	GeneC|Exon_8	0	+	25	150
chr1	204926758	204926979	GeneC|Exon_8	0	+	26	150
chr1	204926758	204926979	GeneC|Exon_8	0	+	27	153
chr1	204926758	204926979	GeneC|Exon_8	0	+	28	155
chr1	204926758	204926979	GeneC|Exon_8	0	+	29	156
chr1	204926758	204926979	GeneC|Exon_8	0	+	30	158
chr1	204926758	204926979	GeneC|Exon_8	0	+	31	159
chr1	204926758	204926979	GeneC|Exon_8	0	+	32	160
chr1	204926758	204926979	GeneC|Exon_8	0	+	33	161
chr1	204926758	204926979	GeneC|Exon_8	0	+	34	163
chr1	204926758	204926979	GeneC|Exon_8	0	+	35	162
chr1	204926758	204926979	GeneC|Exon_8	0	+	36	162
chr1	204926758	204926979	GeneC|Exon_8	0	+	37	161
chr1	204926758	204926979	GeneC|Exon_8	0	+	38	163
chr1	204926758	204926979	GeneC|Exon_8	0	+	39	164
chr1	204926758	204926979	GeneC|Exon_8	0	+	40	163
chr1	204926758	204926979	GeneC|Exon_8	0	+	41	163
chr1	204926758	204926979	GeneC|Exon_8	0	+	42	162
chr1	204926758	204926979	GeneC|Exon_8	0	+	43	164
chr1	204926758	204926979	GeneC|Exon_8	0	+	44	162
chr1	204926758	204926979	GeneC|Exon_8	0	+	45	160
chr1	204926758	204926979	GeneC|Exon_8	0	+	46	157
chr1	204926758	204926979	GeneC|Exon_8	0	+	47	159
chr1	204926758	204926979	GeneC|Exon_8	0	+	48	159
chr1	204926758	204926979	GeneC|Exon_8	0	+	49	159
chr1	204926758	204926979	GeneC|Exon_8	0	+	50	160
chr1	204926758	204926979	GeneC|Exon_8	0	+	51	159
chr1	204926758	204926979	GeneC|Exon_8	0	+	52	157
chr1	204926758	204926979	GeneC|Exon_8	0	+	53	157
chr1	204926758	204926979	GeneC|Exon_8	0	+	54	156
chr1	204926758	204926979	GeneC|Exon_8	0	+	55	157
chr1	204926758	204926979	GeneC|Exon_8	0	+	56	156
chr1	204926758	204926979	GeneC|Exon_8	0	+	57	159
chr1	204926758	204926979	GeneC|Exon_8	0	+	58	158
chr1	204926758	204926979	GeneC|Exon_8	0	+	59	159
chr1	204926758	204926979	GeneC|Exon_8	0	+	60	159
chr1	204926758	204926979	GeneC|Exon_8	0	+	61	158
chr1	204926758	204926979	GeneC|Exon_8	0	+	62	158
chr1	204926758	204926979	GeneC|Exon_8	0	+	63	158
chr1	204926758	204926979	GeneC|Exon_8	0	+	64	160
chr1	204926758	204926979	GeneC|Exon_8	0	+	65	161
chr1	204926758	204926979	GeneC|Exon_8	0	+	66	162
chr1	204926758	204926979	GeneC|Exon_8	0	+	67	163
chr1	204926758	204926979	GeneC|Exon_8	0	+	68	164
chr1	204926758	204926979	GeneC|Exon_8	0	+	69	164
chr1	204926758	204926979	GeneC|Exon_8	0	+	70	165
chr1	204926758	204926979	GeneC|Exon_8	0	+	71	165
chr1	204926758	204926979	GeneC|Exon_8	0	+	72	166
chr1	204926758	204926979	GeneC|Exon_8	0	+	73	166
chr1	204926758	204926979	GeneC|Exon_8	0	+	74	167
chr1	204926758	204926979	GeneC|Exon_8	0	+	75	168
chr1	204926758	204926979	GeneC|Exon_8	0	+	76	166
chr1	204926758	204926979	GeneC|Exon_8	0	+	77	166
chr1	204926758	204926979	GeneC|Exon_8	0	+	78	166
chr1	204926758	204926979	GeneC|Exon_8	0	+	79	170
chr1	204926758	204926979	GeneC|Exon_8	0	+	80	171
chr1	204926758	204926979	GeneC|Exon_8	0	+	81	171
chr1	204926758	204926979	GeneC|Exon_8	0	+	82	169
chr1	204926758	204926979	GeneC|Exon_8	0	+	83	170
chr1	204926758	204926979	GeneC|Exon_8	0	+	84	172
chr1	204926758	204926979	GeneC|Exon_8	0	+	85	172
chr1	204926758	204926979	GeneC|Exon_8	0	+	86	172
chr1	204926758	204926979	GeneC|Exon_8	0	+	87	172
chr1	204926758	204926979	GeneC|Exon_8	0	+	88	170
chr1	204926758	204926979	GeneC|Exon_8	0	+	89	171
chr1	204926758	204926979	GeneC|Exon_8	0	+	90	171
chr1	204926758	204926979	GeneC|Exon_8	0	+	91	170
chr1	204926758	204926979	GeneC|Exon_8	0	+	92	171
chr1	204926758	204926979	GeneC|Exon_8	0	+	93	172
chr1	204926758	204926979	GeneC|Exon_8	0	+	94	174
chr1	204926758	204926979	GeneC|Exon_8	0	+	95	175
chr1	204926758	204926979	GeneC|Exon_8	0	+	96	176
chr1	204926758	204926979	GeneC|Exon_8	0	+	97	176
chr1	204926758	204926979	GeneC|Exon_8	0	+	98	177
chr1	204926758	204926979	GeneC|Exon_8	0	+	99	177
chr1	204926758	204926979	GeneC|Exon_8	0	+	100	178
chr1	204926758	204926979	GeneC|Exon_8	0	+	101	179
chr1	204926758	204926979	GeneC|Exon_8	0	+	102	177
chr1	204926758	204926979	GeneC|Exon_8	0	+	103	175
chr1	204926758	204926979	GeneC|Exon_8	0	+	104	175
chr1	204926758	204926979	GeneC|Exon_8	0	+	105	175
chr1	204926758	204926979	GeneC|Exon_8	0	+	106	176
chr1	204926758	204926979	GeneC|Exon_8	0	+	107	175
chr1	204926758	204926979	GeneC|Exon_8	0	+	108	175
chr1	204926758	204926979	GeneC|Exon_8	0	+	109	174
chr1	204926758	204926979	GeneC|Exon_8	0	+	110	173
chr1	204926758	204926979	GeneC|Exon_8	0	+	111	175
chr1	204926758	204926979	GeneC|Exon_8	0	+	112	174
chr1	204926758	204926979	GeneC|Exon_8	0	+	113	178
chr1	204926758	204926979	GeneC|Exon_8	0	+	114	177
chr1	204926758	204926979	GeneC|Exon_8	0	+	115	175
chr1	204926758	204926979	GeneC|Exon_8	0	+	116	179
chr1	204926758	204926979	GeneC|Exon_8	0	+	117	179
chr1	204926758	204926979	GeneC|Exon_8	0	+	118	178
chr1	204926758	204926979	GeneC|Exon_8	0	+	119	180
chr1	204926758	204926979	GeneC|Exon_8	0	+	120	182
chr1	204926758	204926979	GeneC|Exon_8	0	+	121	185
chr1	204926758	204926979	GeneC|Exon_8	0	+	122	186
chr1	204926758	204926979	GeneC|Exon_8	0	+	123	187
chr1	204926758	204926979	GeneC|Exon_8	0	+	124	187
chr1	204926758	204926979	GeneC|Exon_8	0	+	125	186
chr1	204926758	204926979	GeneC|Exon_8	0	+	126	186
chr1	204926758	204926979	GeneC|Exon_8	0	+	127	185
chr1	204926758	204926979	GeneC|Exon_8	0	+	128	184
chr1	204926758	204926979	GeneC|Exon_8	0	+	129	183
chr1	204926758	204926979	GeneC|Exon_8	0	+	130	183
chr1	204926758	204926979	GeneC|Exon_8	0	+	131	183
chr1	204926758	204926979	GeneC|Exon_8	0	+	132	183
chr1	204926758	204926979	GeneC|Exon_8	0	+	133	182
chr1	204926758	204926979	GeneC|Exon_8	0	+	134	183
chr1	204926758	204926979	GeneC|Exon_8	0	+	135	184
chr1	204926758	204926979	GeneC|Exon_8	0	+	136	187
chr1	204926758	204926979	GeneC|Exon_8	0	+	137	186
chr1	204926758	204926979	GeneC|Exon_8	0	+	138	186
chr1	204926758	204926979	GeneC|Exon_8	0	+	139	184
chr1	204926758	204926979	GeneC|Exon_8	0	+	140	185
chr1	204926758	204926979	GeneC|Exon_8	0	+	141	184
chr1	204926758	204926979	GeneC|Exon_8	0	+	142	184
chr1	204926758	204926979	GeneC|Exon_8	0	+	143	184
chr1	204926758	204926979	GeneC|Exon_8	0	+	144	186
chr1	204926758	204926979	GeneC|Exon_8	0	+	145	188
chr1	204926758	204926979	GeneC|Exon_8	0	+	146	190
chr1	204926758	204926979	GeneC|Exon_8	0	+	147	192
chr1	204926758	204926979	GeneC|Exon_8	0	+	148	195
chr1	204926758	204926979	GeneC|Exon_8	0	+	149	194
chr1	204926758	204926979	GeneC|Exon_8	0	+	150	193
chr1	204926758	204926979	GeneC|Exon_8	0	+	151	191
chr1	204926758	204926979	GeneC|Exon_8	0	+	152	191
chr1	204926758	204926979	GeneC|Exon_8	0	+	153	190
chr1	204926758	204926979	GeneC|Exon_8	0	+	154	189
chr1	204926758	204926979	GeneC|Exon_8	0	+	155	190
chr1	204926758	204926979	GeneC|Exon_8	0	+	156	191
chr1	204926758	204926979	GeneC|Exon_8	0	+	157	192
chr1	204926758	204926979	GeneC|Exon_8	0	+	158	192
chr1	204926758	204926979	GeneC|Exon_8	0	+	159	190
chr1	204926758	204926979	GeneC|Exon_8	0	+	160	189
chr1	204926758	204926979	GeneC|Exon_8	0	+	161	189
chr1	204926758	204926979	GeneC|Exon_8	0	+	162	186
chr1	204926758	204926979	GeneC|Exon_8	0	+	163	185
chr1	204926758	204926979	GeneC|Exon_8	0	+	164	185
chr1	204926758	204926979	GeneC|Exon_8	0	+	165	184
chr1	204926758	204926979	GeneC|Exon_8	0	+	166	185
chr1	204926758	204926979	GeneC|Exon_8	0	+	167	185
chr1	204926758	204926979	GeneC|Exon_8	0	+	168	184
chr1	204926758	204926979	GeneC|Exon_8	0	+	169	185
chr1	204926758	204926979	GeneC|Exon_8	0	+	170	185
chr1	204926758	204926979	GeneC|Exon_8	0	+	171	185
chr1	204926758	204926979	GeneC|Exon_8	0	+	172	183
chr1	204926758	204926979	GeneC|Exon_8	0	+	173	183
chr1	204926758	204926979	GeneC|Exon_8	0	+	174	183
chr1	204926758	204926979	GeneC|Exon_8	0	+	175	183
chr1	204926758	204926979	GeneC|Exon_8	0	+	176	181
chr1	204926758	204926979	GeneC|Exon_8	0	+	177	181
chr1	204926758	204926979	GeneC|Exon_8	0	+	178	177
chr1	204926758	204926979	GeneC|Exon_8	0	+	179	176
chr1	204926758	204926979	GeneC|Exon_8	0	+	180	179
chr1	204926758	204926979	GeneC|Exon_8	0	+	181	179
chr1	204926758	204926979	GeneC|Exon_8	0	+	182	180
chr1	204926758	204926979	GeneC|Exon_8	0	+	183	181
chr1	204926758	204926979	GeneC|Exon_8	0	+	184	181
chr1	204926758	204926979	GeneC|Exon_8	0	+	185	179
chr1	204926758	204926979	GeneC|Exon_8	0	+	186	179
chr1	204926758	204926979	GeneC|Exon_8	0	+	187	178
chr1	204926758	204926979	GeneC|Exon_8	0	+	188	179
chr1	204926758	204926979	GeneC|Exon_8	0	+	189	181
chr1	204926758	204926979	GeneC|Exon_8	0	+	190	180
chr1	204926758	204926979	GeneC|Exon_8	0	+	191	180
chr1	204926758	204926979	GeneC|Exon_8	0	+	192	181
chr1	204926758	204926979	GeneC|Exon_8	0	+	193	182
chr1	204926758	204926979	GeneC|Exon_8	0	+	194	183
chr1	204926758	204926979	GeneC|Exon_8	0	+	195	185
chr1	204926758	204926979	GeneC|Exon_8	0	+	196	184
chr1	204926758	204926979	GeneC|Exon_8	0	+	197	184
chr1	204926758	204926979	GeneC|Exon_8	0	+	198	182
chr1	204926758	204926979	GeneC|Exon_8	0	+	199	184
chr1	204926758	204926979	GeneC|Exon_8	0	+	200	184
chr1	204926758	204926979	GeneC|Exon_8	0	+	201	182
chr1	204926758	204926979	GeneC|Exon_8	0	+	202	185
chr1	204926758	204926979	GeneC|Exon_8	0	+	203	185
chr1	204926758	204926979	GeneC|Exon_8	0	+	204	183
chr1	204926758	204926979	GeneC|Exon_8	0	+	205	183
chr1	204926758	204926979	GeneC|Exon_8	0	+	206	182
chr1	204926758	204926979	GeneC|Exon_8	0	+	207	184
chr1	204926758	204926979	GeneC|Exon_8	0	+	208	186
chr1	204926758	204926979	GeneC|Exon_8	0	+	209	186
chr1	204926758	204926979	GeneC|Exon_8	0	+	210	185
chr1	204926758	204926979	GeneC|Exon_8	0	+	211	183
chr1	204926758	204926979	GeneC|Exon_8	0	+	212	182
chr1	204926758	204926979	GeneC|Exon_8	0	+	213	182
chr1	204926758	204926979	GeneC|Exon_8	0	+	214	181
chr1	204926758	204926979	GeneC|Exon_8	0	+	215	179
chr1	204926758	204926979	GeneC|Exon_8	0	+	216	177
chr1	204926758	204926979	GeneC|Exon_8	0	+	217	174
chr1	204926758	204926979	GeneC|Exon_8	0	+	218	174
chr1	204926758	204926979	GeneC|Exon_8	0	+	219	174
chr1	204926758	204926979	GeneC|Exon_8	0	+	220	172
chr1	204926758	204926979	GeneC|Exon_8	0	+	221	171
chr1	204931210	204931311	GeneC|Exon_9	0	+	1	163
chr1	204931210	204931311	GeneC|Exon_9	0	+	2	165
chr1	204931210	204931311	GeneC|Exon_9	0	+	3	165
chr1	204931210	204931311	GeneC|Exon_9	0	+	4	165
chr1	204931210	204931311	GeneC|Exon_9	0	+	5	165
chr1	204931210	204931311	GeneC|Exon_9	0	+	6	168
chr1	204931210	204931311	GeneC|Exon_9	0	+	7	164
chr1	204931210	204931311	GeneC|Exon_9	0	+	8	165
chr1	204931210	204931311	GeneC|Exon_9	0	+	9	165
chr1	204931210	204931311	GeneC|Exon_9	0	+	10	165
chr1	204931210	204931311	GeneC|Exon_9	0	+	11	165
chr1	204931210	204931311	GeneC|Exon_9	0	+	12	166
chr1	204931210	204931311	GeneC|Exon_9	0	+	13	166
chr1	204931210	204931311	GeneC|Exon_9	0	+	14	166
chr1	204931210	204931311	GeneC|Exon_9	0	+	15	165
chr1	204931210	204931311	GeneC|Exon_9	0	+	16	165
chr1	204931210	204931311	GeneC|Exon_9	0	+	17	164
chr1	204931210	204931311	GeneC|Exon_9	0	+	18	166
chr1	204931210	204931311	GeneC|Exon_9	0	+	19	164
chr1	204931210	204931311	GeneC|Exon_9	0	+	20	164
chr1	204931210	204931311	GeneC|Exon_9	0	+	21	162
chr1	204931210	204931311	GeneC|Exon_9	0	+	22	163
chr1	204931210	204931311	GeneC|Exon_9	0	+	23	163
chr1	204931210	204931311	GeneC|Exon_9	0	+	24	165
chr1	204931210	204931311	GeneC|Exon_9	0	+	25	166
chr1	204931210	204931311	GeneC|Exon_9	0	+	26	165
chr1	204931210	204931311	GeneC|Exon_9	0	+	27	166
chr1	204931210	204931311	GeneC|Exon_9	0	+	28	167
chr1	204931210	204931311	GeneC|Exon_9	0	+	29	166
chr1	204931210	204931311	GeneC|Exon_9	0	+	30	165
chr1	204931210	204931311	GeneC|Exon_9	0	+	31	166
chr1	204931210	204931311	GeneC|Exon_9	0	+	32	167
chr1	204931210	204931311	GeneC|Exon_9	0	+	33	166
chr1	204931210	204931311	GeneC|Exon_9	0	+	34	166
chr1	204931210	204931311	GeneC|Exon_9	0	+	35	165
chr1	204931210	204931311	GeneC|Exon_9	0	+	36	165
chr1	204931210	204931311	GeneC|Exon_9	0	+	37	163
chr1	204931210	204931311	GeneC|Exon_9	0	+	38	163
chr1	204931210	204931311	GeneC|Exon_9	0	+	39	164
chr1	204931210	204931311	GeneC|Exon_9	0	+	40	163
chr1	204931210	204931311	GeneC|Exon_9	0	+	41	162
chr1	204931210	204931311	GeneC|Exon_9	0	+	42	164
chr1	204931210	204931311	GeneC|Exon_9	0	+	43	160
chr1	204931210	204931311	GeneC|Exon_9	0	+	44	160
chr1	204931210	204931311	GeneC|Exon_9	0	+	45	158
chr1	204931210	204931311	GeneC|Exon_9	0	+	46	155
chr1	204931210	204931311	GeneC|Exon_9	0	+	47	154
chr1	204931210	204931311	GeneC|Exon_9	0	+	48	154
chr1	204931210	204931311	GeneC|Exon_9	0	+	49	154
chr1	204931210	204931311	GeneC|Exon_9	0	+	50	154
chr1	204931210	204931311	GeneC|Exon_9	0	+	51	153
chr1	204931210	204931311	GeneC|Exon_9	0	+	52	153
chr1	204931210	204931311	GeneC|Exon_9	0	+	53	154
chr1	204931210	204931311	GeneC|Exon_9	0	+	54	155
chr1	204931210	204931311	GeneC|Exon_9	0	+	55	156
chr1	204931210	204931311	GeneC|Exon_9	0	+	56	156
chr1	204931210	204931311	GeneC|Exon_9	0	+	57	155
chr1	204931210	204931311	GeneC|Exon_9	0	+	58	154
chr1	204931210	204931311	GeneC|Exon_9	0	+	59	155
chr1	204931210	204931311	GeneC|Exon_9	0	+	60	155
chr1	204931210	204931311	GeneC|Exon_9	0	+	61	157
chr1	204931210	204931311	GeneC|Exon_9	0	+	62	159
chr1	204931210	204931311	GeneC|Exon_9	0	+	63	161
chr1	204931210	204931311	GeneC|Exon_9	0	+	64	161
chr1	204931210	204931311	GeneC|Exon_9	0	+	65	161
chr1	204931210	204931311	GeneC|Exon_9	0	+	66	162
chr1	204931210	204931311	GeneC|Exon_9	0	+	67	162
chr1	204931210	204931311	GeneC|Exon_9	0	+	68	161
chr1	204931210	204931311	GeneC|Exon_9	0	+	69	162
chr1	204931210	204931311	GeneC|Exon_9	0	+	70	161
chr1	204931210	204931311	GeneC|Exon_9	0	+	71	161
chr1	204931210	204931311	GeneC|Exon_9	0	+	72	161
chr1	204931210	204931311	GeneC|Exon_9	0	+	73	161
chr1	204931210	204931311	GeneC|Exon_9	0	+	74	161
chr1	204931210	204931311	GeneC|Exon_9	0	+	75	161
chr1	204931210	204931311	GeneC|Exon_9	0	+	76	160
chr1	204931210	204931311	GeneC|Exon_9	0	+	77	158
chr1	204931210	204931311	GeneC|Exon_9	0	+	78	158
chr1	204931210	204931311	GeneC|Exon_9	0	+	79	159
chr1	204931210	204931311	GeneC|Exon_9	0	+	80	159
chr1	204931210	204931311	GeneC|Exon_9	0	+	81	158
chr1	204931210	204931311	GeneC|Exon_9	0	+	82	157
chr1	204931210	204931311	GeneC|Exon_9	0	+	83	155
chr1	204931210	204931311	GeneC|Exon_9	0	+	84	154
chr1	204931210	204931311	GeneC|Exon_9	0	+	85	154
chr1	204931210	204931311	GeneC|Exon_9	0	+	86	152
chr1	204931210	204931311	GeneC|Exon_9	0	+	87	151
chr1	204931210	204931311	GeneC|Exon_9	0	+	88	149
chr1	204931210	204931311	GeneC|Exon_9	0	+	89	147
chr1	204931210	204931311	GeneC|Exon_9	0	+	90	144
chr1	204931210	204931311	GeneC|Exon_9	0	+	91	145
chr1	204931210	204931311	GeneC|Exon_9	0	+	92	144
chr1	204931210	204931311	GeneC|Exon_9	0	+	93	144
chr1	204931210	204931311	GeneC|Exon_9	0	+	94	143
chr1	204931210	204931311	GeneC|Exon_9	0	+	95	142
chr1	204931210	204931311	GeneC|Exon_9	0	+	96	144
chr1	204931210	204931311	GeneC|Exon_9	0	+	97	144
chr1	204931210	204931311	GeneC|Exon_9	0	+	98	144
chr1	204931210	204931311	GeneC|Exon_9	0	+	99	145
chr1	204931210	204931311	GeneC|Exon_9	0	+	100	144
chr1	204931210	204931311	GeneC|Exon_9	0	+	101	142
chr1	204937351	204937513	GeneC|Exon_10	0	+	1	115
chr1	204937351	204937513	GeneC|Exon_10	0	+	2	114
chr1	204937351	204937513	GeneC|Exon_10	0	+	3	116
chr1	204937351	204937513	GeneC|Exon_10	0	+	4	116
chr1	204937351	204937513	GeneC|Exon_10	0	+	5	118
chr1	204937351	204937513	GeneC|Exon_10	0	+	6	117
chr1	204937351	204937513	GeneC|Exon_10	0	+	7	119
chr1	204937351	204937513	GeneC|Exon_10	0	+	8	120
chr1	204937351	204937513	GeneC|Exon_10	0	+	9	122
chr1	204937351	204937513	GeneC|Exon_10	0	+	10	123
chr1	204937351	204937513	GeneC|Exon_10	0	+	11	123
chr1	204937351	204937513	GeneC|Exon_10	0	+	12	121
chr1	204937351	204937513	GeneC|Exon_10	0	+	13	121
chr1	204937351	204937513	GeneC|Exon_10	0	+	14	122
chr1	204937351	204937513	GeneC|Exon_10	0	+	15	122
chr1	204937351	204937513	GeneC|Exon_10	0	+	16	122
chr1	204937351	204937513	GeneC|Exon_10	0	+	17	121
chr1	204937351	204937513	GeneC|Exon_10	0	+	18	122
chr1	204937351	204937513	GeneC|Exon_10	0	+	19	123
chr1	204937351	204937513	GeneC|Exon_10	0	+	20	124
chr1	204937351	204937513	GeneC|Exon_10	0	+	21	124
chr1	204937351	204937513	GeneC|Exon_10	0	+	22	124
chr1	204937351	204937513	GeneC|Exon_10	0	+	23	123
chr1	204937351	204937513	GeneC|Exon_10	0	+	24	124
chr1	204937351	204937513	GeneC|Exon_10	0	+	25	123
chr1	204937351	204937513	GeneC|Exon_10	0	+	26	123
chr1	204937351	204937513	GeneC|Exon_10	0	+	27	125
chr1	204937351	204937513	GeneC|Exon_10	0	+	28	123
chr1	204937351	204937513	GeneC|Exon_10	0	+	29	120
chr1	204937351	204937513	GeneC|Exon_10	0	+	30	119
chr1	204937351	204937513	GeneC|Exon_10	0	+	31	120
chr1	204937351	204937513	GeneC|Exon_10	0	+	32	120
chr1	204937351	204937513	GeneC|Exon_10	0	+	33	120
chr1	204937351	204937513	GeneC|Exon_10	0	+	34	120
chr1	204937351	204937513	GeneC|Exon_10	0	+	35	119
chr1	204937351	204937513	GeneC|Exon_10	0	+	36	118
chr1	204937351	204937513	GeneC|Exon_10	0	+	37	118
chr1	204937351	204937513	GeneC|Exon_10	0	+	38	118
chr1	204937351	204937513	GeneC|Exon_10	0	+	39	119
chr1	204937351	204937513	GeneC|Exon_10	0	+	40	118
chr1	204937351	204937513	GeneC|Exon_10	0	+	41	115
chr1	204937351	204937513	GeneC|Exon_10	0	+	42	116
chr1	204937351	204937513	GeneC|Exon_10	0	+	43	117
chr1	204937351	204937513	GeneC|Exon_10	0	+	44	118
chr1	204937351	204937513	GeneC|Exon_10	0	+	45	118
chr1	204937351	204937513	GeneC|Exon_10	0	+	46	118
chr1	204937351	204937513	GeneC|Exon_10	0	+	47	119
chr1	204937351	204937513	GeneC|Exon_10	0	+	48	118
chr1	204937351	204937513	GeneC|Exon_10	0	+	49	118
chr1	204937351	204937513	GeneC|Exon_10	0	+	50	118
chr1	204937351	204937513	GeneC|Exon_10	0	+	51	121
chr1	204937351	204937513	GeneC|Exon_10	0	+	52	121
chr1	204937351	204937513	GeneC|Exon_10	0	+	53	121
chr1	204937351	204937513	GeneC|Exon_10	0	+	54	122
chr1	204937351	204937513	GeneC|Exon_10	0	+	55	123
chr1	204937351	204937513	GeneC|Exon_10	0	+	56	123
chr1	204937351	204937513	GeneC|Exon_10	0	+	57	123
chr1	204937351	204937513	GeneC|Exon_10	0	+	58	122
chr1	204937351	204937513	GeneC|Exon_10	0	+	59	121
chr1	204937351	204937513	GeneC|Exon_10	0	+	60	121
chr1	204937351	204937513	GeneC|Exon_10	0	+	61	121
chr1	204937351	204937513	GeneC|Exon_10	0	+	62	121
chr1	204937351	204937513	GeneC|Exon_10	0	+	63	121
chr1	204937351	204937513	GeneC|Exon_10	0	+	64	124
chr1	204937351	204937513	GeneC|Exon_10	0	+	65	124
chr1	204937351	204937513	GeneC|Exon_10	0	+	66	122
chr1	204937351	204937513	GeneC|Exon_10	0	+	67	124
chr1	204937351	204937513	GeneC|Exon_10	0	+	68	125
chr1	204937351	204937513	GeneC|Exon_10	0	+	69	127
chr1	204937351	204937513	GeneC|Exon_10	0	+	70	127
chr1	204937351	204937513	GeneC|Exon_10	0	+	71	127
chr1	204937351	204937513	GeneC|Exon_10	0	+	72	127
chr1	204937351	204937513	GeneC|Exon_10	0	+	73	123
chr1	204937351	204937513	GeneC|Exon_10	0	+	74	124
chr1	204937351	204937513	GeneC|Exon_10	0	+	75	122
chr1	204937351	204937513	GeneC|Exon_10	0	+	76	121
chr1	204937351	204937513	GeneC|Exon_10	0	+	77	123
chr1	204937351	204937513	GeneC|Exon_10	0	+	78	124
chr1	204937351	204937513	GeneC|Exon_10	0	+	79	127
chr1	204937351	204937513	GeneC|Exon_10	0	+	80	128
chr1	204937351	204937513	GeneC|Exon_10	0	+	81	129
chr1	204937351	204937513	GeneC|Exon_10	0	+	82	129
chr1	204937351	204937513	GeneC|Exon_10	0	+	83	129
chr1	204937351	204937513	GeneC|Exon_10	0	+	84	130
chr1	204937351	204937513	GeneC|Exon_10	0	+	85	132
chr1	204937351	204937513	GeneC|Exon_10	0	+	86	133
chr1	204937351	204937513	GeneC|Exon_10	0	+	87	132
chr1	204937351	204937513	GeneC|Exon_10	0	+	88	133
chr1	204937351	204937513	GeneC|Exon_10	0	+	89	132
chr1	204937351	204937513	GeneC|Exon_10	0	+	90	132
chr1	204937351	204937513	GeneC|Exon_10	0	+	91	133
chr1	204937351	204937513	GeneC|Exon_10	0	+	92	132
chr1	204937351	204937513	GeneC|Exon_10	0	+	93	134
chr1	204937351	204937513	GeneC|Exon_10	0	+	94	134
chr1	204937351	204937513	GeneC|Exon_10	0	+	95	137
chr1	204937351	204937513	GeneC|Exon_10	0	+	96	138
chr1	204937351	204937513	GeneC|Exon_10	0	+	97	137
chr1	204937351	204937513	GeneC|Exon_10	0	+	98	138
chr1	204937351	204937513	GeneC|Exon_10	0	+	99	139
chr1	204937351	204937513	GeneC|Exon_10	0	+	100	141
chr1	204937351	204937513	GeneC|Exon_10	0	+	101	140
chr1	204937351	204937513	GeneC|Exon_10	0	+	102	141
chr1	204937351	204937513	GeneC|Exon_10	0	+	103	141
chr1	204937351	204937513	GeneC|Exon_10	0	+	104	139
chr1	204937351	204937513	GeneC|Exon_10	0	+	105	139
chr1	204937351	204937513	GeneC|Exon_10	0	+	106	139
chr1	204937351	204937513	GeneC|Exon_10	0	+	107	137
chr1	204937351	204937513	GeneC|Exon_10	0	+	108	137
chr1	204937351	204937513	GeneC|Exon_10	0	+	109	140
chr1	204937351	204937513	GeneC|Exon_10	0	+	110	139
chr1	204937351	204937513	GeneC|Exon_10	0	+	111	139
chr1	204937351	204937513	GeneC|Exon_10	0	+	112	144
chr1	204937351	204937513	GeneC|Exon_10	0	+	113	147
chr1	204937351	204937513	GeneC|Exon_10	0	+	114	151
chr1	204937351	204937513	GeneC|Exon_10	0	+	115	150
chr1	204937351	204937513	GeneC|Exon_10	0	+	116	149
chr1	204937351	204937513	GeneC|Exon_10	0	+	117	149
chr1	204937351	204937513	GeneC|Exon_10	0	+	118	149
chr1	204937351	204937513	GeneC|Exon_10	0	+	119	147
chr1	204937351	204937513	GeneC|Exon_10	0	+	120	148
chr1	204937351	204937513	GeneC|Exon_10	0	+	121	147
chr1	204937351	204937513	GeneC|Exon_10	0	+	122	145
chr1	204937351	204937513	GeneC|Exon_10	0	+	123	146
chr1	204937351	204937513	GeneC|Exon_10	0	+	124	146
chr1	204937351	204937513	GeneC|Exon_10	0	+	125	146
chr1	204937351	204937513	GeneC|Exon_10	0	+	126	146
chr1	204937351	204937513	GeneC|Exon_10	0	+	127	145
chr1	204937351	204937513	GeneC|Exon_10	0	+	128	145
chr1	204937351	204937513	GeneC|Exon_10	0	+	129	146
chr1	204937351	204937513	GeneC|Exon_10	0	+	130	145
chr1	204937351	204937513	GeneC|Exon_10	0	+	131	145
chr1	204937351	204937513	GeneC|Exon_10	0	+	132	143
chr1	204937351	204937513	GeneC|Exon_10	0	+	133	141
chr1	204937351	204937513	GeneC|Exon_10	0	+	134	141
chr1	204937351	204937513	GeneC|Exon_10	0	+	135	142
chr1	204937351	204937513	GeneC|Exon_10	0	+	136	145
chr1	204937351	204937513	GeneC|Exon_10	0	+	137	145
chr1	204937351	204937513	GeneC|Exon_10	0	+	138	147
chr1	204937351	204937513	GeneC|Exon_10	0	+	139	146
chr1	204937351	204937513	GeneC|Exon_10	0	+	140	145
[truncated: 156,337 more rows]
