# Supplementary material for: A Robust Protocol to Increase NimbleGen SeqCap EZ Multiplexing Capacity to 96 Samples
Source: PLoS One. 2015 Apr 14;10(4):e0123872. doi: 10.1371/journal.pone.0123872 (PMC4397063; doi:10.1371/journal.pone.0123872)
Supplement: S1 Dataset — (GZ) [file pone.0123872.s005.gz › Raw_Data/sampleF/sampleF.BaseCoverage.txt]

chr1	67861445	67861595	GeneS|SNP_2	0	+	1	95
chr1	67861445	67861595	GeneS|SNP_2	0	+	2	95
chr1	67861445	67861595	GeneS|SNP_2	0	+	3	95
chr1	67861445	67861595	GeneS|SNP_2	0	+	4	95
chr1	67861445	67861595	GeneS|SNP_2	0	+	5	96
chr1	67861445	67861595	GeneS|SNP_2	0	+	6	97
chr1	67861445	67861595	GeneS|SNP_2	0	+	7	98
chr1	67861445	67861595	GeneS|SNP_2	0	+	8	99
chr1	67861445	67861595	GeneS|SNP_2	0	+	9	99
chr1	67861445	67861595	GeneS|SNP_2	0	+	10	99
chr1	67861445	67861595	GeneS|SNP_2	0	+	11	98
chr1	67861445	67861595	GeneS|SNP_2	0	+	12	99
chr1	67861445	67861595	GeneS|SNP_2	0	+	13	101
chr1	67861445	67861595	GeneS|SNP_2	0	+	14	100
chr1	67861445	67861595	GeneS|SNP_2	0	+	15	101
chr1	67861445	67861595	GeneS|SNP_2	0	+	16	102
chr1	67861445	67861595	GeneS|SNP_2	0	+	17	102
chr1	67861445	67861595	GeneS|SNP_2	0	+	18	103
chr1	67861445	67861595	GeneS|SNP_2	0	+	19	103
chr1	67861445	67861595	GeneS|SNP_2	0	+	20	103
chr1	67861445	67861595	GeneS|SNP_2	0	+	21	103
chr1	67861445	67861595	GeneS|SNP_2	0	+	22	103
chr1	67861445	67861595	GeneS|SNP_2	0	+	23	103
chr1	67861445	67861595	GeneS|SNP_2	0	+	24	104
chr1	67861445	67861595	GeneS|SNP_2	0	+	25	104
chr1	67861445	67861595	GeneS|SNP_2	0	+	26	104
chr1	67861445	67861595	GeneS|SNP_2	0	+	27	104
chr1	67861445	67861595	GeneS|SNP_2	0	+	28	104
chr1	67861445	67861595	GeneS|SNP_2	0	+	29	105
chr1	67861445	67861595	GeneS|SNP_2	0	+	30	103
chr1	67861445	67861595	GeneS|SNP_2	0	+	31	102
chr1	67861445	67861595	GeneS|SNP_2	0	+	32	102
chr1	67861445	67861595	GeneS|SNP_2	0	+	33	103
chr1	67861445	67861595	GeneS|SNP_2	0	+	34	103
chr1	67861445	67861595	GeneS|SNP_2	0	+	35	103
chr1	67861445	67861595	GeneS|SNP_2	0	+	36	102
chr1	67861445	67861595	GeneS|SNP_2	0	+	37	101
chr1	67861445	67861595	GeneS|SNP_2	0	+	38	100
chr1	67861445	67861595	GeneS|SNP_2	0	+	39	99
chr1	67861445	67861595	GeneS|SNP_2	0	+	40	99
chr1	67861445	67861595	GeneS|SNP_2	0	+	41	98
chr1	67861445	67861595	GeneS|SNP_2	0	+	42	97
chr1	67861445	67861595	GeneS|SNP_2	0	+	43	97
chr1	67861445	67861595	GeneS|SNP_2	0	+	44	95
chr1	67861445	67861595	GeneS|SNP_2	0	+	45	95
chr1	67861445	67861595	GeneS|SNP_2	0	+	46	97
chr1	67861445	67861595	GeneS|SNP_2	0	+	47	98
chr1	67861445	67861595	GeneS|SNP_2	0	+	48	99
chr1	67861445	67861595	GeneS|SNP_2	0	+	49	98
chr1	67861445	67861595	GeneS|SNP_2	0	+	50	99
chr1	67861445	67861595	GeneS|SNP_2	0	+	51	97
chr1	67861445	67861595	GeneS|SNP_2	0	+	52	97
chr1	67861445	67861595	GeneS|SNP_2	0	+	53	98
chr1	67861445	67861595	GeneS|SNP_2	0	+	54	100
chr1	67861445	67861595	GeneS|SNP_2	0	+	55	99
chr1	67861445	67861595	GeneS|SNP_2	0	+	56	100
chr1	67861445	67861595	GeneS|SNP_2	0	+	57	98
chr1	67861445	67861595	GeneS|SNP_2	0	+	58	97
chr1	67861445	67861595	GeneS|SNP_2	0	+	59	97
chr1	67861445	67861595	GeneS|SNP_2	0	+	60	95
chr1	67861445	67861595	GeneS|SNP_2	0	+	61	95
chr1	67861445	67861595	GeneS|SNP_2	0	+	62	91
chr1	67861445	67861595	GeneS|SNP_2	0	+	63	91
chr1	67861445	67861595	GeneS|SNP_2	0	+	64	90
chr1	67861445	67861595	GeneS|SNP_2	0	+	65	90
chr1	67861445	67861595	GeneS|SNP_2	0	+	66	94
chr1	67861445	67861595	GeneS|SNP_2	0	+	67	94
chr1	67861445	67861595	GeneS|SNP_2	0	+	68	94
chr1	67861445	67861595	GeneS|SNP_2	0	+	69	95
chr1	67861445	67861595	GeneS|SNP_2	0	+	70	95
chr1	67861445	67861595	GeneS|SNP_2	0	+	71	95
chr1	67861445	67861595	GeneS|SNP_2	0	+	72	93
chr1	67861445	67861595	GeneS|SNP_2	0	+	73	93
chr1	67861445	67861595	GeneS|SNP_2	0	+	74	92
chr1	67861445	67861595	GeneS|SNP_2	0	+	75	94
chr1	67861445	67861595	GeneS|SNP_2	0	+	76	95
chr1	67861445	67861595	GeneS|SNP_2	0	+	77	94
chr1	67861445	67861595	GeneS|SNP_2	0	+	78	95
chr1	67861445	67861595	GeneS|SNP_2	0	+	79	96
chr1	67861445	67861595	GeneS|SNP_2	0	+	80	96
chr1	67861445	67861595	GeneS|SNP_2	0	+	81	98
chr1	67861445	67861595	GeneS|SNP_2	0	+	82	99
chr1	67861445	67861595	GeneS|SNP_2	0	+	83	98
chr1	67861445	67861595	GeneS|SNP_2	0	+	84	99
chr1	67861445	67861595	GeneS|SNP_2	0	+	85	100
chr1	67861445	67861595	GeneS|SNP_2	0	+	86	100
chr1	67861445	67861595	GeneS|SNP_2	0	+	87	100
chr1	67861445	67861595	GeneS|SNP_2	0	+	88	100
chr1	67861445	67861595	GeneS|SNP_2	0	+	89	103
chr1	67861445	67861595	GeneS|SNP_2	0	+	90	105
chr1	67861445	67861595	GeneS|SNP_2	0	+	91	105
chr1	67861445	67861595	GeneS|SNP_2	0	+	92	106
chr1	67861445	67861595	GeneS|SNP_2	0	+	93	105
chr1	67861445	67861595	GeneS|SNP_2	0	+	94	103
chr1	67861445	67861595	GeneS|SNP_2	0	+	95	103
chr1	67861445	67861595	GeneS|SNP_2	0	+	96	103
chr1	67861445	67861595	GeneS|SNP_2	0	+	97	102
chr1	67861445	67861595	GeneS|SNP_2	0	+	98	100
chr1	67861445	67861595	GeneS|SNP_2	0	+	99	100
chr1	67861445	67861595	GeneS|SNP_2	0	+	100	101
chr1	67861445	67861595	GeneS|SNP_2	0	+	101	99
chr1	67861445	67861595	GeneS|SNP_2	0	+	102	99
chr1	67861445	67861595	GeneS|SNP_2	0	+	103	99
chr1	67861445	67861595	GeneS|SNP_2	0	+	104	98
chr1	67861445	67861595	GeneS|SNP_2	0	+	105	100
chr1	67861445	67861595	GeneS|SNP_2	0	+	106	100
chr1	67861445	67861595	GeneS|SNP_2	0	+	107	100
chr1	67861445	67861595	GeneS|SNP_2	0	+	108	100
chr1	67861445	67861595	GeneS|SNP_2	0	+	109	99
chr1	67861445	67861595	GeneS|SNP_2	0	+	110	98
chr1	67861445	67861595	GeneS|SNP_2	0	+	111	98
chr1	67861445	67861595	GeneS|SNP_2	0	+	112	98
chr1	67861445	67861595	GeneS|SNP_2	0	+	113	98
chr1	67861445	67861595	GeneS|SNP_2	0	+	114	98
chr1	67861445	67861595	GeneS|SNP_2	0	+	115	102
chr1	67861445	67861595	GeneS|SNP_2	0	+	116	102
chr1	67861445	67861595	GeneS|SNP_2	0	+	117	102
chr1	67861445	67861595	GeneS|SNP_2	0	+	118	100
chr1	67861445	67861595	GeneS|SNP_2	0	+	119	100
chr1	67861445	67861595	GeneS|SNP_2	0	+	120	103
chr1	67861445	67861595	GeneS|SNP_2	0	+	121	103
chr1	67861445	67861595	GeneS|SNP_2	0	+	122	101
chr1	67861445	67861595	GeneS|SNP_2	0	+	123	103
chr1	67861445	67861595	GeneS|SNP_2	0	+	124	102
chr1	67861445	67861595	GeneS|SNP_2	0	+	125	101
chr1	67861445	67861595	GeneS|SNP_2	0	+	126	102
chr1	67861445	67861595	GeneS|SNP_2	0	+	127	100
chr1	67861445	67861595	GeneS|SNP_2	0	+	128	100
chr1	67861445	67861595	GeneS|SNP_2	0	+	129	98
chr1	67861445	67861595	GeneS|SNP_2	0	+	130	97
chr1	67861445	67861595	GeneS|SNP_2	0	+	131	97
chr1	67861445	67861595	GeneS|SNP_2	0	+	132	97
chr1	67861445	67861595	GeneS|SNP_2	0	+	133	96
chr1	67861445	67861595	GeneS|SNP_2	0	+	134	94
chr1	67861445	67861595	GeneS|SNP_2	0	+	135	94
chr1	67861445	67861595	GeneS|SNP_2	0	+	136	96
chr1	67861445	67861595	GeneS|SNP_2	0	+	137	97
chr1	67861445	67861595	GeneS|SNP_2	0	+	138	95
chr1	67861445	67861595	GeneS|SNP_2	0	+	139	94
chr1	67861445	67861595	GeneS|SNP_2	0	+	140	94
chr1	67861445	67861595	GeneS|SNP_2	0	+	141	93
chr1	67861445	67861595	GeneS|SNP_2	0	+	142	91
chr1	67861445	67861595	GeneS|SNP_2	0	+	143	91
chr1	67861445	67861595	GeneS|SNP_2	0	+	144	91
chr1	67861445	67861595	GeneS|SNP_2	0	+	145	91
chr1	67861445	67861595	GeneS|SNP_2	0	+	146	94
chr1	67861445	67861595	GeneS|SNP_2	0	+	147	93
chr1	67861445	67861595	GeneS|SNP_2	0	+	148	91
chr1	67861445	67861595	GeneS|SNP_2	0	+	149	90
chr1	67861445	67861595	GeneS|SNP_2	0	+	150	91
chr1	179520431	179520581	GeneS|SNP_1	0	+	1	128
chr1	179520431	179520581	GeneS|SNP_1	0	+	2	129
chr1	179520431	179520581	GeneS|SNP_1	0	+	3	128
chr1	179520431	179520581	GeneS|SNP_1	0	+	4	128
chr1	179520431	179520581	GeneS|SNP_1	0	+	5	128
chr1	179520431	179520581	GeneS|SNP_1	0	+	6	128
chr1	179520431	179520581	GeneS|SNP_1	0	+	7	129
chr1	179520431	179520581	GeneS|SNP_1	0	+	8	130
chr1	179520431	179520581	GeneS|SNP_1	0	+	9	129
chr1	179520431	179520581	GeneS|SNP_1	0	+	10	130
chr1	179520431	179520581	GeneS|SNP_1	0	+	11	130
chr1	179520431	179520581	GeneS|SNP_1	0	+	12	130
chr1	179520431	179520581	GeneS|SNP_1	0	+	13	130
chr1	179520431	179520581	GeneS|SNP_1	0	+	14	127
chr1	179520431	179520581	GeneS|SNP_1	0	+	15	128
chr1	179520431	179520581	GeneS|SNP_1	0	+	16	129
chr1	179520431	179520581	GeneS|SNP_1	0	+	17	130
chr1	179520431	179520581	GeneS|SNP_1	0	+	18	129
chr1	179520431	179520581	GeneS|SNP_1	0	+	19	131
chr1	179520431	179520581	GeneS|SNP_1	0	+	20	128
chr1	179520431	179520581	GeneS|SNP_1	0	+	21	129
chr1	179520431	179520581	GeneS|SNP_1	0	+	22	130
chr1	179520431	179520581	GeneS|SNP_1	0	+	23	129
chr1	179520431	179520581	GeneS|SNP_1	0	+	24	129
chr1	179520431	179520581	GeneS|SNP_1	0	+	25	128
chr1	179520431	179520581	GeneS|SNP_1	0	+	26	127
chr1	179520431	179520581	GeneS|SNP_1	0	+	27	129
chr1	179520431	179520581	GeneS|SNP_1	0	+	28	129
chr1	179520431	179520581	GeneS|SNP_1	0	+	29	130
chr1	179520431	179520581	GeneS|SNP_1	0	+	30	130
chr1	179520431	179520581	GeneS|SNP_1	0	+	31	130
chr1	179520431	179520581	GeneS|SNP_1	0	+	32	133
chr1	179520431	179520581	GeneS|SNP_1	0	+	33	134
chr1	179520431	179520581	GeneS|SNP_1	0	+	34	135
chr1	179520431	179520581	GeneS|SNP_1	0	+	35	136
chr1	179520431	179520581	GeneS|SNP_1	0	+	36	138
chr1	179520431	179520581	GeneS|SNP_1	0	+	37	140
chr1	179520431	179520581	GeneS|SNP_1	0	+	38	138
chr1	179520431	179520581	GeneS|SNP_1	0	+	39	138
chr1	179520431	179520581	GeneS|SNP_1	0	+	40	140
chr1	179520431	179520581	GeneS|SNP_1	0	+	41	140
chr1	179520431	179520581	GeneS|SNP_1	0	+	42	141
chr1	179520431	179520581	GeneS|SNP_1	0	+	43	141
chr1	179520431	179520581	GeneS|SNP_1	0	+	44	140
chr1	179520431	179520581	GeneS|SNP_1	0	+	45	141
chr1	179520431	179520581	GeneS|SNP_1	0	+	46	142
chr1	179520431	179520581	GeneS|SNP_1	0	+	47	140
chr1	179520431	179520581	GeneS|SNP_1	0	+	48	138
chr1	179520431	179520581	GeneS|SNP_1	0	+	49	137
chr1	179520431	179520581	GeneS|SNP_1	0	+	50	135
chr1	179520431	179520581	GeneS|SNP_1	0	+	51	133
chr1	179520431	179520581	GeneS|SNP_1	0	+	52	132
chr1	179520431	179520581	GeneS|SNP_1	0	+	53	133
chr1	179520431	179520581	GeneS|SNP_1	0	+	54	132
chr1	179520431	179520581	GeneS|SNP_1	0	+	55	128
chr1	179520431	179520581	GeneS|SNP_1	0	+	56	130
chr1	179520431	179520581	GeneS|SNP_1	0	+	57	130
chr1	179520431	179520581	GeneS|SNP_1	0	+	58	132
chr1	179520431	179520581	GeneS|SNP_1	0	+	59	131
chr1	179520431	179520581	GeneS|SNP_1	0	+	60	131
chr1	179520431	179520581	GeneS|SNP_1	0	+	61	131
chr1	179520431	179520581	GeneS|SNP_1	0	+	62	131
chr1	179520431	179520581	GeneS|SNP_1	0	+	63	130
chr1	179520431	179520581	GeneS|SNP_1	0	+	64	128
chr1	179520431	179520581	GeneS|SNP_1	0	+	65	131
chr1	179520431	179520581	GeneS|SNP_1	0	+	66	131
chr1	179520431	179520581	GeneS|SNP_1	0	+	67	134
chr1	179520431	179520581	GeneS|SNP_1	0	+	68	132
chr1	179520431	179520581	GeneS|SNP_1	0	+	69	131
chr1	179520431	179520581	GeneS|SNP_1	0	+	70	134
chr1	179520431	179520581	GeneS|SNP_1	0	+	71	131
chr1	179520431	179520581	GeneS|SNP_1	0	+	72	131
chr1	179520431	179520581	GeneS|SNP_1	0	+	73	131
chr1	179520431	179520581	GeneS|SNP_1	0	+	74	130
chr1	179520431	179520581	GeneS|SNP_1	0	+	75	130
chr1	179520431	179520581	GeneS|SNP_1	0	+	76	130
chr1	179520431	179520581	GeneS|SNP_1	0	+	77	132
chr1	179520431	179520581	GeneS|SNP_1	0	+	78	132
chr1	179520431	179520581	GeneS|SNP_1	0	+	79	132
chr1	179520431	179520581	GeneS|SNP_1	0	+	80	132
chr1	179520431	179520581	GeneS|SNP_1	0	+	81	132
chr1	179520431	179520581	GeneS|SNP_1	0	+	82	132
chr1	179520431	179520581	GeneS|SNP_1	0	+	83	132
chr1	179520431	179520581	GeneS|SNP_1	0	+	84	132
chr1	179520431	179520581	GeneS|SNP_1	0	+	85	132
chr1	179520431	179520581	GeneS|SNP_1	0	+	86	130
chr1	179520431	179520581	GeneS|SNP_1	0	+	87	127
chr1	179520431	179520581	GeneS|SNP_1	0	+	88	126
chr1	179520431	179520581	GeneS|SNP_1	0	+	89	125
chr1	179520431	179520581	GeneS|SNP_1	0	+	90	128
chr1	179520431	179520581	GeneS|SNP_1	0	+	91	126
chr1	179520431	179520581	GeneS|SNP_1	0	+	92	126
chr1	179520431	179520581	GeneS|SNP_1	0	+	93	125
chr1	179520431	179520581	GeneS|SNP_1	0	+	94	124
chr1	179520431	179520581	GeneS|SNP_1	0	+	95	124
chr1	179520431	179520581	GeneS|SNP_1	0	+	96	124
chr1	179520431	179520581	GeneS|SNP_1	0	+	97	123
chr1	179520431	179520581	GeneS|SNP_1	0	+	98	124
chr1	179520431	179520581	GeneS|SNP_1	0	+	99	124
chr1	179520431	179520581	GeneS|SNP_1	0	+	100	124
chr1	179520431	179520581	GeneS|SNP_1	0	+	101	123
chr1	179520431	179520581	GeneS|SNP_1	0	+	102	120
chr1	179520431	179520581	GeneS|SNP_1	0	+	103	120
chr1	179520431	179520581	GeneS|SNP_1	0	+	104	120
chr1	179520431	179520581	GeneS|SNP_1	0	+	105	120
chr1	179520431	179520581	GeneS|SNP_1	0	+	106	120
chr1	179520431	179520581	GeneS|SNP_1	0	+	107	118
chr1	179520431	179520581	GeneS|SNP_1	0	+	108	120
chr1	179520431	179520581	GeneS|SNP_1	0	+	109	119
chr1	179520431	179520581	GeneS|SNP_1	0	+	110	120
chr1	179520431	179520581	GeneS|SNP_1	0	+	111	119
chr1	179520431	179520581	GeneS|SNP_1	0	+	112	119
chr1	179520431	179520581	GeneS|SNP_1	0	+	113	119
chr1	179520431	179520581	GeneS|SNP_1	0	+	114	118
chr1	179520431	179520581	GeneS|SNP_1	0	+	115	118
chr1	179520431	179520581	GeneS|SNP_1	0	+	116	118
chr1	179520431	179520581	GeneS|SNP_1	0	+	117	117
chr1	179520431	179520581	GeneS|SNP_1	0	+	118	116
chr1	179520431	179520581	GeneS|SNP_1	0	+	119	115
chr1	179520431	179520581	GeneS|SNP_1	0	+	120	116
chr1	179520431	179520581	GeneS|SNP_1	0	+	121	118
chr1	179520431	179520581	GeneS|SNP_1	0	+	122	117
chr1	179520431	179520581	GeneS|SNP_1	0	+	123	115
chr1	179520431	179520581	GeneS|SNP_1	0	+	124	112
chr1	179520431	179520581	GeneS|SNP_1	0	+	125	110
chr1	179520431	179520581	GeneS|SNP_1	0	+	126	111
chr1	179520431	179520581	GeneS|SNP_1	0	+	127	112
chr1	179520431	179520581	GeneS|SNP_1	0	+	128	114
chr1	179520431	179520581	GeneS|SNP_1	0	+	129	116
chr1	179520431	179520581	GeneS|SNP_1	0	+	130	115
chr1	179520431	179520581	GeneS|SNP_1	0	+	131	113
chr1	179520431	179520581	GeneS|SNP_1	0	+	132	113
chr1	179520431	179520581	GeneS|SNP_1	0	+	133	111
chr1	179520431	179520581	GeneS|SNP_1	0	+	134	111
chr1	179520431	179520581	GeneS|SNP_1	0	+	135	114
chr1	179520431	179520581	GeneS|SNP_1	0	+	136	114
chr1	179520431	179520581	GeneS|SNP_1	0	+	137	114
chr1	179520431	179520581	GeneS|SNP_1	0	+	138	114
chr1	179520431	179520581	GeneS|SNP_1	0	+	139	114
chr1	179520431	179520581	GeneS|SNP_1	0	+	140	113
chr1	179520431	179520581	GeneS|SNP_1	0	+	141	114
chr1	179520431	179520581	GeneS|SNP_1	0	+	142	113
chr1	179520431	179520581	GeneS|SNP_1	0	+	143	113
chr1	179520431	179520581	GeneS|SNP_1	0	+	144	112
chr1	179520431	179520581	GeneS|SNP_1	0	+	145	113
chr1	179520431	179520581	GeneS|SNP_1	0	+	146	114
chr1	179520431	179520581	GeneS|SNP_1	0	+	147	113
chr1	179520431	179520581	GeneS|SNP_1	0	+	148	112
chr1	179520431	179520581	GeneS|SNP_1	0	+	149	112
chr1	179520431	179520581	GeneS|SNP_1	0	+	150	112
chr1	204797731	204797935	GeneC|Exon_1	0	+	1	10
chr1	204797731	204797935	GeneC|Exon_1	0	+	2	11
chr1	204797731	204797935	GeneC|Exon_1	0	+	3	11
chr1	204797731	204797935	GeneC|Exon_1	0	+	4	11
chr1	204797731	204797935	GeneC|Exon_1	0	+	5	11
chr1	204797731	204797935	GeneC|Exon_1	0	+	6	11
chr1	204797731	204797935	GeneC|Exon_1	0	+	7	11
chr1	204797731	204797935	GeneC|Exon_1	0	+	8	11
chr1	204797731	204797935	GeneC|Exon_1	0	+	9	11
chr1	204797731	204797935	GeneC|Exon_1	0	+	10	11
chr1	204797731	204797935	GeneC|Exon_1	0	+	11	11
chr1	204797731	204797935	GeneC|Exon_1	0	+	12	11
chr1	204797731	204797935	GeneC|Exon_1	0	+	13	11
chr1	204797731	204797935	GeneC|Exon_1	0	+	14	12
chr1	204797731	204797935	GeneC|Exon_1	0	+	15	12
chr1	204797731	204797935	GeneC|Exon_1	0	+	16	12
chr1	204797731	204797935	GeneC|Exon_1	0	+	17	12
chr1	204797731	204797935	GeneC|Exon_1	0	+	18	12
chr1	204797731	204797935	GeneC|Exon_1	0	+	19	12
chr1	204797731	204797935	GeneC|Exon_1	0	+	20	12
chr1	204797731	204797935	GeneC|Exon_1	0	+	21	12
chr1	204797731	204797935	GeneC|Exon_1	0	+	22	12
chr1	204797731	204797935	GeneC|Exon_1	0	+	23	12
chr1	204797731	204797935	GeneC|Exon_1	0	+	24	12
chr1	204797731	204797935	GeneC|Exon_1	0	+	25	12
chr1	204797731	204797935	GeneC|Exon_1	0	+	26	12
chr1	204797731	204797935	GeneC|Exon_1	0	+	27	12
chr1	204797731	204797935	GeneC|Exon_1	0	+	28	12
chr1	204797731	204797935	GeneC|Exon_1	0	+	29	13
chr1	204797731	204797935	GeneC|Exon_1	0	+	30	12
chr1	204797731	204797935	GeneC|Exon_1	0	+	31	12
chr1	204797731	204797935	GeneC|Exon_1	0	+	32	12
chr1	204797731	204797935	GeneC|Exon_1	0	+	33	12
chr1	204797731	204797935	GeneC|Exon_1	0	+	34	12
chr1	204797731	204797935	GeneC|Exon_1	0	+	35	12
chr1	204797731	204797935	GeneC|Exon_1	0	+	36	12
chr1	204797731	204797935	GeneC|Exon_1	0	+	37	12
chr1	204797731	204797935	GeneC|Exon_1	0	+	38	12
chr1	204797731	204797935	GeneC|Exon_1	0	+	39	12
chr1	204797731	204797935	GeneC|Exon_1	0	+	40	13
chr1	204797731	204797935	GeneC|Exon_1	0	+	41	13
chr1	204797731	204797935	GeneC|Exon_1	0	+	42	13
chr1	204797731	204797935	GeneC|Exon_1	0	+	43	13
chr1	204797731	204797935	GeneC|Exon_1	0	+	44	13
chr1	204797731	204797935	GeneC|Exon_1	0	+	45	14
chr1	204797731	204797935	GeneC|Exon_1	0	+	46	14
chr1	204797731	204797935	GeneC|Exon_1	0	+	47	15
chr1	204797731	204797935	GeneC|Exon_1	0	+	48	15
chr1	204797731	204797935	GeneC|Exon_1	0	+	49	15
chr1	204797731	204797935	GeneC|Exon_1	0	+	50	15
chr1	204797731	204797935	GeneC|Exon_1	0	+	51	15
chr1	204797731	204797935	GeneC|Exon_1	0	+	52	16
chr1	204797731	204797935	GeneC|Exon_1	0	+	53	16
chr1	204797731	204797935	GeneC|Exon_1	0	+	54	19
chr1	204797731	204797935	GeneC|Exon_1	0	+	55	19
chr1	204797731	204797935	GeneC|Exon_1	0	+	56	19
chr1	204797731	204797935	GeneC|Exon_1	0	+	57	20
chr1	204797731	204797935	GeneC|Exon_1	0	+	58	20
chr1	204797731	204797935	GeneC|Exon_1	0	+	59	20
chr1	204797731	204797935	GeneC|Exon_1	0	+	60	20
chr1	204797731	204797935	GeneC|Exon_1	0	+	61	20
chr1	204797731	204797935	GeneC|Exon_1	0	+	62	20
chr1	204797731	204797935	GeneC|Exon_1	0	+	63	20
chr1	204797731	204797935	GeneC|Exon_1	0	+	64	22
chr1	204797731	204797935	GeneC|Exon_1	0	+	65	22
chr1	204797731	204797935	GeneC|Exon_1	0	+	66	22
chr1	204797731	204797935	GeneC|Exon_1	0	+	67	22
chr1	204797731	204797935	GeneC|Exon_1	0	+	68	22
chr1	204797731	204797935	GeneC|Exon_1	0	+	69	22
chr1	204797731	204797935	GeneC|Exon_1	0	+	70	23
chr1	204797731	204797935	GeneC|Exon_1	0	+	71	24
chr1	204797731	204797935	GeneC|Exon_1	0	+	72	24
chr1	204797731	204797935	GeneC|Exon_1	0	+	73	24
chr1	204797731	204797935	GeneC|Exon_1	0	+	74	24
chr1	204797731	204797935	GeneC|Exon_1	0	+	75	24
chr1	204797731	204797935	GeneC|Exon_1	0	+	76	25
chr1	204797731	204797935	GeneC|Exon_1	0	+	77	25
chr1	204797731	204797935	GeneC|Exon_1	0	+	78	25
chr1	204797731	204797935	GeneC|Exon_1	0	+	79	24
chr1	204797731	204797935	GeneC|Exon_1	0	+	80	23
chr1	204797731	204797935	GeneC|Exon_1	0	+	81	23
chr1	204797731	204797935	GeneC|Exon_1	0	+	82	23
chr1	204797731	204797935	GeneC|Exon_1	0	+	83	23
chr1	204797731	204797935	GeneC|Exon_1	0	+	84	23
chr1	204797731	204797935	GeneC|Exon_1	0	+	85	23
chr1	204797731	204797935	GeneC|Exon_1	0	+	86	24
chr1	204797731	204797935	GeneC|Exon_1	0	+	87	24
chr1	204797731	204797935	GeneC|Exon_1	0	+	88	23
chr1	204797731	204797935	GeneC|Exon_1	0	+	89	24
chr1	204797731	204797935	GeneC|Exon_1	0	+	90	24
chr1	204797731	204797935	GeneC|Exon_1	0	+	91	24
chr1	204797731	204797935	GeneC|Exon_1	0	+	92	25
chr1	204797731	204797935	GeneC|Exon_1	0	+	93	25
chr1	204797731	204797935	GeneC|Exon_1	0	+	94	26
chr1	204797731	204797935	GeneC|Exon_1	0	+	95	26
chr1	204797731	204797935	GeneC|Exon_1	0	+	96	26
chr1	204797731	204797935	GeneC|Exon_1	0	+	97	26
chr1	204797731	204797935	GeneC|Exon_1	0	+	98	26
chr1	204797731	204797935	GeneC|Exon_1	0	+	99	26
chr1	204797731	204797935	GeneC|Exon_1	0	+	100	26
chr1	204797731	204797935	GeneC|Exon_1	0	+	101	26
chr1	204797731	204797935	GeneC|Exon_1	0	+	102	26
chr1	204797731	204797935	GeneC|Exon_1	0	+	103	26
chr1	204797731	204797935	GeneC|Exon_1	0	+	104	26
chr1	204797731	204797935	GeneC|Exon_1	0	+	105	26
chr1	204797731	204797935	GeneC|Exon_1	0	+	106	26
chr1	204797731	204797935	GeneC|Exon_1	0	+	107	26
chr1	204797731	204797935	GeneC|Exon_1	0	+	108	26
chr1	204797731	204797935	GeneC|Exon_1	0	+	109	28
chr1	204797731	204797935	GeneC|Exon_1	0	+	110	29
chr1	204797731	204797935	GeneC|Exon_1	0	+	111	29
chr1	204797731	204797935	GeneC|Exon_1	0	+	112	29
chr1	204797731	204797935	GeneC|Exon_1	0	+	113	29
chr1	204797731	204797935	GeneC|Exon_1	0	+	114	28
chr1	204797731	204797935	GeneC|Exon_1	0	+	115	29
chr1	204797731	204797935	GeneC|Exon_1	0	+	116	29
chr1	204797731	204797935	GeneC|Exon_1	0	+	117	29
chr1	204797731	204797935	GeneC|Exon_1	0	+	118	29
chr1	204797731	204797935	GeneC|Exon_1	0	+	119	29
chr1	204797731	204797935	GeneC|Exon_1	0	+	120	29
chr1	204797731	204797935	GeneC|Exon_1	0	+	121	29
chr1	204797731	204797935	GeneC|Exon_1	0	+	122	29
chr1	204797731	204797935	GeneC|Exon_1	0	+	123	29
chr1	204797731	204797935	GeneC|Exon_1	0	+	124	30
chr1	204797731	204797935	GeneC|Exon_1	0	+	125	29
chr1	204797731	204797935	GeneC|Exon_1	0	+	126	27
chr1	204797731	204797935	GeneC|Exon_1	0	+	127	27
chr1	204797731	204797935	GeneC|Exon_1	0	+	128	27
chr1	204797731	204797935	GeneC|Exon_1	0	+	129	26
chr1	204797731	204797935	GeneC|Exon_1	0	+	130	26
chr1	204797731	204797935	GeneC|Exon_1	0	+	131	26
chr1	204797731	204797935	GeneC|Exon_1	0	+	132	25
chr1	204797731	204797935	GeneC|Exon_1	0	+	133	25
chr1	204797731	204797935	GeneC|Exon_1	0	+	134	25
chr1	204797731	204797935	GeneC|Exon_1	0	+	135	25
chr1	204797731	204797935	GeneC|Exon_1	0	+	136	25
chr1	204797731	204797935	GeneC|Exon_1	0	+	137	25
chr1	204797731	204797935	GeneC|Exon_1	0	+	138	25
chr1	204797731	204797935	GeneC|Exon_1	0	+	139	26
chr1	204797731	204797935	GeneC|Exon_1	0	+	140	26
chr1	204797731	204797935	GeneC|Exon_1	0	+	141	26
chr1	204797731	204797935	GeneC|Exon_1	0	+	142	26
chr1	204797731	204797935	GeneC|Exon_1	0	+	143	27
chr1	204797731	204797935	GeneC|Exon_1	0	+	144	27
chr1	204797731	204797935	GeneC|Exon_1	0	+	145	27
chr1	204797731	204797935	GeneC|Exon_1	0	+	146	27
chr1	204797731	204797935	GeneC|Exon_1	0	+	147	27
chr1	204797731	204797935	GeneC|Exon_1	0	+	148	27
chr1	204797731	204797935	GeneC|Exon_1	0	+	149	27
chr1	204797731	204797935	GeneC|Exon_1	0	+	150	27
chr1	204797731	204797935	GeneC|Exon_1	0	+	151	29
chr1	204797731	204797935	GeneC|Exon_1	0	+	152	29
chr1	204797731	204797935	GeneC|Exon_1	0	+	153	29
chr1	204797731	204797935	GeneC|Exon_1	0	+	154	30
chr1	204797731	204797935	GeneC|Exon_1	0	+	155	29
chr1	204797731	204797935	GeneC|Exon_1	0	+	156	29
chr1	204797731	204797935	GeneC|Exon_1	0	+	157	29
chr1	204797731	204797935	GeneC|Exon_1	0	+	158	29
chr1	204797731	204797935	GeneC|Exon_1	0	+	159	29
chr1	204797731	204797935	GeneC|Exon_1	0	+	160	29
chr1	204797731	204797935	GeneC|Exon_1	0	+	161	28
chr1	204797731	204797935	GeneC|Exon_1	0	+	162	27
chr1	204797731	204797935	GeneC|Exon_1	0	+	163	27
chr1	204797731	204797935	GeneC|Exon_1	0	+	164	28
chr1	204797731	204797935	GeneC|Exon_1	0	+	165	29
chr1	204797731	204797935	GeneC|Exon_1	0	+	166	29
chr1	204797731	204797935	GeneC|Exon_1	0	+	167	29
chr1	204797731	204797935	GeneC|Exon_1	0	+	168	29
chr1	204797731	204797935	GeneC|Exon_1	0	+	169	29
chr1	204797731	204797935	GeneC|Exon_1	0	+	170	30
chr1	204797731	204797935	GeneC|Exon_1	0	+	171	31
chr1	204797731	204797935	GeneC|Exon_1	0	+	172	32
chr1	204797731	204797935	GeneC|Exon_1	0	+	173	32
chr1	204797731	204797935	GeneC|Exon_1	0	+	174	32
chr1	204797731	204797935	GeneC|Exon_1	0	+	175	33
chr1	204797731	204797935	GeneC|Exon_1	0	+	176	34
chr1	204797731	204797935	GeneC|Exon_1	0	+	177	34
chr1	204797731	204797935	GeneC|Exon_1	0	+	178	35
chr1	204797731	204797935	GeneC|Exon_1	0	+	179	35
chr1	204797731	204797935	GeneC|Exon_1	0	+	180	35
chr1	204797731	204797935	GeneC|Exon_1	0	+	181	35
chr1	204797731	204797935	GeneC|Exon_1	0	+	182	35
chr1	204797731	204797935	GeneC|Exon_1	0	+	183	35
chr1	204797731	204797935	GeneC|Exon_1	0	+	184	35
chr1	204797731	204797935	GeneC|Exon_1	0	+	185	35
chr1	204797731	204797935	GeneC|Exon_1	0	+	186	35
chr1	204797731	204797935	GeneC|Exon_1	0	+	187	35
chr1	204797731	204797935	GeneC|Exon_1	0	+	188	35
chr1	204797731	204797935	GeneC|Exon_1	0	+	189	36
chr1	204797731	204797935	GeneC|Exon_1	0	+	190	36
chr1	204797731	204797935	GeneC|Exon_1	0	+	191	36
chr1	204797731	204797935	GeneC|Exon_1	0	+	192	36
chr1	204797731	204797935	GeneC|Exon_1	0	+	193	36
chr1	204797731	204797935	GeneC|Exon_1	0	+	194	36
chr1	204797731	204797935	GeneC|Exon_1	0	+	195	36
chr1	204797731	204797935	GeneC|Exon_1	0	+	196	36
chr1	204797731	204797935	GeneC|Exon_1	0	+	197	37
chr1	204797731	204797935	GeneC|Exon_1	0	+	198	37
chr1	204797731	204797935	GeneC|Exon_1	0	+	199	37
chr1	204797731	204797935	GeneC|Exon_1	0	+	200	37
chr1	204797731	204797935	GeneC|Exon_1	0	+	201	37
chr1	204797731	204797935	GeneC|Exon_1	0	+	202	37
chr1	204797731	204797935	GeneC|Exon_1	0	+	203	36
chr1	204797731	204797935	GeneC|Exon_1	0	+	204	35
chr1	204889734	204889893	GeneC|Exon_2	0	+	1	126
chr1	204889734	204889893	GeneC|Exon_2	0	+	2	126
chr1	204889734	204889893	GeneC|Exon_2	0	+	3	128
chr1	204889734	204889893	GeneC|Exon_2	0	+	4	127
chr1	204889734	204889893	GeneC|Exon_2	0	+	5	127
chr1	204889734	204889893	GeneC|Exon_2	0	+	6	126
chr1	204889734	204889893	GeneC|Exon_2	0	+	7	127
chr1	204889734	204889893	GeneC|Exon_2	0	+	8	128
chr1	204889734	204889893	GeneC|Exon_2	0	+	9	128
chr1	204889734	204889893	GeneC|Exon_2	0	+	10	130
chr1	204889734	204889893	GeneC|Exon_2	0	+	11	130
chr1	204889734	204889893	GeneC|Exon_2	0	+	12	130
chr1	204889734	204889893	GeneC|Exon_2	0	+	13	130
chr1	204889734	204889893	GeneC|Exon_2	0	+	14	130
chr1	204889734	204889893	GeneC|Exon_2	0	+	15	133
chr1	204889734	204889893	GeneC|Exon_2	0	+	16	134
chr1	204889734	204889893	GeneC|Exon_2	0	+	17	134
chr1	204889734	204889893	GeneC|Exon_2	0	+	18	135
chr1	204889734	204889893	GeneC|Exon_2	0	+	19	134
chr1	204889734	204889893	GeneC|Exon_2	0	+	20	134
chr1	204889734	204889893	GeneC|Exon_2	0	+	21	134
chr1	204889734	204889893	GeneC|Exon_2	0	+	22	134
chr1	204889734	204889893	GeneC|Exon_2	0	+	23	134
chr1	204889734	204889893	GeneC|Exon_2	0	+	24	134
chr1	204889734	204889893	GeneC|Exon_2	0	+	25	134
chr1	204889734	204889893	GeneC|Exon_2	0	+	26	135
chr1	204889734	204889893	GeneC|Exon_2	0	+	27	135
chr1	204889734	204889893	GeneC|Exon_2	0	+	28	134
chr1	204889734	204889893	GeneC|Exon_2	0	+	29	135
chr1	204889734	204889893	GeneC|Exon_2	0	+	30	135
chr1	204889734	204889893	GeneC|Exon_2	0	+	31	135
chr1	204889734	204889893	GeneC|Exon_2	0	+	32	135
chr1	204889734	204889893	GeneC|Exon_2	0	+	33	135
chr1	204889734	204889893	GeneC|Exon_2	0	+	34	135
chr1	204889734	204889893	GeneC|Exon_2	0	+	35	135
chr1	204889734	204889893	GeneC|Exon_2	0	+	36	133
chr1	204889734	204889893	GeneC|Exon_2	0	+	37	134
chr1	204889734	204889893	GeneC|Exon_2	0	+	38	137
chr1	204889734	204889893	GeneC|Exon_2	0	+	39	140
chr1	204889734	204889893	GeneC|Exon_2	0	+	40	141
chr1	204889734	204889893	GeneC|Exon_2	0	+	41	143
chr1	204889734	204889893	GeneC|Exon_2	0	+	42	142
chr1	204889734	204889893	GeneC|Exon_2	0	+	43	142
chr1	204889734	204889893	GeneC|Exon_2	0	+	44	142
chr1	204889734	204889893	GeneC|Exon_2	0	+	45	143
chr1	204889734	204889893	GeneC|Exon_2	0	+	46	142
chr1	204889734	204889893	GeneC|Exon_2	0	+	47	144
chr1	204889734	204889893	GeneC|Exon_2	0	+	48	144
chr1	204889734	204889893	GeneC|Exon_2	0	+	49	144
chr1	204889734	204889893	GeneC|Exon_2	0	+	50	144
chr1	204889734	204889893	GeneC|Exon_2	0	+	51	141
chr1	204889734	204889893	GeneC|Exon_2	0	+	52	140
chr1	204889734	204889893	GeneC|Exon_2	0	+	53	144
chr1	204889734	204889893	GeneC|Exon_2	0	+	54	144
chr1	204889734	204889893	GeneC|Exon_2	0	+	55	141
chr1	204889734	204889893	GeneC|Exon_2	0	+	56	140
chr1	204889734	204889893	GeneC|Exon_2	0	+	57	140
chr1	204889734	204889893	GeneC|Exon_2	0	+	58	139
chr1	204889734	204889893	GeneC|Exon_2	0	+	59	141
chr1	204889734	204889893	GeneC|Exon_2	0	+	60	140
chr1	204889734	204889893	GeneC|Exon_2	0	+	61	141
chr1	204889734	204889893	GeneC|Exon_2	0	+	62	139
chr1	204889734	204889893	GeneC|Exon_2	0	+	63	140
chr1	204889734	204889893	GeneC|Exon_2	0	+	64	142
chr1	204889734	204889893	GeneC|Exon_2	0	+	65	141
chr1	204889734	204889893	GeneC|Exon_2	0	+	66	142
chr1	204889734	204889893	GeneC|Exon_2	0	+	67	142
chr1	204889734	204889893	GeneC|Exon_2	0	+	68	142
chr1	204889734	204889893	GeneC|Exon_2	0	+	69	142
chr1	204889734	204889893	GeneC|Exon_2	0	+	70	143
chr1	204889734	204889893	GeneC|Exon_2	0	+	71	145
chr1	204889734	204889893	GeneC|Exon_2	0	+	72	145
chr1	204889734	204889893	GeneC|Exon_2	0	+	73	145
chr1	204889734	204889893	GeneC|Exon_2	0	+	74	145
chr1	204889734	204889893	GeneC|Exon_2	0	+	75	144
chr1	204889734	204889893	GeneC|Exon_2	0	+	76	144
chr1	204889734	204889893	GeneC|Exon_2	0	+	77	147
chr1	204889734	204889893	GeneC|Exon_2	0	+	78	147
chr1	204889734	204889893	GeneC|Exon_2	0	+	79	147
chr1	204889734	204889893	GeneC|Exon_2	0	+	80	147
chr1	204889734	204889893	GeneC|Exon_2	0	+	81	147
chr1	204889734	204889893	GeneC|Exon_2	0	+	82	147
chr1	204889734	204889893	GeneC|Exon_2	0	+	83	144
chr1	204889734	204889893	GeneC|Exon_2	0	+	84	145
chr1	204889734	204889893	GeneC|Exon_2	0	+	85	144
chr1	204889734	204889893	GeneC|Exon_2	0	+	86	145
chr1	204889734	204889893	GeneC|Exon_2	0	+	87	144
chr1	204889734	204889893	GeneC|Exon_2	0	+	88	142
chr1	204889734	204889893	GeneC|Exon_2	0	+	89	142
chr1	204889734	204889893	GeneC|Exon_2	0	+	90	143
chr1	204889734	204889893	GeneC|Exon_2	0	+	91	144
chr1	204889734	204889893	GeneC|Exon_2	0	+	92	145
chr1	204889734	204889893	GeneC|Exon_2	0	+	93	144
chr1	204889734	204889893	GeneC|Exon_2	0	+	94	141
chr1	204889734	204889893	GeneC|Exon_2	0	+	95	140
chr1	204889734	204889893	GeneC|Exon_2	0	+	96	141
chr1	204889734	204889893	GeneC|Exon_2	0	+	97	141
chr1	204889734	204889893	GeneC|Exon_2	0	+	98	139
chr1	204889734	204889893	GeneC|Exon_2	0	+	99	141
chr1	204889734	204889893	GeneC|Exon_2	0	+	100	139
chr1	204889734	204889893	GeneC|Exon_2	0	+	101	139
chr1	204889734	204889893	GeneC|Exon_2	0	+	102	138
chr1	204889734	204889893	GeneC|Exon_2	0	+	103	138
chr1	204889734	204889893	GeneC|Exon_2	0	+	104	142
chr1	204889734	204889893	GeneC|Exon_2	0	+	105	142
chr1	204889734	204889893	GeneC|Exon_2	0	+	106	140
chr1	204889734	204889893	GeneC|Exon_2	0	+	107	142
chr1	204889734	204889893	GeneC|Exon_2	0	+	108	142
chr1	204889734	204889893	GeneC|Exon_2	0	+	109	141
chr1	204889734	204889893	GeneC|Exon_2	0	+	110	140
chr1	204889734	204889893	GeneC|Exon_2	0	+	111	142
chr1	204889734	204889893	GeneC|Exon_2	0	+	112	144
chr1	204889734	204889893	GeneC|Exon_2	0	+	113	146
chr1	204889734	204889893	GeneC|Exon_2	0	+	114	147
chr1	204889734	204889893	GeneC|Exon_2	0	+	115	147
chr1	204889734	204889893	GeneC|Exon_2	0	+	116	148
chr1	204889734	204889893	GeneC|Exon_2	0	+	117	149
chr1	204889734	204889893	GeneC|Exon_2	0	+	118	148
chr1	204889734	204889893	GeneC|Exon_2	0	+	119	147
chr1	204889734	204889893	GeneC|Exon_2	0	+	120	150
chr1	204889734	204889893	GeneC|Exon_2	0	+	121	150
chr1	204889734	204889893	GeneC|Exon_2	0	+	122	150
chr1	204889734	204889893	GeneC|Exon_2	0	+	123	147
chr1	204889734	204889893	GeneC|Exon_2	0	+	124	144
chr1	204889734	204889893	GeneC|Exon_2	0	+	125	143
chr1	204889734	204889893	GeneC|Exon_2	0	+	126	143
chr1	204889734	204889893	GeneC|Exon_2	0	+	127	144
chr1	204889734	204889893	GeneC|Exon_2	0	+	128	143
chr1	204889734	204889893	GeneC|Exon_2	0	+	129	139
chr1	204889734	204889893	GeneC|Exon_2	0	+	130	137
chr1	204889734	204889893	GeneC|Exon_2	0	+	131	138
chr1	204889734	204889893	GeneC|Exon_2	0	+	132	136
chr1	204889734	204889893	GeneC|Exon_2	0	+	133	134
chr1	204889734	204889893	GeneC|Exon_2	0	+	134	134
chr1	204889734	204889893	GeneC|Exon_2	0	+	135	133
chr1	204889734	204889893	GeneC|Exon_2	0	+	136	132
chr1	204889734	204889893	GeneC|Exon_2	0	+	137	132
chr1	204889734	204889893	GeneC|Exon_2	0	+	138	131
chr1	204889734	204889893	GeneC|Exon_2	0	+	139	130
chr1	204889734	204889893	GeneC|Exon_2	0	+	140	130
chr1	204889734	204889893	GeneC|Exon_2	0	+	141	133
chr1	204889734	204889893	GeneC|Exon_2	0	+	142	132
chr1	204889734	204889893	GeneC|Exon_2	0	+	143	131
chr1	204889734	204889893	GeneC|Exon_2	0	+	144	130
chr1	204889734	204889893	GeneC|Exon_2	0	+	145	128
chr1	204889734	204889893	GeneC|Exon_2	0	+	146	129
chr1	204889734	204889893	GeneC|Exon_2	0	+	147	128
chr1	204889734	204889893	GeneC|Exon_2	0	+	148	128
chr1	204889734	204889893	GeneC|Exon_2	0	+	149	127
chr1	204889734	204889893	GeneC|Exon_2	0	+	150	124
chr1	204889734	204889893	GeneC|Exon_2	0	+	151	124
chr1	204889734	204889893	GeneC|Exon_2	0	+	152	123
chr1	204889734	204889893	GeneC|Exon_2	0	+	153	124
chr1	204889734	204889893	GeneC|Exon_2	0	+	154	123
chr1	204889734	204889893	GeneC|Exon_2	0	+	155	123
chr1	204889734	204889893	GeneC|Exon_2	0	+	156	124
chr1	204889734	204889893	GeneC|Exon_2	0	+	157	124
chr1	204889734	204889893	GeneC|Exon_2	0	+	158	122
chr1	204889734	204889893	GeneC|Exon_2	0	+	159	123
chr1	204913328	204913559	GeneC|Exon_3	0	+	1	96
chr1	204913328	204913559	GeneC|Exon_3	0	+	2	96
chr1	204913328	204913559	GeneC|Exon_3	0	+	3	98
chr1	204913328	204913559	GeneC|Exon_3	0	+	4	102
chr1	204913328	204913559	GeneC|Exon_3	0	+	5	101
chr1	204913328	204913559	GeneC|Exon_3	0	+	6	103
chr1	204913328	204913559	GeneC|Exon_3	0	+	7	105
chr1	204913328	204913559	GeneC|Exon_3	0	+	8	105
chr1	204913328	204913559	GeneC|Exon_3	0	+	9	106
chr1	204913328	204913559	GeneC|Exon_3	0	+	10	106
chr1	204913328	204913559	GeneC|Exon_3	0	+	11	106
chr1	204913328	204913559	GeneC|Exon_3	0	+	12	110
chr1	204913328	204913559	GeneC|Exon_3	0	+	13	111
chr1	204913328	204913559	GeneC|Exon_3	0	+	14	113
chr1	204913328	204913559	GeneC|Exon_3	0	+	15	113
chr1	204913328	204913559	GeneC|Exon_3	0	+	16	114
chr1	204913328	204913559	GeneC|Exon_3	0	+	17	114
chr1	204913328	204913559	GeneC|Exon_3	0	+	18	114
chr1	204913328	204913559	GeneC|Exon_3	0	+	19	115
chr1	204913328	204913559	GeneC|Exon_3	0	+	20	116
chr1	204913328	204913559	GeneC|Exon_3	0	+	21	119
chr1	204913328	204913559	GeneC|Exon_3	0	+	22	118
chr1	204913328	204913559	GeneC|Exon_3	0	+	23	118
chr1	204913328	204913559	GeneC|Exon_3	0	+	24	119
chr1	204913328	204913559	GeneC|Exon_3	0	+	25	122
chr1	204913328	204913559	GeneC|Exon_3	0	+	26	121
chr1	204913328	204913559	GeneC|Exon_3	0	+	27	121
chr1	204913328	204913559	GeneC|Exon_3	0	+	28	121
chr1	204913328	204913559	GeneC|Exon_3	0	+	29	120
chr1	204913328	204913559	GeneC|Exon_3	0	+	30	120
chr1	204913328	204913559	GeneC|Exon_3	0	+	31	121
chr1	204913328	204913559	GeneC|Exon_3	0	+	32	121
chr1	204913328	204913559	GeneC|Exon_3	0	+	33	120
chr1	204913328	204913559	GeneC|Exon_3	0	+	34	121
chr1	204913328	204913559	GeneC|Exon_3	0	+	35	122
chr1	204913328	204913559	GeneC|Exon_3	0	+	36	122
chr1	204913328	204913559	GeneC|Exon_3	0	+	37	121
chr1	204913328	204913559	GeneC|Exon_3	0	+	38	123
chr1	204913328	204913559	GeneC|Exon_3	0	+	39	122
chr1	204913328	204913559	GeneC|Exon_3	0	+	40	124
chr1	204913328	204913559	GeneC|Exon_3	0	+	41	124
chr1	204913328	204913559	GeneC|Exon_3	0	+	42	123
chr1	204913328	204913559	GeneC|Exon_3	0	+	43	123
chr1	204913328	204913559	GeneC|Exon_3	0	+	44	123
chr1	204913328	204913559	GeneC|Exon_3	0	+	45	122
chr1	204913328	204913559	GeneC|Exon_3	0	+	46	122
chr1	204913328	204913559	GeneC|Exon_3	0	+	47	122
chr1	204913328	204913559	GeneC|Exon_3	0	+	48	124
chr1	204913328	204913559	GeneC|Exon_3	0	+	49	123
chr1	204913328	204913559	GeneC|Exon_3	0	+	50	123
chr1	204913328	204913559	GeneC|Exon_3	0	+	51	121
chr1	204913328	204913559	GeneC|Exon_3	0	+	52	122
chr1	204913328	204913559	GeneC|Exon_3	0	+	53	121
chr1	204913328	204913559	GeneC|Exon_3	0	+	54	123
chr1	204913328	204913559	GeneC|Exon_3	0	+	55	125
chr1	204913328	204913559	GeneC|Exon_3	0	+	56	125
chr1	204913328	204913559	GeneC|Exon_3	0	+	57	128
chr1	204913328	204913559	GeneC|Exon_3	0	+	58	127
chr1	204913328	204913559	GeneC|Exon_3	0	+	59	128
chr1	204913328	204913559	GeneC|Exon_3	0	+	60	120
chr1	204913328	204913559	GeneC|Exon_3	0	+	61	120
chr1	204913328	204913559	GeneC|Exon_3	0	+	62	118
chr1	204913328	204913559	GeneC|Exon_3	0	+	63	118
chr1	204913328	204913559	GeneC|Exon_3	0	+	64	119
chr1	204913328	204913559	GeneC|Exon_3	0	+	65	118
chr1	204913328	204913559	GeneC|Exon_3	0	+	66	119
chr1	204913328	204913559	GeneC|Exon_3	0	+	67	119
chr1	204913328	204913559	GeneC|Exon_3	0	+	68	118
chr1	204913328	204913559	GeneC|Exon_3	0	+	69	117
chr1	204913328	204913559	GeneC|Exon_3	0	+	70	116
chr1	204913328	204913559	GeneC|Exon_3	0	+	71	113
chr1	204913328	204913559	GeneC|Exon_3	0	+	72	113
chr1	204913328	204913559	GeneC|Exon_3	0	+	73	113
chr1	204913328	204913559	GeneC|Exon_3	0	+	74	115
chr1	204913328	204913559	GeneC|Exon_3	0	+	75	116
chr1	204913328	204913559	GeneC|Exon_3	0	+	76	116
chr1	204913328	204913559	GeneC|Exon_3	0	+	77	116
chr1	204913328	204913559	GeneC|Exon_3	0	+	78	116
chr1	204913328	204913559	GeneC|Exon_3	0	+	79	116
chr1	204913328	204913559	GeneC|Exon_3	0	+	80	118
chr1	204913328	204913559	GeneC|Exon_3	0	+	81	115
chr1	204913328	204913559	GeneC|Exon_3	0	+	82	113
chr1	204913328	204913559	GeneC|Exon_3	0	+	83	112
chr1	204913328	204913559	GeneC|Exon_3	0	+	84	112
chr1	204913328	204913559	GeneC|Exon_3	0	+	85	113
chr1	204913328	204913559	GeneC|Exon_3	0	+	86	114
chr1	204913328	204913559	GeneC|Exon_3	0	+	87	115
chr1	204913328	204913559	GeneC|Exon_3	0	+	88	115
chr1	204913328	204913559	GeneC|Exon_3	0	+	89	118
chr1	204913328	204913559	GeneC|Exon_3	0	+	90	117
chr1	204913328	204913559	GeneC|Exon_3	0	+	91	118
chr1	204913328	204913559	GeneC|Exon_3	0	+	92	119
chr1	204913328	204913559	GeneC|Exon_3	0	+	93	118
chr1	204913328	204913559	GeneC|Exon_3	0	+	94	119
chr1	204913328	204913559	GeneC|Exon_3	0	+	95	120
chr1	204913328	204913559	GeneC|Exon_3	0	+	96	120
chr1	204913328	204913559	GeneC|Exon_3	0	+	97	120
chr1	204913328	204913559	GeneC|Exon_3	0	+	98	118
chr1	204913328	204913559	GeneC|Exon_3	0	+	99	118
chr1	204913328	204913559	GeneC|Exon_3	0	+	100	119
chr1	204913328	204913559	GeneC|Exon_3	0	+	101	120
chr1	204913328	204913559	GeneC|Exon_3	0	+	102	119
chr1	204913328	204913559	GeneC|Exon_3	0	+	103	120
chr1	204913328	204913559	GeneC|Exon_3	0	+	104	120
chr1	204913328	204913559	GeneC|Exon_3	0	+	105	119
chr1	204913328	204913559	GeneC|Exon_3	0	+	106	119
chr1	204913328	204913559	GeneC|Exon_3	0	+	107	120
chr1	204913328	204913559	GeneC|Exon_3	0	+	108	118
chr1	204913328	204913559	GeneC|Exon_3	0	+	109	118
chr1	204913328	204913559	GeneC|Exon_3	0	+	110	119
chr1	204913328	204913559	GeneC|Exon_3	0	+	111	117
chr1	204913328	204913559	GeneC|Exon_3	0	+	112	117
chr1	204913328	204913559	GeneC|Exon_3	0	+	113	118
chr1	204913328	204913559	GeneC|Exon_3	0	+	114	118
chr1	204913328	204913559	GeneC|Exon_3	0	+	115	119
chr1	204913328	204913559	GeneC|Exon_3	0	+	116	119
chr1	204913328	204913559	GeneC|Exon_3	0	+	117	119
chr1	204913328	204913559	GeneC|Exon_3	0	+	118	119
chr1	204913328	204913559	GeneC|Exon_3	0	+	119	120
chr1	204913328	204913559	GeneC|Exon_3	0	+	120	120
chr1	204913328	204913559	GeneC|Exon_3	0	+	121	120
chr1	204913328	204913559	GeneC|Exon_3	0	+	122	120
chr1	204913328	204913559	GeneC|Exon_3	0	+	123	121
chr1	204913328	204913559	GeneC|Exon_3	0	+	124	121
chr1	204913328	204913559	GeneC|Exon_3	0	+	125	121
chr1	204913328	204913559	GeneC|Exon_3	0	+	126	121
chr1	204913328	204913559	GeneC|Exon_3	0	+	127	120
chr1	204913328	204913559	GeneC|Exon_3	0	+	128	121
chr1	204913328	204913559	GeneC|Exon_3	0	+	129	122
chr1	204913328	204913559	GeneC|Exon_3	0	+	130	123
chr1	204913328	204913559	GeneC|Exon_3	0	+	131	123
chr1	204913328	204913559	GeneC|Exon_3	0	+	132	124
chr1	204913328	204913559	GeneC|Exon_3	0	+	133	125
chr1	204913328	204913559	GeneC|Exon_3	0	+	134	125
chr1	204913328	204913559	GeneC|Exon_3	0	+	135	129
chr1	204913328	204913559	GeneC|Exon_3	0	+	136	126
chr1	204913328	204913559	GeneC|Exon_3	0	+	137	129
chr1	204913328	204913559	GeneC|Exon_3	0	+	138	130
chr1	204913328	204913559	GeneC|Exon_3	0	+	139	128
chr1	204913328	204913559	GeneC|Exon_3	0	+	140	127
chr1	204913328	204913559	GeneC|Exon_3	0	+	141	127
chr1	204913328	204913559	GeneC|Exon_3	0	+	142	128
chr1	204913328	204913559	GeneC|Exon_3	0	+	143	124
chr1	204913328	204913559	GeneC|Exon_3	0	+	144	123
chr1	204913328	204913559	GeneC|Exon_3	0	+	145	123
chr1	204913328	204913559	GeneC|Exon_3	0	+	146	123
chr1	204913328	204913559	GeneC|Exon_3	0	+	147	122
chr1	204913328	204913559	GeneC|Exon_3	0	+	148	120
chr1	204913328	204913559	GeneC|Exon_3	0	+	149	119
chr1	204913328	204913559	GeneC|Exon_3	0	+	150	120
chr1	204913328	204913559	GeneC|Exon_3	0	+	151	120
chr1	204913328	204913559	GeneC|Exon_3	0	+	152	117
chr1	204913328	204913559	GeneC|Exon_3	0	+	153	118
chr1	204913328	204913559	GeneC|Exon_3	0	+	154	121
chr1	204913328	204913559	GeneC|Exon_3	0	+	155	119
chr1	204913328	204913559	GeneC|Exon_3	0	+	156	120
chr1	204913328	204913559	GeneC|Exon_3	0	+	157	118
chr1	204913328	204913559	GeneC|Exon_3	0	+	158	116
chr1	204913328	204913559	GeneC|Exon_3	0	+	159	115
chr1	204913328	204913559	GeneC|Exon_3	0	+	160	113
chr1	204913328	204913559	GeneC|Exon_3	0	+	161	116
chr1	204913328	204913559	GeneC|Exon_3	0	+	162	116
chr1	204913328	204913559	GeneC|Exon_3	0	+	163	113
chr1	204913328	204913559	GeneC|Exon_3	0	+	164	114
chr1	204913328	204913559	GeneC|Exon_3	0	+	165	113
chr1	204913328	204913559	GeneC|Exon_3	0	+	166	114
chr1	204913328	204913559	GeneC|Exon_3	0	+	167	112
chr1	204913328	204913559	GeneC|Exon_3	0	+	168	114
chr1	204913328	204913559	GeneC|Exon_3	0	+	169	114
chr1	204913328	204913559	GeneC|Exon_3	0	+	170	113
chr1	204913328	204913559	GeneC|Exon_3	0	+	171	113
chr1	204913328	204913559	GeneC|Exon_3	0	+	172	116
chr1	204913328	204913559	GeneC|Exon_3	0	+	173	116
chr1	204913328	204913559	GeneC|Exon_3	0	+	174	116
chr1	204913328	204913559	GeneC|Exon_3	0	+	175	112
chr1	204913328	204913559	GeneC|Exon_3	0	+	176	112
chr1	204913328	204913559	GeneC|Exon_3	0	+	177	112
chr1	204913328	204913559	GeneC|Exon_3	0	+	178	114
chr1	204913328	204913559	GeneC|Exon_3	0	+	179	114
chr1	204913328	204913559	GeneC|Exon_3	0	+	180	114
chr1	204913328	204913559	GeneC|Exon_3	0	+	181	114
chr1	204913328	204913559	GeneC|Exon_3	0	+	182	110
chr1	204913328	204913559	GeneC|Exon_3	0	+	183	109
chr1	204913328	204913559	GeneC|Exon_3	0	+	184	109
chr1	204913328	204913559	GeneC|Exon_3	0	+	185	110
chr1	204913328	204913559	GeneC|Exon_3	0	+	186	108
chr1	204913328	204913559	GeneC|Exon_3	0	+	187	107
chr1	204913328	204913559	GeneC|Exon_3	0	+	188	106
chr1	204913328	204913559	GeneC|Exon_3	0	+	189	104
chr1	204913328	204913559	GeneC|Exon_3	0	+	190	105
chr1	204913328	204913559	GeneC|Exon_3	0	+	191	103
chr1	204913328	204913559	GeneC|Exon_3	0	+	192	104
chr1	204913328	204913559	GeneC|Exon_3	0	+	193	108
chr1	204913328	204913559	GeneC|Exon_3	0	+	194	110
chr1	204913328	204913559	GeneC|Exon_3	0	+	195	110
chr1	204913328	204913559	GeneC|Exon_3	0	+	196	111
chr1	204913328	204913559	GeneC|Exon_3	0	+	197	112
chr1	204913328	204913559	GeneC|Exon_3	0	+	198	112
chr1	204913328	204913559	GeneC|Exon_3	0	+	199	111
chr1	204913328	204913559	GeneC|Exon_3	0	+	200	111
chr1	204913328	204913559	GeneC|Exon_3	0	+	201	112
chr1	204913328	204913559	GeneC|Exon_3	0	+	202	110
chr1	204913328	204913559	GeneC|Exon_3	0	+	203	109
chr1	204913328	204913559	GeneC|Exon_3	0	+	204	109
chr1	204913328	204913559	GeneC|Exon_3	0	+	205	108
chr1	204913328	204913559	GeneC|Exon_3	0	+	206	106
chr1	204913328	204913559	GeneC|Exon_3	0	+	207	106
chr1	204913328	204913559	GeneC|Exon_3	0	+	208	108
chr1	204913328	204913559	GeneC|Exon_3	0	+	209	110
chr1	204913328	204913559	GeneC|Exon_3	0	+	210	110
chr1	204913328	204913559	GeneC|Exon_3	0	+	211	111
chr1	204913328	204913559	GeneC|Exon_3	0	+	212	111
chr1	204913328	204913559	GeneC|Exon_3	0	+	213	113
chr1	204913328	204913559	GeneC|Exon_3	0	+	214	116
chr1	204913328	204913559	GeneC|Exon_3	0	+	215	115
chr1	204913328	204913559	GeneC|Exon_3	0	+	216	115
chr1	204913328	204913559	GeneC|Exon_3	0	+	217	115
chr1	204913328	204913559	GeneC|Exon_3	0	+	218	116
chr1	204913328	204913559	GeneC|Exon_3	0	+	219	116
chr1	204913328	204913559	GeneC|Exon_3	0	+	220	117
chr1	204913328	204913559	GeneC|Exon_3	0	+	221	118
chr1	204913328	204913559	GeneC|Exon_3	0	+	222	118
chr1	204913328	204913559	GeneC|Exon_3	0	+	223	117
chr1	204913328	204913559	GeneC|Exon_3	0	+	224	116
chr1	204913328	204913559	GeneC|Exon_3	0	+	225	115
chr1	204913328	204913559	GeneC|Exon_3	0	+	226	114
chr1	204913328	204913559	GeneC|Exon_3	0	+	227	114
chr1	204913328	204913559	GeneC|Exon_3	0	+	228	113
chr1	204913328	204913559	GeneC|Exon_3	0	+	229	113
chr1	204913328	204913559	GeneC|Exon_3	0	+	230	112
chr1	204913328	204913559	GeneC|Exon_3	0	+	231	111
chr1	204919659	204919727	GeneC|Exon_4	0	+	1	100
chr1	204919659	204919727	GeneC|Exon_4	0	+	2	98
chr1	204919659	204919727	GeneC|Exon_4	0	+	3	99
chr1	204919659	204919727	GeneC|Exon_4	0	+	4	100
chr1	204919659	204919727	GeneC|Exon_4	0	+	5	100
chr1	204919659	204919727	GeneC|Exon_4	0	+	6	97
chr1	204919659	204919727	GeneC|Exon_4	0	+	7	100
chr1	204919659	204919727	GeneC|Exon_4	0	+	8	100
chr1	204919659	204919727	GeneC|Exon_4	0	+	9	100
chr1	204919659	204919727	GeneC|Exon_4	0	+	10	101
chr1	204919659	204919727	GeneC|Exon_4	0	+	11	101
chr1	204919659	204919727	GeneC|Exon_4	0	+	12	100
chr1	204919659	204919727	GeneC|Exon_4	0	+	13	99
chr1	204919659	204919727	GeneC|Exon_4	0	+	14	97
chr1	204919659	204919727	GeneC|Exon_4	0	+	15	99
chr1	204919659	204919727	GeneC|Exon_4	0	+	16	100
chr1	204919659	204919727	GeneC|Exon_4	0	+	17	100
chr1	204919659	204919727	GeneC|Exon_4	0	+	18	102
chr1	204919659	204919727	GeneC|Exon_4	0	+	19	105
chr1	204919659	204919727	GeneC|Exon_4	0	+	20	103
chr1	204919659	204919727	GeneC|Exon_4	0	+	21	104
chr1	204919659	204919727	GeneC|Exon_4	0	+	22	105
chr1	204919659	204919727	GeneC|Exon_4	0	+	23	106
chr1	204919659	204919727	GeneC|Exon_4	0	+	24	106
chr1	204919659	204919727	GeneC|Exon_4	0	+	25	105
chr1	204919659	204919727	GeneC|Exon_4	0	+	26	105
chr1	204919659	204919727	GeneC|Exon_4	0	+	27	106
chr1	204919659	204919727	GeneC|Exon_4	0	+	28	108
chr1	204919659	204919727	GeneC|Exon_4	0	+	29	108
chr1	204919659	204919727	GeneC|Exon_4	0	+	30	109
chr1	204919659	204919727	GeneC|Exon_4	0	+	31	110
chr1	204919659	204919727	GeneC|Exon_4	0	+	32	112
chr1	204919659	204919727	GeneC|Exon_4	0	+	33	111
chr1	204919659	204919727	GeneC|Exon_4	0	+	34	111
chr1	204919659	204919727	GeneC|Exon_4	0	+	35	113
chr1	204919659	204919727	GeneC|Exon_4	0	+	36	114
chr1	204919659	204919727	GeneC|Exon_4	0	+	37	114
chr1	204919659	204919727	GeneC|Exon_4	0	+	38	114
chr1	204919659	204919727	GeneC|Exon_4	0	+	39	113
chr1	204919659	204919727	GeneC|Exon_4	0	+	40	114
chr1	204919659	204919727	GeneC|Exon_4	0	+	41	114
chr1	204919659	204919727	GeneC|Exon_4	0	+	42	117
chr1	204919659	204919727	GeneC|Exon_4	0	+	43	117
chr1	204919659	204919727	GeneC|Exon_4	0	+	44	117
chr1	204919659	204919727	GeneC|Exon_4	0	+	45	117
chr1	204919659	204919727	GeneC|Exon_4	0	+	46	117
chr1	204919659	204919727	GeneC|Exon_4	0	+	47	117
chr1	204919659	204919727	GeneC|Exon_4	0	+	48	117
chr1	204919659	204919727	GeneC|Exon_4	0	+	49	115
chr1	204919659	204919727	GeneC|Exon_4	0	+	50	114
chr1	204919659	204919727	GeneC|Exon_4	0	+	51	114
chr1	204919659	204919727	GeneC|Exon_4	0	+	52	114
chr1	204919659	204919727	GeneC|Exon_4	0	+	53	114
chr1	204919659	204919727	GeneC|Exon_4	0	+	54	113
chr1	204919659	204919727	GeneC|Exon_4	0	+	55	113
chr1	204919659	204919727	GeneC|Exon_4	0	+	56	114
chr1	204919659	204919727	GeneC|Exon_4	0	+	57	112
chr1	204919659	204919727	GeneC|Exon_4	0	+	58	113
chr1	204919659	204919727	GeneC|Exon_4	0	+	59	114
chr1	204919659	204919727	GeneC|Exon_4	0	+	60	116
chr1	204919659	204919727	GeneC|Exon_4	0	+	61	116
chr1	204919659	204919727	GeneC|Exon_4	0	+	62	115
chr1	204919659	204919727	GeneC|Exon_4	0	+	63	115
chr1	204919659	204919727	GeneC|Exon_4	0	+	64	114
chr1	204919659	204919727	GeneC|Exon_4	0	+	65	114
chr1	204919659	204919727	GeneC|Exon_4	0	+	66	114
chr1	204919659	204919727	GeneC|Exon_4	0	+	67	113
chr1	204919659	204919727	GeneC|Exon_4	0	+	68	112
chr1	204921113	204921269	GeneC|Exon_5	0	+	1	94
chr1	204921113	204921269	GeneC|Exon_5	0	+	2	97
chr1	204921113	204921269	GeneC|Exon_5	0	+	3	98
chr1	204921113	204921269	GeneC|Exon_5	0	+	4	99
chr1	204921113	204921269	GeneC|Exon_5	0	+	5	100
chr1	204921113	204921269	GeneC|Exon_5	0	+	6	100
chr1	204921113	204921269	GeneC|Exon_5	0	+	7	100
chr1	204921113	204921269	GeneC|Exon_5	0	+	8	103
chr1	204921113	204921269	GeneC|Exon_5	0	+	9	104
chr1	204921113	204921269	GeneC|Exon_5	0	+	10	104
chr1	204921113	204921269	GeneC|Exon_5	0	+	11	104
chr1	204921113	204921269	GeneC|Exon_5	0	+	12	104
chr1	204921113	204921269	GeneC|Exon_5	0	+	13	105
chr1	204921113	204921269	GeneC|Exon_5	0	+	14	107
chr1	204921113	204921269	GeneC|Exon_5	0	+	15	106
chr1	204921113	204921269	GeneC|Exon_5	0	+	16	107
chr1	204921113	204921269	GeneC|Exon_5	0	+	17	108
chr1	204921113	204921269	GeneC|Exon_5	0	+	18	112
chr1	204921113	204921269	GeneC|Exon_5	0	+	19	113
chr1	204921113	204921269	GeneC|Exon_5	0	+	20	114
chr1	204921113	204921269	GeneC|Exon_5	0	+	21	114
chr1	204921113	204921269	GeneC|Exon_5	0	+	22	114
chr1	204921113	204921269	GeneC|Exon_5	0	+	23	115
chr1	204921113	204921269	GeneC|Exon_5	0	+	24	116
chr1	204921113	204921269	GeneC|Exon_5	0	+	25	119
chr1	204921113	204921269	GeneC|Exon_5	0	+	26	122
chr1	204921113	204921269	GeneC|Exon_5	0	+	27	126
chr1	204921113	204921269	GeneC|Exon_5	0	+	28	129
chr1	204921113	204921269	GeneC|Exon_5	0	+	29	129
chr1	204921113	204921269	GeneC|Exon_5	0	+	30	130
chr1	204921113	204921269	GeneC|Exon_5	0	+	31	130
chr1	204921113	204921269	GeneC|Exon_5	0	+	32	132
chr1	204921113	204921269	GeneC|Exon_5	0	+	33	132
chr1	204921113	204921269	GeneC|Exon_5	0	+	34	132
chr1	204921113	204921269	GeneC|Exon_5	0	+	35	134
chr1	204921113	204921269	GeneC|Exon_5	0	+	36	134
chr1	204921113	204921269	GeneC|Exon_5	0	+	37	136
chr1	204921113	204921269	GeneC|Exon_5	0	+	38	137
chr1	204921113	204921269	GeneC|Exon_5	0	+	39	136
chr1	204921113	204921269	GeneC|Exon_5	0	+	40	137
chr1	204921113	204921269	GeneC|Exon_5	0	+	41	138
chr1	204921113	204921269	GeneC|Exon_5	0	+	42	138
chr1	204921113	204921269	GeneC|Exon_5	0	+	43	138
chr1	204921113	204921269	GeneC|Exon_5	0	+	44	140
chr1	204921113	204921269	GeneC|Exon_5	0	+	45	141
chr1	204921113	204921269	GeneC|Exon_5	0	+	46	141
chr1	204921113	204921269	GeneC|Exon_5	0	+	47	142
chr1	204921113	204921269	GeneC|Exon_5	0	+	48	142
chr1	204921113	204921269	GeneC|Exon_5	0	+	49	143
chr1	204921113	204921269	GeneC|Exon_5	0	+	50	143
chr1	204921113	204921269	GeneC|Exon_5	0	+	51	143
chr1	204921113	204921269	GeneC|Exon_5	0	+	52	144
chr1	204921113	204921269	GeneC|Exon_5	0	+	53	143
chr1	204921113	204921269	GeneC|Exon_5	0	+	54	145
chr1	204921113	204921269	GeneC|Exon_5	0	+	55	143
chr1	204921113	204921269	GeneC|Exon_5	0	+	56	144
chr1	204921113	204921269	GeneC|Exon_5	0	+	57	143
chr1	204921113	204921269	GeneC|Exon_5	0	+	58	145
chr1	204921113	204921269	GeneC|Exon_5	0	+	59	144
chr1	204921113	204921269	GeneC|Exon_5	0	+	60	147
chr1	204921113	204921269	GeneC|Exon_5	0	+	61	149
chr1	204921113	204921269	GeneC|Exon_5	0	+	62	148
chr1	204921113	204921269	GeneC|Exon_5	0	+	63	149
chr1	204921113	204921269	GeneC|Exon_5	0	+	64	147
chr1	204921113	204921269	GeneC|Exon_5	0	+	65	146
chr1	204921113	204921269	GeneC|Exon_5	0	+	66	145
chr1	204921113	204921269	GeneC|Exon_5	0	+	67	145
chr1	204921113	204921269	GeneC|Exon_5	0	+	68	148
chr1	204921113	204921269	GeneC|Exon_5	0	+	69	149
chr1	204921113	204921269	GeneC|Exon_5	0	+	70	147
chr1	204921113	204921269	GeneC|Exon_5	0	+	71	145
chr1	204921113	204921269	GeneC|Exon_5	0	+	72	144
chr1	204921113	204921269	GeneC|Exon_5	0	+	73	145
chr1	204921113	204921269	GeneC|Exon_5	0	+	74	144
chr1	204921113	204921269	GeneC|Exon_5	0	+	75	144
chr1	204921113	204921269	GeneC|Exon_5	0	+	76	144
chr1	204921113	204921269	GeneC|Exon_5	0	+	77	144
chr1	204921113	204921269	GeneC|Exon_5	0	+	78	144
chr1	204921113	204921269	GeneC|Exon_5	0	+	79	146
chr1	204921113	204921269	GeneC|Exon_5	0	+	80	145
chr1	204921113	204921269	GeneC|Exon_5	0	+	81	147
chr1	204921113	204921269	GeneC|Exon_5	0	+	82	146
chr1	204921113	204921269	GeneC|Exon_5	0	+	83	144
chr1	204921113	204921269	GeneC|Exon_5	0	+	84	145
chr1	204921113	204921269	GeneC|Exon_5	0	+	85	145
chr1	204921113	204921269	GeneC|Exon_5	0	+	86	145
chr1	204921113	204921269	GeneC|Exon_5	0	+	87	144
chr1	204921113	204921269	GeneC|Exon_5	0	+	88	146
chr1	204921113	204921269	GeneC|Exon_5	0	+	89	147
chr1	204921113	204921269	GeneC|Exon_5	0	+	90	147
chr1	204921113	204921269	GeneC|Exon_5	0	+	91	146
chr1	204921113	204921269	GeneC|Exon_5	0	+	92	147
chr1	204921113	204921269	GeneC|Exon_5	0	+	93	144
chr1	204921113	204921269	GeneC|Exon_5	0	+	94	143
chr1	204921113	204921269	GeneC|Exon_5	0	+	95	145
chr1	204921113	204921269	GeneC|Exon_5	0	+	96	145
chr1	204921113	204921269	GeneC|Exon_5	0	+	97	145
chr1	204921113	204921269	GeneC|Exon_5	0	+	98	144
chr1	204921113	204921269	GeneC|Exon_5	0	+	99	146
chr1	204921113	204921269	GeneC|Exon_5	0	+	100	145
chr1	204921113	204921269	GeneC|Exon_5	0	+	101	144
chr1	204921113	204921269	GeneC|Exon_5	0	+	102	143
chr1	204921113	204921269	GeneC|Exon_5	0	+	103	143
chr1	204921113	204921269	GeneC|Exon_5	0	+	104	141
chr1	204921113	204921269	GeneC|Exon_5	0	+	105	139
chr1	204921113	204921269	GeneC|Exon_5	0	+	106	137
chr1	204921113	204921269	GeneC|Exon_5	0	+	107	137
chr1	204921113	204921269	GeneC|Exon_5	0	+	108	135
chr1	204921113	204921269	GeneC|Exon_5	0	+	109	136
chr1	204921113	204921269	GeneC|Exon_5	0	+	110	133
chr1	204921113	204921269	GeneC|Exon_5	0	+	111	135
chr1	204921113	204921269	GeneC|Exon_5	0	+	112	134
chr1	204921113	204921269	GeneC|Exon_5	0	+	113	130
chr1	204921113	204921269	GeneC|Exon_5	0	+	114	127
chr1	204921113	204921269	GeneC|Exon_5	0	+	115	125
chr1	204921113	204921269	GeneC|Exon_5	0	+	116	124
chr1	204921113	204921269	GeneC|Exon_5	0	+	117	124
chr1	204921113	204921269	GeneC|Exon_5	0	+	118	123
chr1	204921113	204921269	GeneC|Exon_5	0	+	119	124
chr1	204921113	204921269	GeneC|Exon_5	0	+	120	124
chr1	204921113	204921269	GeneC|Exon_5	0	+	121	124
chr1	204921113	204921269	GeneC|Exon_5	0	+	122	122
chr1	204921113	204921269	GeneC|Exon_5	0	+	123	122
chr1	204921113	204921269	GeneC|Exon_5	0	+	124	120
chr1	204921113	204921269	GeneC|Exon_5	0	+	125	120
chr1	204921113	204921269	GeneC|Exon_5	0	+	126	120
chr1	204921113	204921269	GeneC|Exon_5	0	+	127	120
chr1	204921113	204921269	GeneC|Exon_5	0	+	128	120
chr1	204921113	204921269	GeneC|Exon_5	0	+	129	119
chr1	204921113	204921269	GeneC|Exon_5	0	+	130	120
chr1	204921113	204921269	GeneC|Exon_5	0	+	131	120
chr1	204921113	204921269	GeneC|Exon_5	0	+	132	120
chr1	204921113	204921269	GeneC|Exon_5	0	+	133	118
chr1	204921113	204921269	GeneC|Exon_5	0	+	134	119
chr1	204921113	204921269	GeneC|Exon_5	0	+	135	121
chr1	204921113	204921269	GeneC|Exon_5	0	+	136	121
chr1	204921113	204921269	GeneC|Exon_5	0	+	137	121
chr1	204921113	204921269	GeneC|Exon_5	0	+	138	122
chr1	204921113	204921269	GeneC|Exon_5	0	+	139	121
chr1	204921113	204921269	GeneC|Exon_5	0	+	140	120
chr1	204921113	204921269	GeneC|Exon_5	0	+	141	120
chr1	204921113	204921269	GeneC|Exon_5	0	+	142	121
chr1	204921113	204921269	GeneC|Exon_5	0	+	143	121
chr1	204921113	204921269	GeneC|Exon_5	0	+	144	120
chr1	204921113	204921269	GeneC|Exon_5	0	+	145	120
chr1	204921113	204921269	GeneC|Exon_5	0	+	146	119
chr1	204921113	204921269	GeneC|Exon_5	0	+	147	116
chr1	204921113	204921269	GeneC|Exon_5	0	+	148	115
chr1	204921113	204921269	GeneC|Exon_5	0	+	149	115
chr1	204921113	204921269	GeneC|Exon_5	0	+	150	114
chr1	204921113	204921269	GeneC|Exon_5	0	+	151	114
chr1	204921113	204921269	GeneC|Exon_5	0	+	152	114
chr1	204921113	204921269	GeneC|Exon_5	0	+	153	113
chr1	204921113	204921269	GeneC|Exon_5	0	+	154	113
chr1	204921113	204921269	GeneC|Exon_5	0	+	155	112
chr1	204921113	204921269	GeneC|Exon_5	0	+	156	112
chr1	204923290	204923537	GeneC|Exon_6	0	+	1	124
chr1	204923290	204923537	GeneC|Exon_6	0	+	2	125
chr1	204923290	204923537	GeneC|Exon_6	0	+	3	126
chr1	204923290	204923537	GeneC|Exon_6	0	+	4	126
chr1	204923290	204923537	GeneC|Exon_6	0	+	5	126
chr1	204923290	204923537	GeneC|Exon_6	0	+	6	125
chr1	204923290	204923537	GeneC|Exon_6	0	+	7	126
chr1	204923290	204923537	GeneC|Exon_6	0	+	8	124
chr1	204923290	204923537	GeneC|Exon_6	0	+	9	124
chr1	204923290	204923537	GeneC|Exon_6	0	+	10	126
chr1	204923290	204923537	GeneC|Exon_6	0	+	11	127
chr1	204923290	204923537	GeneC|Exon_6	0	+	12	129
chr1	204923290	204923537	GeneC|Exon_6	0	+	13	129
chr1	204923290	204923537	GeneC|Exon_6	0	+	14	128
chr1	204923290	204923537	GeneC|Exon_6	0	+	15	129
chr1	204923290	204923537	GeneC|Exon_6	0	+	16	129
chr1	204923290	204923537	GeneC|Exon_6	0	+	17	127
chr1	204923290	204923537	GeneC|Exon_6	0	+	18	126
chr1	204923290	204923537	GeneC|Exon_6	0	+	19	127
chr1	204923290	204923537	GeneC|Exon_6	0	+	20	127
chr1	204923290	204923537	GeneC|Exon_6	0	+	21	128
chr1	204923290	204923537	GeneC|Exon_6	0	+	22	129
chr1	204923290	204923537	GeneC|Exon_6	0	+	23	126
chr1	204923290	204923537	GeneC|Exon_6	0	+	24	124
chr1	204923290	204923537	GeneC|Exon_6	0	+	25	124
chr1	204923290	204923537	GeneC|Exon_6	0	+	26	126
chr1	204923290	204923537	GeneC|Exon_6	0	+	27	125
chr1	204923290	204923537	GeneC|Exon_6	0	+	28	126
chr1	204923290	204923537	GeneC|Exon_6	0	+	29	128
chr1	204923290	204923537	GeneC|Exon_6	0	+	30	127
chr1	204923290	204923537	GeneC|Exon_6	0	+	31	128
chr1	204923290	204923537	GeneC|Exon_6	0	+	32	129
chr1	204923290	204923537	GeneC|Exon_6	0	+	33	129
chr1	204923290	204923537	GeneC|Exon_6	0	+	34	129
chr1	204923290	204923537	GeneC|Exon_6	0	+	35	129
chr1	204923290	204923537	GeneC|Exon_6	0	+	36	129
chr1	204923290	204923537	GeneC|Exon_6	0	+	37	132
chr1	204923290	204923537	GeneC|Exon_6	0	+	38	132
chr1	204923290	204923537	GeneC|Exon_6	0	+	39	131
chr1	204923290	204923537	GeneC|Exon_6	0	+	40	128
chr1	204923290	204923537	GeneC|Exon_6	0	+	41	131
chr1	204923290	204923537	GeneC|Exon_6	0	+	42	130
chr1	204923290	204923537	GeneC|Exon_6	0	+	43	130
chr1	204923290	204923537	GeneC|Exon_6	0	+	44	129
chr1	204923290	204923537	GeneC|Exon_6	0	+	45	128
chr1	204923290	204923537	GeneC|Exon_6	0	+	46	127
chr1	204923290	204923537	GeneC|Exon_6	0	+	47	127
chr1	204923290	204923537	GeneC|Exon_6	0	+	48	127
chr1	204923290	204923537	GeneC|Exon_6	0	+	49	126
chr1	204923290	204923537	GeneC|Exon_6	0	+	50	128
chr1	204923290	204923537	GeneC|Exon_6	0	+	51	128
chr1	204923290	204923537	GeneC|Exon_6	0	+	52	127
chr1	204923290	204923537	GeneC|Exon_6	0	+	53	126
chr1	204923290	204923537	GeneC|Exon_6	0	+	54	127
chr1	204923290	204923537	GeneC|Exon_6	0	+	55	127
chr1	204923290	204923537	GeneC|Exon_6	0	+	56	128
chr1	204923290	204923537	GeneC|Exon_6	0	+	57	129
chr1	204923290	204923537	GeneC|Exon_6	0	+	58	130
chr1	204923290	204923537	GeneC|Exon_6	0	+	59	128
chr1	204923290	204923537	GeneC|Exon_6	0	+	60	127
chr1	204923290	204923537	GeneC|Exon_6	0	+	61	125
chr1	204923290	204923537	GeneC|Exon_6	0	+	62	126
chr1	204923290	204923537	GeneC|Exon_6	0	+	63	127
chr1	204923290	204923537	GeneC|Exon_6	0	+	64	125
chr1	204923290	204923537	GeneC|Exon_6	0	+	65	124
chr1	204923290	204923537	GeneC|Exon_6	0	+	66	123
chr1	204923290	204923537	GeneC|Exon_6	0	+	67	123
chr1	204923290	204923537	GeneC|Exon_6	0	+	68	123
chr1	204923290	204923537	GeneC|Exon_6	0	+	69	122
chr1	204923290	204923537	GeneC|Exon_6	0	+	70	121
chr1	204923290	204923537	GeneC|Exon_6	0	+	71	121
chr1	204923290	204923537	GeneC|Exon_6	0	+	72	122
chr1	204923290	204923537	GeneC|Exon_6	0	+	73	121
chr1	204923290	204923537	GeneC|Exon_6	0	+	74	121
chr1	204923290	204923537	GeneC|Exon_6	0	+	75	120
chr1	204923290	204923537	GeneC|Exon_6	0	+	76	121
chr1	204923290	204923537	GeneC|Exon_6	0	+	77	121
chr1	204923290	204923537	GeneC|Exon_6	0	+	78	122
chr1	204923290	204923537	GeneC|Exon_6	0	+	79	121
chr1	204923290	204923537	GeneC|Exon_6	0	+	80	121
chr1	204923290	204923537	GeneC|Exon_6	0	+	81	120
chr1	204923290	204923537	GeneC|Exon_6	0	+	82	121
chr1	204923290	204923537	GeneC|Exon_6	0	+	83	121
chr1	204923290	204923537	GeneC|Exon_6	0	+	84	124
chr1	204923290	204923537	GeneC|Exon_6	0	+	85	122
chr1	204923290	204923537	GeneC|Exon_6	0	+	86	120
chr1	204923290	204923537	GeneC|Exon_6	0	+	87	121
chr1	204923290	204923537	GeneC|Exon_6	0	+	88	122
chr1	204923290	204923537	GeneC|Exon_6	0	+	89	123
chr1	204923290	204923537	GeneC|Exon_6	0	+	90	122
chr1	204923290	204923537	GeneC|Exon_6	0	+	91	123
chr1	204923290	204923537	GeneC|Exon_6	0	+	92	123
chr1	204923290	204923537	GeneC|Exon_6	0	+	93	123
chr1	204923290	204923537	GeneC|Exon_6	0	+	94	122
chr1	204923290	204923537	GeneC|Exon_6	0	+	95	121
chr1	204923290	204923537	GeneC|Exon_6	0	+	96	120
chr1	204923290	204923537	GeneC|Exon_6	0	+	97	122
chr1	204923290	204923537	GeneC|Exon_6	0	+	98	121
chr1	204923290	204923537	GeneC|Exon_6	0	+	99	121
chr1	204923290	204923537	GeneC|Exon_6	0	+	100	121
chr1	204923290	204923537	GeneC|Exon_6	0	+	101	121
chr1	204923290	204923537	GeneC|Exon_6	0	+	102	121
chr1	204923290	204923537	GeneC|Exon_6	0	+	103	121
chr1	204923290	204923537	GeneC|Exon_6	0	+	104	121
chr1	204923290	204923537	GeneC|Exon_6	0	+	105	120
chr1	204923290	204923537	GeneC|Exon_6	0	+	106	121
chr1	204923290	204923537	GeneC|Exon_6	0	+	107	122
chr1	204923290	204923537	GeneC|Exon_6	0	+	108	122
chr1	204923290	204923537	GeneC|Exon_6	0	+	109	120
chr1	204923290	204923537	GeneC|Exon_6	0	+	110	121
chr1	204923290	204923537	GeneC|Exon_6	0	+	111	120
chr1	204923290	204923537	GeneC|Exon_6	0	+	112	120
chr1	204923290	204923537	GeneC|Exon_6	0	+	113	121
chr1	204923290	204923537	GeneC|Exon_6	0	+	114	121
chr1	204923290	204923537	GeneC|Exon_6	0	+	115	120
chr1	204923290	204923537	GeneC|Exon_6	0	+	116	121
chr1	204923290	204923537	GeneC|Exon_6	0	+	117	121
chr1	204923290	204923537	GeneC|Exon_6	0	+	118	120
chr1	204923290	204923537	GeneC|Exon_6	0	+	119	119
chr1	204923290	204923537	GeneC|Exon_6	0	+	120	118
chr1	204923290	204923537	GeneC|Exon_6	0	+	121	118
chr1	204923290	204923537	GeneC|Exon_6	0	+	122	117
chr1	204923290	204923537	GeneC|Exon_6	0	+	123	115
chr1	204923290	204923537	GeneC|Exon_6	0	+	124	115
chr1	204923290	204923537	GeneC|Exon_6	0	+	125	112
chr1	204923290	204923537	GeneC|Exon_6	0	+	126	111
chr1	204923290	204923537	GeneC|Exon_6	0	+	127	111
chr1	204923290	204923537	GeneC|Exon_6	0	+	128	111
chr1	204923290	204923537	GeneC|Exon_6	0	+	129	114
chr1	204923290	204923537	GeneC|Exon_6	0	+	130	112
chr1	204923290	204923537	GeneC|Exon_6	0	+	131	113
chr1	204923290	204923537	GeneC|Exon_6	0	+	132	103
chr1	204923290	204923537	GeneC|Exon_6	0	+	133	102
chr1	204923290	204923537	GeneC|Exon_6	0	+	134	101
chr1	204923290	204923537	GeneC|Exon_6	0	+	135	83
chr1	204923290	204923537	GeneC|Exon_6	0	+	136	83
chr1	204923290	204923537	GeneC|Exon_6	0	+	137	85
chr1	204923290	204923537	GeneC|Exon_6	0	+	138	86
chr1	204923290	204923537	GeneC|Exon_6	0	+	139	83
chr1	204923290	204923537	GeneC|Exon_6	0	+	140	83
chr1	204923290	204923537	GeneC|Exon_6	0	+	141	82
chr1	204923290	204923537	GeneC|Exon_6	0	+	142	80
chr1	204923290	204923537	GeneC|Exon_6	0	+	143	85
chr1	204923290	204923537	GeneC|Exon_6	0	+	144	85
chr1	204923290	204923537	GeneC|Exon_6	0	+	145	85
chr1	204923290	204923537	GeneC|Exon_6	0	+	146	84
chr1	204923290	204923537	GeneC|Exon_6	0	+	147	84
chr1	204923290	204923537	GeneC|Exon_6	0	+	148	84
chr1	204923290	204923537	GeneC|Exon_6	0	+	149	84
chr1	204923290	204923537	GeneC|Exon_6	0	+	150	84
chr1	204923290	204923537	GeneC|Exon_6	0	+	151	84
chr1	204923290	204923537	GeneC|Exon_6	0	+	152	84
chr1	204923290	204923537	GeneC|Exon_6	0	+	153	83
chr1	204923290	204923537	GeneC|Exon_6	0	+	154	80
chr1	204923290	204923537	GeneC|Exon_6	0	+	155	81
chr1	204923290	204923537	GeneC|Exon_6	0	+	156	81
chr1	204923290	204923537	GeneC|Exon_6	0	+	157	81
chr1	204923290	204923537	GeneC|Exon_6	0	+	158	81
chr1	204923290	204923537	GeneC|Exon_6	0	+	159	82
chr1	204923290	204923537	GeneC|Exon_6	0	+	160	81
chr1	204923290	204923537	GeneC|Exon_6	0	+	161	81
chr1	204923290	204923537	GeneC|Exon_6	0	+	162	82
chr1	204923290	204923537	GeneC|Exon_6	0	+	163	82
chr1	204923290	204923537	GeneC|Exon_6	0	+	164	82
chr1	204923290	204923537	GeneC|Exon_6	0	+	165	82
chr1	204923290	204923537	GeneC|Exon_6	0	+	166	83
chr1	204923290	204923537	GeneC|Exon_6	0	+	167	82
chr1	204923290	204923537	GeneC|Exon_6	0	+	168	82
chr1	204923290	204923537	GeneC|Exon_6	0	+	169	84
chr1	204923290	204923537	GeneC|Exon_6	0	+	170	86
chr1	204923290	204923537	GeneC|Exon_6	0	+	171	87
chr1	204923290	204923537	GeneC|Exon_6	0	+	172	86
chr1	204923290	204923537	GeneC|Exon_6	0	+	173	88
chr1	204923290	204923537	GeneC|Exon_6	0	+	174	89
chr1	204923290	204923537	GeneC|Exon_6	0	+	175	90
chr1	204923290	204923537	GeneC|Exon_6	0	+	176	91
chr1	204923290	204923537	GeneC|Exon_6	0	+	177	93
chr1	204923290	204923537	GeneC|Exon_6	0	+	178	95
chr1	204923290	204923537	GeneC|Exon_6	0	+	179	95
chr1	204923290	204923537	GeneC|Exon_6	0	+	180	94
chr1	204923290	204923537	GeneC|Exon_6	0	+	181	93
chr1	204923290	204923537	GeneC|Exon_6	0	+	182	93
chr1	204923290	204923537	GeneC|Exon_6	0	+	183	95
chr1	204923290	204923537	GeneC|Exon_6	0	+	184	95
chr1	204923290	204923537	GeneC|Exon_6	0	+	185	95
chr1	204923290	204923537	GeneC|Exon_6	0	+	186	95
chr1	204923290	204923537	GeneC|Exon_6	0	+	187	96
chr1	204923290	204923537	GeneC|Exon_6	0	+	188	99
chr1	204923290	204923537	GeneC|Exon_6	0	+	189	100
chr1	204923290	204923537	GeneC|Exon_6	0	+	190	101
chr1	204923290	204923537	GeneC|Exon_6	0	+	191	101
chr1	204923290	204923537	GeneC|Exon_6	0	+	192	100
chr1	204923290	204923537	GeneC|Exon_6	0	+	193	100
chr1	204923290	204923537	GeneC|Exon_6	0	+	194	102
chr1	204923290	204923537	GeneC|Exon_6	0	+	195	102
chr1	204923290	204923537	GeneC|Exon_6	0	+	196	102
chr1	204923290	204923537	GeneC|Exon_6	0	+	197	102
chr1	204923290	204923537	GeneC|Exon_6	0	+	198	102
chr1	204923290	204923537	GeneC|Exon_6	0	+	199	103
chr1	204923290	204923537	GeneC|Exon_6	0	+	200	103
chr1	204923290	204923537	GeneC|Exon_6	0	+	201	105
chr1	204923290	204923537	GeneC|Exon_6	0	+	202	104
chr1	204923290	204923537	GeneC|Exon_6	0	+	203	104
chr1	204923290	204923537	GeneC|Exon_6	0	+	204	104
chr1	204923290	204923537	GeneC|Exon_6	0	+	205	102
chr1	204923290	204923537	GeneC|Exon_6	0	+	206	102
chr1	204923290	204923537	GeneC|Exon_6	0	+	207	103
chr1	204923290	204923537	GeneC|Exon_6	0	+	208	101
chr1	204923290	204923537	GeneC|Exon_6	0	+	209	101
chr1	204923290	204923537	GeneC|Exon_6	0	+	210	101
chr1	204923290	204923537	GeneC|Exon_6	0	+	211	101
chr1	204923290	204923537	GeneC|Exon_6	0	+	212	100
chr1	204923290	204923537	GeneC|Exon_6	0	+	213	99
chr1	204923290	204923537	GeneC|Exon_6	0	+	214	100
chr1	204923290	204923537	GeneC|Exon_6	0	+	215	100
chr1	204923290	204923537	GeneC|Exon_6	0	+	216	101
chr1	204923290	204923537	GeneC|Exon_6	0	+	217	101
chr1	204923290	204923537	GeneC|Exon_6	0	+	218	101
chr1	204923290	204923537	GeneC|Exon_6	0	+	219	102
chr1	204923290	204923537	GeneC|Exon_6	0	+	220	102
chr1	204923290	204923537	GeneC|Exon_6	0	+	221	102
chr1	204923290	204923537	GeneC|Exon_6	0	+	222	102
chr1	204923290	204923537	GeneC|Exon_6	0	+	223	102
chr1	204923290	204923537	GeneC|Exon_6	0	+	224	103
chr1	204923290	204923537	GeneC|Exon_6	0	+	225	103
chr1	204923290	204923537	GeneC|Exon_6	0	+	226	105
chr1	204923290	204923537	GeneC|Exon_6	0	+	227	104
chr1	204923290	204923537	GeneC|Exon_6	0	+	228	102
chr1	204923290	204923537	GeneC|Exon_6	0	+	229	103
chr1	204923290	204923537	GeneC|Exon_6	0	+	230	104
chr1	204923290	204923537	GeneC|Exon_6	0	+	231	104
chr1	204923290	204923537	GeneC|Exon_6	0	+	232	103
chr1	204923290	204923537	GeneC|Exon_6	0	+	233	102
chr1	204923290	204923537	GeneC|Exon_6	0	+	234	102
chr1	204923290	204923537	GeneC|Exon_6	0	+	235	101
chr1	204923290	204923537	GeneC|Exon_6	0	+	236	101
chr1	204923290	204923537	GeneC|Exon_6	0	+	237	102
chr1	204923290	204923537	GeneC|Exon_6	0	+	238	101
chr1	204923290	204923537	GeneC|Exon_6	0	+	239	102
chr1	204923290	204923537	GeneC|Exon_6	0	+	240	103
chr1	204923290	204923537	GeneC|Exon_6	0	+	241	103
chr1	204923290	204923537	GeneC|Exon_6	0	+	242	104
chr1	204923290	204923537	GeneC|Exon_6	0	+	243	102
chr1	204923290	204923537	GeneC|Exon_6	0	+	244	101
chr1	204923290	204923537	GeneC|Exon_6	0	+	245	101
chr1	204923290	204923537	GeneC|Exon_6	0	+	246	102
chr1	204923290	204923537	GeneC|Exon_6	0	+	247	102
chr1	204923931	204924104	GeneC|Exon_7	0	+	1	109
chr1	204923931	204924104	GeneC|Exon_7	0	+	2	109
chr1	204923931	204924104	GeneC|Exon_7	0	+	3	109
chr1	204923931	204924104	GeneC|Exon_7	0	+	4	109
chr1	204923931	204924104	GeneC|Exon_7	0	+	5	109
chr1	204923931	204924104	GeneC|Exon_7	0	+	6	108
chr1	204923931	204924104	GeneC|Exon_7	0	+	7	110
chr1	204923931	204924104	GeneC|Exon_7	0	+	8	111
chr1	204923931	204924104	GeneC|Exon_7	0	+	9	112
chr1	204923931	204924104	GeneC|Exon_7	0	+	10	112
chr1	204923931	204924104	GeneC|Exon_7	0	+	11	112
chr1	204923931	204924104	GeneC|Exon_7	0	+	12	112
chr1	204923931	204924104	GeneC|Exon_7	0	+	13	115
chr1	204923931	204924104	GeneC|Exon_7	0	+	14	115
chr1	204923931	204924104	GeneC|Exon_7	0	+	15	116
chr1	204923931	204924104	GeneC|Exon_7	0	+	16	117
chr1	204923931	204924104	GeneC|Exon_7	0	+	17	116
chr1	204923931	204924104	GeneC|Exon_7	0	+	18	119
chr1	204923931	204924104	GeneC|Exon_7	0	+	19	119
chr1	204923931	204924104	GeneC|Exon_7	0	+	20	120
chr1	204923931	204924104	GeneC|Exon_7	0	+	21	121
chr1	204923931	204924104	GeneC|Exon_7	0	+	22	122
chr1	204923931	204924104	GeneC|Exon_7	0	+	23	122
chr1	204923931	204924104	GeneC|Exon_7	0	+	24	120
chr1	204923931	204924104	GeneC|Exon_7	0	+	25	118
chr1	204923931	204924104	GeneC|Exon_7	0	+	26	119
chr1	204923931	204924104	GeneC|Exon_7	0	+	27	118
chr1	204923931	204924104	GeneC|Exon_7	0	+	28	120
chr1	204923931	204924104	GeneC|Exon_7	0	+	29	120
chr1	204923931	204924104	GeneC|Exon_7	0	+	30	123
chr1	204923931	204924104	GeneC|Exon_7	0	+	31	124
chr1	204923931	204924104	GeneC|Exon_7	0	+	32	124
chr1	204923931	204924104	GeneC|Exon_7	0	+	33	124
chr1	204923931	204924104	GeneC|Exon_7	0	+	34	122
chr1	204923931	204924104	GeneC|Exon_7	0	+	35	122
chr1	204923931	204924104	GeneC|Exon_7	0	+	36	124
chr1	204923931	204924104	GeneC|Exon_7	0	+	37	125
chr1	204923931	204924104	GeneC|Exon_7	0	+	38	125
chr1	204923931	204924104	GeneC|Exon_7	0	+	39	125
chr1	204923931	204924104	GeneC|Exon_7	0	+	40	124
chr1	204923931	204924104	GeneC|Exon_7	0	+	41	122
chr1	204923931	204924104	GeneC|Exon_7	0	+	42	120
chr1	204923931	204924104	GeneC|Exon_7	0	+	43	119
chr1	204923931	204924104	GeneC|Exon_7	0	+	44	119
chr1	204923931	204924104	GeneC|Exon_7	0	+	45	117
chr1	204923931	204924104	GeneC|Exon_7	0	+	46	115
chr1	204923931	204924104	GeneC|Exon_7	0	+	47	116
chr1	204923931	204924104	GeneC|Exon_7	0	+	48	113
chr1	204923931	204924104	GeneC|Exon_7	0	+	49	114
chr1	204923931	204924104	GeneC|Exon_7	0	+	50	113
chr1	204923931	204924104	GeneC|Exon_7	0	+	51	114
chr1	204923931	204924104	GeneC|Exon_7	0	+	52	114
chr1	204923931	204924104	GeneC|Exon_7	0	+	53	115
chr1	204923931	204924104	GeneC|Exon_7	0	+	54	115
chr1	204923931	204924104	GeneC|Exon_7	0	+	55	115
chr1	204923931	204924104	GeneC|Exon_7	0	+	56	115
chr1	204923931	204924104	GeneC|Exon_7	0	+	57	117
chr1	204923931	204924104	GeneC|Exon_7	0	+	58	117
chr1	204923931	204924104	GeneC|Exon_7	0	+	59	118
chr1	204923931	204924104	GeneC|Exon_7	0	+	60	118
chr1	204923931	204924104	GeneC|Exon_7	0	+	61	115
chr1	204923931	204924104	GeneC|Exon_7	0	+	62	115
chr1	204923931	204924104	GeneC|Exon_7	0	+	63	117
chr1	204923931	204924104	GeneC|Exon_7	0	+	64	117
chr1	204923931	204924104	GeneC|Exon_7	0	+	65	117
chr1	204923931	204924104	GeneC|Exon_7	0	+	66	116
chr1	204923931	204924104	GeneC|Exon_7	0	+	67	114
chr1	204923931	204924104	GeneC|Exon_7	0	+	68	112
chr1	204923931	204924104	GeneC|Exon_7	0	+	69	113
chr1	204923931	204924104	GeneC|Exon_7	0	+	70	114
chr1	204923931	204924104	GeneC|Exon_7	0	+	71	115
chr1	204923931	204924104	GeneC|Exon_7	0	+	72	115
chr1	204923931	204924104	GeneC|Exon_7	0	+	73	115
chr1	204923931	204924104	GeneC|Exon_7	0	+	74	115
chr1	204923931	204924104	GeneC|Exon_7	0	+	75	115
chr1	204923931	204924104	GeneC|Exon_7	0	+	76	113
chr1	204923931	204924104	GeneC|Exon_7	0	+	77	111
chr1	204923931	204924104	GeneC|Exon_7	0	+	78	111
chr1	204923931	204924104	GeneC|Exon_7	0	+	79	111
chr1	204923931	204924104	GeneC|Exon_7	0	+	80	112
chr1	204923931	204924104	GeneC|Exon_7	0	+	81	112
chr1	204923931	204924104	GeneC|Exon_7	0	+	82	112
chr1	204923931	204924104	GeneC|Exon_7	0	+	83	112
chr1	204923931	204924104	GeneC|Exon_7	0	+	84	112
chr1	204923931	204924104	GeneC|Exon_7	0	+	85	111
chr1	204923931	204924104	GeneC|Exon_7	0	+	86	108
chr1	204923931	204924104	GeneC|Exon_7	0	+	87	107
chr1	204923931	204924104	GeneC|Exon_7	0	+	88	106
chr1	204923931	204924104	GeneC|Exon_7	0	+	89	106
chr1	204923931	204924104	GeneC|Exon_7	0	+	90	107
chr1	204923931	204924104	GeneC|Exon_7	0	+	91	108
chr1	204923931	204924104	GeneC|Exon_7	0	+	92	108
chr1	204923931	204924104	GeneC|Exon_7	0	+	93	108
chr1	204923931	204924104	GeneC|Exon_7	0	+	94	109
chr1	204923931	204924104	GeneC|Exon_7	0	+	95	109
chr1	204923931	204924104	GeneC|Exon_7	0	+	96	109
chr1	204923931	204924104	GeneC|Exon_7	0	+	97	109
chr1	204923931	204924104	GeneC|Exon_7	0	+	98	108
chr1	204923931	204924104	GeneC|Exon_7	0	+	99	108
chr1	204923931	204924104	GeneC|Exon_7	0	+	100	108
chr1	204923931	204924104	GeneC|Exon_7	0	+	101	110
chr1	204923931	204924104	GeneC|Exon_7	0	+	102	116
chr1	204923931	204924104	GeneC|Exon_7	0	+	103	114
chr1	204923931	204924104	GeneC|Exon_7	0	+	104	114
chr1	204923931	204924104	GeneC|Exon_7	0	+	105	114
chr1	204923931	204924104	GeneC|Exon_7	0	+	106	112
chr1	204923931	204924104	GeneC|Exon_7	0	+	107	112
chr1	204923931	204924104	GeneC|Exon_7	0	+	108	111
chr1	204923931	204924104	GeneC|Exon_7	0	+	109	111
chr1	204923931	204924104	GeneC|Exon_7	0	+	110	111
chr1	204923931	204924104	GeneC|Exon_7	0	+	111	110
chr1	204923931	204924104	GeneC|Exon_7	0	+	112	110
chr1	204923931	204924104	GeneC|Exon_7	0	+	113	107
chr1	204923931	204924104	GeneC|Exon_7	0	+	114	108
chr1	204923931	204924104	GeneC|Exon_7	0	+	115	109
chr1	204923931	204924104	GeneC|Exon_7	0	+	116	110
chr1	204923931	204924104	GeneC|Exon_7	0	+	117	110
chr1	204923931	204924104	GeneC|Exon_7	0	+	118	109
chr1	204923931	204924104	GeneC|Exon_7	0	+	119	111
chr1	204923931	204924104	GeneC|Exon_7	0	+	120	111
chr1	204923931	204924104	GeneC|Exon_7	0	+	121	110
chr1	204923931	204924104	GeneC|Exon_7	0	+	122	110
chr1	204923931	204924104	GeneC|Exon_7	0	+	123	109
chr1	204923931	204924104	GeneC|Exon_7	0	+	124	109
chr1	204923931	204924104	GeneC|Exon_7	0	+	125	109
chr1	204923931	204924104	GeneC|Exon_7	0	+	126	105
chr1	204923931	204924104	GeneC|Exon_7	0	+	127	105
chr1	204923931	204924104	GeneC|Exon_7	0	+	128	103
chr1	204923931	204924104	GeneC|Exon_7	0	+	129	101
chr1	204923931	204924104	GeneC|Exon_7	0	+	130	101
chr1	204923931	204924104	GeneC|Exon_7	0	+	131	101
chr1	204923931	204924104	GeneC|Exon_7	0	+	132	99
chr1	204923931	204924104	GeneC|Exon_7	0	+	133	99
chr1	204923931	204924104	GeneC|Exon_7	0	+	134	98
chr1	204923931	204924104	GeneC|Exon_7	0	+	135	97
chr1	204923931	204924104	GeneC|Exon_7	0	+	136	96
chr1	204923931	204924104	GeneC|Exon_7	0	+	137	95
chr1	204923931	204924104	GeneC|Exon_7	0	+	138	93
chr1	204923931	204924104	GeneC|Exon_7	0	+	139	92
chr1	204923931	204924104	GeneC|Exon_7	0	+	140	91
chr1	204923931	204924104	GeneC|Exon_7	0	+	141	91
chr1	204923931	204924104	GeneC|Exon_7	0	+	142	91
chr1	204923931	204924104	GeneC|Exon_7	0	+	143	92
chr1	204923931	204924104	GeneC|Exon_7	0	+	144	91
chr1	204923931	204924104	GeneC|Exon_7	0	+	145	90
chr1	204923931	204924104	GeneC|Exon_7	0	+	146	89
chr1	204923931	204924104	GeneC|Exon_7	0	+	147	89
chr1	204923931	204924104	GeneC|Exon_7	0	+	148	88
chr1	204923931	204924104	GeneC|Exon_7	0	+	149	87
chr1	204923931	204924104	GeneC|Exon_7	0	+	150	87
chr1	204923931	204924104	GeneC|Exon_7	0	+	151	85
chr1	204923931	204924104	GeneC|Exon_7	0	+	152	85
chr1	204923931	204924104	GeneC|Exon_7	0	+	153	85
chr1	204923931	204924104	GeneC|Exon_7	0	+	154	85
chr1	204923931	204924104	GeneC|Exon_7	0	+	155	85
chr1	204923931	204924104	GeneC|Exon_7	0	+	156	88
chr1	204923931	204924104	GeneC|Exon_7	0	+	157	89
chr1	204923931	204924104	GeneC|Exon_7	0	+	158	93
chr1	204923931	204924104	GeneC|Exon_7	0	+	159	92
chr1	204923931	204924104	GeneC|Exon_7	0	+	160	91
chr1	204923931	204924104	GeneC|Exon_7	0	+	161	90
chr1	204923931	204924104	GeneC|Exon_7	0	+	162	89
chr1	204923931	204924104	GeneC|Exon_7	0	+	163	88
chr1	204923931	204924104	GeneC|Exon_7	0	+	164	86
chr1	204923931	204924104	GeneC|Exon_7	0	+	165	85
chr1	204923931	204924104	GeneC|Exon_7	0	+	166	84
chr1	204923931	204924104	GeneC|Exon_7	0	+	167	83
chr1	204923931	204924104	GeneC|Exon_7	0	+	168	83
chr1	204923931	204924104	GeneC|Exon_7	0	+	169	82
chr1	204923931	204924104	GeneC|Exon_7	0	+	170	81
chr1	204923931	204924104	GeneC|Exon_7	0	+	171	80
chr1	204923931	204924104	GeneC|Exon_7	0	+	172	79
chr1	204923931	204924104	GeneC|Exon_7	0	+	173	80
chr1	204926758	204926979	GeneC|Exon_8	0	+	1	118
chr1	204926758	204926979	GeneC|Exon_8	0	+	2	119
chr1	204926758	204926979	GeneC|Exon_8	0	+	3	119
chr1	204926758	204926979	GeneC|Exon_8	0	+	4	119
chr1	204926758	204926979	GeneC|Exon_8	0	+	5	122
chr1	204926758	204926979	GeneC|Exon_8	0	+	6	122
chr1	204926758	204926979	GeneC|Exon_8	0	+	7	124
chr1	204926758	204926979	GeneC|Exon_8	0	+	8	125
chr1	204926758	204926979	GeneC|Exon_8	0	+	9	126
chr1	204926758	204926979	GeneC|Exon_8	0	+	10	127
chr1	204926758	204926979	GeneC|Exon_8	0	+	11	128
chr1	204926758	204926979	GeneC|Exon_8	0	+	12	128
chr1	204926758	204926979	GeneC|Exon_8	0	+	13	128
chr1	204926758	204926979	GeneC|Exon_8	0	+	14	129
chr1	204926758	204926979	GeneC|Exon_8	0	+	15	130
chr1	204926758	204926979	GeneC|Exon_8	0	+	16	130
chr1	204926758	204926979	GeneC|Exon_8	0	+	17	130
chr1	204926758	204926979	GeneC|Exon_8	0	+	18	131
chr1	204926758	204926979	GeneC|Exon_8	0	+	19	129
chr1	204926758	204926979	GeneC|Exon_8	0	+	20	129
chr1	204926758	204926979	GeneC|Exon_8	0	+	21	130
chr1	204926758	204926979	GeneC|Exon_8	0	+	22	129
chr1	204926758	204926979	GeneC|Exon_8	0	+	23	129
chr1	204926758	204926979	GeneC|Exon_8	0	+	24	131
chr1	204926758	204926979	GeneC|Exon_8	0	+	25	129
chr1	204926758	204926979	GeneC|Exon_8	0	+	26	128
chr1	204926758	204926979	GeneC|Exon_8	0	+	27	126
chr1	204926758	204926979	GeneC|Exon_8	0	+	28	129
chr1	204926758	204926979	GeneC|Exon_8	0	+	29	129
chr1	204926758	204926979	GeneC|Exon_8	0	+	30	129
chr1	204926758	204926979	GeneC|Exon_8	0	+	31	131
chr1	204926758	204926979	GeneC|Exon_8	0	+	32	131
chr1	204926758	204926979	GeneC|Exon_8	0	+	33	131
chr1	204926758	204926979	GeneC|Exon_8	0	+	34	132
chr1	204926758	204926979	GeneC|Exon_8	0	+	35	134
chr1	204926758	204926979	GeneC|Exon_8	0	+	36	133
chr1	204926758	204926979	GeneC|Exon_8	0	+	37	131
chr1	204926758	204926979	GeneC|Exon_8	0	+	38	132
chr1	204926758	204926979	GeneC|Exon_8	0	+	39	133
chr1	204926758	204926979	GeneC|Exon_8	0	+	40	132
chr1	204926758	204926979	GeneC|Exon_8	0	+	41	132
chr1	204926758	204926979	GeneC|Exon_8	0	+	42	132
chr1	204926758	204926979	GeneC|Exon_8	0	+	43	132
chr1	204926758	204926979	GeneC|Exon_8	0	+	44	131
chr1	204926758	204926979	GeneC|Exon_8	0	+	45	129
chr1	204926758	204926979	GeneC|Exon_8	0	+	46	128
chr1	204926758	204926979	GeneC|Exon_8	0	+	47	131
chr1	204926758	204926979	GeneC|Exon_8	0	+	48	132
chr1	204926758	204926979	GeneC|Exon_8	0	+	49	132
chr1	204926758	204926979	GeneC|Exon_8	0	+	50	133
chr1	204926758	204926979	GeneC|Exon_8	0	+	51	133
chr1	204926758	204926979	GeneC|Exon_8	0	+	52	132
chr1	204926758	204926979	GeneC|Exon_8	0	+	53	132
chr1	204926758	204926979	GeneC|Exon_8	0	+	54	135
chr1	204926758	204926979	GeneC|Exon_8	0	+	55	136
chr1	204926758	204926979	GeneC|Exon_8	0	+	56	136
chr1	204926758	204926979	GeneC|Exon_8	0	+	57	136
chr1	204926758	204926979	GeneC|Exon_8	0	+	58	137
chr1	204926758	204926979	GeneC|Exon_8	0	+	59	137
chr1	204926758	204926979	GeneC|Exon_8	0	+	60	137
chr1	204926758	204926979	GeneC|Exon_8	0	+	61	137
chr1	204926758	204926979	GeneC|Exon_8	0	+	62	137
chr1	204926758	204926979	GeneC|Exon_8	0	+	63	136
chr1	204926758	204926979	GeneC|Exon_8	0	+	64	136
chr1	204926758	204926979	GeneC|Exon_8	0	+	65	134
chr1	204926758	204926979	GeneC|Exon_8	0	+	66	137
chr1	204926758	204926979	GeneC|Exon_8	0	+	67	137
chr1	204926758	204926979	GeneC|Exon_8	0	+	68	138
chr1	204926758	204926979	GeneC|Exon_8	0	+	69	138
chr1	204926758	204926979	GeneC|Exon_8	0	+	70	140
chr1	204926758	204926979	GeneC|Exon_8	0	+	71	140
chr1	204926758	204926979	GeneC|Exon_8	0	+	72	140
chr1	204926758	204926979	GeneC|Exon_8	0	+	73	138
chr1	204926758	204926979	GeneC|Exon_8	0	+	74	139
chr1	204926758	204926979	GeneC|Exon_8	0	+	75	140
chr1	204926758	204926979	GeneC|Exon_8	0	+	76	140
chr1	204926758	204926979	GeneC|Exon_8	0	+	77	139
chr1	204926758	204926979	GeneC|Exon_8	0	+	78	140
chr1	204926758	204926979	GeneC|Exon_8	0	+	79	142
chr1	204926758	204926979	GeneC|Exon_8	0	+	80	141
chr1	204926758	204926979	GeneC|Exon_8	0	+	81	139
chr1	204926758	204926979	GeneC|Exon_8	0	+	82	140
chr1	204926758	204926979	GeneC|Exon_8	0	+	83	139
chr1	204926758	204926979	GeneC|Exon_8	0	+	84	142
chr1	204926758	204926979	GeneC|Exon_8	0	+	85	143
chr1	204926758	204926979	GeneC|Exon_8	0	+	86	141
chr1	204926758	204926979	GeneC|Exon_8	0	+	87	140
chr1	204926758	204926979	GeneC|Exon_8	0	+	88	136
chr1	204926758	204926979	GeneC|Exon_8	0	+	89	137
chr1	204926758	204926979	GeneC|Exon_8	0	+	90	138
chr1	204926758	204926979	GeneC|Exon_8	0	+	91	142
chr1	204926758	204926979	GeneC|Exon_8	0	+	92	141
chr1	204926758	204926979	GeneC|Exon_8	0	+	93	143
chr1	204926758	204926979	GeneC|Exon_8	0	+	94	147
chr1	204926758	204926979	GeneC|Exon_8	0	+	95	147
chr1	204926758	204926979	GeneC|Exon_8	0	+	96	149
chr1	204926758	204926979	GeneC|Exon_8	0	+	97	150
chr1	204926758	204926979	GeneC|Exon_8	0	+	98	150
chr1	204926758	204926979	GeneC|Exon_8	0	+	99	152
chr1	204926758	204926979	GeneC|Exon_8	0	+	100	154
chr1	204926758	204926979	GeneC|Exon_8	0	+	101	152
chr1	204926758	204926979	GeneC|Exon_8	0	+	102	148
chr1	204926758	204926979	GeneC|Exon_8	0	+	103	146
chr1	204926758	204926979	GeneC|Exon_8	0	+	104	146
chr1	204926758	204926979	GeneC|Exon_8	0	+	105	146
chr1	204926758	204926979	GeneC|Exon_8	0	+	106	145
chr1	204926758	204926979	GeneC|Exon_8	0	+	107	145
chr1	204926758	204926979	GeneC|Exon_8	0	+	108	145
chr1	204926758	204926979	GeneC|Exon_8	0	+	109	145
chr1	204926758	204926979	GeneC|Exon_8	0	+	110	145
chr1	204926758	204926979	GeneC|Exon_8	0	+	111	145
chr1	204926758	204926979	GeneC|Exon_8	0	+	112	144
chr1	204926758	204926979	GeneC|Exon_8	0	+	113	145
chr1	204926758	204926979	GeneC|Exon_8	0	+	114	145
chr1	204926758	204926979	GeneC|Exon_8	0	+	115	143
chr1	204926758	204926979	GeneC|Exon_8	0	+	116	144
chr1	204926758	204926979	GeneC|Exon_8	0	+	117	144
chr1	204926758	204926979	GeneC|Exon_8	0	+	118	143
chr1	204926758	204926979	GeneC|Exon_8	0	+	119	142
chr1	204926758	204926979	GeneC|Exon_8	0	+	120	141
chr1	204926758	204926979	GeneC|Exon_8	0	+	121	141
chr1	204926758	204926979	GeneC|Exon_8	0	+	122	141
chr1	204926758	204926979	GeneC|Exon_8	0	+	123	141
chr1	204926758	204926979	GeneC|Exon_8	0	+	124	141
chr1	204926758	204926979	GeneC|Exon_8	0	+	125	140
chr1	204926758	204926979	GeneC|Exon_8	0	+	126	140
chr1	204926758	204926979	GeneC|Exon_8	0	+	127	138
chr1	204926758	204926979	GeneC|Exon_8	0	+	128	137
chr1	204926758	204926979	GeneC|Exon_8	0	+	129	139
chr1	204926758	204926979	GeneC|Exon_8	0	+	130	139
chr1	204926758	204926979	GeneC|Exon_8	0	+	131	136
chr1	204926758	204926979	GeneC|Exon_8	0	+	132	134
chr1	204926758	204926979	GeneC|Exon_8	0	+	133	133
chr1	204926758	204926979	GeneC|Exon_8	0	+	134	131
chr1	204926758	204926979	GeneC|Exon_8	0	+	135	130
chr1	204926758	204926979	GeneC|Exon_8	0	+	136	129
chr1	204926758	204926979	GeneC|Exon_8	0	+	137	131
chr1	204926758	204926979	GeneC|Exon_8	0	+	138	130
chr1	204926758	204926979	GeneC|Exon_8	0	+	139	131
chr1	204926758	204926979	GeneC|Exon_8	0	+	140	128
chr1	204926758	204926979	GeneC|Exon_8	0	+	141	129
chr1	204926758	204926979	GeneC|Exon_8	0	+	142	129
chr1	204926758	204926979	GeneC|Exon_8	0	+	143	126
chr1	204926758	204926979	GeneC|Exon_8	0	+	144	126
chr1	204926758	204926979	GeneC|Exon_8	0	+	145	128
chr1	204926758	204926979	GeneC|Exon_8	0	+	146	129
chr1	204926758	204926979	GeneC|Exon_8	0	+	147	131
chr1	204926758	204926979	GeneC|Exon_8	0	+	148	130
chr1	204926758	204926979	GeneC|Exon_8	0	+	149	130
chr1	204926758	204926979	GeneC|Exon_8	0	+	150	130
chr1	204926758	204926979	GeneC|Exon_8	0	+	151	129
chr1	204926758	204926979	GeneC|Exon_8	0	+	152	127
chr1	204926758	204926979	GeneC|Exon_8	0	+	153	127
chr1	204926758	204926979	GeneC|Exon_8	0	+	154	128
chr1	204926758	204926979	GeneC|Exon_8	0	+	155	128
chr1	204926758	204926979	GeneC|Exon_8	0	+	156	127
chr1	204926758	204926979	GeneC|Exon_8	0	+	157	128
chr1	204926758	204926979	GeneC|Exon_8	0	+	158	129
chr1	204926758	204926979	GeneC|Exon_8	0	+	159	126
chr1	204926758	204926979	GeneC|Exon_8	0	+	160	126
chr1	204926758	204926979	GeneC|Exon_8	0	+	161	125
chr1	204926758	204926979	GeneC|Exon_8	0	+	162	124
chr1	204926758	204926979	GeneC|Exon_8	0	+	163	124
chr1	204926758	204926979	GeneC|Exon_8	0	+	164	127
chr1	204926758	204926979	GeneC|Exon_8	0	+	165	127
chr1	204926758	204926979	GeneC|Exon_8	0	+	166	125
chr1	204926758	204926979	GeneC|Exon_8	0	+	167	123
chr1	204926758	204926979	GeneC|Exon_8	0	+	168	124
chr1	204926758	204926979	GeneC|Exon_8	0	+	169	124
chr1	204926758	204926979	GeneC|Exon_8	0	+	170	124
chr1	204926758	204926979	GeneC|Exon_8	0	+	171	124
chr1	204926758	204926979	GeneC|Exon_8	0	+	172	125
chr1	204926758	204926979	GeneC|Exon_8	0	+	173	124
chr1	204926758	204926979	GeneC|Exon_8	0	+	174	123
chr1	204926758	204926979	GeneC|Exon_8	0	+	175	121
chr1	204926758	204926979	GeneC|Exon_8	0	+	176	122
chr1	204926758	204926979	GeneC|Exon_8	0	+	177	123
chr1	204926758	204926979	GeneC|Exon_8	0	+	178	120
chr1	204926758	204926979	GeneC|Exon_8	0	+	179	118
chr1	204926758	204926979	GeneC|Exon_8	0	+	180	120
chr1	204926758	204926979	GeneC|Exon_8	0	+	181	119
chr1	204926758	204926979	GeneC|Exon_8	0	+	182	116
chr1	204926758	204926979	GeneC|Exon_8	0	+	183	117
chr1	204926758	204926979	GeneC|Exon_8	0	+	184	117
chr1	204926758	204926979	GeneC|Exon_8	0	+	185	117
chr1	204926758	204926979	GeneC|Exon_8	0	+	186	117
chr1	204926758	204926979	GeneC|Exon_8	0	+	187	118
chr1	204926758	204926979	GeneC|Exon_8	0	+	188	119
chr1	204926758	204926979	GeneC|Exon_8	0	+	189	118
chr1	204926758	204926979	GeneC|Exon_8	0	+	190	118
chr1	204926758	204926979	GeneC|Exon_8	0	+	191	119
chr1	204926758	204926979	GeneC|Exon_8	0	+	192	119
chr1	204926758	204926979	GeneC|Exon_8	0	+	193	119
chr1	204926758	204926979	GeneC|Exon_8	0	+	194	119
chr1	204926758	204926979	GeneC|Exon_8	0	+	195	120
chr1	204926758	204926979	GeneC|Exon_8	0	+	196	121
chr1	204926758	204926979	GeneC|Exon_8	0	+	197	121
chr1	204926758	204926979	GeneC|Exon_8	0	+	198	119
chr1	204926758	204926979	GeneC|Exon_8	0	+	199	120
chr1	204926758	204926979	GeneC|Exon_8	0	+	200	120
chr1	204926758	204926979	GeneC|Exon_8	0	+	201	116
chr1	204926758	204926979	GeneC|Exon_8	0	+	202	118
chr1	204926758	204926979	GeneC|Exon_8	0	+	203	119
chr1	204926758	204926979	GeneC|Exon_8	0	+	204	123
chr1	204926758	204926979	GeneC|Exon_8	0	+	205	122
chr1	204926758	204926979	GeneC|Exon_8	0	+	206	122
chr1	204926758	204926979	GeneC|Exon_8	0	+	207	123
chr1	204926758	204926979	GeneC|Exon_8	0	+	208	122
chr1	204926758	204926979	GeneC|Exon_8	0	+	209	121
chr1	204926758	204926979	GeneC|Exon_8	0	+	210	122
chr1	204926758	204926979	GeneC|Exon_8	0	+	211	120
chr1	204926758	204926979	GeneC|Exon_8	0	+	212	119
chr1	204926758	204926979	GeneC|Exon_8	0	+	213	117
chr1	204926758	204926979	GeneC|Exon_8	0	+	214	116
chr1	204926758	204926979	GeneC|Exon_8	0	+	215	116
chr1	204926758	204926979	GeneC|Exon_8	0	+	216	116
chr1	204926758	204926979	GeneC|Exon_8	0	+	217	113
chr1	204926758	204926979	GeneC|Exon_8	0	+	218	113
chr1	204926758	204926979	GeneC|Exon_8	0	+	219	112
chr1	204926758	204926979	GeneC|Exon_8	0	+	220	111
chr1	204926758	204926979	GeneC|Exon_8	0	+	221	109
chr1	204931210	204931311	GeneC|Exon_9	0	+	1	104
chr1	204931210	204931311	GeneC|Exon_9	0	+	2	104
chr1	204931210	204931311	GeneC|Exon_9	0	+	3	104
chr1	204931210	204931311	GeneC|Exon_9	0	+	4	104
chr1	204931210	204931311	GeneC|Exon_9	0	+	5	104
chr1	204931210	204931311	GeneC|Exon_9	0	+	6	105
chr1	204931210	204931311	GeneC|Exon_9	0	+	7	105
chr1	204931210	204931311	GeneC|Exon_9	0	+	8	105
chr1	204931210	204931311	GeneC|Exon_9	0	+	9	105
chr1	204931210	204931311	GeneC|Exon_9	0	+	10	104
chr1	204931210	204931311	GeneC|Exon_9	0	+	11	103
chr1	204931210	204931311	GeneC|Exon_9	0	+	12	105
chr1	204931210	204931311	GeneC|Exon_9	0	+	13	105
chr1	204931210	204931311	GeneC|Exon_9	0	+	14	106
chr1	204931210	204931311	GeneC|Exon_9	0	+	15	106
chr1	204931210	204931311	GeneC|Exon_9	0	+	16	108
chr1	204931210	204931311	GeneC|Exon_9	0	+	17	109
chr1	204931210	204931311	GeneC|Exon_9	0	+	18	109
chr1	204931210	204931311	GeneC|Exon_9	0	+	19	110
chr1	204931210	204931311	GeneC|Exon_9	0	+	20	110
chr1	204931210	204931311	GeneC|Exon_9	0	+	21	108
chr1	204931210	204931311	GeneC|Exon_9	0	+	22	108
chr1	204931210	204931311	GeneC|Exon_9	0	+	23	108
chr1	204931210	204931311	GeneC|Exon_9	0	+	24	110
chr1	204931210	204931311	GeneC|Exon_9	0	+	25	109
chr1	204931210	204931311	GeneC|Exon_9	0	+	26	111
chr1	204931210	204931311	GeneC|Exon_9	0	+	27	111
chr1	204931210	204931311	GeneC|Exon_9	0	+	28	112
chr1	204931210	204931311	GeneC|Exon_9	0	+	29	113
chr1	204931210	204931311	GeneC|Exon_9	0	+	30	113
chr1	204931210	204931311	GeneC|Exon_9	0	+	31	115
chr1	204931210	204931311	GeneC|Exon_9	0	+	32	114
chr1	204931210	204931311	GeneC|Exon_9	0	+	33	113
chr1	204931210	204931311	GeneC|Exon_9	0	+	34	113
chr1	204931210	204931311	GeneC|Exon_9	0	+	35	113
chr1	204931210	204931311	GeneC|Exon_9	0	+	36	113
chr1	204931210	204931311	GeneC|Exon_9	0	+	37	113
chr1	204931210	204931311	GeneC|Exon_9	0	+	38	112
chr1	204931210	204931311	GeneC|Exon_9	0	+	39	112
chr1	204931210	204931311	GeneC|Exon_9	0	+	40	113
chr1	204931210	204931311	GeneC|Exon_9	0	+	41	113
chr1	204931210	204931311	GeneC|Exon_9	0	+	42	113
chr1	204931210	204931311	GeneC|Exon_9	0	+	43	112
chr1	204931210	204931311	GeneC|Exon_9	0	+	44	110
chr1	204931210	204931311	GeneC|Exon_9	0	+	45	107
chr1	204931210	204931311	GeneC|Exon_9	0	+	46	105
chr1	204931210	204931311	GeneC|Exon_9	0	+	47	104
chr1	204931210	204931311	GeneC|Exon_9	0	+	48	106
chr1	204931210	204931311	GeneC|Exon_9	0	+	49	106
chr1	204931210	204931311	GeneC|Exon_9	0	+	50	106
chr1	204931210	204931311	GeneC|Exon_9	0	+	51	105
chr1	204931210	204931311	GeneC|Exon_9	0	+	52	104
chr1	204931210	204931311	GeneC|Exon_9	0	+	53	104
chr1	204931210	204931311	GeneC|Exon_9	0	+	54	103
chr1	204931210	204931311	GeneC|Exon_9	0	+	55	103
chr1	204931210	204931311	GeneC|Exon_9	0	+	56	102
chr1	204931210	204931311	GeneC|Exon_9	0	+	57	102
chr1	204931210	204931311	GeneC|Exon_9	0	+	58	103
chr1	204931210	204931311	GeneC|Exon_9	0	+	59	102
chr1	204931210	204931311	GeneC|Exon_9	0	+	60	102
chr1	204931210	204931311	GeneC|Exon_9	0	+	61	102
chr1	204931210	204931311	GeneC|Exon_9	0	+	62	101
chr1	204931210	204931311	GeneC|Exon_9	0	+	63	102
chr1	204931210	204931311	GeneC|Exon_9	0	+	64	104
chr1	204931210	204931311	GeneC|Exon_9	0	+	65	103
chr1	204931210	204931311	GeneC|Exon_9	0	+	66	104
chr1	204931210	204931311	GeneC|Exon_9	0	+	67	103
chr1	204931210	204931311	GeneC|Exon_9	0	+	68	103
chr1	204931210	204931311	GeneC|Exon_9	0	+	69	102
chr1	204931210	204931311	GeneC|Exon_9	0	+	70	103
chr1	204931210	204931311	GeneC|Exon_9	0	+	71	101
chr1	204931210	204931311	GeneC|Exon_9	0	+	72	101
chr1	204931210	204931311	GeneC|Exon_9	0	+	73	101
chr1	204931210	204931311	GeneC|Exon_9	0	+	74	100
chr1	204931210	204931311	GeneC|Exon_9	0	+	75	102
chr1	204931210	204931311	GeneC|Exon_9	0	+	76	103
chr1	204931210	204931311	GeneC|Exon_9	0	+	77	101
chr1	204931210	204931311	GeneC|Exon_9	0	+	78	101
chr1	204931210	204931311	GeneC|Exon_9	0	+	79	101
chr1	204931210	204931311	GeneC|Exon_9	0	+	80	102
chr1	204931210	204931311	GeneC|Exon_9	0	+	81	103
chr1	204931210	204931311	GeneC|Exon_9	0	+	82	102
chr1	204931210	204931311	GeneC|Exon_9	0	+	83	99
chr1	204931210	204931311	GeneC|Exon_9	0	+	84	99
chr1	204931210	204931311	GeneC|Exon_9	0	+	85	98
chr1	204931210	204931311	GeneC|Exon_9	0	+	86	97
chr1	204931210	204931311	GeneC|Exon_9	0	+	87	97
chr1	204931210	204931311	GeneC|Exon_9	0	+	88	97
chr1	204931210	204931311	GeneC|Exon_9	0	+	89	97
chr1	204931210	204931311	GeneC|Exon_9	0	+	90	96
chr1	204931210	204931311	GeneC|Exon_9	0	+	91	96
chr1	204931210	204931311	GeneC|Exon_9	0	+	92	97
chr1	204931210	204931311	GeneC|Exon_9	0	+	93	96
chr1	204931210	204931311	GeneC|Exon_9	0	+	94	96
chr1	204931210	204931311	GeneC|Exon_9	0	+	95	96
chr1	204931210	204931311	GeneC|Exon_9	0	+	96	96
chr1	204931210	204931311	GeneC|Exon_9	0	+	97	95
chr1	204931210	204931311	GeneC|Exon_9	0	+	98	94
chr1	204931210	204931311	GeneC|Exon_9	0	+	99	92
chr1	204931210	204931311	GeneC|Exon_9	0	+	100	90
chr1	204931210	204931311	GeneC|Exon_9	0	+	101	90
chr1	204937351	204937513	GeneC|Exon_10	0	+	1	100
chr1	204937351	204937513	GeneC|Exon_10	0	+	2	103
chr1	204937351	204937513	GeneC|Exon_10	0	+	3	103
chr1	204937351	204937513	GeneC|Exon_10	0	+	4	104
chr1	204937351	204937513	GeneC|Exon_10	0	+	5	104
chr1	204937351	204937513	GeneC|Exon_10	0	+	6	103
chr1	204937351	204937513	GeneC|Exon_10	0	+	7	103
chr1	204937351	204937513	GeneC|Exon_10	0	+	8	102
chr1	204937351	204937513	GeneC|Exon_10	0	+	9	101
chr1	204937351	204937513	GeneC|Exon_10	0	+	10	102
chr1	204937351	204937513	GeneC|Exon_10	0	+	11	102
chr1	204937351	204937513	GeneC|Exon_10	0	+	12	102
chr1	204937351	204937513	GeneC|Exon_10	0	+	13	104
chr1	204937351	204937513	GeneC|Exon_10	0	+	14	104
chr1	204937351	204937513	GeneC|Exon_10	0	+	15	104
chr1	204937351	204937513	GeneC|Exon_10	0	+	16	103
chr1	204937351	204937513	GeneC|Exon_10	0	+	17	102
chr1	204937351	204937513	GeneC|Exon_10	0	+	18	104
chr1	204937351	204937513	GeneC|Exon_10	0	+	19	104
chr1	204937351	204937513	GeneC|Exon_10	0	+	20	104
chr1	204937351	204937513	GeneC|Exon_10	0	+	21	104
chr1	204937351	204937513	GeneC|Exon_10	0	+	22	105
chr1	204937351	204937513	GeneC|Exon_10	0	+	23	105
chr1	204937351	204937513	GeneC|Exon_10	0	+	24	105
chr1	204937351	204937513	GeneC|Exon_10	0	+	25	105
chr1	204937351	204937513	GeneC|Exon_10	0	+	26	107
chr1	204937351	204937513	GeneC|Exon_10	0	+	27	103
chr1	204937351	204937513	GeneC|Exon_10	0	+	28	103
chr1	204937351	204937513	GeneC|Exon_10	0	+	29	102
chr1	204937351	204937513	GeneC|Exon_10	0	+	30	100
chr1	204937351	204937513	GeneC|Exon_10	0	+	31	100
chr1	204937351	204937513	GeneC|Exon_10	0	+	32	101
chr1	204937351	204937513	GeneC|Exon_10	0	+	33	99
chr1	204937351	204937513	GeneC|Exon_10	0	+	34	98
chr1	204937351	204937513	GeneC|Exon_10	0	+	35	98
chr1	204937351	204937513	GeneC|Exon_10	0	+	36	98
chr1	204937351	204937513	GeneC|Exon_10	0	+	37	97
chr1	204937351	204937513	GeneC|Exon_10	0	+	38	95
chr1	204937351	204937513	GeneC|Exon_10	0	+	39	94
chr1	204937351	204937513	GeneC|Exon_10	0	+	40	95
chr1	204937351	204937513	GeneC|Exon_10	0	+	41	94
chr1	204937351	204937513	GeneC|Exon_10	0	+	42	94
chr1	204937351	204937513	GeneC|Exon_10	0	+	43	94
chr1	204937351	204937513	GeneC|Exon_10	0	+	44	93
chr1	204937351	204937513	GeneC|Exon_10	0	+	45	93
chr1	204937351	204937513	GeneC|Exon_10	0	+	46	94
chr1	204937351	204937513	GeneC|Exon_10	0	+	47	94
chr1	204937351	204937513	GeneC|Exon_10	0	+	48	95
chr1	204937351	204937513	GeneC|Exon_10	0	+	49	96
chr1	204937351	204937513	GeneC|Exon_10	0	+	50	98
chr1	204937351	204937513	GeneC|Exon_10	0	+	51	98
chr1	204937351	204937513	GeneC|Exon_10	0	+	52	98
chr1	204937351	204937513	GeneC|Exon_10	0	+	53	97
chr1	204937351	204937513	GeneC|Exon_10	0	+	54	97
chr1	204937351	204937513	GeneC|Exon_10	0	+	55	99
chr1	204937351	204937513	GeneC|Exon_10	0	+	56	99
chr1	204937351	204937513	GeneC|Exon_10	0	+	57	98
chr1	204937351	204937513	GeneC|Exon_10	0	+	58	102
chr1	204937351	204937513	GeneC|Exon_10	0	+	59	104
chr1	204937351	204937513	GeneC|Exon_10	0	+	60	104
chr1	204937351	204937513	GeneC|Exon_10	0	+	61	103
chr1	204937351	204937513	GeneC|Exon_10	0	+	62	102
chr1	204937351	204937513	GeneC|Exon_10	0	+	63	102
chr1	204937351	204937513	GeneC|Exon_10	0	+	64	102
chr1	204937351	204937513	GeneC|Exon_10	0	+	65	103
chr1	204937351	204937513	GeneC|Exon_10	0	+	66	103
chr1	204937351	204937513	GeneC|Exon_10	0	+	67	104
chr1	204937351	204937513	GeneC|Exon_10	0	+	68	104
chr1	204937351	204937513	GeneC|Exon_10	0	+	69	103
chr1	204937351	204937513	GeneC|Exon_10	0	+	70	100
chr1	204937351	204937513	GeneC|Exon_10	0	+	71	100
chr1	204937351	204937513	GeneC|Exon_10	0	+	72	99
chr1	204937351	204937513	GeneC|Exon_10	0	+	73	99
chr1	204937351	204937513	GeneC|Exon_10	0	+	74	99
chr1	204937351	204937513	GeneC|Exon_10	0	+	75	99
chr1	204937351	204937513	GeneC|Exon_10	0	+	76	95
chr1	204937351	204937513	GeneC|Exon_10	0	+	77	94
chr1	204937351	204937513	GeneC|Exon_10	0	+	78	93
chr1	204937351	204937513	GeneC|Exon_10	0	+	79	93
chr1	204937351	204937513	GeneC|Exon_10	0	+	80	92
chr1	204937351	204937513	GeneC|Exon_10	0	+	81	93
chr1	204937351	204937513	GeneC|Exon_10	0	+	82	94
chr1	204937351	204937513	GeneC|Exon_10	0	+	83	93
chr1	204937351	204937513	GeneC|Exon_10	0	+	84	95
chr1	204937351	204937513	GeneC|Exon_10	0	+	85	96
chr1	204937351	204937513	GeneC|Exon_10	0	+	86	98
chr1	204937351	204937513	GeneC|Exon_10	0	+	87	98
chr1	204937351	204937513	GeneC|Exon_10	0	+	88	98
chr1	204937351	204937513	GeneC|Exon_10	0	+	89	99
chr1	204937351	204937513	GeneC|Exon_10	0	+	90	99
chr1	204937351	204937513	GeneC|Exon_10	0	+	91	96
chr1	204937351	204937513	GeneC|Exon_10	0	+	92	94
chr1	204937351	204937513	GeneC|Exon_10	0	+	93	93
chr1	204937351	204937513	GeneC|Exon_10	0	+	94	93
chr1	204937351	204937513	GeneC|Exon_10	0	+	95	93
chr1	204937351	204937513	GeneC|Exon_10	0	+	96	92
chr1	204937351	204937513	GeneC|Exon_10	0	+	97	91
chr1	204937351	204937513	GeneC|Exon_10	0	+	98	92
chr1	204937351	204937513	GeneC|Exon_10	0	+	99	90
chr1	204937351	204937513	GeneC|Exon_10	0	+	100	90
chr1	204937351	204937513	GeneC|Exon_10	0	+	101	90
chr1	204937351	204937513	GeneC|Exon_10	0	+	102	91
chr1	204937351	204937513	GeneC|Exon_10	0	+	103	91
chr1	204937351	204937513	GeneC|Exon_10	0	+	104	92
chr1	204937351	204937513	GeneC|Exon_10	0	+	105	92
chr1	204937351	204937513	GeneC|Exon_10	0	+	106	93
chr1	204937351	204937513	GeneC|Exon_10	0	+	107	93
chr1	204937351	204937513	GeneC|Exon_10	0	+	108	93
chr1	204937351	204937513	GeneC|Exon_10	0	+	109	94
chr1	204937351	204937513	GeneC|Exon_10	0	+	110	93
chr1	204937351	204937513	GeneC|Exon_10	0	+	111	93
chr1	204937351	204937513	GeneC|Exon_10	0	+	112	91
chr1	204937351	204937513	GeneC|Exon_10	0	+	113	90
chr1	204937351	204937513	GeneC|Exon_10	0	+	114	91
chr1	204937351	204937513	GeneC|Exon_10	0	+	115	90
chr1	204937351	204937513	GeneC|Exon_10	0	+	116	90
chr1	204937351	204937513	GeneC|Exon_10	0	+	117	90
chr1	204937351	204937513	GeneC|Exon_10	0	+	118	91
chr1	204937351	204937513	GeneC|Exon_10	0	+	119	91
chr1	204937351	204937513	GeneC|Exon_10	0	+	120	90
chr1	204937351	204937513	GeneC|Exon_10	0	+	121	91
chr1	204937351	204937513	GeneC|Exon_10	0	+	122	92
chr1	204937351	204937513	GeneC|Exon_10	0	+	123	93
chr1	204937351	204937513	GeneC|Exon_10	0	+	124	92
chr1	204937351	204937513	GeneC|Exon_10	0	+	125	90
chr1	204937351	204937513	GeneC|Exon_10	0	+	126	91
chr1	204937351	204937513	GeneC|Exon_10	0	+	127	91
chr1	204937351	204937513	GeneC|Exon_10	0	+	128	92
chr1	204937351	204937513	GeneC|Exon_10	0	+	129	92
chr1	204937351	204937513	GeneC|Exon_10	0	+	130	92
chr1	204937351	204937513	GeneC|Exon_10	0	+	131	92
chr1	204937351	204937513	GeneC|Exon_10	0	+	132	89
chr1	204937351	204937513	GeneC|Exon_10	0	+	133	86
chr1	204937351	204937513	GeneC|Exon_10	0	+	134	87
chr1	204937351	204937513	GeneC|Exon_10	0	+	135	89
chr1	204937351	204937513	GeneC|Exon_10	0	+	136	88
chr1	204937351	204937513	GeneC|Exon_10	0	+	137	87
chr1	204937351	204937513	GeneC|Exon_10	0	+	138	85
chr1	204937351	204937513	GeneC|Exon_10	0	+	139	84
chr1	204937351	204937513	GeneC|Exon_10	0	+	140	84
[truncated: 156,337 more rows]
