# Supplementary material for: A Robust Protocol to Increase NimbleGen SeqCap EZ Multiplexing Capacity to 96 Samples
Source: PLoS One. 2015 Apr 14;10(4):e0123872. doi: 10.1371/journal.pone.0123872 (PMC4397063; doi:10.1371/journal.pone.0123872)
Supplement: S1 Dataset — (GZ) [file pone.0123872.s005.gz › Raw_Data/sampleG/sampleG.TargetCoverage.txt]

chr10	61786005	61789634	GeneA|Exon_50	0	-	4327	3629	3629	1.0000000
chr10	61802379	61802567	GeneA|Exon_49	0	-	355	188	188	1.0000000
chr10	61815365	61815844	GeneA|Exon_48	0	-	670	479	479	1.0000000
chr10	61819047	61819238	GeneA|Exon_47	0	-	346	191	191	1.0000000
chr10	61819405	61819814	GeneA|Exon_46	0	-	624	409	409	1.0000000
chr10	61822818	61823062	GeneA|Exon_45	0	-	450	244	244	1.0000000
chr10	61823864	61824096	GeneA|Exon_44	0	-	449	232	232	1.0000000
chr10	61827642	61827817	GeneA|Exon_43	0	-	339	175	175	1.0000000
chr10	61828344	61836256	GeneA|Exon_42	0	-	9421	7912	7912	1.0000000
chr10	61840244	61840426	GeneA|Exon_41	0	-	371	182	182	1.0000000
chr10	61841857	61841984	GeneA|Exon_40	0	-	281	127	127	1.0000000
chr10	61842322	61842545	GeneA|Exon_39	0	-	432	223	223	1.0000000
chr10	61843199	61843425	GeneA|Exon_38	0	-	418	226	226	1.0000000
chr10	61844309	61844638	GeneA|Exon_37	0	-	528	329	329	1.0000000
chr10	61844864	61845061	GeneA|Exon_36	0	-	359	197	197	1.0000000
chr10	61846384	61846692	GeneA|Exon_35	0	-	430	308	308	1.0000000
chr10	61847854	61848166	GeneA|Exon_34	0	-	501	312	312	1.0000000
chr10	61865612	61865867	GeneA|Exon_33	0	-	443	255	255	1.0000000
chr10	61868537	61868862	GeneA|Exon_32	0	-	516	325	325	1.0000000
chr10	61873932	61874139	GeneA|Exon_31	0	-	396	207	207	1.0000000
chr10	61893978	61894181	GeneA|Exon_30	0	-	335	203	203	1.0000000
chr10	61898671	61898895	GeneA|Exon_29	0	-	404	224	224	1.0000000
chr10	61900059	61900824	GeneA|Exon_28	0	-	996	765	765	1.0000000
chr10	61905675	61905829	GeneA|Exon_27	0	-	234	154	154	1.0000000
chr10	61926298	61926461	GeneA|Exon_26	0	-	300	163	163	1.0000000
chr10	61926531	61926704	GeneA|Exon_25	0	-	291	173	173	1.0000000
chr10	61932015	61932211	GeneA|Exon_24	0	-	308	196	196	1.0000000
chr10	61932607	61932806	GeneA|Exon_23	0	-	392	199	199	1.0000000
chr10	61932795	61932994	GeneA|Exon_22	0	-	311	199	199	1.0000000
chr10	61941036	61941235	GeneA|Exon_21	0	-	338	199	199	1.0000000
chr10	61946422	61946720	GeneA|Exon_20	0	-	460	298	298	1.0000000
chr10	61955852	61956051	GeneA|Exon_19	0	-	297	199	199	1.0000000
chr10	61956234	61956433	GeneA|Exon_18	0	-	373	199	199	1.0000000
chr10	61958047	61958345	GeneA|Exon_17	0	-	419	298	298	1.0000000
chr10	61959836	61960035	GeneA|Exon_16	0	-	318	199	199	1.0000000
chr10	61962709	61962908	GeneA|Exon_15	0	-	320	199	199	1.0000000
chr10	61965499	61965698	GeneA|Exon_14	0	-	352	199	199	1.0000000
chr10	61967743	61968041	GeneA|Exon_13	0	-	398	298	298	1.0000000
chr10	61973119	61973318	GeneA|Exon_12	0	-	383	199	199	1.0000000
chr10	61994395	61994594	GeneA|Exon_11	0	-	401	199	199	1.0000000
chr10	62021566	62021765	GeneA|Exon_10	0	-	344	199	199	1.0000000
chr10	62023542	62023828	GeneA|Exon_9	0	-	409	286	286	1.0000000
chr10	62029838	62030037	GeneA|Exon_8	0	-	355	199	199	1.0000000
chr10	62038481	62038680	GeneA|Exon_7	0	-	323	199	199	1.0000000
chr10	62038757	62038956	GeneA|Exon_6	0	-	355	199	199	1.0000000
chr10	62039245	62039447	GeneA|Exon_5	0	-	373	202	202	1.0000000
chr10	62149132	62149684	GeneA|Exon_4	0	-	759	552	552	1.0000000
chr10	62332172	62332764	GeneA|Exon_3	0	-	787	592	592	1.0000000
chr10	62374893	62375032	GeneA|Exon_2	0	-	259	139	139	1.0000000
chr10	62492970	62493334	GeneA|Exon_1	0	-	232	364	364	1.0000000
chr19	40973075	40973237	GeneB|Exon_1	0	+	35	162	162	1.0000000
chr19	40978488	40978722	GeneB|Exon_2	0	+	282	234	234	1.0000000
chr19	40993578	40993780	GeneB|Exon_3	0	+	328	202	202	1.0000000
chr19	40995956	40996180	GeneB|Exon_4	0	+	339	224	224	1.0000000
chr19	40998844	40998986	GeneB|Exon_5	0	+	270	142	142	1.0000000
chr19	41000778	41000909	GeneB|Exon_6	0	+	201	131	131	1.0000000
chr19	41003370	41003536	GeneB|Exon_7	0	+	232	166	166	1.0000000
chr19	41007802	41007965	GeneB|Exon_8	0	+	354	163	163	1.0000000
chr19	41008009	41008247	GeneB|Exon_9	0	+	417	238	238	1.0000000
chr19	41008271	41008439	GeneB|Exon_10	0	+	320	168	168	1.0000000
chr19	41008656	41008865	GeneB|Exon_11	0	+	383	209	209	1.0000000
chr19	41009711	41010064	GeneB|Exon_12	0	+	458	353	353	1.0000000
chr19	41012117	41012318	GeneB|Exon_13	0	+	250	201	201	1.0000000
chr19	41018487	41019486	GeneB|Exon_14	0	+	554	999	999	1.0000000
chr19	41021192	41021380	GeneB|Exon_15	0	+	325	188	188	1.0000000
chr19	41025282	41026083	GeneB|Exon_16	0	+	608	801	801	1.0000000
chr19	41029318	41029571	GeneB|Exon_17	0	+	391	253	253	1.0000000
chr19	41034922	41035063	GeneB|Exon_18	0	+	264	141	141	1.0000000
chr19	41036369	41036522	GeneB|Exon_19	0	+	9	153	153	1.0000000
chr19	41038506	41038703	GeneB|Exon_20	0	+	302	197	197	1.0000000
chr19	41039961	41040275	GeneB|Exon_21	0	+	434	314	314	1.0000000
chr19	41055069	41055344	GeneB|Exon_22	0	+	217	275	275	1.0000000
chr19	41056118	41056258	GeneB|Exon_23	0	+	302	140	140	1.0000000
chr19	41060027	41060356	GeneB|Exon_24	0	+	308	329	329	1.0000000
chr19	41060396	41060577	GeneB|Exon_25	0	+	287	181	181	1.0000000
chr19	41061964	41062219	GeneB|Exon_26	0	+	364	255	255	1.0000000
chr19	41062903	41063334	GeneB|Exon_27	0	+	557	431	431	1.0000000
chr19	41066039	41066683	GeneB|Exon_28	0	+	763	644	644	1.0000000
chr19	41071303	41071492	GeneB|Exon_29	0	+	294	189	189	1.0000000
chr19	41071541	41071676	GeneB|Exon_30	0	+	278	135	135	1.0000000
chr19	41072043	41072290	GeneB|Exon_31	0	+	358	247	247	1.0000000
chr19	41073543	41074213	GeneB|Exon_32	0	+	632	670	670	1.0000000
chr19	41075537	41075657	GeneB|Exon_33	0	+	230	120	120	1.0000000
chr19	41076316	41076659	GeneB|Exon_34	0	+	318	343	343	1.0000000
chr19	41077899	41078123	GeneB|Exon_35	0	+	363	224	224	1.0000000
chr19	41078218	41078311	GeneB|Exon_36	0	+	197	93	93	1.0000000
chr19	41081291	41082415	GeneB|Exon_37	0	+	1254	1124	1124	1.0000000
chr1	204797731	204797935	GeneC|Exon_1	0	+	85	204	204	1.0000000
chr1	204889734	204889893	GeneC|Exon_2	0	+	282	159	159	1.0000000
chr1	204913328	204913559	GeneC|Exon_3	0	+	341	231	231	1.0000000
chr1	204919659	204919727	GeneC|Exon_4	0	+	241	68	68	1.0000000
chr1	204921113	204921269	GeneC|Exon_5	0	+	276	156	156	1.0000000
chr1	204923290	204923537	GeneC|Exon_6	0	+	380	247	247	1.0000000
chr1	204923931	204924104	GeneC|Exon_7	0	+	249	173	173	1.0000000
chr1	204926758	204926979	GeneC|Exon_8	0	+	404	221	221	1.0000000
chr1	204931210	204931311	GeneC|Exon_9	0	+	229	101	101	1.0000000
chr1	204937351	204937513	GeneC|Exon_10	0	+	268	162	162	1.0000000
chr1	204937900	204938135	GeneC|Exon_11	0	+	422	235	235	1.0000000
chr1	204939718	204939900	GeneC|Exon_12	0	+	314	182	182	1.0000000
chr1	204942378	204942572	GeneC|Exon_13	0	+	309	194	194	1.0000000
chr1	204943281	204943443	GeneC|Exon_14	0	+	329	162	162	1.0000000
chr1	204943759	204943976	GeneC|Exon_15	0	+	413	217	217	1.0000000
chr1	204944373	204944571	GeneC|Exon_16	0	+	394	198	198	1.0000000
chr1	204945773	204946299	GeneC|Exon_17	0	+	735	526	526	1.0000000
chr1	204946783	204946878	GeneC|Exon_18	0	+	223	95	95	1.0000000
chr1	204948070	204948222	GeneC|Exon_19	0	+	280	152	152	1.0000000
chr1	204948464	204948712	GeneC|Exon_20	0	+	372	248	248	1.0000000
chr1	204949472	204949593	GeneC|Exon_21	0	+	300	121	121	1.0000000
chr1	204950900	204951173	GeneC|Exon_22	0	+	385	273	273	1.0000000
chr1	204953129	204953295	GeneC|Exon_23	0	+	304	166	166	1.0000000
chr1	204955012	204955267	GeneC|Exon_24	0	+	375	255	255	1.0000000
chr1	204956520	204956693	GeneC|Exon_25	0	+	315	173	173	1.0000000
chr1	204957735	204957959	GeneC|Exon_26	0	+	378	224	224	1.0000000
chr1	204960394	204960459	GeneC|Exon_27	0	+	160	65	65	1.0000000
chr1	204966272	204966559	GeneC|Exon_28	0	+	464	287	287	1.0000000
chr1	204970272	204970439	GeneC|Exon_29	0	+	312	167	167	1.0000000
chr1	204971698	204971901	GeneC|Exon_30	0	+	328	203	203	1.0000000
chr1	204978659	204978841	GeneC|Exon_31	0	+	284	182	182	1.0000000
chr1	204981899	204982019	GeneC|Exon_32	0	+	222	120	120	1.0000000
chr1	204985410	204992000	GeneC|Exon_33	0	+	8139	6590	6590	1.0000000
chr7	107788020	107790617	GeneD|Exon_33	0	-	3311	2597	2597	1.0000000
chr7	107799882	107800011	GeneD|Exon_32	0	-	262	129	129	1.0000000
chr7	107800780	107800962	GeneD|Exon_31	0	-	329	182	182	1.0000000
chr7	107807340	107807543	GeneD|Exon_30	0	-	363	203	203	1.0000000
chr7	107808696	107808872	GeneD|Exon_29	0	-	332	176	176	1.0000000
chr7	107815741	107815827	GeneD|Exon_28	0	-	230	86	86	1.0000000
chr7	107816849	107817076	GeneD|Exon_27	0	-	429	227	227	1.0000000
chr7	107818409	107818582	GeneD|Exon_26	0	-	299	173	173	1.0000000
chr7	107820641	107820896	GeneD|Exon_25	0	-	403	255	255	1.0000000
chr7	107822240	107822406	GeneD|Exon_24	0	-	283	166	166	1.0000000
chr7	107823113	107823389	GeneD|Exon_23	0	-	430	276	276	1.0000000
chr7	107824659	107824780	GeneD|Exon_22	0	-	271	121	121	1.0000000
chr7	107824835	107825083	GeneD|Exon_21	0	-	438	248	248	1.0000000
chr7	107830063	107830215	GeneD|Exon_20	0	-	332	152	152	1.0000000
chr7	107831672	107831752	GeneD|Exon_19	0	-	218	80	80	1.0000000
chr7	107832147	107832322	GeneD|Exon_18	0	-	331	175	175	1.0000000
chr7	107834442	107834640	GeneD|Exon_17	0	-	356	198	198	1.0000000
chr7	107834680	107834897	GeneD|Exon_16	0	-	424	217	217	1.0000000
chr7	107836179	107836341	GeneD|Exon_15	0	-	302	162	162	1.0000000
chr7	107838374	107838568	GeneD|Exon_14	0	-	349	194	194	1.0000000
chr7	107847946	107848128	GeneD|Exon_13	0	-	353	182	182	1.0000000
chr7	107849839	107850074	GeneD|Exon_12	0	-	430	235	235	1.0000000
chr7	107864143	107864305	GeneD|Exon_11	0	-	315	162	162	1.0000000
chr7	107866063	107866170	GeneD|Exon_10	0	-	274	107	107	1.0000000
chr7	107866626	107866847	GeneD|Exon_9	0	-	408	221	221	1.0000000
chr7	107871449	107871622	GeneD|Exon_8	0	-	298	173	173	1.0000000
chr7	107872744	107872991	GeneD|Exon_7	0	-	423	247	247	1.0000000
chr7	107875001	107875157	GeneD|Exon_6	0	-	299	156	156	1.0000000
chr7	107878170	107878238	GeneD|Exon_5	0	-	211	68	68	1.0000000
chr7	107880377	107880639	GeneD|Exon_4	0	-	416	262	262	1.0000000
chr7	107953083	107953200	GeneD|Exon_3	0	-	271	117	117	1.0000000
chr7	108039854	108040062	GeneD|Exon_2	0	-	284	208	208	1.0000000
chr7	108096661	108096891	GeneD|Exon_1	0	-	123	230	230	1.0000000
chr20	62037491	62038753	GeneE|Exon_17	0	-	1194	1262	1262	1.0000000
chr20	62039740	62039914	GeneE|Exon_16	0	-	277	174	174	1.0000000
chr20	62044777	62044959	GeneE|Exon_15	0	-	233	182	182	1.0000000
chr20	62045415	62045571	GeneE|Exon_14	0	-	214	156	156	1.0000000
chr20	62046230	62046504	GeneE|Exon_13	0	-	322	274	274	1.0000000
chr20	62050946	62051050	GeneE|Exon_12	0	-	190	104	104	1.0000000
chr20	62055504	62055584	GeneE|Exon_11	0	-	140	80	80	1.0000000
chr20	62059694	62059813	GeneE|Exon_10	0	-	174	119	119	1.0000000
chr20	62062667	62062747	GeneE|Exon_9	0	-	188	80	80	1.0000000
chr20	62065006	62065281	GeneE|Exon_8	0	-	449	275	275	1.0000000
chr20	62069952	62070098	GeneE|Exon_7	0	-	257	146	146	1.0000000
chr20	62070925	62071086	GeneE|Exon_6	0	-	244	161	161	1.0000000
chr20	62073733	62073909	GeneE|Exon_5	0	-	276	176	176	1.0000000
chr20	62075986	62076212	GeneE|Exon_4	0	-	257	226	226	1.0000000
chr20	62076565	62076742	GeneE|Exon_3	0	-	333	177	177	1.0000000
chr20	62078074	62078215	GeneE|Exon_2	0	-	232	141	141	1.0000000
chr20	62103495	62104043	GeneE|Exon_1	0	-	294	548	548	1.0000000
chr8	133133054	133142268	GeneF|Exon_16	0	-	11030	9214	9214	1.0000000
chr8	133144401	133144536	GeneF|Exon_15	0	-	275	135	135	1.0000000
chr8	133146511	133146660	GeneF|Exon_14	0	-	312	149	149	1.0000000
chr8	133150106	133150288	GeneF|Exon_13	0	-	373	182	182	1.0000000
chr8	133152297	133152450	GeneF|Exon_12	0	-	306	153	153	1.0000000
chr8	133153350	133153603	GeneF|Exon_11	0	-	464	253	253	1.0000000
chr8	133175689	133175766	GeneF|Exon_10	0	-	204	77	77	1.0000000
chr8	133182555	133182700	GeneF|Exon_9	0	-	339	145	145	1.0000000
chr8	133184819	133184965	GeneF|Exon_8	0	-	289	146	146	1.0000000
chr8	133186460	133186621	GeneF|Exon_7	0	-	336	161	161	1.0000000
chr8	133187674	133187880	GeneF|Exon_6	0	-	355	206	206	1.0000000
chr8	133192378	133192601	GeneF|Exon_5	0	-	327	223	223	1.0000000
chr8	133196462	133196639	GeneF|Exon_4	0	-	307	177	177	1.0000000
chr8	133198312	133198453	GeneF|Exon_3	0	-	259	141	141	1.0000000
chr8	133459422	133459534	GeneF|Exon_2	0	-	291	112	112	1.0000000
chr8	133492368	133493054	GeneF|Exon_1	0	-	359	686	686	1.0000000
chr2	166845619	166848957	GeneG|Exon_28	0	-	4723	3338	3338	1.0000000
chr2	166850630	166850951	GeneG|Exon_27	0	-	594	321	321	1.0000000
chr2	166852497	166852652	GeneG|Exon_26	0	-	296	155	155	1.0000000
chr2	166854522	166854710	GeneG|Exon_25	0	-	412	188	188	1.0000000
chr2	166856207	166856311	GeneG|Exon_24	0	-	286	104	104	1.0000000
chr2	166858956	166859288	GeneG|Exon_23	0	-	507	332	332	1.0000000
chr2	166866203	166866376	GeneG|Exon_22	0	-	427	173	173	1.0000000
chr2	166868593	166868817	GeneG|Exon_21	0	-	555	224	224	1.0000000
chr2	166870228	166870433	GeneG|Exon_20	0	-	349	205	205	1.0000000
chr2	166872091	166872262	GeneG|Exon_19	0	-	326	171	171	1.0000000
chr2	166892532	166893065	GeneG|Exon_18	0	-	932	533	533	1.0000000
chr2	166894260	166894667	GeneG|Exon_17	0	-	897	407	407	1.0000000
chr2	166895907	166896131	GeneG|Exon_16	0	-	409	224	224	1.0000000
chr2	166897715	166898004	GeneG|Exon_15	0	-	576	289	289	1.0000000
chr2	166898776	166898959	GeneG|Exon_14	0	-	376	183	183	1.0000000
chr2	166900153	166900584	GeneG|Exon_13	0	-	682	431	431	1.0000000
chr2	166901527	166901862	GeneG|Exon_12	0	-	510	335	335	1.0000000
chr2	166903254	166903511	GeneG|Exon_11	0	-	571	257	257	1.0000000
chr2	166904111	166904303	GeneG|Exon_10	0	-	419	192	192	1.0000000
chr2	166905370	166905484	GeneG|Exon_9	0	-	267	114	114	1.0000000
chr2	166908203	166908523	GeneG|Exon_8	0	-	535	320	320	1.0000000
chr2	166909336	166909478	GeneG|Exon_7	0	-	383	142	142	1.0000000
chr2	166911122	166911301	GeneG|Exon_6	0	-	392	179	179	1.0000000
chr2	166912895	166913033	GeneG|Exon_5	0	-	285	138	138	1.0000000
chr2	166915052	166915223	GeneG|Exon_4	0	-	471	171	171	1.0000000
chr2	166929842	166930205	GeneG|Exon_3	0	-	675	363	363	1.0000000
chr2	166934194	166934336	GeneG|Exon_2	0	-	96	142	142	1.0000000
chr2	167005531	167005692	GeneG|Exon_1	0	-	375	161	161	1.0000000
chr2	166095861	166096175	GeneH|Exon_1	0	+	448	314	314	1.0000000
chr2	166150315	166150670	GeneH|Exon_2	0	+	414	355	355	1.0000000
chr2	166152257	166152625	GeneH|Exon_3	0	+	821	368	368	1.0000000
chr2	166153501	166153670	GeneH|Exon_4	0	+	428	169	169	1.0000000
chr2	166164332	166164472	GeneH|Exon_5	0	+	346	140	140	1.0000000
chr2	166165150	166165329	GeneH|Exon_6	0	+	385	179	179	1.0000000
chr2	166165649	166165791	GeneH|Exon_7	0	+	543	142	142	1.0000000
chr2	166165836	166165978	GeneH|Exon_8	0	+	626	142	142	1.0000000
chr2	166166807	166167130	GeneH|Exon_9	0	+	604	323	323	1.0000000
chr2	166168509	166168623	GeneH|Exon_10	0	+	281	114	114	1.0000000
chr2	166170104	166170296	GeneH|Exon_11	0	+	585	192	192	1.0000000
chr2	166170386	166170643	GeneH|Exon_12	0	+	719	257	257	1.0000000
chr2	166171955	166172293	GeneH|Exon_13	0	+	492	338	338	1.0000000
chr2	166179640	166180035	GeneH|Exon_14	0	+	669	395	395	1.0000000
chr2	166183336	166183519	GeneH|Exon_15	0	+	366	183	183	1.0000000
chr2	166187814	166188103	GeneH|Exon_16	0	+	646	289	289	1.0000000
chr2	166198780	166199004	GeneH|Exon_17	0	+	432	224	224	1.0000000
chr2	166201039	166201446	GeneH|Exon_18	0	+	966	407	407	1.0000000
chr2	166210676	166211206	GeneH|Exon_19	0	+	1019	530	530	1.0000000
chr2	166221627	166221798	GeneH|Exon_20	0	+	277	171	171	1.0000000
chr2	166223701	166223906	GeneH|Exon_21	0	+	369	205	205	1.0000000
chr2	166226610	166226834	GeneH|Exon_22	0	+	518	224	224	1.0000000
chr2	166229709	166229882	GeneH|Exon_23	0	+	406	173	173	1.0000000
chr2	166231169	166231501	GeneH|Exon_24	0	+	567	332	332	1.0000000
chr2	166234081	166234185	GeneH|Exon_25	0	+	304	104	104	1.0000000
chr2	166237076	166237264	GeneH|Exon_26	0	+	497	188	188	1.0000000
chr2	166237577	166237732	GeneH|Exon_27	0	+	380	155	155	1.0000000
chr2	166243230	166243551	GeneH|Exon_28	0	+	687	321	321	1.0000000
chr2	166245113	166248870	GeneH|Exon_29	0	+	5752	3757	3757	1.0000000
chr12	51984969	51985168	GeneI|Exon_1	0	+	19	199	199	1.0000000
chr12	52056522	52056902	GeneI|Exon_2	0	+	591	380	380	1.0000000
chr12	52077932	52078101	GeneI|Exon_3	0	+	284	169	169	1.0000000
chr12	52080126	52080266	GeneI|Exon_4	0	+	330	140	140	1.0000000
chr12	52080849	52081028	GeneI|Exon_5	0	+	332	179	179	1.0000000
chr12	52082516	52082658	GeneI|Exon_6	0	+	329	142	142	1.0000000
chr12	52093328	52093600	GeneI|Exon_7	0	+	438	272	272	1.0000000
chr12	52094902	52095016	GeneI|Exon_8	0	+	230	114	114	1.0000000
chr12	52096531	52096723	GeneI|Exon_9	0	+	364	192	192	1.0000000
chr12	52099175	52099432	GeneI|Exon_10	0	+	476	257	257	1.0000000
chr12	52100180	52100524	GeneI|Exon_11	0	+	503	344	344	1.0000000
chr12	52115304	52115717	GeneI|Exon_12	0	+	434	413	413	1.0000000
chr12	52139661	52139844	GeneI|Exon_13	0	+	316	183	183	1.0000000
chr12	52145113	52145402	GeneI|Exon_14	0	+	470	289	289	1.0000000
chr12	52156261	52156485	GeneI|Exon_15	0	+	398	224	224	1.0000000
chr12	52159429	52159836	GeneI|Exon_16	0	+	614	407	407	1.0000000
chr12	52162623	52163144	GeneI|Exon_17	0	+	672	521	521	1.0000000
chr12	52163626	52163794	GeneI|Exon_18	0	+	282	168	168	1.0000000
chr12	52164287	52164492	GeneI|Exon_19	0	+	278	205	205	1.0000000
chr12	52167947	52168171	GeneI|Exon_20	0	+	367	224	224	1.0000000
chr12	52174407	52174580	GeneI|Exon_21	0	+	209	173	173	1.0000000
chr12	52180300	52180635	GeneI|Exon_22	0	+	556	335	335	1.0000000
chr12	52182453	52182557	GeneI|Exon_23	0	+	270	104	104	1.0000000
chr12	52183039	52183227	GeneI|Exon_24	0	+	429	188	188	1.0000000
chr12	52184156	52184311	GeneI|Exon_25	0	+	338	155	155	1.0000000
chr12	52188129	52188450	GeneI|Exon_26	0	+	470	321	321	1.0000000
chr12	52200040	52206698	GeneI|Exon_27	0	+	8449	6658	6658	1.0000000
chr19	35521541	35521789	GeneJ|Exon_1	0	+	36	248	248	1.0000000
chr19	35523406	35523623	GeneJ|Exon_2	0	+	292	217	217	1.0000000
chr19	35524377	35525199	GeneJ|Exon_3	0	+	990	822	822	1.0000000
chr19	35529995	35530187	GeneJ|Exon_4	0	+	333	192	192	1.0000000
chr19	35530513	35530635	GeneJ|Exon_5	0	+	277	122	122	1.0000000
chr19	35530675	35531403	GeneJ|Exon_6	0	+	885	728	728	1.0000000
chr11	118033468	118037826	GeneK|Exon_4	0	-	4847	4358	4358	1.0000000
chr11	118038774	118039035	GeneK|Exon_3	0	-	390	261	261	1.0000000
chr11	118039274	118039491	GeneK|Exon_2	0	-	357	217	217	1.0000000
chr11	118047051	118047387	GeneK|Exon_1	0	-	488	336	336	1.0000000
chr20	463287	464745	GeneL|Exon_14	0	-	2081	1458	1458	1.0000000
chr20	466994	467131	GeneL|Exon_13	0	-	318	137	137	1.0000000
chr20	468045	468244	GeneL|Exon_12	0	-	355	199	199	1.0000000
chr20	469296	469447	GeneL|Exon_11	0	-	318	151	151	1.0000000
chr20	470398	470550	GeneL|Exon_10	0	-	332	152	152	1.0000000
chr20	472872	473033	GeneL|Exon_9	0	-	349	161	161	1.0000000
chr20	476337	476471	GeneL|Exon_8	0	-	295	134	134	1.0000000
chr20	478339	478449	GeneL|Exon_7	0	-	306	110	110	1.0000000
chr20	479873	479974	GeneL|Exon_6	0	-	264	101	101	1.0000000
chr20	480451	480603	GeneL|Exon_5	0	-	311	152	152	1.0000000
chr20	485736	485898	GeneL|Exon_4	0	-	367	162	162	1.0000000
chr20	489069	489329	GeneL|Exon_3	0	-	472	260	260	1.0000000
chr20	508551	508718	GeneL|Exon_2	0	-	333	167	167	1.0000000
chr20	524290	524532	GeneL|Exon_1	0	-	323	242	242	1.0000000
chr16	58191761	58192282	GeneM|Exon_12	0	-	769	521	521	1.0000000
chr16	58197932	58198076	GeneM|Exon_11	0	-	317	144	144	1.0000000
chr16	58199438	58199637	GeneM|Exon_10	0	-	405	199	199	1.0000000
chr16	58200462	58200613	GeneM|Exon_9	0	-	297	151	151	1.0000000
chr16	58201085	58201237	GeneM|Exon_8	0	-	307	152	152	1.0000000
chr16	58201563	58201724	GeneM|Exon_7	0	-	345	161	161	1.0000000
chr16	58202488	58202622	GeneM|Exon_6	0	-	281	134	134	1.0000000
chr16	58208329	58208439	GeneM|Exon_5	0	-	288	110	110	1.0000000
chr16	58218138	58218239	GeneM|Exon_4	0	-	275	101	101	1.0000000
chr16	58220633	58220785	GeneM|Exon_3	0	-	340	152	152	1.0000000
chr16	58230611	58230773	GeneM|Exon_2	0	-	310	162	162	1.0000000
chr16	58231511	58231832	GeneM|Exon_1	0	-	133	265	321	0.8255452
chr6	31633606	31634010	GeneN|Exon_1	0	+	513	404	404	1.0000000
chr6	31634572	31634705	GeneN|Exon_2	0	+	299	133	133	1.0000000
chr6	31635619	31635772	GeneN|Exon_3	0	+	260	153	153	1.0000000
chr6	31636290	31636456	GeneN|Exon_4	0	+	335	166	166	1.0000000
chr6	31636848	31636974	GeneN|Exon_5	0	+	299	126	126	1.0000000
chr6	31637070	31637310	GeneN|Exon_6	0	+	405	240	240	1.0000000
chr6	31637079	31637310	GeneN|Exon_7	0	+	397	231	231	1.0000000
chr6	31637587	31637897	GeneN|Exon_8	0	+	532	310	310	1.0000000
chr11	17757444	17758144	GeneO|Exon_1	0	+	483	700	700	1.0000000
chr11	17793186	17799402	GeneO|Exon_2	0	+	6756	6216	6216	1.0000000
chr11	17800977	17801216	GeneO|Exon_3	0	+	305	239	239	1.0000000
chr11	17803191	17804652	GeneO|Exon_4	0	+	1912	1461	1461	1.0000000
chr2	165944004	165947905	GeneP|Exon_29	0	+	5616	3901	3901	1.0000000
chr2	165948738	165949084	GeneP|Exon_28	0	+	692	346	346	1.0000000
chr2	165950858	165951038	GeneP|Exon_27	0	+	351	180	180	1.0000000
chr2	165951995	165952208	GeneP|Exon_26	0	+	443	213	213	1.0000000
chr2	165952951	165953080	GeneP|Exon_25	0	+	391	129	129	1.0000000
chr2	165953736	165954084	GeneP|Exon_24	0	+	608	348	348	1.0000000
chr2	165956786	165956984	GeneP|Exon_23	0	+	359	198	198	1.0000000
chr2	165969369	165969618	GeneP|Exon_22	0	+	420	249	249	1.0000000
chr2	165970300	165970530	GeneP|Exon_21	0	+	370	230	230	1.0000000
chr2	165971939	165972135	GeneP|Exon_20	0	+	359	196	196	1.0000000
chr2	165984115	165984661	GeneP|Exon_19	0	+	901	546	546	1.0000000
chr2	165986424	165986856	GeneP|Exon_18	0	+	980	432	432	1.0000000
chr2	165987728	165987977	GeneP|Exon_17	0	+	534	249	249	1.0000000
chr2	165994363	165994677	GeneP|Exon_16	0	+	569	314	314	1.0000000
chr2	165995960	165996168	GeneP|Exon_15	0	+	435	208	208	1.0000000
chr2	165997135	165997558	GeneP|Exon_14	0	+	550	423	423	1.0000000
chr2	166003223	166003589	GeneP|Exon_13	0	+	553	366	366	1.0000000
chr2	166010936	166011218	GeneP|Exon_12	0	+	621	282	282	1.0000000
chr2	166012246	166012463	GeneP|Exon_11	0	+	613	217	217	1.0000000
chr2	166018792	166018931	GeneP|Exon_10	0	+	275	139	139	1.0000000
chr2	166019040	166019388	GeneP|Exon_9	0	+	611	348	348	1.0000000
chr2	166020102	166020269	GeneP|Exon_8	0	+	579	167	167	1.0000000
chr2	166020286	166020453	GeneP|Exon_7	0	+	448	167	167	1.0000000
chr2	166020876	166021080	GeneP|Exon_6	0	+	399	204	204	1.0000000
chr2	166025220	166025385	GeneP|Exon_5	0	+	404	165	165	1.0000000
chr2	166026914	166027108	GeneP|Exon_4	0	+	368	194	194	1.0000000
chr2	166032615	166033004	GeneP|Exon_3	0	+	691	389	389	1.0000000
chr2	166043035	166043307	GeneP|Exon_2	0	+	456	272	272	1.0000000
chr2	166060307	166060627	GeneP|Exon_1	0	+	356	320	320	1.0000000
chr11	123499869	123504534	GeneQ|Exon_7	0	+	5368	4665	4665	1.0000000
chr11	123504803	123504964	GeneQ|Exon_6	0	+	406	161	161	1.0000000
chr11	123508868	123509082	GeneQ|Exon_5	0	+	452	214	214	1.0000000
chr11	123513128	123513429	GeneQ|Exon_4	0	+	444	301	301	1.0000000
chr11	123516269	123516508	GeneQ|Exon_3	0	+	367	239	239	1.0000000
chr11	123524429	123525365	GeneQ|Exon_2	0	+	1034	936	936	1.0000000
chr11	123524908	123525365	GeneQ|Exon_1	0	+	504	457	457	1.0000000
chr11	118004066	118007885	GeneR|Exon_6	0	+	4544	3819	3819	1.0000000
chr11	118011896	118012101	GeneR|Exon_5	0	+	335	205	205	1.0000000
chr11	118014522	118014826	GeneR|Exon_4	0	+	476	304	304	1.0000000
chr11	118014676	118014826	GeneR|Exon_3	0	+	321	150	150	1.0000000
chr11	118015746	118016234	GeneR|Exon_2	0	+	601	488	488	1.0000000
chr11	118023302	118023680	GeneR|Exon_1	0	+	338	378	378	1.0000000
chr1	179520431	179520581	GeneS|SNP_1	0	+	359	150	150	1.0000000
chr1	67861445	67861595	GeneS|SNP_2	0	+	302	150	150	1.0000000
chr2	169788941	169789091	GeneS|SNP_3	0	+	331	150	150	1.0000000
chr2	227896901	227897051	GeneS|SNP_4	0	+	295	150	150	1.0000000
chr3	4403692	4403842	GeneS|SNP_5	0	+	313	150	150	1.0000000
chr4	5749829	5749979	GeneS|SNP_6	0	+	302	150	150	1.0000000
chr5	82834555	82834705	GeneS|SNP_7	0	+	296	150	150	1.0000000
chr6	146755065	146755215	GeneS|SNP_8	0	+	284	150	150	1.0000000
chr7	48450082	48450232	GeneS|SNP_9	0	+	281	150	150	1.0000000
chr8	94935862	94936012	GeneS|SNP_10	0	+	346	150	150	1.0000000
chr9	100190705	100190855	GeneS|SNP_11	0	+	367	150	150	1.0000000
chr10	100219239	100219389	GeneS|SNP_12	0	+	263	150	150	1.0000000
chr11	16133338	16133488	GeneS|SNP_13	0	+	348	150	150	1.0000000
chr12	993855	994005	GeneS|SNP_14	0	+	367	150	150	1.0000000
chr13	39433531	39433681	GeneS|SNP_15	0	+	300	150	150	1.0000000
chr14	50769642	50769792	GeneS|SNP_16	0	+	322	150	150	1.0000000
chr15	34528873	34529023	GeneS|SNP_17	0	+	331	150	150	1.0000000
chr16	70303505	70303655	GeneS|SNP_18	0	+	265	150	150	1.0000000
chr17	71197673	71197823	GeneS|SNP_19	0	+	264	150	150	1.0000000
chr18	21413794	21413944	GeneS|SNP_20	0	+	290	150	150	1.0000000
chr19	10267002	10267152	GeneS|SNP_21	0	+	305	150	150	1.0000000
chr20	6100013	6100163	GeneS|SNP_22	0	+	356	150	150	1.0000000
chr21	44323515	44323665	GeneS|SNP_23	0	+	295	150	150	1.0000000
chr22	21141225	21141375	GeneS|SNP_24	0	+	330	150	150	1.0000000
chr10	61839756	61839906	GeneT|SNP_1	0	+	232	150	150	1.0000000
chr10	62085262	62085412	GeneT|SNP_2	0	+	280	150	150	1.0000000
chr10	62179737	62179887	GeneT|SNP_3	0	+	328	150	150	1.0000000
chr10	61938476	61938626	GeneT|SNP_4	0	+	320	150	150	1.0000000
chr10	62222032	62222182	GeneT|SNP_5	0	+	262	150	150	1.0000000
chr10	61831215	61831365	GeneT|SNP_6	0	+	356	150	150	1.0000000
chr10	61831909	61832059	GeneT|SNP_7	0	+	399	150	150	1.0000000
chr10	61834498	61834648	GeneT|SNP_8	0	+	429	150	150	1.0000000
chr10	62300308	62300458	GeneT|SNP_9	0	+	337	150	150	1.0000000
