# Supplementary material for: A Robust Protocol to Increase NimbleGen SeqCap EZ Multiplexing Capacity to 96 Samples
Source: PLoS One. 2015 Apr 14;10(4):e0123872. doi: 10.1371/journal.pone.0123872 (PMC4397063; doi:10.1371/journal.pone.0123872)
Supplement: S1 Dataset — (GZ) [file pone.0123872.s005.gz › Raw_Data/sampleG/sampleG.BaseCoverage.txt]

chr1	67861445	67861595	GeneS|SNP_2	0	+	1	138
chr1	67861445	67861595	GeneS|SNP_2	0	+	2	138
chr1	67861445	67861595	GeneS|SNP_2	0	+	3	140
chr1	67861445	67861595	GeneS|SNP_2	0	+	4	143
chr1	67861445	67861595	GeneS|SNP_2	0	+	5	143
chr1	67861445	67861595	GeneS|SNP_2	0	+	6	144
chr1	67861445	67861595	GeneS|SNP_2	0	+	7	144
chr1	67861445	67861595	GeneS|SNP_2	0	+	8	144
chr1	67861445	67861595	GeneS|SNP_2	0	+	9	145
chr1	67861445	67861595	GeneS|SNP_2	0	+	10	145
chr1	67861445	67861595	GeneS|SNP_2	0	+	11	145
chr1	67861445	67861595	GeneS|SNP_2	0	+	12	145
chr1	67861445	67861595	GeneS|SNP_2	0	+	13	146
chr1	67861445	67861595	GeneS|SNP_2	0	+	14	147
chr1	67861445	67861595	GeneS|SNP_2	0	+	15	148
chr1	67861445	67861595	GeneS|SNP_2	0	+	16	148
chr1	67861445	67861595	GeneS|SNP_2	0	+	17	149
chr1	67861445	67861595	GeneS|SNP_2	0	+	18	150
chr1	67861445	67861595	GeneS|SNP_2	0	+	19	149
chr1	67861445	67861595	GeneS|SNP_2	0	+	20	145
chr1	67861445	67861595	GeneS|SNP_2	0	+	21	145
chr1	67861445	67861595	GeneS|SNP_2	0	+	22	146
chr1	67861445	67861595	GeneS|SNP_2	0	+	23	147
chr1	67861445	67861595	GeneS|SNP_2	0	+	24	147
chr1	67861445	67861595	GeneS|SNP_2	0	+	25	148
chr1	67861445	67861595	GeneS|SNP_2	0	+	26	153
chr1	67861445	67861595	GeneS|SNP_2	0	+	27	156
chr1	67861445	67861595	GeneS|SNP_2	0	+	28	156
chr1	67861445	67861595	GeneS|SNP_2	0	+	29	156
chr1	67861445	67861595	GeneS|SNP_2	0	+	30	156
chr1	67861445	67861595	GeneS|SNP_2	0	+	31	155
chr1	67861445	67861595	GeneS|SNP_2	0	+	32	156
chr1	67861445	67861595	GeneS|SNP_2	0	+	33	157
chr1	67861445	67861595	GeneS|SNP_2	0	+	34	158
chr1	67861445	67861595	GeneS|SNP_2	0	+	35	159
chr1	67861445	67861595	GeneS|SNP_2	0	+	36	161
chr1	67861445	67861595	GeneS|SNP_2	0	+	37	163
chr1	67861445	67861595	GeneS|SNP_2	0	+	38	163
chr1	67861445	67861595	GeneS|SNP_2	0	+	39	162
chr1	67861445	67861595	GeneS|SNP_2	0	+	40	165
chr1	67861445	67861595	GeneS|SNP_2	0	+	41	163
chr1	67861445	67861595	GeneS|SNP_2	0	+	42	164
chr1	67861445	67861595	GeneS|SNP_2	0	+	43	163
chr1	67861445	67861595	GeneS|SNP_2	0	+	44	164
chr1	67861445	67861595	GeneS|SNP_2	0	+	45	163
chr1	67861445	67861595	GeneS|SNP_2	0	+	46	162
chr1	67861445	67861595	GeneS|SNP_2	0	+	47	164
chr1	67861445	67861595	GeneS|SNP_2	0	+	48	164
chr1	67861445	67861595	GeneS|SNP_2	0	+	49	163
chr1	67861445	67861595	GeneS|SNP_2	0	+	50	163
chr1	67861445	67861595	GeneS|SNP_2	0	+	51	163
chr1	67861445	67861595	GeneS|SNP_2	0	+	52	166
chr1	67861445	67861595	GeneS|SNP_2	0	+	53	166
chr1	67861445	67861595	GeneS|SNP_2	0	+	54	167
chr1	67861445	67861595	GeneS|SNP_2	0	+	55	169
chr1	67861445	67861595	GeneS|SNP_2	0	+	56	172
chr1	67861445	67861595	GeneS|SNP_2	0	+	57	171
chr1	67861445	67861595	GeneS|SNP_2	0	+	58	171
chr1	67861445	67861595	GeneS|SNP_2	0	+	59	171
chr1	67861445	67861595	GeneS|SNP_2	0	+	60	170
chr1	67861445	67861595	GeneS|SNP_2	0	+	61	169
chr1	67861445	67861595	GeneS|SNP_2	0	+	62	169
chr1	67861445	67861595	GeneS|SNP_2	0	+	63	171
chr1	67861445	67861595	GeneS|SNP_2	0	+	64	172
chr1	67861445	67861595	GeneS|SNP_2	0	+	65	172
chr1	67861445	67861595	GeneS|SNP_2	0	+	66	174
chr1	67861445	67861595	GeneS|SNP_2	0	+	67	174
chr1	67861445	67861595	GeneS|SNP_2	0	+	68	175
chr1	67861445	67861595	GeneS|SNP_2	0	+	69	175
chr1	67861445	67861595	GeneS|SNP_2	0	+	70	176
chr1	67861445	67861595	GeneS|SNP_2	0	+	71	179
chr1	67861445	67861595	GeneS|SNP_2	0	+	72	178
chr1	67861445	67861595	GeneS|SNP_2	0	+	73	179
chr1	67861445	67861595	GeneS|SNP_2	0	+	74	182
chr1	67861445	67861595	GeneS|SNP_2	0	+	75	183
chr1	67861445	67861595	GeneS|SNP_2	0	+	76	185
chr1	67861445	67861595	GeneS|SNP_2	0	+	77	183
chr1	67861445	67861595	GeneS|SNP_2	0	+	78	184
chr1	67861445	67861595	GeneS|SNP_2	0	+	79	185
chr1	67861445	67861595	GeneS|SNP_2	0	+	80	184
chr1	67861445	67861595	GeneS|SNP_2	0	+	81	185
chr1	67861445	67861595	GeneS|SNP_2	0	+	82	188
chr1	67861445	67861595	GeneS|SNP_2	0	+	83	190
chr1	67861445	67861595	GeneS|SNP_2	0	+	84	190
chr1	67861445	67861595	GeneS|SNP_2	0	+	85	190
chr1	67861445	67861595	GeneS|SNP_2	0	+	86	191
chr1	67861445	67861595	GeneS|SNP_2	0	+	87	190
chr1	67861445	67861595	GeneS|SNP_2	0	+	88	188
chr1	67861445	67861595	GeneS|SNP_2	0	+	89	189
chr1	67861445	67861595	GeneS|SNP_2	0	+	90	190
chr1	67861445	67861595	GeneS|SNP_2	0	+	91	191
chr1	67861445	67861595	GeneS|SNP_2	0	+	92	191
chr1	67861445	67861595	GeneS|SNP_2	0	+	93	193
chr1	67861445	67861595	GeneS|SNP_2	0	+	94	193
chr1	67861445	67861595	GeneS|SNP_2	0	+	95	193
chr1	67861445	67861595	GeneS|SNP_2	0	+	96	192
chr1	67861445	67861595	GeneS|SNP_2	0	+	97	190
chr1	67861445	67861595	GeneS|SNP_2	0	+	98	188
chr1	67861445	67861595	GeneS|SNP_2	0	+	99	186
chr1	67861445	67861595	GeneS|SNP_2	0	+	100	184
chr1	67861445	67861595	GeneS|SNP_2	0	+	101	183
chr1	67861445	67861595	GeneS|SNP_2	0	+	102	181
chr1	67861445	67861595	GeneS|SNP_2	0	+	103	181
chr1	67861445	67861595	GeneS|SNP_2	0	+	104	182
chr1	67861445	67861595	GeneS|SNP_2	0	+	105	182
chr1	67861445	67861595	GeneS|SNP_2	0	+	106	182
chr1	67861445	67861595	GeneS|SNP_2	0	+	107	183
chr1	67861445	67861595	GeneS|SNP_2	0	+	108	183
chr1	67861445	67861595	GeneS|SNP_2	0	+	109	182
chr1	67861445	67861595	GeneS|SNP_2	0	+	110	182
chr1	67861445	67861595	GeneS|SNP_2	0	+	111	182
chr1	67861445	67861595	GeneS|SNP_2	0	+	112	180
chr1	67861445	67861595	GeneS|SNP_2	0	+	113	183
chr1	67861445	67861595	GeneS|SNP_2	0	+	114	184
chr1	67861445	67861595	GeneS|SNP_2	0	+	115	183
chr1	67861445	67861595	GeneS|SNP_2	0	+	116	182
chr1	67861445	67861595	GeneS|SNP_2	0	+	117	182
chr1	67861445	67861595	GeneS|SNP_2	0	+	118	183
chr1	67861445	67861595	GeneS|SNP_2	0	+	119	183
chr1	67861445	67861595	GeneS|SNP_2	0	+	120	181
chr1	67861445	67861595	GeneS|SNP_2	0	+	121	182
chr1	67861445	67861595	GeneS|SNP_2	0	+	122	183
chr1	67861445	67861595	GeneS|SNP_2	0	+	123	182
chr1	67861445	67861595	GeneS|SNP_2	0	+	124	183
chr1	67861445	67861595	GeneS|SNP_2	0	+	125	181
chr1	67861445	67861595	GeneS|SNP_2	0	+	126	181
chr1	67861445	67861595	GeneS|SNP_2	0	+	127	178
chr1	67861445	67861595	GeneS|SNP_2	0	+	128	178
chr1	67861445	67861595	GeneS|SNP_2	0	+	129	175
chr1	67861445	67861595	GeneS|SNP_2	0	+	130	173
chr1	67861445	67861595	GeneS|SNP_2	0	+	131	172
chr1	67861445	67861595	GeneS|SNP_2	0	+	132	171
chr1	67861445	67861595	GeneS|SNP_2	0	+	133	170
chr1	67861445	67861595	GeneS|SNP_2	0	+	134	168
chr1	67861445	67861595	GeneS|SNP_2	0	+	135	168
chr1	67861445	67861595	GeneS|SNP_2	0	+	136	170
chr1	67861445	67861595	GeneS|SNP_2	0	+	137	166
chr1	67861445	67861595	GeneS|SNP_2	0	+	138	165
chr1	67861445	67861595	GeneS|SNP_2	0	+	139	163
chr1	67861445	67861595	GeneS|SNP_2	0	+	140	161
chr1	67861445	67861595	GeneS|SNP_2	0	+	141	162
chr1	67861445	67861595	GeneS|SNP_2	0	+	142	161
chr1	67861445	67861595	GeneS|SNP_2	0	+	143	160
chr1	67861445	67861595	GeneS|SNP_2	0	+	144	160
chr1	67861445	67861595	GeneS|SNP_2	0	+	145	159
chr1	67861445	67861595	GeneS|SNP_2	0	+	146	160
chr1	67861445	67861595	GeneS|SNP_2	0	+	147	160
chr1	67861445	67861595	GeneS|SNP_2	0	+	148	160
chr1	67861445	67861595	GeneS|SNP_2	0	+	149	160
chr1	67861445	67861595	GeneS|SNP_2	0	+	150	160
chr1	179520431	179520581	GeneS|SNP_1	0	+	1	171
chr1	179520431	179520581	GeneS|SNP_1	0	+	2	175
chr1	179520431	179520581	GeneS|SNP_1	0	+	3	177
chr1	179520431	179520581	GeneS|SNP_1	0	+	4	181
chr1	179520431	179520581	GeneS|SNP_1	0	+	5	183
chr1	179520431	179520581	GeneS|SNP_1	0	+	6	182
chr1	179520431	179520581	GeneS|SNP_1	0	+	7	182
chr1	179520431	179520581	GeneS|SNP_1	0	+	8	180
chr1	179520431	179520581	GeneS|SNP_1	0	+	9	182
chr1	179520431	179520581	GeneS|SNP_1	0	+	10	183
chr1	179520431	179520581	GeneS|SNP_1	0	+	11	184
chr1	179520431	179520581	GeneS|SNP_1	0	+	12	183
chr1	179520431	179520581	GeneS|SNP_1	0	+	13	180
chr1	179520431	179520581	GeneS|SNP_1	0	+	14	180
chr1	179520431	179520581	GeneS|SNP_1	0	+	15	180
chr1	179520431	179520581	GeneS|SNP_1	0	+	16	182
chr1	179520431	179520581	GeneS|SNP_1	0	+	17	184
chr1	179520431	179520581	GeneS|SNP_1	0	+	18	183
chr1	179520431	179520581	GeneS|SNP_1	0	+	19	184
chr1	179520431	179520581	GeneS|SNP_1	0	+	20	185
chr1	179520431	179520581	GeneS|SNP_1	0	+	21	187
chr1	179520431	179520581	GeneS|SNP_1	0	+	22	186
chr1	179520431	179520581	GeneS|SNP_1	0	+	23	186
chr1	179520431	179520581	GeneS|SNP_1	0	+	24	185
chr1	179520431	179520581	GeneS|SNP_1	0	+	25	187
chr1	179520431	179520581	GeneS|SNP_1	0	+	26	185
chr1	179520431	179520581	GeneS|SNP_1	0	+	27	188
chr1	179520431	179520581	GeneS|SNP_1	0	+	28	188
chr1	179520431	179520581	GeneS|SNP_1	0	+	29	188
chr1	179520431	179520581	GeneS|SNP_1	0	+	30	187
chr1	179520431	179520581	GeneS|SNP_1	0	+	31	187
chr1	179520431	179520581	GeneS|SNP_1	0	+	32	187
chr1	179520431	179520581	GeneS|SNP_1	0	+	33	187
chr1	179520431	179520581	GeneS|SNP_1	0	+	34	189
chr1	179520431	179520581	GeneS|SNP_1	0	+	35	187
chr1	179520431	179520581	GeneS|SNP_1	0	+	36	185
chr1	179520431	179520581	GeneS|SNP_1	0	+	37	182
chr1	179520431	179520581	GeneS|SNP_1	0	+	38	184
chr1	179520431	179520581	GeneS|SNP_1	0	+	39	184
chr1	179520431	179520581	GeneS|SNP_1	0	+	40	185
chr1	179520431	179520581	GeneS|SNP_1	0	+	41	186
chr1	179520431	179520581	GeneS|SNP_1	0	+	42	187
chr1	179520431	179520581	GeneS|SNP_1	0	+	43	187
chr1	179520431	179520581	GeneS|SNP_1	0	+	44	185
chr1	179520431	179520581	GeneS|SNP_1	0	+	45	186
chr1	179520431	179520581	GeneS|SNP_1	0	+	46	188
chr1	179520431	179520581	GeneS|SNP_1	0	+	47	188
chr1	179520431	179520581	GeneS|SNP_1	0	+	48	187
chr1	179520431	179520581	GeneS|SNP_1	0	+	49	186
chr1	179520431	179520581	GeneS|SNP_1	0	+	50	187
chr1	179520431	179520581	GeneS|SNP_1	0	+	51	186
chr1	179520431	179520581	GeneS|SNP_1	0	+	52	187
chr1	179520431	179520581	GeneS|SNP_1	0	+	53	185
chr1	179520431	179520581	GeneS|SNP_1	0	+	54	184
chr1	179520431	179520581	GeneS|SNP_1	0	+	55	181
chr1	179520431	179520581	GeneS|SNP_1	0	+	56	181
chr1	179520431	179520581	GeneS|SNP_1	0	+	57	183
chr1	179520431	179520581	GeneS|SNP_1	0	+	58	181
chr1	179520431	179520581	GeneS|SNP_1	0	+	59	179
chr1	179520431	179520581	GeneS|SNP_1	0	+	60	179
chr1	179520431	179520581	GeneS|SNP_1	0	+	61	176
chr1	179520431	179520581	GeneS|SNP_1	0	+	62	175
chr1	179520431	179520581	GeneS|SNP_1	0	+	63	175
chr1	179520431	179520581	GeneS|SNP_1	0	+	64	176
chr1	179520431	179520581	GeneS|SNP_1	0	+	65	176
chr1	179520431	179520581	GeneS|SNP_1	0	+	66	174
chr1	179520431	179520581	GeneS|SNP_1	0	+	67	172
chr1	179520431	179520581	GeneS|SNP_1	0	+	68	170
chr1	179520431	179520581	GeneS|SNP_1	0	+	69	170
chr1	179520431	179520581	GeneS|SNP_1	0	+	70	172
chr1	179520431	179520581	GeneS|SNP_1	0	+	71	170
chr1	179520431	179520581	GeneS|SNP_1	0	+	72	170
chr1	179520431	179520581	GeneS|SNP_1	0	+	73	167
chr1	179520431	179520581	GeneS|SNP_1	0	+	74	167
chr1	179520431	179520581	GeneS|SNP_1	0	+	75	167
chr1	179520431	179520581	GeneS|SNP_1	0	+	76	166
chr1	179520431	179520581	GeneS|SNP_1	0	+	77	165
chr1	179520431	179520581	GeneS|SNP_1	0	+	78	166
chr1	179520431	179520581	GeneS|SNP_1	0	+	79	167
chr1	179520431	179520581	GeneS|SNP_1	0	+	80	169
chr1	179520431	179520581	GeneS|SNP_1	0	+	81	170
chr1	179520431	179520581	GeneS|SNP_1	0	+	82	172
chr1	179520431	179520581	GeneS|SNP_1	0	+	83	173
chr1	179520431	179520581	GeneS|SNP_1	0	+	84	172
chr1	179520431	179520581	GeneS|SNP_1	0	+	85	172
chr1	179520431	179520581	GeneS|SNP_1	0	+	86	174
chr1	179520431	179520581	GeneS|SNP_1	0	+	87	173
chr1	179520431	179520581	GeneS|SNP_1	0	+	88	170
chr1	179520431	179520581	GeneS|SNP_1	0	+	89	170
chr1	179520431	179520581	GeneS|SNP_1	0	+	90	172
chr1	179520431	179520581	GeneS|SNP_1	0	+	91	173
chr1	179520431	179520581	GeneS|SNP_1	0	+	92	173
chr1	179520431	179520581	GeneS|SNP_1	0	+	93	173
chr1	179520431	179520581	GeneS|SNP_1	0	+	94	173
chr1	179520431	179520581	GeneS|SNP_1	0	+	95	171
chr1	179520431	179520581	GeneS|SNP_1	0	+	96	170
chr1	179520431	179520581	GeneS|SNP_1	0	+	97	170
chr1	179520431	179520581	GeneS|SNP_1	0	+	98	167
chr1	179520431	179520581	GeneS|SNP_1	0	+	99	169
chr1	179520431	179520581	GeneS|SNP_1	0	+	100	169
chr1	179520431	179520581	GeneS|SNP_1	0	+	101	172
chr1	179520431	179520581	GeneS|SNP_1	0	+	102	169
chr1	179520431	179520581	GeneS|SNP_1	0	+	103	170
chr1	179520431	179520581	GeneS|SNP_1	0	+	104	171
chr1	179520431	179520581	GeneS|SNP_1	0	+	105	171
chr1	179520431	179520581	GeneS|SNP_1	0	+	106	172
chr1	179520431	179520581	GeneS|SNP_1	0	+	107	169
chr1	179520431	179520581	GeneS|SNP_1	0	+	108	168
chr1	179520431	179520581	GeneS|SNP_1	0	+	109	170
chr1	179520431	179520581	GeneS|SNP_1	0	+	110	170
chr1	179520431	179520581	GeneS|SNP_1	0	+	111	172
chr1	179520431	179520581	GeneS|SNP_1	0	+	112	173
chr1	179520431	179520581	GeneS|SNP_1	0	+	113	174
chr1	179520431	179520581	GeneS|SNP_1	0	+	114	173
chr1	179520431	179520581	GeneS|SNP_1	0	+	115	174
chr1	179520431	179520581	GeneS|SNP_1	0	+	116	174
chr1	179520431	179520581	GeneS|SNP_1	0	+	117	174
chr1	179520431	179520581	GeneS|SNP_1	0	+	118	175
chr1	179520431	179520581	GeneS|SNP_1	0	+	119	174
chr1	179520431	179520581	GeneS|SNP_1	0	+	120	175
chr1	179520431	179520581	GeneS|SNP_1	0	+	121	176
chr1	179520431	179520581	GeneS|SNP_1	0	+	122	179
chr1	179520431	179520581	GeneS|SNP_1	0	+	123	179
chr1	179520431	179520581	GeneS|SNP_1	0	+	124	182
chr1	179520431	179520581	GeneS|SNP_1	0	+	125	182
chr1	179520431	179520581	GeneS|SNP_1	0	+	126	184
chr1	179520431	179520581	GeneS|SNP_1	0	+	127	186
chr1	179520431	179520581	GeneS|SNP_1	0	+	128	188
chr1	179520431	179520581	GeneS|SNP_1	0	+	129	189
chr1	179520431	179520581	GeneS|SNP_1	0	+	130	188
chr1	179520431	179520581	GeneS|SNP_1	0	+	131	186
chr1	179520431	179520581	GeneS|SNP_1	0	+	132	187
chr1	179520431	179520581	GeneS|SNP_1	0	+	133	188
chr1	179520431	179520581	GeneS|SNP_1	0	+	134	188
chr1	179520431	179520581	GeneS|SNP_1	0	+	135	189
chr1	179520431	179520581	GeneS|SNP_1	0	+	136	187
chr1	179520431	179520581	GeneS|SNP_1	0	+	137	188
chr1	179520431	179520581	GeneS|SNP_1	0	+	138	189
chr1	179520431	179520581	GeneS|SNP_1	0	+	139	190
chr1	179520431	179520581	GeneS|SNP_1	0	+	140	191
chr1	179520431	179520581	GeneS|SNP_1	0	+	141	193
chr1	179520431	179520581	GeneS|SNP_1	0	+	142	194
chr1	179520431	179520581	GeneS|SNP_1	0	+	143	193
chr1	179520431	179520581	GeneS|SNP_1	0	+	144	193
chr1	179520431	179520581	GeneS|SNP_1	0	+	145	190
chr1	179520431	179520581	GeneS|SNP_1	0	+	146	191
chr1	179520431	179520581	GeneS|SNP_1	0	+	147	191
chr1	179520431	179520581	GeneS|SNP_1	0	+	148	193
chr1	179520431	179520581	GeneS|SNP_1	0	+	149	193
chr1	179520431	179520581	GeneS|SNP_1	0	+	150	189
chr1	204797731	204797935	GeneC|Exon_1	0	+	1	9
chr1	204797731	204797935	GeneC|Exon_1	0	+	2	9
chr1	204797731	204797935	GeneC|Exon_1	0	+	3	9
chr1	204797731	204797935	GeneC|Exon_1	0	+	4	9
chr1	204797731	204797935	GeneC|Exon_1	0	+	5	9
chr1	204797731	204797935	GeneC|Exon_1	0	+	6	9
chr1	204797731	204797935	GeneC|Exon_1	0	+	7	10
chr1	204797731	204797935	GeneC|Exon_1	0	+	8	11
chr1	204797731	204797935	GeneC|Exon_1	0	+	9	11
chr1	204797731	204797935	GeneC|Exon_1	0	+	10	11
chr1	204797731	204797935	GeneC|Exon_1	0	+	11	11
chr1	204797731	204797935	GeneC|Exon_1	0	+	12	10
chr1	204797731	204797935	GeneC|Exon_1	0	+	13	10
chr1	204797731	204797935	GeneC|Exon_1	0	+	14	11
chr1	204797731	204797935	GeneC|Exon_1	0	+	15	11
chr1	204797731	204797935	GeneC|Exon_1	0	+	16	11
chr1	204797731	204797935	GeneC|Exon_1	0	+	17	11
chr1	204797731	204797935	GeneC|Exon_1	0	+	18	11
chr1	204797731	204797935	GeneC|Exon_1	0	+	19	11
chr1	204797731	204797935	GeneC|Exon_1	0	+	20	11
chr1	204797731	204797935	GeneC|Exon_1	0	+	21	11
chr1	204797731	204797935	GeneC|Exon_1	0	+	22	11
chr1	204797731	204797935	GeneC|Exon_1	0	+	23	12
chr1	204797731	204797935	GeneC|Exon_1	0	+	24	12
chr1	204797731	204797935	GeneC|Exon_1	0	+	25	13
chr1	204797731	204797935	GeneC|Exon_1	0	+	26	13
chr1	204797731	204797935	GeneC|Exon_1	0	+	27	13
chr1	204797731	204797935	GeneC|Exon_1	0	+	28	13
chr1	204797731	204797935	GeneC|Exon_1	0	+	29	13
chr1	204797731	204797935	GeneC|Exon_1	0	+	30	13
chr1	204797731	204797935	GeneC|Exon_1	0	+	31	14
chr1	204797731	204797935	GeneC|Exon_1	0	+	32	14
chr1	204797731	204797935	GeneC|Exon_1	0	+	33	14
chr1	204797731	204797935	GeneC|Exon_1	0	+	34	16
chr1	204797731	204797935	GeneC|Exon_1	0	+	35	16
chr1	204797731	204797935	GeneC|Exon_1	0	+	36	16
chr1	204797731	204797935	GeneC|Exon_1	0	+	37	16
chr1	204797731	204797935	GeneC|Exon_1	0	+	38	16
chr1	204797731	204797935	GeneC|Exon_1	0	+	39	17
chr1	204797731	204797935	GeneC|Exon_1	0	+	40	17
chr1	204797731	204797935	GeneC|Exon_1	0	+	41	17
chr1	204797731	204797935	GeneC|Exon_1	0	+	42	17
chr1	204797731	204797935	GeneC|Exon_1	0	+	43	17
chr1	204797731	204797935	GeneC|Exon_1	0	+	44	18
chr1	204797731	204797935	GeneC|Exon_1	0	+	45	18
chr1	204797731	204797935	GeneC|Exon_1	0	+	46	18
chr1	204797731	204797935	GeneC|Exon_1	0	+	47	19
chr1	204797731	204797935	GeneC|Exon_1	0	+	48	19
chr1	204797731	204797935	GeneC|Exon_1	0	+	49	19
chr1	204797731	204797935	GeneC|Exon_1	0	+	50	19
chr1	204797731	204797935	GeneC|Exon_1	0	+	51	19
chr1	204797731	204797935	GeneC|Exon_1	0	+	52	19
chr1	204797731	204797935	GeneC|Exon_1	0	+	53	19
chr1	204797731	204797935	GeneC|Exon_1	0	+	54	19
chr1	204797731	204797935	GeneC|Exon_1	0	+	55	19
chr1	204797731	204797935	GeneC|Exon_1	0	+	56	19
chr1	204797731	204797935	GeneC|Exon_1	0	+	57	20
chr1	204797731	204797935	GeneC|Exon_1	0	+	58	20
chr1	204797731	204797935	GeneC|Exon_1	0	+	59	23
chr1	204797731	204797935	GeneC|Exon_1	0	+	60	24
chr1	204797731	204797935	GeneC|Exon_1	0	+	61	24
chr1	204797731	204797935	GeneC|Exon_1	0	+	62	25
chr1	204797731	204797935	GeneC|Exon_1	0	+	63	25
chr1	204797731	204797935	GeneC|Exon_1	0	+	64	27
chr1	204797731	204797935	GeneC|Exon_1	0	+	65	27
chr1	204797731	204797935	GeneC|Exon_1	0	+	66	27
chr1	204797731	204797935	GeneC|Exon_1	0	+	67	28
chr1	204797731	204797935	GeneC|Exon_1	0	+	68	28
chr1	204797731	204797935	GeneC|Exon_1	0	+	69	29
chr1	204797731	204797935	GeneC|Exon_1	0	+	70	29
chr1	204797731	204797935	GeneC|Exon_1	0	+	71	29
chr1	204797731	204797935	GeneC|Exon_1	0	+	72	29
chr1	204797731	204797935	GeneC|Exon_1	0	+	73	29
chr1	204797731	204797935	GeneC|Exon_1	0	+	74	29
chr1	204797731	204797935	GeneC|Exon_1	0	+	75	29
chr1	204797731	204797935	GeneC|Exon_1	0	+	76	30
chr1	204797731	204797935	GeneC|Exon_1	0	+	77	32
chr1	204797731	204797935	GeneC|Exon_1	0	+	78	33
chr1	204797731	204797935	GeneC|Exon_1	0	+	79	33
chr1	204797731	204797935	GeneC|Exon_1	0	+	80	34
chr1	204797731	204797935	GeneC|Exon_1	0	+	81	34
chr1	204797731	204797935	GeneC|Exon_1	0	+	82	34
chr1	204797731	204797935	GeneC|Exon_1	0	+	83	34
chr1	204797731	204797935	GeneC|Exon_1	0	+	84	34
chr1	204797731	204797935	GeneC|Exon_1	0	+	85	36
chr1	204797731	204797935	GeneC|Exon_1	0	+	86	37
chr1	204797731	204797935	GeneC|Exon_1	0	+	87	38
chr1	204797731	204797935	GeneC|Exon_1	0	+	88	39
chr1	204797731	204797935	GeneC|Exon_1	0	+	89	39
chr1	204797731	204797935	GeneC|Exon_1	0	+	90	39
chr1	204797731	204797935	GeneC|Exon_1	0	+	91	42
chr1	204797731	204797935	GeneC|Exon_1	0	+	92	42
chr1	204797731	204797935	GeneC|Exon_1	0	+	93	42
chr1	204797731	204797935	GeneC|Exon_1	0	+	94	42
chr1	204797731	204797935	GeneC|Exon_1	0	+	95	42
chr1	204797731	204797935	GeneC|Exon_1	0	+	96	43
chr1	204797731	204797935	GeneC|Exon_1	0	+	97	41
chr1	204797731	204797935	GeneC|Exon_1	0	+	98	41
chr1	204797731	204797935	GeneC|Exon_1	0	+	99	43
chr1	204797731	204797935	GeneC|Exon_1	0	+	100	43
chr1	204797731	204797935	GeneC|Exon_1	0	+	101	43
chr1	204797731	204797935	GeneC|Exon_1	0	+	102	43
chr1	204797731	204797935	GeneC|Exon_1	0	+	103	43
chr1	204797731	204797935	GeneC|Exon_1	0	+	104	44
chr1	204797731	204797935	GeneC|Exon_1	0	+	105	44
chr1	204797731	204797935	GeneC|Exon_1	0	+	106	44
chr1	204797731	204797935	GeneC|Exon_1	0	+	107	43
chr1	204797731	204797935	GeneC|Exon_1	0	+	108	45
chr1	204797731	204797935	GeneC|Exon_1	0	+	109	45
chr1	204797731	204797935	GeneC|Exon_1	0	+	110	45
chr1	204797731	204797935	GeneC|Exon_1	0	+	111	45
chr1	204797731	204797935	GeneC|Exon_1	0	+	112	45
chr1	204797731	204797935	GeneC|Exon_1	0	+	113	45
chr1	204797731	204797935	GeneC|Exon_1	0	+	114	45
chr1	204797731	204797935	GeneC|Exon_1	0	+	115	45
chr1	204797731	204797935	GeneC|Exon_1	0	+	116	45
chr1	204797731	204797935	GeneC|Exon_1	0	+	117	45
chr1	204797731	204797935	GeneC|Exon_1	0	+	118	45
chr1	204797731	204797935	GeneC|Exon_1	0	+	119	45
chr1	204797731	204797935	GeneC|Exon_1	0	+	120	45
chr1	204797731	204797935	GeneC|Exon_1	0	+	121	45
chr1	204797731	204797935	GeneC|Exon_1	0	+	122	45
chr1	204797731	204797935	GeneC|Exon_1	0	+	123	47
chr1	204797731	204797935	GeneC|Exon_1	0	+	124	48
chr1	204797731	204797935	GeneC|Exon_1	0	+	125	46
chr1	204797731	204797935	GeneC|Exon_1	0	+	126	44
chr1	204797731	204797935	GeneC|Exon_1	0	+	127	45
chr1	204797731	204797935	GeneC|Exon_1	0	+	128	46
chr1	204797731	204797935	GeneC|Exon_1	0	+	129	46
chr1	204797731	204797935	GeneC|Exon_1	0	+	130	46
chr1	204797731	204797935	GeneC|Exon_1	0	+	131	45
chr1	204797731	204797935	GeneC|Exon_1	0	+	132	45
chr1	204797731	204797935	GeneC|Exon_1	0	+	133	45
chr1	204797731	204797935	GeneC|Exon_1	0	+	134	45
chr1	204797731	204797935	GeneC|Exon_1	0	+	135	46
chr1	204797731	204797935	GeneC|Exon_1	0	+	136	46
chr1	204797731	204797935	GeneC|Exon_1	0	+	137	46
chr1	204797731	204797935	GeneC|Exon_1	0	+	138	46
chr1	204797731	204797935	GeneC|Exon_1	0	+	139	47
chr1	204797731	204797935	GeneC|Exon_1	0	+	140	47
chr1	204797731	204797935	GeneC|Exon_1	0	+	141	48
chr1	204797731	204797935	GeneC|Exon_1	0	+	142	47
chr1	204797731	204797935	GeneC|Exon_1	0	+	143	47
chr1	204797731	204797935	GeneC|Exon_1	0	+	144	48
chr1	204797731	204797935	GeneC|Exon_1	0	+	145	48
chr1	204797731	204797935	GeneC|Exon_1	0	+	146	48
chr1	204797731	204797935	GeneC|Exon_1	0	+	147	48
chr1	204797731	204797935	GeneC|Exon_1	0	+	148	48
chr1	204797731	204797935	GeneC|Exon_1	0	+	149	48
chr1	204797731	204797935	GeneC|Exon_1	0	+	150	48
chr1	204797731	204797935	GeneC|Exon_1	0	+	151	50
chr1	204797731	204797935	GeneC|Exon_1	0	+	152	50
chr1	204797731	204797935	GeneC|Exon_1	0	+	153	50
chr1	204797731	204797935	GeneC|Exon_1	0	+	154	50
chr1	204797731	204797935	GeneC|Exon_1	0	+	155	51
chr1	204797731	204797935	GeneC|Exon_1	0	+	156	52
chr1	204797731	204797935	GeneC|Exon_1	0	+	157	53
chr1	204797731	204797935	GeneC|Exon_1	0	+	158	54
chr1	204797731	204797935	GeneC|Exon_1	0	+	159	53
chr1	204797731	204797935	GeneC|Exon_1	0	+	160	54
chr1	204797731	204797935	GeneC|Exon_1	0	+	161	54
chr1	204797731	204797935	GeneC|Exon_1	0	+	162	55
chr1	204797731	204797935	GeneC|Exon_1	0	+	163	55
chr1	204797731	204797935	GeneC|Exon_1	0	+	164	55
chr1	204797731	204797935	GeneC|Exon_1	0	+	165	54
chr1	204797731	204797935	GeneC|Exon_1	0	+	166	54
chr1	204797731	204797935	GeneC|Exon_1	0	+	167	55
chr1	204797731	204797935	GeneC|Exon_1	0	+	168	57
chr1	204797731	204797935	GeneC|Exon_1	0	+	169	59
chr1	204797731	204797935	GeneC|Exon_1	0	+	170	60
chr1	204797731	204797935	GeneC|Exon_1	0	+	171	60
chr1	204797731	204797935	GeneC|Exon_1	0	+	172	60
chr1	204797731	204797935	GeneC|Exon_1	0	+	173	59
chr1	204797731	204797935	GeneC|Exon_1	0	+	174	60
chr1	204797731	204797935	GeneC|Exon_1	0	+	175	60
chr1	204797731	204797935	GeneC|Exon_1	0	+	176	60
chr1	204797731	204797935	GeneC|Exon_1	0	+	177	61
chr1	204797731	204797935	GeneC|Exon_1	0	+	178	60
chr1	204797731	204797935	GeneC|Exon_1	0	+	179	60
chr1	204797731	204797935	GeneC|Exon_1	0	+	180	60
chr1	204797731	204797935	GeneC|Exon_1	0	+	181	60
chr1	204797731	204797935	GeneC|Exon_1	0	+	182	60
chr1	204797731	204797935	GeneC|Exon_1	0	+	183	60
chr1	204797731	204797935	GeneC|Exon_1	0	+	184	60
chr1	204797731	204797935	GeneC|Exon_1	0	+	185	59
chr1	204797731	204797935	GeneC|Exon_1	0	+	186	59
chr1	204797731	204797935	GeneC|Exon_1	0	+	187	58
chr1	204797731	204797935	GeneC|Exon_1	0	+	188	58
chr1	204797731	204797935	GeneC|Exon_1	0	+	189	58
chr1	204797731	204797935	GeneC|Exon_1	0	+	190	57
chr1	204797731	204797935	GeneC|Exon_1	0	+	191	58
chr1	204797731	204797935	GeneC|Exon_1	0	+	192	58
chr1	204797731	204797935	GeneC|Exon_1	0	+	193	58
chr1	204797731	204797935	GeneC|Exon_1	0	+	194	60
chr1	204797731	204797935	GeneC|Exon_1	0	+	195	60
chr1	204797731	204797935	GeneC|Exon_1	0	+	196	60
chr1	204797731	204797935	GeneC|Exon_1	0	+	197	60
chr1	204797731	204797935	GeneC|Exon_1	0	+	198	60
chr1	204797731	204797935	GeneC|Exon_1	0	+	199	60
chr1	204797731	204797935	GeneC|Exon_1	0	+	200	60
chr1	204797731	204797935	GeneC|Exon_1	0	+	201	60
chr1	204797731	204797935	GeneC|Exon_1	0	+	202	60
chr1	204797731	204797935	GeneC|Exon_1	0	+	203	60
chr1	204797731	204797935	GeneC|Exon_1	0	+	204	60
chr1	204889734	204889893	GeneC|Exon_2	0	+	1	145
chr1	204889734	204889893	GeneC|Exon_2	0	+	2	145
chr1	204889734	204889893	GeneC|Exon_2	0	+	3	146
chr1	204889734	204889893	GeneC|Exon_2	0	+	4	144
chr1	204889734	204889893	GeneC|Exon_2	0	+	5	146
chr1	204889734	204889893	GeneC|Exon_2	0	+	6	149
chr1	204889734	204889893	GeneC|Exon_2	0	+	7	150
chr1	204889734	204889893	GeneC|Exon_2	0	+	8	151
chr1	204889734	204889893	GeneC|Exon_2	0	+	9	151
chr1	204889734	204889893	GeneC|Exon_2	0	+	10	153
chr1	204889734	204889893	GeneC|Exon_2	0	+	11	153
chr1	204889734	204889893	GeneC|Exon_2	0	+	12	156
chr1	204889734	204889893	GeneC|Exon_2	0	+	13	156
chr1	204889734	204889893	GeneC|Exon_2	0	+	14	158
chr1	204889734	204889893	GeneC|Exon_2	0	+	15	161
chr1	204889734	204889893	GeneC|Exon_2	0	+	16	161
chr1	204889734	204889893	GeneC|Exon_2	0	+	17	161
chr1	204889734	204889893	GeneC|Exon_2	0	+	18	162
chr1	204889734	204889893	GeneC|Exon_2	0	+	19	162
chr1	204889734	204889893	GeneC|Exon_2	0	+	20	161
chr1	204889734	204889893	GeneC|Exon_2	0	+	21	164
chr1	204889734	204889893	GeneC|Exon_2	0	+	22	165
chr1	204889734	204889893	GeneC|Exon_2	0	+	23	165
chr1	204889734	204889893	GeneC|Exon_2	0	+	24	167
chr1	204889734	204889893	GeneC|Exon_2	0	+	25	169
chr1	204889734	204889893	GeneC|Exon_2	0	+	26	169
chr1	204889734	204889893	GeneC|Exon_2	0	+	27	171
chr1	204889734	204889893	GeneC|Exon_2	0	+	28	171
chr1	204889734	204889893	GeneC|Exon_2	0	+	29	170
chr1	204889734	204889893	GeneC|Exon_2	0	+	30	169
chr1	204889734	204889893	GeneC|Exon_2	0	+	31	170
chr1	204889734	204889893	GeneC|Exon_2	0	+	32	171
chr1	204889734	204889893	GeneC|Exon_2	0	+	33	169
chr1	204889734	204889893	GeneC|Exon_2	0	+	34	170
chr1	204889734	204889893	GeneC|Exon_2	0	+	35	170
chr1	204889734	204889893	GeneC|Exon_2	0	+	36	172
chr1	204889734	204889893	GeneC|Exon_2	0	+	37	172
chr1	204889734	204889893	GeneC|Exon_2	0	+	38	171
chr1	204889734	204889893	GeneC|Exon_2	0	+	39	171
chr1	204889734	204889893	GeneC|Exon_2	0	+	40	173
chr1	204889734	204889893	GeneC|Exon_2	0	+	41	173
chr1	204889734	204889893	GeneC|Exon_2	0	+	42	175
chr1	204889734	204889893	GeneC|Exon_2	0	+	43	177
chr1	204889734	204889893	GeneC|Exon_2	0	+	44	178
chr1	204889734	204889893	GeneC|Exon_2	0	+	45	177
chr1	204889734	204889893	GeneC|Exon_2	0	+	46	179
chr1	204889734	204889893	GeneC|Exon_2	0	+	47	179
chr1	204889734	204889893	GeneC|Exon_2	0	+	48	178
chr1	204889734	204889893	GeneC|Exon_2	0	+	49	180
chr1	204889734	204889893	GeneC|Exon_2	0	+	50	180
chr1	204889734	204889893	GeneC|Exon_2	0	+	51	180
chr1	204889734	204889893	GeneC|Exon_2	0	+	52	180
chr1	204889734	204889893	GeneC|Exon_2	0	+	53	182
chr1	204889734	204889893	GeneC|Exon_2	0	+	54	184
chr1	204889734	204889893	GeneC|Exon_2	0	+	55	185
chr1	204889734	204889893	GeneC|Exon_2	0	+	56	186
chr1	204889734	204889893	GeneC|Exon_2	0	+	57	182
chr1	204889734	204889893	GeneC|Exon_2	0	+	58	182
chr1	204889734	204889893	GeneC|Exon_2	0	+	59	182
chr1	204889734	204889893	GeneC|Exon_2	0	+	60	182
chr1	204889734	204889893	GeneC|Exon_2	0	+	61	182
chr1	204889734	204889893	GeneC|Exon_2	0	+	62	182
chr1	204889734	204889893	GeneC|Exon_2	0	+	63	183
chr1	204889734	204889893	GeneC|Exon_2	0	+	64	181
chr1	204889734	204889893	GeneC|Exon_2	0	+	65	178
chr1	204889734	204889893	GeneC|Exon_2	0	+	66	179
chr1	204889734	204889893	GeneC|Exon_2	0	+	67	180
chr1	204889734	204889893	GeneC|Exon_2	0	+	68	180
chr1	204889734	204889893	GeneC|Exon_2	0	+	69	178
chr1	204889734	204889893	GeneC|Exon_2	0	+	70	179
chr1	204889734	204889893	GeneC|Exon_2	0	+	71	181
chr1	204889734	204889893	GeneC|Exon_2	0	+	72	181
chr1	204889734	204889893	GeneC|Exon_2	0	+	73	181
chr1	204889734	204889893	GeneC|Exon_2	0	+	74	183
chr1	204889734	204889893	GeneC|Exon_2	0	+	75	185
chr1	204889734	204889893	GeneC|Exon_2	0	+	76	182
chr1	204889734	204889893	GeneC|Exon_2	0	+	77	179
chr1	204889734	204889893	GeneC|Exon_2	0	+	78	178
chr1	204889734	204889893	GeneC|Exon_2	0	+	79	176
chr1	204889734	204889893	GeneC|Exon_2	0	+	80	175
chr1	204889734	204889893	GeneC|Exon_2	0	+	81	175
chr1	204889734	204889893	GeneC|Exon_2	0	+	82	173
chr1	204889734	204889893	GeneC|Exon_2	0	+	83	172
chr1	204889734	204889893	GeneC|Exon_2	0	+	84	177
chr1	204889734	204889893	GeneC|Exon_2	0	+	85	175
chr1	204889734	204889893	GeneC|Exon_2	0	+	86	175
chr1	204889734	204889893	GeneC|Exon_2	0	+	87	174
chr1	204889734	204889893	GeneC|Exon_2	0	+	88	173
chr1	204889734	204889893	GeneC|Exon_2	0	+	89	172
chr1	204889734	204889893	GeneC|Exon_2	0	+	90	171
chr1	204889734	204889893	GeneC|Exon_2	0	+	91	171
chr1	204889734	204889893	GeneC|Exon_2	0	+	92	170
chr1	204889734	204889893	GeneC|Exon_2	0	+	93	169
chr1	204889734	204889893	GeneC|Exon_2	0	+	94	169
chr1	204889734	204889893	GeneC|Exon_2	0	+	95	169
chr1	204889734	204889893	GeneC|Exon_2	0	+	96	169
chr1	204889734	204889893	GeneC|Exon_2	0	+	97	168
chr1	204889734	204889893	GeneC|Exon_2	0	+	98	167
chr1	204889734	204889893	GeneC|Exon_2	0	+	99	165
chr1	204889734	204889893	GeneC|Exon_2	0	+	100	164
chr1	204889734	204889893	GeneC|Exon_2	0	+	101	164
chr1	204889734	204889893	GeneC|Exon_2	0	+	102	163
chr1	204889734	204889893	GeneC|Exon_2	0	+	103	163
chr1	204889734	204889893	GeneC|Exon_2	0	+	104	166
chr1	204889734	204889893	GeneC|Exon_2	0	+	105	164
chr1	204889734	204889893	GeneC|Exon_2	0	+	106	163
chr1	204889734	204889893	GeneC|Exon_2	0	+	107	164
chr1	204889734	204889893	GeneC|Exon_2	0	+	108	163
chr1	204889734	204889893	GeneC|Exon_2	0	+	109	161
chr1	204889734	204889893	GeneC|Exon_2	0	+	110	162
chr1	204889734	204889893	GeneC|Exon_2	0	+	111	162
chr1	204889734	204889893	GeneC|Exon_2	0	+	112	160
chr1	204889734	204889893	GeneC|Exon_2	0	+	113	158
chr1	204889734	204889893	GeneC|Exon_2	0	+	114	158
chr1	204889734	204889893	GeneC|Exon_2	0	+	115	158
chr1	204889734	204889893	GeneC|Exon_2	0	+	116	155
chr1	204889734	204889893	GeneC|Exon_2	0	+	117	157
chr1	204889734	204889893	GeneC|Exon_2	0	+	118	158
chr1	204889734	204889893	GeneC|Exon_2	0	+	119	157
chr1	204889734	204889893	GeneC|Exon_2	0	+	120	156
chr1	204889734	204889893	GeneC|Exon_2	0	+	121	153
chr1	204889734	204889893	GeneC|Exon_2	0	+	122	151
chr1	204889734	204889893	GeneC|Exon_2	0	+	123	150
chr1	204889734	204889893	GeneC|Exon_2	0	+	124	150
chr1	204889734	204889893	GeneC|Exon_2	0	+	125	150
chr1	204889734	204889893	GeneC|Exon_2	0	+	126	151
chr1	204889734	204889893	GeneC|Exon_2	0	+	127	148
chr1	204889734	204889893	GeneC|Exon_2	0	+	128	148
chr1	204889734	204889893	GeneC|Exon_2	0	+	129	147
chr1	204889734	204889893	GeneC|Exon_2	0	+	130	145
chr1	204889734	204889893	GeneC|Exon_2	0	+	131	144
chr1	204889734	204889893	GeneC|Exon_2	0	+	132	146
chr1	204889734	204889893	GeneC|Exon_2	0	+	133	143
chr1	204889734	204889893	GeneC|Exon_2	0	+	134	143
chr1	204889734	204889893	GeneC|Exon_2	0	+	135	142
chr1	204889734	204889893	GeneC|Exon_2	0	+	136	140
chr1	204889734	204889893	GeneC|Exon_2	0	+	137	139
chr1	204889734	204889893	GeneC|Exon_2	0	+	138	137
chr1	204889734	204889893	GeneC|Exon_2	0	+	139	136
chr1	204889734	204889893	GeneC|Exon_2	0	+	140	134
chr1	204889734	204889893	GeneC|Exon_2	0	+	141	133
chr1	204889734	204889893	GeneC|Exon_2	0	+	142	134
chr1	204889734	204889893	GeneC|Exon_2	0	+	143	131
chr1	204889734	204889893	GeneC|Exon_2	0	+	144	130
chr1	204889734	204889893	GeneC|Exon_2	0	+	145	131
chr1	204889734	204889893	GeneC|Exon_2	0	+	146	127
chr1	204889734	204889893	GeneC|Exon_2	0	+	147	128
chr1	204889734	204889893	GeneC|Exon_2	0	+	148	129
chr1	204889734	204889893	GeneC|Exon_2	0	+	149	127
chr1	204889734	204889893	GeneC|Exon_2	0	+	150	126
chr1	204889734	204889893	GeneC|Exon_2	0	+	151	125
chr1	204889734	204889893	GeneC|Exon_2	0	+	152	125
chr1	204889734	204889893	GeneC|Exon_2	0	+	153	126
chr1	204889734	204889893	GeneC|Exon_2	0	+	154	125
chr1	204889734	204889893	GeneC|Exon_2	0	+	155	125
chr1	204889734	204889893	GeneC|Exon_2	0	+	156	126
chr1	204889734	204889893	GeneC|Exon_2	0	+	157	125
chr1	204889734	204889893	GeneC|Exon_2	0	+	158	123
chr1	204889734	204889893	GeneC|Exon_2	0	+	159	122
chr1	204913328	204913559	GeneC|Exon_3	0	+	1	134
chr1	204913328	204913559	GeneC|Exon_3	0	+	2	134
chr1	204913328	204913559	GeneC|Exon_3	0	+	3	135
chr1	204913328	204913559	GeneC|Exon_3	0	+	4	135
chr1	204913328	204913559	GeneC|Exon_3	0	+	5	136
chr1	204913328	204913559	GeneC|Exon_3	0	+	6	138
chr1	204913328	204913559	GeneC|Exon_3	0	+	7	138
chr1	204913328	204913559	GeneC|Exon_3	0	+	8	138
chr1	204913328	204913559	GeneC|Exon_3	0	+	9	139
chr1	204913328	204913559	GeneC|Exon_3	0	+	10	143
chr1	204913328	204913559	GeneC|Exon_3	0	+	11	143
chr1	204913328	204913559	GeneC|Exon_3	0	+	12	142
chr1	204913328	204913559	GeneC|Exon_3	0	+	13	142
chr1	204913328	204913559	GeneC|Exon_3	0	+	14	141
chr1	204913328	204913559	GeneC|Exon_3	0	+	15	141
chr1	204913328	204913559	GeneC|Exon_3	0	+	16	142
chr1	204913328	204913559	GeneC|Exon_3	0	+	17	141
chr1	204913328	204913559	GeneC|Exon_3	0	+	18	142
chr1	204913328	204913559	GeneC|Exon_3	0	+	19	143
chr1	204913328	204913559	GeneC|Exon_3	0	+	20	143
chr1	204913328	204913559	GeneC|Exon_3	0	+	21	142
chr1	204913328	204913559	GeneC|Exon_3	0	+	22	142
chr1	204913328	204913559	GeneC|Exon_3	0	+	23	143
chr1	204913328	204913559	GeneC|Exon_3	0	+	24	142
chr1	204913328	204913559	GeneC|Exon_3	0	+	25	143
chr1	204913328	204913559	GeneC|Exon_3	0	+	26	148
chr1	204913328	204913559	GeneC|Exon_3	0	+	27	150
chr1	204913328	204913559	GeneC|Exon_3	0	+	28	150
chr1	204913328	204913559	GeneC|Exon_3	0	+	29	148
chr1	204913328	204913559	GeneC|Exon_3	0	+	30	150
chr1	204913328	204913559	GeneC|Exon_3	0	+	31	151
chr1	204913328	204913559	GeneC|Exon_3	0	+	32	153
chr1	204913328	204913559	GeneC|Exon_3	0	+	33	150
chr1	204913328	204913559	GeneC|Exon_3	0	+	34	152
chr1	204913328	204913559	GeneC|Exon_3	0	+	35	153
chr1	204913328	204913559	GeneC|Exon_3	0	+	36	154
chr1	204913328	204913559	GeneC|Exon_3	0	+	37	154
chr1	204913328	204913559	GeneC|Exon_3	0	+	38	155
chr1	204913328	204913559	GeneC|Exon_3	0	+	39	155
chr1	204913328	204913559	GeneC|Exon_3	0	+	40	157
chr1	204913328	204913559	GeneC|Exon_3	0	+	41	158
chr1	204913328	204913559	GeneC|Exon_3	0	+	42	158
chr1	204913328	204913559	GeneC|Exon_3	0	+	43	157
chr1	204913328	204913559	GeneC|Exon_3	0	+	44	158
chr1	204913328	204913559	GeneC|Exon_3	0	+	45	157
chr1	204913328	204913559	GeneC|Exon_3	0	+	46	155
chr1	204913328	204913559	GeneC|Exon_3	0	+	47	157
chr1	204913328	204913559	GeneC|Exon_3	0	+	48	156
chr1	204913328	204913559	GeneC|Exon_3	0	+	49	156
chr1	204913328	204913559	GeneC|Exon_3	0	+	50	156
chr1	204913328	204913559	GeneC|Exon_3	0	+	51	156
chr1	204913328	204913559	GeneC|Exon_3	0	+	52	158
chr1	204913328	204913559	GeneC|Exon_3	0	+	53	159
chr1	204913328	204913559	GeneC|Exon_3	0	+	54	158
chr1	204913328	204913559	GeneC|Exon_3	0	+	55	158
chr1	204913328	204913559	GeneC|Exon_3	0	+	56	157
chr1	204913328	204913559	GeneC|Exon_3	0	+	57	155
chr1	204913328	204913559	GeneC|Exon_3	0	+	58	155
chr1	204913328	204913559	GeneC|Exon_3	0	+	59	155
chr1	204913328	204913559	GeneC|Exon_3	0	+	60	154
chr1	204913328	204913559	GeneC|Exon_3	0	+	61	154
chr1	204913328	204913559	GeneC|Exon_3	0	+	62	153
chr1	204913328	204913559	GeneC|Exon_3	0	+	63	153
chr1	204913328	204913559	GeneC|Exon_3	0	+	64	154
chr1	204913328	204913559	GeneC|Exon_3	0	+	65	152
chr1	204913328	204913559	GeneC|Exon_3	0	+	66	153
chr1	204913328	204913559	GeneC|Exon_3	0	+	67	155
chr1	204913328	204913559	GeneC|Exon_3	0	+	68	154
chr1	204913328	204913559	GeneC|Exon_3	0	+	69	154
chr1	204913328	204913559	GeneC|Exon_3	0	+	70	153
chr1	204913328	204913559	GeneC|Exon_3	0	+	71	155
chr1	204913328	204913559	GeneC|Exon_3	0	+	72	154
chr1	204913328	204913559	GeneC|Exon_3	0	+	73	154
chr1	204913328	204913559	GeneC|Exon_3	0	+	74	155
chr1	204913328	204913559	GeneC|Exon_3	0	+	75	155
chr1	204913328	204913559	GeneC|Exon_3	0	+	76	154
chr1	204913328	204913559	GeneC|Exon_3	0	+	77	154
chr1	204913328	204913559	GeneC|Exon_3	0	+	78	154
chr1	204913328	204913559	GeneC|Exon_3	0	+	79	153
chr1	204913328	204913559	GeneC|Exon_3	0	+	80	153
chr1	204913328	204913559	GeneC|Exon_3	0	+	81	150
chr1	204913328	204913559	GeneC|Exon_3	0	+	82	150
chr1	204913328	204913559	GeneC|Exon_3	0	+	83	150
chr1	204913328	204913559	GeneC|Exon_3	0	+	84	150
chr1	204913328	204913559	GeneC|Exon_3	0	+	85	151
chr1	204913328	204913559	GeneC|Exon_3	0	+	86	150
chr1	204913328	204913559	GeneC|Exon_3	0	+	87	150
chr1	204913328	204913559	GeneC|Exon_3	0	+	88	154
chr1	204913328	204913559	GeneC|Exon_3	0	+	89	152
chr1	204913328	204913559	GeneC|Exon_3	0	+	90	150
chr1	204913328	204913559	GeneC|Exon_3	0	+	91	147
chr1	204913328	204913559	GeneC|Exon_3	0	+	92	150
chr1	204913328	204913559	GeneC|Exon_3	0	+	93	150
chr1	204913328	204913559	GeneC|Exon_3	0	+	94	152
chr1	204913328	204913559	GeneC|Exon_3	0	+	95	151
chr1	204913328	204913559	GeneC|Exon_3	0	+	96	151
chr1	204913328	204913559	GeneC|Exon_3	0	+	97	152
chr1	204913328	204913559	GeneC|Exon_3	0	+	98	153
chr1	204913328	204913559	GeneC|Exon_3	0	+	99	152
chr1	204913328	204913559	GeneC|Exon_3	0	+	100	151
chr1	204913328	204913559	GeneC|Exon_3	0	+	101	152
chr1	204913328	204913559	GeneC|Exon_3	0	+	102	150
chr1	204913328	204913559	GeneC|Exon_3	0	+	103	150
chr1	204913328	204913559	GeneC|Exon_3	0	+	104	148
chr1	204913328	204913559	GeneC|Exon_3	0	+	105	149
chr1	204913328	204913559	GeneC|Exon_3	0	+	106	149
chr1	204913328	204913559	GeneC|Exon_3	0	+	107	149
chr1	204913328	204913559	GeneC|Exon_3	0	+	108	150
chr1	204913328	204913559	GeneC|Exon_3	0	+	109	149
chr1	204913328	204913559	GeneC|Exon_3	0	+	110	147
chr1	204913328	204913559	GeneC|Exon_3	0	+	111	148
chr1	204913328	204913559	GeneC|Exon_3	0	+	112	151
chr1	204913328	204913559	GeneC|Exon_3	0	+	113	151
chr1	204913328	204913559	GeneC|Exon_3	0	+	114	154
chr1	204913328	204913559	GeneC|Exon_3	0	+	115	155
chr1	204913328	204913559	GeneC|Exon_3	0	+	116	155
chr1	204913328	204913559	GeneC|Exon_3	0	+	117	156
chr1	204913328	204913559	GeneC|Exon_3	0	+	118	157
chr1	204913328	204913559	GeneC|Exon_3	0	+	119	156
chr1	204913328	204913559	GeneC|Exon_3	0	+	120	157
chr1	204913328	204913559	GeneC|Exon_3	0	+	121	157
chr1	204913328	204913559	GeneC|Exon_3	0	+	122	156
chr1	204913328	204913559	GeneC|Exon_3	0	+	123	157
chr1	204913328	204913559	GeneC|Exon_3	0	+	124	155
chr1	204913328	204913559	GeneC|Exon_3	0	+	125	155
chr1	204913328	204913559	GeneC|Exon_3	0	+	126	155
chr1	204913328	204913559	GeneC|Exon_3	0	+	127	155
chr1	204913328	204913559	GeneC|Exon_3	0	+	128	155
chr1	204913328	204913559	GeneC|Exon_3	0	+	129	153
chr1	204913328	204913559	GeneC|Exon_3	0	+	130	152
chr1	204913328	204913559	GeneC|Exon_3	0	+	131	153
chr1	204913328	204913559	GeneC|Exon_3	0	+	132	153
chr1	204913328	204913559	GeneC|Exon_3	0	+	133	154
chr1	204913328	204913559	GeneC|Exon_3	0	+	134	154
chr1	204913328	204913559	GeneC|Exon_3	0	+	135	153
chr1	204913328	204913559	GeneC|Exon_3	0	+	136	154
chr1	204913328	204913559	GeneC|Exon_3	0	+	137	154
chr1	204913328	204913559	GeneC|Exon_3	0	+	138	153
chr1	204913328	204913559	GeneC|Exon_3	0	+	139	155
chr1	204913328	204913559	GeneC|Exon_3	0	+	140	153
chr1	204913328	204913559	GeneC|Exon_3	0	+	141	155
chr1	204913328	204913559	GeneC|Exon_3	0	+	142	153
chr1	204913328	204913559	GeneC|Exon_3	0	+	143	151
chr1	204913328	204913559	GeneC|Exon_3	0	+	144	149
chr1	204913328	204913559	GeneC|Exon_3	0	+	145	150
chr1	204913328	204913559	GeneC|Exon_3	0	+	146	147
chr1	204913328	204913559	GeneC|Exon_3	0	+	147	146
chr1	204913328	204913559	GeneC|Exon_3	0	+	148	144
chr1	204913328	204913559	GeneC|Exon_3	0	+	149	146
chr1	204913328	204913559	GeneC|Exon_3	0	+	150	147
chr1	204913328	204913559	GeneC|Exon_3	0	+	151	144
chr1	204913328	204913559	GeneC|Exon_3	0	+	152	143
chr1	204913328	204913559	GeneC|Exon_3	0	+	153	144
chr1	204913328	204913559	GeneC|Exon_3	0	+	154	145
chr1	204913328	204913559	GeneC|Exon_3	0	+	155	146
chr1	204913328	204913559	GeneC|Exon_3	0	+	156	144
chr1	204913328	204913559	GeneC|Exon_3	0	+	157	143
chr1	204913328	204913559	GeneC|Exon_3	0	+	158	143
chr1	204913328	204913559	GeneC|Exon_3	0	+	159	143
chr1	204913328	204913559	GeneC|Exon_3	0	+	160	144
chr1	204913328	204913559	GeneC|Exon_3	0	+	161	143
chr1	204913328	204913559	GeneC|Exon_3	0	+	162	143
chr1	204913328	204913559	GeneC|Exon_3	0	+	163	145
chr1	204913328	204913559	GeneC|Exon_3	0	+	164	145
chr1	204913328	204913559	GeneC|Exon_3	0	+	165	146
chr1	204913328	204913559	GeneC|Exon_3	0	+	166	146
chr1	204913328	204913559	GeneC|Exon_3	0	+	167	147
chr1	204913328	204913559	GeneC|Exon_3	0	+	168	147
chr1	204913328	204913559	GeneC|Exon_3	0	+	169	147
chr1	204913328	204913559	GeneC|Exon_3	0	+	170	147
chr1	204913328	204913559	GeneC|Exon_3	0	+	171	147
chr1	204913328	204913559	GeneC|Exon_3	0	+	172	149
chr1	204913328	204913559	GeneC|Exon_3	0	+	173	149
chr1	204913328	204913559	GeneC|Exon_3	0	+	174	150
chr1	204913328	204913559	GeneC|Exon_3	0	+	175	150
chr1	204913328	204913559	GeneC|Exon_3	0	+	176	151
chr1	204913328	204913559	GeneC|Exon_3	0	+	177	146
chr1	204913328	204913559	GeneC|Exon_3	0	+	178	146
chr1	204913328	204913559	GeneC|Exon_3	0	+	179	146
chr1	204913328	204913559	GeneC|Exon_3	0	+	180	146
chr1	204913328	204913559	GeneC|Exon_3	0	+	181	145
chr1	204913328	204913559	GeneC|Exon_3	0	+	182	147
chr1	204913328	204913559	GeneC|Exon_3	0	+	183	144
chr1	204913328	204913559	GeneC|Exon_3	0	+	184	143
chr1	204913328	204913559	GeneC|Exon_3	0	+	185	142
chr1	204913328	204913559	GeneC|Exon_3	0	+	186	141
chr1	204913328	204913559	GeneC|Exon_3	0	+	187	140
chr1	204913328	204913559	GeneC|Exon_3	0	+	188	141
chr1	204913328	204913559	GeneC|Exon_3	0	+	189	140
chr1	204913328	204913559	GeneC|Exon_3	0	+	190	139
chr1	204913328	204913559	GeneC|Exon_3	0	+	191	138
chr1	204913328	204913559	GeneC|Exon_3	0	+	192	138
chr1	204913328	204913559	GeneC|Exon_3	0	+	193	139
chr1	204913328	204913559	GeneC|Exon_3	0	+	194	139
chr1	204913328	204913559	GeneC|Exon_3	0	+	195	137
chr1	204913328	204913559	GeneC|Exon_3	0	+	196	138
chr1	204913328	204913559	GeneC|Exon_3	0	+	197	139
chr1	204913328	204913559	GeneC|Exon_3	0	+	198	139
chr1	204913328	204913559	GeneC|Exon_3	0	+	199	139
chr1	204913328	204913559	GeneC|Exon_3	0	+	200	140
chr1	204913328	204913559	GeneC|Exon_3	0	+	201	141
chr1	204913328	204913559	GeneC|Exon_3	0	+	202	143
chr1	204913328	204913559	GeneC|Exon_3	0	+	203	140
chr1	204913328	204913559	GeneC|Exon_3	0	+	204	137
chr1	204913328	204913559	GeneC|Exon_3	0	+	205	136
chr1	204913328	204913559	GeneC|Exon_3	0	+	206	136
chr1	204913328	204913559	GeneC|Exon_3	0	+	207	136
chr1	204913328	204913559	GeneC|Exon_3	0	+	208	137
chr1	204913328	204913559	GeneC|Exon_3	0	+	209	139
chr1	204913328	204913559	GeneC|Exon_3	0	+	210	140
chr1	204913328	204913559	GeneC|Exon_3	0	+	211	140
chr1	204913328	204913559	GeneC|Exon_3	0	+	212	140
chr1	204913328	204913559	GeneC|Exon_3	0	+	213	141
chr1	204913328	204913559	GeneC|Exon_3	0	+	214	140
chr1	204913328	204913559	GeneC|Exon_3	0	+	215	140
chr1	204913328	204913559	GeneC|Exon_3	0	+	216	142
chr1	204913328	204913559	GeneC|Exon_3	0	+	217	142
chr1	204913328	204913559	GeneC|Exon_3	0	+	218	139
chr1	204913328	204913559	GeneC|Exon_3	0	+	219	138
chr1	204913328	204913559	GeneC|Exon_3	0	+	220	138
chr1	204913328	204913559	GeneC|Exon_3	0	+	221	137
chr1	204913328	204913559	GeneC|Exon_3	0	+	222	136
chr1	204913328	204913559	GeneC|Exon_3	0	+	223	135
chr1	204913328	204913559	GeneC|Exon_3	0	+	224	131
chr1	204913328	204913559	GeneC|Exon_3	0	+	225	131
chr1	204913328	204913559	GeneC|Exon_3	0	+	226	133
chr1	204913328	204913559	GeneC|Exon_3	0	+	227	132
chr1	204913328	204913559	GeneC|Exon_3	0	+	228	133
chr1	204913328	204913559	GeneC|Exon_3	0	+	229	132
chr1	204913328	204913559	GeneC|Exon_3	0	+	230	131
chr1	204913328	204913559	GeneC|Exon_3	0	+	231	129
chr1	204919659	204919727	GeneC|Exon_4	0	+	1	161
chr1	204919659	204919727	GeneC|Exon_4	0	+	2	163
chr1	204919659	204919727	GeneC|Exon_4	0	+	3	165
chr1	204919659	204919727	GeneC|Exon_4	0	+	4	167
chr1	204919659	204919727	GeneC|Exon_4	0	+	5	169
chr1	204919659	204919727	GeneC|Exon_4	0	+	6	169
chr1	204919659	204919727	GeneC|Exon_4	0	+	7	170
chr1	204919659	204919727	GeneC|Exon_4	0	+	8	170
chr1	204919659	204919727	GeneC|Exon_4	0	+	9	169
chr1	204919659	204919727	GeneC|Exon_4	0	+	10	170
chr1	204919659	204919727	GeneC|Exon_4	0	+	11	168
chr1	204919659	204919727	GeneC|Exon_4	0	+	12	171
chr1	204919659	204919727	GeneC|Exon_4	0	+	13	170
chr1	204919659	204919727	GeneC|Exon_4	0	+	14	171
chr1	204919659	204919727	GeneC|Exon_4	0	+	15	168
chr1	204919659	204919727	GeneC|Exon_4	0	+	16	169
chr1	204919659	204919727	GeneC|Exon_4	0	+	17	172
chr1	204919659	204919727	GeneC|Exon_4	0	+	18	172
chr1	204919659	204919727	GeneC|Exon_4	0	+	19	174
chr1	204919659	204919727	GeneC|Exon_4	0	+	20	174
chr1	204919659	204919727	GeneC|Exon_4	0	+	21	177
chr1	204919659	204919727	GeneC|Exon_4	0	+	22	177
chr1	204919659	204919727	GeneC|Exon_4	0	+	23	176
chr1	204919659	204919727	GeneC|Exon_4	0	+	24	176
chr1	204919659	204919727	GeneC|Exon_4	0	+	25	176
chr1	204919659	204919727	GeneC|Exon_4	0	+	26	174
chr1	204919659	204919727	GeneC|Exon_4	0	+	27	173
chr1	204919659	204919727	GeneC|Exon_4	0	+	28	174
chr1	204919659	204919727	GeneC|Exon_4	0	+	29	175
chr1	204919659	204919727	GeneC|Exon_4	0	+	30	172
chr1	204919659	204919727	GeneC|Exon_4	0	+	31	172
chr1	204919659	204919727	GeneC|Exon_4	0	+	32	172
chr1	204919659	204919727	GeneC|Exon_4	0	+	33	175
chr1	204919659	204919727	GeneC|Exon_4	0	+	34	176
chr1	204919659	204919727	GeneC|Exon_4	0	+	35	177
chr1	204919659	204919727	GeneC|Exon_4	0	+	36	176
chr1	204919659	204919727	GeneC|Exon_4	0	+	37	178
chr1	204919659	204919727	GeneC|Exon_4	0	+	38	178
chr1	204919659	204919727	GeneC|Exon_4	0	+	39	178
chr1	204919659	204919727	GeneC|Exon_4	0	+	40	176
chr1	204919659	204919727	GeneC|Exon_4	0	+	41	179
chr1	204919659	204919727	GeneC|Exon_4	0	+	42	177
chr1	204919659	204919727	GeneC|Exon_4	0	+	43	178
chr1	204919659	204919727	GeneC|Exon_4	0	+	44	177
chr1	204919659	204919727	GeneC|Exon_4	0	+	45	176
chr1	204919659	204919727	GeneC|Exon_4	0	+	46	175
chr1	204919659	204919727	GeneC|Exon_4	0	+	47	173
chr1	204919659	204919727	GeneC|Exon_4	0	+	48	170
chr1	204919659	204919727	GeneC|Exon_4	0	+	49	172
chr1	204919659	204919727	GeneC|Exon_4	0	+	50	174
chr1	204919659	204919727	GeneC|Exon_4	0	+	51	172
chr1	204919659	204919727	GeneC|Exon_4	0	+	52	171
chr1	204919659	204919727	GeneC|Exon_4	0	+	53	172
chr1	204919659	204919727	GeneC|Exon_4	0	+	54	172
chr1	204919659	204919727	GeneC|Exon_4	0	+	55	169
chr1	204919659	204919727	GeneC|Exon_4	0	+	56	170
chr1	204919659	204919727	GeneC|Exon_4	0	+	57	170
chr1	204919659	204919727	GeneC|Exon_4	0	+	58	171
chr1	204919659	204919727	GeneC|Exon_4	0	+	59	172
chr1	204919659	204919727	GeneC|Exon_4	0	+	60	171
chr1	204919659	204919727	GeneC|Exon_4	0	+	61	171
chr1	204919659	204919727	GeneC|Exon_4	0	+	62	172
chr1	204919659	204919727	GeneC|Exon_4	0	+	63	171
chr1	204919659	204919727	GeneC|Exon_4	0	+	64	171
chr1	204919659	204919727	GeneC|Exon_4	0	+	65	171
chr1	204919659	204919727	GeneC|Exon_4	0	+	66	174
chr1	204919659	204919727	GeneC|Exon_4	0	+	67	171
chr1	204919659	204919727	GeneC|Exon_4	0	+	68	171
chr1	204921113	204921269	GeneC|Exon_5	0	+	1	108
chr1	204921113	204921269	GeneC|Exon_5	0	+	2	110
chr1	204921113	204921269	GeneC|Exon_5	0	+	3	106
chr1	204921113	204921269	GeneC|Exon_5	0	+	4	107
chr1	204921113	204921269	GeneC|Exon_5	0	+	5	107
chr1	204921113	204921269	GeneC|Exon_5	0	+	6	107
chr1	204921113	204921269	GeneC|Exon_5	0	+	7	109
chr1	204921113	204921269	GeneC|Exon_5	0	+	8	109
chr1	204921113	204921269	GeneC|Exon_5	0	+	9	111
chr1	204921113	204921269	GeneC|Exon_5	0	+	10	113
chr1	204921113	204921269	GeneC|Exon_5	0	+	11	113
chr1	204921113	204921269	GeneC|Exon_5	0	+	12	114
chr1	204921113	204921269	GeneC|Exon_5	0	+	13	115
chr1	204921113	204921269	GeneC|Exon_5	0	+	14	115
chr1	204921113	204921269	GeneC|Exon_5	0	+	15	117
chr1	204921113	204921269	GeneC|Exon_5	0	+	16	116
chr1	204921113	204921269	GeneC|Exon_5	0	+	17	118
chr1	204921113	204921269	GeneC|Exon_5	0	+	18	120
chr1	204921113	204921269	GeneC|Exon_5	0	+	19	121
chr1	204921113	204921269	GeneC|Exon_5	0	+	20	121
chr1	204921113	204921269	GeneC|Exon_5	0	+	21	121
chr1	204921113	204921269	GeneC|Exon_5	0	+	22	123
chr1	204921113	204921269	GeneC|Exon_5	0	+	23	124
chr1	204921113	204921269	GeneC|Exon_5	0	+	24	125
chr1	204921113	204921269	GeneC|Exon_5	0	+	25	127
chr1	204921113	204921269	GeneC|Exon_5	0	+	26	126
chr1	204921113	204921269	GeneC|Exon_5	0	+	27	129
chr1	204921113	204921269	GeneC|Exon_5	0	+	28	127
chr1	204921113	204921269	GeneC|Exon_5	0	+	29	130
chr1	204921113	204921269	GeneC|Exon_5	0	+	30	132
chr1	204921113	204921269	GeneC|Exon_5	0	+	31	132
chr1	204921113	204921269	GeneC|Exon_5	0	+	32	131
chr1	204921113	204921269	GeneC|Exon_5	0	+	33	131
chr1	204921113	204921269	GeneC|Exon_5	0	+	34	132
chr1	204921113	204921269	GeneC|Exon_5	0	+	35	134
chr1	204921113	204921269	GeneC|Exon_5	0	+	36	135
chr1	204921113	204921269	GeneC|Exon_5	0	+	37	135
chr1	204921113	204921269	GeneC|Exon_5	0	+	38	135
chr1	204921113	204921269	GeneC|Exon_5	0	+	39	136
chr1	204921113	204921269	GeneC|Exon_5	0	+	40	137
chr1	204921113	204921269	GeneC|Exon_5	0	+	41	138
chr1	204921113	204921269	GeneC|Exon_5	0	+	42	139
chr1	204921113	204921269	GeneC|Exon_5	0	+	43	138
chr1	204921113	204921269	GeneC|Exon_5	0	+	44	138
chr1	204921113	204921269	GeneC|Exon_5	0	+	45	136
chr1	204921113	204921269	GeneC|Exon_5	0	+	46	136
chr1	204921113	204921269	GeneC|Exon_5	0	+	47	137
chr1	204921113	204921269	GeneC|Exon_5	0	+	48	137
chr1	204921113	204921269	GeneC|Exon_5	0	+	49	139
chr1	204921113	204921269	GeneC|Exon_5	0	+	50	139
chr1	204921113	204921269	GeneC|Exon_5	0	+	51	133
chr1	204921113	204921269	GeneC|Exon_5	0	+	52	134
chr1	204921113	204921269	GeneC|Exon_5	0	+	53	135
chr1	204921113	204921269	GeneC|Exon_5	0	+	54	134
chr1	204921113	204921269	GeneC|Exon_5	0	+	55	133
chr1	204921113	204921269	GeneC|Exon_5	0	+	56	133
chr1	204921113	204921269	GeneC|Exon_5	0	+	57	138
chr1	204921113	204921269	GeneC|Exon_5	0	+	58	139
chr1	204921113	204921269	GeneC|Exon_5	0	+	59	141
chr1	204921113	204921269	GeneC|Exon_5	0	+	60	144
chr1	204921113	204921269	GeneC|Exon_5	0	+	61	146
chr1	204921113	204921269	GeneC|Exon_5	0	+	62	149
chr1	204921113	204921269	GeneC|Exon_5	0	+	63	153
chr1	204921113	204921269	GeneC|Exon_5	0	+	64	153
chr1	204921113	204921269	GeneC|Exon_5	0	+	65	153
chr1	204921113	204921269	GeneC|Exon_5	0	+	66	151
chr1	204921113	204921269	GeneC|Exon_5	0	+	67	152
chr1	204921113	204921269	GeneC|Exon_5	0	+	68	153
chr1	204921113	204921269	GeneC|Exon_5	0	+	69	153
chr1	204921113	204921269	GeneC|Exon_5	0	+	70	154
chr1	204921113	204921269	GeneC|Exon_5	0	+	71	151
chr1	204921113	204921269	GeneC|Exon_5	0	+	72	150
chr1	204921113	204921269	GeneC|Exon_5	0	+	73	153
chr1	204921113	204921269	GeneC|Exon_5	0	+	74	151
chr1	204921113	204921269	GeneC|Exon_5	0	+	75	151
chr1	204921113	204921269	GeneC|Exon_5	0	+	76	149
chr1	204921113	204921269	GeneC|Exon_5	0	+	77	149
chr1	204921113	204921269	GeneC|Exon_5	0	+	78	150
chr1	204921113	204921269	GeneC|Exon_5	0	+	79	150
chr1	204921113	204921269	GeneC|Exon_5	0	+	80	151
chr1	204921113	204921269	GeneC|Exon_5	0	+	81	151
chr1	204921113	204921269	GeneC|Exon_5	0	+	82	152
chr1	204921113	204921269	GeneC|Exon_5	0	+	83	151
chr1	204921113	204921269	GeneC|Exon_5	0	+	84	153
chr1	204921113	204921269	GeneC|Exon_5	0	+	85	153
chr1	204921113	204921269	GeneC|Exon_5	0	+	86	154
chr1	204921113	204921269	GeneC|Exon_5	0	+	87	155
chr1	204921113	204921269	GeneC|Exon_5	0	+	88	156
chr1	204921113	204921269	GeneC|Exon_5	0	+	89	155
chr1	204921113	204921269	GeneC|Exon_5	0	+	90	155
chr1	204921113	204921269	GeneC|Exon_5	0	+	91	155
chr1	204921113	204921269	GeneC|Exon_5	0	+	92	153
chr1	204921113	204921269	GeneC|Exon_5	0	+	93	153
chr1	204921113	204921269	GeneC|Exon_5	0	+	94	155
chr1	204921113	204921269	GeneC|Exon_5	0	+	95	155
chr1	204921113	204921269	GeneC|Exon_5	0	+	96	154
chr1	204921113	204921269	GeneC|Exon_5	0	+	97	152
chr1	204921113	204921269	GeneC|Exon_5	0	+	98	152
chr1	204921113	204921269	GeneC|Exon_5	0	+	99	154
chr1	204921113	204921269	GeneC|Exon_5	0	+	100	154
chr1	204921113	204921269	GeneC|Exon_5	0	+	101	153
chr1	204921113	204921269	GeneC|Exon_5	0	+	102	154
chr1	204921113	204921269	GeneC|Exon_5	0	+	103	151
chr1	204921113	204921269	GeneC|Exon_5	0	+	104	153
chr1	204921113	204921269	GeneC|Exon_5	0	+	105	153
chr1	204921113	204921269	GeneC|Exon_5	0	+	106	153
chr1	204921113	204921269	GeneC|Exon_5	0	+	107	154
chr1	204921113	204921269	GeneC|Exon_5	0	+	108	155
chr1	204921113	204921269	GeneC|Exon_5	0	+	109	153
chr1	204921113	204921269	GeneC|Exon_5	0	+	110	152
chr1	204921113	204921269	GeneC|Exon_5	0	+	111	152
chr1	204921113	204921269	GeneC|Exon_5	0	+	112	151
chr1	204921113	204921269	GeneC|Exon_5	0	+	113	152
chr1	204921113	204921269	GeneC|Exon_5	0	+	114	152
chr1	204921113	204921269	GeneC|Exon_5	0	+	115	153
chr1	204921113	204921269	GeneC|Exon_5	0	+	116	154
chr1	204921113	204921269	GeneC|Exon_5	0	+	117	153
chr1	204921113	204921269	GeneC|Exon_5	0	+	118	152
chr1	204921113	204921269	GeneC|Exon_5	0	+	119	155
chr1	204921113	204921269	GeneC|Exon_5	0	+	120	155
chr1	204921113	204921269	GeneC|Exon_5	0	+	121	154
chr1	204921113	204921269	GeneC|Exon_5	0	+	122	155
chr1	204921113	204921269	GeneC|Exon_5	0	+	123	159
chr1	204921113	204921269	GeneC|Exon_5	0	+	124	161
chr1	204921113	204921269	GeneC|Exon_5	0	+	125	163
chr1	204921113	204921269	GeneC|Exon_5	0	+	126	162
chr1	204921113	204921269	GeneC|Exon_5	0	+	127	164
chr1	204921113	204921269	GeneC|Exon_5	0	+	128	164
chr1	204921113	204921269	GeneC|Exon_5	0	+	129	164
chr1	204921113	204921269	GeneC|Exon_5	0	+	130	164
chr1	204921113	204921269	GeneC|Exon_5	0	+	131	165
chr1	204921113	204921269	GeneC|Exon_5	0	+	132	166
chr1	204921113	204921269	GeneC|Exon_5	0	+	133	165
chr1	204921113	204921269	GeneC|Exon_5	0	+	134	166
chr1	204921113	204921269	GeneC|Exon_5	0	+	135	169
chr1	204921113	204921269	GeneC|Exon_5	0	+	136	167
chr1	204921113	204921269	GeneC|Exon_5	0	+	137	167
chr1	204921113	204921269	GeneC|Exon_5	0	+	138	167
chr1	204921113	204921269	GeneC|Exon_5	0	+	139	167
chr1	204921113	204921269	GeneC|Exon_5	0	+	140	165
chr1	204921113	204921269	GeneC|Exon_5	0	+	141	166
chr1	204921113	204921269	GeneC|Exon_5	0	+	142	168
chr1	204921113	204921269	GeneC|Exon_5	0	+	143	168
chr1	204921113	204921269	GeneC|Exon_5	0	+	144	168
chr1	204921113	204921269	GeneC|Exon_5	0	+	145	168
chr1	204921113	204921269	GeneC|Exon_5	0	+	146	169
chr1	204921113	204921269	GeneC|Exon_5	0	+	147	167
chr1	204921113	204921269	GeneC|Exon_5	0	+	148	168
chr1	204921113	204921269	GeneC|Exon_5	0	+	149	168
chr1	204921113	204921269	GeneC|Exon_5	0	+	150	168
chr1	204921113	204921269	GeneC|Exon_5	0	+	151	168
chr1	204921113	204921269	GeneC|Exon_5	0	+	152	167
chr1	204921113	204921269	GeneC|Exon_5	0	+	153	163
chr1	204921113	204921269	GeneC|Exon_5	0	+	154	163
chr1	204921113	204921269	GeneC|Exon_5	0	+	155	163
chr1	204921113	204921269	GeneC|Exon_5	0	+	156	163
chr1	204923290	204923537	GeneC|Exon_6	0	+	1	124
chr1	204923290	204923537	GeneC|Exon_6	0	+	2	127
chr1	204923290	204923537	GeneC|Exon_6	0	+	3	127
chr1	204923290	204923537	GeneC|Exon_6	0	+	4	126
chr1	204923290	204923537	GeneC|Exon_6	0	+	5	126
chr1	204923290	204923537	GeneC|Exon_6	0	+	6	128
chr1	204923290	204923537	GeneC|Exon_6	0	+	7	128
chr1	204923290	204923537	GeneC|Exon_6	0	+	8	128
chr1	204923290	204923537	GeneC|Exon_6	0	+	9	130
chr1	204923290	204923537	GeneC|Exon_6	0	+	10	130
chr1	204923290	204923537	GeneC|Exon_6	0	+	11	133
chr1	204923290	204923537	GeneC|Exon_6	0	+	12	134
chr1	204923290	204923537	GeneC|Exon_6	0	+	13	134
chr1	204923290	204923537	GeneC|Exon_6	0	+	14	136
chr1	204923290	204923537	GeneC|Exon_6	0	+	15	137
chr1	204923290	204923537	GeneC|Exon_6	0	+	16	136
chr1	204923290	204923537	GeneC|Exon_6	0	+	17	136
chr1	204923290	204923537	GeneC|Exon_6	0	+	18	136
chr1	204923290	204923537	GeneC|Exon_6	0	+	19	136
chr1	204923290	204923537	GeneC|Exon_6	0	+	20	137
chr1	204923290	204923537	GeneC|Exon_6	0	+	21	137
chr1	204923290	204923537	GeneC|Exon_6	0	+	22	137
chr1	204923290	204923537	GeneC|Exon_6	0	+	23	135
chr1	204923290	204923537	GeneC|Exon_6	0	+	24	136
chr1	204923290	204923537	GeneC|Exon_6	0	+	25	136
chr1	204923290	204923537	GeneC|Exon_6	0	+	26	137
chr1	204923290	204923537	GeneC|Exon_6	0	+	27	137
chr1	204923290	204923537	GeneC|Exon_6	0	+	28	137
chr1	204923290	204923537	GeneC|Exon_6	0	+	29	135
chr1	204923290	204923537	GeneC|Exon_6	0	+	30	133
chr1	204923290	204923537	GeneC|Exon_6	0	+	31	134
chr1	204923290	204923537	GeneC|Exon_6	0	+	32	135
chr1	204923290	204923537	GeneC|Exon_6	0	+	33	133
chr1	204923290	204923537	GeneC|Exon_6	0	+	34	133
chr1	204923290	204923537	GeneC|Exon_6	0	+	35	134
chr1	204923290	204923537	GeneC|Exon_6	0	+	36	134
chr1	204923290	204923537	GeneC|Exon_6	0	+	37	134
chr1	204923290	204923537	GeneC|Exon_6	0	+	38	135
chr1	204923290	204923537	GeneC|Exon_6	0	+	39	135
chr1	204923290	204923537	GeneC|Exon_6	0	+	40	134
chr1	204923290	204923537	GeneC|Exon_6	0	+	41	134
chr1	204923290	204923537	GeneC|Exon_6	0	+	42	132
chr1	204923290	204923537	GeneC|Exon_6	0	+	43	132
chr1	204923290	204923537	GeneC|Exon_6	0	+	44	132
chr1	204923290	204923537	GeneC|Exon_6	0	+	45	134
chr1	204923290	204923537	GeneC|Exon_6	0	+	46	134
chr1	204923290	204923537	GeneC|Exon_6	0	+	47	134
chr1	204923290	204923537	GeneC|Exon_6	0	+	48	135
chr1	204923290	204923537	GeneC|Exon_6	0	+	49	139
chr1	204923290	204923537	GeneC|Exon_6	0	+	50	139
chr1	204923290	204923537	GeneC|Exon_6	0	+	51	140
chr1	204923290	204923537	GeneC|Exon_6	0	+	52	139
chr1	204923290	204923537	GeneC|Exon_6	0	+	53	139
chr1	204923290	204923537	GeneC|Exon_6	0	+	54	139
chr1	204923290	204923537	GeneC|Exon_6	0	+	55	138
chr1	204923290	204923537	GeneC|Exon_6	0	+	56	138
chr1	204923290	204923537	GeneC|Exon_6	0	+	57	136
chr1	204923290	204923537	GeneC|Exon_6	0	+	58	135
chr1	204923290	204923537	GeneC|Exon_6	0	+	59	135
chr1	204923290	204923537	GeneC|Exon_6	0	+	60	134
chr1	204923290	204923537	GeneC|Exon_6	0	+	61	133
chr1	204923290	204923537	GeneC|Exon_6	0	+	62	136
chr1	204923290	204923537	GeneC|Exon_6	0	+	63	136
chr1	204923290	204923537	GeneC|Exon_6	0	+	64	136
chr1	204923290	204923537	GeneC|Exon_6	0	+	65	135
chr1	204923290	204923537	GeneC|Exon_6	0	+	66	134
chr1	204923290	204923537	GeneC|Exon_6	0	+	67	134
chr1	204923290	204923537	GeneC|Exon_6	0	+	68	134
chr1	204923290	204923537	GeneC|Exon_6	0	+	69	136
chr1	204923290	204923537	GeneC|Exon_6	0	+	70	136
chr1	204923290	204923537	GeneC|Exon_6	0	+	71	137
chr1	204923290	204923537	GeneC|Exon_6	0	+	72	136
chr1	204923290	204923537	GeneC|Exon_6	0	+	73	138
chr1	204923290	204923537	GeneC|Exon_6	0	+	74	140
chr1	204923290	204923537	GeneC|Exon_6	0	+	75	138
chr1	204923290	204923537	GeneC|Exon_6	0	+	76	142
chr1	204923290	204923537	GeneC|Exon_6	0	+	77	145
chr1	204923290	204923537	GeneC|Exon_6	0	+	78	146
chr1	204923290	204923537	GeneC|Exon_6	0	+	79	146
chr1	204923290	204923537	GeneC|Exon_6	0	+	80	146
chr1	204923290	204923537	GeneC|Exon_6	0	+	81	147
chr1	204923290	204923537	GeneC|Exon_6	0	+	82	147
chr1	204923290	204923537	GeneC|Exon_6	0	+	83	148
chr1	204923290	204923537	GeneC|Exon_6	0	+	84	148
chr1	204923290	204923537	GeneC|Exon_6	0	+	85	149
chr1	204923290	204923537	GeneC|Exon_6	0	+	86	150
chr1	204923290	204923537	GeneC|Exon_6	0	+	87	150
chr1	204923290	204923537	GeneC|Exon_6	0	+	88	155
chr1	204923290	204923537	GeneC|Exon_6	0	+	89	157
chr1	204923290	204923537	GeneC|Exon_6	0	+	90	156
chr1	204923290	204923537	GeneC|Exon_6	0	+	91	155
chr1	204923290	204923537	GeneC|Exon_6	0	+	92	154
chr1	204923290	204923537	GeneC|Exon_6	0	+	93	153
chr1	204923290	204923537	GeneC|Exon_6	0	+	94	153
chr1	204923290	204923537	GeneC|Exon_6	0	+	95	151
chr1	204923290	204923537	GeneC|Exon_6	0	+	96	151
chr1	204923290	204923537	GeneC|Exon_6	0	+	97	153
chr1	204923290	204923537	GeneC|Exon_6	0	+	98	154
chr1	204923290	204923537	GeneC|Exon_6	0	+	99	154
chr1	204923290	204923537	GeneC|Exon_6	0	+	100	152
chr1	204923290	204923537	GeneC|Exon_6	0	+	101	152
chr1	204923290	204923537	GeneC|Exon_6	0	+	102	153
chr1	204923290	204923537	GeneC|Exon_6	0	+	103	150
chr1	204923290	204923537	GeneC|Exon_6	0	+	104	151
chr1	204923290	204923537	GeneC|Exon_6	0	+	105	150
chr1	204923290	204923537	GeneC|Exon_6	0	+	106	150
chr1	204923290	204923537	GeneC|Exon_6	0	+	107	150
chr1	204923290	204923537	GeneC|Exon_6	0	+	108	150
chr1	204923290	204923537	GeneC|Exon_6	0	+	109	152
chr1	204923290	204923537	GeneC|Exon_6	0	+	110	153
chr1	204923290	204923537	GeneC|Exon_6	0	+	111	153
chr1	204923290	204923537	GeneC|Exon_6	0	+	112	154
chr1	204923290	204923537	GeneC|Exon_6	0	+	113	154
chr1	204923290	204923537	GeneC|Exon_6	0	+	114	155
chr1	204923290	204923537	GeneC|Exon_6	0	+	115	154
chr1	204923290	204923537	GeneC|Exon_6	0	+	116	155
chr1	204923290	204923537	GeneC|Exon_6	0	+	117	155
chr1	204923290	204923537	GeneC|Exon_6	0	+	118	156
chr1	204923290	204923537	GeneC|Exon_6	0	+	119	158
chr1	204923290	204923537	GeneC|Exon_6	0	+	120	155
chr1	204923290	204923537	GeneC|Exon_6	0	+	121	152
chr1	204923290	204923537	GeneC|Exon_6	0	+	122	149
chr1	204923290	204923537	GeneC|Exon_6	0	+	123	150
chr1	204923290	204923537	GeneC|Exon_6	0	+	124	152
chr1	204923290	204923537	GeneC|Exon_6	0	+	125	151
chr1	204923290	204923537	GeneC|Exon_6	0	+	126	152
chr1	204923290	204923537	GeneC|Exon_6	0	+	127	152
chr1	204923290	204923537	GeneC|Exon_6	0	+	128	150
chr1	204923290	204923537	GeneC|Exon_6	0	+	129	147
chr1	204923290	204923537	GeneC|Exon_6	0	+	130	149
chr1	204923290	204923537	GeneC|Exon_6	0	+	131	144
chr1	204923290	204923537	GeneC|Exon_6	0	+	132	128
chr1	204923290	204923537	GeneC|Exon_6	0	+	133	127
chr1	204923290	204923537	GeneC|Exon_6	0	+	134	128
chr1	204923290	204923537	GeneC|Exon_6	0	+	135	101
chr1	204923290	204923537	GeneC|Exon_6	0	+	136	103
chr1	204923290	204923537	GeneC|Exon_6	0	+	137	101
chr1	204923290	204923537	GeneC|Exon_6	0	+	138	100
chr1	204923290	204923537	GeneC|Exon_6	0	+	139	96
chr1	204923290	204923537	GeneC|Exon_6	0	+	140	99
chr1	204923290	204923537	GeneC|Exon_6	0	+	141	98
chr1	204923290	204923537	GeneC|Exon_6	0	+	142	98
chr1	204923290	204923537	GeneC|Exon_6	0	+	143	97
chr1	204923290	204923537	GeneC|Exon_6	0	+	144	98
chr1	204923290	204923537	GeneC|Exon_6	0	+	145	97
chr1	204923290	204923537	GeneC|Exon_6	0	+	146	98
chr1	204923290	204923537	GeneC|Exon_6	0	+	147	100
chr1	204923290	204923537	GeneC|Exon_6	0	+	148	102
chr1	204923290	204923537	GeneC|Exon_6	0	+	149	104
chr1	204923290	204923537	GeneC|Exon_6	0	+	150	105
chr1	204923290	204923537	GeneC|Exon_6	0	+	151	107
chr1	204923290	204923537	GeneC|Exon_6	0	+	152	108
chr1	204923290	204923537	GeneC|Exon_6	0	+	153	109
chr1	204923290	204923537	GeneC|Exon_6	0	+	154	108
chr1	204923290	204923537	GeneC|Exon_6	0	+	155	109
chr1	204923290	204923537	GeneC|Exon_6	0	+	156	109
chr1	204923290	204923537	GeneC|Exon_6	0	+	157	109
chr1	204923290	204923537	GeneC|Exon_6	0	+	158	109
chr1	204923290	204923537	GeneC|Exon_6	0	+	159	110
chr1	204923290	204923537	GeneC|Exon_6	0	+	160	109
chr1	204923290	204923537	GeneC|Exon_6	0	+	161	108
chr1	204923290	204923537	GeneC|Exon_6	0	+	162	106
chr1	204923290	204923537	GeneC|Exon_6	0	+	163	107
chr1	204923290	204923537	GeneC|Exon_6	0	+	164	107
chr1	204923290	204923537	GeneC|Exon_6	0	+	165	106
chr1	204923290	204923537	GeneC|Exon_6	0	+	166	106
chr1	204923290	204923537	GeneC|Exon_6	0	+	167	108
chr1	204923290	204923537	GeneC|Exon_6	0	+	168	107
chr1	204923290	204923537	GeneC|Exon_6	0	+	169	109
chr1	204923290	204923537	GeneC|Exon_6	0	+	170	108
chr1	204923290	204923537	GeneC|Exon_6	0	+	171	106
chr1	204923290	204923537	GeneC|Exon_6	0	+	172	105
chr1	204923290	204923537	GeneC|Exon_6	0	+	173	105
chr1	204923290	204923537	GeneC|Exon_6	0	+	174	107
chr1	204923290	204923537	GeneC|Exon_6	0	+	175	106
chr1	204923290	204923537	GeneC|Exon_6	0	+	176	108
chr1	204923290	204923537	GeneC|Exon_6	0	+	177	107
chr1	204923290	204923537	GeneC|Exon_6	0	+	178	108
chr1	204923290	204923537	GeneC|Exon_6	0	+	179	109
chr1	204923290	204923537	GeneC|Exon_6	0	+	180	110
chr1	204923290	204923537	GeneC|Exon_6	0	+	181	111
chr1	204923290	204923537	GeneC|Exon_6	0	+	182	111
chr1	204923290	204923537	GeneC|Exon_6	0	+	183	111
chr1	204923290	204923537	GeneC|Exon_6	0	+	184	111
chr1	204923290	204923537	GeneC|Exon_6	0	+	185	114
chr1	204923290	204923537	GeneC|Exon_6	0	+	186	113
chr1	204923290	204923537	GeneC|Exon_6	0	+	187	115
chr1	204923290	204923537	GeneC|Exon_6	0	+	188	117
chr1	204923290	204923537	GeneC|Exon_6	0	+	189	118
chr1	204923290	204923537	GeneC|Exon_6	0	+	190	117
chr1	204923290	204923537	GeneC|Exon_6	0	+	191	117
chr1	204923290	204923537	GeneC|Exon_6	0	+	192	118
chr1	204923290	204923537	GeneC|Exon_6	0	+	193	117
chr1	204923290	204923537	GeneC|Exon_6	0	+	194	119
chr1	204923290	204923537	GeneC|Exon_6	0	+	195	119
chr1	204923290	204923537	GeneC|Exon_6	0	+	196	118
chr1	204923290	204923537	GeneC|Exon_6	0	+	197	120
chr1	204923290	204923537	GeneC|Exon_6	0	+	198	120
chr1	204923290	204923537	GeneC|Exon_6	0	+	199	121
chr1	204923290	204923537	GeneC|Exon_6	0	+	200	121
chr1	204923290	204923537	GeneC|Exon_6	0	+	201	124
chr1	204923290	204923537	GeneC|Exon_6	0	+	202	125
chr1	204923290	204923537	GeneC|Exon_6	0	+	203	126
chr1	204923290	204923537	GeneC|Exon_6	0	+	204	126
chr1	204923290	204923537	GeneC|Exon_6	0	+	205	127
chr1	204923290	204923537	GeneC|Exon_6	0	+	206	126
chr1	204923290	204923537	GeneC|Exon_6	0	+	207	128
chr1	204923290	204923537	GeneC|Exon_6	0	+	208	129
chr1	204923290	204923537	GeneC|Exon_6	0	+	209	129
chr1	204923290	204923537	GeneC|Exon_6	0	+	210	129
chr1	204923290	204923537	GeneC|Exon_6	0	+	211	130
chr1	204923290	204923537	GeneC|Exon_6	0	+	212	131
chr1	204923290	204923537	GeneC|Exon_6	0	+	213	134
chr1	204923290	204923537	GeneC|Exon_6	0	+	214	132
chr1	204923290	204923537	GeneC|Exon_6	0	+	215	133
chr1	204923290	204923537	GeneC|Exon_6	0	+	216	134
chr1	204923290	204923537	GeneC|Exon_6	0	+	217	134
chr1	204923290	204923537	GeneC|Exon_6	0	+	218	136
chr1	204923290	204923537	GeneC|Exon_6	0	+	219	136
chr1	204923290	204923537	GeneC|Exon_6	0	+	220	135
chr1	204923290	204923537	GeneC|Exon_6	0	+	221	136
chr1	204923290	204923537	GeneC|Exon_6	0	+	222	136
chr1	204923290	204923537	GeneC|Exon_6	0	+	223	135
chr1	204923290	204923537	GeneC|Exon_6	0	+	224	134
chr1	204923290	204923537	GeneC|Exon_6	0	+	225	135
chr1	204923290	204923537	GeneC|Exon_6	0	+	226	135
chr1	204923290	204923537	GeneC|Exon_6	0	+	227	135
chr1	204923290	204923537	GeneC|Exon_6	0	+	228	136
chr1	204923290	204923537	GeneC|Exon_6	0	+	229	134
chr1	204923290	204923537	GeneC|Exon_6	0	+	230	132
chr1	204923290	204923537	GeneC|Exon_6	0	+	231	133
chr1	204923290	204923537	GeneC|Exon_6	0	+	232	133
chr1	204923290	204923537	GeneC|Exon_6	0	+	233	133
chr1	204923290	204923537	GeneC|Exon_6	0	+	234	132
chr1	204923290	204923537	GeneC|Exon_6	0	+	235	132
chr1	204923290	204923537	GeneC|Exon_6	0	+	236	131
chr1	204923290	204923537	GeneC|Exon_6	0	+	237	131
chr1	204923290	204923537	GeneC|Exon_6	0	+	238	132
chr1	204923290	204923537	GeneC|Exon_6	0	+	239	133
chr1	204923290	204923537	GeneC|Exon_6	0	+	240	134
chr1	204923290	204923537	GeneC|Exon_6	0	+	241	133
chr1	204923290	204923537	GeneC|Exon_6	0	+	242	135
chr1	204923290	204923537	GeneC|Exon_6	0	+	243	137
chr1	204923290	204923537	GeneC|Exon_6	0	+	244	138
chr1	204923290	204923537	GeneC|Exon_6	0	+	245	139
chr1	204923290	204923537	GeneC|Exon_6	0	+	246	139
chr1	204923290	204923537	GeneC|Exon_6	0	+	247	140
chr1	204923931	204924104	GeneC|Exon_7	0	+	1	107
chr1	204923931	204924104	GeneC|Exon_7	0	+	2	108
chr1	204923931	204924104	GeneC|Exon_7	0	+	3	109
chr1	204923931	204924104	GeneC|Exon_7	0	+	4	111
chr1	204923931	204924104	GeneC|Exon_7	0	+	5	111
chr1	204923931	204924104	GeneC|Exon_7	0	+	6	115
chr1	204923931	204924104	GeneC|Exon_7	0	+	7	116
chr1	204923931	204924104	GeneC|Exon_7	0	+	8	118
chr1	204923931	204924104	GeneC|Exon_7	0	+	9	119
chr1	204923931	204924104	GeneC|Exon_7	0	+	10	120
chr1	204923931	204924104	GeneC|Exon_7	0	+	11	120
chr1	204923931	204924104	GeneC|Exon_7	0	+	12	120
chr1	204923931	204924104	GeneC|Exon_7	0	+	13	121
chr1	204923931	204924104	GeneC|Exon_7	0	+	14	121
chr1	204923931	204924104	GeneC|Exon_7	0	+	15	122
chr1	204923931	204924104	GeneC|Exon_7	0	+	16	124
chr1	204923931	204924104	GeneC|Exon_7	0	+	17	124
chr1	204923931	204924104	GeneC|Exon_7	0	+	18	125
chr1	204923931	204924104	GeneC|Exon_7	0	+	19	125
chr1	204923931	204924104	GeneC|Exon_7	0	+	20	125
chr1	204923931	204924104	GeneC|Exon_7	0	+	21	125
chr1	204923931	204924104	GeneC|Exon_7	0	+	22	125
chr1	204923931	204924104	GeneC|Exon_7	0	+	23	125
chr1	204923931	204924104	GeneC|Exon_7	0	+	24	125
chr1	204923931	204924104	GeneC|Exon_7	0	+	25	127
chr1	204923931	204924104	GeneC|Exon_7	0	+	26	127
chr1	204923931	204924104	GeneC|Exon_7	0	+	27	126
chr1	204923931	204924104	GeneC|Exon_7	0	+	28	125
chr1	204923931	204924104	GeneC|Exon_7	0	+	29	126
chr1	204923931	204924104	GeneC|Exon_7	0	+	30	127
chr1	204923931	204924104	GeneC|Exon_7	0	+	31	127
chr1	204923931	204924104	GeneC|Exon_7	0	+	32	127
chr1	204923931	204924104	GeneC|Exon_7	0	+	33	127
chr1	204923931	204924104	GeneC|Exon_7	0	+	34	128
chr1	204923931	204924104	GeneC|Exon_7	0	+	35	128
chr1	204923931	204924104	GeneC|Exon_7	0	+	36	132
chr1	204923931	204924104	GeneC|Exon_7	0	+	37	132
chr1	204923931	204924104	GeneC|Exon_7	0	+	38	134
chr1	204923931	204924104	GeneC|Exon_7	0	+	39	135
chr1	204923931	204924104	GeneC|Exon_7	0	+	40	136
chr1	204923931	204924104	GeneC|Exon_7	0	+	41	138
chr1	204923931	204924104	GeneC|Exon_7	0	+	42	139
chr1	204923931	204924104	GeneC|Exon_7	0	+	43	137
chr1	204923931	204924104	GeneC|Exon_7	0	+	44	137
chr1	204923931	204924104	GeneC|Exon_7	0	+	45	136
chr1	204923931	204924104	GeneC|Exon_7	0	+	46	136
chr1	204923931	204924104	GeneC|Exon_7	0	+	47	136
chr1	204923931	204924104	GeneC|Exon_7	0	+	48	137
chr1	204923931	204924104	GeneC|Exon_7	0	+	49	137
chr1	204923931	204924104	GeneC|Exon_7	0	+	50	136
chr1	204923931	204924104	GeneC|Exon_7	0	+	51	136
chr1	204923931	204924104	GeneC|Exon_7	0	+	52	136
chr1	204923931	204924104	GeneC|Exon_7	0	+	53	137
chr1	204923931	204924104	GeneC|Exon_7	0	+	54	138
chr1	204923931	204924104	GeneC|Exon_7	0	+	55	137
chr1	204923931	204924104	GeneC|Exon_7	0	+	56	138
chr1	204923931	204924104	GeneC|Exon_7	0	+	57	141
chr1	204923931	204924104	GeneC|Exon_7	0	+	58	140
chr1	204923931	204924104	GeneC|Exon_7	0	+	59	138
chr1	204923931	204924104	GeneC|Exon_7	0	+	60	138
chr1	204923931	204924104	GeneC|Exon_7	0	+	61	137
chr1	204923931	204924104	GeneC|Exon_7	0	+	62	138
chr1	204923931	204924104	GeneC|Exon_7	0	+	63	141
chr1	204923931	204924104	GeneC|Exon_7	0	+	64	141
chr1	204923931	204924104	GeneC|Exon_7	0	+	65	142
chr1	204923931	204924104	GeneC|Exon_7	0	+	66	143
chr1	204923931	204924104	GeneC|Exon_7	0	+	67	145
chr1	204923931	204924104	GeneC|Exon_7	0	+	68	143
chr1	204923931	204924104	GeneC|Exon_7	0	+	69	141
chr1	204923931	204924104	GeneC|Exon_7	0	+	70	141
chr1	204923931	204924104	GeneC|Exon_7	0	+	71	139
chr1	204923931	204924104	GeneC|Exon_7	0	+	72	137
chr1	204923931	204924104	GeneC|Exon_7	0	+	73	137
chr1	204923931	204924104	GeneC|Exon_7	0	+	74	136
chr1	204923931	204924104	GeneC|Exon_7	0	+	75	136
chr1	204923931	204924104	GeneC|Exon_7	0	+	76	136
chr1	204923931	204924104	GeneC|Exon_7	0	+	77	136
chr1	204923931	204924104	GeneC|Exon_7	0	+	78	134
chr1	204923931	204924104	GeneC|Exon_7	0	+	79	134
chr1	204923931	204924104	GeneC|Exon_7	0	+	80	134
chr1	204923931	204924104	GeneC|Exon_7	0	+	81	132
chr1	204923931	204924104	GeneC|Exon_7	0	+	82	132
chr1	204923931	204924104	GeneC|Exon_7	0	+	83	129
chr1	204923931	204924104	GeneC|Exon_7	0	+	84	128
chr1	204923931	204924104	GeneC|Exon_7	0	+	85	126
chr1	204923931	204924104	GeneC|Exon_7	0	+	86	127
chr1	204923931	204924104	GeneC|Exon_7	0	+	87	127
chr1	204923931	204924104	GeneC|Exon_7	0	+	88	127
chr1	204923931	204924104	GeneC|Exon_7	0	+	89	127
chr1	204923931	204924104	GeneC|Exon_7	0	+	90	124
chr1	204923931	204924104	GeneC|Exon_7	0	+	91	122
chr1	204923931	204924104	GeneC|Exon_7	0	+	92	119
chr1	204923931	204924104	GeneC|Exon_7	0	+	93	118
chr1	204923931	204924104	GeneC|Exon_7	0	+	94	117
chr1	204923931	204924104	GeneC|Exon_7	0	+	95	116
chr1	204923931	204924104	GeneC|Exon_7	0	+	96	118
chr1	204923931	204924104	GeneC|Exon_7	0	+	97	118
chr1	204923931	204924104	GeneC|Exon_7	0	+	98	117
chr1	204923931	204924104	GeneC|Exon_7	0	+	99	118
chr1	204923931	204924104	GeneC|Exon_7	0	+	100	119
chr1	204923931	204924104	GeneC|Exon_7	0	+	101	119
chr1	204923931	204924104	GeneC|Exon_7	0	+	102	130
chr1	204923931	204924104	GeneC|Exon_7	0	+	103	130
chr1	204923931	204924104	GeneC|Exon_7	0	+	104	131
chr1	204923931	204924104	GeneC|Exon_7	0	+	105	131
chr1	204923931	204924104	GeneC|Exon_7	0	+	106	129
chr1	204923931	204924104	GeneC|Exon_7	0	+	107	128
chr1	204923931	204924104	GeneC|Exon_7	0	+	108	127
chr1	204923931	204924104	GeneC|Exon_7	0	+	109	128
chr1	204923931	204924104	GeneC|Exon_7	0	+	110	128
chr1	204923931	204924104	GeneC|Exon_7	0	+	111	129
chr1	204923931	204924104	GeneC|Exon_7	0	+	112	129
chr1	204923931	204924104	GeneC|Exon_7	0	+	113	129
chr1	204923931	204924104	GeneC|Exon_7	0	+	114	129
chr1	204923931	204924104	GeneC|Exon_7	0	+	115	127
chr1	204923931	204924104	GeneC|Exon_7	0	+	116	127
chr1	204923931	204924104	GeneC|Exon_7	0	+	117	127
chr1	204923931	204924104	GeneC|Exon_7	0	+	118	128
chr1	204923931	204924104	GeneC|Exon_7	0	+	119	128
chr1	204923931	204924104	GeneC|Exon_7	0	+	120	128
chr1	204923931	204924104	GeneC|Exon_7	0	+	121	127
chr1	204923931	204924104	GeneC|Exon_7	0	+	122	128
chr1	204923931	204924104	GeneC|Exon_7	0	+	123	128
chr1	204923931	204924104	GeneC|Exon_7	0	+	124	126
chr1	204923931	204924104	GeneC|Exon_7	0	+	125	125
chr1	204923931	204924104	GeneC|Exon_7	0	+	126	125
chr1	204923931	204924104	GeneC|Exon_7	0	+	127	127
chr1	204923931	204924104	GeneC|Exon_7	0	+	128	125
chr1	204923931	204924104	GeneC|Exon_7	0	+	129	126
chr1	204923931	204924104	GeneC|Exon_7	0	+	130	124
chr1	204923931	204924104	GeneC|Exon_7	0	+	131	123
chr1	204923931	204924104	GeneC|Exon_7	0	+	132	123
chr1	204923931	204924104	GeneC|Exon_7	0	+	133	123
chr1	204923931	204924104	GeneC|Exon_7	0	+	134	123
chr1	204923931	204924104	GeneC|Exon_7	0	+	135	123
chr1	204923931	204924104	GeneC|Exon_7	0	+	136	124
chr1	204923931	204924104	GeneC|Exon_7	0	+	137	123
chr1	204923931	204924104	GeneC|Exon_7	0	+	138	121
chr1	204923931	204924104	GeneC|Exon_7	0	+	139	120
chr1	204923931	204924104	GeneC|Exon_7	0	+	140	121
chr1	204923931	204924104	GeneC|Exon_7	0	+	141	121
chr1	204923931	204924104	GeneC|Exon_7	0	+	142	118
chr1	204923931	204924104	GeneC|Exon_7	0	+	143	116
chr1	204923931	204924104	GeneC|Exon_7	0	+	144	116
chr1	204923931	204924104	GeneC|Exon_7	0	+	145	116
chr1	204923931	204924104	GeneC|Exon_7	0	+	146	115
chr1	204923931	204924104	GeneC|Exon_7	0	+	147	115
chr1	204923931	204924104	GeneC|Exon_7	0	+	148	114
chr1	204923931	204924104	GeneC|Exon_7	0	+	149	114
chr1	204923931	204924104	GeneC|Exon_7	0	+	150	115
chr1	204923931	204924104	GeneC|Exon_7	0	+	151	114
chr1	204923931	204924104	GeneC|Exon_7	0	+	152	110
chr1	204923931	204924104	GeneC|Exon_7	0	+	153	110
chr1	204923931	204924104	GeneC|Exon_7	0	+	154	108
chr1	204923931	204924104	GeneC|Exon_7	0	+	155	107
chr1	204923931	204924104	GeneC|Exon_7	0	+	156	110
chr1	204923931	204924104	GeneC|Exon_7	0	+	157	109
chr1	204923931	204924104	GeneC|Exon_7	0	+	158	114
chr1	204923931	204924104	GeneC|Exon_7	0	+	159	115
chr1	204923931	204924104	GeneC|Exon_7	0	+	160	114
chr1	204923931	204924104	GeneC|Exon_7	0	+	161	113
chr1	204923931	204924104	GeneC|Exon_7	0	+	162	113
chr1	204923931	204924104	GeneC|Exon_7	0	+	163	113
chr1	204923931	204924104	GeneC|Exon_7	0	+	164	113
chr1	204923931	204924104	GeneC|Exon_7	0	+	165	114
chr1	204923931	204924104	GeneC|Exon_7	0	+	166	114
chr1	204923931	204924104	GeneC|Exon_7	0	+	167	113
chr1	204923931	204924104	GeneC|Exon_7	0	+	168	112
chr1	204923931	204924104	GeneC|Exon_7	0	+	169	112
chr1	204923931	204924104	GeneC|Exon_7	0	+	170	114
chr1	204923931	204924104	GeneC|Exon_7	0	+	171	114
chr1	204923931	204924104	GeneC|Exon_7	0	+	172	116
chr1	204923931	204924104	GeneC|Exon_7	0	+	173	114
chr1	204926758	204926979	GeneC|Exon_8	0	+	1	150
chr1	204926758	204926979	GeneC|Exon_8	0	+	2	152
chr1	204926758	204926979	GeneC|Exon_8	0	+	3	152
chr1	204926758	204926979	GeneC|Exon_8	0	+	4	155
chr1	204926758	204926979	GeneC|Exon_8	0	+	5	154
chr1	204926758	204926979	GeneC|Exon_8	0	+	6	157
chr1	204926758	204926979	GeneC|Exon_8	0	+	7	159
chr1	204926758	204926979	GeneC|Exon_8	0	+	8	160
chr1	204926758	204926979	GeneC|Exon_8	0	+	9	163
chr1	204926758	204926979	GeneC|Exon_8	0	+	10	164
chr1	204926758	204926979	GeneC|Exon_8	0	+	11	163
chr1	204926758	204926979	GeneC|Exon_8	0	+	12	166
chr1	204926758	204926979	GeneC|Exon_8	0	+	13	168
chr1	204926758	204926979	GeneC|Exon_8	0	+	14	172
chr1	204926758	204926979	GeneC|Exon_8	0	+	15	171
chr1	204926758	204926979	GeneC|Exon_8	0	+	16	173
chr1	204926758	204926979	GeneC|Exon_8	0	+	17	174
chr1	204926758	204926979	GeneC|Exon_8	0	+	18	173
chr1	204926758	204926979	GeneC|Exon_8	0	+	19	173
chr1	204926758	204926979	GeneC|Exon_8	0	+	20	176
chr1	204926758	204926979	GeneC|Exon_8	0	+	21	176
chr1	204926758	204926979	GeneC|Exon_8	0	+	22	178
chr1	204926758	204926979	GeneC|Exon_8	0	+	23	179
chr1	204926758	204926979	GeneC|Exon_8	0	+	24	177
chr1	204926758	204926979	GeneC|Exon_8	0	+	25	177
chr1	204926758	204926979	GeneC|Exon_8	0	+	26	177
chr1	204926758	204926979	GeneC|Exon_8	0	+	27	175
chr1	204926758	204926979	GeneC|Exon_8	0	+	28	175
chr1	204926758	204926979	GeneC|Exon_8	0	+	29	176
chr1	204926758	204926979	GeneC|Exon_8	0	+	30	176
chr1	204926758	204926979	GeneC|Exon_8	0	+	31	173
chr1	204926758	204926979	GeneC|Exon_8	0	+	32	172
chr1	204926758	204926979	GeneC|Exon_8	0	+	33	173
chr1	204926758	204926979	GeneC|Exon_8	0	+	34	172
chr1	204926758	204926979	GeneC|Exon_8	0	+	35	174
chr1	204926758	204926979	GeneC|Exon_8	0	+	36	173
chr1	204926758	204926979	GeneC|Exon_8	0	+	37	174
chr1	204926758	204926979	GeneC|Exon_8	0	+	38	175
chr1	204926758	204926979	GeneC|Exon_8	0	+	39	174
chr1	204926758	204926979	GeneC|Exon_8	0	+	40	175
chr1	204926758	204926979	GeneC|Exon_8	0	+	41	173
chr1	204926758	204926979	GeneC|Exon_8	0	+	42	172
chr1	204926758	204926979	GeneC|Exon_8	0	+	43	173
chr1	204926758	204926979	GeneC|Exon_8	0	+	44	173
chr1	204926758	204926979	GeneC|Exon_8	0	+	45	170
chr1	204926758	204926979	GeneC|Exon_8	0	+	46	171
chr1	204926758	204926979	GeneC|Exon_8	0	+	47	171
chr1	204926758	204926979	GeneC|Exon_8	0	+	48	170
chr1	204926758	204926979	GeneC|Exon_8	0	+	49	172
chr1	204926758	204926979	GeneC|Exon_8	0	+	50	175
chr1	204926758	204926979	GeneC|Exon_8	0	+	51	175
chr1	204926758	204926979	GeneC|Exon_8	0	+	52	175
chr1	204926758	204926979	GeneC|Exon_8	0	+	53	175
chr1	204926758	204926979	GeneC|Exon_8	0	+	54	175
chr1	204926758	204926979	GeneC|Exon_8	0	+	55	175
chr1	204926758	204926979	GeneC|Exon_8	0	+	56	175
chr1	204926758	204926979	GeneC|Exon_8	0	+	57	175
chr1	204926758	204926979	GeneC|Exon_8	0	+	58	174
chr1	204926758	204926979	GeneC|Exon_8	0	+	59	172
chr1	204926758	204926979	GeneC|Exon_8	0	+	60	170
chr1	204926758	204926979	GeneC|Exon_8	0	+	61	172
chr1	204926758	204926979	GeneC|Exon_8	0	+	62	172
chr1	204926758	204926979	GeneC|Exon_8	0	+	63	169
chr1	204926758	204926979	GeneC|Exon_8	0	+	64	169
chr1	204926758	204926979	GeneC|Exon_8	0	+	65	169
chr1	204926758	204926979	GeneC|Exon_8	0	+	66	168
chr1	204926758	204926979	GeneC|Exon_8	0	+	67	168
chr1	204926758	204926979	GeneC|Exon_8	0	+	68	171
chr1	204926758	204926979	GeneC|Exon_8	0	+	69	170
chr1	204926758	204926979	GeneC|Exon_8	0	+	70	170
chr1	204926758	204926979	GeneC|Exon_8	0	+	71	172
chr1	204926758	204926979	GeneC|Exon_8	0	+	72	172
chr1	204926758	204926979	GeneC|Exon_8	0	+	73	174
chr1	204926758	204926979	GeneC|Exon_8	0	+	74	176
chr1	204926758	204926979	GeneC|Exon_8	0	+	75	175
chr1	204926758	204926979	GeneC|Exon_8	0	+	76	175
chr1	204926758	204926979	GeneC|Exon_8	0	+	77	174
chr1	204926758	204926979	GeneC|Exon_8	0	+	78	177
chr1	204926758	204926979	GeneC|Exon_8	0	+	79	178
chr1	204926758	204926979	GeneC|Exon_8	0	+	80	178
chr1	204926758	204926979	GeneC|Exon_8	0	+	81	180
chr1	204926758	204926979	GeneC|Exon_8	0	+	82	181
chr1	204926758	204926979	GeneC|Exon_8	0	+	83	181
chr1	204926758	204926979	GeneC|Exon_8	0	+	84	182
chr1	204926758	204926979	GeneC|Exon_8	0	+	85	185
chr1	204926758	204926979	GeneC|Exon_8	0	+	86	185
chr1	204926758	204926979	GeneC|Exon_8	0	+	87	184
chr1	204926758	204926979	GeneC|Exon_8	0	+	88	183
chr1	204926758	204926979	GeneC|Exon_8	0	+	89	183
chr1	204926758	204926979	GeneC|Exon_8	0	+	90	182
chr1	204926758	204926979	GeneC|Exon_8	0	+	91	180
chr1	204926758	204926979	GeneC|Exon_8	0	+	92	180
chr1	204926758	204926979	GeneC|Exon_8	0	+	93	180
chr1	204926758	204926979	GeneC|Exon_8	0	+	94	179
chr1	204926758	204926979	GeneC|Exon_8	0	+	95	178
chr1	204926758	204926979	GeneC|Exon_8	0	+	96	177
chr1	204926758	204926979	GeneC|Exon_8	0	+	97	177
chr1	204926758	204926979	GeneC|Exon_8	0	+	98	178
chr1	204926758	204926979	GeneC|Exon_8	0	+	99	178
chr1	204926758	204926979	GeneC|Exon_8	0	+	100	181
chr1	204926758	204926979	GeneC|Exon_8	0	+	101	180
chr1	204926758	204926979	GeneC|Exon_8	0	+	102	182
chr1	204926758	204926979	GeneC|Exon_8	0	+	103	182
chr1	204926758	204926979	GeneC|Exon_8	0	+	104	183
chr1	204926758	204926979	GeneC|Exon_8	0	+	105	182
chr1	204926758	204926979	GeneC|Exon_8	0	+	106	180
chr1	204926758	204926979	GeneC|Exon_8	0	+	107	180
chr1	204926758	204926979	GeneC|Exon_8	0	+	108	180
chr1	204926758	204926979	GeneC|Exon_8	0	+	109	180
chr1	204926758	204926979	GeneC|Exon_8	0	+	110	182
chr1	204926758	204926979	GeneC|Exon_8	0	+	111	181
chr1	204926758	204926979	GeneC|Exon_8	0	+	112	181
chr1	204926758	204926979	GeneC|Exon_8	0	+	113	179
chr1	204926758	204926979	GeneC|Exon_8	0	+	114	180
chr1	204926758	204926979	GeneC|Exon_8	0	+	115	177
chr1	204926758	204926979	GeneC|Exon_8	0	+	116	178
chr1	204926758	204926979	GeneC|Exon_8	0	+	117	180
chr1	204926758	204926979	GeneC|Exon_8	0	+	118	178
chr1	204926758	204926979	GeneC|Exon_8	0	+	119	180
chr1	204926758	204926979	GeneC|Exon_8	0	+	120	179
chr1	204926758	204926979	GeneC|Exon_8	0	+	121	184
chr1	204926758	204926979	GeneC|Exon_8	0	+	122	183
chr1	204926758	204926979	GeneC|Exon_8	0	+	123	183
chr1	204926758	204926979	GeneC|Exon_8	0	+	124	182
chr1	204926758	204926979	GeneC|Exon_8	0	+	125	184
chr1	204926758	204926979	GeneC|Exon_8	0	+	126	185
chr1	204926758	204926979	GeneC|Exon_8	0	+	127	186
chr1	204926758	204926979	GeneC|Exon_8	0	+	128	186
chr1	204926758	204926979	GeneC|Exon_8	0	+	129	185
chr1	204926758	204926979	GeneC|Exon_8	0	+	130	186
chr1	204926758	204926979	GeneC|Exon_8	0	+	131	186
chr1	204926758	204926979	GeneC|Exon_8	0	+	132	186
chr1	204926758	204926979	GeneC|Exon_8	0	+	133	186
chr1	204926758	204926979	GeneC|Exon_8	0	+	134	186
chr1	204926758	204926979	GeneC|Exon_8	0	+	135	186
chr1	204926758	204926979	GeneC|Exon_8	0	+	136	189
chr1	204926758	204926979	GeneC|Exon_8	0	+	137	188
chr1	204926758	204926979	GeneC|Exon_8	0	+	138	188
chr1	204926758	204926979	GeneC|Exon_8	0	+	139	188
chr1	204926758	204926979	GeneC|Exon_8	0	+	140	190
chr1	204926758	204926979	GeneC|Exon_8	0	+	141	187
chr1	204926758	204926979	GeneC|Exon_8	0	+	142	184
chr1	204926758	204926979	GeneC|Exon_8	0	+	143	182
chr1	204926758	204926979	GeneC|Exon_8	0	+	144	180
chr1	204926758	204926979	GeneC|Exon_8	0	+	145	178
chr1	204926758	204926979	GeneC|Exon_8	0	+	146	177
chr1	204926758	204926979	GeneC|Exon_8	0	+	147	178
chr1	204926758	204926979	GeneC|Exon_8	0	+	148	178
chr1	204926758	204926979	GeneC|Exon_8	0	+	149	179
chr1	204926758	204926979	GeneC|Exon_8	0	+	150	180
chr1	204926758	204926979	GeneC|Exon_8	0	+	151	178
chr1	204926758	204926979	GeneC|Exon_8	0	+	152	179
chr1	204926758	204926979	GeneC|Exon_8	0	+	153	180
chr1	204926758	204926979	GeneC|Exon_8	0	+	154	180
chr1	204926758	204926979	GeneC|Exon_8	0	+	155	178
chr1	204926758	204926979	GeneC|Exon_8	0	+	156	178
chr1	204926758	204926979	GeneC|Exon_8	0	+	157	174
chr1	204926758	204926979	GeneC|Exon_8	0	+	158	173
chr1	204926758	204926979	GeneC|Exon_8	0	+	159	176
chr1	204926758	204926979	GeneC|Exon_8	0	+	160	174
chr1	204926758	204926979	GeneC|Exon_8	0	+	161	174
chr1	204926758	204926979	GeneC|Exon_8	0	+	162	174
chr1	204926758	204926979	GeneC|Exon_8	0	+	163	171
chr1	204926758	204926979	GeneC|Exon_8	0	+	164	170
chr1	204926758	204926979	GeneC|Exon_8	0	+	165	168
chr1	204926758	204926979	GeneC|Exon_8	0	+	166	169
chr1	204926758	204926979	GeneC|Exon_8	0	+	167	173
chr1	204926758	204926979	GeneC|Exon_8	0	+	168	172
chr1	204926758	204926979	GeneC|Exon_8	0	+	169	172
chr1	204926758	204926979	GeneC|Exon_8	0	+	170	172
chr1	204926758	204926979	GeneC|Exon_8	0	+	171	170
chr1	204926758	204926979	GeneC|Exon_8	0	+	172	172
chr1	204926758	204926979	GeneC|Exon_8	0	+	173	169
chr1	204926758	204926979	GeneC|Exon_8	0	+	174	169
chr1	204926758	204926979	GeneC|Exon_8	0	+	175	170
chr1	204926758	204926979	GeneC|Exon_8	0	+	176	170
chr1	204926758	204926979	GeneC|Exon_8	0	+	177	169
chr1	204926758	204926979	GeneC|Exon_8	0	+	178	169
chr1	204926758	204926979	GeneC|Exon_8	0	+	179	168
chr1	204926758	204926979	GeneC|Exon_8	0	+	180	166
chr1	204926758	204926979	GeneC|Exon_8	0	+	181	167
chr1	204926758	204926979	GeneC|Exon_8	0	+	182	169
chr1	204926758	204926979	GeneC|Exon_8	0	+	183	170
chr1	204926758	204926979	GeneC|Exon_8	0	+	184	171
chr1	204926758	204926979	GeneC|Exon_8	0	+	185	171
chr1	204926758	204926979	GeneC|Exon_8	0	+	186	173
chr1	204926758	204926979	GeneC|Exon_8	0	+	187	176
chr1	204926758	204926979	GeneC|Exon_8	0	+	188	177
chr1	204926758	204926979	GeneC|Exon_8	0	+	189	178
chr1	204926758	204926979	GeneC|Exon_8	0	+	190	178
chr1	204926758	204926979	GeneC|Exon_8	0	+	191	178
chr1	204926758	204926979	GeneC|Exon_8	0	+	192	179
chr1	204926758	204926979	GeneC|Exon_8	0	+	193	179
chr1	204926758	204926979	GeneC|Exon_8	0	+	194	179
chr1	204926758	204926979	GeneC|Exon_8	0	+	195	182
chr1	204926758	204926979	GeneC|Exon_8	0	+	196	182
chr1	204926758	204926979	GeneC|Exon_8	0	+	197	182
chr1	204926758	204926979	GeneC|Exon_8	0	+	198	181
chr1	204926758	204926979	GeneC|Exon_8	0	+	199	183
chr1	204926758	204926979	GeneC|Exon_8	0	+	200	182
chr1	204926758	204926979	GeneC|Exon_8	0	+	201	182
chr1	204926758	204926979	GeneC|Exon_8	0	+	202	181
chr1	204926758	204926979	GeneC|Exon_8	0	+	203	180
chr1	204926758	204926979	GeneC|Exon_8	0	+	204	177
chr1	204926758	204926979	GeneC|Exon_8	0	+	205	177
chr1	204926758	204926979	GeneC|Exon_8	0	+	206	178
chr1	204926758	204926979	GeneC|Exon_8	0	+	207	180
chr1	204926758	204926979	GeneC|Exon_8	0	+	208	182
chr1	204926758	204926979	GeneC|Exon_8	0	+	209	180
chr1	204926758	204926979	GeneC|Exon_8	0	+	210	180
chr1	204926758	204926979	GeneC|Exon_8	0	+	211	179
chr1	204926758	204926979	GeneC|Exon_8	0	+	212	179
chr1	204926758	204926979	GeneC|Exon_8	0	+	213	179
chr1	204926758	204926979	GeneC|Exon_8	0	+	214	177
chr1	204926758	204926979	GeneC|Exon_8	0	+	215	176
chr1	204926758	204926979	GeneC|Exon_8	0	+	216	176
chr1	204926758	204926979	GeneC|Exon_8	0	+	217	176
chr1	204926758	204926979	GeneC|Exon_8	0	+	218	175
chr1	204926758	204926979	GeneC|Exon_8	0	+	219	173
chr1	204926758	204926979	GeneC|Exon_8	0	+	220	173
chr1	204926758	204926979	GeneC|Exon_8	0	+	221	171
chr1	204931210	204931311	GeneC|Exon_9	0	+	1	162
chr1	204931210	204931311	GeneC|Exon_9	0	+	2	163
chr1	204931210	204931311	GeneC|Exon_9	0	+	3	166
chr1	204931210	204931311	GeneC|Exon_9	0	+	4	166
chr1	204931210	204931311	GeneC|Exon_9	0	+	5	166
chr1	204931210	204931311	GeneC|Exon_9	0	+	6	168
chr1	204931210	204931311	GeneC|Exon_9	0	+	7	168
chr1	204931210	204931311	GeneC|Exon_9	0	+	8	169
chr1	204931210	204931311	GeneC|Exon_9	0	+	9	169
chr1	204931210	204931311	GeneC|Exon_9	0	+	10	169
chr1	204931210	204931311	GeneC|Exon_9	0	+	11	171
chr1	204931210	204931311	GeneC|Exon_9	0	+	12	170
chr1	204931210	204931311	GeneC|Exon_9	0	+	13	172
chr1	204931210	204931311	GeneC|Exon_9	0	+	14	172
chr1	204931210	204931311	GeneC|Exon_9	0	+	15	170
chr1	204931210	204931311	GeneC|Exon_9	0	+	16	170
chr1	204931210	204931311	GeneC|Exon_9	0	+	17	169
chr1	204931210	204931311	GeneC|Exon_9	0	+	18	167
chr1	204931210	204931311	GeneC|Exon_9	0	+	19	166
chr1	204931210	204931311	GeneC|Exon_9	0	+	20	166
chr1	204931210	204931311	GeneC|Exon_9	0	+	21	168
chr1	204931210	204931311	GeneC|Exon_9	0	+	22	171
chr1	204931210	204931311	GeneC|Exon_9	0	+	23	174
chr1	204931210	204931311	GeneC|Exon_9	0	+	24	177
chr1	204931210	204931311	GeneC|Exon_9	0	+	25	173
chr1	204931210	204931311	GeneC|Exon_9	0	+	26	174
chr1	204931210	204931311	GeneC|Exon_9	0	+	27	173
chr1	204931210	204931311	GeneC|Exon_9	0	+	28	173
chr1	204931210	204931311	GeneC|Exon_9	0	+	29	173
chr1	204931210	204931311	GeneC|Exon_9	0	+	30	174
chr1	204931210	204931311	GeneC|Exon_9	0	+	31	173
chr1	204931210	204931311	GeneC|Exon_9	0	+	32	175
chr1	204931210	204931311	GeneC|Exon_9	0	+	33	175
chr1	204931210	204931311	GeneC|Exon_9	0	+	34	174
chr1	204931210	204931311	GeneC|Exon_9	0	+	35	175
chr1	204931210	204931311	GeneC|Exon_9	0	+	36	173
chr1	204931210	204931311	GeneC|Exon_9	0	+	37	171
chr1	204931210	204931311	GeneC|Exon_9	0	+	38	171
chr1	204931210	204931311	GeneC|Exon_9	0	+	39	170
chr1	204931210	204931311	GeneC|Exon_9	0	+	40	167
chr1	204931210	204931311	GeneC|Exon_9	0	+	41	166
chr1	204931210	204931311	GeneC|Exon_9	0	+	42	164
chr1	204931210	204931311	GeneC|Exon_9	0	+	43	164
chr1	204931210	204931311	GeneC|Exon_9	0	+	44	164
chr1	204931210	204931311	GeneC|Exon_9	0	+	45	159
chr1	204931210	204931311	GeneC|Exon_9	0	+	46	159
chr1	204931210	204931311	GeneC|Exon_9	0	+	47	159
chr1	204931210	204931311	GeneC|Exon_9	0	+	48	159
chr1	204931210	204931311	GeneC|Exon_9	0	+	49	160
chr1	204931210	204931311	GeneC|Exon_9	0	+	50	158
chr1	204931210	204931311	GeneC|Exon_9	0	+	51	158
chr1	204931210	204931311	GeneC|Exon_9	0	+	52	156
chr1	204931210	204931311	GeneC|Exon_9	0	+	53	156
chr1	204931210	204931311	GeneC|Exon_9	0	+	54	154
chr1	204931210	204931311	GeneC|Exon_9	0	+	55	153
chr1	204931210	204931311	GeneC|Exon_9	0	+	56	154
chr1	204931210	204931311	GeneC|Exon_9	0	+	57	154
chr1	204931210	204931311	GeneC|Exon_9	0	+	58	153
chr1	204931210	204931311	GeneC|Exon_9	0	+	59	152
chr1	204931210	204931311	GeneC|Exon_9	0	+	60	154
chr1	204931210	204931311	GeneC|Exon_9	0	+	61	154
chr1	204931210	204931311	GeneC|Exon_9	0	+	62	153
chr1	204931210	204931311	GeneC|Exon_9	0	+	63	154
chr1	204931210	204931311	GeneC|Exon_9	0	+	64	153
chr1	204931210	204931311	GeneC|Exon_9	0	+	65	152
chr1	204931210	204931311	GeneC|Exon_9	0	+	66	155
chr1	204931210	204931311	GeneC|Exon_9	0	+	67	155
chr1	204931210	204931311	GeneC|Exon_9	0	+	68	152
chr1	204931210	204931311	GeneC|Exon_9	0	+	69	154
chr1	204931210	204931311	GeneC|Exon_9	0	+	70	152
chr1	204931210	204931311	GeneC|Exon_9	0	+	71	151
chr1	204931210	204931311	GeneC|Exon_9	0	+	72	151
chr1	204931210	204931311	GeneC|Exon_9	0	+	73	150
chr1	204931210	204931311	GeneC|Exon_9	0	+	74	147
chr1	204931210	204931311	GeneC|Exon_9	0	+	75	147
chr1	204931210	204931311	GeneC|Exon_9	0	+	76	147
chr1	204931210	204931311	GeneC|Exon_9	0	+	77	147
chr1	204931210	204931311	GeneC|Exon_9	0	+	78	146
chr1	204931210	204931311	GeneC|Exon_9	0	+	79	146
chr1	204931210	204931311	GeneC|Exon_9	0	+	80	145
chr1	204931210	204931311	GeneC|Exon_9	0	+	81	145
chr1	204931210	204931311	GeneC|Exon_9	0	+	82	141
chr1	204931210	204931311	GeneC|Exon_9	0	+	83	141
chr1	204931210	204931311	GeneC|Exon_9	0	+	84	139
chr1	204931210	204931311	GeneC|Exon_9	0	+	85	139
chr1	204931210	204931311	GeneC|Exon_9	0	+	86	139
chr1	204931210	204931311	GeneC|Exon_9	0	+	87	137
chr1	204931210	204931311	GeneC|Exon_9	0	+	88	134
chr1	204931210	204931311	GeneC|Exon_9	0	+	89	131
chr1	204931210	204931311	GeneC|Exon_9	0	+	90	129
chr1	204931210	204931311	GeneC|Exon_9	0	+	91	128
chr1	204931210	204931311	GeneC|Exon_9	0	+	92	127
chr1	204931210	204931311	GeneC|Exon_9	0	+	93	124
chr1	204931210	204931311	GeneC|Exon_9	0	+	94	124
chr1	204931210	204931311	GeneC|Exon_9	0	+	95	123
chr1	204931210	204931311	GeneC|Exon_9	0	+	96	122
chr1	204931210	204931311	GeneC|Exon_9	0	+	97	121
chr1	204931210	204931311	GeneC|Exon_9	0	+	98	122
chr1	204931210	204931311	GeneC|Exon_9	0	+	99	120
chr1	204931210	204931311	GeneC|Exon_9	0	+	100	120
chr1	204931210	204931311	GeneC|Exon_9	0	+	101	120
chr1	204937351	204937513	GeneC|Exon_10	0	+	1	119
chr1	204937351	204937513	GeneC|Exon_10	0	+	2	119
chr1	204937351	204937513	GeneC|Exon_10	0	+	3	120
chr1	204937351	204937513	GeneC|Exon_10	0	+	4	123
chr1	204937351	204937513	GeneC|Exon_10	0	+	5	123
chr1	204937351	204937513	GeneC|Exon_10	0	+	6	122
chr1	204937351	204937513	GeneC|Exon_10	0	+	7	122
chr1	204937351	204937513	GeneC|Exon_10	0	+	8	123
chr1	204937351	204937513	GeneC|Exon_10	0	+	9	122
chr1	204937351	204937513	GeneC|Exon_10	0	+	10	123
chr1	204937351	204937513	GeneC|Exon_10	0	+	11	124
chr1	204937351	204937513	GeneC|Exon_10	0	+	12	122
chr1	204937351	204937513	GeneC|Exon_10	0	+	13	123
chr1	204937351	204937513	GeneC|Exon_10	0	+	14	123
chr1	204937351	204937513	GeneC|Exon_10	0	+	15	123
chr1	204937351	204937513	GeneC|Exon_10	0	+	16	126
chr1	204937351	204937513	GeneC|Exon_10	0	+	17	127
chr1	204937351	204937513	GeneC|Exon_10	0	+	18	127
chr1	204937351	204937513	GeneC|Exon_10	0	+	19	126
chr1	204937351	204937513	GeneC|Exon_10	0	+	20	125
chr1	204937351	204937513	GeneC|Exon_10	0	+	21	125
chr1	204937351	204937513	GeneC|Exon_10	0	+	22	126
chr1	204937351	204937513	GeneC|Exon_10	0	+	23	127
chr1	204937351	204937513	GeneC|Exon_10	0	+	24	129
chr1	204937351	204937513	GeneC|Exon_10	0	+	25	130
chr1	204937351	204937513	GeneC|Exon_10	0	+	26	129
chr1	204937351	204937513	GeneC|Exon_10	0	+	27	129
chr1	204937351	204937513	GeneC|Exon_10	0	+	28	132
chr1	204937351	204937513	GeneC|Exon_10	0	+	29	135
chr1	204937351	204937513	GeneC|Exon_10	0	+	30	137
chr1	204937351	204937513	GeneC|Exon_10	0	+	31	138
chr1	204937351	204937513	GeneC|Exon_10	0	+	32	138
chr1	204937351	204937513	GeneC|Exon_10	0	+	33	136
chr1	204937351	204937513	GeneC|Exon_10	0	+	34	136
chr1	204937351	204937513	GeneC|Exon_10	0	+	35	138
chr1	204937351	204937513	GeneC|Exon_10	0	+	36	139
chr1	204937351	204937513	GeneC|Exon_10	0	+	37	137
chr1	204937351	204937513	GeneC|Exon_10	0	+	38	136
chr1	204937351	204937513	GeneC|Exon_10	0	+	39	136
chr1	204937351	204937513	GeneC|Exon_10	0	+	40	137
chr1	204937351	204937513	GeneC|Exon_10	0	+	41	138
chr1	204937351	204937513	GeneC|Exon_10	0	+	42	136
chr1	204937351	204937513	GeneC|Exon_10	0	+	43	134
chr1	204937351	204937513	GeneC|Exon_10	0	+	44	134
chr1	204937351	204937513	GeneC|Exon_10	0	+	45	134
chr1	204937351	204937513	GeneC|Exon_10	0	+	46	134
chr1	204937351	204937513	GeneC|Exon_10	0	+	47	134
chr1	204937351	204937513	GeneC|Exon_10	0	+	48	134
chr1	204937351	204937513	GeneC|Exon_10	0	+	49	136
chr1	204937351	204937513	GeneC|Exon_10	0	+	50	136
chr1	204937351	204937513	GeneC|Exon_10	0	+	51	137
chr1	204937351	204937513	GeneC|Exon_10	0	+	52	138
chr1	204937351	204937513	GeneC|Exon_10	0	+	53	138
chr1	204937351	204937513	GeneC|Exon_10	0	+	54	137
chr1	204937351	204937513	GeneC|Exon_10	0	+	55	135
chr1	204937351	204937513	GeneC|Exon_10	0	+	56	135
chr1	204937351	204937513	GeneC|Exon_10	0	+	57	134
chr1	204937351	204937513	GeneC|Exon_10	0	+	58	133
chr1	204937351	204937513	GeneC|Exon_10	0	+	59	133
chr1	204937351	204937513	GeneC|Exon_10	0	+	60	135
chr1	204937351	204937513	GeneC|Exon_10	0	+	61	136
chr1	204937351	204937513	GeneC|Exon_10	0	+	62	136
chr1	204937351	204937513	GeneC|Exon_10	0	+	63	136
chr1	204937351	204937513	GeneC|Exon_10	0	+	64	136
chr1	204937351	204937513	GeneC|Exon_10	0	+	65	137
chr1	204937351	204937513	GeneC|Exon_10	0	+	66	140
chr1	204937351	204937513	GeneC|Exon_10	0	+	67	142
chr1	204937351	204937513	GeneC|Exon_10	0	+	68	141
chr1	204937351	204937513	GeneC|Exon_10	0	+	69	141
chr1	204937351	204937513	GeneC|Exon_10	0	+	70	141
chr1	204937351	204937513	GeneC|Exon_10	0	+	71	141
chr1	204937351	204937513	GeneC|Exon_10	0	+	72	142
chr1	204937351	204937513	GeneC|Exon_10	0	+	73	139
chr1	204937351	204937513	GeneC|Exon_10	0	+	74	140
chr1	204937351	204937513	GeneC|Exon_10	0	+	75	141
chr1	204937351	204937513	GeneC|Exon_10	0	+	76	139
chr1	204937351	204937513	GeneC|Exon_10	0	+	77	140
chr1	204937351	204937513	GeneC|Exon_10	0	+	78	143
chr1	204937351	204937513	GeneC|Exon_10	0	+	79	144
chr1	204937351	204937513	GeneC|Exon_10	0	+	80	145
chr1	204937351	204937513	GeneC|Exon_10	0	+	81	146
chr1	204937351	204937513	GeneC|Exon_10	0	+	82	145
chr1	204937351	204937513	GeneC|Exon_10	0	+	83	146
chr1	204937351	204937513	GeneC|Exon_10	0	+	84	148
chr1	204937351	204937513	GeneC|Exon_10	0	+	85	148
chr1	204937351	204937513	GeneC|Exon_10	0	+	86	148
chr1	204937351	204937513	GeneC|Exon_10	0	+	87	148
chr1	204937351	204937513	GeneC|Exon_10	0	+	88	147
chr1	204937351	204937513	GeneC|Exon_10	0	+	89	148
chr1	204937351	204937513	GeneC|Exon_10	0	+	90	149
chr1	204937351	204937513	GeneC|Exon_10	0	+	91	148
chr1	204937351	204937513	GeneC|Exon_10	0	+	92	148
chr1	204937351	204937513	GeneC|Exon_10	0	+	93	149
chr1	204937351	204937513	GeneC|Exon_10	0	+	94	149
chr1	204937351	204937513	GeneC|Exon_10	0	+	95	151
chr1	204937351	204937513	GeneC|Exon_10	0	+	96	151
chr1	204937351	204937513	GeneC|Exon_10	0	+	97	149
chr1	204937351	204937513	GeneC|Exon_10	0	+	98	146
chr1	204937351	204937513	GeneC|Exon_10	0	+	99	146
chr1	204937351	204937513	GeneC|Exon_10	0	+	100	146
chr1	204937351	204937513	GeneC|Exon_10	0	+	101	146
chr1	204937351	204937513	GeneC|Exon_10	0	+	102	146
chr1	204937351	204937513	GeneC|Exon_10	0	+	103	148
chr1	204937351	204937513	GeneC|Exon_10	0	+	104	148
chr1	204937351	204937513	GeneC|Exon_10	0	+	105	150
chr1	204937351	204937513	GeneC|Exon_10	0	+	106	152
chr1	204937351	204937513	GeneC|Exon_10	0	+	107	151
chr1	204937351	204937513	GeneC|Exon_10	0	+	108	151
chr1	204937351	204937513	GeneC|Exon_10	0	+	109	151
chr1	204937351	204937513	GeneC|Exon_10	0	+	110	153
chr1	204937351	204937513	GeneC|Exon_10	0	+	111	152
chr1	204937351	204937513	GeneC|Exon_10	0	+	112	153
chr1	204937351	204937513	GeneC|Exon_10	0	+	113	151
chr1	204937351	204937513	GeneC|Exon_10	0	+	114	151
chr1	204937351	204937513	GeneC|Exon_10	0	+	115	149
chr1	204937351	204937513	GeneC|Exon_10	0	+	116	151
chr1	204937351	204937513	GeneC|Exon_10	0	+	117	153
chr1	204937351	204937513	GeneC|Exon_10	0	+	118	152
chr1	204937351	204937513	GeneC|Exon_10	0	+	119	152
chr1	204937351	204937513	GeneC|Exon_10	0	+	120	151
chr1	204937351	204937513	GeneC|Exon_10	0	+	121	150
chr1	204937351	204937513	GeneC|Exon_10	0	+	122	150
chr1	204937351	204937513	GeneC|Exon_10	0	+	123	150
chr1	204937351	204937513	GeneC|Exon_10	0	+	124	150
chr1	204937351	204937513	GeneC|Exon_10	0	+	125	151
chr1	204937351	204937513	GeneC|Exon_10	0	+	126	150
chr1	204937351	204937513	GeneC|Exon_10	0	+	127	152
chr1	204937351	204937513	GeneC|Exon_10	0	+	128	153
chr1	204937351	204937513	GeneC|Exon_10	0	+	129	153
chr1	204937351	204937513	GeneC|Exon_10	0	+	130	154
chr1	204937351	204937513	GeneC|Exon_10	0	+	131	154
chr1	204937351	204937513	GeneC|Exon_10	0	+	132	153
chr1	204937351	204937513	GeneC|Exon_10	0	+	133	152
chr1	204937351	204937513	GeneC|Exon_10	0	+	134	150
chr1	204937351	204937513	GeneC|Exon_10	0	+	135	149
chr1	204937351	204937513	GeneC|Exon_10	0	+	136	149
chr1	204937351	204937513	GeneC|Exon_10	0	+	137	148
chr1	204937351	204937513	GeneC|Exon_10	0	+	138	148
chr1	204937351	204937513	GeneC|Exon_10	0	+	139	150
chr1	204937351	204937513	GeneC|Exon_10	0	+	140	150
[truncated: 156,337 more rows]
