# Supplementary material for: A Robust Protocol to Increase NimbleGen SeqCap EZ Multiplexing Capacity to 96 Samples
Source: PLoS One. 2015 Apr 14;10(4):e0123872. doi: 10.1371/journal.pone.0123872 (PMC4397063; doi:10.1371/journal.pone.0123872)
Supplement: S1 Dataset — (GZ) [file pone.0123872.s005.gz › Raw_Data/sampleH/sampleH.BaseCoverage.txt]

chr1	67861445	67861595	GeneS|SNP_2	0	+	1	91
chr1	67861445	67861595	GeneS|SNP_2	0	+	2	92
chr1	67861445	67861595	GeneS|SNP_2	0	+	3	91
chr1	67861445	67861595	GeneS|SNP_2	0	+	4	91
chr1	67861445	67861595	GeneS|SNP_2	0	+	5	92
chr1	67861445	67861595	GeneS|SNP_2	0	+	6	92
chr1	67861445	67861595	GeneS|SNP_2	0	+	7	92
chr1	67861445	67861595	GeneS|SNP_2	0	+	8	94
chr1	67861445	67861595	GeneS|SNP_2	0	+	9	94
chr1	67861445	67861595	GeneS|SNP_2	0	+	10	94
chr1	67861445	67861595	GeneS|SNP_2	0	+	11	96
chr1	67861445	67861595	GeneS|SNP_2	0	+	12	95
chr1	67861445	67861595	GeneS|SNP_2	0	+	13	95
chr1	67861445	67861595	GeneS|SNP_2	0	+	14	96
chr1	67861445	67861595	GeneS|SNP_2	0	+	15	97
chr1	67861445	67861595	GeneS|SNP_2	0	+	16	97
chr1	67861445	67861595	GeneS|SNP_2	0	+	17	97
chr1	67861445	67861595	GeneS|SNP_2	0	+	18	97
chr1	67861445	67861595	GeneS|SNP_2	0	+	19	97
chr1	67861445	67861595	GeneS|SNP_2	0	+	20	98
chr1	67861445	67861595	GeneS|SNP_2	0	+	21	100
chr1	67861445	67861595	GeneS|SNP_2	0	+	22	100
chr1	67861445	67861595	GeneS|SNP_2	0	+	23	99
chr1	67861445	67861595	GeneS|SNP_2	0	+	24	99
chr1	67861445	67861595	GeneS|SNP_2	0	+	25	98
chr1	67861445	67861595	GeneS|SNP_2	0	+	26	100
chr1	67861445	67861595	GeneS|SNP_2	0	+	27	102
chr1	67861445	67861595	GeneS|SNP_2	0	+	28	102
chr1	67861445	67861595	GeneS|SNP_2	0	+	29	102
chr1	67861445	67861595	GeneS|SNP_2	0	+	30	101
chr1	67861445	67861595	GeneS|SNP_2	0	+	31	101
chr1	67861445	67861595	GeneS|SNP_2	0	+	32	101
chr1	67861445	67861595	GeneS|SNP_2	0	+	33	104
chr1	67861445	67861595	GeneS|SNP_2	0	+	34	104
chr1	67861445	67861595	GeneS|SNP_2	0	+	35	105
chr1	67861445	67861595	GeneS|SNP_2	0	+	36	107
chr1	67861445	67861595	GeneS|SNP_2	0	+	37	107
chr1	67861445	67861595	GeneS|SNP_2	0	+	38	109
chr1	67861445	67861595	GeneS|SNP_2	0	+	39	110
chr1	67861445	67861595	GeneS|SNP_2	0	+	40	108
chr1	67861445	67861595	GeneS|SNP_2	0	+	41	107
chr1	67861445	67861595	GeneS|SNP_2	0	+	42	107
chr1	67861445	67861595	GeneS|SNP_2	0	+	43	106
chr1	67861445	67861595	GeneS|SNP_2	0	+	44	106
chr1	67861445	67861595	GeneS|SNP_2	0	+	45	104
chr1	67861445	67861595	GeneS|SNP_2	0	+	46	105
chr1	67861445	67861595	GeneS|SNP_2	0	+	47	103
chr1	67861445	67861595	GeneS|SNP_2	0	+	48	104
chr1	67861445	67861595	GeneS|SNP_2	0	+	49	104
chr1	67861445	67861595	GeneS|SNP_2	0	+	50	104
chr1	67861445	67861595	GeneS|SNP_2	0	+	51	104
chr1	67861445	67861595	GeneS|SNP_2	0	+	52	104
chr1	67861445	67861595	GeneS|SNP_2	0	+	53	102
chr1	67861445	67861595	GeneS|SNP_2	0	+	54	102
chr1	67861445	67861595	GeneS|SNP_2	0	+	55	105
chr1	67861445	67861595	GeneS|SNP_2	0	+	56	106
chr1	67861445	67861595	GeneS|SNP_2	0	+	57	107
chr1	67861445	67861595	GeneS|SNP_2	0	+	58	106
chr1	67861445	67861595	GeneS|SNP_2	0	+	59	106
chr1	67861445	67861595	GeneS|SNP_2	0	+	60	107
chr1	67861445	67861595	GeneS|SNP_2	0	+	61	109
chr1	67861445	67861595	GeneS|SNP_2	0	+	62	112
chr1	67861445	67861595	GeneS|SNP_2	0	+	63	114
chr1	67861445	67861595	GeneS|SNP_2	0	+	64	114
chr1	67861445	67861595	GeneS|SNP_2	0	+	65	115
chr1	67861445	67861595	GeneS|SNP_2	0	+	66	115
chr1	67861445	67861595	GeneS|SNP_2	0	+	67	117
chr1	67861445	67861595	GeneS|SNP_2	0	+	68	119
chr1	67861445	67861595	GeneS|SNP_2	0	+	69	119
chr1	67861445	67861595	GeneS|SNP_2	0	+	70	120
chr1	67861445	67861595	GeneS|SNP_2	0	+	71	120
chr1	67861445	67861595	GeneS|SNP_2	0	+	72	118
chr1	67861445	67861595	GeneS|SNP_2	0	+	73	117
chr1	67861445	67861595	GeneS|SNP_2	0	+	74	116
chr1	67861445	67861595	GeneS|SNP_2	0	+	75	117
chr1	67861445	67861595	GeneS|SNP_2	0	+	76	118
chr1	67861445	67861595	GeneS|SNP_2	0	+	77	118
chr1	67861445	67861595	GeneS|SNP_2	0	+	78	118
chr1	67861445	67861595	GeneS|SNP_2	0	+	79	118
chr1	67861445	67861595	GeneS|SNP_2	0	+	80	118
chr1	67861445	67861595	GeneS|SNP_2	0	+	81	120
chr1	67861445	67861595	GeneS|SNP_2	0	+	82	123
chr1	67861445	67861595	GeneS|SNP_2	0	+	83	125
chr1	67861445	67861595	GeneS|SNP_2	0	+	84	125
chr1	67861445	67861595	GeneS|SNP_2	0	+	85	126
chr1	67861445	67861595	GeneS|SNP_2	0	+	86	125
chr1	67861445	67861595	GeneS|SNP_2	0	+	87	123
chr1	67861445	67861595	GeneS|SNP_2	0	+	88	123
chr1	67861445	67861595	GeneS|SNP_2	0	+	89	122
chr1	67861445	67861595	GeneS|SNP_2	0	+	90	121
chr1	67861445	67861595	GeneS|SNP_2	0	+	91	123
chr1	67861445	67861595	GeneS|SNP_2	0	+	92	122
chr1	67861445	67861595	GeneS|SNP_2	0	+	93	123
chr1	67861445	67861595	GeneS|SNP_2	0	+	94	121
chr1	67861445	67861595	GeneS|SNP_2	0	+	95	120
chr1	67861445	67861595	GeneS|SNP_2	0	+	96	120
chr1	67861445	67861595	GeneS|SNP_2	0	+	97	120
chr1	67861445	67861595	GeneS|SNP_2	0	+	98	121
chr1	67861445	67861595	GeneS|SNP_2	0	+	99	121
chr1	67861445	67861595	GeneS|SNP_2	0	+	100	121
chr1	67861445	67861595	GeneS|SNP_2	0	+	101	120
chr1	67861445	67861595	GeneS|SNP_2	0	+	102	119
chr1	67861445	67861595	GeneS|SNP_2	0	+	103	117
chr1	67861445	67861595	GeneS|SNP_2	0	+	104	116
chr1	67861445	67861595	GeneS|SNP_2	0	+	105	116
chr1	67861445	67861595	GeneS|SNP_2	0	+	106	115
chr1	67861445	67861595	GeneS|SNP_2	0	+	107	115
chr1	67861445	67861595	GeneS|SNP_2	0	+	108	117
chr1	67861445	67861595	GeneS|SNP_2	0	+	109	116
chr1	67861445	67861595	GeneS|SNP_2	0	+	110	116
chr1	67861445	67861595	GeneS|SNP_2	0	+	111	116
chr1	67861445	67861595	GeneS|SNP_2	0	+	112	117
chr1	67861445	67861595	GeneS|SNP_2	0	+	113	117
chr1	67861445	67861595	GeneS|SNP_2	0	+	114	118
chr1	67861445	67861595	GeneS|SNP_2	0	+	115	116
chr1	67861445	67861595	GeneS|SNP_2	0	+	116	116
chr1	67861445	67861595	GeneS|SNP_2	0	+	117	116
chr1	67861445	67861595	GeneS|SNP_2	0	+	118	116
chr1	67861445	67861595	GeneS|SNP_2	0	+	119	117
chr1	67861445	67861595	GeneS|SNP_2	0	+	120	118
chr1	67861445	67861595	GeneS|SNP_2	0	+	121	117
chr1	67861445	67861595	GeneS|SNP_2	0	+	122	118
chr1	67861445	67861595	GeneS|SNP_2	0	+	123	119
chr1	67861445	67861595	GeneS|SNP_2	0	+	124	118
chr1	67861445	67861595	GeneS|SNP_2	0	+	125	118
chr1	67861445	67861595	GeneS|SNP_2	0	+	126	119
chr1	67861445	67861595	GeneS|SNP_2	0	+	127	118
chr1	67861445	67861595	GeneS|SNP_2	0	+	128	119
chr1	67861445	67861595	GeneS|SNP_2	0	+	129	119
chr1	67861445	67861595	GeneS|SNP_2	0	+	130	119
chr1	67861445	67861595	GeneS|SNP_2	0	+	131	119
chr1	67861445	67861595	GeneS|SNP_2	0	+	132	119
chr1	67861445	67861595	GeneS|SNP_2	0	+	133	120
chr1	67861445	67861595	GeneS|SNP_2	0	+	134	120
chr1	67861445	67861595	GeneS|SNP_2	0	+	135	120
chr1	67861445	67861595	GeneS|SNP_2	0	+	136	121
chr1	67861445	67861595	GeneS|SNP_2	0	+	137	121
chr1	67861445	67861595	GeneS|SNP_2	0	+	138	124
chr1	67861445	67861595	GeneS|SNP_2	0	+	139	127
chr1	67861445	67861595	GeneS|SNP_2	0	+	140	126
chr1	67861445	67861595	GeneS|SNP_2	0	+	141	125
chr1	67861445	67861595	GeneS|SNP_2	0	+	142	125
chr1	67861445	67861595	GeneS|SNP_2	0	+	143	127
chr1	67861445	67861595	GeneS|SNP_2	0	+	144	127
chr1	67861445	67861595	GeneS|SNP_2	0	+	145	126
chr1	67861445	67861595	GeneS|SNP_2	0	+	146	128
chr1	67861445	67861595	GeneS|SNP_2	0	+	147	128
chr1	67861445	67861595	GeneS|SNP_2	0	+	148	129
chr1	67861445	67861595	GeneS|SNP_2	0	+	149	131
chr1	67861445	67861595	GeneS|SNP_2	0	+	150	131
chr1	179520431	179520581	GeneS|SNP_1	0	+	1	139
chr1	179520431	179520581	GeneS|SNP_1	0	+	2	138
chr1	179520431	179520581	GeneS|SNP_1	0	+	3	138
chr1	179520431	179520581	GeneS|SNP_1	0	+	4	141
chr1	179520431	179520581	GeneS|SNP_1	0	+	5	142
chr1	179520431	179520581	GeneS|SNP_1	0	+	6	143
chr1	179520431	179520581	GeneS|SNP_1	0	+	7	145
chr1	179520431	179520581	GeneS|SNP_1	0	+	8	145
chr1	179520431	179520581	GeneS|SNP_1	0	+	9	144
chr1	179520431	179520581	GeneS|SNP_1	0	+	10	145
chr1	179520431	179520581	GeneS|SNP_1	0	+	11	145
chr1	179520431	179520581	GeneS|SNP_1	0	+	12	146
chr1	179520431	179520581	GeneS|SNP_1	0	+	13	146
chr1	179520431	179520581	GeneS|SNP_1	0	+	14	145
chr1	179520431	179520581	GeneS|SNP_1	0	+	15	143
chr1	179520431	179520581	GeneS|SNP_1	0	+	16	143
chr1	179520431	179520581	GeneS|SNP_1	0	+	17	142
chr1	179520431	179520581	GeneS|SNP_1	0	+	18	144
chr1	179520431	179520581	GeneS|SNP_1	0	+	19	145
chr1	179520431	179520581	GeneS|SNP_1	0	+	20	145
chr1	179520431	179520581	GeneS|SNP_1	0	+	21	144
chr1	179520431	179520581	GeneS|SNP_1	0	+	22	142
chr1	179520431	179520581	GeneS|SNP_1	0	+	23	138
chr1	179520431	179520581	GeneS|SNP_1	0	+	24	139
chr1	179520431	179520581	GeneS|SNP_1	0	+	25	143
chr1	179520431	179520581	GeneS|SNP_1	0	+	26	144
chr1	179520431	179520581	GeneS|SNP_1	0	+	27	146
chr1	179520431	179520581	GeneS|SNP_1	0	+	28	145
chr1	179520431	179520581	GeneS|SNP_1	0	+	29	144
chr1	179520431	179520581	GeneS|SNP_1	0	+	30	144
chr1	179520431	179520581	GeneS|SNP_1	0	+	31	145
chr1	179520431	179520581	GeneS|SNP_1	0	+	32	144
chr1	179520431	179520581	GeneS|SNP_1	0	+	33	147
chr1	179520431	179520581	GeneS|SNP_1	0	+	34	147
chr1	179520431	179520581	GeneS|SNP_1	0	+	35	145
chr1	179520431	179520581	GeneS|SNP_1	0	+	36	145
chr1	179520431	179520581	GeneS|SNP_1	0	+	37	144
chr1	179520431	179520581	GeneS|SNP_1	0	+	38	145
chr1	179520431	179520581	GeneS|SNP_1	0	+	39	145
chr1	179520431	179520581	GeneS|SNP_1	0	+	40	149
chr1	179520431	179520581	GeneS|SNP_1	0	+	41	148
chr1	179520431	179520581	GeneS|SNP_1	0	+	42	150
chr1	179520431	179520581	GeneS|SNP_1	0	+	43	149
chr1	179520431	179520581	GeneS|SNP_1	0	+	44	148
chr1	179520431	179520581	GeneS|SNP_1	0	+	45	149
chr1	179520431	179520581	GeneS|SNP_1	0	+	46	149
chr1	179520431	179520581	GeneS|SNP_1	0	+	47	149
chr1	179520431	179520581	GeneS|SNP_1	0	+	48	150
chr1	179520431	179520581	GeneS|SNP_1	0	+	49	150
chr1	179520431	179520581	GeneS|SNP_1	0	+	50	148
chr1	179520431	179520581	GeneS|SNP_1	0	+	51	149
chr1	179520431	179520581	GeneS|SNP_1	0	+	52	148
chr1	179520431	179520581	GeneS|SNP_1	0	+	53	147
chr1	179520431	179520581	GeneS|SNP_1	0	+	54	146
chr1	179520431	179520581	GeneS|SNP_1	0	+	55	145
chr1	179520431	179520581	GeneS|SNP_1	0	+	56	147
chr1	179520431	179520581	GeneS|SNP_1	0	+	57	145
chr1	179520431	179520581	GeneS|SNP_1	0	+	58	145
chr1	179520431	179520581	GeneS|SNP_1	0	+	59	146
chr1	179520431	179520581	GeneS|SNP_1	0	+	60	146
chr1	179520431	179520581	GeneS|SNP_1	0	+	61	146
chr1	179520431	179520581	GeneS|SNP_1	0	+	62	145
chr1	179520431	179520581	GeneS|SNP_1	0	+	63	144
chr1	179520431	179520581	GeneS|SNP_1	0	+	64	145
chr1	179520431	179520581	GeneS|SNP_1	0	+	65	145
chr1	179520431	179520581	GeneS|SNP_1	0	+	66	145
chr1	179520431	179520581	GeneS|SNP_1	0	+	67	146
chr1	179520431	179520581	GeneS|SNP_1	0	+	68	142
chr1	179520431	179520581	GeneS|SNP_1	0	+	69	142
chr1	179520431	179520581	GeneS|SNP_1	0	+	70	141
chr1	179520431	179520581	GeneS|SNP_1	0	+	71	141
chr1	179520431	179520581	GeneS|SNP_1	0	+	72	143
chr1	179520431	179520581	GeneS|SNP_1	0	+	73	143
chr1	179520431	179520581	GeneS|SNP_1	0	+	74	141
chr1	179520431	179520581	GeneS|SNP_1	0	+	75	140
chr1	179520431	179520581	GeneS|SNP_1	0	+	76	138
chr1	179520431	179520581	GeneS|SNP_1	0	+	77	139
chr1	179520431	179520581	GeneS|SNP_1	0	+	78	138
chr1	179520431	179520581	GeneS|SNP_1	0	+	79	138
chr1	179520431	179520581	GeneS|SNP_1	0	+	80	137
chr1	179520431	179520581	GeneS|SNP_1	0	+	81	137
chr1	179520431	179520581	GeneS|SNP_1	0	+	82	139
chr1	179520431	179520581	GeneS|SNP_1	0	+	83	140
chr1	179520431	179520581	GeneS|SNP_1	0	+	84	135
chr1	179520431	179520581	GeneS|SNP_1	0	+	85	130
chr1	179520431	179520581	GeneS|SNP_1	0	+	86	129
chr1	179520431	179520581	GeneS|SNP_1	0	+	87	129
chr1	179520431	179520581	GeneS|SNP_1	0	+	88	129
chr1	179520431	179520581	GeneS|SNP_1	0	+	89	129
chr1	179520431	179520581	GeneS|SNP_1	0	+	90	128
chr1	179520431	179520581	GeneS|SNP_1	0	+	91	128
chr1	179520431	179520581	GeneS|SNP_1	0	+	92	129
chr1	179520431	179520581	GeneS|SNP_1	0	+	93	129
chr1	179520431	179520581	GeneS|SNP_1	0	+	94	130
chr1	179520431	179520581	GeneS|SNP_1	0	+	95	129
chr1	179520431	179520581	GeneS|SNP_1	0	+	96	129
chr1	179520431	179520581	GeneS|SNP_1	0	+	97	130
chr1	179520431	179520581	GeneS|SNP_1	0	+	98	128
chr1	179520431	179520581	GeneS|SNP_1	0	+	99	128
chr1	179520431	179520581	GeneS|SNP_1	0	+	100	127
chr1	179520431	179520581	GeneS|SNP_1	0	+	101	128
chr1	179520431	179520581	GeneS|SNP_1	0	+	102	128
chr1	179520431	179520581	GeneS|SNP_1	0	+	103	127
chr1	179520431	179520581	GeneS|SNP_1	0	+	104	128
chr1	179520431	179520581	GeneS|SNP_1	0	+	105	128
chr1	179520431	179520581	GeneS|SNP_1	0	+	106	127
chr1	179520431	179520581	GeneS|SNP_1	0	+	107	127
chr1	179520431	179520581	GeneS|SNP_1	0	+	108	128
chr1	179520431	179520581	GeneS|SNP_1	0	+	109	130
chr1	179520431	179520581	GeneS|SNP_1	0	+	110	129
chr1	179520431	179520581	GeneS|SNP_1	0	+	111	131
chr1	179520431	179520581	GeneS|SNP_1	0	+	112	129
chr1	179520431	179520581	GeneS|SNP_1	0	+	113	128
chr1	179520431	179520581	GeneS|SNP_1	0	+	114	128
chr1	179520431	179520581	GeneS|SNP_1	0	+	115	126
chr1	179520431	179520581	GeneS|SNP_1	0	+	116	125
chr1	179520431	179520581	GeneS|SNP_1	0	+	117	122
chr1	179520431	179520581	GeneS|SNP_1	0	+	118	120
chr1	179520431	179520581	GeneS|SNP_1	0	+	119	119
chr1	179520431	179520581	GeneS|SNP_1	0	+	120	118
chr1	179520431	179520581	GeneS|SNP_1	0	+	121	120
chr1	179520431	179520581	GeneS|SNP_1	0	+	122	120
chr1	179520431	179520581	GeneS|SNP_1	0	+	123	120
chr1	179520431	179520581	GeneS|SNP_1	0	+	124	118
chr1	179520431	179520581	GeneS|SNP_1	0	+	125	119
chr1	179520431	179520581	GeneS|SNP_1	0	+	126	118
chr1	179520431	179520581	GeneS|SNP_1	0	+	127	117
chr1	179520431	179520581	GeneS|SNP_1	0	+	128	117
chr1	179520431	179520581	GeneS|SNP_1	0	+	129	116
chr1	179520431	179520581	GeneS|SNP_1	0	+	130	118
chr1	179520431	179520581	GeneS|SNP_1	0	+	131	116
chr1	179520431	179520581	GeneS|SNP_1	0	+	132	116
chr1	179520431	179520581	GeneS|SNP_1	0	+	133	115
chr1	179520431	179520581	GeneS|SNP_1	0	+	134	119
chr1	179520431	179520581	GeneS|SNP_1	0	+	135	119
chr1	179520431	179520581	GeneS|SNP_1	0	+	136	118
chr1	179520431	179520581	GeneS|SNP_1	0	+	137	116
chr1	179520431	179520581	GeneS|SNP_1	0	+	138	117
chr1	179520431	179520581	GeneS|SNP_1	0	+	139	116
chr1	179520431	179520581	GeneS|SNP_1	0	+	140	116
chr1	179520431	179520581	GeneS|SNP_1	0	+	141	117
chr1	179520431	179520581	GeneS|SNP_1	0	+	142	119
chr1	179520431	179520581	GeneS|SNP_1	0	+	143	118
chr1	179520431	179520581	GeneS|SNP_1	0	+	144	117
chr1	179520431	179520581	GeneS|SNP_1	0	+	145	114
chr1	179520431	179520581	GeneS|SNP_1	0	+	146	113
chr1	179520431	179520581	GeneS|SNP_1	0	+	147	113
chr1	179520431	179520581	GeneS|SNP_1	0	+	148	112
chr1	179520431	179520581	GeneS|SNP_1	0	+	149	112
chr1	179520431	179520581	GeneS|SNP_1	0	+	150	113
chr1	204797731	204797935	GeneC|Exon_1	0	+	1	11
chr1	204797731	204797935	GeneC|Exon_1	0	+	2	11
chr1	204797731	204797935	GeneC|Exon_1	0	+	3	11
chr1	204797731	204797935	GeneC|Exon_1	0	+	4	11
chr1	204797731	204797935	GeneC|Exon_1	0	+	5	11
chr1	204797731	204797935	GeneC|Exon_1	0	+	6	11
chr1	204797731	204797935	GeneC|Exon_1	0	+	7	10
chr1	204797731	204797935	GeneC|Exon_1	0	+	8	10
chr1	204797731	204797935	GeneC|Exon_1	0	+	9	10
chr1	204797731	204797935	GeneC|Exon_1	0	+	10	10
chr1	204797731	204797935	GeneC|Exon_1	0	+	11	10
chr1	204797731	204797935	GeneC|Exon_1	0	+	12	10
chr1	204797731	204797935	GeneC|Exon_1	0	+	13	10
chr1	204797731	204797935	GeneC|Exon_1	0	+	14	10
chr1	204797731	204797935	GeneC|Exon_1	0	+	15	10
chr1	204797731	204797935	GeneC|Exon_1	0	+	16	11
chr1	204797731	204797935	GeneC|Exon_1	0	+	17	11
chr1	204797731	204797935	GeneC|Exon_1	0	+	18	11
chr1	204797731	204797935	GeneC|Exon_1	0	+	19	11
chr1	204797731	204797935	GeneC|Exon_1	0	+	20	11
chr1	204797731	204797935	GeneC|Exon_1	0	+	21	11
chr1	204797731	204797935	GeneC|Exon_1	0	+	22	11
chr1	204797731	204797935	GeneC|Exon_1	0	+	23	11
chr1	204797731	204797935	GeneC|Exon_1	0	+	24	11
chr1	204797731	204797935	GeneC|Exon_1	0	+	25	11
chr1	204797731	204797935	GeneC|Exon_1	0	+	26	11
chr1	204797731	204797935	GeneC|Exon_1	0	+	27	11
chr1	204797731	204797935	GeneC|Exon_1	0	+	28	11
chr1	204797731	204797935	GeneC|Exon_1	0	+	29	11
chr1	204797731	204797935	GeneC|Exon_1	0	+	30	11
chr1	204797731	204797935	GeneC|Exon_1	0	+	31	11
chr1	204797731	204797935	GeneC|Exon_1	0	+	32	11
chr1	204797731	204797935	GeneC|Exon_1	0	+	33	13
chr1	204797731	204797935	GeneC|Exon_1	0	+	34	13
chr1	204797731	204797935	GeneC|Exon_1	0	+	35	13
chr1	204797731	204797935	GeneC|Exon_1	0	+	36	13
chr1	204797731	204797935	GeneC|Exon_1	0	+	37	13
chr1	204797731	204797935	GeneC|Exon_1	0	+	38	13
chr1	204797731	204797935	GeneC|Exon_1	0	+	39	13
chr1	204797731	204797935	GeneC|Exon_1	0	+	40	13
chr1	204797731	204797935	GeneC|Exon_1	0	+	41	13
chr1	204797731	204797935	GeneC|Exon_1	0	+	42	13
chr1	204797731	204797935	GeneC|Exon_1	0	+	43	13
chr1	204797731	204797935	GeneC|Exon_1	0	+	44	13
chr1	204797731	204797935	GeneC|Exon_1	0	+	45	14
chr1	204797731	204797935	GeneC|Exon_1	0	+	46	14
chr1	204797731	204797935	GeneC|Exon_1	0	+	47	13
chr1	204797731	204797935	GeneC|Exon_1	0	+	48	13
chr1	204797731	204797935	GeneC|Exon_1	0	+	49	14
chr1	204797731	204797935	GeneC|Exon_1	0	+	50	14
chr1	204797731	204797935	GeneC|Exon_1	0	+	51	15
chr1	204797731	204797935	GeneC|Exon_1	0	+	52	15
chr1	204797731	204797935	GeneC|Exon_1	0	+	53	15
chr1	204797731	204797935	GeneC|Exon_1	0	+	54	16
chr1	204797731	204797935	GeneC|Exon_1	0	+	55	16
chr1	204797731	204797935	GeneC|Exon_1	0	+	56	16
chr1	204797731	204797935	GeneC|Exon_1	0	+	57	16
chr1	204797731	204797935	GeneC|Exon_1	0	+	58	16
chr1	204797731	204797935	GeneC|Exon_1	0	+	59	19
chr1	204797731	204797935	GeneC|Exon_1	0	+	60	20
chr1	204797731	204797935	GeneC|Exon_1	0	+	61	21
chr1	204797731	204797935	GeneC|Exon_1	0	+	62	21
chr1	204797731	204797935	GeneC|Exon_1	0	+	63	22
chr1	204797731	204797935	GeneC|Exon_1	0	+	64	22
chr1	204797731	204797935	GeneC|Exon_1	0	+	65	22
chr1	204797731	204797935	GeneC|Exon_1	0	+	66	22
chr1	204797731	204797935	GeneC|Exon_1	0	+	67	22
chr1	204797731	204797935	GeneC|Exon_1	0	+	68	22
chr1	204797731	204797935	GeneC|Exon_1	0	+	69	26
chr1	204797731	204797935	GeneC|Exon_1	0	+	70	26
chr1	204797731	204797935	GeneC|Exon_1	0	+	71	26
chr1	204797731	204797935	GeneC|Exon_1	0	+	72	26
chr1	204797731	204797935	GeneC|Exon_1	0	+	73	26
chr1	204797731	204797935	GeneC|Exon_1	0	+	74	26
chr1	204797731	204797935	GeneC|Exon_1	0	+	75	27
chr1	204797731	204797935	GeneC|Exon_1	0	+	76	28
chr1	204797731	204797935	GeneC|Exon_1	0	+	77	29
chr1	204797731	204797935	GeneC|Exon_1	0	+	78	28
chr1	204797731	204797935	GeneC|Exon_1	0	+	79	28
chr1	204797731	204797935	GeneC|Exon_1	0	+	80	29
chr1	204797731	204797935	GeneC|Exon_1	0	+	81	29
chr1	204797731	204797935	GeneC|Exon_1	0	+	82	29
chr1	204797731	204797935	GeneC|Exon_1	0	+	83	30
chr1	204797731	204797935	GeneC|Exon_1	0	+	84	30
chr1	204797731	204797935	GeneC|Exon_1	0	+	85	31
chr1	204797731	204797935	GeneC|Exon_1	0	+	86	32
chr1	204797731	204797935	GeneC|Exon_1	0	+	87	31
chr1	204797731	204797935	GeneC|Exon_1	0	+	88	31
chr1	204797731	204797935	GeneC|Exon_1	0	+	89	32
chr1	204797731	204797935	GeneC|Exon_1	0	+	90	34
chr1	204797731	204797935	GeneC|Exon_1	0	+	91	34
chr1	204797731	204797935	GeneC|Exon_1	0	+	92	34
chr1	204797731	204797935	GeneC|Exon_1	0	+	93	35
chr1	204797731	204797935	GeneC|Exon_1	0	+	94	36
chr1	204797731	204797935	GeneC|Exon_1	0	+	95	37
chr1	204797731	204797935	GeneC|Exon_1	0	+	96	38
chr1	204797731	204797935	GeneC|Exon_1	0	+	97	40
chr1	204797731	204797935	GeneC|Exon_1	0	+	98	42
chr1	204797731	204797935	GeneC|Exon_1	0	+	99	42
chr1	204797731	204797935	GeneC|Exon_1	0	+	100	42
chr1	204797731	204797935	GeneC|Exon_1	0	+	101	42
chr1	204797731	204797935	GeneC|Exon_1	0	+	102	43
chr1	204797731	204797935	GeneC|Exon_1	0	+	103	43
chr1	204797731	204797935	GeneC|Exon_1	0	+	104	43
chr1	204797731	204797935	GeneC|Exon_1	0	+	105	43
chr1	204797731	204797935	GeneC|Exon_1	0	+	106	42
chr1	204797731	204797935	GeneC|Exon_1	0	+	107	42
chr1	204797731	204797935	GeneC|Exon_1	0	+	108	42
chr1	204797731	204797935	GeneC|Exon_1	0	+	109	44
chr1	204797731	204797935	GeneC|Exon_1	0	+	110	44
chr1	204797731	204797935	GeneC|Exon_1	0	+	111	44
chr1	204797731	204797935	GeneC|Exon_1	0	+	112	44
chr1	204797731	204797935	GeneC|Exon_1	0	+	113	43
chr1	204797731	204797935	GeneC|Exon_1	0	+	114	44
chr1	204797731	204797935	GeneC|Exon_1	0	+	115	45
chr1	204797731	204797935	GeneC|Exon_1	0	+	116	44
chr1	204797731	204797935	GeneC|Exon_1	0	+	117	45
chr1	204797731	204797935	GeneC|Exon_1	0	+	118	46
chr1	204797731	204797935	GeneC|Exon_1	0	+	119	46
chr1	204797731	204797935	GeneC|Exon_1	0	+	120	46
chr1	204797731	204797935	GeneC|Exon_1	0	+	121	46
chr1	204797731	204797935	GeneC|Exon_1	0	+	122	46
chr1	204797731	204797935	GeneC|Exon_1	0	+	123	49
chr1	204797731	204797935	GeneC|Exon_1	0	+	124	49
chr1	204797731	204797935	GeneC|Exon_1	0	+	125	49
chr1	204797731	204797935	GeneC|Exon_1	0	+	126	49
chr1	204797731	204797935	GeneC|Exon_1	0	+	127	49
chr1	204797731	204797935	GeneC|Exon_1	0	+	128	49
chr1	204797731	204797935	GeneC|Exon_1	0	+	129	48
chr1	204797731	204797935	GeneC|Exon_1	0	+	130	48
chr1	204797731	204797935	GeneC|Exon_1	0	+	131	47
chr1	204797731	204797935	GeneC|Exon_1	0	+	132	47
chr1	204797731	204797935	GeneC|Exon_1	0	+	133	47
chr1	204797731	204797935	GeneC|Exon_1	0	+	134	47
chr1	204797731	204797935	GeneC|Exon_1	0	+	135	47
chr1	204797731	204797935	GeneC|Exon_1	0	+	136	47
chr1	204797731	204797935	GeneC|Exon_1	0	+	137	48
chr1	204797731	204797935	GeneC|Exon_1	0	+	138	48
chr1	204797731	204797935	GeneC|Exon_1	0	+	139	47
chr1	204797731	204797935	GeneC|Exon_1	0	+	140	47
chr1	204797731	204797935	GeneC|Exon_1	0	+	141	47
chr1	204797731	204797935	GeneC|Exon_1	0	+	142	47
chr1	204797731	204797935	GeneC|Exon_1	0	+	143	47
chr1	204797731	204797935	GeneC|Exon_1	0	+	144	48
chr1	204797731	204797935	GeneC|Exon_1	0	+	145	49
chr1	204797731	204797935	GeneC|Exon_1	0	+	146	49
chr1	204797731	204797935	GeneC|Exon_1	0	+	147	49
chr1	204797731	204797935	GeneC|Exon_1	0	+	148	49
chr1	204797731	204797935	GeneC|Exon_1	0	+	149	49
chr1	204797731	204797935	GeneC|Exon_1	0	+	150	51
chr1	204797731	204797935	GeneC|Exon_1	0	+	151	52
chr1	204797731	204797935	GeneC|Exon_1	0	+	152	52
chr1	204797731	204797935	GeneC|Exon_1	0	+	153	52
chr1	204797731	204797935	GeneC|Exon_1	0	+	154	52
chr1	204797731	204797935	GeneC|Exon_1	0	+	155	52
chr1	204797731	204797935	GeneC|Exon_1	0	+	156	52
chr1	204797731	204797935	GeneC|Exon_1	0	+	157	53
chr1	204797731	204797935	GeneC|Exon_1	0	+	158	53
chr1	204797731	204797935	GeneC|Exon_1	0	+	159	52
chr1	204797731	204797935	GeneC|Exon_1	0	+	160	52
chr1	204797731	204797935	GeneC|Exon_1	0	+	161	52
chr1	204797731	204797935	GeneC|Exon_1	0	+	162	52
chr1	204797731	204797935	GeneC|Exon_1	0	+	163	52
chr1	204797731	204797935	GeneC|Exon_1	0	+	164	52
chr1	204797731	204797935	GeneC|Exon_1	0	+	165	52
chr1	204797731	204797935	GeneC|Exon_1	0	+	166	53
chr1	204797731	204797935	GeneC|Exon_1	0	+	167	53
chr1	204797731	204797935	GeneC|Exon_1	0	+	168	53
chr1	204797731	204797935	GeneC|Exon_1	0	+	169	54
chr1	204797731	204797935	GeneC|Exon_1	0	+	170	55
chr1	204797731	204797935	GeneC|Exon_1	0	+	171	55
chr1	204797731	204797935	GeneC|Exon_1	0	+	172	55
chr1	204797731	204797935	GeneC|Exon_1	0	+	173	55
chr1	204797731	204797935	GeneC|Exon_1	0	+	174	56
chr1	204797731	204797935	GeneC|Exon_1	0	+	175	56
chr1	204797731	204797935	GeneC|Exon_1	0	+	176	56
chr1	204797731	204797935	GeneC|Exon_1	0	+	177	56
chr1	204797731	204797935	GeneC|Exon_1	0	+	178	56
chr1	204797731	204797935	GeneC|Exon_1	0	+	179	56
chr1	204797731	204797935	GeneC|Exon_1	0	+	180	56
chr1	204797731	204797935	GeneC|Exon_1	0	+	181	56
chr1	204797731	204797935	GeneC|Exon_1	0	+	182	56
chr1	204797731	204797935	GeneC|Exon_1	0	+	183	56
chr1	204797731	204797935	GeneC|Exon_1	0	+	184	55
chr1	204797731	204797935	GeneC|Exon_1	0	+	185	55
chr1	204797731	204797935	GeneC|Exon_1	0	+	186	54
chr1	204797731	204797935	GeneC|Exon_1	0	+	187	54
chr1	204797731	204797935	GeneC|Exon_1	0	+	188	54
chr1	204797731	204797935	GeneC|Exon_1	0	+	189	54
chr1	204797731	204797935	GeneC|Exon_1	0	+	190	54
chr1	204797731	204797935	GeneC|Exon_1	0	+	191	54
chr1	204797731	204797935	GeneC|Exon_1	0	+	192	54
chr1	204797731	204797935	GeneC|Exon_1	0	+	193	53
chr1	204797731	204797935	GeneC|Exon_1	0	+	194	53
chr1	204797731	204797935	GeneC|Exon_1	0	+	195	53
chr1	204797731	204797935	GeneC|Exon_1	0	+	196	53
chr1	204797731	204797935	GeneC|Exon_1	0	+	197	53
chr1	204797731	204797935	GeneC|Exon_1	0	+	198	52
chr1	204797731	204797935	GeneC|Exon_1	0	+	199	52
chr1	204797731	204797935	GeneC|Exon_1	0	+	200	51
chr1	204797731	204797935	GeneC|Exon_1	0	+	201	49
chr1	204797731	204797935	GeneC|Exon_1	0	+	202	49
chr1	204797731	204797935	GeneC|Exon_1	0	+	203	49
chr1	204797731	204797935	GeneC|Exon_1	0	+	204	48
chr1	204889734	204889893	GeneC|Exon_2	0	+	1	96
chr1	204889734	204889893	GeneC|Exon_2	0	+	2	94
chr1	204889734	204889893	GeneC|Exon_2	0	+	3	95
chr1	204889734	204889893	GeneC|Exon_2	0	+	4	95
chr1	204889734	204889893	GeneC|Exon_2	0	+	5	95
chr1	204889734	204889893	GeneC|Exon_2	0	+	6	96
chr1	204889734	204889893	GeneC|Exon_2	0	+	7	96
chr1	204889734	204889893	GeneC|Exon_2	0	+	8	98
chr1	204889734	204889893	GeneC|Exon_2	0	+	9	99
chr1	204889734	204889893	GeneC|Exon_2	0	+	10	102
chr1	204889734	204889893	GeneC|Exon_2	0	+	11	105
chr1	204889734	204889893	GeneC|Exon_2	0	+	12	106
chr1	204889734	204889893	GeneC|Exon_2	0	+	13	106
chr1	204889734	204889893	GeneC|Exon_2	0	+	14	107
chr1	204889734	204889893	GeneC|Exon_2	0	+	15	108
chr1	204889734	204889893	GeneC|Exon_2	0	+	16	108
chr1	204889734	204889893	GeneC|Exon_2	0	+	17	109
chr1	204889734	204889893	GeneC|Exon_2	0	+	18	110
chr1	204889734	204889893	GeneC|Exon_2	0	+	19	108
chr1	204889734	204889893	GeneC|Exon_2	0	+	20	109
chr1	204889734	204889893	GeneC|Exon_2	0	+	21	110
chr1	204889734	204889893	GeneC|Exon_2	0	+	22	111
chr1	204889734	204889893	GeneC|Exon_2	0	+	23	111
chr1	204889734	204889893	GeneC|Exon_2	0	+	24	111
chr1	204889734	204889893	GeneC|Exon_2	0	+	25	114
chr1	204889734	204889893	GeneC|Exon_2	0	+	26	115
chr1	204889734	204889893	GeneC|Exon_2	0	+	27	115
chr1	204889734	204889893	GeneC|Exon_2	0	+	28	119
chr1	204889734	204889893	GeneC|Exon_2	0	+	29	120
chr1	204889734	204889893	GeneC|Exon_2	0	+	30	120
chr1	204889734	204889893	GeneC|Exon_2	0	+	31	120
chr1	204889734	204889893	GeneC|Exon_2	0	+	32	121
chr1	204889734	204889893	GeneC|Exon_2	0	+	33	122
chr1	204889734	204889893	GeneC|Exon_2	0	+	34	121
chr1	204889734	204889893	GeneC|Exon_2	0	+	35	120
chr1	204889734	204889893	GeneC|Exon_2	0	+	36	121
chr1	204889734	204889893	GeneC|Exon_2	0	+	37	121
chr1	204889734	204889893	GeneC|Exon_2	0	+	38	122
chr1	204889734	204889893	GeneC|Exon_2	0	+	39	122
chr1	204889734	204889893	GeneC|Exon_2	0	+	40	123
chr1	204889734	204889893	GeneC|Exon_2	0	+	41	123
chr1	204889734	204889893	GeneC|Exon_2	0	+	42	123
chr1	204889734	204889893	GeneC|Exon_2	0	+	43	126
chr1	204889734	204889893	GeneC|Exon_2	0	+	44	126
chr1	204889734	204889893	GeneC|Exon_2	0	+	45	125
chr1	204889734	204889893	GeneC|Exon_2	0	+	46	127
chr1	204889734	204889893	GeneC|Exon_2	0	+	47	129
chr1	204889734	204889893	GeneC|Exon_2	0	+	48	129
chr1	204889734	204889893	GeneC|Exon_2	0	+	49	128
chr1	204889734	204889893	GeneC|Exon_2	0	+	50	128
chr1	204889734	204889893	GeneC|Exon_2	0	+	51	130
chr1	204889734	204889893	GeneC|Exon_2	0	+	52	131
chr1	204889734	204889893	GeneC|Exon_2	0	+	53	133
chr1	204889734	204889893	GeneC|Exon_2	0	+	54	133
chr1	204889734	204889893	GeneC|Exon_2	0	+	55	132
chr1	204889734	204889893	GeneC|Exon_2	0	+	56	132
chr1	204889734	204889893	GeneC|Exon_2	0	+	57	131
chr1	204889734	204889893	GeneC|Exon_2	0	+	58	130
chr1	204889734	204889893	GeneC|Exon_2	0	+	59	131
chr1	204889734	204889893	GeneC|Exon_2	0	+	60	133
chr1	204889734	204889893	GeneC|Exon_2	0	+	61	135
chr1	204889734	204889893	GeneC|Exon_2	0	+	62	135
chr1	204889734	204889893	GeneC|Exon_2	0	+	63	134
chr1	204889734	204889893	GeneC|Exon_2	0	+	64	133
chr1	204889734	204889893	GeneC|Exon_2	0	+	65	135
chr1	204889734	204889893	GeneC|Exon_2	0	+	66	136
chr1	204889734	204889893	GeneC|Exon_2	0	+	67	136
chr1	204889734	204889893	GeneC|Exon_2	0	+	68	135
chr1	204889734	204889893	GeneC|Exon_2	0	+	69	133
chr1	204889734	204889893	GeneC|Exon_2	0	+	70	132
chr1	204889734	204889893	GeneC|Exon_2	0	+	71	132
chr1	204889734	204889893	GeneC|Exon_2	0	+	72	130
chr1	204889734	204889893	GeneC|Exon_2	0	+	73	129
chr1	204889734	204889893	GeneC|Exon_2	0	+	74	128
chr1	204889734	204889893	GeneC|Exon_2	0	+	75	126
chr1	204889734	204889893	GeneC|Exon_2	0	+	76	127
chr1	204889734	204889893	GeneC|Exon_2	0	+	77	127
chr1	204889734	204889893	GeneC|Exon_2	0	+	78	127
chr1	204889734	204889893	GeneC|Exon_2	0	+	79	127
chr1	204889734	204889893	GeneC|Exon_2	0	+	80	126
chr1	204889734	204889893	GeneC|Exon_2	0	+	81	125
chr1	204889734	204889893	GeneC|Exon_2	0	+	82	124
chr1	204889734	204889893	GeneC|Exon_2	0	+	83	124
chr1	204889734	204889893	GeneC|Exon_2	0	+	84	127
chr1	204889734	204889893	GeneC|Exon_2	0	+	85	128
chr1	204889734	204889893	GeneC|Exon_2	0	+	86	129
chr1	204889734	204889893	GeneC|Exon_2	0	+	87	129
chr1	204889734	204889893	GeneC|Exon_2	0	+	88	130
chr1	204889734	204889893	GeneC|Exon_2	0	+	89	130
chr1	204889734	204889893	GeneC|Exon_2	0	+	90	130
chr1	204889734	204889893	GeneC|Exon_2	0	+	91	130
chr1	204889734	204889893	GeneC|Exon_2	0	+	92	130
chr1	204889734	204889893	GeneC|Exon_2	0	+	93	130
chr1	204889734	204889893	GeneC|Exon_2	0	+	94	129
chr1	204889734	204889893	GeneC|Exon_2	0	+	95	129
chr1	204889734	204889893	GeneC|Exon_2	0	+	96	129
chr1	204889734	204889893	GeneC|Exon_2	0	+	97	131
chr1	204889734	204889893	GeneC|Exon_2	0	+	98	133
chr1	204889734	204889893	GeneC|Exon_2	0	+	99	131
chr1	204889734	204889893	GeneC|Exon_2	0	+	100	127
chr1	204889734	204889893	GeneC|Exon_2	0	+	101	126
chr1	204889734	204889893	GeneC|Exon_2	0	+	102	126
chr1	204889734	204889893	GeneC|Exon_2	0	+	103	126
chr1	204889734	204889893	GeneC|Exon_2	0	+	104	126
chr1	204889734	204889893	GeneC|Exon_2	0	+	105	127
chr1	204889734	204889893	GeneC|Exon_2	0	+	106	126
chr1	204889734	204889893	GeneC|Exon_2	0	+	107	126
chr1	204889734	204889893	GeneC|Exon_2	0	+	108	126
chr1	204889734	204889893	GeneC|Exon_2	0	+	109	125
chr1	204889734	204889893	GeneC|Exon_2	0	+	110	125
chr1	204889734	204889893	GeneC|Exon_2	0	+	111	126
chr1	204889734	204889893	GeneC|Exon_2	0	+	112	126
chr1	204889734	204889893	GeneC|Exon_2	0	+	113	128
chr1	204889734	204889893	GeneC|Exon_2	0	+	114	130
chr1	204889734	204889893	GeneC|Exon_2	0	+	115	130
chr1	204889734	204889893	GeneC|Exon_2	0	+	116	132
chr1	204889734	204889893	GeneC|Exon_2	0	+	117	132
chr1	204889734	204889893	GeneC|Exon_2	0	+	118	132
chr1	204889734	204889893	GeneC|Exon_2	0	+	119	130
chr1	204889734	204889893	GeneC|Exon_2	0	+	120	131
chr1	204889734	204889893	GeneC|Exon_2	0	+	121	128
chr1	204889734	204889893	GeneC|Exon_2	0	+	122	127
chr1	204889734	204889893	GeneC|Exon_2	0	+	123	127
chr1	204889734	204889893	GeneC|Exon_2	0	+	124	127
chr1	204889734	204889893	GeneC|Exon_2	0	+	125	127
chr1	204889734	204889893	GeneC|Exon_2	0	+	126	125
chr1	204889734	204889893	GeneC|Exon_2	0	+	127	123
chr1	204889734	204889893	GeneC|Exon_2	0	+	128	124
chr1	204889734	204889893	GeneC|Exon_2	0	+	129	124
chr1	204889734	204889893	GeneC|Exon_2	0	+	130	122
chr1	204889734	204889893	GeneC|Exon_2	0	+	131	121
chr1	204889734	204889893	GeneC|Exon_2	0	+	132	124
chr1	204889734	204889893	GeneC|Exon_2	0	+	133	124
chr1	204889734	204889893	GeneC|Exon_2	0	+	134	126
chr1	204889734	204889893	GeneC|Exon_2	0	+	135	127
chr1	204889734	204889893	GeneC|Exon_2	0	+	136	128
chr1	204889734	204889893	GeneC|Exon_2	0	+	137	129
chr1	204889734	204889893	GeneC|Exon_2	0	+	138	126
chr1	204889734	204889893	GeneC|Exon_2	0	+	139	124
chr1	204889734	204889893	GeneC|Exon_2	0	+	140	123
chr1	204889734	204889893	GeneC|Exon_2	0	+	141	123
chr1	204889734	204889893	GeneC|Exon_2	0	+	142	121
chr1	204889734	204889893	GeneC|Exon_2	0	+	143	121
chr1	204889734	204889893	GeneC|Exon_2	0	+	144	121
chr1	204889734	204889893	GeneC|Exon_2	0	+	145	121
chr1	204889734	204889893	GeneC|Exon_2	0	+	146	121
chr1	204889734	204889893	GeneC|Exon_2	0	+	147	122
chr1	204889734	204889893	GeneC|Exon_2	0	+	148	122
chr1	204889734	204889893	GeneC|Exon_2	0	+	149	122
chr1	204889734	204889893	GeneC|Exon_2	0	+	150	121
chr1	204889734	204889893	GeneC|Exon_2	0	+	151	119
chr1	204889734	204889893	GeneC|Exon_2	0	+	152	118
chr1	204889734	204889893	GeneC|Exon_2	0	+	153	118
chr1	204889734	204889893	GeneC|Exon_2	0	+	154	117
chr1	204889734	204889893	GeneC|Exon_2	0	+	155	117
chr1	204889734	204889893	GeneC|Exon_2	0	+	156	117
chr1	204889734	204889893	GeneC|Exon_2	0	+	157	116
chr1	204889734	204889893	GeneC|Exon_2	0	+	158	115
chr1	204889734	204889893	GeneC|Exon_2	0	+	159	114
chr1	204913328	204913559	GeneC|Exon_3	0	+	1	114
chr1	204913328	204913559	GeneC|Exon_3	0	+	2	115
chr1	204913328	204913559	GeneC|Exon_3	0	+	3	115
chr1	204913328	204913559	GeneC|Exon_3	0	+	4	115
chr1	204913328	204913559	GeneC|Exon_3	0	+	5	117
chr1	204913328	204913559	GeneC|Exon_3	0	+	6	119
chr1	204913328	204913559	GeneC|Exon_3	0	+	7	121
chr1	204913328	204913559	GeneC|Exon_3	0	+	8	120
chr1	204913328	204913559	GeneC|Exon_3	0	+	9	121
chr1	204913328	204913559	GeneC|Exon_3	0	+	10	121
chr1	204913328	204913559	GeneC|Exon_3	0	+	11	121
chr1	204913328	204913559	GeneC|Exon_3	0	+	12	120
chr1	204913328	204913559	GeneC|Exon_3	0	+	13	122
chr1	204913328	204913559	GeneC|Exon_3	0	+	14	119
chr1	204913328	204913559	GeneC|Exon_3	0	+	15	120
chr1	204913328	204913559	GeneC|Exon_3	0	+	16	120
chr1	204913328	204913559	GeneC|Exon_3	0	+	17	118
chr1	204913328	204913559	GeneC|Exon_3	0	+	18	120
chr1	204913328	204913559	GeneC|Exon_3	0	+	19	120
chr1	204913328	204913559	GeneC|Exon_3	0	+	20	119
chr1	204913328	204913559	GeneC|Exon_3	0	+	21	119
chr1	204913328	204913559	GeneC|Exon_3	0	+	22	119
chr1	204913328	204913559	GeneC|Exon_3	0	+	23	120
chr1	204913328	204913559	GeneC|Exon_3	0	+	24	120
chr1	204913328	204913559	GeneC|Exon_3	0	+	25	121
chr1	204913328	204913559	GeneC|Exon_3	0	+	26	121
chr1	204913328	204913559	GeneC|Exon_3	0	+	27	122
chr1	204913328	204913559	GeneC|Exon_3	0	+	28	123
chr1	204913328	204913559	GeneC|Exon_3	0	+	29	122
chr1	204913328	204913559	GeneC|Exon_3	0	+	30	122
chr1	204913328	204913559	GeneC|Exon_3	0	+	31	122
chr1	204913328	204913559	GeneC|Exon_3	0	+	32	123
chr1	204913328	204913559	GeneC|Exon_3	0	+	33	123
chr1	204913328	204913559	GeneC|Exon_3	0	+	34	122
chr1	204913328	204913559	GeneC|Exon_3	0	+	35	124
chr1	204913328	204913559	GeneC|Exon_3	0	+	36	124
chr1	204913328	204913559	GeneC|Exon_3	0	+	37	125
chr1	204913328	204913559	GeneC|Exon_3	0	+	38	124
chr1	204913328	204913559	GeneC|Exon_3	0	+	39	124
chr1	204913328	204913559	GeneC|Exon_3	0	+	40	124
chr1	204913328	204913559	GeneC|Exon_3	0	+	41	125
chr1	204913328	204913559	GeneC|Exon_3	0	+	42	123
chr1	204913328	204913559	GeneC|Exon_3	0	+	43	122
chr1	204913328	204913559	GeneC|Exon_3	0	+	44	123
chr1	204913328	204913559	GeneC|Exon_3	0	+	45	123
chr1	204913328	204913559	GeneC|Exon_3	0	+	46	122
chr1	204913328	204913559	GeneC|Exon_3	0	+	47	122
chr1	204913328	204913559	GeneC|Exon_3	0	+	48	122
chr1	204913328	204913559	GeneC|Exon_3	0	+	49	123
chr1	204913328	204913559	GeneC|Exon_3	0	+	50	122
chr1	204913328	204913559	GeneC|Exon_3	0	+	51	122
chr1	204913328	204913559	GeneC|Exon_3	0	+	52	122
chr1	204913328	204913559	GeneC|Exon_3	0	+	53	122
chr1	204913328	204913559	GeneC|Exon_3	0	+	54	123
chr1	204913328	204913559	GeneC|Exon_3	0	+	55	123
chr1	204913328	204913559	GeneC|Exon_3	0	+	56	124
chr1	204913328	204913559	GeneC|Exon_3	0	+	57	123
chr1	204913328	204913559	GeneC|Exon_3	0	+	58	120
chr1	204913328	204913559	GeneC|Exon_3	0	+	59	121
chr1	204913328	204913559	GeneC|Exon_3	0	+	60	120
chr1	204913328	204913559	GeneC|Exon_3	0	+	61	121
chr1	204913328	204913559	GeneC|Exon_3	0	+	62	121
chr1	204913328	204913559	GeneC|Exon_3	0	+	63	120
chr1	204913328	204913559	GeneC|Exon_3	0	+	64	122
chr1	204913328	204913559	GeneC|Exon_3	0	+	65	121
chr1	204913328	204913559	GeneC|Exon_3	0	+	66	119
chr1	204913328	204913559	GeneC|Exon_3	0	+	67	119
chr1	204913328	204913559	GeneC|Exon_3	0	+	68	120
chr1	204913328	204913559	GeneC|Exon_3	0	+	69	120
chr1	204913328	204913559	GeneC|Exon_3	0	+	70	122
chr1	204913328	204913559	GeneC|Exon_3	0	+	71	122
chr1	204913328	204913559	GeneC|Exon_3	0	+	72	123
chr1	204913328	204913559	GeneC|Exon_3	0	+	73	123
chr1	204913328	204913559	GeneC|Exon_3	0	+	74	122
chr1	204913328	204913559	GeneC|Exon_3	0	+	75	123
chr1	204913328	204913559	GeneC|Exon_3	0	+	76	123
chr1	204913328	204913559	GeneC|Exon_3	0	+	77	125
chr1	204913328	204913559	GeneC|Exon_3	0	+	78	126
chr1	204913328	204913559	GeneC|Exon_3	0	+	79	127
chr1	204913328	204913559	GeneC|Exon_3	0	+	80	126
chr1	204913328	204913559	GeneC|Exon_3	0	+	81	124
chr1	204913328	204913559	GeneC|Exon_3	0	+	82	126
chr1	204913328	204913559	GeneC|Exon_3	0	+	83	127
chr1	204913328	204913559	GeneC|Exon_3	0	+	84	125
chr1	204913328	204913559	GeneC|Exon_3	0	+	85	125
chr1	204913328	204913559	GeneC|Exon_3	0	+	86	125
chr1	204913328	204913559	GeneC|Exon_3	0	+	87	126
chr1	204913328	204913559	GeneC|Exon_3	0	+	88	127
chr1	204913328	204913559	GeneC|Exon_3	0	+	89	125
chr1	204913328	204913559	GeneC|Exon_3	0	+	90	125
chr1	204913328	204913559	GeneC|Exon_3	0	+	91	125
chr1	204913328	204913559	GeneC|Exon_3	0	+	92	126
chr1	204913328	204913559	GeneC|Exon_3	0	+	93	124
chr1	204913328	204913559	GeneC|Exon_3	0	+	94	123
chr1	204913328	204913559	GeneC|Exon_3	0	+	95	122
chr1	204913328	204913559	GeneC|Exon_3	0	+	96	123
chr1	204913328	204913559	GeneC|Exon_3	0	+	97	123
chr1	204913328	204913559	GeneC|Exon_3	0	+	98	126
chr1	204913328	204913559	GeneC|Exon_3	0	+	99	126
chr1	204913328	204913559	GeneC|Exon_3	0	+	100	125
chr1	204913328	204913559	GeneC|Exon_3	0	+	101	124
chr1	204913328	204913559	GeneC|Exon_3	0	+	102	124
chr1	204913328	204913559	GeneC|Exon_3	0	+	103	125
chr1	204913328	204913559	GeneC|Exon_3	0	+	104	127
chr1	204913328	204913559	GeneC|Exon_3	0	+	105	126
chr1	204913328	204913559	GeneC|Exon_3	0	+	106	125
chr1	204913328	204913559	GeneC|Exon_3	0	+	107	125
chr1	204913328	204913559	GeneC|Exon_3	0	+	108	124
chr1	204913328	204913559	GeneC|Exon_3	0	+	109	125
chr1	204913328	204913559	GeneC|Exon_3	0	+	110	124
chr1	204913328	204913559	GeneC|Exon_3	0	+	111	124
chr1	204913328	204913559	GeneC|Exon_3	0	+	112	126
chr1	204913328	204913559	GeneC|Exon_3	0	+	113	127
chr1	204913328	204913559	GeneC|Exon_3	0	+	114	125
chr1	204913328	204913559	GeneC|Exon_3	0	+	115	126
chr1	204913328	204913559	GeneC|Exon_3	0	+	116	126
chr1	204913328	204913559	GeneC|Exon_3	0	+	117	126
chr1	204913328	204913559	GeneC|Exon_3	0	+	118	129
chr1	204913328	204913559	GeneC|Exon_3	0	+	119	127
chr1	204913328	204913559	GeneC|Exon_3	0	+	120	127
chr1	204913328	204913559	GeneC|Exon_3	0	+	121	123
chr1	204913328	204913559	GeneC|Exon_3	0	+	122	121
chr1	204913328	204913559	GeneC|Exon_3	0	+	123	119
chr1	204913328	204913559	GeneC|Exon_3	0	+	124	118
chr1	204913328	204913559	GeneC|Exon_3	0	+	125	118
chr1	204913328	204913559	GeneC|Exon_3	0	+	126	119
chr1	204913328	204913559	GeneC|Exon_3	0	+	127	122
chr1	204913328	204913559	GeneC|Exon_3	0	+	128	121
chr1	204913328	204913559	GeneC|Exon_3	0	+	129	122
chr1	204913328	204913559	GeneC|Exon_3	0	+	130	122
chr1	204913328	204913559	GeneC|Exon_3	0	+	131	124
chr1	204913328	204913559	GeneC|Exon_3	0	+	132	123
chr1	204913328	204913559	GeneC|Exon_3	0	+	133	118
chr1	204913328	204913559	GeneC|Exon_3	0	+	134	116
chr1	204913328	204913559	GeneC|Exon_3	0	+	135	117
chr1	204913328	204913559	GeneC|Exon_3	0	+	136	118
chr1	204913328	204913559	GeneC|Exon_3	0	+	137	120
chr1	204913328	204913559	GeneC|Exon_3	0	+	138	122
chr1	204913328	204913559	GeneC|Exon_3	0	+	139	125
chr1	204913328	204913559	GeneC|Exon_3	0	+	140	125
chr1	204913328	204913559	GeneC|Exon_3	0	+	141	125
chr1	204913328	204913559	GeneC|Exon_3	0	+	142	124
chr1	204913328	204913559	GeneC|Exon_3	0	+	143	124
chr1	204913328	204913559	GeneC|Exon_3	0	+	144	122
chr1	204913328	204913559	GeneC|Exon_3	0	+	145	121
chr1	204913328	204913559	GeneC|Exon_3	0	+	146	122
chr1	204913328	204913559	GeneC|Exon_3	0	+	147	120
chr1	204913328	204913559	GeneC|Exon_3	0	+	148	120
chr1	204913328	204913559	GeneC|Exon_3	0	+	149	120
chr1	204913328	204913559	GeneC|Exon_3	0	+	150	119
chr1	204913328	204913559	GeneC|Exon_3	0	+	151	119
chr1	204913328	204913559	GeneC|Exon_3	0	+	152	118
chr1	204913328	204913559	GeneC|Exon_3	0	+	153	116
chr1	204913328	204913559	GeneC|Exon_3	0	+	154	117
chr1	204913328	204913559	GeneC|Exon_3	0	+	155	115
chr1	204913328	204913559	GeneC|Exon_3	0	+	156	114
chr1	204913328	204913559	GeneC|Exon_3	0	+	157	112
chr1	204913328	204913559	GeneC|Exon_3	0	+	158	111
chr1	204913328	204913559	GeneC|Exon_3	0	+	159	112
chr1	204913328	204913559	GeneC|Exon_3	0	+	160	114
chr1	204913328	204913559	GeneC|Exon_3	0	+	161	114
chr1	204913328	204913559	GeneC|Exon_3	0	+	162	114
chr1	204913328	204913559	GeneC|Exon_3	0	+	163	114
chr1	204913328	204913559	GeneC|Exon_3	0	+	164	112
chr1	204913328	204913559	GeneC|Exon_3	0	+	165	111
chr1	204913328	204913559	GeneC|Exon_3	0	+	166	110
chr1	204913328	204913559	GeneC|Exon_3	0	+	167	110
chr1	204913328	204913559	GeneC|Exon_3	0	+	168	109
chr1	204913328	204913559	GeneC|Exon_3	0	+	169	109
chr1	204913328	204913559	GeneC|Exon_3	0	+	170	109
chr1	204913328	204913559	GeneC|Exon_3	0	+	171	109
chr1	204913328	204913559	GeneC|Exon_3	0	+	172	112
chr1	204913328	204913559	GeneC|Exon_3	0	+	173	111
chr1	204913328	204913559	GeneC|Exon_3	0	+	174	111
chr1	204913328	204913559	GeneC|Exon_3	0	+	175	113
chr1	204913328	204913559	GeneC|Exon_3	0	+	176	113
chr1	204913328	204913559	GeneC|Exon_3	0	+	177	113
chr1	204913328	204913559	GeneC|Exon_3	0	+	178	112
chr1	204913328	204913559	GeneC|Exon_3	0	+	179	111
chr1	204913328	204913559	GeneC|Exon_3	0	+	180	113
chr1	204913328	204913559	GeneC|Exon_3	0	+	181	114
chr1	204913328	204913559	GeneC|Exon_3	0	+	182	115
chr1	204913328	204913559	GeneC|Exon_3	0	+	183	114
chr1	204913328	204913559	GeneC|Exon_3	0	+	184	113
chr1	204913328	204913559	GeneC|Exon_3	0	+	185	113
chr1	204913328	204913559	GeneC|Exon_3	0	+	186	110
chr1	204913328	204913559	GeneC|Exon_3	0	+	187	111
chr1	204913328	204913559	GeneC|Exon_3	0	+	188	110
chr1	204913328	204913559	GeneC|Exon_3	0	+	189	109
chr1	204913328	204913559	GeneC|Exon_3	0	+	190	109
chr1	204913328	204913559	GeneC|Exon_3	0	+	191	110
chr1	204913328	204913559	GeneC|Exon_3	0	+	192	109
chr1	204913328	204913559	GeneC|Exon_3	0	+	193	108
chr1	204913328	204913559	GeneC|Exon_3	0	+	194	109
chr1	204913328	204913559	GeneC|Exon_3	0	+	195	108
chr1	204913328	204913559	GeneC|Exon_3	0	+	196	110
chr1	204913328	204913559	GeneC|Exon_3	0	+	197	110
chr1	204913328	204913559	GeneC|Exon_3	0	+	198	113
chr1	204913328	204913559	GeneC|Exon_3	0	+	199	113
chr1	204913328	204913559	GeneC|Exon_3	0	+	200	114
chr1	204913328	204913559	GeneC|Exon_3	0	+	201	114
chr1	204913328	204913559	GeneC|Exon_3	0	+	202	113
chr1	204913328	204913559	GeneC|Exon_3	0	+	203	112
chr1	204913328	204913559	GeneC|Exon_3	0	+	204	111
chr1	204913328	204913559	GeneC|Exon_3	0	+	205	111
chr1	204913328	204913559	GeneC|Exon_3	0	+	206	110
chr1	204913328	204913559	GeneC|Exon_3	0	+	207	108
chr1	204913328	204913559	GeneC|Exon_3	0	+	208	108
chr1	204913328	204913559	GeneC|Exon_3	0	+	209	108
chr1	204913328	204913559	GeneC|Exon_3	0	+	210	108
chr1	204913328	204913559	GeneC|Exon_3	0	+	211	108
chr1	204913328	204913559	GeneC|Exon_3	0	+	212	107
chr1	204913328	204913559	GeneC|Exon_3	0	+	213	106
chr1	204913328	204913559	GeneC|Exon_3	0	+	214	105
chr1	204913328	204913559	GeneC|Exon_3	0	+	215	106
chr1	204913328	204913559	GeneC|Exon_3	0	+	216	106
chr1	204913328	204913559	GeneC|Exon_3	0	+	217	105
chr1	204913328	204913559	GeneC|Exon_3	0	+	218	104
chr1	204913328	204913559	GeneC|Exon_3	0	+	219	103
chr1	204913328	204913559	GeneC|Exon_3	0	+	220	103
chr1	204913328	204913559	GeneC|Exon_3	0	+	221	99
chr1	204913328	204913559	GeneC|Exon_3	0	+	222	99
chr1	204913328	204913559	GeneC|Exon_3	0	+	223	98
chr1	204913328	204913559	GeneC|Exon_3	0	+	224	98
chr1	204913328	204913559	GeneC|Exon_3	0	+	225	98
chr1	204913328	204913559	GeneC|Exon_3	0	+	226	97
chr1	204913328	204913559	GeneC|Exon_3	0	+	227	97
chr1	204913328	204913559	GeneC|Exon_3	0	+	228	96
chr1	204913328	204913559	GeneC|Exon_3	0	+	229	96
chr1	204913328	204913559	GeneC|Exon_3	0	+	230	94
chr1	204913328	204913559	GeneC|Exon_3	0	+	231	94
chr1	204919659	204919727	GeneC|Exon_4	0	+	1	107
chr1	204919659	204919727	GeneC|Exon_4	0	+	2	107
chr1	204919659	204919727	GeneC|Exon_4	0	+	3	107
chr1	204919659	204919727	GeneC|Exon_4	0	+	4	107
chr1	204919659	204919727	GeneC|Exon_4	0	+	5	106
chr1	204919659	204919727	GeneC|Exon_4	0	+	6	106
chr1	204919659	204919727	GeneC|Exon_4	0	+	7	107
chr1	204919659	204919727	GeneC|Exon_4	0	+	8	106
chr1	204919659	204919727	GeneC|Exon_4	0	+	9	106
chr1	204919659	204919727	GeneC|Exon_4	0	+	10	105
chr1	204919659	204919727	GeneC|Exon_4	0	+	11	104
chr1	204919659	204919727	GeneC|Exon_4	0	+	12	102
chr1	204919659	204919727	GeneC|Exon_4	0	+	13	100
chr1	204919659	204919727	GeneC|Exon_4	0	+	14	100
chr1	204919659	204919727	GeneC|Exon_4	0	+	15	105
chr1	204919659	204919727	GeneC|Exon_4	0	+	16	105
chr1	204919659	204919727	GeneC|Exon_4	0	+	17	106
chr1	204919659	204919727	GeneC|Exon_4	0	+	18	105
chr1	204919659	204919727	GeneC|Exon_4	0	+	19	105
chr1	204919659	204919727	GeneC|Exon_4	0	+	20	106
chr1	204919659	204919727	GeneC|Exon_4	0	+	21	104
chr1	204919659	204919727	GeneC|Exon_4	0	+	22	105
chr1	204919659	204919727	GeneC|Exon_4	0	+	23	106
chr1	204919659	204919727	GeneC|Exon_4	0	+	24	106
chr1	204919659	204919727	GeneC|Exon_4	0	+	25	104
chr1	204919659	204919727	GeneC|Exon_4	0	+	26	104
chr1	204919659	204919727	GeneC|Exon_4	0	+	27	107
chr1	204919659	204919727	GeneC|Exon_4	0	+	28	107
chr1	204919659	204919727	GeneC|Exon_4	0	+	29	106
chr1	204919659	204919727	GeneC|Exon_4	0	+	30	108
chr1	204919659	204919727	GeneC|Exon_4	0	+	31	108
chr1	204919659	204919727	GeneC|Exon_4	0	+	32	109
chr1	204919659	204919727	GeneC|Exon_4	0	+	33	109
chr1	204919659	204919727	GeneC|Exon_4	0	+	34	110
chr1	204919659	204919727	GeneC|Exon_4	0	+	35	111
chr1	204919659	204919727	GeneC|Exon_4	0	+	36	113
chr1	204919659	204919727	GeneC|Exon_4	0	+	37	113
chr1	204919659	204919727	GeneC|Exon_4	0	+	38	113
chr1	204919659	204919727	GeneC|Exon_4	0	+	39	114
chr1	204919659	204919727	GeneC|Exon_4	0	+	40	114
chr1	204919659	204919727	GeneC|Exon_4	0	+	41	114
chr1	204919659	204919727	GeneC|Exon_4	0	+	42	114
chr1	204919659	204919727	GeneC|Exon_4	0	+	43	113
chr1	204919659	204919727	GeneC|Exon_4	0	+	44	111
chr1	204919659	204919727	GeneC|Exon_4	0	+	45	111
chr1	204919659	204919727	GeneC|Exon_4	0	+	46	109
chr1	204919659	204919727	GeneC|Exon_4	0	+	47	109
chr1	204919659	204919727	GeneC|Exon_4	0	+	48	109
chr1	204919659	204919727	GeneC|Exon_4	0	+	49	110
chr1	204919659	204919727	GeneC|Exon_4	0	+	50	110
chr1	204919659	204919727	GeneC|Exon_4	0	+	51	110
chr1	204919659	204919727	GeneC|Exon_4	0	+	52	107
chr1	204919659	204919727	GeneC|Exon_4	0	+	53	108
chr1	204919659	204919727	GeneC|Exon_4	0	+	54	107
chr1	204919659	204919727	GeneC|Exon_4	0	+	55	107
chr1	204919659	204919727	GeneC|Exon_4	0	+	56	109
chr1	204919659	204919727	GeneC|Exon_4	0	+	57	110
chr1	204919659	204919727	GeneC|Exon_4	0	+	58	110
chr1	204919659	204919727	GeneC|Exon_4	0	+	59	110
chr1	204919659	204919727	GeneC|Exon_4	0	+	60	111
chr1	204919659	204919727	GeneC|Exon_4	0	+	61	112
chr1	204919659	204919727	GeneC|Exon_4	0	+	62	112
chr1	204919659	204919727	GeneC|Exon_4	0	+	63	111
chr1	204919659	204919727	GeneC|Exon_4	0	+	64	113
chr1	204919659	204919727	GeneC|Exon_4	0	+	65	115
chr1	204919659	204919727	GeneC|Exon_4	0	+	66	114
chr1	204919659	204919727	GeneC|Exon_4	0	+	67	115
chr1	204919659	204919727	GeneC|Exon_4	0	+	68	114
chr1	204921113	204921269	GeneC|Exon_5	0	+	1	90
chr1	204921113	204921269	GeneC|Exon_5	0	+	2	89
chr1	204921113	204921269	GeneC|Exon_5	0	+	3	91
chr1	204921113	204921269	GeneC|Exon_5	0	+	4	93
chr1	204921113	204921269	GeneC|Exon_5	0	+	5	94
chr1	204921113	204921269	GeneC|Exon_5	0	+	6	94
chr1	204921113	204921269	GeneC|Exon_5	0	+	7	94
chr1	204921113	204921269	GeneC|Exon_5	0	+	8	95
chr1	204921113	204921269	GeneC|Exon_5	0	+	9	95
chr1	204921113	204921269	GeneC|Exon_5	0	+	10	97
chr1	204921113	204921269	GeneC|Exon_5	0	+	11	97
chr1	204921113	204921269	GeneC|Exon_5	0	+	12	96
chr1	204921113	204921269	GeneC|Exon_5	0	+	13	99
chr1	204921113	204921269	GeneC|Exon_5	0	+	14	101
chr1	204921113	204921269	GeneC|Exon_5	0	+	15	102
chr1	204921113	204921269	GeneC|Exon_5	0	+	16	103
chr1	204921113	204921269	GeneC|Exon_5	0	+	17	106
chr1	204921113	204921269	GeneC|Exon_5	0	+	18	107
chr1	204921113	204921269	GeneC|Exon_5	0	+	19	108
chr1	204921113	204921269	GeneC|Exon_5	0	+	20	108
chr1	204921113	204921269	GeneC|Exon_5	0	+	21	109
chr1	204921113	204921269	GeneC|Exon_5	0	+	22	110
chr1	204921113	204921269	GeneC|Exon_5	0	+	23	110
chr1	204921113	204921269	GeneC|Exon_5	0	+	24	113
chr1	204921113	204921269	GeneC|Exon_5	0	+	25	113
chr1	204921113	204921269	GeneC|Exon_5	0	+	26	112
chr1	204921113	204921269	GeneC|Exon_5	0	+	27	112
chr1	204921113	204921269	GeneC|Exon_5	0	+	28	114
chr1	204921113	204921269	GeneC|Exon_5	0	+	29	114
chr1	204921113	204921269	GeneC|Exon_5	0	+	30	114
chr1	204921113	204921269	GeneC|Exon_5	0	+	31	114
chr1	204921113	204921269	GeneC|Exon_5	0	+	32	115
chr1	204921113	204921269	GeneC|Exon_5	0	+	33	115
chr1	204921113	204921269	GeneC|Exon_5	0	+	34	117
chr1	204921113	204921269	GeneC|Exon_5	0	+	35	119
chr1	204921113	204921269	GeneC|Exon_5	0	+	36	123
chr1	204921113	204921269	GeneC|Exon_5	0	+	37	124
chr1	204921113	204921269	GeneC|Exon_5	0	+	38	123
chr1	204921113	204921269	GeneC|Exon_5	0	+	39	124
chr1	204921113	204921269	GeneC|Exon_5	0	+	40	124
chr1	204921113	204921269	GeneC|Exon_5	0	+	41	129
chr1	204921113	204921269	GeneC|Exon_5	0	+	42	131
chr1	204921113	204921269	GeneC|Exon_5	0	+	43	131
chr1	204921113	204921269	GeneC|Exon_5	0	+	44	131
chr1	204921113	204921269	GeneC|Exon_5	0	+	45	131
chr1	204921113	204921269	GeneC|Exon_5	0	+	46	131
chr1	204921113	204921269	GeneC|Exon_5	0	+	47	130
chr1	204921113	204921269	GeneC|Exon_5	0	+	48	131
chr1	204921113	204921269	GeneC|Exon_5	0	+	49	133
chr1	204921113	204921269	GeneC|Exon_5	0	+	50	134
chr1	204921113	204921269	GeneC|Exon_5	0	+	51	134
chr1	204921113	204921269	GeneC|Exon_5	0	+	52	134
chr1	204921113	204921269	GeneC|Exon_5	0	+	53	136
chr1	204921113	204921269	GeneC|Exon_5	0	+	54	137
chr1	204921113	204921269	GeneC|Exon_5	0	+	55	140
chr1	204921113	204921269	GeneC|Exon_5	0	+	56	142
chr1	204921113	204921269	GeneC|Exon_5	0	+	57	143
chr1	204921113	204921269	GeneC|Exon_5	0	+	58	142
chr1	204921113	204921269	GeneC|Exon_5	0	+	59	143
chr1	204921113	204921269	GeneC|Exon_5	0	+	60	146
chr1	204921113	204921269	GeneC|Exon_5	0	+	61	147
chr1	204921113	204921269	GeneC|Exon_5	0	+	62	144
chr1	204921113	204921269	GeneC|Exon_5	0	+	63	144
chr1	204921113	204921269	GeneC|Exon_5	0	+	64	142
chr1	204921113	204921269	GeneC|Exon_5	0	+	65	140
chr1	204921113	204921269	GeneC|Exon_5	0	+	66	140
chr1	204921113	204921269	GeneC|Exon_5	0	+	67	141
chr1	204921113	204921269	GeneC|Exon_5	0	+	68	142
chr1	204921113	204921269	GeneC|Exon_5	0	+	69	142
chr1	204921113	204921269	GeneC|Exon_5	0	+	70	143
chr1	204921113	204921269	GeneC|Exon_5	0	+	71	144
chr1	204921113	204921269	GeneC|Exon_5	0	+	72	144
chr1	204921113	204921269	GeneC|Exon_5	0	+	73	148
chr1	204921113	204921269	GeneC|Exon_5	0	+	74	148
chr1	204921113	204921269	GeneC|Exon_5	0	+	75	148
chr1	204921113	204921269	GeneC|Exon_5	0	+	76	148
chr1	204921113	204921269	GeneC|Exon_5	0	+	77	148
chr1	204921113	204921269	GeneC|Exon_5	0	+	78	148
chr1	204921113	204921269	GeneC|Exon_5	0	+	79	149
chr1	204921113	204921269	GeneC|Exon_5	0	+	80	150
chr1	204921113	204921269	GeneC|Exon_5	0	+	81	149
chr1	204921113	204921269	GeneC|Exon_5	0	+	82	150
chr1	204921113	204921269	GeneC|Exon_5	0	+	83	150
chr1	204921113	204921269	GeneC|Exon_5	0	+	84	150
chr1	204921113	204921269	GeneC|Exon_5	0	+	85	149
chr1	204921113	204921269	GeneC|Exon_5	0	+	86	149
chr1	204921113	204921269	GeneC|Exon_5	0	+	87	149
chr1	204921113	204921269	GeneC|Exon_5	0	+	88	148
chr1	204921113	204921269	GeneC|Exon_5	0	+	89	149
chr1	204921113	204921269	GeneC|Exon_5	0	+	90	149
chr1	204921113	204921269	GeneC|Exon_5	0	+	91	149
chr1	204921113	204921269	GeneC|Exon_5	0	+	92	152
chr1	204921113	204921269	GeneC|Exon_5	0	+	93	155
chr1	204921113	204921269	GeneC|Exon_5	0	+	94	152
chr1	204921113	204921269	GeneC|Exon_5	0	+	95	154
chr1	204921113	204921269	GeneC|Exon_5	0	+	96	154
chr1	204921113	204921269	GeneC|Exon_5	0	+	97	153
chr1	204921113	204921269	GeneC|Exon_5	0	+	98	153
chr1	204921113	204921269	GeneC|Exon_5	0	+	99	151
chr1	204921113	204921269	GeneC|Exon_5	0	+	100	150
chr1	204921113	204921269	GeneC|Exon_5	0	+	101	149
chr1	204921113	204921269	GeneC|Exon_5	0	+	102	150
chr1	204921113	204921269	GeneC|Exon_5	0	+	103	146
chr1	204921113	204921269	GeneC|Exon_5	0	+	104	144
chr1	204921113	204921269	GeneC|Exon_5	0	+	105	144
chr1	204921113	204921269	GeneC|Exon_5	0	+	106	146
chr1	204921113	204921269	GeneC|Exon_5	0	+	107	144
chr1	204921113	204921269	GeneC|Exon_5	0	+	108	142
chr1	204921113	204921269	GeneC|Exon_5	0	+	109	142
chr1	204921113	204921269	GeneC|Exon_5	0	+	110	141
chr1	204921113	204921269	GeneC|Exon_5	0	+	111	140
chr1	204921113	204921269	GeneC|Exon_5	0	+	112	142
chr1	204921113	204921269	GeneC|Exon_5	0	+	113	141
chr1	204921113	204921269	GeneC|Exon_5	0	+	114	141
chr1	204921113	204921269	GeneC|Exon_5	0	+	115	140
chr1	204921113	204921269	GeneC|Exon_5	0	+	116	140
chr1	204921113	204921269	GeneC|Exon_5	0	+	117	139
chr1	204921113	204921269	GeneC|Exon_5	0	+	118	138
chr1	204921113	204921269	GeneC|Exon_5	0	+	119	139
chr1	204921113	204921269	GeneC|Exon_5	0	+	120	138
chr1	204921113	204921269	GeneC|Exon_5	0	+	121	140
chr1	204921113	204921269	GeneC|Exon_5	0	+	122	139
chr1	204921113	204921269	GeneC|Exon_5	0	+	123	139
chr1	204921113	204921269	GeneC|Exon_5	0	+	124	138
chr1	204921113	204921269	GeneC|Exon_5	0	+	125	138
chr1	204921113	204921269	GeneC|Exon_5	0	+	126	138
chr1	204921113	204921269	GeneC|Exon_5	0	+	127	139
chr1	204921113	204921269	GeneC|Exon_5	0	+	128	141
chr1	204921113	204921269	GeneC|Exon_5	0	+	129	141
chr1	204921113	204921269	GeneC|Exon_5	0	+	130	140
chr1	204921113	204921269	GeneC|Exon_5	0	+	131	140
chr1	204921113	204921269	GeneC|Exon_5	0	+	132	140
chr1	204921113	204921269	GeneC|Exon_5	0	+	133	140
chr1	204921113	204921269	GeneC|Exon_5	0	+	134	142
chr1	204921113	204921269	GeneC|Exon_5	0	+	135	142
chr1	204921113	204921269	GeneC|Exon_5	0	+	136	141
chr1	204921113	204921269	GeneC|Exon_5	0	+	137	141
chr1	204921113	204921269	GeneC|Exon_5	0	+	138	142
chr1	204921113	204921269	GeneC|Exon_5	0	+	139	142
chr1	204921113	204921269	GeneC|Exon_5	0	+	140	142
chr1	204921113	204921269	GeneC|Exon_5	0	+	141	141
chr1	204921113	204921269	GeneC|Exon_5	0	+	142	142
chr1	204921113	204921269	GeneC|Exon_5	0	+	143	142
chr1	204921113	204921269	GeneC|Exon_5	0	+	144	141
chr1	204921113	204921269	GeneC|Exon_5	0	+	145	142
chr1	204921113	204921269	GeneC|Exon_5	0	+	146	142
chr1	204921113	204921269	GeneC|Exon_5	0	+	147	142
chr1	204921113	204921269	GeneC|Exon_5	0	+	148	142
chr1	204921113	204921269	GeneC|Exon_5	0	+	149	143
chr1	204921113	204921269	GeneC|Exon_5	0	+	150	142
chr1	204921113	204921269	GeneC|Exon_5	0	+	151	139
chr1	204921113	204921269	GeneC|Exon_5	0	+	152	137
chr1	204921113	204921269	GeneC|Exon_5	0	+	153	138
chr1	204921113	204921269	GeneC|Exon_5	0	+	154	137
chr1	204921113	204921269	GeneC|Exon_5	0	+	155	135
chr1	204921113	204921269	GeneC|Exon_5	0	+	156	134
chr1	204923290	204923537	GeneC|Exon_6	0	+	1	111
chr1	204923290	204923537	GeneC|Exon_6	0	+	2	111
chr1	204923290	204923537	GeneC|Exon_6	0	+	3	111
chr1	204923290	204923537	GeneC|Exon_6	0	+	4	112
chr1	204923290	204923537	GeneC|Exon_6	0	+	5	115
chr1	204923290	204923537	GeneC|Exon_6	0	+	6	117
chr1	204923290	204923537	GeneC|Exon_6	0	+	7	116
chr1	204923290	204923537	GeneC|Exon_6	0	+	8	114
chr1	204923290	204923537	GeneC|Exon_6	0	+	9	115
chr1	204923290	204923537	GeneC|Exon_6	0	+	10	115
chr1	204923290	204923537	GeneC|Exon_6	0	+	11	116
chr1	204923290	204923537	GeneC|Exon_6	0	+	12	117
chr1	204923290	204923537	GeneC|Exon_6	0	+	13	116
chr1	204923290	204923537	GeneC|Exon_6	0	+	14	117
chr1	204923290	204923537	GeneC|Exon_6	0	+	15	115
chr1	204923290	204923537	GeneC|Exon_6	0	+	16	116
chr1	204923290	204923537	GeneC|Exon_6	0	+	17	116
chr1	204923290	204923537	GeneC|Exon_6	0	+	18	115
chr1	204923290	204923537	GeneC|Exon_6	0	+	19	115
chr1	204923290	204923537	GeneC|Exon_6	0	+	20	115
chr1	204923290	204923537	GeneC|Exon_6	0	+	21	114
chr1	204923290	204923537	GeneC|Exon_6	0	+	22	114
chr1	204923290	204923537	GeneC|Exon_6	0	+	23	114
chr1	204923290	204923537	GeneC|Exon_6	0	+	24	113
chr1	204923290	204923537	GeneC|Exon_6	0	+	25	114
chr1	204923290	204923537	GeneC|Exon_6	0	+	26	114
chr1	204923290	204923537	GeneC|Exon_6	0	+	27	115
chr1	204923290	204923537	GeneC|Exon_6	0	+	28	116
chr1	204923290	204923537	GeneC|Exon_6	0	+	29	117
chr1	204923290	204923537	GeneC|Exon_6	0	+	30	118
chr1	204923290	204923537	GeneC|Exon_6	0	+	31	118
chr1	204923290	204923537	GeneC|Exon_6	0	+	32	118
chr1	204923290	204923537	GeneC|Exon_6	0	+	33	119
chr1	204923290	204923537	GeneC|Exon_6	0	+	34	120
chr1	204923290	204923537	GeneC|Exon_6	0	+	35	122
chr1	204923290	204923537	GeneC|Exon_6	0	+	36	123
chr1	204923290	204923537	GeneC|Exon_6	0	+	37	122
chr1	204923290	204923537	GeneC|Exon_6	0	+	38	123
chr1	204923290	204923537	GeneC|Exon_6	0	+	39	123
chr1	204923290	204923537	GeneC|Exon_6	0	+	40	123
chr1	204923290	204923537	GeneC|Exon_6	0	+	41	123
chr1	204923290	204923537	GeneC|Exon_6	0	+	42	122
chr1	204923290	204923537	GeneC|Exon_6	0	+	43	123
chr1	204923290	204923537	GeneC|Exon_6	0	+	44	124
chr1	204923290	204923537	GeneC|Exon_6	0	+	45	125
chr1	204923290	204923537	GeneC|Exon_6	0	+	46	125
chr1	204923290	204923537	GeneC|Exon_6	0	+	47	125
chr1	204923290	204923537	GeneC|Exon_6	0	+	48	125
chr1	204923290	204923537	GeneC|Exon_6	0	+	49	125
chr1	204923290	204923537	GeneC|Exon_6	0	+	50	126
chr1	204923290	204923537	GeneC|Exon_6	0	+	51	128
chr1	204923290	204923537	GeneC|Exon_6	0	+	52	130
chr1	204923290	204923537	GeneC|Exon_6	0	+	53	132
chr1	204923290	204923537	GeneC|Exon_6	0	+	54	133
chr1	204923290	204923537	GeneC|Exon_6	0	+	55	133
chr1	204923290	204923537	GeneC|Exon_6	0	+	56	131
chr1	204923290	204923537	GeneC|Exon_6	0	+	57	132
chr1	204923290	204923537	GeneC|Exon_6	0	+	58	132
chr1	204923290	204923537	GeneC|Exon_6	0	+	59	130
chr1	204923290	204923537	GeneC|Exon_6	0	+	60	128
chr1	204923290	204923537	GeneC|Exon_6	0	+	61	128
chr1	204923290	204923537	GeneC|Exon_6	0	+	62	125
chr1	204923290	204923537	GeneC|Exon_6	0	+	63	121
chr1	204923290	204923537	GeneC|Exon_6	0	+	64	122
chr1	204923290	204923537	GeneC|Exon_6	0	+	65	122
chr1	204923290	204923537	GeneC|Exon_6	0	+	66	123
chr1	204923290	204923537	GeneC|Exon_6	0	+	67	123
chr1	204923290	204923537	GeneC|Exon_6	0	+	68	122
chr1	204923290	204923537	GeneC|Exon_6	0	+	69	120
chr1	204923290	204923537	GeneC|Exon_6	0	+	70	119
chr1	204923290	204923537	GeneC|Exon_6	0	+	71	120
chr1	204923290	204923537	GeneC|Exon_6	0	+	72	122
chr1	204923290	204923537	GeneC|Exon_6	0	+	73	122
chr1	204923290	204923537	GeneC|Exon_6	0	+	74	122
chr1	204923290	204923537	GeneC|Exon_6	0	+	75	122
chr1	204923290	204923537	GeneC|Exon_6	0	+	76	124
chr1	204923290	204923537	GeneC|Exon_6	0	+	77	124
chr1	204923290	204923537	GeneC|Exon_6	0	+	78	124
chr1	204923290	204923537	GeneC|Exon_6	0	+	79	124
chr1	204923290	204923537	GeneC|Exon_6	0	+	80	126
chr1	204923290	204923537	GeneC|Exon_6	0	+	81	127
chr1	204923290	204923537	GeneC|Exon_6	0	+	82	127
chr1	204923290	204923537	GeneC|Exon_6	0	+	83	128
chr1	204923290	204923537	GeneC|Exon_6	0	+	84	129
chr1	204923290	204923537	GeneC|Exon_6	0	+	85	127
chr1	204923290	204923537	GeneC|Exon_6	0	+	86	129
chr1	204923290	204923537	GeneC|Exon_6	0	+	87	129
chr1	204923290	204923537	GeneC|Exon_6	0	+	88	129
chr1	204923290	204923537	GeneC|Exon_6	0	+	89	128
chr1	204923290	204923537	GeneC|Exon_6	0	+	90	127
chr1	204923290	204923537	GeneC|Exon_6	0	+	91	128
chr1	204923290	204923537	GeneC|Exon_6	0	+	92	128
chr1	204923290	204923537	GeneC|Exon_6	0	+	93	128
chr1	204923290	204923537	GeneC|Exon_6	0	+	94	129
chr1	204923290	204923537	GeneC|Exon_6	0	+	95	129
chr1	204923290	204923537	GeneC|Exon_6	0	+	96	128
chr1	204923290	204923537	GeneC|Exon_6	0	+	97	129
chr1	204923290	204923537	GeneC|Exon_6	0	+	98	132
chr1	204923290	204923537	GeneC|Exon_6	0	+	99	132
chr1	204923290	204923537	GeneC|Exon_6	0	+	100	133
chr1	204923290	204923537	GeneC|Exon_6	0	+	101	132
chr1	204923290	204923537	GeneC|Exon_6	0	+	102	132
chr1	204923290	204923537	GeneC|Exon_6	0	+	103	132
chr1	204923290	204923537	GeneC|Exon_6	0	+	104	133
chr1	204923290	204923537	GeneC|Exon_6	0	+	105	132
chr1	204923290	204923537	GeneC|Exon_6	0	+	106	131
chr1	204923290	204923537	GeneC|Exon_6	0	+	107	131
chr1	204923290	204923537	GeneC|Exon_6	0	+	108	133
chr1	204923290	204923537	GeneC|Exon_6	0	+	109	133
chr1	204923290	204923537	GeneC|Exon_6	0	+	110	136
chr1	204923290	204923537	GeneC|Exon_6	0	+	111	137
chr1	204923290	204923537	GeneC|Exon_6	0	+	112	138
chr1	204923290	204923537	GeneC|Exon_6	0	+	113	137
chr1	204923290	204923537	GeneC|Exon_6	0	+	114	136
chr1	204923290	204923537	GeneC|Exon_6	0	+	115	136
chr1	204923290	204923537	GeneC|Exon_6	0	+	116	137
chr1	204923290	204923537	GeneC|Exon_6	0	+	117	137
chr1	204923290	204923537	GeneC|Exon_6	0	+	118	137
chr1	204923290	204923537	GeneC|Exon_6	0	+	119	137
chr1	204923290	204923537	GeneC|Exon_6	0	+	120	138
chr1	204923290	204923537	GeneC|Exon_6	0	+	121	138
chr1	204923290	204923537	GeneC|Exon_6	0	+	122	138
chr1	204923290	204923537	GeneC|Exon_6	0	+	123	140
chr1	204923290	204923537	GeneC|Exon_6	0	+	124	140
chr1	204923290	204923537	GeneC|Exon_6	0	+	125	139
chr1	204923290	204923537	GeneC|Exon_6	0	+	126	138
chr1	204923290	204923537	GeneC|Exon_6	0	+	127	134
chr1	204923290	204923537	GeneC|Exon_6	0	+	128	131
chr1	204923290	204923537	GeneC|Exon_6	0	+	129	130
chr1	204923290	204923537	GeneC|Exon_6	0	+	130	127
chr1	204923290	204923537	GeneC|Exon_6	0	+	131	122
chr1	204923290	204923537	GeneC|Exon_6	0	+	132	109
chr1	204923290	204923537	GeneC|Exon_6	0	+	133	108
chr1	204923290	204923537	GeneC|Exon_6	0	+	134	107
chr1	204923290	204923537	GeneC|Exon_6	0	+	135	93
chr1	204923290	204923537	GeneC|Exon_6	0	+	136	94
chr1	204923290	204923537	GeneC|Exon_6	0	+	137	93
chr1	204923290	204923537	GeneC|Exon_6	0	+	138	93
chr1	204923290	204923537	GeneC|Exon_6	0	+	139	93
chr1	204923290	204923537	GeneC|Exon_6	0	+	140	91
chr1	204923290	204923537	GeneC|Exon_6	0	+	141	91
chr1	204923290	204923537	GeneC|Exon_6	0	+	142	91
chr1	204923290	204923537	GeneC|Exon_6	0	+	143	92
chr1	204923290	204923537	GeneC|Exon_6	0	+	144	91
chr1	204923290	204923537	GeneC|Exon_6	0	+	145	92
chr1	204923290	204923537	GeneC|Exon_6	0	+	146	91
chr1	204923290	204923537	GeneC|Exon_6	0	+	147	90
chr1	204923290	204923537	GeneC|Exon_6	0	+	148	88
chr1	204923290	204923537	GeneC|Exon_6	0	+	149	88
chr1	204923290	204923537	GeneC|Exon_6	0	+	150	88
chr1	204923290	204923537	GeneC|Exon_6	0	+	151	89
chr1	204923290	204923537	GeneC|Exon_6	0	+	152	89
chr1	204923290	204923537	GeneC|Exon_6	0	+	153	87
chr1	204923290	204923537	GeneC|Exon_6	0	+	154	84
chr1	204923290	204923537	GeneC|Exon_6	0	+	155	85
chr1	204923290	204923537	GeneC|Exon_6	0	+	156	84
chr1	204923290	204923537	GeneC|Exon_6	0	+	157	86
chr1	204923290	204923537	GeneC|Exon_6	0	+	158	86
chr1	204923290	204923537	GeneC|Exon_6	0	+	159	86
chr1	204923290	204923537	GeneC|Exon_6	0	+	160	86
chr1	204923290	204923537	GeneC|Exon_6	0	+	161	86
chr1	204923290	204923537	GeneC|Exon_6	0	+	162	85
chr1	204923290	204923537	GeneC|Exon_6	0	+	163	84
chr1	204923290	204923537	GeneC|Exon_6	0	+	164	83
chr1	204923290	204923537	GeneC|Exon_6	0	+	165	84
chr1	204923290	204923537	GeneC|Exon_6	0	+	166	83
chr1	204923290	204923537	GeneC|Exon_6	0	+	167	84
chr1	204923290	204923537	GeneC|Exon_6	0	+	168	83
chr1	204923290	204923537	GeneC|Exon_6	0	+	169	83
chr1	204923290	204923537	GeneC|Exon_6	0	+	170	84
chr1	204923290	204923537	GeneC|Exon_6	0	+	171	86
chr1	204923290	204923537	GeneC|Exon_6	0	+	172	86
chr1	204923290	204923537	GeneC|Exon_6	0	+	173	87
chr1	204923290	204923537	GeneC|Exon_6	0	+	174	89
chr1	204923290	204923537	GeneC|Exon_6	0	+	175	89
chr1	204923290	204923537	GeneC|Exon_6	0	+	176	89
chr1	204923290	204923537	GeneC|Exon_6	0	+	177	89
chr1	204923290	204923537	GeneC|Exon_6	0	+	178	89
chr1	204923290	204923537	GeneC|Exon_6	0	+	179	89
chr1	204923290	204923537	GeneC|Exon_6	0	+	180	88
chr1	204923290	204923537	GeneC|Exon_6	0	+	181	86
chr1	204923290	204923537	GeneC|Exon_6	0	+	182	87
chr1	204923290	204923537	GeneC|Exon_6	0	+	183	87
chr1	204923290	204923537	GeneC|Exon_6	0	+	184	85
chr1	204923290	204923537	GeneC|Exon_6	0	+	185	86
chr1	204923290	204923537	GeneC|Exon_6	0	+	186	86
chr1	204923290	204923537	GeneC|Exon_6	0	+	187	86
chr1	204923290	204923537	GeneC|Exon_6	0	+	188	86
chr1	204923290	204923537	GeneC|Exon_6	0	+	189	88
chr1	204923290	204923537	GeneC|Exon_6	0	+	190	88
chr1	204923290	204923537	GeneC|Exon_6	0	+	191	87
chr1	204923290	204923537	GeneC|Exon_6	0	+	192	86
chr1	204923290	204923537	GeneC|Exon_6	0	+	193	86
chr1	204923290	204923537	GeneC|Exon_6	0	+	194	87
chr1	204923290	204923537	GeneC|Exon_6	0	+	195	87
chr1	204923290	204923537	GeneC|Exon_6	0	+	196	88
chr1	204923290	204923537	GeneC|Exon_6	0	+	197	91
chr1	204923290	204923537	GeneC|Exon_6	0	+	198	89
chr1	204923290	204923537	GeneC|Exon_6	0	+	199	90
chr1	204923290	204923537	GeneC|Exon_6	0	+	200	90
chr1	204923290	204923537	GeneC|Exon_6	0	+	201	90
chr1	204923290	204923537	GeneC|Exon_6	0	+	202	87
chr1	204923290	204923537	GeneC|Exon_6	0	+	203	87
chr1	204923290	204923537	GeneC|Exon_6	0	+	204	84
chr1	204923290	204923537	GeneC|Exon_6	0	+	205	83
chr1	204923290	204923537	GeneC|Exon_6	0	+	206	83
chr1	204923290	204923537	GeneC|Exon_6	0	+	207	84
chr1	204923290	204923537	GeneC|Exon_6	0	+	208	85
chr1	204923290	204923537	GeneC|Exon_6	0	+	209	86
chr1	204923290	204923537	GeneC|Exon_6	0	+	210	87
chr1	204923290	204923537	GeneC|Exon_6	0	+	211	87
chr1	204923290	204923537	GeneC|Exon_6	0	+	212	86
chr1	204923290	204923537	GeneC|Exon_6	0	+	213	86
chr1	204923290	204923537	GeneC|Exon_6	0	+	214	89
chr1	204923290	204923537	GeneC|Exon_6	0	+	215	91
chr1	204923290	204923537	GeneC|Exon_6	0	+	216	93
chr1	204923290	204923537	GeneC|Exon_6	0	+	217	94
chr1	204923290	204923537	GeneC|Exon_6	0	+	218	95
chr1	204923290	204923537	GeneC|Exon_6	0	+	219	95
chr1	204923290	204923537	GeneC|Exon_6	0	+	220	95
chr1	204923290	204923537	GeneC|Exon_6	0	+	221	95
chr1	204923290	204923537	GeneC|Exon_6	0	+	222	96
chr1	204923290	204923537	GeneC|Exon_6	0	+	223	94
chr1	204923290	204923537	GeneC|Exon_6	0	+	224	94
chr1	204923290	204923537	GeneC|Exon_6	0	+	225	94
chr1	204923290	204923537	GeneC|Exon_6	0	+	226	94
chr1	204923290	204923537	GeneC|Exon_6	0	+	227	93
chr1	204923290	204923537	GeneC|Exon_6	0	+	228	91
chr1	204923290	204923537	GeneC|Exon_6	0	+	229	93
chr1	204923290	204923537	GeneC|Exon_6	0	+	230	92
chr1	204923290	204923537	GeneC|Exon_6	0	+	231	91
chr1	204923290	204923537	GeneC|Exon_6	0	+	232	89
chr1	204923290	204923537	GeneC|Exon_6	0	+	233	91
chr1	204923290	204923537	GeneC|Exon_6	0	+	234	92
chr1	204923290	204923537	GeneC|Exon_6	0	+	235	92
chr1	204923290	204923537	GeneC|Exon_6	0	+	236	90
chr1	204923290	204923537	GeneC|Exon_6	0	+	237	89
chr1	204923290	204923537	GeneC|Exon_6	0	+	238	88
chr1	204923290	204923537	GeneC|Exon_6	0	+	239	88
chr1	204923290	204923537	GeneC|Exon_6	0	+	240	87
chr1	204923290	204923537	GeneC|Exon_6	0	+	241	87
chr1	204923290	204923537	GeneC|Exon_6	0	+	242	86
chr1	204923290	204923537	GeneC|Exon_6	0	+	243	87
chr1	204923290	204923537	GeneC|Exon_6	0	+	244	86
chr1	204923290	204923537	GeneC|Exon_6	0	+	245	88
chr1	204923290	204923537	GeneC|Exon_6	0	+	246	90
chr1	204923290	204923537	GeneC|Exon_6	0	+	247	90
chr1	204923931	204924104	GeneC|Exon_7	0	+	1	80
chr1	204923931	204924104	GeneC|Exon_7	0	+	2	80
chr1	204923931	204924104	GeneC|Exon_7	0	+	3	81
chr1	204923931	204924104	GeneC|Exon_7	0	+	4	80
chr1	204923931	204924104	GeneC|Exon_7	0	+	5	80
chr1	204923931	204924104	GeneC|Exon_7	0	+	6	80
chr1	204923931	204924104	GeneC|Exon_7	0	+	7	79
chr1	204923931	204924104	GeneC|Exon_7	0	+	8	79
chr1	204923931	204924104	GeneC|Exon_7	0	+	9	78
chr1	204923931	204924104	GeneC|Exon_7	0	+	10	78
chr1	204923931	204924104	GeneC|Exon_7	0	+	11	79
chr1	204923931	204924104	GeneC|Exon_7	0	+	12	79
chr1	204923931	204924104	GeneC|Exon_7	0	+	13	81
chr1	204923931	204924104	GeneC|Exon_7	0	+	14	81
chr1	204923931	204924104	GeneC|Exon_7	0	+	15	86
chr1	204923931	204924104	GeneC|Exon_7	0	+	16	86
chr1	204923931	204924104	GeneC|Exon_7	0	+	17	86
chr1	204923931	204924104	GeneC|Exon_7	0	+	18	85
chr1	204923931	204924104	GeneC|Exon_7	0	+	19	86
chr1	204923931	204924104	GeneC|Exon_7	0	+	20	86
chr1	204923931	204924104	GeneC|Exon_7	0	+	21	87
chr1	204923931	204924104	GeneC|Exon_7	0	+	22	89
chr1	204923931	204924104	GeneC|Exon_7	0	+	23	92
chr1	204923931	204924104	GeneC|Exon_7	0	+	24	92
chr1	204923931	204924104	GeneC|Exon_7	0	+	25	92
chr1	204923931	204924104	GeneC|Exon_7	0	+	26	92
chr1	204923931	204924104	GeneC|Exon_7	0	+	27	92
chr1	204923931	204924104	GeneC|Exon_7	0	+	28	94
chr1	204923931	204924104	GeneC|Exon_7	0	+	29	97
chr1	204923931	204924104	GeneC|Exon_7	0	+	30	98
chr1	204923931	204924104	GeneC|Exon_7	0	+	31	99
chr1	204923931	204924104	GeneC|Exon_7	0	+	32	101
chr1	204923931	204924104	GeneC|Exon_7	0	+	33	100
chr1	204923931	204924104	GeneC|Exon_7	0	+	34	100
chr1	204923931	204924104	GeneC|Exon_7	0	+	35	99
chr1	204923931	204924104	GeneC|Exon_7	0	+	36	100
chr1	204923931	204924104	GeneC|Exon_7	0	+	37	101
chr1	204923931	204924104	GeneC|Exon_7	0	+	38	102
chr1	204923931	204924104	GeneC|Exon_7	0	+	39	102
chr1	204923931	204924104	GeneC|Exon_7	0	+	40	102
chr1	204923931	204924104	GeneC|Exon_7	0	+	41	101
chr1	204923931	204924104	GeneC|Exon_7	0	+	42	99
chr1	204923931	204924104	GeneC|Exon_7	0	+	43	101
chr1	204923931	204924104	GeneC|Exon_7	0	+	44	99
chr1	204923931	204924104	GeneC|Exon_7	0	+	45	99
chr1	204923931	204924104	GeneC|Exon_7	0	+	46	99
chr1	204923931	204924104	GeneC|Exon_7	0	+	47	101
chr1	204923931	204924104	GeneC|Exon_7	0	+	48	100
chr1	204923931	204924104	GeneC|Exon_7	0	+	49	100
chr1	204923931	204924104	GeneC|Exon_7	0	+	50	100
chr1	204923931	204924104	GeneC|Exon_7	0	+	51	104
chr1	204923931	204924104	GeneC|Exon_7	0	+	52	104
chr1	204923931	204924104	GeneC|Exon_7	0	+	53	104
chr1	204923931	204924104	GeneC|Exon_7	0	+	54	101
chr1	204923931	204924104	GeneC|Exon_7	0	+	55	99
chr1	204923931	204924104	GeneC|Exon_7	0	+	56	98
chr1	204923931	204924104	GeneC|Exon_7	0	+	57	98
chr1	204923931	204924104	GeneC|Exon_7	0	+	58	98
chr1	204923931	204924104	GeneC|Exon_7	0	+	59	96
chr1	204923931	204924104	GeneC|Exon_7	0	+	60	97
chr1	204923931	204924104	GeneC|Exon_7	0	+	61	96
chr1	204923931	204924104	GeneC|Exon_7	0	+	62	96
chr1	204923931	204924104	GeneC|Exon_7	0	+	63	94
chr1	204923931	204924104	GeneC|Exon_7	0	+	64	94
chr1	204923931	204924104	GeneC|Exon_7	0	+	65	96
chr1	204923931	204924104	GeneC|Exon_7	0	+	66	95
chr1	204923931	204924104	GeneC|Exon_7	0	+	67	95
chr1	204923931	204924104	GeneC|Exon_7	0	+	68	94
chr1	204923931	204924104	GeneC|Exon_7	0	+	69	94
chr1	204923931	204924104	GeneC|Exon_7	0	+	70	95
chr1	204923931	204924104	GeneC|Exon_7	0	+	71	94
chr1	204923931	204924104	GeneC|Exon_7	0	+	72	95
chr1	204923931	204924104	GeneC|Exon_7	0	+	73	95
chr1	204923931	204924104	GeneC|Exon_7	0	+	74	94
chr1	204923931	204924104	GeneC|Exon_7	0	+	75	94
chr1	204923931	204924104	GeneC|Exon_7	0	+	76	93
chr1	204923931	204924104	GeneC|Exon_7	0	+	77	92
chr1	204923931	204924104	GeneC|Exon_7	0	+	78	92
chr1	204923931	204924104	GeneC|Exon_7	0	+	79	92
chr1	204923931	204924104	GeneC|Exon_7	0	+	80	92
chr1	204923931	204924104	GeneC|Exon_7	0	+	81	92
chr1	204923931	204924104	GeneC|Exon_7	0	+	82	92
chr1	204923931	204924104	GeneC|Exon_7	0	+	83	92
chr1	204923931	204924104	GeneC|Exon_7	0	+	84	92
chr1	204923931	204924104	GeneC|Exon_7	0	+	85	91
chr1	204923931	204924104	GeneC|Exon_7	0	+	86	91
chr1	204923931	204924104	GeneC|Exon_7	0	+	87	90
chr1	204923931	204924104	GeneC|Exon_7	0	+	88	89
chr1	204923931	204924104	GeneC|Exon_7	0	+	89	88
chr1	204923931	204924104	GeneC|Exon_7	0	+	90	88
chr1	204923931	204924104	GeneC|Exon_7	0	+	91	88
chr1	204923931	204924104	GeneC|Exon_7	0	+	92	88
chr1	204923931	204924104	GeneC|Exon_7	0	+	93	88
chr1	204923931	204924104	GeneC|Exon_7	0	+	94	89
chr1	204923931	204924104	GeneC|Exon_7	0	+	95	90
chr1	204923931	204924104	GeneC|Exon_7	0	+	96	88
chr1	204923931	204924104	GeneC|Exon_7	0	+	97	88
chr1	204923931	204924104	GeneC|Exon_7	0	+	98	88
chr1	204923931	204924104	GeneC|Exon_7	0	+	99	88
chr1	204923931	204924104	GeneC|Exon_7	0	+	100	86
chr1	204923931	204924104	GeneC|Exon_7	0	+	101	85
chr1	204923931	204924104	GeneC|Exon_7	0	+	102	88
chr1	204923931	204924104	GeneC|Exon_7	0	+	103	88
chr1	204923931	204924104	GeneC|Exon_7	0	+	104	88
chr1	204923931	204924104	GeneC|Exon_7	0	+	105	89
chr1	204923931	204924104	GeneC|Exon_7	0	+	106	87
chr1	204923931	204924104	GeneC|Exon_7	0	+	107	87
chr1	204923931	204924104	GeneC|Exon_7	0	+	108	87
chr1	204923931	204924104	GeneC|Exon_7	0	+	109	87
chr1	204923931	204924104	GeneC|Exon_7	0	+	110	86
chr1	204923931	204924104	GeneC|Exon_7	0	+	111	85
chr1	204923931	204924104	GeneC|Exon_7	0	+	112	85
chr1	204923931	204924104	GeneC|Exon_7	0	+	113	85
chr1	204923931	204924104	GeneC|Exon_7	0	+	114	81
chr1	204923931	204924104	GeneC|Exon_7	0	+	115	80
chr1	204923931	204924104	GeneC|Exon_7	0	+	116	82
chr1	204923931	204924104	GeneC|Exon_7	0	+	117	81
chr1	204923931	204924104	GeneC|Exon_7	0	+	118	82
chr1	204923931	204924104	GeneC|Exon_7	0	+	119	82
chr1	204923931	204924104	GeneC|Exon_7	0	+	120	82
chr1	204923931	204924104	GeneC|Exon_7	0	+	121	82
chr1	204923931	204924104	GeneC|Exon_7	0	+	122	83
chr1	204923931	204924104	GeneC|Exon_7	0	+	123	81
chr1	204923931	204924104	GeneC|Exon_7	0	+	124	80
chr1	204923931	204924104	GeneC|Exon_7	0	+	125	80
chr1	204923931	204924104	GeneC|Exon_7	0	+	126	81
chr1	204923931	204924104	GeneC|Exon_7	0	+	127	81
chr1	204923931	204924104	GeneC|Exon_7	0	+	128	82
chr1	204923931	204924104	GeneC|Exon_7	0	+	129	82
chr1	204923931	204924104	GeneC|Exon_7	0	+	130	84
chr1	204923931	204924104	GeneC|Exon_7	0	+	131	84
chr1	204923931	204924104	GeneC|Exon_7	0	+	132	83
chr1	204923931	204924104	GeneC|Exon_7	0	+	133	84
chr1	204923931	204924104	GeneC|Exon_7	0	+	134	83
chr1	204923931	204924104	GeneC|Exon_7	0	+	135	82
chr1	204923931	204924104	GeneC|Exon_7	0	+	136	82
chr1	204923931	204924104	GeneC|Exon_7	0	+	137	81
chr1	204923931	204924104	GeneC|Exon_7	0	+	138	81
chr1	204923931	204924104	GeneC|Exon_7	0	+	139	80
chr1	204923931	204924104	GeneC|Exon_7	0	+	140	80
chr1	204923931	204924104	GeneC|Exon_7	0	+	141	80
chr1	204923931	204924104	GeneC|Exon_7	0	+	142	81
chr1	204923931	204924104	GeneC|Exon_7	0	+	143	81
chr1	204923931	204924104	GeneC|Exon_7	0	+	144	81
chr1	204923931	204924104	GeneC|Exon_7	0	+	145	81
chr1	204923931	204924104	GeneC|Exon_7	0	+	146	81
chr1	204923931	204924104	GeneC|Exon_7	0	+	147	80
chr1	204923931	204924104	GeneC|Exon_7	0	+	148	79
chr1	204923931	204924104	GeneC|Exon_7	0	+	149	79
chr1	204923931	204924104	GeneC|Exon_7	0	+	150	78
chr1	204923931	204924104	GeneC|Exon_7	0	+	151	77
chr1	204923931	204924104	GeneC|Exon_7	0	+	152	76
chr1	204923931	204924104	GeneC|Exon_7	0	+	153	76
chr1	204923931	204924104	GeneC|Exon_7	0	+	154	76
chr1	204923931	204924104	GeneC|Exon_7	0	+	155	75
chr1	204923931	204924104	GeneC|Exon_7	0	+	156	77
chr1	204923931	204924104	GeneC|Exon_7	0	+	157	78
chr1	204923931	204924104	GeneC|Exon_7	0	+	158	84
chr1	204923931	204924104	GeneC|Exon_7	0	+	159	84
chr1	204923931	204924104	GeneC|Exon_7	0	+	160	83
chr1	204923931	204924104	GeneC|Exon_7	0	+	161	83
chr1	204923931	204924104	GeneC|Exon_7	0	+	162	81
chr1	204923931	204924104	GeneC|Exon_7	0	+	163	81
chr1	204923931	204924104	GeneC|Exon_7	0	+	164	79
chr1	204923931	204924104	GeneC|Exon_7	0	+	165	78
chr1	204923931	204924104	GeneC|Exon_7	0	+	166	78
chr1	204923931	204924104	GeneC|Exon_7	0	+	167	77
chr1	204923931	204924104	GeneC|Exon_7	0	+	168	77
chr1	204923931	204924104	GeneC|Exon_7	0	+	169	77
chr1	204923931	204924104	GeneC|Exon_7	0	+	170	74
chr1	204923931	204924104	GeneC|Exon_7	0	+	171	74
chr1	204923931	204924104	GeneC|Exon_7	0	+	172	73
chr1	204923931	204924104	GeneC|Exon_7	0	+	173	71
chr1	204926758	204926979	GeneC|Exon_8	0	+	1	125
chr1	204926758	204926979	GeneC|Exon_8	0	+	2	125
chr1	204926758	204926979	GeneC|Exon_8	0	+	3	125
chr1	204926758	204926979	GeneC|Exon_8	0	+	4	125
chr1	204926758	204926979	GeneC|Exon_8	0	+	5	125
chr1	204926758	204926979	GeneC|Exon_8	0	+	6	127
chr1	204926758	204926979	GeneC|Exon_8	0	+	7	127
chr1	204926758	204926979	GeneC|Exon_8	0	+	8	127
chr1	204926758	204926979	GeneC|Exon_8	0	+	9	130
chr1	204926758	204926979	GeneC|Exon_8	0	+	10	131
chr1	204926758	204926979	GeneC|Exon_8	0	+	11	130
chr1	204926758	204926979	GeneC|Exon_8	0	+	12	131
chr1	204926758	204926979	GeneC|Exon_8	0	+	13	131
chr1	204926758	204926979	GeneC|Exon_8	0	+	14	130
chr1	204926758	204926979	GeneC|Exon_8	0	+	15	130
chr1	204926758	204926979	GeneC|Exon_8	0	+	16	128
chr1	204926758	204926979	GeneC|Exon_8	0	+	17	131
chr1	204926758	204926979	GeneC|Exon_8	0	+	18	129
chr1	204926758	204926979	GeneC|Exon_8	0	+	19	130
chr1	204926758	204926979	GeneC|Exon_8	0	+	20	131
chr1	204926758	204926979	GeneC|Exon_8	0	+	21	130
chr1	204926758	204926979	GeneC|Exon_8	0	+	22	131
chr1	204926758	204926979	GeneC|Exon_8	0	+	23	131
chr1	204926758	204926979	GeneC|Exon_8	0	+	24	131
chr1	204926758	204926979	GeneC|Exon_8	0	+	25	131
chr1	204926758	204926979	GeneC|Exon_8	0	+	26	135
chr1	204926758	204926979	GeneC|Exon_8	0	+	27	136
chr1	204926758	204926979	GeneC|Exon_8	0	+	28	140
chr1	204926758	204926979	GeneC|Exon_8	0	+	29	140
chr1	204926758	204926979	GeneC|Exon_8	0	+	30	140
chr1	204926758	204926979	GeneC|Exon_8	0	+	31	139
chr1	204926758	204926979	GeneC|Exon_8	0	+	32	140
chr1	204926758	204926979	GeneC|Exon_8	0	+	33	140
chr1	204926758	204926979	GeneC|Exon_8	0	+	34	141
chr1	204926758	204926979	GeneC|Exon_8	0	+	35	143
chr1	204926758	204926979	GeneC|Exon_8	0	+	36	143
chr1	204926758	204926979	GeneC|Exon_8	0	+	37	142
chr1	204926758	204926979	GeneC|Exon_8	0	+	38	143
chr1	204926758	204926979	GeneC|Exon_8	0	+	39	142
chr1	204926758	204926979	GeneC|Exon_8	0	+	40	143
chr1	204926758	204926979	GeneC|Exon_8	0	+	41	143
chr1	204926758	204926979	GeneC|Exon_8	0	+	42	144
chr1	204926758	204926979	GeneC|Exon_8	0	+	43	144
chr1	204926758	204926979	GeneC|Exon_8	0	+	44	144
chr1	204926758	204926979	GeneC|Exon_8	0	+	45	144
chr1	204926758	204926979	GeneC|Exon_8	0	+	46	142
chr1	204926758	204926979	GeneC|Exon_8	0	+	47	142
chr1	204926758	204926979	GeneC|Exon_8	0	+	48	142
chr1	204926758	204926979	GeneC|Exon_8	0	+	49	140
chr1	204926758	204926979	GeneC|Exon_8	0	+	50	138
chr1	204926758	204926979	GeneC|Exon_8	0	+	51	137
chr1	204926758	204926979	GeneC|Exon_8	0	+	52	138
chr1	204926758	204926979	GeneC|Exon_8	0	+	53	136
chr1	204926758	204926979	GeneC|Exon_8	0	+	54	135
chr1	204926758	204926979	GeneC|Exon_8	0	+	55	135
chr1	204926758	204926979	GeneC|Exon_8	0	+	56	135
chr1	204926758	204926979	GeneC|Exon_8	0	+	57	134
chr1	204926758	204926979	GeneC|Exon_8	0	+	58	134
chr1	204926758	204926979	GeneC|Exon_8	0	+	59	133
chr1	204926758	204926979	GeneC|Exon_8	0	+	60	133
chr1	204926758	204926979	GeneC|Exon_8	0	+	61	134
chr1	204926758	204926979	GeneC|Exon_8	0	+	62	134
chr1	204926758	204926979	GeneC|Exon_8	0	+	63	134
chr1	204926758	204926979	GeneC|Exon_8	0	+	64	133
chr1	204926758	204926979	GeneC|Exon_8	0	+	65	134
chr1	204926758	204926979	GeneC|Exon_8	0	+	66	135
chr1	204926758	204926979	GeneC|Exon_8	0	+	67	136
chr1	204926758	204926979	GeneC|Exon_8	0	+	68	134
chr1	204926758	204926979	GeneC|Exon_8	0	+	69	135
chr1	204926758	204926979	GeneC|Exon_8	0	+	70	134
chr1	204926758	204926979	GeneC|Exon_8	0	+	71	134
chr1	204926758	204926979	GeneC|Exon_8	0	+	72	133
chr1	204926758	204926979	GeneC|Exon_8	0	+	73	128
chr1	204926758	204926979	GeneC|Exon_8	0	+	74	129
chr1	204926758	204926979	GeneC|Exon_8	0	+	75	128
chr1	204926758	204926979	GeneC|Exon_8	0	+	76	127
chr1	204926758	204926979	GeneC|Exon_8	0	+	77	127
chr1	204926758	204926979	GeneC|Exon_8	0	+	78	131
chr1	204926758	204926979	GeneC|Exon_8	0	+	79	131
chr1	204926758	204926979	GeneC|Exon_8	0	+	80	131
chr1	204926758	204926979	GeneC|Exon_8	0	+	81	132
chr1	204926758	204926979	GeneC|Exon_8	0	+	82	130
chr1	204926758	204926979	GeneC|Exon_8	0	+	83	130
chr1	204926758	204926979	GeneC|Exon_8	0	+	84	131
chr1	204926758	204926979	GeneC|Exon_8	0	+	85	132
chr1	204926758	204926979	GeneC|Exon_8	0	+	86	133
chr1	204926758	204926979	GeneC|Exon_8	0	+	87	132
chr1	204926758	204926979	GeneC|Exon_8	0	+	88	132
chr1	204926758	204926979	GeneC|Exon_8	0	+	89	133
chr1	204926758	204926979	GeneC|Exon_8	0	+	90	133
chr1	204926758	204926979	GeneC|Exon_8	0	+	91	133
chr1	204926758	204926979	GeneC|Exon_8	0	+	92	131
chr1	204926758	204926979	GeneC|Exon_8	0	+	93	131
chr1	204926758	204926979	GeneC|Exon_8	0	+	94	130
chr1	204926758	204926979	GeneC|Exon_8	0	+	95	131
chr1	204926758	204926979	GeneC|Exon_8	0	+	96	135
chr1	204926758	204926979	GeneC|Exon_8	0	+	97	135
chr1	204926758	204926979	GeneC|Exon_8	0	+	98	134
chr1	204926758	204926979	GeneC|Exon_8	0	+	99	131
chr1	204926758	204926979	GeneC|Exon_8	0	+	100	132
chr1	204926758	204926979	GeneC|Exon_8	0	+	101	133
chr1	204926758	204926979	GeneC|Exon_8	0	+	102	132
chr1	204926758	204926979	GeneC|Exon_8	0	+	103	132
chr1	204926758	204926979	GeneC|Exon_8	0	+	104	129
chr1	204926758	204926979	GeneC|Exon_8	0	+	105	126
chr1	204926758	204926979	GeneC|Exon_8	0	+	106	127
chr1	204926758	204926979	GeneC|Exon_8	0	+	107	126
chr1	204926758	204926979	GeneC|Exon_8	0	+	108	127
chr1	204926758	204926979	GeneC|Exon_8	0	+	109	129
chr1	204926758	204926979	GeneC|Exon_8	0	+	110	127
chr1	204926758	204926979	GeneC|Exon_8	0	+	111	126
chr1	204926758	204926979	GeneC|Exon_8	0	+	112	126
chr1	204926758	204926979	GeneC|Exon_8	0	+	113	126
chr1	204926758	204926979	GeneC|Exon_8	0	+	114	124
chr1	204926758	204926979	GeneC|Exon_8	0	+	115	123
chr1	204926758	204926979	GeneC|Exon_8	0	+	116	123
chr1	204926758	204926979	GeneC|Exon_8	0	+	117	123
chr1	204926758	204926979	GeneC|Exon_8	0	+	118	125
chr1	204926758	204926979	GeneC|Exon_8	0	+	119	124
chr1	204926758	204926979	GeneC|Exon_8	0	+	120	124
chr1	204926758	204926979	GeneC|Exon_8	0	+	121	126
chr1	204926758	204926979	GeneC|Exon_8	0	+	122	126
chr1	204926758	204926979	GeneC|Exon_8	0	+	123	126
chr1	204926758	204926979	GeneC|Exon_8	0	+	124	125
chr1	204926758	204926979	GeneC|Exon_8	0	+	125	124
chr1	204926758	204926979	GeneC|Exon_8	0	+	126	124
chr1	204926758	204926979	GeneC|Exon_8	0	+	127	124
chr1	204926758	204926979	GeneC|Exon_8	0	+	128	124
chr1	204926758	204926979	GeneC|Exon_8	0	+	129	125
chr1	204926758	204926979	GeneC|Exon_8	0	+	130	125
chr1	204926758	204926979	GeneC|Exon_8	0	+	131	122
chr1	204926758	204926979	GeneC|Exon_8	0	+	132	120
chr1	204926758	204926979	GeneC|Exon_8	0	+	133	118
chr1	204926758	204926979	GeneC|Exon_8	0	+	134	119
chr1	204926758	204926979	GeneC|Exon_8	0	+	135	120
chr1	204926758	204926979	GeneC|Exon_8	0	+	136	121
chr1	204926758	204926979	GeneC|Exon_8	0	+	137	121
chr1	204926758	204926979	GeneC|Exon_8	0	+	138	121
chr1	204926758	204926979	GeneC|Exon_8	0	+	139	122
chr1	204926758	204926979	GeneC|Exon_8	0	+	140	123
chr1	204926758	204926979	GeneC|Exon_8	0	+	141	123
chr1	204926758	204926979	GeneC|Exon_8	0	+	142	123
chr1	204926758	204926979	GeneC|Exon_8	0	+	143	123
chr1	204926758	204926979	GeneC|Exon_8	0	+	144	123
chr1	204926758	204926979	GeneC|Exon_8	0	+	145	126
chr1	204926758	204926979	GeneC|Exon_8	0	+	146	126
chr1	204926758	204926979	GeneC|Exon_8	0	+	147	129
chr1	204926758	204926979	GeneC|Exon_8	0	+	148	128
chr1	204926758	204926979	GeneC|Exon_8	0	+	149	131
chr1	204926758	204926979	GeneC|Exon_8	0	+	150	131
chr1	204926758	204926979	GeneC|Exon_8	0	+	151	130
chr1	204926758	204926979	GeneC|Exon_8	0	+	152	132
chr1	204926758	204926979	GeneC|Exon_8	0	+	153	132
chr1	204926758	204926979	GeneC|Exon_8	0	+	154	132
chr1	204926758	204926979	GeneC|Exon_8	0	+	155	132
chr1	204926758	204926979	GeneC|Exon_8	0	+	156	132
chr1	204926758	204926979	GeneC|Exon_8	0	+	157	130
chr1	204926758	204926979	GeneC|Exon_8	0	+	158	129
chr1	204926758	204926979	GeneC|Exon_8	0	+	159	126
chr1	204926758	204926979	GeneC|Exon_8	0	+	160	126
chr1	204926758	204926979	GeneC|Exon_8	0	+	161	125
chr1	204926758	204926979	GeneC|Exon_8	0	+	162	125
chr1	204926758	204926979	GeneC|Exon_8	0	+	163	127
chr1	204926758	204926979	GeneC|Exon_8	0	+	164	127
chr1	204926758	204926979	GeneC|Exon_8	0	+	165	127
chr1	204926758	204926979	GeneC|Exon_8	0	+	166	126
chr1	204926758	204926979	GeneC|Exon_8	0	+	167	129
chr1	204926758	204926979	GeneC|Exon_8	0	+	168	126
chr1	204926758	204926979	GeneC|Exon_8	0	+	169	126
chr1	204926758	204926979	GeneC|Exon_8	0	+	170	126
chr1	204926758	204926979	GeneC|Exon_8	0	+	171	127
chr1	204926758	204926979	GeneC|Exon_8	0	+	172	127
chr1	204926758	204926979	GeneC|Exon_8	0	+	173	127
chr1	204926758	204926979	GeneC|Exon_8	0	+	174	129
chr1	204926758	204926979	GeneC|Exon_8	0	+	175	129
chr1	204926758	204926979	GeneC|Exon_8	0	+	176	129
chr1	204926758	204926979	GeneC|Exon_8	0	+	177	129
chr1	204926758	204926979	GeneC|Exon_8	0	+	178	129
chr1	204926758	204926979	GeneC|Exon_8	0	+	179	126
chr1	204926758	204926979	GeneC|Exon_8	0	+	180	128
chr1	204926758	204926979	GeneC|Exon_8	0	+	181	128
chr1	204926758	204926979	GeneC|Exon_8	0	+	182	128
chr1	204926758	204926979	GeneC|Exon_8	0	+	183	128
chr1	204926758	204926979	GeneC|Exon_8	0	+	184	127
chr1	204926758	204926979	GeneC|Exon_8	0	+	185	127
chr1	204926758	204926979	GeneC|Exon_8	0	+	186	126
chr1	204926758	204926979	GeneC|Exon_8	0	+	187	126
chr1	204926758	204926979	GeneC|Exon_8	0	+	188	126
chr1	204926758	204926979	GeneC|Exon_8	0	+	189	126
chr1	204926758	204926979	GeneC|Exon_8	0	+	190	126
chr1	204926758	204926979	GeneC|Exon_8	0	+	191	125
chr1	204926758	204926979	GeneC|Exon_8	0	+	192	126
chr1	204926758	204926979	GeneC|Exon_8	0	+	193	125
chr1	204926758	204926979	GeneC|Exon_8	0	+	194	126
chr1	204926758	204926979	GeneC|Exon_8	0	+	195	128
chr1	204926758	204926979	GeneC|Exon_8	0	+	196	127
chr1	204926758	204926979	GeneC|Exon_8	0	+	197	128
chr1	204926758	204926979	GeneC|Exon_8	0	+	198	128
chr1	204926758	204926979	GeneC|Exon_8	0	+	199	130
chr1	204926758	204926979	GeneC|Exon_8	0	+	200	128
chr1	204926758	204926979	GeneC|Exon_8	0	+	201	126
chr1	204926758	204926979	GeneC|Exon_8	0	+	202	125
chr1	204926758	204926979	GeneC|Exon_8	0	+	203	124
chr1	204926758	204926979	GeneC|Exon_8	0	+	204	125
chr1	204926758	204926979	GeneC|Exon_8	0	+	205	126
chr1	204926758	204926979	GeneC|Exon_8	0	+	206	127
chr1	204926758	204926979	GeneC|Exon_8	0	+	207	127
chr1	204926758	204926979	GeneC|Exon_8	0	+	208	127
chr1	204926758	204926979	GeneC|Exon_8	0	+	209	125
chr1	204926758	204926979	GeneC|Exon_8	0	+	210	124
chr1	204926758	204926979	GeneC|Exon_8	0	+	211	126
chr1	204926758	204926979	GeneC|Exon_8	0	+	212	125
chr1	204926758	204926979	GeneC|Exon_8	0	+	213	124
chr1	204926758	204926979	GeneC|Exon_8	0	+	214	125
chr1	204926758	204926979	GeneC|Exon_8	0	+	215	125
chr1	204926758	204926979	GeneC|Exon_8	0	+	216	123
chr1	204926758	204926979	GeneC|Exon_8	0	+	217	125
chr1	204926758	204926979	GeneC|Exon_8	0	+	218	123
chr1	204926758	204926979	GeneC|Exon_8	0	+	219	123
chr1	204926758	204926979	GeneC|Exon_8	0	+	220	121
chr1	204926758	204926979	GeneC|Exon_8	0	+	221	120
chr1	204931210	204931311	GeneC|Exon_9	0	+	1	127
chr1	204931210	204931311	GeneC|Exon_9	0	+	2	127
chr1	204931210	204931311	GeneC|Exon_9	0	+	3	127
chr1	204931210	204931311	GeneC|Exon_9	0	+	4	128
chr1	204931210	204931311	GeneC|Exon_9	0	+	5	128
chr1	204931210	204931311	GeneC|Exon_9	0	+	6	130
chr1	204931210	204931311	GeneC|Exon_9	0	+	7	132
chr1	204931210	204931311	GeneC|Exon_9	0	+	8	132
chr1	204931210	204931311	GeneC|Exon_9	0	+	9	129
chr1	204931210	204931311	GeneC|Exon_9	0	+	10	131
chr1	204931210	204931311	GeneC|Exon_9	0	+	11	133
chr1	204931210	204931311	GeneC|Exon_9	0	+	12	130
chr1	204931210	204931311	GeneC|Exon_9	0	+	13	130
chr1	204931210	204931311	GeneC|Exon_9	0	+	14	135
chr1	204931210	204931311	GeneC|Exon_9	0	+	15	134
chr1	204931210	204931311	GeneC|Exon_9	0	+	16	136
chr1	204931210	204931311	GeneC|Exon_9	0	+	17	134
chr1	204931210	204931311	GeneC|Exon_9	0	+	18	132
chr1	204931210	204931311	GeneC|Exon_9	0	+	19	131
chr1	204931210	204931311	GeneC|Exon_9	0	+	20	130
chr1	204931210	204931311	GeneC|Exon_9	0	+	21	130
chr1	204931210	204931311	GeneC|Exon_9	0	+	22	133
chr1	204931210	204931311	GeneC|Exon_9	0	+	23	133
chr1	204931210	204931311	GeneC|Exon_9	0	+	24	134
chr1	204931210	204931311	GeneC|Exon_9	0	+	25	132
chr1	204931210	204931311	GeneC|Exon_9	0	+	26	132
chr1	204931210	204931311	GeneC|Exon_9	0	+	27	133
chr1	204931210	204931311	GeneC|Exon_9	0	+	28	132
chr1	204931210	204931311	GeneC|Exon_9	0	+	29	133
chr1	204931210	204931311	GeneC|Exon_9	0	+	30	133
chr1	204931210	204931311	GeneC|Exon_9	0	+	31	133
chr1	204931210	204931311	GeneC|Exon_9	0	+	32	133
chr1	204931210	204931311	GeneC|Exon_9	0	+	33	134
chr1	204931210	204931311	GeneC|Exon_9	0	+	34	135
chr1	204931210	204931311	GeneC|Exon_9	0	+	35	133
chr1	204931210	204931311	GeneC|Exon_9	0	+	36	132
chr1	204931210	204931311	GeneC|Exon_9	0	+	37	134
chr1	204931210	204931311	GeneC|Exon_9	0	+	38	134
chr1	204931210	204931311	GeneC|Exon_9	0	+	39	134
chr1	204931210	204931311	GeneC|Exon_9	0	+	40	132
chr1	204931210	204931311	GeneC|Exon_9	0	+	41	132
chr1	204931210	204931311	GeneC|Exon_9	0	+	42	132
chr1	204931210	204931311	GeneC|Exon_9	0	+	43	131
chr1	204931210	204931311	GeneC|Exon_9	0	+	44	130
chr1	204931210	204931311	GeneC|Exon_9	0	+	45	130
chr1	204931210	204931311	GeneC|Exon_9	0	+	46	130
chr1	204931210	204931311	GeneC|Exon_9	0	+	47	132
chr1	204931210	204931311	GeneC|Exon_9	0	+	48	132
chr1	204931210	204931311	GeneC|Exon_9	0	+	49	132
chr1	204931210	204931311	GeneC|Exon_9	0	+	50	131
chr1	204931210	204931311	GeneC|Exon_9	0	+	51	130
chr1	204931210	204931311	GeneC|Exon_9	0	+	52	132
chr1	204931210	204931311	GeneC|Exon_9	0	+	53	132
chr1	204931210	204931311	GeneC|Exon_9	0	+	54	133
chr1	204931210	204931311	GeneC|Exon_9	0	+	55	132
chr1	204931210	204931311	GeneC|Exon_9	0	+	56	133
chr1	204931210	204931311	GeneC|Exon_9	0	+	57	132
chr1	204931210	204931311	GeneC|Exon_9	0	+	58	131
chr1	204931210	204931311	GeneC|Exon_9	0	+	59	130
chr1	204931210	204931311	GeneC|Exon_9	0	+	60	129
chr1	204931210	204931311	GeneC|Exon_9	0	+	61	129
chr1	204931210	204931311	GeneC|Exon_9	0	+	62	129
chr1	204931210	204931311	GeneC|Exon_9	0	+	63	128
chr1	204931210	204931311	GeneC|Exon_9	0	+	64	128
chr1	204931210	204931311	GeneC|Exon_9	0	+	65	127
chr1	204931210	204931311	GeneC|Exon_9	0	+	66	129
chr1	204931210	204931311	GeneC|Exon_9	0	+	67	127
chr1	204931210	204931311	GeneC|Exon_9	0	+	68	127
chr1	204931210	204931311	GeneC|Exon_9	0	+	69	127
chr1	204931210	204931311	GeneC|Exon_9	0	+	70	128
chr1	204931210	204931311	GeneC|Exon_9	0	+	71	128
chr1	204931210	204931311	GeneC|Exon_9	0	+	72	129
chr1	204931210	204931311	GeneC|Exon_9	0	+	73	129
chr1	204931210	204931311	GeneC|Exon_9	0	+	74	129
chr1	204931210	204931311	GeneC|Exon_9	0	+	75	129
chr1	204931210	204931311	GeneC|Exon_9	0	+	76	129
chr1	204931210	204931311	GeneC|Exon_9	0	+	77	130
chr1	204931210	204931311	GeneC|Exon_9	0	+	78	130
chr1	204931210	204931311	GeneC|Exon_9	0	+	79	128
chr1	204931210	204931311	GeneC|Exon_9	0	+	80	127
chr1	204931210	204931311	GeneC|Exon_9	0	+	81	125
chr1	204931210	204931311	GeneC|Exon_9	0	+	82	125
chr1	204931210	204931311	GeneC|Exon_9	0	+	83	126
chr1	204931210	204931311	GeneC|Exon_9	0	+	84	125
chr1	204931210	204931311	GeneC|Exon_9	0	+	85	125
chr1	204931210	204931311	GeneC|Exon_9	0	+	86	124
chr1	204931210	204931311	GeneC|Exon_9	0	+	87	125
chr1	204931210	204931311	GeneC|Exon_9	0	+	88	124
chr1	204931210	204931311	GeneC|Exon_9	0	+	89	124
chr1	204931210	204931311	GeneC|Exon_9	0	+	90	124
chr1	204931210	204931311	GeneC|Exon_9	0	+	91	124
chr1	204931210	204931311	GeneC|Exon_9	0	+	92	123
chr1	204931210	204931311	GeneC|Exon_9	0	+	93	121
chr1	204931210	204931311	GeneC|Exon_9	0	+	94	119
chr1	204931210	204931311	GeneC|Exon_9	0	+	95	117
chr1	204931210	204931311	GeneC|Exon_9	0	+	96	116
chr1	204931210	204931311	GeneC|Exon_9	0	+	97	116
chr1	204931210	204931311	GeneC|Exon_9	0	+	98	117
chr1	204931210	204931311	GeneC|Exon_9	0	+	99	117
chr1	204931210	204931311	GeneC|Exon_9	0	+	100	117
chr1	204931210	204931311	GeneC|Exon_9	0	+	101	117
chr1	204937351	204937513	GeneC|Exon_10	0	+	1	89
chr1	204937351	204937513	GeneC|Exon_10	0	+	2	89
chr1	204937351	204937513	GeneC|Exon_10	0	+	3	89
chr1	204937351	204937513	GeneC|Exon_10	0	+	4	88
chr1	204937351	204937513	GeneC|Exon_10	0	+	5	88
chr1	204937351	204937513	GeneC|Exon_10	0	+	6	88
chr1	204937351	204937513	GeneC|Exon_10	0	+	7	90
chr1	204937351	204937513	GeneC|Exon_10	0	+	8	90
chr1	204937351	204937513	GeneC|Exon_10	0	+	9	91
chr1	204937351	204937513	GeneC|Exon_10	0	+	10	92
chr1	204937351	204937513	GeneC|Exon_10	0	+	11	92
chr1	204937351	204937513	GeneC|Exon_10	0	+	12	92
chr1	204937351	204937513	GeneC|Exon_10	0	+	13	92
chr1	204937351	204937513	GeneC|Exon_10	0	+	14	92
chr1	204937351	204937513	GeneC|Exon_10	0	+	15	94
chr1	204937351	204937513	GeneC|Exon_10	0	+	16	95
chr1	204937351	204937513	GeneC|Exon_10	0	+	17	95
chr1	204937351	204937513	GeneC|Exon_10	0	+	18	95
chr1	204937351	204937513	GeneC|Exon_10	0	+	19	99
chr1	204937351	204937513	GeneC|Exon_10	0	+	20	98
chr1	204937351	204937513	GeneC|Exon_10	0	+	21	97
chr1	204937351	204937513	GeneC|Exon_10	0	+	22	96
chr1	204937351	204937513	GeneC|Exon_10	0	+	23	99
chr1	204937351	204937513	GeneC|Exon_10	0	+	24	99
chr1	204937351	204937513	GeneC|Exon_10	0	+	25	101
chr1	204937351	204937513	GeneC|Exon_10	0	+	26	100
chr1	204937351	204937513	GeneC|Exon_10	0	+	27	103
chr1	204937351	204937513	GeneC|Exon_10	0	+	28	103
chr1	204937351	204937513	GeneC|Exon_10	0	+	29	102
chr1	204937351	204937513	GeneC|Exon_10	0	+	30	100
chr1	204937351	204937513	GeneC|Exon_10	0	+	31	101
chr1	204937351	204937513	GeneC|Exon_10	0	+	32	100
chr1	204937351	204937513	GeneC|Exon_10	0	+	33	100
chr1	204937351	204937513	GeneC|Exon_10	0	+	34	99
chr1	204937351	204937513	GeneC|Exon_10	0	+	35	98
chr1	204937351	204937513	GeneC|Exon_10	0	+	36	98
chr1	204937351	204937513	GeneC|Exon_10	0	+	37	98
chr1	204937351	204937513	GeneC|Exon_10	0	+	38	98
chr1	204937351	204937513	GeneC|Exon_10	0	+	39	97
chr1	204937351	204937513	GeneC|Exon_10	0	+	40	98
chr1	204937351	204937513	GeneC|Exon_10	0	+	41	99
chr1	204937351	204937513	GeneC|Exon_10	0	+	42	99
chr1	204937351	204937513	GeneC|Exon_10	0	+	43	99
chr1	204937351	204937513	GeneC|Exon_10	0	+	44	99
chr1	204937351	204937513	GeneC|Exon_10	0	+	45	100
chr1	204937351	204937513	GeneC|Exon_10	0	+	46	100
chr1	204937351	204937513	GeneC|Exon_10	0	+	47	101
chr1	204937351	204937513	GeneC|Exon_10	0	+	48	101
chr1	204937351	204937513	GeneC|Exon_10	0	+	49	101
chr1	204937351	204937513	GeneC|Exon_10	0	+	50	104
chr1	204937351	204937513	GeneC|Exon_10	0	+	51	105
chr1	204937351	204937513	GeneC|Exon_10	0	+	52	106
chr1	204937351	204937513	GeneC|Exon_10	0	+	53	106
chr1	204937351	204937513	GeneC|Exon_10	0	+	54	108
chr1	204937351	204937513	GeneC|Exon_10	0	+	55	110
chr1	204937351	204937513	GeneC|Exon_10	0	+	56	109
chr1	204937351	204937513	GeneC|Exon_10	0	+	57	110
chr1	204937351	204937513	GeneC|Exon_10	0	+	58	110
chr1	204937351	204937513	GeneC|Exon_10	0	+	59	109
chr1	204937351	204937513	GeneC|Exon_10	0	+	60	109
chr1	204937351	204937513	GeneC|Exon_10	0	+	61	109
chr1	204937351	204937513	GeneC|Exon_10	0	+	62	108
chr1	204937351	204937513	GeneC|Exon_10	0	+	63	108
chr1	204937351	204937513	GeneC|Exon_10	0	+	64	111
chr1	204937351	204937513	GeneC|Exon_10	0	+	65	111
chr1	204937351	204937513	GeneC|Exon_10	0	+	66	111
chr1	204937351	204937513	GeneC|Exon_10	0	+	67	111
chr1	204937351	204937513	GeneC|Exon_10	0	+	68	111
chr1	204937351	204937513	GeneC|Exon_10	0	+	69	111
chr1	204937351	204937513	GeneC|Exon_10	0	+	70	109
chr1	204937351	204937513	GeneC|Exon_10	0	+	71	108
chr1	204937351	204937513	GeneC|Exon_10	0	+	72	108
chr1	204937351	204937513	GeneC|Exon_10	0	+	73	108
chr1	204937351	204937513	GeneC|Exon_10	0	+	74	107
chr1	204937351	204937513	GeneC|Exon_10	0	+	75	109
chr1	204937351	204937513	GeneC|Exon_10	0	+	76	107
chr1	204937351	204937513	GeneC|Exon_10	0	+	77	105
chr1	204937351	204937513	GeneC|Exon_10	0	+	78	101
chr1	204937351	204937513	GeneC|Exon_10	0	+	79	102
chr1	204937351	204937513	GeneC|Exon_10	0	+	80	102
chr1	204937351	204937513	GeneC|Exon_10	0	+	81	103
chr1	204937351	204937513	GeneC|Exon_10	0	+	82	105
chr1	204937351	204937513	GeneC|Exon_10	0	+	83	104
chr1	204937351	204937513	GeneC|Exon_10	0	+	84	107
chr1	204937351	204937513	GeneC|Exon_10	0	+	85	106
chr1	204937351	204937513	GeneC|Exon_10	0	+	86	107
chr1	204937351	204937513	GeneC|Exon_10	0	+	87	106
chr1	204937351	204937513	GeneC|Exon_10	0	+	88	106
chr1	204937351	204937513	GeneC|Exon_10	0	+	89	106
chr1	204937351	204937513	GeneC|Exon_10	0	+	90	106
chr1	204937351	204937513	GeneC|Exon_10	0	+	91	104
chr1	204937351	204937513	GeneC|Exon_10	0	+	92	105
chr1	204937351	204937513	GeneC|Exon_10	0	+	93	105
chr1	204937351	204937513	GeneC|Exon_10	0	+	94	106
chr1	204937351	204937513	GeneC|Exon_10	0	+	95	107
chr1	204937351	204937513	GeneC|Exon_10	0	+	96	108
chr1	204937351	204937513	GeneC|Exon_10	0	+	97	108
chr1	204937351	204937513	GeneC|Exon_10	0	+	98	108
chr1	204937351	204937513	GeneC|Exon_10	0	+	99	108
chr1	204937351	204937513	GeneC|Exon_10	0	+	100	110
chr1	204937351	204937513	GeneC|Exon_10	0	+	101	111
chr1	204937351	204937513	GeneC|Exon_10	0	+	102	111
chr1	204937351	204937513	GeneC|Exon_10	0	+	103	112
chr1	204937351	204937513	GeneC|Exon_10	0	+	104	113
chr1	204937351	204937513	GeneC|Exon_10	0	+	105	113
chr1	204937351	204937513	GeneC|Exon_10	0	+	106	115
chr1	204937351	204937513	GeneC|Exon_10	0	+	107	113
chr1	204937351	204937513	GeneC|Exon_10	0	+	108	113
chr1	204937351	204937513	GeneC|Exon_10	0	+	109	114
chr1	204937351	204937513	GeneC|Exon_10	0	+	110	115
chr1	204937351	204937513	GeneC|Exon_10	0	+	111	116
chr1	204937351	204937513	GeneC|Exon_10	0	+	112	117
chr1	204937351	204937513	GeneC|Exon_10	0	+	113	116
chr1	204937351	204937513	GeneC|Exon_10	0	+	114	117
chr1	204937351	204937513	GeneC|Exon_10	0	+	115	117
chr1	204937351	204937513	GeneC|Exon_10	0	+	116	119
chr1	204937351	204937513	GeneC|Exon_10	0	+	117	120
chr1	204937351	204937513	GeneC|Exon_10	0	+	118	120
chr1	204937351	204937513	GeneC|Exon_10	0	+	119	121
chr1	204937351	204937513	GeneC|Exon_10	0	+	120	123
chr1	204937351	204937513	GeneC|Exon_10	0	+	121	122
chr1	204937351	204937513	GeneC|Exon_10	0	+	122	121
chr1	204937351	204937513	GeneC|Exon_10	0	+	123	121
chr1	204937351	204937513	GeneC|Exon_10	0	+	124	121
chr1	204937351	204937513	GeneC|Exon_10	0	+	125	120
chr1	204937351	204937513	GeneC|Exon_10	0	+	126	119
chr1	204937351	204937513	GeneC|Exon_10	0	+	127	119
chr1	204937351	204937513	GeneC|Exon_10	0	+	128	118
chr1	204937351	204937513	GeneC|Exon_10	0	+	129	118
chr1	204937351	204937513	GeneC|Exon_10	0	+	130	118
chr1	204937351	204937513	GeneC|Exon_10	0	+	131	118
chr1	204937351	204937513	GeneC|Exon_10	0	+	132	118
chr1	204937351	204937513	GeneC|Exon_10	0	+	133	116
chr1	204937351	204937513	GeneC|Exon_10	0	+	134	117
chr1	204937351	204937513	GeneC|Exon_10	0	+	135	116
chr1	204937351	204937513	GeneC|Exon_10	0	+	136	117
chr1	204937351	204937513	GeneC|Exon_10	0	+	137	116
chr1	204937351	204937513	GeneC|Exon_10	0	+	138	115
chr1	204937351	204937513	GeneC|Exon_10	0	+	139	113
chr1	204937351	204937513	GeneC|Exon_10	0	+	140	113
[truncated: 156,337 more rows]
