# Supplementary material for: A Robust Protocol to Increase NimbleGen SeqCap EZ Multiplexing Capacity to 96 Samples
Source: PLoS One. 2015 Apr 14;10(4):e0123872. doi: 10.1371/journal.pone.0123872 (PMC4397063; doi:10.1371/journal.pone.0123872)
Supplement: S1 Dataset — (GZ) [file pone.0123872.s005.gz › Raw_Data/sampleI/sampleI.BaseCoverage.txt]

chr1	67861445	67861595	GeneS|SNP_2	0	+	1	127
chr1	67861445	67861595	GeneS|SNP_2	0	+	2	128
chr1	67861445	67861595	GeneS|SNP_2	0	+	3	128
chr1	67861445	67861595	GeneS|SNP_2	0	+	4	129
chr1	67861445	67861595	GeneS|SNP_2	0	+	5	129
chr1	67861445	67861595	GeneS|SNP_2	0	+	6	130
chr1	67861445	67861595	GeneS|SNP_2	0	+	7	130
chr1	67861445	67861595	GeneS|SNP_2	0	+	8	129
chr1	67861445	67861595	GeneS|SNP_2	0	+	9	127
chr1	67861445	67861595	GeneS|SNP_2	0	+	10	128
chr1	67861445	67861595	GeneS|SNP_2	0	+	11	128
chr1	67861445	67861595	GeneS|SNP_2	0	+	12	128
chr1	67861445	67861595	GeneS|SNP_2	0	+	13	129
chr1	67861445	67861595	GeneS|SNP_2	0	+	14	129
chr1	67861445	67861595	GeneS|SNP_2	0	+	15	130
chr1	67861445	67861595	GeneS|SNP_2	0	+	16	129
chr1	67861445	67861595	GeneS|SNP_2	0	+	17	131
chr1	67861445	67861595	GeneS|SNP_2	0	+	18	133
chr1	67861445	67861595	GeneS|SNP_2	0	+	19	133
chr1	67861445	67861595	GeneS|SNP_2	0	+	20	132
chr1	67861445	67861595	GeneS|SNP_2	0	+	21	133
chr1	67861445	67861595	GeneS|SNP_2	0	+	22	134
chr1	67861445	67861595	GeneS|SNP_2	0	+	23	135
chr1	67861445	67861595	GeneS|SNP_2	0	+	24	135
chr1	67861445	67861595	GeneS|SNP_2	0	+	25	134
chr1	67861445	67861595	GeneS|SNP_2	0	+	26	133
chr1	67861445	67861595	GeneS|SNP_2	0	+	27	135
chr1	67861445	67861595	GeneS|SNP_2	0	+	28	136
chr1	67861445	67861595	GeneS|SNP_2	0	+	29	137
chr1	67861445	67861595	GeneS|SNP_2	0	+	30	137
chr1	67861445	67861595	GeneS|SNP_2	0	+	31	137
chr1	67861445	67861595	GeneS|SNP_2	0	+	32	136
chr1	67861445	67861595	GeneS|SNP_2	0	+	33	136
chr1	67861445	67861595	GeneS|SNP_2	0	+	34	136
chr1	67861445	67861595	GeneS|SNP_2	0	+	35	136
chr1	67861445	67861595	GeneS|SNP_2	0	+	36	136
chr1	67861445	67861595	GeneS|SNP_2	0	+	37	138
chr1	67861445	67861595	GeneS|SNP_2	0	+	38	138
chr1	67861445	67861595	GeneS|SNP_2	0	+	39	138
chr1	67861445	67861595	GeneS|SNP_2	0	+	40	137
chr1	67861445	67861595	GeneS|SNP_2	0	+	41	135
chr1	67861445	67861595	GeneS|SNP_2	0	+	42	135
chr1	67861445	67861595	GeneS|SNP_2	0	+	43	135
chr1	67861445	67861595	GeneS|SNP_2	0	+	44	136
chr1	67861445	67861595	GeneS|SNP_2	0	+	45	138
chr1	67861445	67861595	GeneS|SNP_2	0	+	46	138
chr1	67861445	67861595	GeneS|SNP_2	0	+	47	139
chr1	67861445	67861595	GeneS|SNP_2	0	+	48	137
chr1	67861445	67861595	GeneS|SNP_2	0	+	49	137
chr1	67861445	67861595	GeneS|SNP_2	0	+	50	132
chr1	67861445	67861595	GeneS|SNP_2	0	+	51	130
chr1	67861445	67861595	GeneS|SNP_2	0	+	52	129
chr1	67861445	67861595	GeneS|SNP_2	0	+	53	128
chr1	67861445	67861595	GeneS|SNP_2	0	+	54	127
chr1	67861445	67861595	GeneS|SNP_2	0	+	55	128
chr1	67861445	67861595	GeneS|SNP_2	0	+	56	128
chr1	67861445	67861595	GeneS|SNP_2	0	+	57	130
chr1	67861445	67861595	GeneS|SNP_2	0	+	58	132
chr1	67861445	67861595	GeneS|SNP_2	0	+	59	130
chr1	67861445	67861595	GeneS|SNP_2	0	+	60	129
chr1	67861445	67861595	GeneS|SNP_2	0	+	61	130
chr1	67861445	67861595	GeneS|SNP_2	0	+	62	130
chr1	67861445	67861595	GeneS|SNP_2	0	+	63	131
chr1	67861445	67861595	GeneS|SNP_2	0	+	64	134
chr1	67861445	67861595	GeneS|SNP_2	0	+	65	134
chr1	67861445	67861595	GeneS|SNP_2	0	+	66	134
chr1	67861445	67861595	GeneS|SNP_2	0	+	67	132
chr1	67861445	67861595	GeneS|SNP_2	0	+	68	133
chr1	67861445	67861595	GeneS|SNP_2	0	+	69	132
chr1	67861445	67861595	GeneS|SNP_2	0	+	70	133
chr1	67861445	67861595	GeneS|SNP_2	0	+	71	133
chr1	67861445	67861595	GeneS|SNP_2	0	+	72	131
chr1	67861445	67861595	GeneS|SNP_2	0	+	73	130
chr1	67861445	67861595	GeneS|SNP_2	0	+	74	131
chr1	67861445	67861595	GeneS|SNP_2	0	+	75	131
chr1	67861445	67861595	GeneS|SNP_2	0	+	76	127
chr1	67861445	67861595	GeneS|SNP_2	0	+	77	129
chr1	67861445	67861595	GeneS|SNP_2	0	+	78	132
chr1	67861445	67861595	GeneS|SNP_2	0	+	79	132
chr1	67861445	67861595	GeneS|SNP_2	0	+	80	132
chr1	67861445	67861595	GeneS|SNP_2	0	+	81	133
chr1	67861445	67861595	GeneS|SNP_2	0	+	82	133
chr1	67861445	67861595	GeneS|SNP_2	0	+	83	133
chr1	67861445	67861595	GeneS|SNP_2	0	+	84	132
chr1	67861445	67861595	GeneS|SNP_2	0	+	85	135
chr1	67861445	67861595	GeneS|SNP_2	0	+	86	135
chr1	67861445	67861595	GeneS|SNP_2	0	+	87	135
chr1	67861445	67861595	GeneS|SNP_2	0	+	88	135
chr1	67861445	67861595	GeneS|SNP_2	0	+	89	136
chr1	67861445	67861595	GeneS|SNP_2	0	+	90	134
chr1	67861445	67861595	GeneS|SNP_2	0	+	91	136
chr1	67861445	67861595	GeneS|SNP_2	0	+	92	135
chr1	67861445	67861595	GeneS|SNP_2	0	+	93	135
chr1	67861445	67861595	GeneS|SNP_2	0	+	94	134
chr1	67861445	67861595	GeneS|SNP_2	0	+	95	134
chr1	67861445	67861595	GeneS|SNP_2	0	+	96	134
chr1	67861445	67861595	GeneS|SNP_2	0	+	97	134
chr1	67861445	67861595	GeneS|SNP_2	0	+	98	134
chr1	67861445	67861595	GeneS|SNP_2	0	+	99	134
chr1	67861445	67861595	GeneS|SNP_2	0	+	100	134
chr1	67861445	67861595	GeneS|SNP_2	0	+	101	133
chr1	67861445	67861595	GeneS|SNP_2	0	+	102	133
chr1	67861445	67861595	GeneS|SNP_2	0	+	103	133
chr1	67861445	67861595	GeneS|SNP_2	0	+	104	134
chr1	67861445	67861595	GeneS|SNP_2	0	+	105	133
chr1	67861445	67861595	GeneS|SNP_2	0	+	106	133
chr1	67861445	67861595	GeneS|SNP_2	0	+	107	133
chr1	67861445	67861595	GeneS|SNP_2	0	+	108	134
chr1	67861445	67861595	GeneS|SNP_2	0	+	109	131
chr1	67861445	67861595	GeneS|SNP_2	0	+	110	131
chr1	67861445	67861595	GeneS|SNP_2	0	+	111	130
chr1	67861445	67861595	GeneS|SNP_2	0	+	112	130
chr1	67861445	67861595	GeneS|SNP_2	0	+	113	129
chr1	67861445	67861595	GeneS|SNP_2	0	+	114	130
chr1	67861445	67861595	GeneS|SNP_2	0	+	115	130
chr1	67861445	67861595	GeneS|SNP_2	0	+	116	129
chr1	67861445	67861595	GeneS|SNP_2	0	+	117	129
chr1	67861445	67861595	GeneS|SNP_2	0	+	118	129
chr1	67861445	67861595	GeneS|SNP_2	0	+	119	129
chr1	67861445	67861595	GeneS|SNP_2	0	+	120	127
chr1	67861445	67861595	GeneS|SNP_2	0	+	121	126
chr1	67861445	67861595	GeneS|SNP_2	0	+	122	125
chr1	67861445	67861595	GeneS|SNP_2	0	+	123	125
chr1	67861445	67861595	GeneS|SNP_2	0	+	124	122
chr1	67861445	67861595	GeneS|SNP_2	0	+	125	119
chr1	67861445	67861595	GeneS|SNP_2	0	+	126	116
chr1	67861445	67861595	GeneS|SNP_2	0	+	127	120
chr1	67861445	67861595	GeneS|SNP_2	0	+	128	121
chr1	67861445	67861595	GeneS|SNP_2	0	+	129	122
chr1	67861445	67861595	GeneS|SNP_2	0	+	130	117
chr1	67861445	67861595	GeneS|SNP_2	0	+	131	120
chr1	67861445	67861595	GeneS|SNP_2	0	+	132	121
chr1	67861445	67861595	GeneS|SNP_2	0	+	133	120
chr1	67861445	67861595	GeneS|SNP_2	0	+	134	120
chr1	67861445	67861595	GeneS|SNP_2	0	+	135	120
chr1	67861445	67861595	GeneS|SNP_2	0	+	136	120
chr1	67861445	67861595	GeneS|SNP_2	0	+	137	121
chr1	67861445	67861595	GeneS|SNP_2	0	+	138	122
chr1	67861445	67861595	GeneS|SNP_2	0	+	139	119
chr1	67861445	67861595	GeneS|SNP_2	0	+	140	119
chr1	67861445	67861595	GeneS|SNP_2	0	+	141	115
chr1	67861445	67861595	GeneS|SNP_2	0	+	142	117
chr1	67861445	67861595	GeneS|SNP_2	0	+	143	115
chr1	67861445	67861595	GeneS|SNP_2	0	+	144	113
chr1	67861445	67861595	GeneS|SNP_2	0	+	145	113
chr1	67861445	67861595	GeneS|SNP_2	0	+	146	112
chr1	67861445	67861595	GeneS|SNP_2	0	+	147	112
chr1	67861445	67861595	GeneS|SNP_2	0	+	148	112
chr1	67861445	67861595	GeneS|SNP_2	0	+	149	112
chr1	67861445	67861595	GeneS|SNP_2	0	+	150	112
chr1	179520431	179520581	GeneS|SNP_1	0	+	1	131
chr1	179520431	179520581	GeneS|SNP_1	0	+	2	129
chr1	179520431	179520581	GeneS|SNP_1	0	+	3	130
chr1	179520431	179520581	GeneS|SNP_1	0	+	4	132
chr1	179520431	179520581	GeneS|SNP_1	0	+	5	135
chr1	179520431	179520581	GeneS|SNP_1	0	+	6	133
chr1	179520431	179520581	GeneS|SNP_1	0	+	7	133
chr1	179520431	179520581	GeneS|SNP_1	0	+	8	134
chr1	179520431	179520581	GeneS|SNP_1	0	+	9	133
chr1	179520431	179520581	GeneS|SNP_1	0	+	10	133
chr1	179520431	179520581	GeneS|SNP_1	0	+	11	136
chr1	179520431	179520581	GeneS|SNP_1	0	+	12	136
chr1	179520431	179520581	GeneS|SNP_1	0	+	13	136
chr1	179520431	179520581	GeneS|SNP_1	0	+	14	137
chr1	179520431	179520581	GeneS|SNP_1	0	+	15	139
chr1	179520431	179520581	GeneS|SNP_1	0	+	16	139
chr1	179520431	179520581	GeneS|SNP_1	0	+	17	141
chr1	179520431	179520581	GeneS|SNP_1	0	+	18	141
chr1	179520431	179520581	GeneS|SNP_1	0	+	19	140
chr1	179520431	179520581	GeneS|SNP_1	0	+	20	139
chr1	179520431	179520581	GeneS|SNP_1	0	+	21	139
chr1	179520431	179520581	GeneS|SNP_1	0	+	22	139
chr1	179520431	179520581	GeneS|SNP_1	0	+	23	137
chr1	179520431	179520581	GeneS|SNP_1	0	+	24	137
chr1	179520431	179520581	GeneS|SNP_1	0	+	25	135
chr1	179520431	179520581	GeneS|SNP_1	0	+	26	136
chr1	179520431	179520581	GeneS|SNP_1	0	+	27	138
chr1	179520431	179520581	GeneS|SNP_1	0	+	28	138
chr1	179520431	179520581	GeneS|SNP_1	0	+	29	137
chr1	179520431	179520581	GeneS|SNP_1	0	+	30	138
chr1	179520431	179520581	GeneS|SNP_1	0	+	31	138
chr1	179520431	179520581	GeneS|SNP_1	0	+	32	138
chr1	179520431	179520581	GeneS|SNP_1	0	+	33	142
chr1	179520431	179520581	GeneS|SNP_1	0	+	34	141
chr1	179520431	179520581	GeneS|SNP_1	0	+	35	140
chr1	179520431	179520581	GeneS|SNP_1	0	+	36	139
chr1	179520431	179520581	GeneS|SNP_1	0	+	37	140
chr1	179520431	179520581	GeneS|SNP_1	0	+	38	140
chr1	179520431	179520581	GeneS|SNP_1	0	+	39	140
chr1	179520431	179520581	GeneS|SNP_1	0	+	40	140
chr1	179520431	179520581	GeneS|SNP_1	0	+	41	141
chr1	179520431	179520581	GeneS|SNP_1	0	+	42	142
chr1	179520431	179520581	GeneS|SNP_1	0	+	43	142
chr1	179520431	179520581	GeneS|SNP_1	0	+	44	142
chr1	179520431	179520581	GeneS|SNP_1	0	+	45	143
chr1	179520431	179520581	GeneS|SNP_1	0	+	46	144
chr1	179520431	179520581	GeneS|SNP_1	0	+	47	143
chr1	179520431	179520581	GeneS|SNP_1	0	+	48	145
chr1	179520431	179520581	GeneS|SNP_1	0	+	49	146
chr1	179520431	179520581	GeneS|SNP_1	0	+	50	145
chr1	179520431	179520581	GeneS|SNP_1	0	+	51	144
chr1	179520431	179520581	GeneS|SNP_1	0	+	52	140
chr1	179520431	179520581	GeneS|SNP_1	0	+	53	140
chr1	179520431	179520581	GeneS|SNP_1	0	+	54	140
chr1	179520431	179520581	GeneS|SNP_1	0	+	55	137
chr1	179520431	179520581	GeneS|SNP_1	0	+	56	137
chr1	179520431	179520581	GeneS|SNP_1	0	+	57	139
chr1	179520431	179520581	GeneS|SNP_1	0	+	58	139
chr1	179520431	179520581	GeneS|SNP_1	0	+	59	141
chr1	179520431	179520581	GeneS|SNP_1	0	+	60	140
chr1	179520431	179520581	GeneS|SNP_1	0	+	61	138
chr1	179520431	179520581	GeneS|SNP_1	0	+	62	136
chr1	179520431	179520581	GeneS|SNP_1	0	+	63	136
chr1	179520431	179520581	GeneS|SNP_1	0	+	64	136
chr1	179520431	179520581	GeneS|SNP_1	0	+	65	135
chr1	179520431	179520581	GeneS|SNP_1	0	+	66	136
chr1	179520431	179520581	GeneS|SNP_1	0	+	67	136
chr1	179520431	179520581	GeneS|SNP_1	0	+	68	138
chr1	179520431	179520581	GeneS|SNP_1	0	+	69	136
chr1	179520431	179520581	GeneS|SNP_1	0	+	70	137
chr1	179520431	179520581	GeneS|SNP_1	0	+	71	135
chr1	179520431	179520581	GeneS|SNP_1	0	+	72	135
chr1	179520431	179520581	GeneS|SNP_1	0	+	73	137
chr1	179520431	179520581	GeneS|SNP_1	0	+	74	136
chr1	179520431	179520581	GeneS|SNP_1	0	+	75	137
chr1	179520431	179520581	GeneS|SNP_1	0	+	76	134
chr1	179520431	179520581	GeneS|SNP_1	0	+	77	135
chr1	179520431	179520581	GeneS|SNP_1	0	+	78	135
chr1	179520431	179520581	GeneS|SNP_1	0	+	79	134
chr1	179520431	179520581	GeneS|SNP_1	0	+	80	134
chr1	179520431	179520581	GeneS|SNP_1	0	+	81	134
chr1	179520431	179520581	GeneS|SNP_1	0	+	82	132
chr1	179520431	179520581	GeneS|SNP_1	0	+	83	132
chr1	179520431	179520581	GeneS|SNP_1	0	+	84	132
chr1	179520431	179520581	GeneS|SNP_1	0	+	85	132
chr1	179520431	179520581	GeneS|SNP_1	0	+	86	132
chr1	179520431	179520581	GeneS|SNP_1	0	+	87	130
chr1	179520431	179520581	GeneS|SNP_1	0	+	88	131
chr1	179520431	179520581	GeneS|SNP_1	0	+	89	132
chr1	179520431	179520581	GeneS|SNP_1	0	+	90	134
chr1	179520431	179520581	GeneS|SNP_1	0	+	91	133
chr1	179520431	179520581	GeneS|SNP_1	0	+	92	136
chr1	179520431	179520581	GeneS|SNP_1	0	+	93	136
chr1	179520431	179520581	GeneS|SNP_1	0	+	94	137
chr1	179520431	179520581	GeneS|SNP_1	0	+	95	136
chr1	179520431	179520581	GeneS|SNP_1	0	+	96	137
chr1	179520431	179520581	GeneS|SNP_1	0	+	97	138
chr1	179520431	179520581	GeneS|SNP_1	0	+	98	139
chr1	179520431	179520581	GeneS|SNP_1	0	+	99	139
chr1	179520431	179520581	GeneS|SNP_1	0	+	100	138
chr1	179520431	179520581	GeneS|SNP_1	0	+	101	140
chr1	179520431	179520581	GeneS|SNP_1	0	+	102	140
chr1	179520431	179520581	GeneS|SNP_1	0	+	103	139
chr1	179520431	179520581	GeneS|SNP_1	0	+	104	138
chr1	179520431	179520581	GeneS|SNP_1	0	+	105	136
chr1	179520431	179520581	GeneS|SNP_1	0	+	106	136
chr1	179520431	179520581	GeneS|SNP_1	0	+	107	134
chr1	179520431	179520581	GeneS|SNP_1	0	+	108	133
chr1	179520431	179520581	GeneS|SNP_1	0	+	109	133
chr1	179520431	179520581	GeneS|SNP_1	0	+	110	132
chr1	179520431	179520581	GeneS|SNP_1	0	+	111	133
chr1	179520431	179520581	GeneS|SNP_1	0	+	112	134
chr1	179520431	179520581	GeneS|SNP_1	0	+	113	134
chr1	179520431	179520581	GeneS|SNP_1	0	+	114	135
chr1	179520431	179520581	GeneS|SNP_1	0	+	115	134
chr1	179520431	179520581	GeneS|SNP_1	0	+	116	135
chr1	179520431	179520581	GeneS|SNP_1	0	+	117	135
chr1	179520431	179520581	GeneS|SNP_1	0	+	118	134
chr1	179520431	179520581	GeneS|SNP_1	0	+	119	133
chr1	179520431	179520581	GeneS|SNP_1	0	+	120	133
chr1	179520431	179520581	GeneS|SNP_1	0	+	121	135
chr1	179520431	179520581	GeneS|SNP_1	0	+	122	136
chr1	179520431	179520581	GeneS|SNP_1	0	+	123	136
chr1	179520431	179520581	GeneS|SNP_1	0	+	124	136
chr1	179520431	179520581	GeneS|SNP_1	0	+	125	136
chr1	179520431	179520581	GeneS|SNP_1	0	+	126	135
chr1	179520431	179520581	GeneS|SNP_1	0	+	127	136
chr1	179520431	179520581	GeneS|SNP_1	0	+	128	137
chr1	179520431	179520581	GeneS|SNP_1	0	+	129	136
chr1	179520431	179520581	GeneS|SNP_1	0	+	130	134
chr1	179520431	179520581	GeneS|SNP_1	0	+	131	133
chr1	179520431	179520581	GeneS|SNP_1	0	+	132	133
chr1	179520431	179520581	GeneS|SNP_1	0	+	133	135
chr1	179520431	179520581	GeneS|SNP_1	0	+	134	133
chr1	179520431	179520581	GeneS|SNP_1	0	+	135	133
chr1	179520431	179520581	GeneS|SNP_1	0	+	136	131
chr1	179520431	179520581	GeneS|SNP_1	0	+	137	131
chr1	179520431	179520581	GeneS|SNP_1	0	+	138	132
chr1	179520431	179520581	GeneS|SNP_1	0	+	139	132
chr1	179520431	179520581	GeneS|SNP_1	0	+	140	128
chr1	179520431	179520581	GeneS|SNP_1	0	+	141	129
chr1	179520431	179520581	GeneS|SNP_1	0	+	142	129
chr1	179520431	179520581	GeneS|SNP_1	0	+	143	128
chr1	179520431	179520581	GeneS|SNP_1	0	+	144	128
chr1	179520431	179520581	GeneS|SNP_1	0	+	145	126
chr1	179520431	179520581	GeneS|SNP_1	0	+	146	126
chr1	179520431	179520581	GeneS|SNP_1	0	+	147	126
chr1	179520431	179520581	GeneS|SNP_1	0	+	148	130
chr1	179520431	179520581	GeneS|SNP_1	0	+	149	130
chr1	179520431	179520581	GeneS|SNP_1	0	+	150	130
chr1	204797731	204797935	GeneC|Exon_1	0	+	1	9
chr1	204797731	204797935	GeneC|Exon_1	0	+	2	9
chr1	204797731	204797935	GeneC|Exon_1	0	+	3	9
chr1	204797731	204797935	GeneC|Exon_1	0	+	4	9
chr1	204797731	204797935	GeneC|Exon_1	0	+	5	9
chr1	204797731	204797935	GeneC|Exon_1	0	+	6	9
chr1	204797731	204797935	GeneC|Exon_1	0	+	7	9
chr1	204797731	204797935	GeneC|Exon_1	0	+	8	9
chr1	204797731	204797935	GeneC|Exon_1	0	+	9	9
chr1	204797731	204797935	GeneC|Exon_1	0	+	10	9
chr1	204797731	204797935	GeneC|Exon_1	0	+	11	9
chr1	204797731	204797935	GeneC|Exon_1	0	+	12	9
chr1	204797731	204797935	GeneC|Exon_1	0	+	13	9
chr1	204797731	204797935	GeneC|Exon_1	0	+	14	9
chr1	204797731	204797935	GeneC|Exon_1	0	+	15	9
chr1	204797731	204797935	GeneC|Exon_1	0	+	16	9
chr1	204797731	204797935	GeneC|Exon_1	0	+	17	9
chr1	204797731	204797935	GeneC|Exon_1	0	+	18	9
chr1	204797731	204797935	GeneC|Exon_1	0	+	19	9
chr1	204797731	204797935	GeneC|Exon_1	0	+	20	9
chr1	204797731	204797935	GeneC|Exon_1	0	+	21	9
chr1	204797731	204797935	GeneC|Exon_1	0	+	22	9
chr1	204797731	204797935	GeneC|Exon_1	0	+	23	10
chr1	204797731	204797935	GeneC|Exon_1	0	+	24	10
chr1	204797731	204797935	GeneC|Exon_1	0	+	25	10
chr1	204797731	204797935	GeneC|Exon_1	0	+	26	10
chr1	204797731	204797935	GeneC|Exon_1	0	+	27	10
chr1	204797731	204797935	GeneC|Exon_1	0	+	28	10
chr1	204797731	204797935	GeneC|Exon_1	0	+	29	10
chr1	204797731	204797935	GeneC|Exon_1	0	+	30	11
chr1	204797731	204797935	GeneC|Exon_1	0	+	31	11
chr1	204797731	204797935	GeneC|Exon_1	0	+	32	11
chr1	204797731	204797935	GeneC|Exon_1	0	+	33	11
chr1	204797731	204797935	GeneC|Exon_1	0	+	34	11
chr1	204797731	204797935	GeneC|Exon_1	0	+	35	11
chr1	204797731	204797935	GeneC|Exon_1	0	+	36	11
chr1	204797731	204797935	GeneC|Exon_1	0	+	37	11
chr1	204797731	204797935	GeneC|Exon_1	0	+	38	11
chr1	204797731	204797935	GeneC|Exon_1	0	+	39	11
chr1	204797731	204797935	GeneC|Exon_1	0	+	40	11
chr1	204797731	204797935	GeneC|Exon_1	0	+	41	11
chr1	204797731	204797935	GeneC|Exon_1	0	+	42	12
chr1	204797731	204797935	GeneC|Exon_1	0	+	43	12
chr1	204797731	204797935	GeneC|Exon_1	0	+	44	12
chr1	204797731	204797935	GeneC|Exon_1	0	+	45	12
chr1	204797731	204797935	GeneC|Exon_1	0	+	46	12
chr1	204797731	204797935	GeneC|Exon_1	0	+	47	12
chr1	204797731	204797935	GeneC|Exon_1	0	+	48	12
chr1	204797731	204797935	GeneC|Exon_1	0	+	49	13
chr1	204797731	204797935	GeneC|Exon_1	0	+	50	13
chr1	204797731	204797935	GeneC|Exon_1	0	+	51	13
chr1	204797731	204797935	GeneC|Exon_1	0	+	52	13
chr1	204797731	204797935	GeneC|Exon_1	0	+	53	13
chr1	204797731	204797935	GeneC|Exon_1	0	+	54	14
chr1	204797731	204797935	GeneC|Exon_1	0	+	55	15
chr1	204797731	204797935	GeneC|Exon_1	0	+	56	15
chr1	204797731	204797935	GeneC|Exon_1	0	+	57	15
chr1	204797731	204797935	GeneC|Exon_1	0	+	58	15
chr1	204797731	204797935	GeneC|Exon_1	0	+	59	16
chr1	204797731	204797935	GeneC|Exon_1	0	+	60	17
chr1	204797731	204797935	GeneC|Exon_1	0	+	61	17
chr1	204797731	204797935	GeneC|Exon_1	0	+	62	17
chr1	204797731	204797935	GeneC|Exon_1	0	+	63	17
chr1	204797731	204797935	GeneC|Exon_1	0	+	64	17
chr1	204797731	204797935	GeneC|Exon_1	0	+	65	17
chr1	204797731	204797935	GeneC|Exon_1	0	+	66	17
chr1	204797731	204797935	GeneC|Exon_1	0	+	67	17
chr1	204797731	204797935	GeneC|Exon_1	0	+	68	17
chr1	204797731	204797935	GeneC|Exon_1	0	+	69	17
chr1	204797731	204797935	GeneC|Exon_1	0	+	70	17
chr1	204797731	204797935	GeneC|Exon_1	0	+	71	17
chr1	204797731	204797935	GeneC|Exon_1	0	+	72	17
chr1	204797731	204797935	GeneC|Exon_1	0	+	73	17
chr1	204797731	204797935	GeneC|Exon_1	0	+	74	17
chr1	204797731	204797935	GeneC|Exon_1	0	+	75	17
chr1	204797731	204797935	GeneC|Exon_1	0	+	76	17
chr1	204797731	204797935	GeneC|Exon_1	0	+	77	17
chr1	204797731	204797935	GeneC|Exon_1	0	+	78	17
chr1	204797731	204797935	GeneC|Exon_1	0	+	79	17
chr1	204797731	204797935	GeneC|Exon_1	0	+	80	19
chr1	204797731	204797935	GeneC|Exon_1	0	+	81	19
chr1	204797731	204797935	GeneC|Exon_1	0	+	82	19
chr1	204797731	204797935	GeneC|Exon_1	0	+	83	21
chr1	204797731	204797935	GeneC|Exon_1	0	+	84	21
chr1	204797731	204797935	GeneC|Exon_1	0	+	85	22
chr1	204797731	204797935	GeneC|Exon_1	0	+	86	22
chr1	204797731	204797935	GeneC|Exon_1	0	+	87	22
chr1	204797731	204797935	GeneC|Exon_1	0	+	88	20
chr1	204797731	204797935	GeneC|Exon_1	0	+	89	20
chr1	204797731	204797935	GeneC|Exon_1	0	+	90	20
chr1	204797731	204797935	GeneC|Exon_1	0	+	91	22
chr1	204797731	204797935	GeneC|Exon_1	0	+	92	22
chr1	204797731	204797935	GeneC|Exon_1	0	+	93	22
chr1	204797731	204797935	GeneC|Exon_1	0	+	94	22
chr1	204797731	204797935	GeneC|Exon_1	0	+	95	22
chr1	204797731	204797935	GeneC|Exon_1	0	+	96	22
chr1	204797731	204797935	GeneC|Exon_1	0	+	97	22
chr1	204797731	204797935	GeneC|Exon_1	0	+	98	23
chr1	204797731	204797935	GeneC|Exon_1	0	+	99	23
chr1	204797731	204797935	GeneC|Exon_1	0	+	100	23
chr1	204797731	204797935	GeneC|Exon_1	0	+	101	24
chr1	204797731	204797935	GeneC|Exon_1	0	+	102	23
chr1	204797731	204797935	GeneC|Exon_1	0	+	103	23
chr1	204797731	204797935	GeneC|Exon_1	0	+	104	24
chr1	204797731	204797935	GeneC|Exon_1	0	+	105	25
chr1	204797731	204797935	GeneC|Exon_1	0	+	106	25
chr1	204797731	204797935	GeneC|Exon_1	0	+	107	26
chr1	204797731	204797935	GeneC|Exon_1	0	+	108	26
chr1	204797731	204797935	GeneC|Exon_1	0	+	109	26
chr1	204797731	204797935	GeneC|Exon_1	0	+	110	26
chr1	204797731	204797935	GeneC|Exon_1	0	+	111	26
chr1	204797731	204797935	GeneC|Exon_1	0	+	112	27
chr1	204797731	204797935	GeneC|Exon_1	0	+	113	28
chr1	204797731	204797935	GeneC|Exon_1	0	+	114	29
chr1	204797731	204797935	GeneC|Exon_1	0	+	115	29
chr1	204797731	204797935	GeneC|Exon_1	0	+	116	28
chr1	204797731	204797935	GeneC|Exon_1	0	+	117	29
chr1	204797731	204797935	GeneC|Exon_1	0	+	118	29
chr1	204797731	204797935	GeneC|Exon_1	0	+	119	29
chr1	204797731	204797935	GeneC|Exon_1	0	+	120	29
chr1	204797731	204797935	GeneC|Exon_1	0	+	121	29
chr1	204797731	204797935	GeneC|Exon_1	0	+	122	29
chr1	204797731	204797935	GeneC|Exon_1	0	+	123	29
chr1	204797731	204797935	GeneC|Exon_1	0	+	124	29
chr1	204797731	204797935	GeneC|Exon_1	0	+	125	28
chr1	204797731	204797935	GeneC|Exon_1	0	+	126	27
chr1	204797731	204797935	GeneC|Exon_1	0	+	127	26
chr1	204797731	204797935	GeneC|Exon_1	0	+	128	27
chr1	204797731	204797935	GeneC|Exon_1	0	+	129	28
chr1	204797731	204797935	GeneC|Exon_1	0	+	130	28
chr1	204797731	204797935	GeneC|Exon_1	0	+	131	29
chr1	204797731	204797935	GeneC|Exon_1	0	+	132	29
chr1	204797731	204797935	GeneC|Exon_1	0	+	133	29
chr1	204797731	204797935	GeneC|Exon_1	0	+	134	29
chr1	204797731	204797935	GeneC|Exon_1	0	+	135	29
chr1	204797731	204797935	GeneC|Exon_1	0	+	136	29
chr1	204797731	204797935	GeneC|Exon_1	0	+	137	28
chr1	204797731	204797935	GeneC|Exon_1	0	+	138	28
chr1	204797731	204797935	GeneC|Exon_1	0	+	139	29
chr1	204797731	204797935	GeneC|Exon_1	0	+	140	30
chr1	204797731	204797935	GeneC|Exon_1	0	+	141	30
chr1	204797731	204797935	GeneC|Exon_1	0	+	142	30
chr1	204797731	204797935	GeneC|Exon_1	0	+	143	30
chr1	204797731	204797935	GeneC|Exon_1	0	+	144	31
chr1	204797731	204797935	GeneC|Exon_1	0	+	145	30
chr1	204797731	204797935	GeneC|Exon_1	0	+	146	30
chr1	204797731	204797935	GeneC|Exon_1	0	+	147	30
chr1	204797731	204797935	GeneC|Exon_1	0	+	148	30
chr1	204797731	204797935	GeneC|Exon_1	0	+	149	31
chr1	204797731	204797935	GeneC|Exon_1	0	+	150	31
chr1	204797731	204797935	GeneC|Exon_1	0	+	151	35
chr1	204797731	204797935	GeneC|Exon_1	0	+	152	35
chr1	204797731	204797935	GeneC|Exon_1	0	+	153	35
chr1	204797731	204797935	GeneC|Exon_1	0	+	154	35
chr1	204797731	204797935	GeneC|Exon_1	0	+	155	36
chr1	204797731	204797935	GeneC|Exon_1	0	+	156	36
chr1	204797731	204797935	GeneC|Exon_1	0	+	157	36
chr1	204797731	204797935	GeneC|Exon_1	0	+	158	36
chr1	204797731	204797935	GeneC|Exon_1	0	+	159	36
chr1	204797731	204797935	GeneC|Exon_1	0	+	160	36
chr1	204797731	204797935	GeneC|Exon_1	0	+	161	36
chr1	204797731	204797935	GeneC|Exon_1	0	+	162	36
chr1	204797731	204797935	GeneC|Exon_1	0	+	163	36
chr1	204797731	204797935	GeneC|Exon_1	0	+	164	36
chr1	204797731	204797935	GeneC|Exon_1	0	+	165	36
chr1	204797731	204797935	GeneC|Exon_1	0	+	166	36
chr1	204797731	204797935	GeneC|Exon_1	0	+	167	36
chr1	204797731	204797935	GeneC|Exon_1	0	+	168	35
chr1	204797731	204797935	GeneC|Exon_1	0	+	169	35
chr1	204797731	204797935	GeneC|Exon_1	0	+	170	36
chr1	204797731	204797935	GeneC|Exon_1	0	+	171	36
chr1	204797731	204797935	GeneC|Exon_1	0	+	172	36
chr1	204797731	204797935	GeneC|Exon_1	0	+	173	37
chr1	204797731	204797935	GeneC|Exon_1	0	+	174	37
chr1	204797731	204797935	GeneC|Exon_1	0	+	175	38
chr1	204797731	204797935	GeneC|Exon_1	0	+	176	38
chr1	204797731	204797935	GeneC|Exon_1	0	+	177	38
chr1	204797731	204797935	GeneC|Exon_1	0	+	178	37
chr1	204797731	204797935	GeneC|Exon_1	0	+	179	37
chr1	204797731	204797935	GeneC|Exon_1	0	+	180	37
chr1	204797731	204797935	GeneC|Exon_1	0	+	181	37
chr1	204797731	204797935	GeneC|Exon_1	0	+	182	37
chr1	204797731	204797935	GeneC|Exon_1	0	+	183	38
chr1	204797731	204797935	GeneC|Exon_1	0	+	184	38
chr1	204797731	204797935	GeneC|Exon_1	0	+	185	39
chr1	204797731	204797935	GeneC|Exon_1	0	+	186	39
chr1	204797731	204797935	GeneC|Exon_1	0	+	187	39
chr1	204797731	204797935	GeneC|Exon_1	0	+	188	41
chr1	204797731	204797935	GeneC|Exon_1	0	+	189	41
chr1	204797731	204797935	GeneC|Exon_1	0	+	190	41
chr1	204797731	204797935	GeneC|Exon_1	0	+	191	41
chr1	204797731	204797935	GeneC|Exon_1	0	+	192	41
chr1	204797731	204797935	GeneC|Exon_1	0	+	193	41
chr1	204797731	204797935	GeneC|Exon_1	0	+	194	41
chr1	204797731	204797935	GeneC|Exon_1	0	+	195	41
chr1	204797731	204797935	GeneC|Exon_1	0	+	196	41
chr1	204797731	204797935	GeneC|Exon_1	0	+	197	41
chr1	204797731	204797935	GeneC|Exon_1	0	+	198	41
chr1	204797731	204797935	GeneC|Exon_1	0	+	199	41
chr1	204797731	204797935	GeneC|Exon_1	0	+	200	40
chr1	204797731	204797935	GeneC|Exon_1	0	+	201	40
chr1	204797731	204797935	GeneC|Exon_1	0	+	202	40
chr1	204797731	204797935	GeneC|Exon_1	0	+	203	40
chr1	204797731	204797935	GeneC|Exon_1	0	+	204	40
chr1	204889734	204889893	GeneC|Exon_2	0	+	1	90
chr1	204889734	204889893	GeneC|Exon_2	0	+	2	92
chr1	204889734	204889893	GeneC|Exon_2	0	+	3	92
chr1	204889734	204889893	GeneC|Exon_2	0	+	4	94
chr1	204889734	204889893	GeneC|Exon_2	0	+	5	95
chr1	204889734	204889893	GeneC|Exon_2	0	+	6	96
chr1	204889734	204889893	GeneC|Exon_2	0	+	7	95
chr1	204889734	204889893	GeneC|Exon_2	0	+	8	95
chr1	204889734	204889893	GeneC|Exon_2	0	+	9	96
chr1	204889734	204889893	GeneC|Exon_2	0	+	10	98
chr1	204889734	204889893	GeneC|Exon_2	0	+	11	98
chr1	204889734	204889893	GeneC|Exon_2	0	+	12	98
chr1	204889734	204889893	GeneC|Exon_2	0	+	13	98
chr1	204889734	204889893	GeneC|Exon_2	0	+	14	101
chr1	204889734	204889893	GeneC|Exon_2	0	+	15	101
chr1	204889734	204889893	GeneC|Exon_2	0	+	16	101
chr1	204889734	204889893	GeneC|Exon_2	0	+	17	102
chr1	204889734	204889893	GeneC|Exon_2	0	+	18	104
chr1	204889734	204889893	GeneC|Exon_2	0	+	19	105
chr1	204889734	204889893	GeneC|Exon_2	0	+	20	105
chr1	204889734	204889893	GeneC|Exon_2	0	+	21	106
chr1	204889734	204889893	GeneC|Exon_2	0	+	22	105
chr1	204889734	204889893	GeneC|Exon_2	0	+	23	105
chr1	204889734	204889893	GeneC|Exon_2	0	+	24	108
chr1	204889734	204889893	GeneC|Exon_2	0	+	25	109
chr1	204889734	204889893	GeneC|Exon_2	0	+	26	110
chr1	204889734	204889893	GeneC|Exon_2	0	+	27	110
chr1	204889734	204889893	GeneC|Exon_2	0	+	28	110
chr1	204889734	204889893	GeneC|Exon_2	0	+	29	110
chr1	204889734	204889893	GeneC|Exon_2	0	+	30	111
chr1	204889734	204889893	GeneC|Exon_2	0	+	31	110
chr1	204889734	204889893	GeneC|Exon_2	0	+	32	109
chr1	204889734	204889893	GeneC|Exon_2	0	+	33	111
chr1	204889734	204889893	GeneC|Exon_2	0	+	34	114
chr1	204889734	204889893	GeneC|Exon_2	0	+	35	114
chr1	204889734	204889893	GeneC|Exon_2	0	+	36	113
chr1	204889734	204889893	GeneC|Exon_2	0	+	37	113
chr1	204889734	204889893	GeneC|Exon_2	0	+	38	114
chr1	204889734	204889893	GeneC|Exon_2	0	+	39	114
chr1	204889734	204889893	GeneC|Exon_2	0	+	40	114
chr1	204889734	204889893	GeneC|Exon_2	0	+	41	113
chr1	204889734	204889893	GeneC|Exon_2	0	+	42	112
chr1	204889734	204889893	GeneC|Exon_2	0	+	43	113
chr1	204889734	204889893	GeneC|Exon_2	0	+	44	114
chr1	204889734	204889893	GeneC|Exon_2	0	+	45	113
chr1	204889734	204889893	GeneC|Exon_2	0	+	46	115
chr1	204889734	204889893	GeneC|Exon_2	0	+	47	113
chr1	204889734	204889893	GeneC|Exon_2	0	+	48	111
chr1	204889734	204889893	GeneC|Exon_2	0	+	49	112
chr1	204889734	204889893	GeneC|Exon_2	0	+	50	110
chr1	204889734	204889893	GeneC|Exon_2	0	+	51	110
chr1	204889734	204889893	GeneC|Exon_2	0	+	52	110
chr1	204889734	204889893	GeneC|Exon_2	0	+	53	111
chr1	204889734	204889893	GeneC|Exon_2	0	+	54	111
chr1	204889734	204889893	GeneC|Exon_2	0	+	55	112
chr1	204889734	204889893	GeneC|Exon_2	0	+	56	110
chr1	204889734	204889893	GeneC|Exon_2	0	+	57	110
chr1	204889734	204889893	GeneC|Exon_2	0	+	58	111
chr1	204889734	204889893	GeneC|Exon_2	0	+	59	111
chr1	204889734	204889893	GeneC|Exon_2	0	+	60	112
chr1	204889734	204889893	GeneC|Exon_2	0	+	61	113
chr1	204889734	204889893	GeneC|Exon_2	0	+	62	114
chr1	204889734	204889893	GeneC|Exon_2	0	+	63	114
chr1	204889734	204889893	GeneC|Exon_2	0	+	64	114
chr1	204889734	204889893	GeneC|Exon_2	0	+	65	116
chr1	204889734	204889893	GeneC|Exon_2	0	+	66	118
chr1	204889734	204889893	GeneC|Exon_2	0	+	67	119
chr1	204889734	204889893	GeneC|Exon_2	0	+	68	119
chr1	204889734	204889893	GeneC|Exon_2	0	+	69	119
chr1	204889734	204889893	GeneC|Exon_2	0	+	70	119
chr1	204889734	204889893	GeneC|Exon_2	0	+	71	117
chr1	204889734	204889893	GeneC|Exon_2	0	+	72	118
chr1	204889734	204889893	GeneC|Exon_2	0	+	73	121
chr1	204889734	204889893	GeneC|Exon_2	0	+	74	120
chr1	204889734	204889893	GeneC|Exon_2	0	+	75	119
chr1	204889734	204889893	GeneC|Exon_2	0	+	76	118
chr1	204889734	204889893	GeneC|Exon_2	0	+	77	119
chr1	204889734	204889893	GeneC|Exon_2	0	+	78	116
chr1	204889734	204889893	GeneC|Exon_2	0	+	79	115
chr1	204889734	204889893	GeneC|Exon_2	0	+	80	116
chr1	204889734	204889893	GeneC|Exon_2	0	+	81	117
chr1	204889734	204889893	GeneC|Exon_2	0	+	82	117
chr1	204889734	204889893	GeneC|Exon_2	0	+	83	117
chr1	204889734	204889893	GeneC|Exon_2	0	+	84	118
chr1	204889734	204889893	GeneC|Exon_2	0	+	85	119
chr1	204889734	204889893	GeneC|Exon_2	0	+	86	120
chr1	204889734	204889893	GeneC|Exon_2	0	+	87	120
chr1	204889734	204889893	GeneC|Exon_2	0	+	88	117
chr1	204889734	204889893	GeneC|Exon_2	0	+	89	116
chr1	204889734	204889893	GeneC|Exon_2	0	+	90	116
chr1	204889734	204889893	GeneC|Exon_2	0	+	91	116
chr1	204889734	204889893	GeneC|Exon_2	0	+	92	116
chr1	204889734	204889893	GeneC|Exon_2	0	+	93	118
chr1	204889734	204889893	GeneC|Exon_2	0	+	94	119
chr1	204889734	204889893	GeneC|Exon_2	0	+	95	117
chr1	204889734	204889893	GeneC|Exon_2	0	+	96	117
chr1	204889734	204889893	GeneC|Exon_2	0	+	97	118
chr1	204889734	204889893	GeneC|Exon_2	0	+	98	118
chr1	204889734	204889893	GeneC|Exon_2	0	+	99	118
chr1	204889734	204889893	GeneC|Exon_2	0	+	100	119
chr1	204889734	204889893	GeneC|Exon_2	0	+	101	118
chr1	204889734	204889893	GeneC|Exon_2	0	+	102	117
chr1	204889734	204889893	GeneC|Exon_2	0	+	103	117
chr1	204889734	204889893	GeneC|Exon_2	0	+	104	119
chr1	204889734	204889893	GeneC|Exon_2	0	+	105	117
chr1	204889734	204889893	GeneC|Exon_2	0	+	106	117
chr1	204889734	204889893	GeneC|Exon_2	0	+	107	116
chr1	204889734	204889893	GeneC|Exon_2	0	+	108	117
chr1	204889734	204889893	GeneC|Exon_2	0	+	109	116
chr1	204889734	204889893	GeneC|Exon_2	0	+	110	117
chr1	204889734	204889893	GeneC|Exon_2	0	+	111	117
chr1	204889734	204889893	GeneC|Exon_2	0	+	112	118
chr1	204889734	204889893	GeneC|Exon_2	0	+	113	118
chr1	204889734	204889893	GeneC|Exon_2	0	+	114	118
chr1	204889734	204889893	GeneC|Exon_2	0	+	115	119
chr1	204889734	204889893	GeneC|Exon_2	0	+	116	120
chr1	204889734	204889893	GeneC|Exon_2	0	+	117	119
chr1	204889734	204889893	GeneC|Exon_2	0	+	118	119
chr1	204889734	204889893	GeneC|Exon_2	0	+	119	119
chr1	204889734	204889893	GeneC|Exon_2	0	+	120	120
chr1	204889734	204889893	GeneC|Exon_2	0	+	121	120
chr1	204889734	204889893	GeneC|Exon_2	0	+	122	119
chr1	204889734	204889893	GeneC|Exon_2	0	+	123	120
chr1	204889734	204889893	GeneC|Exon_2	0	+	124	120
chr1	204889734	204889893	GeneC|Exon_2	0	+	125	119
chr1	204889734	204889893	GeneC|Exon_2	0	+	126	120
chr1	204889734	204889893	GeneC|Exon_2	0	+	127	117
chr1	204889734	204889893	GeneC|Exon_2	0	+	128	114
chr1	204889734	204889893	GeneC|Exon_2	0	+	129	114
chr1	204889734	204889893	GeneC|Exon_2	0	+	130	115
chr1	204889734	204889893	GeneC|Exon_2	0	+	131	115
chr1	204889734	204889893	GeneC|Exon_2	0	+	132	115
chr1	204889734	204889893	GeneC|Exon_2	0	+	133	116
chr1	204889734	204889893	GeneC|Exon_2	0	+	134	117
chr1	204889734	204889893	GeneC|Exon_2	0	+	135	115
chr1	204889734	204889893	GeneC|Exon_2	0	+	136	114
chr1	204889734	204889893	GeneC|Exon_2	0	+	137	116
chr1	204889734	204889893	GeneC|Exon_2	0	+	138	116
chr1	204889734	204889893	GeneC|Exon_2	0	+	139	117
chr1	204889734	204889893	GeneC|Exon_2	0	+	140	117
chr1	204889734	204889893	GeneC|Exon_2	0	+	141	117
chr1	204889734	204889893	GeneC|Exon_2	0	+	142	117
chr1	204889734	204889893	GeneC|Exon_2	0	+	143	116
chr1	204889734	204889893	GeneC|Exon_2	0	+	144	114
chr1	204889734	204889893	GeneC|Exon_2	0	+	145	112
chr1	204889734	204889893	GeneC|Exon_2	0	+	146	112
chr1	204889734	204889893	GeneC|Exon_2	0	+	147	112
chr1	204889734	204889893	GeneC|Exon_2	0	+	148	112
chr1	204889734	204889893	GeneC|Exon_2	0	+	149	109
chr1	204889734	204889893	GeneC|Exon_2	0	+	150	109
chr1	204889734	204889893	GeneC|Exon_2	0	+	151	111
chr1	204889734	204889893	GeneC|Exon_2	0	+	152	111
chr1	204889734	204889893	GeneC|Exon_2	0	+	153	108
chr1	204889734	204889893	GeneC|Exon_2	0	+	154	106
chr1	204889734	204889893	GeneC|Exon_2	0	+	155	103
chr1	204889734	204889893	GeneC|Exon_2	0	+	156	102
chr1	204889734	204889893	GeneC|Exon_2	0	+	157	101
chr1	204889734	204889893	GeneC|Exon_2	0	+	158	101
chr1	204889734	204889893	GeneC|Exon_2	0	+	159	101
chr1	204913328	204913559	GeneC|Exon_3	0	+	1	121
chr1	204913328	204913559	GeneC|Exon_3	0	+	2	122
chr1	204913328	204913559	GeneC|Exon_3	0	+	3	122
chr1	204913328	204913559	GeneC|Exon_3	0	+	4	123
chr1	204913328	204913559	GeneC|Exon_3	0	+	5	124
chr1	204913328	204913559	GeneC|Exon_3	0	+	6	125
chr1	204913328	204913559	GeneC|Exon_3	0	+	7	125
chr1	204913328	204913559	GeneC|Exon_3	0	+	8	126
chr1	204913328	204913559	GeneC|Exon_3	0	+	9	126
chr1	204913328	204913559	GeneC|Exon_3	0	+	10	125
chr1	204913328	204913559	GeneC|Exon_3	0	+	11	125
chr1	204913328	204913559	GeneC|Exon_3	0	+	12	129
chr1	204913328	204913559	GeneC|Exon_3	0	+	13	129
chr1	204913328	204913559	GeneC|Exon_3	0	+	14	129
chr1	204913328	204913559	GeneC|Exon_3	0	+	15	128
chr1	204913328	204913559	GeneC|Exon_3	0	+	16	130
chr1	204913328	204913559	GeneC|Exon_3	0	+	17	130
chr1	204913328	204913559	GeneC|Exon_3	0	+	18	130
chr1	204913328	204913559	GeneC|Exon_3	0	+	19	132
chr1	204913328	204913559	GeneC|Exon_3	0	+	20	132
chr1	204913328	204913559	GeneC|Exon_3	0	+	21	130
chr1	204913328	204913559	GeneC|Exon_3	0	+	22	132
chr1	204913328	204913559	GeneC|Exon_3	0	+	23	132
chr1	204913328	204913559	GeneC|Exon_3	0	+	24	132
chr1	204913328	204913559	GeneC|Exon_3	0	+	25	134
chr1	204913328	204913559	GeneC|Exon_3	0	+	26	135
chr1	204913328	204913559	GeneC|Exon_3	0	+	27	135
chr1	204913328	204913559	GeneC|Exon_3	0	+	28	135
chr1	204913328	204913559	GeneC|Exon_3	0	+	29	136
chr1	204913328	204913559	GeneC|Exon_3	0	+	30	136
chr1	204913328	204913559	GeneC|Exon_3	0	+	31	136
chr1	204913328	204913559	GeneC|Exon_3	0	+	32	136
chr1	204913328	204913559	GeneC|Exon_3	0	+	33	136
chr1	204913328	204913559	GeneC|Exon_3	0	+	34	135
chr1	204913328	204913559	GeneC|Exon_3	0	+	35	136
chr1	204913328	204913559	GeneC|Exon_3	0	+	36	136
chr1	204913328	204913559	GeneC|Exon_3	0	+	37	138
chr1	204913328	204913559	GeneC|Exon_3	0	+	38	138
chr1	204913328	204913559	GeneC|Exon_3	0	+	39	140
chr1	204913328	204913559	GeneC|Exon_3	0	+	40	145
chr1	204913328	204913559	GeneC|Exon_3	0	+	41	144
chr1	204913328	204913559	GeneC|Exon_3	0	+	42	143
chr1	204913328	204913559	GeneC|Exon_3	0	+	43	143
chr1	204913328	204913559	GeneC|Exon_3	0	+	44	142
chr1	204913328	204913559	GeneC|Exon_3	0	+	45	140
chr1	204913328	204913559	GeneC|Exon_3	0	+	46	143
chr1	204913328	204913559	GeneC|Exon_3	0	+	47	145
chr1	204913328	204913559	GeneC|Exon_3	0	+	48	145
chr1	204913328	204913559	GeneC|Exon_3	0	+	49	147
chr1	204913328	204913559	GeneC|Exon_3	0	+	50	147
chr1	204913328	204913559	GeneC|Exon_3	0	+	51	149
chr1	204913328	204913559	GeneC|Exon_3	0	+	52	151
chr1	204913328	204913559	GeneC|Exon_3	0	+	53	153
chr1	204913328	204913559	GeneC|Exon_3	0	+	54	152
chr1	204913328	204913559	GeneC|Exon_3	0	+	55	153
chr1	204913328	204913559	GeneC|Exon_3	0	+	56	154
chr1	204913328	204913559	GeneC|Exon_3	0	+	57	152
chr1	204913328	204913559	GeneC|Exon_3	0	+	58	151
chr1	204913328	204913559	GeneC|Exon_3	0	+	59	150
chr1	204913328	204913559	GeneC|Exon_3	0	+	60	148
chr1	204913328	204913559	GeneC|Exon_3	0	+	61	148
chr1	204913328	204913559	GeneC|Exon_3	0	+	62	151
chr1	204913328	204913559	GeneC|Exon_3	0	+	63	154
chr1	204913328	204913559	GeneC|Exon_3	0	+	64	157
chr1	204913328	204913559	GeneC|Exon_3	0	+	65	158
chr1	204913328	204913559	GeneC|Exon_3	0	+	66	158
chr1	204913328	204913559	GeneC|Exon_3	0	+	67	159
chr1	204913328	204913559	GeneC|Exon_3	0	+	68	160
chr1	204913328	204913559	GeneC|Exon_3	0	+	69	160
chr1	204913328	204913559	GeneC|Exon_3	0	+	70	159
chr1	204913328	204913559	GeneC|Exon_3	0	+	71	159
chr1	204913328	204913559	GeneC|Exon_3	0	+	72	160
chr1	204913328	204913559	GeneC|Exon_3	0	+	73	161
chr1	204913328	204913559	GeneC|Exon_3	0	+	74	160
chr1	204913328	204913559	GeneC|Exon_3	0	+	75	159
chr1	204913328	204913559	GeneC|Exon_3	0	+	76	160
chr1	204913328	204913559	GeneC|Exon_3	0	+	77	160
chr1	204913328	204913559	GeneC|Exon_3	0	+	78	158
chr1	204913328	204913559	GeneC|Exon_3	0	+	79	158
chr1	204913328	204913559	GeneC|Exon_3	0	+	80	157
chr1	204913328	204913559	GeneC|Exon_3	0	+	81	154
chr1	204913328	204913559	GeneC|Exon_3	0	+	82	151
chr1	204913328	204913559	GeneC|Exon_3	0	+	83	150
chr1	204913328	204913559	GeneC|Exon_3	0	+	84	150
chr1	204913328	204913559	GeneC|Exon_3	0	+	85	153
chr1	204913328	204913559	GeneC|Exon_3	0	+	86	151
chr1	204913328	204913559	GeneC|Exon_3	0	+	87	151
chr1	204913328	204913559	GeneC|Exon_3	0	+	88	149
chr1	204913328	204913559	GeneC|Exon_3	0	+	89	147
chr1	204913328	204913559	GeneC|Exon_3	0	+	90	148
chr1	204913328	204913559	GeneC|Exon_3	0	+	91	150
chr1	204913328	204913559	GeneC|Exon_3	0	+	92	151
chr1	204913328	204913559	GeneC|Exon_3	0	+	93	152
chr1	204913328	204913559	GeneC|Exon_3	0	+	94	151
chr1	204913328	204913559	GeneC|Exon_3	0	+	95	153
chr1	204913328	204913559	GeneC|Exon_3	0	+	96	151
chr1	204913328	204913559	GeneC|Exon_3	0	+	97	150
chr1	204913328	204913559	GeneC|Exon_3	0	+	98	150
chr1	204913328	204913559	GeneC|Exon_3	0	+	99	150
chr1	204913328	204913559	GeneC|Exon_3	0	+	100	152
chr1	204913328	204913559	GeneC|Exon_3	0	+	101	156
chr1	204913328	204913559	GeneC|Exon_3	0	+	102	156
chr1	204913328	204913559	GeneC|Exon_3	0	+	103	156
chr1	204913328	204913559	GeneC|Exon_3	0	+	104	154
chr1	204913328	204913559	GeneC|Exon_3	0	+	105	153
chr1	204913328	204913559	GeneC|Exon_3	0	+	106	155
chr1	204913328	204913559	GeneC|Exon_3	0	+	107	154
chr1	204913328	204913559	GeneC|Exon_3	0	+	108	153
chr1	204913328	204913559	GeneC|Exon_3	0	+	109	153
chr1	204913328	204913559	GeneC|Exon_3	0	+	110	155
chr1	204913328	204913559	GeneC|Exon_3	0	+	111	156
chr1	204913328	204913559	GeneC|Exon_3	0	+	112	155
chr1	204913328	204913559	GeneC|Exon_3	0	+	113	159
chr1	204913328	204913559	GeneC|Exon_3	0	+	114	160
chr1	204913328	204913559	GeneC|Exon_3	0	+	115	154
chr1	204913328	204913559	GeneC|Exon_3	0	+	116	155
chr1	204913328	204913559	GeneC|Exon_3	0	+	117	156
chr1	204913328	204913559	GeneC|Exon_3	0	+	118	154
chr1	204913328	204913559	GeneC|Exon_3	0	+	119	151
chr1	204913328	204913559	GeneC|Exon_3	0	+	120	150
chr1	204913328	204913559	GeneC|Exon_3	0	+	121	149
chr1	204913328	204913559	GeneC|Exon_3	0	+	122	145
chr1	204913328	204913559	GeneC|Exon_3	0	+	123	145
chr1	204913328	204913559	GeneC|Exon_3	0	+	124	145
chr1	204913328	204913559	GeneC|Exon_3	0	+	125	145
chr1	204913328	204913559	GeneC|Exon_3	0	+	126	144
chr1	204913328	204913559	GeneC|Exon_3	0	+	127	146
chr1	204913328	204913559	GeneC|Exon_3	0	+	128	147
chr1	204913328	204913559	GeneC|Exon_3	0	+	129	147
chr1	204913328	204913559	GeneC|Exon_3	0	+	130	147
chr1	204913328	204913559	GeneC|Exon_3	0	+	131	148
chr1	204913328	204913559	GeneC|Exon_3	0	+	132	148
chr1	204913328	204913559	GeneC|Exon_3	0	+	133	146
chr1	204913328	204913559	GeneC|Exon_3	0	+	134	147
chr1	204913328	204913559	GeneC|Exon_3	0	+	135	146
chr1	204913328	204913559	GeneC|Exon_3	0	+	136	147
chr1	204913328	204913559	GeneC|Exon_3	0	+	137	148
chr1	204913328	204913559	GeneC|Exon_3	0	+	138	149
chr1	204913328	204913559	GeneC|Exon_3	0	+	139	148
chr1	204913328	204913559	GeneC|Exon_3	0	+	140	148
chr1	204913328	204913559	GeneC|Exon_3	0	+	141	149
chr1	204913328	204913559	GeneC|Exon_3	0	+	142	151
chr1	204913328	204913559	GeneC|Exon_3	0	+	143	151
chr1	204913328	204913559	GeneC|Exon_3	0	+	144	151
chr1	204913328	204913559	GeneC|Exon_3	0	+	145	152
chr1	204913328	204913559	GeneC|Exon_3	0	+	146	150
chr1	204913328	204913559	GeneC|Exon_3	0	+	147	151
chr1	204913328	204913559	GeneC|Exon_3	0	+	148	153
chr1	204913328	204913559	GeneC|Exon_3	0	+	149	151
chr1	204913328	204913559	GeneC|Exon_3	0	+	150	150
chr1	204913328	204913559	GeneC|Exon_3	0	+	151	150
chr1	204913328	204913559	GeneC|Exon_3	0	+	152	152
chr1	204913328	204913559	GeneC|Exon_3	0	+	153	152
chr1	204913328	204913559	GeneC|Exon_3	0	+	154	152
chr1	204913328	204913559	GeneC|Exon_3	0	+	155	152
chr1	204913328	204913559	GeneC|Exon_3	0	+	156	152
chr1	204913328	204913559	GeneC|Exon_3	0	+	157	152
chr1	204913328	204913559	GeneC|Exon_3	0	+	158	152
chr1	204913328	204913559	GeneC|Exon_3	0	+	159	151
chr1	204913328	204913559	GeneC|Exon_3	0	+	160	151
chr1	204913328	204913559	GeneC|Exon_3	0	+	161	151
chr1	204913328	204913559	GeneC|Exon_3	0	+	162	150
chr1	204913328	204913559	GeneC|Exon_3	0	+	163	146
chr1	204913328	204913559	GeneC|Exon_3	0	+	164	146
chr1	204913328	204913559	GeneC|Exon_3	0	+	165	147
chr1	204913328	204913559	GeneC|Exon_3	0	+	166	148
chr1	204913328	204913559	GeneC|Exon_3	0	+	167	146
chr1	204913328	204913559	GeneC|Exon_3	0	+	168	147
chr1	204913328	204913559	GeneC|Exon_3	0	+	169	148
chr1	204913328	204913559	GeneC|Exon_3	0	+	170	145
chr1	204913328	204913559	GeneC|Exon_3	0	+	171	145
chr1	204913328	204913559	GeneC|Exon_3	0	+	172	147
chr1	204913328	204913559	GeneC|Exon_3	0	+	173	146
chr1	204913328	204913559	GeneC|Exon_3	0	+	174	144
chr1	204913328	204913559	GeneC|Exon_3	0	+	175	142
chr1	204913328	204913559	GeneC|Exon_3	0	+	176	140
chr1	204913328	204913559	GeneC|Exon_3	0	+	177	139
chr1	204913328	204913559	GeneC|Exon_3	0	+	178	140
chr1	204913328	204913559	GeneC|Exon_3	0	+	179	139
chr1	204913328	204913559	GeneC|Exon_3	0	+	180	137
chr1	204913328	204913559	GeneC|Exon_3	0	+	181	136
chr1	204913328	204913559	GeneC|Exon_3	0	+	182	137
chr1	204913328	204913559	GeneC|Exon_3	0	+	183	136
chr1	204913328	204913559	GeneC|Exon_3	0	+	184	135
chr1	204913328	204913559	GeneC|Exon_3	0	+	185	138
chr1	204913328	204913559	GeneC|Exon_3	0	+	186	137
chr1	204913328	204913559	GeneC|Exon_3	0	+	187	138
chr1	204913328	204913559	GeneC|Exon_3	0	+	188	135
chr1	204913328	204913559	GeneC|Exon_3	0	+	189	135
chr1	204913328	204913559	GeneC|Exon_3	0	+	190	133
chr1	204913328	204913559	GeneC|Exon_3	0	+	191	132
chr1	204913328	204913559	GeneC|Exon_3	0	+	192	133
chr1	204913328	204913559	GeneC|Exon_3	0	+	193	133
chr1	204913328	204913559	GeneC|Exon_3	0	+	194	134
chr1	204913328	204913559	GeneC|Exon_3	0	+	195	134
chr1	204913328	204913559	GeneC|Exon_3	0	+	196	134
chr1	204913328	204913559	GeneC|Exon_3	0	+	197	133
chr1	204913328	204913559	GeneC|Exon_3	0	+	198	131
chr1	204913328	204913559	GeneC|Exon_3	0	+	199	130
chr1	204913328	204913559	GeneC|Exon_3	0	+	200	128
chr1	204913328	204913559	GeneC|Exon_3	0	+	201	128
chr1	204913328	204913559	GeneC|Exon_3	0	+	202	127
chr1	204913328	204913559	GeneC|Exon_3	0	+	203	127
chr1	204913328	204913559	GeneC|Exon_3	0	+	204	127
chr1	204913328	204913559	GeneC|Exon_3	0	+	205	127
chr1	204913328	204913559	GeneC|Exon_3	0	+	206	127
chr1	204913328	204913559	GeneC|Exon_3	0	+	207	126
chr1	204913328	204913559	GeneC|Exon_3	0	+	208	125
chr1	204913328	204913559	GeneC|Exon_3	0	+	209	125
chr1	204913328	204913559	GeneC|Exon_3	0	+	210	126
chr1	204913328	204913559	GeneC|Exon_3	0	+	211	126
chr1	204913328	204913559	GeneC|Exon_3	0	+	212	125
chr1	204913328	204913559	GeneC|Exon_3	0	+	213	124
chr1	204913328	204913559	GeneC|Exon_3	0	+	214	119
chr1	204913328	204913559	GeneC|Exon_3	0	+	215	119
chr1	204913328	204913559	GeneC|Exon_3	0	+	216	118
chr1	204913328	204913559	GeneC|Exon_3	0	+	217	116
chr1	204913328	204913559	GeneC|Exon_3	0	+	218	116
chr1	204913328	204913559	GeneC|Exon_3	0	+	219	115
chr1	204913328	204913559	GeneC|Exon_3	0	+	220	115
chr1	204913328	204913559	GeneC|Exon_3	0	+	221	115
chr1	204913328	204913559	GeneC|Exon_3	0	+	222	117
chr1	204913328	204913559	GeneC|Exon_3	0	+	223	117
chr1	204913328	204913559	GeneC|Exon_3	0	+	224	116
chr1	204913328	204913559	GeneC|Exon_3	0	+	225	116
chr1	204913328	204913559	GeneC|Exon_3	0	+	226	116
chr1	204913328	204913559	GeneC|Exon_3	0	+	227	116
chr1	204913328	204913559	GeneC|Exon_3	0	+	228	116
chr1	204913328	204913559	GeneC|Exon_3	0	+	229	115
chr1	204913328	204913559	GeneC|Exon_3	0	+	230	113
chr1	204913328	204913559	GeneC|Exon_3	0	+	231	114
chr1	204919659	204919727	GeneC|Exon_4	0	+	1	116
chr1	204919659	204919727	GeneC|Exon_4	0	+	2	117
chr1	204919659	204919727	GeneC|Exon_4	0	+	3	117
chr1	204919659	204919727	GeneC|Exon_4	0	+	4	118
chr1	204919659	204919727	GeneC|Exon_4	0	+	5	118
chr1	204919659	204919727	GeneC|Exon_4	0	+	6	117
chr1	204919659	204919727	GeneC|Exon_4	0	+	7	118
chr1	204919659	204919727	GeneC|Exon_4	0	+	8	117
chr1	204919659	204919727	GeneC|Exon_4	0	+	9	117
chr1	204919659	204919727	GeneC|Exon_4	0	+	10	118
chr1	204919659	204919727	GeneC|Exon_4	0	+	11	119
chr1	204919659	204919727	GeneC|Exon_4	0	+	12	119
chr1	204919659	204919727	GeneC|Exon_4	0	+	13	119
chr1	204919659	204919727	GeneC|Exon_4	0	+	14	119
chr1	204919659	204919727	GeneC|Exon_4	0	+	15	119
chr1	204919659	204919727	GeneC|Exon_4	0	+	16	119
chr1	204919659	204919727	GeneC|Exon_4	0	+	17	121
chr1	204919659	204919727	GeneC|Exon_4	0	+	18	121
chr1	204919659	204919727	GeneC|Exon_4	0	+	19	122
chr1	204919659	204919727	GeneC|Exon_4	0	+	20	120
chr1	204919659	204919727	GeneC|Exon_4	0	+	21	119
chr1	204919659	204919727	GeneC|Exon_4	0	+	22	119
chr1	204919659	204919727	GeneC|Exon_4	0	+	23	121
chr1	204919659	204919727	GeneC|Exon_4	0	+	24	121
chr1	204919659	204919727	GeneC|Exon_4	0	+	25	121
chr1	204919659	204919727	GeneC|Exon_4	0	+	26	124
chr1	204919659	204919727	GeneC|Exon_4	0	+	27	123
chr1	204919659	204919727	GeneC|Exon_4	0	+	28	123
chr1	204919659	204919727	GeneC|Exon_4	0	+	29	123
chr1	204919659	204919727	GeneC|Exon_4	0	+	30	124
chr1	204919659	204919727	GeneC|Exon_4	0	+	31	125
chr1	204919659	204919727	GeneC|Exon_4	0	+	32	125
chr1	204919659	204919727	GeneC|Exon_4	0	+	33	122
chr1	204919659	204919727	GeneC|Exon_4	0	+	34	122
chr1	204919659	204919727	GeneC|Exon_4	0	+	35	124
chr1	204919659	204919727	GeneC|Exon_4	0	+	36	124
chr1	204919659	204919727	GeneC|Exon_4	0	+	37	122
chr1	204919659	204919727	GeneC|Exon_4	0	+	38	122
chr1	204919659	204919727	GeneC|Exon_4	0	+	39	120
chr1	204919659	204919727	GeneC|Exon_4	0	+	40	120
chr1	204919659	204919727	GeneC|Exon_4	0	+	41	120
chr1	204919659	204919727	GeneC|Exon_4	0	+	42	121
chr1	204919659	204919727	GeneC|Exon_4	0	+	43	123
chr1	204919659	204919727	GeneC|Exon_4	0	+	44	125
chr1	204919659	204919727	GeneC|Exon_4	0	+	45	126
chr1	204919659	204919727	GeneC|Exon_4	0	+	46	128
chr1	204919659	204919727	GeneC|Exon_4	0	+	47	128
chr1	204919659	204919727	GeneC|Exon_4	0	+	48	127
chr1	204919659	204919727	GeneC|Exon_4	0	+	49	128
chr1	204919659	204919727	GeneC|Exon_4	0	+	50	128
chr1	204919659	204919727	GeneC|Exon_4	0	+	51	130
chr1	204919659	204919727	GeneC|Exon_4	0	+	52	135
chr1	204919659	204919727	GeneC|Exon_4	0	+	53	134
chr1	204919659	204919727	GeneC|Exon_4	0	+	54	134
chr1	204919659	204919727	GeneC|Exon_4	0	+	55	134
chr1	204919659	204919727	GeneC|Exon_4	0	+	56	136
chr1	204919659	204919727	GeneC|Exon_4	0	+	57	136
chr1	204919659	204919727	GeneC|Exon_4	0	+	58	139
chr1	204919659	204919727	GeneC|Exon_4	0	+	59	140
chr1	204919659	204919727	GeneC|Exon_4	0	+	60	141
chr1	204919659	204919727	GeneC|Exon_4	0	+	61	141
chr1	204919659	204919727	GeneC|Exon_4	0	+	62	139
chr1	204919659	204919727	GeneC|Exon_4	0	+	63	140
chr1	204919659	204919727	GeneC|Exon_4	0	+	64	141
chr1	204919659	204919727	GeneC|Exon_4	0	+	65	143
chr1	204919659	204919727	GeneC|Exon_4	0	+	66	144
chr1	204919659	204919727	GeneC|Exon_4	0	+	67	143
chr1	204919659	204919727	GeneC|Exon_4	0	+	68	140
chr1	204921113	204921269	GeneC|Exon_5	0	+	1	85
chr1	204921113	204921269	GeneC|Exon_5	0	+	2	85
chr1	204921113	204921269	GeneC|Exon_5	0	+	3	86
chr1	204921113	204921269	GeneC|Exon_5	0	+	4	89
chr1	204921113	204921269	GeneC|Exon_5	0	+	5	89
chr1	204921113	204921269	GeneC|Exon_5	0	+	6	90
chr1	204921113	204921269	GeneC|Exon_5	0	+	7	92
chr1	204921113	204921269	GeneC|Exon_5	0	+	8	92
chr1	204921113	204921269	GeneC|Exon_5	0	+	9	94
chr1	204921113	204921269	GeneC|Exon_5	0	+	10	94
chr1	204921113	204921269	GeneC|Exon_5	0	+	11	93
chr1	204921113	204921269	GeneC|Exon_5	0	+	12	94
chr1	204921113	204921269	GeneC|Exon_5	0	+	13	98
chr1	204921113	204921269	GeneC|Exon_5	0	+	14	98
chr1	204921113	204921269	GeneC|Exon_5	0	+	15	99
chr1	204921113	204921269	GeneC|Exon_5	0	+	16	101
chr1	204921113	204921269	GeneC|Exon_5	0	+	17	102
chr1	204921113	204921269	GeneC|Exon_5	0	+	18	102
chr1	204921113	204921269	GeneC|Exon_5	0	+	19	104
chr1	204921113	204921269	GeneC|Exon_5	0	+	20	104
chr1	204921113	204921269	GeneC|Exon_5	0	+	21	105
chr1	204921113	204921269	GeneC|Exon_5	0	+	22	106
chr1	204921113	204921269	GeneC|Exon_5	0	+	23	106
chr1	204921113	204921269	GeneC|Exon_5	0	+	24	105
chr1	204921113	204921269	GeneC|Exon_5	0	+	25	104
chr1	204921113	204921269	GeneC|Exon_5	0	+	26	105
chr1	204921113	204921269	GeneC|Exon_5	0	+	27	104
chr1	204921113	204921269	GeneC|Exon_5	0	+	28	106
chr1	204921113	204921269	GeneC|Exon_5	0	+	29	107
chr1	204921113	204921269	GeneC|Exon_5	0	+	30	111
chr1	204921113	204921269	GeneC|Exon_5	0	+	31	113
chr1	204921113	204921269	GeneC|Exon_5	0	+	32	113
chr1	204921113	204921269	GeneC|Exon_5	0	+	33	114
chr1	204921113	204921269	GeneC|Exon_5	0	+	34	115
chr1	204921113	204921269	GeneC|Exon_5	0	+	35	116
chr1	204921113	204921269	GeneC|Exon_5	0	+	36	118
chr1	204921113	204921269	GeneC|Exon_5	0	+	37	122
chr1	204921113	204921269	GeneC|Exon_5	0	+	38	122
chr1	204921113	204921269	GeneC|Exon_5	0	+	39	125
chr1	204921113	204921269	GeneC|Exon_5	0	+	40	124
chr1	204921113	204921269	GeneC|Exon_5	0	+	41	126
chr1	204921113	204921269	GeneC|Exon_5	0	+	42	128
chr1	204921113	204921269	GeneC|Exon_5	0	+	43	128
chr1	204921113	204921269	GeneC|Exon_5	0	+	44	129
chr1	204921113	204921269	GeneC|Exon_5	0	+	45	129
chr1	204921113	204921269	GeneC|Exon_5	0	+	46	127
chr1	204921113	204921269	GeneC|Exon_5	0	+	47	127
chr1	204921113	204921269	GeneC|Exon_5	0	+	48	127
chr1	204921113	204921269	GeneC|Exon_5	0	+	49	126
chr1	204921113	204921269	GeneC|Exon_5	0	+	50	124
chr1	204921113	204921269	GeneC|Exon_5	0	+	51	125
chr1	204921113	204921269	GeneC|Exon_5	0	+	52	125
chr1	204921113	204921269	GeneC|Exon_5	0	+	53	126
chr1	204921113	204921269	GeneC|Exon_5	0	+	54	127
chr1	204921113	204921269	GeneC|Exon_5	0	+	55	124
chr1	204921113	204921269	GeneC|Exon_5	0	+	56	124
chr1	204921113	204921269	GeneC|Exon_5	0	+	57	127
chr1	204921113	204921269	GeneC|Exon_5	0	+	58	128
chr1	204921113	204921269	GeneC|Exon_5	0	+	59	130
chr1	204921113	204921269	GeneC|Exon_5	0	+	60	129
chr1	204921113	204921269	GeneC|Exon_5	0	+	61	130
chr1	204921113	204921269	GeneC|Exon_5	0	+	62	131
chr1	204921113	204921269	GeneC|Exon_5	0	+	63	129
chr1	204921113	204921269	GeneC|Exon_5	0	+	64	129
chr1	204921113	204921269	GeneC|Exon_5	0	+	65	126
chr1	204921113	204921269	GeneC|Exon_5	0	+	66	126
chr1	204921113	204921269	GeneC|Exon_5	0	+	67	127
chr1	204921113	204921269	GeneC|Exon_5	0	+	68	127
chr1	204921113	204921269	GeneC|Exon_5	0	+	69	129
chr1	204921113	204921269	GeneC|Exon_5	0	+	70	132
chr1	204921113	204921269	GeneC|Exon_5	0	+	71	132
chr1	204921113	204921269	GeneC|Exon_5	0	+	72	133
chr1	204921113	204921269	GeneC|Exon_5	0	+	73	135
chr1	204921113	204921269	GeneC|Exon_5	0	+	74	134
chr1	204921113	204921269	GeneC|Exon_5	0	+	75	132
chr1	204921113	204921269	GeneC|Exon_5	0	+	76	133
chr1	204921113	204921269	GeneC|Exon_5	0	+	77	134
chr1	204921113	204921269	GeneC|Exon_5	0	+	78	135
chr1	204921113	204921269	GeneC|Exon_5	0	+	79	135
chr1	204921113	204921269	GeneC|Exon_5	0	+	80	136
chr1	204921113	204921269	GeneC|Exon_5	0	+	81	136
chr1	204921113	204921269	GeneC|Exon_5	0	+	82	136
chr1	204921113	204921269	GeneC|Exon_5	0	+	83	137
chr1	204921113	204921269	GeneC|Exon_5	0	+	84	138
chr1	204921113	204921269	GeneC|Exon_5	0	+	85	137
chr1	204921113	204921269	GeneC|Exon_5	0	+	86	137
chr1	204921113	204921269	GeneC|Exon_5	0	+	87	137
chr1	204921113	204921269	GeneC|Exon_5	0	+	88	138
chr1	204921113	204921269	GeneC|Exon_5	0	+	89	137
chr1	204921113	204921269	GeneC|Exon_5	0	+	90	136
chr1	204921113	204921269	GeneC|Exon_5	0	+	91	136
chr1	204921113	204921269	GeneC|Exon_5	0	+	92	133
chr1	204921113	204921269	GeneC|Exon_5	0	+	93	134
chr1	204921113	204921269	GeneC|Exon_5	0	+	94	135
chr1	204921113	204921269	GeneC|Exon_5	0	+	95	138
chr1	204921113	204921269	GeneC|Exon_5	0	+	96	138
chr1	204921113	204921269	GeneC|Exon_5	0	+	97	139
chr1	204921113	204921269	GeneC|Exon_5	0	+	98	139
chr1	204921113	204921269	GeneC|Exon_5	0	+	99	139
chr1	204921113	204921269	GeneC|Exon_5	0	+	100	140
chr1	204921113	204921269	GeneC|Exon_5	0	+	101	141
chr1	204921113	204921269	GeneC|Exon_5	0	+	102	141
chr1	204921113	204921269	GeneC|Exon_5	0	+	103	142
chr1	204921113	204921269	GeneC|Exon_5	0	+	104	143
chr1	204921113	204921269	GeneC|Exon_5	0	+	105	142
chr1	204921113	204921269	GeneC|Exon_5	0	+	106	143
chr1	204921113	204921269	GeneC|Exon_5	0	+	107	143
chr1	204921113	204921269	GeneC|Exon_5	0	+	108	144
chr1	204921113	204921269	GeneC|Exon_5	0	+	109	144
chr1	204921113	204921269	GeneC|Exon_5	0	+	110	143
chr1	204921113	204921269	GeneC|Exon_5	0	+	111	145
chr1	204921113	204921269	GeneC|Exon_5	0	+	112	146
chr1	204921113	204921269	GeneC|Exon_5	0	+	113	147
chr1	204921113	204921269	GeneC|Exon_5	0	+	114	146
chr1	204921113	204921269	GeneC|Exon_5	0	+	115	146
chr1	204921113	204921269	GeneC|Exon_5	0	+	116	147
chr1	204921113	204921269	GeneC|Exon_5	0	+	117	148
chr1	204921113	204921269	GeneC|Exon_5	0	+	118	148
chr1	204921113	204921269	GeneC|Exon_5	0	+	119	147
chr1	204921113	204921269	GeneC|Exon_5	0	+	120	148
chr1	204921113	204921269	GeneC|Exon_5	0	+	121	148
chr1	204921113	204921269	GeneC|Exon_5	0	+	122	147
chr1	204921113	204921269	GeneC|Exon_5	0	+	123	148
chr1	204921113	204921269	GeneC|Exon_5	0	+	124	149
chr1	204921113	204921269	GeneC|Exon_5	0	+	125	149
chr1	204921113	204921269	GeneC|Exon_5	0	+	126	150
chr1	204921113	204921269	GeneC|Exon_5	0	+	127	150
chr1	204921113	204921269	GeneC|Exon_5	0	+	128	151
chr1	204921113	204921269	GeneC|Exon_5	0	+	129	153
chr1	204921113	204921269	GeneC|Exon_5	0	+	130	155
chr1	204921113	204921269	GeneC|Exon_5	0	+	131	156
chr1	204921113	204921269	GeneC|Exon_5	0	+	132	156
chr1	204921113	204921269	GeneC|Exon_5	0	+	133	158
chr1	204921113	204921269	GeneC|Exon_5	0	+	134	157
chr1	204921113	204921269	GeneC|Exon_5	0	+	135	154
chr1	204921113	204921269	GeneC|Exon_5	0	+	136	156
chr1	204921113	204921269	GeneC|Exon_5	0	+	137	156
chr1	204921113	204921269	GeneC|Exon_5	0	+	138	155
chr1	204921113	204921269	GeneC|Exon_5	0	+	139	155
chr1	204921113	204921269	GeneC|Exon_5	0	+	140	156
chr1	204921113	204921269	GeneC|Exon_5	0	+	141	155
chr1	204921113	204921269	GeneC|Exon_5	0	+	142	155
chr1	204921113	204921269	GeneC|Exon_5	0	+	143	156
chr1	204921113	204921269	GeneC|Exon_5	0	+	144	157
chr1	204921113	204921269	GeneC|Exon_5	0	+	145	158
chr1	204921113	204921269	GeneC|Exon_5	0	+	146	158
chr1	204921113	204921269	GeneC|Exon_5	0	+	147	154
chr1	204921113	204921269	GeneC|Exon_5	0	+	148	153
chr1	204921113	204921269	GeneC|Exon_5	0	+	149	152
chr1	204921113	204921269	GeneC|Exon_5	0	+	150	151
chr1	204921113	204921269	GeneC|Exon_5	0	+	151	152
chr1	204921113	204921269	GeneC|Exon_5	0	+	152	152
chr1	204921113	204921269	GeneC|Exon_5	0	+	153	150
chr1	204921113	204921269	GeneC|Exon_5	0	+	154	150
chr1	204921113	204921269	GeneC|Exon_5	0	+	155	147
chr1	204921113	204921269	GeneC|Exon_5	0	+	156	147
chr1	204923290	204923537	GeneC|Exon_6	0	+	1	137
chr1	204923290	204923537	GeneC|Exon_6	0	+	2	138
chr1	204923290	204923537	GeneC|Exon_6	0	+	3	138
chr1	204923290	204923537	GeneC|Exon_6	0	+	4	139
chr1	204923290	204923537	GeneC|Exon_6	0	+	5	139
chr1	204923290	204923537	GeneC|Exon_6	0	+	6	140
chr1	204923290	204923537	GeneC|Exon_6	0	+	7	141
chr1	204923290	204923537	GeneC|Exon_6	0	+	8	141
chr1	204923290	204923537	GeneC|Exon_6	0	+	9	142
chr1	204923290	204923537	GeneC|Exon_6	0	+	10	143
chr1	204923290	204923537	GeneC|Exon_6	0	+	11	144
chr1	204923290	204923537	GeneC|Exon_6	0	+	12	144
chr1	204923290	204923537	GeneC|Exon_6	0	+	13	144
chr1	204923290	204923537	GeneC|Exon_6	0	+	14	144
chr1	204923290	204923537	GeneC|Exon_6	0	+	15	143
chr1	204923290	204923537	GeneC|Exon_6	0	+	16	141
chr1	204923290	204923537	GeneC|Exon_6	0	+	17	141
chr1	204923290	204923537	GeneC|Exon_6	0	+	18	142
chr1	204923290	204923537	GeneC|Exon_6	0	+	19	141
chr1	204923290	204923537	GeneC|Exon_6	0	+	20	140
chr1	204923290	204923537	GeneC|Exon_6	0	+	21	140
chr1	204923290	204923537	GeneC|Exon_6	0	+	22	143
chr1	204923290	204923537	GeneC|Exon_6	0	+	23	143
chr1	204923290	204923537	GeneC|Exon_6	0	+	24	138
chr1	204923290	204923537	GeneC|Exon_6	0	+	25	139
chr1	204923290	204923537	GeneC|Exon_6	0	+	26	141
chr1	204923290	204923537	GeneC|Exon_6	0	+	27	142
chr1	204923290	204923537	GeneC|Exon_6	0	+	28	142
chr1	204923290	204923537	GeneC|Exon_6	0	+	29	137
chr1	204923290	204923537	GeneC|Exon_6	0	+	30	138
chr1	204923290	204923537	GeneC|Exon_6	0	+	31	135
chr1	204923290	204923537	GeneC|Exon_6	0	+	32	135
chr1	204923290	204923537	GeneC|Exon_6	0	+	33	135
chr1	204923290	204923537	GeneC|Exon_6	0	+	34	137
chr1	204923290	204923537	GeneC|Exon_6	0	+	35	138
chr1	204923290	204923537	GeneC|Exon_6	0	+	36	143
chr1	204923290	204923537	GeneC|Exon_6	0	+	37	146
chr1	204923290	204923537	GeneC|Exon_6	0	+	38	147
chr1	204923290	204923537	GeneC|Exon_6	0	+	39	147
chr1	204923290	204923537	GeneC|Exon_6	0	+	40	151
chr1	204923290	204923537	GeneC|Exon_6	0	+	41	151
chr1	204923290	204923537	GeneC|Exon_6	0	+	42	151
chr1	204923290	204923537	GeneC|Exon_6	0	+	43	151
chr1	204923290	204923537	GeneC|Exon_6	0	+	44	151
chr1	204923290	204923537	GeneC|Exon_6	0	+	45	151
chr1	204923290	204923537	GeneC|Exon_6	0	+	46	151
chr1	204923290	204923537	GeneC|Exon_6	0	+	47	152
chr1	204923290	204923537	GeneC|Exon_6	0	+	48	154
chr1	204923290	204923537	GeneC|Exon_6	0	+	49	152
chr1	204923290	204923537	GeneC|Exon_6	0	+	50	153
chr1	204923290	204923537	GeneC|Exon_6	0	+	51	154
chr1	204923290	204923537	GeneC|Exon_6	0	+	52	155
chr1	204923290	204923537	GeneC|Exon_6	0	+	53	151
chr1	204923290	204923537	GeneC|Exon_6	0	+	54	150
chr1	204923290	204923537	GeneC|Exon_6	0	+	55	150
chr1	204923290	204923537	GeneC|Exon_6	0	+	56	150
chr1	204923290	204923537	GeneC|Exon_6	0	+	57	150
chr1	204923290	204923537	GeneC|Exon_6	0	+	58	150
chr1	204923290	204923537	GeneC|Exon_6	0	+	59	151
chr1	204923290	204923537	GeneC|Exon_6	0	+	60	150
chr1	204923290	204923537	GeneC|Exon_6	0	+	61	149
chr1	204923290	204923537	GeneC|Exon_6	0	+	62	149
chr1	204923290	204923537	GeneC|Exon_6	0	+	63	149
chr1	204923290	204923537	GeneC|Exon_6	0	+	64	151
chr1	204923290	204923537	GeneC|Exon_6	0	+	65	153
chr1	204923290	204923537	GeneC|Exon_6	0	+	66	156
chr1	204923290	204923537	GeneC|Exon_6	0	+	67	155
chr1	204923290	204923537	GeneC|Exon_6	0	+	68	156
chr1	204923290	204923537	GeneC|Exon_6	0	+	69	155
chr1	204923290	204923537	GeneC|Exon_6	0	+	70	152
chr1	204923290	204923537	GeneC|Exon_6	0	+	71	153
chr1	204923290	204923537	GeneC|Exon_6	0	+	72	153
chr1	204923290	204923537	GeneC|Exon_6	0	+	73	155
chr1	204923290	204923537	GeneC|Exon_6	0	+	74	155
chr1	204923290	204923537	GeneC|Exon_6	0	+	75	154
chr1	204923290	204923537	GeneC|Exon_6	0	+	76	156
chr1	204923290	204923537	GeneC|Exon_6	0	+	77	155
chr1	204923290	204923537	GeneC|Exon_6	0	+	78	155
chr1	204923290	204923537	GeneC|Exon_6	0	+	79	156
chr1	204923290	204923537	GeneC|Exon_6	0	+	80	157
chr1	204923290	204923537	GeneC|Exon_6	0	+	81	159
chr1	204923290	204923537	GeneC|Exon_6	0	+	82	160
chr1	204923290	204923537	GeneC|Exon_6	0	+	83	161
chr1	204923290	204923537	GeneC|Exon_6	0	+	84	160
chr1	204923290	204923537	GeneC|Exon_6	0	+	85	162
chr1	204923290	204923537	GeneC|Exon_6	0	+	86	164
chr1	204923290	204923537	GeneC|Exon_6	0	+	87	166
chr1	204923290	204923537	GeneC|Exon_6	0	+	88	165
chr1	204923290	204923537	GeneC|Exon_6	0	+	89	166
chr1	204923290	204923537	GeneC|Exon_6	0	+	90	163
chr1	204923290	204923537	GeneC|Exon_6	0	+	91	164
chr1	204923290	204923537	GeneC|Exon_6	0	+	92	163
chr1	204923290	204923537	GeneC|Exon_6	0	+	93	162
chr1	204923290	204923537	GeneC|Exon_6	0	+	94	162
chr1	204923290	204923537	GeneC|Exon_6	0	+	95	163
chr1	204923290	204923537	GeneC|Exon_6	0	+	96	163
chr1	204923290	204923537	GeneC|Exon_6	0	+	97	162
chr1	204923290	204923537	GeneC|Exon_6	0	+	98	162
chr1	204923290	204923537	GeneC|Exon_6	0	+	99	162
chr1	204923290	204923537	GeneC|Exon_6	0	+	100	158
chr1	204923290	204923537	GeneC|Exon_6	0	+	101	158
chr1	204923290	204923537	GeneC|Exon_6	0	+	102	157
chr1	204923290	204923537	GeneC|Exon_6	0	+	103	157
chr1	204923290	204923537	GeneC|Exon_6	0	+	104	157
chr1	204923290	204923537	GeneC|Exon_6	0	+	105	158
chr1	204923290	204923537	GeneC|Exon_6	0	+	106	158
chr1	204923290	204923537	GeneC|Exon_6	0	+	107	160
chr1	204923290	204923537	GeneC|Exon_6	0	+	108	159
chr1	204923290	204923537	GeneC|Exon_6	0	+	109	158
chr1	204923290	204923537	GeneC|Exon_6	0	+	110	157
chr1	204923290	204923537	GeneC|Exon_6	0	+	111	157
chr1	204923290	204923537	GeneC|Exon_6	0	+	112	158
chr1	204923290	204923537	GeneC|Exon_6	0	+	113	157
chr1	204923290	204923537	GeneC|Exon_6	0	+	114	159
chr1	204923290	204923537	GeneC|Exon_6	0	+	115	157
chr1	204923290	204923537	GeneC|Exon_6	0	+	116	157
chr1	204923290	204923537	GeneC|Exon_6	0	+	117	156
chr1	204923290	204923537	GeneC|Exon_6	0	+	118	157
chr1	204923290	204923537	GeneC|Exon_6	0	+	119	156
chr1	204923290	204923537	GeneC|Exon_6	0	+	120	154
chr1	204923290	204923537	GeneC|Exon_6	0	+	121	153
chr1	204923290	204923537	GeneC|Exon_6	0	+	122	153
chr1	204923290	204923537	GeneC|Exon_6	0	+	123	153
chr1	204923290	204923537	GeneC|Exon_6	0	+	124	151
chr1	204923290	204923537	GeneC|Exon_6	0	+	125	151
chr1	204923290	204923537	GeneC|Exon_6	0	+	126	151
chr1	204923290	204923537	GeneC|Exon_6	0	+	127	152
chr1	204923290	204923537	GeneC|Exon_6	0	+	128	150
chr1	204923290	204923537	GeneC|Exon_6	0	+	129	152
chr1	204923290	204923537	GeneC|Exon_6	0	+	130	151
chr1	204923290	204923537	GeneC|Exon_6	0	+	131	145
chr1	204923290	204923537	GeneC|Exon_6	0	+	132	121
chr1	204923290	204923537	GeneC|Exon_6	0	+	133	120
chr1	204923290	204923537	GeneC|Exon_6	0	+	134	120
chr1	204923290	204923537	GeneC|Exon_6	0	+	135	103
chr1	204923290	204923537	GeneC|Exon_6	0	+	136	104
chr1	204923290	204923537	GeneC|Exon_6	0	+	137	105
chr1	204923290	204923537	GeneC|Exon_6	0	+	138	106
chr1	204923290	204923537	GeneC|Exon_6	0	+	139	103
chr1	204923290	204923537	GeneC|Exon_6	0	+	140	102
chr1	204923290	204923537	GeneC|Exon_6	0	+	141	103
chr1	204923290	204923537	GeneC|Exon_6	0	+	142	102
chr1	204923290	204923537	GeneC|Exon_6	0	+	143	101
chr1	204923290	204923537	GeneC|Exon_6	0	+	144	101
chr1	204923290	204923537	GeneC|Exon_6	0	+	145	102
chr1	204923290	204923537	GeneC|Exon_6	0	+	146	104
chr1	204923290	204923537	GeneC|Exon_6	0	+	147	104
chr1	204923290	204923537	GeneC|Exon_6	0	+	148	104
chr1	204923290	204923537	GeneC|Exon_6	0	+	149	105
chr1	204923290	204923537	GeneC|Exon_6	0	+	150	105
chr1	204923290	204923537	GeneC|Exon_6	0	+	151	105
chr1	204923290	204923537	GeneC|Exon_6	0	+	152	105
chr1	204923290	204923537	GeneC|Exon_6	0	+	153	106
chr1	204923290	204923537	GeneC|Exon_6	0	+	154	106
chr1	204923290	204923537	GeneC|Exon_6	0	+	155	106
chr1	204923290	204923537	GeneC|Exon_6	0	+	156	105
chr1	204923290	204923537	GeneC|Exon_6	0	+	157	107
chr1	204923290	204923537	GeneC|Exon_6	0	+	158	108
chr1	204923290	204923537	GeneC|Exon_6	0	+	159	108
chr1	204923290	204923537	GeneC|Exon_6	0	+	160	108
chr1	204923290	204923537	GeneC|Exon_6	0	+	161	108
chr1	204923290	204923537	GeneC|Exon_6	0	+	162	107
chr1	204923290	204923537	GeneC|Exon_6	0	+	163	109
chr1	204923290	204923537	GeneC|Exon_6	0	+	164	109
chr1	204923290	204923537	GeneC|Exon_6	0	+	165	109
chr1	204923290	204923537	GeneC|Exon_6	0	+	166	109
chr1	204923290	204923537	GeneC|Exon_6	0	+	167	111
chr1	204923290	204923537	GeneC|Exon_6	0	+	168	113
chr1	204923290	204923537	GeneC|Exon_6	0	+	169	114
chr1	204923290	204923537	GeneC|Exon_6	0	+	170	115
chr1	204923290	204923537	GeneC|Exon_6	0	+	171	116
chr1	204923290	204923537	GeneC|Exon_6	0	+	172	116
chr1	204923290	204923537	GeneC|Exon_6	0	+	173	117
chr1	204923290	204923537	GeneC|Exon_6	0	+	174	118
chr1	204923290	204923537	GeneC|Exon_6	0	+	175	118
chr1	204923290	204923537	GeneC|Exon_6	0	+	176	118
chr1	204923290	204923537	GeneC|Exon_6	0	+	177	118
chr1	204923290	204923537	GeneC|Exon_6	0	+	178	119
chr1	204923290	204923537	GeneC|Exon_6	0	+	179	123
chr1	204923290	204923537	GeneC|Exon_6	0	+	180	121
chr1	204923290	204923537	GeneC|Exon_6	0	+	181	121
chr1	204923290	204923537	GeneC|Exon_6	0	+	182	123
chr1	204923290	204923537	GeneC|Exon_6	0	+	183	122
chr1	204923290	204923537	GeneC|Exon_6	0	+	184	123
chr1	204923290	204923537	GeneC|Exon_6	0	+	185	125
chr1	204923290	204923537	GeneC|Exon_6	0	+	186	122
chr1	204923290	204923537	GeneC|Exon_6	0	+	187	118
chr1	204923290	204923537	GeneC|Exon_6	0	+	188	116
chr1	204923290	204923537	GeneC|Exon_6	0	+	189	114
chr1	204923290	204923537	GeneC|Exon_6	0	+	190	112
chr1	204923290	204923537	GeneC|Exon_6	0	+	191	108
chr1	204923290	204923537	GeneC|Exon_6	0	+	192	108
chr1	204923290	204923537	GeneC|Exon_6	0	+	193	109
chr1	204923290	204923537	GeneC|Exon_6	0	+	194	109
chr1	204923290	204923537	GeneC|Exon_6	0	+	195	109
chr1	204923290	204923537	GeneC|Exon_6	0	+	196	111
chr1	204923290	204923537	GeneC|Exon_6	0	+	197	111
chr1	204923290	204923537	GeneC|Exon_6	0	+	198	112
chr1	204923290	204923537	GeneC|Exon_6	0	+	199	112
chr1	204923290	204923537	GeneC|Exon_6	0	+	200	110
chr1	204923290	204923537	GeneC|Exon_6	0	+	201	110
chr1	204923290	204923537	GeneC|Exon_6	0	+	202	109
chr1	204923290	204923537	GeneC|Exon_6	0	+	203	109
chr1	204923290	204923537	GeneC|Exon_6	0	+	204	108
chr1	204923290	204923537	GeneC|Exon_6	0	+	205	108
chr1	204923290	204923537	GeneC|Exon_6	0	+	206	108
chr1	204923290	204923537	GeneC|Exon_6	0	+	207	110
chr1	204923290	204923537	GeneC|Exon_6	0	+	208	109
chr1	204923290	204923537	GeneC|Exon_6	0	+	209	110
chr1	204923290	204923537	GeneC|Exon_6	0	+	210	110
chr1	204923290	204923537	GeneC|Exon_6	0	+	211	108
chr1	204923290	204923537	GeneC|Exon_6	0	+	212	107
chr1	204923290	204923537	GeneC|Exon_6	0	+	213	108
chr1	204923290	204923537	GeneC|Exon_6	0	+	214	107
chr1	204923290	204923537	GeneC|Exon_6	0	+	215	106
chr1	204923290	204923537	GeneC|Exon_6	0	+	216	105
chr1	204923290	204923537	GeneC|Exon_6	0	+	217	103
chr1	204923290	204923537	GeneC|Exon_6	0	+	218	103
chr1	204923290	204923537	GeneC|Exon_6	0	+	219	103
chr1	204923290	204923537	GeneC|Exon_6	0	+	220	103
chr1	204923290	204923537	GeneC|Exon_6	0	+	221	103
chr1	204923290	204923537	GeneC|Exon_6	0	+	222	103
chr1	204923290	204923537	GeneC|Exon_6	0	+	223	103
chr1	204923290	204923537	GeneC|Exon_6	0	+	224	101
chr1	204923290	204923537	GeneC|Exon_6	0	+	225	102
chr1	204923290	204923537	GeneC|Exon_6	0	+	226	101
chr1	204923290	204923537	GeneC|Exon_6	0	+	227	100
chr1	204923290	204923537	GeneC|Exon_6	0	+	228	100
chr1	204923290	204923537	GeneC|Exon_6	0	+	229	100
chr1	204923290	204923537	GeneC|Exon_6	0	+	230	97
chr1	204923290	204923537	GeneC|Exon_6	0	+	231	97
chr1	204923290	204923537	GeneC|Exon_6	0	+	232	99
chr1	204923290	204923537	GeneC|Exon_6	0	+	233	97
chr1	204923290	204923537	GeneC|Exon_6	0	+	234	96
chr1	204923290	204923537	GeneC|Exon_6	0	+	235	96
chr1	204923290	204923537	GeneC|Exon_6	0	+	236	97
chr1	204923290	204923537	GeneC|Exon_6	0	+	237	98
chr1	204923290	204923537	GeneC|Exon_6	0	+	238	96
chr1	204923290	204923537	GeneC|Exon_6	0	+	239	96
chr1	204923290	204923537	GeneC|Exon_6	0	+	240	94
chr1	204923290	204923537	GeneC|Exon_6	0	+	241	95
chr1	204923290	204923537	GeneC|Exon_6	0	+	242	95
chr1	204923290	204923537	GeneC|Exon_6	0	+	243	97
chr1	204923290	204923537	GeneC|Exon_6	0	+	244	97
chr1	204923290	204923537	GeneC|Exon_6	0	+	245	98
chr1	204923290	204923537	GeneC|Exon_6	0	+	246	96
chr1	204923290	204923537	GeneC|Exon_6	0	+	247	96
chr1	204923931	204924104	GeneC|Exon_7	0	+	1	88
chr1	204923931	204924104	GeneC|Exon_7	0	+	2	87
chr1	204923931	204924104	GeneC|Exon_7	0	+	3	88
chr1	204923931	204924104	GeneC|Exon_7	0	+	4	88
chr1	204923931	204924104	GeneC|Exon_7	0	+	5	91
chr1	204923931	204924104	GeneC|Exon_7	0	+	6	92
chr1	204923931	204924104	GeneC|Exon_7	0	+	7	93
chr1	204923931	204924104	GeneC|Exon_7	0	+	8	94
chr1	204923931	204924104	GeneC|Exon_7	0	+	9	93
chr1	204923931	204924104	GeneC|Exon_7	0	+	10	93
chr1	204923931	204924104	GeneC|Exon_7	0	+	11	93
chr1	204923931	204924104	GeneC|Exon_7	0	+	12	93
chr1	204923931	204924104	GeneC|Exon_7	0	+	13	93
chr1	204923931	204924104	GeneC|Exon_7	0	+	14	93
chr1	204923931	204924104	GeneC|Exon_7	0	+	15	93
chr1	204923931	204924104	GeneC|Exon_7	0	+	16	94
chr1	204923931	204924104	GeneC|Exon_7	0	+	17	94
chr1	204923931	204924104	GeneC|Exon_7	0	+	18	93
chr1	204923931	204924104	GeneC|Exon_7	0	+	19	92
chr1	204923931	204924104	GeneC|Exon_7	0	+	20	92
chr1	204923931	204924104	GeneC|Exon_7	0	+	21	92
chr1	204923931	204924104	GeneC|Exon_7	0	+	22	91
chr1	204923931	204924104	GeneC|Exon_7	0	+	23	91
chr1	204923931	204924104	GeneC|Exon_7	0	+	24	91
chr1	204923931	204924104	GeneC|Exon_7	0	+	25	92
chr1	204923931	204924104	GeneC|Exon_7	0	+	26	92
chr1	204923931	204924104	GeneC|Exon_7	0	+	27	93
chr1	204923931	204924104	GeneC|Exon_7	0	+	28	93
chr1	204923931	204924104	GeneC|Exon_7	0	+	29	93
chr1	204923931	204924104	GeneC|Exon_7	0	+	30	94
chr1	204923931	204924104	GeneC|Exon_7	0	+	31	96
chr1	204923931	204924104	GeneC|Exon_7	0	+	32	95
chr1	204923931	204924104	GeneC|Exon_7	0	+	33	96
chr1	204923931	204924104	GeneC|Exon_7	0	+	34	98
chr1	204923931	204924104	GeneC|Exon_7	0	+	35	98
chr1	204923931	204924104	GeneC|Exon_7	0	+	36	98
chr1	204923931	204924104	GeneC|Exon_7	0	+	37	100
chr1	204923931	204924104	GeneC|Exon_7	0	+	38	100
chr1	204923931	204924104	GeneC|Exon_7	0	+	39	100
chr1	204923931	204924104	GeneC|Exon_7	0	+	40	105
chr1	204923931	204924104	GeneC|Exon_7	0	+	41	106
chr1	204923931	204924104	GeneC|Exon_7	0	+	42	105
chr1	204923931	204924104	GeneC|Exon_7	0	+	43	104
chr1	204923931	204924104	GeneC|Exon_7	0	+	44	103
chr1	204923931	204924104	GeneC|Exon_7	0	+	45	105
chr1	204923931	204924104	GeneC|Exon_7	0	+	46	105
chr1	204923931	204924104	GeneC|Exon_7	0	+	47	105
chr1	204923931	204924104	GeneC|Exon_7	0	+	48	105
chr1	204923931	204924104	GeneC|Exon_7	0	+	49	104
chr1	204923931	204924104	GeneC|Exon_7	0	+	50	105
chr1	204923931	204924104	GeneC|Exon_7	0	+	51	107
chr1	204923931	204924104	GeneC|Exon_7	0	+	52	107
chr1	204923931	204924104	GeneC|Exon_7	0	+	53	107
chr1	204923931	204924104	GeneC|Exon_7	0	+	54	108
chr1	204923931	204924104	GeneC|Exon_7	0	+	55	108
chr1	204923931	204924104	GeneC|Exon_7	0	+	56	108
chr1	204923931	204924104	GeneC|Exon_7	0	+	57	107
chr1	204923931	204924104	GeneC|Exon_7	0	+	58	109
chr1	204923931	204924104	GeneC|Exon_7	0	+	59	108
chr1	204923931	204924104	GeneC|Exon_7	0	+	60	108
chr1	204923931	204924104	GeneC|Exon_7	0	+	61	108
chr1	204923931	204924104	GeneC|Exon_7	0	+	62	107
chr1	204923931	204924104	GeneC|Exon_7	0	+	63	108
chr1	204923931	204924104	GeneC|Exon_7	0	+	64	108
chr1	204923931	204924104	GeneC|Exon_7	0	+	65	108
chr1	204923931	204924104	GeneC|Exon_7	0	+	66	108
chr1	204923931	204924104	GeneC|Exon_7	0	+	67	109
chr1	204923931	204924104	GeneC|Exon_7	0	+	68	109
chr1	204923931	204924104	GeneC|Exon_7	0	+	69	109
chr1	204923931	204924104	GeneC|Exon_7	0	+	70	108
chr1	204923931	204924104	GeneC|Exon_7	0	+	71	109
chr1	204923931	204924104	GeneC|Exon_7	0	+	72	108
chr1	204923931	204924104	GeneC|Exon_7	0	+	73	108
chr1	204923931	204924104	GeneC|Exon_7	0	+	74	108
chr1	204923931	204924104	GeneC|Exon_7	0	+	75	108
chr1	204923931	204924104	GeneC|Exon_7	0	+	76	108
chr1	204923931	204924104	GeneC|Exon_7	0	+	77	108
chr1	204923931	204924104	GeneC|Exon_7	0	+	78	108
chr1	204923931	204924104	GeneC|Exon_7	0	+	79	110
chr1	204923931	204924104	GeneC|Exon_7	0	+	80	111
chr1	204923931	204924104	GeneC|Exon_7	0	+	81	110
chr1	204923931	204924104	GeneC|Exon_7	0	+	82	110
chr1	204923931	204924104	GeneC|Exon_7	0	+	83	110
chr1	204923931	204924104	GeneC|Exon_7	0	+	84	110
chr1	204923931	204924104	GeneC|Exon_7	0	+	85	110
chr1	204923931	204924104	GeneC|Exon_7	0	+	86	109
chr1	204923931	204924104	GeneC|Exon_7	0	+	87	107
chr1	204923931	204924104	GeneC|Exon_7	0	+	88	106
chr1	204923931	204924104	GeneC|Exon_7	0	+	89	106
chr1	204923931	204924104	GeneC|Exon_7	0	+	90	106
chr1	204923931	204924104	GeneC|Exon_7	0	+	91	105
chr1	204923931	204924104	GeneC|Exon_7	0	+	92	108
chr1	204923931	204924104	GeneC|Exon_7	0	+	93	108
chr1	204923931	204924104	GeneC|Exon_7	0	+	94	108
chr1	204923931	204924104	GeneC|Exon_7	0	+	95	110
chr1	204923931	204924104	GeneC|Exon_7	0	+	96	110
chr1	204923931	204924104	GeneC|Exon_7	0	+	97	109
chr1	204923931	204924104	GeneC|Exon_7	0	+	98	108
chr1	204923931	204924104	GeneC|Exon_7	0	+	99	107
chr1	204923931	204924104	GeneC|Exon_7	0	+	100	109
chr1	204923931	204924104	GeneC|Exon_7	0	+	101	108
chr1	204923931	204924104	GeneC|Exon_7	0	+	102	121
chr1	204923931	204924104	GeneC|Exon_7	0	+	103	122
chr1	204923931	204924104	GeneC|Exon_7	0	+	104	120
chr1	204923931	204924104	GeneC|Exon_7	0	+	105	120
chr1	204923931	204924104	GeneC|Exon_7	0	+	106	120
chr1	204923931	204924104	GeneC|Exon_7	0	+	107	116
chr1	204923931	204924104	GeneC|Exon_7	0	+	108	115
chr1	204923931	204924104	GeneC|Exon_7	0	+	109	115
chr1	204923931	204924104	GeneC|Exon_7	0	+	110	116
chr1	204923931	204924104	GeneC|Exon_7	0	+	111	116
chr1	204923931	204924104	GeneC|Exon_7	0	+	112	116
chr1	204923931	204924104	GeneC|Exon_7	0	+	113	116
chr1	204923931	204924104	GeneC|Exon_7	0	+	114	114
chr1	204923931	204924104	GeneC|Exon_7	0	+	115	115
chr1	204923931	204924104	GeneC|Exon_7	0	+	116	115
chr1	204923931	204924104	GeneC|Exon_7	0	+	117	115
chr1	204923931	204924104	GeneC|Exon_7	0	+	118	115
chr1	204923931	204924104	GeneC|Exon_7	0	+	119	114
chr1	204923931	204924104	GeneC|Exon_7	0	+	120	114
chr1	204923931	204924104	GeneC|Exon_7	0	+	121	112
chr1	204923931	204924104	GeneC|Exon_7	0	+	122	115
chr1	204923931	204924104	GeneC|Exon_7	0	+	123	115
chr1	204923931	204924104	GeneC|Exon_7	0	+	124	116
chr1	204923931	204924104	GeneC|Exon_7	0	+	125	113
chr1	204923931	204924104	GeneC|Exon_7	0	+	126	114
chr1	204923931	204924104	GeneC|Exon_7	0	+	127	112
chr1	204923931	204924104	GeneC|Exon_7	0	+	128	112
chr1	204923931	204924104	GeneC|Exon_7	0	+	129	111
chr1	204923931	204924104	GeneC|Exon_7	0	+	130	110
chr1	204923931	204924104	GeneC|Exon_7	0	+	131	108
chr1	204923931	204924104	GeneC|Exon_7	0	+	132	107
chr1	204923931	204924104	GeneC|Exon_7	0	+	133	112
chr1	204923931	204924104	GeneC|Exon_7	0	+	134	112
chr1	204923931	204924104	GeneC|Exon_7	0	+	135	113
chr1	204923931	204924104	GeneC|Exon_7	0	+	136	113
chr1	204923931	204924104	GeneC|Exon_7	0	+	137	113
chr1	204923931	204924104	GeneC|Exon_7	0	+	138	112
chr1	204923931	204924104	GeneC|Exon_7	0	+	139	111
chr1	204923931	204924104	GeneC|Exon_7	0	+	140	111
chr1	204923931	204924104	GeneC|Exon_7	0	+	141	110
chr1	204923931	204924104	GeneC|Exon_7	0	+	142	108
chr1	204923931	204924104	GeneC|Exon_7	0	+	143	108
chr1	204923931	204924104	GeneC|Exon_7	0	+	144	107
chr1	204923931	204924104	GeneC|Exon_7	0	+	145	107
chr1	204923931	204924104	GeneC|Exon_7	0	+	146	107
chr1	204923931	204924104	GeneC|Exon_7	0	+	147	106
chr1	204923931	204924104	GeneC|Exon_7	0	+	148	106
chr1	204923931	204924104	GeneC|Exon_7	0	+	149	105
chr1	204923931	204924104	GeneC|Exon_7	0	+	150	102
chr1	204923931	204924104	GeneC|Exon_7	0	+	151	101
chr1	204923931	204924104	GeneC|Exon_7	0	+	152	100
chr1	204923931	204924104	GeneC|Exon_7	0	+	153	98
chr1	204923931	204924104	GeneC|Exon_7	0	+	154	98
chr1	204923931	204924104	GeneC|Exon_7	0	+	155	97
chr1	204923931	204924104	GeneC|Exon_7	0	+	156	96
chr1	204923931	204924104	GeneC|Exon_7	0	+	157	95
chr1	204923931	204924104	GeneC|Exon_7	0	+	158	103
chr1	204923931	204924104	GeneC|Exon_7	0	+	159	103
chr1	204923931	204924104	GeneC|Exon_7	0	+	160	103
chr1	204923931	204924104	GeneC|Exon_7	0	+	161	104
chr1	204923931	204924104	GeneC|Exon_7	0	+	162	104
chr1	204923931	204924104	GeneC|Exon_7	0	+	163	104
chr1	204923931	204924104	GeneC|Exon_7	0	+	164	104
chr1	204923931	204924104	GeneC|Exon_7	0	+	165	105
chr1	204923931	204924104	GeneC|Exon_7	0	+	166	104
chr1	204923931	204924104	GeneC|Exon_7	0	+	167	103
chr1	204923931	204924104	GeneC|Exon_7	0	+	168	103
chr1	204923931	204924104	GeneC|Exon_7	0	+	169	103
chr1	204923931	204924104	GeneC|Exon_7	0	+	170	104
chr1	204923931	204924104	GeneC|Exon_7	0	+	171	104
chr1	204923931	204924104	GeneC|Exon_7	0	+	172	105
chr1	204923931	204924104	GeneC|Exon_7	0	+	173	105
chr1	204926758	204926979	GeneC|Exon_8	0	+	1	128
chr1	204926758	204926979	GeneC|Exon_8	0	+	2	128
chr1	204926758	204926979	GeneC|Exon_8	0	+	3	131
chr1	204926758	204926979	GeneC|Exon_8	0	+	4	132
chr1	204926758	204926979	GeneC|Exon_8	0	+	5	132
chr1	204926758	204926979	GeneC|Exon_8	0	+	6	133
chr1	204926758	204926979	GeneC|Exon_8	0	+	7	133
chr1	204926758	204926979	GeneC|Exon_8	0	+	8	133
chr1	204926758	204926979	GeneC|Exon_8	0	+	9	133
chr1	204926758	204926979	GeneC|Exon_8	0	+	10	134
chr1	204926758	204926979	GeneC|Exon_8	0	+	11	133
chr1	204926758	204926979	GeneC|Exon_8	0	+	12	133
chr1	204926758	204926979	GeneC|Exon_8	0	+	13	134
chr1	204926758	204926979	GeneC|Exon_8	0	+	14	136
chr1	204926758	204926979	GeneC|Exon_8	0	+	15	137
chr1	204926758	204926979	GeneC|Exon_8	0	+	16	138
chr1	204926758	204926979	GeneC|Exon_8	0	+	17	141
chr1	204926758	204926979	GeneC|Exon_8	0	+	18	140
chr1	204926758	204926979	GeneC|Exon_8	0	+	19	140
chr1	204926758	204926979	GeneC|Exon_8	0	+	20	141
chr1	204926758	204926979	GeneC|Exon_8	0	+	21	142
chr1	204926758	204926979	GeneC|Exon_8	0	+	22	143
chr1	204926758	204926979	GeneC|Exon_8	0	+	23	142
chr1	204926758	204926979	GeneC|Exon_8	0	+	24	141
chr1	204926758	204926979	GeneC|Exon_8	0	+	25	140
chr1	204926758	204926979	GeneC|Exon_8	0	+	26	140
chr1	204926758	204926979	GeneC|Exon_8	0	+	27	140
chr1	204926758	204926979	GeneC|Exon_8	0	+	28	140
chr1	204926758	204926979	GeneC|Exon_8	0	+	29	140
chr1	204926758	204926979	GeneC|Exon_8	0	+	30	140
chr1	204926758	204926979	GeneC|Exon_8	0	+	31	139
chr1	204926758	204926979	GeneC|Exon_8	0	+	32	141
chr1	204926758	204926979	GeneC|Exon_8	0	+	33	143
chr1	204926758	204926979	GeneC|Exon_8	0	+	34	140
chr1	204926758	204926979	GeneC|Exon_8	0	+	35	137
chr1	204926758	204926979	GeneC|Exon_8	0	+	36	137
chr1	204926758	204926979	GeneC|Exon_8	0	+	37	137
chr1	204926758	204926979	GeneC|Exon_8	0	+	38	137
chr1	204926758	204926979	GeneC|Exon_8	0	+	39	139
chr1	204926758	204926979	GeneC|Exon_8	0	+	40	136
chr1	204926758	204926979	GeneC|Exon_8	0	+	41	137
chr1	204926758	204926979	GeneC|Exon_8	0	+	42	136
chr1	204926758	204926979	GeneC|Exon_8	0	+	43	136
chr1	204926758	204926979	GeneC|Exon_8	0	+	44	136
chr1	204926758	204926979	GeneC|Exon_8	0	+	45	136
chr1	204926758	204926979	GeneC|Exon_8	0	+	46	136
chr1	204926758	204926979	GeneC|Exon_8	0	+	47	137
chr1	204926758	204926979	GeneC|Exon_8	0	+	48	137
chr1	204926758	204926979	GeneC|Exon_8	0	+	49	137
chr1	204926758	204926979	GeneC|Exon_8	0	+	50	137
chr1	204926758	204926979	GeneC|Exon_8	0	+	51	135
chr1	204926758	204926979	GeneC|Exon_8	0	+	52	134
chr1	204926758	204926979	GeneC|Exon_8	0	+	53	130
chr1	204926758	204926979	GeneC|Exon_8	0	+	54	131
chr1	204926758	204926979	GeneC|Exon_8	0	+	55	133
chr1	204926758	204926979	GeneC|Exon_8	0	+	56	134
chr1	204926758	204926979	GeneC|Exon_8	0	+	57	137
chr1	204926758	204926979	GeneC|Exon_8	0	+	58	139
chr1	204926758	204926979	GeneC|Exon_8	0	+	59	140
chr1	204926758	204926979	GeneC|Exon_8	0	+	60	139
chr1	204926758	204926979	GeneC|Exon_8	0	+	61	139
chr1	204926758	204926979	GeneC|Exon_8	0	+	62	142
chr1	204926758	204926979	GeneC|Exon_8	0	+	63	142
chr1	204926758	204926979	GeneC|Exon_8	0	+	64	141
chr1	204926758	204926979	GeneC|Exon_8	0	+	65	140
chr1	204926758	204926979	GeneC|Exon_8	0	+	66	140
chr1	204926758	204926979	GeneC|Exon_8	0	+	67	138
chr1	204926758	204926979	GeneC|Exon_8	0	+	68	138
chr1	204926758	204926979	GeneC|Exon_8	0	+	69	138
chr1	204926758	204926979	GeneC|Exon_8	0	+	70	139
chr1	204926758	204926979	GeneC|Exon_8	0	+	71	138
chr1	204926758	204926979	GeneC|Exon_8	0	+	72	136
chr1	204926758	204926979	GeneC|Exon_8	0	+	73	138
chr1	204926758	204926979	GeneC|Exon_8	0	+	74	135
chr1	204926758	204926979	GeneC|Exon_8	0	+	75	137
chr1	204926758	204926979	GeneC|Exon_8	0	+	76	139
chr1	204926758	204926979	GeneC|Exon_8	0	+	77	138
chr1	204926758	204926979	GeneC|Exon_8	0	+	78	138
chr1	204926758	204926979	GeneC|Exon_8	0	+	79	137
chr1	204926758	204926979	GeneC|Exon_8	0	+	80	141
chr1	204926758	204926979	GeneC|Exon_8	0	+	81	141
chr1	204926758	204926979	GeneC|Exon_8	0	+	82	142
chr1	204926758	204926979	GeneC|Exon_8	0	+	83	143
chr1	204926758	204926979	GeneC|Exon_8	0	+	84	143
chr1	204926758	204926979	GeneC|Exon_8	0	+	85	146
chr1	204926758	204926979	GeneC|Exon_8	0	+	86	146
chr1	204926758	204926979	GeneC|Exon_8	0	+	87	145
chr1	204926758	204926979	GeneC|Exon_8	0	+	88	146
chr1	204926758	204926979	GeneC|Exon_8	0	+	89	146
chr1	204926758	204926979	GeneC|Exon_8	0	+	90	144
chr1	204926758	204926979	GeneC|Exon_8	0	+	91	146
chr1	204926758	204926979	GeneC|Exon_8	0	+	92	145
chr1	204926758	204926979	GeneC|Exon_8	0	+	93	146
chr1	204926758	204926979	GeneC|Exon_8	0	+	94	149
chr1	204926758	204926979	GeneC|Exon_8	0	+	95	150
chr1	204926758	204926979	GeneC|Exon_8	0	+	96	151
chr1	204926758	204926979	GeneC|Exon_8	0	+	97	151
chr1	204926758	204926979	GeneC|Exon_8	0	+	98	151
chr1	204926758	204926979	GeneC|Exon_8	0	+	99	151
chr1	204926758	204926979	GeneC|Exon_8	0	+	100	153
chr1	204926758	204926979	GeneC|Exon_8	0	+	101	156
chr1	204926758	204926979	GeneC|Exon_8	0	+	102	156
chr1	204926758	204926979	GeneC|Exon_8	0	+	103	156
chr1	204926758	204926979	GeneC|Exon_8	0	+	104	157
chr1	204926758	204926979	GeneC|Exon_8	0	+	105	159
chr1	204926758	204926979	GeneC|Exon_8	0	+	106	159
chr1	204926758	204926979	GeneC|Exon_8	0	+	107	159
chr1	204926758	204926979	GeneC|Exon_8	0	+	108	159
chr1	204926758	204926979	GeneC|Exon_8	0	+	109	162
chr1	204926758	204926979	GeneC|Exon_8	0	+	110	162
chr1	204926758	204926979	GeneC|Exon_8	0	+	111	161
chr1	204926758	204926979	GeneC|Exon_8	0	+	112	162
chr1	204926758	204926979	GeneC|Exon_8	0	+	113	168
chr1	204926758	204926979	GeneC|Exon_8	0	+	114	170
chr1	204926758	204926979	GeneC|Exon_8	0	+	115	170
chr1	204926758	204926979	GeneC|Exon_8	0	+	116	169
chr1	204926758	204926979	GeneC|Exon_8	0	+	117	167
chr1	204926758	204926979	GeneC|Exon_8	0	+	118	166
chr1	204926758	204926979	GeneC|Exon_8	0	+	119	167
chr1	204926758	204926979	GeneC|Exon_8	0	+	120	167
chr1	204926758	204926979	GeneC|Exon_8	0	+	121	168
chr1	204926758	204926979	GeneC|Exon_8	0	+	122	169
chr1	204926758	204926979	GeneC|Exon_8	0	+	123	168
chr1	204926758	204926979	GeneC|Exon_8	0	+	124	167
chr1	204926758	204926979	GeneC|Exon_8	0	+	125	166
chr1	204926758	204926979	GeneC|Exon_8	0	+	126	167
chr1	204926758	204926979	GeneC|Exon_8	0	+	127	167
chr1	204926758	204926979	GeneC|Exon_8	0	+	128	165
chr1	204926758	204926979	GeneC|Exon_8	0	+	129	163
chr1	204926758	204926979	GeneC|Exon_8	0	+	130	165
chr1	204926758	204926979	GeneC|Exon_8	0	+	131	167
chr1	204926758	204926979	GeneC|Exon_8	0	+	132	167
chr1	204926758	204926979	GeneC|Exon_8	0	+	133	168
chr1	204926758	204926979	GeneC|Exon_8	0	+	134	166
chr1	204926758	204926979	GeneC|Exon_8	0	+	135	165
chr1	204926758	204926979	GeneC|Exon_8	0	+	136	167
chr1	204926758	204926979	GeneC|Exon_8	0	+	137	170
chr1	204926758	204926979	GeneC|Exon_8	0	+	138	171
chr1	204926758	204926979	GeneC|Exon_8	0	+	139	170
chr1	204926758	204926979	GeneC|Exon_8	0	+	140	169
chr1	204926758	204926979	GeneC|Exon_8	0	+	141	168
chr1	204926758	204926979	GeneC|Exon_8	0	+	142	170
chr1	204926758	204926979	GeneC|Exon_8	0	+	143	170
chr1	204926758	204926979	GeneC|Exon_8	0	+	144	172
chr1	204926758	204926979	GeneC|Exon_8	0	+	145	170
chr1	204926758	204926979	GeneC|Exon_8	0	+	146	171
chr1	204926758	204926979	GeneC|Exon_8	0	+	147	172
chr1	204926758	204926979	GeneC|Exon_8	0	+	148	172
chr1	204926758	204926979	GeneC|Exon_8	0	+	149	172
chr1	204926758	204926979	GeneC|Exon_8	0	+	150	171
chr1	204926758	204926979	GeneC|Exon_8	0	+	151	172
chr1	204926758	204926979	GeneC|Exon_8	0	+	152	173
chr1	204926758	204926979	GeneC|Exon_8	0	+	153	175
chr1	204926758	204926979	GeneC|Exon_8	0	+	154	172
chr1	204926758	204926979	GeneC|Exon_8	0	+	155	173
chr1	204926758	204926979	GeneC|Exon_8	0	+	156	173
chr1	204926758	204926979	GeneC|Exon_8	0	+	157	170
chr1	204926758	204926979	GeneC|Exon_8	0	+	158	169
chr1	204926758	204926979	GeneC|Exon_8	0	+	159	170
chr1	204926758	204926979	GeneC|Exon_8	0	+	160	170
chr1	204926758	204926979	GeneC|Exon_8	0	+	161	169
chr1	204926758	204926979	GeneC|Exon_8	0	+	162	170
chr1	204926758	204926979	GeneC|Exon_8	0	+	163	170
chr1	204926758	204926979	GeneC|Exon_8	0	+	164	173
chr1	204926758	204926979	GeneC|Exon_8	0	+	165	173
chr1	204926758	204926979	GeneC|Exon_8	0	+	166	172
chr1	204926758	204926979	GeneC|Exon_8	0	+	167	174
chr1	204926758	204926979	GeneC|Exon_8	0	+	168	173
chr1	204926758	204926979	GeneC|Exon_8	0	+	169	174
chr1	204926758	204926979	GeneC|Exon_8	0	+	170	173
chr1	204926758	204926979	GeneC|Exon_8	0	+	171	175
chr1	204926758	204926979	GeneC|Exon_8	0	+	172	176
chr1	204926758	204926979	GeneC|Exon_8	0	+	173	177
chr1	204926758	204926979	GeneC|Exon_8	0	+	174	178
chr1	204926758	204926979	GeneC|Exon_8	0	+	175	179
chr1	204926758	204926979	GeneC|Exon_8	0	+	176	179
chr1	204926758	204926979	GeneC|Exon_8	0	+	177	179
chr1	204926758	204926979	GeneC|Exon_8	0	+	178	179
chr1	204926758	204926979	GeneC|Exon_8	0	+	179	178
chr1	204926758	204926979	GeneC|Exon_8	0	+	180	179
chr1	204926758	204926979	GeneC|Exon_8	0	+	181	179
chr1	204926758	204926979	GeneC|Exon_8	0	+	182	179
chr1	204926758	204926979	GeneC|Exon_8	0	+	183	176
chr1	204926758	204926979	GeneC|Exon_8	0	+	184	175
chr1	204926758	204926979	GeneC|Exon_8	0	+	185	176
chr1	204926758	204926979	GeneC|Exon_8	0	+	186	176
chr1	204926758	204926979	GeneC|Exon_8	0	+	187	175
chr1	204926758	204926979	GeneC|Exon_8	0	+	188	175
chr1	204926758	204926979	GeneC|Exon_8	0	+	189	175
chr1	204926758	204926979	GeneC|Exon_8	0	+	190	173
chr1	204926758	204926979	GeneC|Exon_8	0	+	191	173
chr1	204926758	204926979	GeneC|Exon_8	0	+	192	173
chr1	204926758	204926979	GeneC|Exon_8	0	+	193	174
chr1	204926758	204926979	GeneC|Exon_8	0	+	194	175
chr1	204926758	204926979	GeneC|Exon_8	0	+	195	177
chr1	204926758	204926979	GeneC|Exon_8	0	+	196	178
chr1	204926758	204926979	GeneC|Exon_8	0	+	197	177
chr1	204926758	204926979	GeneC|Exon_8	0	+	198	177
chr1	204926758	204926979	GeneC|Exon_8	0	+	199	177
chr1	204926758	204926979	GeneC|Exon_8	0	+	200	176
chr1	204926758	204926979	GeneC|Exon_8	0	+	201	174
chr1	204926758	204926979	GeneC|Exon_8	0	+	202	173
chr1	204926758	204926979	GeneC|Exon_8	0	+	203	176
chr1	204926758	204926979	GeneC|Exon_8	0	+	204	178
chr1	204926758	204926979	GeneC|Exon_8	0	+	205	179
chr1	204926758	204926979	GeneC|Exon_8	0	+	206	175
chr1	204926758	204926979	GeneC|Exon_8	0	+	207	171
chr1	204926758	204926979	GeneC|Exon_8	0	+	208	173
chr1	204926758	204926979	GeneC|Exon_8	0	+	209	172
chr1	204926758	204926979	GeneC|Exon_8	0	+	210	175
chr1	204926758	204926979	GeneC|Exon_8	0	+	211	174
chr1	204926758	204926979	GeneC|Exon_8	0	+	212	174
chr1	204926758	204926979	GeneC|Exon_8	0	+	213	174
chr1	204926758	204926979	GeneC|Exon_8	0	+	214	174
chr1	204926758	204926979	GeneC|Exon_8	0	+	215	174
chr1	204926758	204926979	GeneC|Exon_8	0	+	216	172
chr1	204926758	204926979	GeneC|Exon_8	0	+	217	172
chr1	204926758	204926979	GeneC|Exon_8	0	+	218	172
chr1	204926758	204926979	GeneC|Exon_8	0	+	219	171
chr1	204926758	204926979	GeneC|Exon_8	0	+	220	172
chr1	204926758	204926979	GeneC|Exon_8	0	+	221	173
chr1	204931210	204931311	GeneC|Exon_9	0	+	1	132
chr1	204931210	204931311	GeneC|Exon_9	0	+	2	131
chr1	204931210	204931311	GeneC|Exon_9	0	+	3	131
chr1	204931210	204931311	GeneC|Exon_9	0	+	4	133
chr1	204931210	204931311	GeneC|Exon_9	0	+	5	134
chr1	204931210	204931311	GeneC|Exon_9	0	+	6	135
chr1	204931210	204931311	GeneC|Exon_9	0	+	7	134
chr1	204931210	204931311	GeneC|Exon_9	0	+	8	134
chr1	204931210	204931311	GeneC|Exon_9	0	+	9	133
chr1	204931210	204931311	GeneC|Exon_9	0	+	10	133
chr1	204931210	204931311	GeneC|Exon_9	0	+	11	132
chr1	204931210	204931311	GeneC|Exon_9	0	+	12	133
chr1	204931210	204931311	GeneC|Exon_9	0	+	13	132
chr1	204931210	204931311	GeneC|Exon_9	0	+	14	132
chr1	204931210	204931311	GeneC|Exon_9	0	+	15	133
chr1	204931210	204931311	GeneC|Exon_9	0	+	16	134
chr1	204931210	204931311	GeneC|Exon_9	0	+	17	136
chr1	204931210	204931311	GeneC|Exon_9	0	+	18	137
chr1	204931210	204931311	GeneC|Exon_9	0	+	19	135
chr1	204931210	204931311	GeneC|Exon_9	0	+	20	135
chr1	204931210	204931311	GeneC|Exon_9	0	+	21	140
chr1	204931210	204931311	GeneC|Exon_9	0	+	22	140
chr1	204931210	204931311	GeneC|Exon_9	0	+	23	140
chr1	204931210	204931311	GeneC|Exon_9	0	+	24	138
chr1	204931210	204931311	GeneC|Exon_9	0	+	25	138
chr1	204931210	204931311	GeneC|Exon_9	0	+	26	139
chr1	204931210	204931311	GeneC|Exon_9	0	+	27	138
chr1	204931210	204931311	GeneC|Exon_9	0	+	28	139
chr1	204931210	204931311	GeneC|Exon_9	0	+	29	140
chr1	204931210	204931311	GeneC|Exon_9	0	+	30	138
chr1	204931210	204931311	GeneC|Exon_9	0	+	31	138
chr1	204931210	204931311	GeneC|Exon_9	0	+	32	137
chr1	204931210	204931311	GeneC|Exon_9	0	+	33	138
chr1	204931210	204931311	GeneC|Exon_9	0	+	34	138
chr1	204931210	204931311	GeneC|Exon_9	0	+	35	137
chr1	204931210	204931311	GeneC|Exon_9	0	+	36	137
chr1	204931210	204931311	GeneC|Exon_9	0	+	37	138
chr1	204931210	204931311	GeneC|Exon_9	0	+	38	137
chr1	204931210	204931311	GeneC|Exon_9	0	+	39	139
chr1	204931210	204931311	GeneC|Exon_9	0	+	40	138
chr1	204931210	204931311	GeneC|Exon_9	0	+	41	140
chr1	204931210	204931311	GeneC|Exon_9	0	+	42	141
chr1	204931210	204931311	GeneC|Exon_9	0	+	43	141
chr1	204931210	204931311	GeneC|Exon_9	0	+	44	141
chr1	204931210	204931311	GeneC|Exon_9	0	+	45	142
chr1	204931210	204931311	GeneC|Exon_9	0	+	46	142
chr1	204931210	204931311	GeneC|Exon_9	0	+	47	143
chr1	204931210	204931311	GeneC|Exon_9	0	+	48	143
chr1	204931210	204931311	GeneC|Exon_9	0	+	49	142
chr1	204931210	204931311	GeneC|Exon_9	0	+	50	140
chr1	204931210	204931311	GeneC|Exon_9	0	+	51	141
chr1	204931210	204931311	GeneC|Exon_9	0	+	52	139
chr1	204931210	204931311	GeneC|Exon_9	0	+	53	137
chr1	204931210	204931311	GeneC|Exon_9	0	+	54	137
chr1	204931210	204931311	GeneC|Exon_9	0	+	55	137
chr1	204931210	204931311	GeneC|Exon_9	0	+	56	138
chr1	204931210	204931311	GeneC|Exon_9	0	+	57	137
chr1	204931210	204931311	GeneC|Exon_9	0	+	58	136
chr1	204931210	204931311	GeneC|Exon_9	0	+	59	135
chr1	204931210	204931311	GeneC|Exon_9	0	+	60	136
chr1	204931210	204931311	GeneC|Exon_9	0	+	61	137
chr1	204931210	204931311	GeneC|Exon_9	0	+	62	136
chr1	204931210	204931311	GeneC|Exon_9	0	+	63	132
chr1	204931210	204931311	GeneC|Exon_9	0	+	64	132
chr1	204931210	204931311	GeneC|Exon_9	0	+	65	132
chr1	204931210	204931311	GeneC|Exon_9	0	+	66	132
chr1	204931210	204931311	GeneC|Exon_9	0	+	67	132
chr1	204931210	204931311	GeneC|Exon_9	0	+	68	132
chr1	204931210	204931311	GeneC|Exon_9	0	+	69	130
chr1	204931210	204931311	GeneC|Exon_9	0	+	70	129
chr1	204931210	204931311	GeneC|Exon_9	0	+	71	128
chr1	204931210	204931311	GeneC|Exon_9	0	+	72	127
chr1	204931210	204931311	GeneC|Exon_9	0	+	73	126
chr1	204931210	204931311	GeneC|Exon_9	0	+	74	126
chr1	204931210	204931311	GeneC|Exon_9	0	+	75	124
chr1	204931210	204931311	GeneC|Exon_9	0	+	76	124
chr1	204931210	204931311	GeneC|Exon_9	0	+	77	124
chr1	204931210	204931311	GeneC|Exon_9	0	+	78	125
chr1	204931210	204931311	GeneC|Exon_9	0	+	79	124
chr1	204931210	204931311	GeneC|Exon_9	0	+	80	121
chr1	204931210	204931311	GeneC|Exon_9	0	+	81	118
chr1	204931210	204931311	GeneC|Exon_9	0	+	82	119
chr1	204931210	204931311	GeneC|Exon_9	0	+	83	119
chr1	204931210	204931311	GeneC|Exon_9	0	+	84	117
chr1	204931210	204931311	GeneC|Exon_9	0	+	85	116
chr1	204931210	204931311	GeneC|Exon_9	0	+	86	116
chr1	204931210	204931311	GeneC|Exon_9	0	+	87	116
chr1	204931210	204931311	GeneC|Exon_9	0	+	88	113
chr1	204931210	204931311	GeneC|Exon_9	0	+	89	110
chr1	204931210	204931311	GeneC|Exon_9	0	+	90	108
chr1	204931210	204931311	GeneC|Exon_9	0	+	91	107
chr1	204931210	204931311	GeneC|Exon_9	0	+	92	106
chr1	204931210	204931311	GeneC|Exon_9	0	+	93	104
chr1	204931210	204931311	GeneC|Exon_9	0	+	94	101
chr1	204931210	204931311	GeneC|Exon_9	0	+	95	101
chr1	204931210	204931311	GeneC|Exon_9	0	+	96	101
chr1	204931210	204931311	GeneC|Exon_9	0	+	97	101
chr1	204931210	204931311	GeneC|Exon_9	0	+	98	103
chr1	204931210	204931311	GeneC|Exon_9	0	+	99	101
chr1	204931210	204931311	GeneC|Exon_9	0	+	100	101
chr1	204931210	204931311	GeneC|Exon_9	0	+	101	102
chr1	204937351	204937513	GeneC|Exon_10	0	+	1	97
chr1	204937351	204937513	GeneC|Exon_10	0	+	2	95
chr1	204937351	204937513	GeneC|Exon_10	0	+	3	96
chr1	204937351	204937513	GeneC|Exon_10	0	+	4	96
chr1	204937351	204937513	GeneC|Exon_10	0	+	5	97
chr1	204937351	204937513	GeneC|Exon_10	0	+	6	98
chr1	204937351	204937513	GeneC|Exon_10	0	+	7	98
chr1	204937351	204937513	GeneC|Exon_10	0	+	8	98
chr1	204937351	204937513	GeneC|Exon_10	0	+	9	100
chr1	204937351	204937513	GeneC|Exon_10	0	+	10	100
chr1	204937351	204937513	GeneC|Exon_10	0	+	11	101
chr1	204937351	204937513	GeneC|Exon_10	0	+	12	103
chr1	204937351	204937513	GeneC|Exon_10	0	+	13	103
chr1	204937351	204937513	GeneC|Exon_10	0	+	14	103
chr1	204937351	204937513	GeneC|Exon_10	0	+	15	104
chr1	204937351	204937513	GeneC|Exon_10	0	+	16	105
chr1	204937351	204937513	GeneC|Exon_10	0	+	17	104
chr1	204937351	204937513	GeneC|Exon_10	0	+	18	107
chr1	204937351	204937513	GeneC|Exon_10	0	+	19	108
chr1	204937351	204937513	GeneC|Exon_10	0	+	20	110
chr1	204937351	204937513	GeneC|Exon_10	0	+	21	112
chr1	204937351	204937513	GeneC|Exon_10	0	+	22	112
chr1	204937351	204937513	GeneC|Exon_10	0	+	23	113
chr1	204937351	204937513	GeneC|Exon_10	0	+	24	114
chr1	204937351	204937513	GeneC|Exon_10	0	+	25	114
chr1	204937351	204937513	GeneC|Exon_10	0	+	26	115
chr1	204937351	204937513	GeneC|Exon_10	0	+	27	116
chr1	204937351	204937513	GeneC|Exon_10	0	+	28	117
chr1	204937351	204937513	GeneC|Exon_10	0	+	29	116
chr1	204937351	204937513	GeneC|Exon_10	0	+	30	118
chr1	204937351	204937513	GeneC|Exon_10	0	+	31	119
chr1	204937351	204937513	GeneC|Exon_10	0	+	32	121
chr1	204937351	204937513	GeneC|Exon_10	0	+	33	120
chr1	204937351	204937513	GeneC|Exon_10	0	+	34	121
chr1	204937351	204937513	GeneC|Exon_10	0	+	35	121
chr1	204937351	204937513	GeneC|Exon_10	0	+	36	123
chr1	204937351	204937513	GeneC|Exon_10	0	+	37	124
chr1	204937351	204937513	GeneC|Exon_10	0	+	38	123
chr1	204937351	204937513	GeneC|Exon_10	0	+	39	127
chr1	204937351	204937513	GeneC|Exon_10	0	+	40	129
chr1	204937351	204937513	GeneC|Exon_10	0	+	41	129
chr1	204937351	204937513	GeneC|Exon_10	0	+	42	130
chr1	204937351	204937513	GeneC|Exon_10	0	+	43	129
chr1	204937351	204937513	GeneC|Exon_10	0	+	44	129
chr1	204937351	204937513	GeneC|Exon_10	0	+	45	129
chr1	204937351	204937513	GeneC|Exon_10	0	+	46	128
chr1	204937351	204937513	GeneC|Exon_10	0	+	47	129
chr1	204937351	204937513	GeneC|Exon_10	0	+	48	128
chr1	204937351	204937513	GeneC|Exon_10	0	+	49	129
chr1	204937351	204937513	GeneC|Exon_10	0	+	50	127
chr1	204937351	204937513	GeneC|Exon_10	0	+	51	128
chr1	204937351	204937513	GeneC|Exon_10	0	+	52	128
chr1	204937351	204937513	GeneC|Exon_10	0	+	53	128
chr1	204937351	204937513	GeneC|Exon_10	0	+	54	129
chr1	204937351	204937513	GeneC|Exon_10	0	+	55	129
chr1	204937351	204937513	GeneC|Exon_10	0	+	56	130
chr1	204937351	204937513	GeneC|Exon_10	0	+	57	131
chr1	204937351	204937513	GeneC|Exon_10	0	+	58	131
chr1	204937351	204937513	GeneC|Exon_10	0	+	59	131
chr1	204937351	204937513	GeneC|Exon_10	0	+	60	131
chr1	204937351	204937513	GeneC|Exon_10	0	+	61	132
chr1	204937351	204937513	GeneC|Exon_10	0	+	62	132
chr1	204937351	204937513	GeneC|Exon_10	0	+	63	131
chr1	204937351	204937513	GeneC|Exon_10	0	+	64	131
chr1	204937351	204937513	GeneC|Exon_10	0	+	65	134
chr1	204937351	204937513	GeneC|Exon_10	0	+	66	136
chr1	204937351	204937513	GeneC|Exon_10	0	+	67	138
chr1	204937351	204937513	GeneC|Exon_10	0	+	68	139
chr1	204937351	204937513	GeneC|Exon_10	0	+	69	142
chr1	204937351	204937513	GeneC|Exon_10	0	+	70	143
chr1	204937351	204937513	GeneC|Exon_10	0	+	71	142
chr1	204937351	204937513	GeneC|Exon_10	0	+	72	142
chr1	204937351	204937513	GeneC|Exon_10	0	+	73	142
chr1	204937351	204937513	GeneC|Exon_10	0	+	74	144
chr1	204937351	204937513	GeneC|Exon_10	0	+	75	144
chr1	204937351	204937513	GeneC|Exon_10	0	+	76	142
chr1	204937351	204937513	GeneC|Exon_10	0	+	77	140
chr1	204937351	204937513	GeneC|Exon_10	0	+	78	139
chr1	204937351	204937513	GeneC|Exon_10	0	+	79	136
chr1	204937351	204937513	GeneC|Exon_10	0	+	80	137
chr1	204937351	204937513	GeneC|Exon_10	0	+	81	135
chr1	204937351	204937513	GeneC|Exon_10	0	+	82	136
chr1	204937351	204937513	GeneC|Exon_10	0	+	83	137
chr1	204937351	204937513	GeneC|Exon_10	0	+	84	137
chr1	204937351	204937513	GeneC|Exon_10	0	+	85	138
chr1	204937351	204937513	GeneC|Exon_10	0	+	86	137
chr1	204937351	204937513	GeneC|Exon_10	0	+	87	136
chr1	204937351	204937513	GeneC|Exon_10	0	+	88	136
chr1	204937351	204937513	GeneC|Exon_10	0	+	89	136
chr1	204937351	204937513	GeneC|Exon_10	0	+	90	136
chr1	204937351	204937513	GeneC|Exon_10	0	+	91	136
chr1	204937351	204937513	GeneC|Exon_10	0	+	92	135
chr1	204937351	204937513	GeneC|Exon_10	0	+	93	135
chr1	204937351	204937513	GeneC|Exon_10	0	+	94	135
chr1	204937351	204937513	GeneC|Exon_10	0	+	95	134
chr1	204937351	204937513	GeneC|Exon_10	0	+	96	134
chr1	204937351	204937513	GeneC|Exon_10	0	+	97	134
chr1	204937351	204937513	GeneC|Exon_10	0	+	98	135
chr1	204937351	204937513	GeneC|Exon_10	0	+	99	135
chr1	204937351	204937513	GeneC|Exon_10	0	+	100	135
chr1	204937351	204937513	GeneC|Exon_10	0	+	101	134
chr1	204937351	204937513	GeneC|Exon_10	0	+	102	137
chr1	204937351	204937513	GeneC|Exon_10	0	+	103	138
chr1	204937351	204937513	GeneC|Exon_10	0	+	104	140
chr1	204937351	204937513	GeneC|Exon_10	0	+	105	141
chr1	204937351	204937513	GeneC|Exon_10	0	+	106	141
chr1	204937351	204937513	GeneC|Exon_10	0	+	107	141
chr1	204937351	204937513	GeneC|Exon_10	0	+	108	143
chr1	204937351	204937513	GeneC|Exon_10	0	+	109	143
chr1	204937351	204937513	GeneC|Exon_10	0	+	110	145
chr1	204937351	204937513	GeneC|Exon_10	0	+	111	144
chr1	204937351	204937513	GeneC|Exon_10	0	+	112	145
chr1	204937351	204937513	GeneC|Exon_10	0	+	113	144
chr1	204937351	204937513	GeneC|Exon_10	0	+	114	144
chr1	204937351	204937513	GeneC|Exon_10	0	+	115	143
chr1	204937351	204937513	GeneC|Exon_10	0	+	116	141
chr1	204937351	204937513	GeneC|Exon_10	0	+	117	141
chr1	204937351	204937513	GeneC|Exon_10	0	+	118	140
chr1	204937351	204937513	GeneC|Exon_10	0	+	119	142
chr1	204937351	204937513	GeneC|Exon_10	0	+	120	142
chr1	204937351	204937513	GeneC|Exon_10	0	+	121	141
chr1	204937351	204937513	GeneC|Exon_10	0	+	122	140
chr1	204937351	204937513	GeneC|Exon_10	0	+	123	139
chr1	204937351	204937513	GeneC|Exon_10	0	+	124	139
chr1	204937351	204937513	GeneC|Exon_10	0	+	125	138
chr1	204937351	204937513	GeneC|Exon_10	0	+	126	138
chr1	204937351	204937513	GeneC|Exon_10	0	+	127	141
chr1	204937351	204937513	GeneC|Exon_10	0	+	128	140
chr1	204937351	204937513	GeneC|Exon_10	0	+	129	140
chr1	204937351	204937513	GeneC|Exon_10	0	+	130	140
chr1	204937351	204937513	GeneC|Exon_10	0	+	131	139
chr1	204937351	204937513	GeneC|Exon_10	0	+	132	139
chr1	204937351	204937513	GeneC|Exon_10	0	+	133	138
chr1	204937351	204937513	GeneC|Exon_10	0	+	134	138
chr1	204937351	204937513	GeneC|Exon_10	0	+	135	138
chr1	204937351	204937513	GeneC|Exon_10	0	+	136	137
chr1	204937351	204937513	GeneC|Exon_10	0	+	137	134
chr1	204937351	204937513	GeneC|Exon_10	0	+	138	133
chr1	204937351	204937513	GeneC|Exon_10	0	+	139	132
chr1	204937351	204937513	GeneC|Exon_10	0	+	140	132
[truncated: 156,337 more rows]
