# Supplementary material for: A Robust Protocol to Increase NimbleGen SeqCap EZ Multiplexing Capacity to 96 Samples
Source: PLoS One. 2015 Apr 14;10(4):e0123872. doi: 10.1371/journal.pone.0123872 (PMC4397063; doi:10.1371/journal.pone.0123872)
Supplement: S1 Dataset — (GZ) [file pone.0123872.s005.gz › Raw_Data/sampleJ/sampleJ.BaseCoverage.txt]

chr1	67861445	67861595	GeneS|SNP_2	0	+	1	126
chr1	67861445	67861595	GeneS|SNP_2	0	+	2	127
chr1	67861445	67861595	GeneS|SNP_2	0	+	3	129
chr1	67861445	67861595	GeneS|SNP_2	0	+	4	131
chr1	67861445	67861595	GeneS|SNP_2	0	+	5	133
chr1	67861445	67861595	GeneS|SNP_2	0	+	6	133
chr1	67861445	67861595	GeneS|SNP_2	0	+	7	133
chr1	67861445	67861595	GeneS|SNP_2	0	+	8	133
chr1	67861445	67861595	GeneS|SNP_2	0	+	9	134
chr1	67861445	67861595	GeneS|SNP_2	0	+	10	135
chr1	67861445	67861595	GeneS|SNP_2	0	+	11	136
chr1	67861445	67861595	GeneS|SNP_2	0	+	12	137
chr1	67861445	67861595	GeneS|SNP_2	0	+	13	139
chr1	67861445	67861595	GeneS|SNP_2	0	+	14	139
chr1	67861445	67861595	GeneS|SNP_2	0	+	15	141
chr1	67861445	67861595	GeneS|SNP_2	0	+	16	142
chr1	67861445	67861595	GeneS|SNP_2	0	+	17	143
chr1	67861445	67861595	GeneS|SNP_2	0	+	18	146
chr1	67861445	67861595	GeneS|SNP_2	0	+	19	147
chr1	67861445	67861595	GeneS|SNP_2	0	+	20	146
chr1	67861445	67861595	GeneS|SNP_2	0	+	21	147
chr1	67861445	67861595	GeneS|SNP_2	0	+	22	149
chr1	67861445	67861595	GeneS|SNP_2	0	+	23	150
chr1	67861445	67861595	GeneS|SNP_2	0	+	24	149
chr1	67861445	67861595	GeneS|SNP_2	0	+	25	149
chr1	67861445	67861595	GeneS|SNP_2	0	+	26	148
chr1	67861445	67861595	GeneS|SNP_2	0	+	27	150
chr1	67861445	67861595	GeneS|SNP_2	0	+	28	149
chr1	67861445	67861595	GeneS|SNP_2	0	+	29	149
chr1	67861445	67861595	GeneS|SNP_2	0	+	30	148
chr1	67861445	67861595	GeneS|SNP_2	0	+	31	144
chr1	67861445	67861595	GeneS|SNP_2	0	+	32	144
chr1	67861445	67861595	GeneS|SNP_2	0	+	33	146
chr1	67861445	67861595	GeneS|SNP_2	0	+	34	146
chr1	67861445	67861595	GeneS|SNP_2	0	+	35	147
chr1	67861445	67861595	GeneS|SNP_2	0	+	36	149
chr1	67861445	67861595	GeneS|SNP_2	0	+	37	150
chr1	67861445	67861595	GeneS|SNP_2	0	+	38	152
chr1	67861445	67861595	GeneS|SNP_2	0	+	39	154
chr1	67861445	67861595	GeneS|SNP_2	0	+	40	153
chr1	67861445	67861595	GeneS|SNP_2	0	+	41	153
chr1	67861445	67861595	GeneS|SNP_2	0	+	42	154
chr1	67861445	67861595	GeneS|SNP_2	0	+	43	154
chr1	67861445	67861595	GeneS|SNP_2	0	+	44	155
chr1	67861445	67861595	GeneS|SNP_2	0	+	45	155
chr1	67861445	67861595	GeneS|SNP_2	0	+	46	157
chr1	67861445	67861595	GeneS|SNP_2	0	+	47	157
chr1	67861445	67861595	GeneS|SNP_2	0	+	48	156
chr1	67861445	67861595	GeneS|SNP_2	0	+	49	157
chr1	67861445	67861595	GeneS|SNP_2	0	+	50	159
chr1	67861445	67861595	GeneS|SNP_2	0	+	51	160
chr1	67861445	67861595	GeneS|SNP_2	0	+	52	162
chr1	67861445	67861595	GeneS|SNP_2	0	+	53	166
chr1	67861445	67861595	GeneS|SNP_2	0	+	54	164
chr1	67861445	67861595	GeneS|SNP_2	0	+	55	166
chr1	67861445	67861595	GeneS|SNP_2	0	+	56	166
chr1	67861445	67861595	GeneS|SNP_2	0	+	57	166
chr1	67861445	67861595	GeneS|SNP_2	0	+	58	166
chr1	67861445	67861595	GeneS|SNP_2	0	+	59	171
chr1	67861445	67861595	GeneS|SNP_2	0	+	60	172
chr1	67861445	67861595	GeneS|SNP_2	0	+	61	173
chr1	67861445	67861595	GeneS|SNP_2	0	+	62	174
chr1	67861445	67861595	GeneS|SNP_2	0	+	63	175
chr1	67861445	67861595	GeneS|SNP_2	0	+	64	174
chr1	67861445	67861595	GeneS|SNP_2	0	+	65	174
chr1	67861445	67861595	GeneS|SNP_2	0	+	66	178
chr1	67861445	67861595	GeneS|SNP_2	0	+	67	177
chr1	67861445	67861595	GeneS|SNP_2	0	+	68	179
chr1	67861445	67861595	GeneS|SNP_2	0	+	69	181
chr1	67861445	67861595	GeneS|SNP_2	0	+	70	182
chr1	67861445	67861595	GeneS|SNP_2	0	+	71	182
chr1	67861445	67861595	GeneS|SNP_2	0	+	72	182
chr1	67861445	67861595	GeneS|SNP_2	0	+	73	183
chr1	67861445	67861595	GeneS|SNP_2	0	+	74	183
chr1	67861445	67861595	GeneS|SNP_2	0	+	75	184
chr1	67861445	67861595	GeneS|SNP_2	0	+	76	185
chr1	67861445	67861595	GeneS|SNP_2	0	+	77	184
chr1	67861445	67861595	GeneS|SNP_2	0	+	78	184
chr1	67861445	67861595	GeneS|SNP_2	0	+	79	185
chr1	67861445	67861595	GeneS|SNP_2	0	+	80	184
chr1	67861445	67861595	GeneS|SNP_2	0	+	81	183
chr1	67861445	67861595	GeneS|SNP_2	0	+	82	183
chr1	67861445	67861595	GeneS|SNP_2	0	+	83	182
chr1	67861445	67861595	GeneS|SNP_2	0	+	84	180
chr1	67861445	67861595	GeneS|SNP_2	0	+	85	180
chr1	67861445	67861595	GeneS|SNP_2	0	+	86	180
chr1	67861445	67861595	GeneS|SNP_2	0	+	87	179
chr1	67861445	67861595	GeneS|SNP_2	0	+	88	180
chr1	67861445	67861595	GeneS|SNP_2	0	+	89	179
chr1	67861445	67861595	GeneS|SNP_2	0	+	90	179
chr1	67861445	67861595	GeneS|SNP_2	0	+	91	180
chr1	67861445	67861595	GeneS|SNP_2	0	+	92	183
chr1	67861445	67861595	GeneS|SNP_2	0	+	93	183
chr1	67861445	67861595	GeneS|SNP_2	0	+	94	180
chr1	67861445	67861595	GeneS|SNP_2	0	+	95	181
chr1	67861445	67861595	GeneS|SNP_2	0	+	96	179
chr1	67861445	67861595	GeneS|SNP_2	0	+	97	179
chr1	67861445	67861595	GeneS|SNP_2	0	+	98	180
chr1	67861445	67861595	GeneS|SNP_2	0	+	99	183
chr1	67861445	67861595	GeneS|SNP_2	0	+	100	183
chr1	67861445	67861595	GeneS|SNP_2	0	+	101	182
chr1	67861445	67861595	GeneS|SNP_2	0	+	102	183
chr1	67861445	67861595	GeneS|SNP_2	0	+	103	180
chr1	67861445	67861595	GeneS|SNP_2	0	+	104	182
chr1	67861445	67861595	GeneS|SNP_2	0	+	105	183
chr1	67861445	67861595	GeneS|SNP_2	0	+	106	182
chr1	67861445	67861595	GeneS|SNP_2	0	+	107	183
chr1	67861445	67861595	GeneS|SNP_2	0	+	108	184
chr1	67861445	67861595	GeneS|SNP_2	0	+	109	186
chr1	67861445	67861595	GeneS|SNP_2	0	+	110	186
chr1	67861445	67861595	GeneS|SNP_2	0	+	111	186
chr1	67861445	67861595	GeneS|SNP_2	0	+	112	187
chr1	67861445	67861595	GeneS|SNP_2	0	+	113	187
chr1	67861445	67861595	GeneS|SNP_2	0	+	114	184
chr1	67861445	67861595	GeneS|SNP_2	0	+	115	184
chr1	67861445	67861595	GeneS|SNP_2	0	+	116	183
chr1	67861445	67861595	GeneS|SNP_2	0	+	117	182
chr1	67861445	67861595	GeneS|SNP_2	0	+	118	182
chr1	67861445	67861595	GeneS|SNP_2	0	+	119	182
chr1	67861445	67861595	GeneS|SNP_2	0	+	120	178
chr1	67861445	67861595	GeneS|SNP_2	0	+	121	180
chr1	67861445	67861595	GeneS|SNP_2	0	+	122	183
chr1	67861445	67861595	GeneS|SNP_2	0	+	123	183
chr1	67861445	67861595	GeneS|SNP_2	0	+	124	182
chr1	67861445	67861595	GeneS|SNP_2	0	+	125	184
chr1	67861445	67861595	GeneS|SNP_2	0	+	126	185
chr1	67861445	67861595	GeneS|SNP_2	0	+	127	185
chr1	67861445	67861595	GeneS|SNP_2	0	+	128	184
chr1	67861445	67861595	GeneS|SNP_2	0	+	129	183
chr1	67861445	67861595	GeneS|SNP_2	0	+	130	180
chr1	67861445	67861595	GeneS|SNP_2	0	+	131	179
chr1	67861445	67861595	GeneS|SNP_2	0	+	132	176
chr1	67861445	67861595	GeneS|SNP_2	0	+	133	172
chr1	67861445	67861595	GeneS|SNP_2	0	+	134	171
chr1	67861445	67861595	GeneS|SNP_2	0	+	135	171
chr1	67861445	67861595	GeneS|SNP_2	0	+	136	172
chr1	67861445	67861595	GeneS|SNP_2	0	+	137	171
chr1	67861445	67861595	GeneS|SNP_2	0	+	138	171
chr1	67861445	67861595	GeneS|SNP_2	0	+	139	169
chr1	67861445	67861595	GeneS|SNP_2	0	+	140	169
chr1	67861445	67861595	GeneS|SNP_2	0	+	141	169
chr1	67861445	67861595	GeneS|SNP_2	0	+	142	165
chr1	67861445	67861595	GeneS|SNP_2	0	+	143	164
chr1	67861445	67861595	GeneS|SNP_2	0	+	144	162
chr1	67861445	67861595	GeneS|SNP_2	0	+	145	162
chr1	67861445	67861595	GeneS|SNP_2	0	+	146	165
chr1	67861445	67861595	GeneS|SNP_2	0	+	147	168
chr1	67861445	67861595	GeneS|SNP_2	0	+	148	167
chr1	67861445	67861595	GeneS|SNP_2	0	+	149	168
chr1	67861445	67861595	GeneS|SNP_2	0	+	150	168
chr1	179520431	179520581	GeneS|SNP_1	0	+	1	161
chr1	179520431	179520581	GeneS|SNP_1	0	+	2	162
chr1	179520431	179520581	GeneS|SNP_1	0	+	3	163
chr1	179520431	179520581	GeneS|SNP_1	0	+	4	165
chr1	179520431	179520581	GeneS|SNP_1	0	+	5	164
chr1	179520431	179520581	GeneS|SNP_1	0	+	6	163
chr1	179520431	179520581	GeneS|SNP_1	0	+	7	164
chr1	179520431	179520581	GeneS|SNP_1	0	+	8	165
chr1	179520431	179520581	GeneS|SNP_1	0	+	9	168
chr1	179520431	179520581	GeneS|SNP_1	0	+	10	168
chr1	179520431	179520581	GeneS|SNP_1	0	+	11	169
chr1	179520431	179520581	GeneS|SNP_1	0	+	12	168
chr1	179520431	179520581	GeneS|SNP_1	0	+	13	169
chr1	179520431	179520581	GeneS|SNP_1	0	+	14	169
chr1	179520431	179520581	GeneS|SNP_1	0	+	15	173
chr1	179520431	179520581	GeneS|SNP_1	0	+	16	172
chr1	179520431	179520581	GeneS|SNP_1	0	+	17	175
chr1	179520431	179520581	GeneS|SNP_1	0	+	18	176
chr1	179520431	179520581	GeneS|SNP_1	0	+	19	178
chr1	179520431	179520581	GeneS|SNP_1	0	+	20	181
chr1	179520431	179520581	GeneS|SNP_1	0	+	21	183
chr1	179520431	179520581	GeneS|SNP_1	0	+	22	183
chr1	179520431	179520581	GeneS|SNP_1	0	+	23	182
chr1	179520431	179520581	GeneS|SNP_1	0	+	24	184
chr1	179520431	179520581	GeneS|SNP_1	0	+	25	181
chr1	179520431	179520581	GeneS|SNP_1	0	+	26	181
chr1	179520431	179520581	GeneS|SNP_1	0	+	27	181
chr1	179520431	179520581	GeneS|SNP_1	0	+	28	184
chr1	179520431	179520581	GeneS|SNP_1	0	+	29	186
chr1	179520431	179520581	GeneS|SNP_1	0	+	30	186
chr1	179520431	179520581	GeneS|SNP_1	0	+	31	185
chr1	179520431	179520581	GeneS|SNP_1	0	+	32	185
chr1	179520431	179520581	GeneS|SNP_1	0	+	33	185
chr1	179520431	179520581	GeneS|SNP_1	0	+	34	188
chr1	179520431	179520581	GeneS|SNP_1	0	+	35	186
chr1	179520431	179520581	GeneS|SNP_1	0	+	36	188
chr1	179520431	179520581	GeneS|SNP_1	0	+	37	188
chr1	179520431	179520581	GeneS|SNP_1	0	+	38	189
chr1	179520431	179520581	GeneS|SNP_1	0	+	39	192
chr1	179520431	179520581	GeneS|SNP_1	0	+	40	192
chr1	179520431	179520581	GeneS|SNP_1	0	+	41	190
chr1	179520431	179520581	GeneS|SNP_1	0	+	42	189
chr1	179520431	179520581	GeneS|SNP_1	0	+	43	190
chr1	179520431	179520581	GeneS|SNP_1	0	+	44	192
chr1	179520431	179520581	GeneS|SNP_1	0	+	45	193
chr1	179520431	179520581	GeneS|SNP_1	0	+	46	192
chr1	179520431	179520581	GeneS|SNP_1	0	+	47	191
chr1	179520431	179520581	GeneS|SNP_1	0	+	48	193
chr1	179520431	179520581	GeneS|SNP_1	0	+	49	195
chr1	179520431	179520581	GeneS|SNP_1	0	+	50	194
chr1	179520431	179520581	GeneS|SNP_1	0	+	51	196
chr1	179520431	179520581	GeneS|SNP_1	0	+	52	195
chr1	179520431	179520581	GeneS|SNP_1	0	+	53	192
chr1	179520431	179520581	GeneS|SNP_1	0	+	54	194
chr1	179520431	179520581	GeneS|SNP_1	0	+	55	194
chr1	179520431	179520581	GeneS|SNP_1	0	+	56	195
chr1	179520431	179520581	GeneS|SNP_1	0	+	57	196
chr1	179520431	179520581	GeneS|SNP_1	0	+	58	198
chr1	179520431	179520581	GeneS|SNP_1	0	+	59	198
chr1	179520431	179520581	GeneS|SNP_1	0	+	60	198
chr1	179520431	179520581	GeneS|SNP_1	0	+	61	198
chr1	179520431	179520581	GeneS|SNP_1	0	+	62	198
chr1	179520431	179520581	GeneS|SNP_1	0	+	63	198
chr1	179520431	179520581	GeneS|SNP_1	0	+	64	197
chr1	179520431	179520581	GeneS|SNP_1	0	+	65	196
chr1	179520431	179520581	GeneS|SNP_1	0	+	66	196
chr1	179520431	179520581	GeneS|SNP_1	0	+	67	196
chr1	179520431	179520581	GeneS|SNP_1	0	+	68	195
chr1	179520431	179520581	GeneS|SNP_1	0	+	69	194
chr1	179520431	179520581	GeneS|SNP_1	0	+	70	195
chr1	179520431	179520581	GeneS|SNP_1	0	+	71	196
chr1	179520431	179520581	GeneS|SNP_1	0	+	72	198
chr1	179520431	179520581	GeneS|SNP_1	0	+	73	198
chr1	179520431	179520581	GeneS|SNP_1	0	+	74	197
chr1	179520431	179520581	GeneS|SNP_1	0	+	75	197
chr1	179520431	179520581	GeneS|SNP_1	0	+	76	199
chr1	179520431	179520581	GeneS|SNP_1	0	+	77	202
chr1	179520431	179520581	GeneS|SNP_1	0	+	78	200
chr1	179520431	179520581	GeneS|SNP_1	0	+	79	196
chr1	179520431	179520581	GeneS|SNP_1	0	+	80	195
chr1	179520431	179520581	GeneS|SNP_1	0	+	81	195
chr1	179520431	179520581	GeneS|SNP_1	0	+	82	195
chr1	179520431	179520581	GeneS|SNP_1	0	+	83	195
chr1	179520431	179520581	GeneS|SNP_1	0	+	84	194
chr1	179520431	179520581	GeneS|SNP_1	0	+	85	195
chr1	179520431	179520581	GeneS|SNP_1	0	+	86	195
chr1	179520431	179520581	GeneS|SNP_1	0	+	87	195
chr1	179520431	179520581	GeneS|SNP_1	0	+	88	193
chr1	179520431	179520581	GeneS|SNP_1	0	+	89	193
chr1	179520431	179520581	GeneS|SNP_1	0	+	90	194
chr1	179520431	179520581	GeneS|SNP_1	0	+	91	193
chr1	179520431	179520581	GeneS|SNP_1	0	+	92	192
chr1	179520431	179520581	GeneS|SNP_1	0	+	93	193
chr1	179520431	179520581	GeneS|SNP_1	0	+	94	194
chr1	179520431	179520581	GeneS|SNP_1	0	+	95	191
chr1	179520431	179520581	GeneS|SNP_1	0	+	96	192
chr1	179520431	179520581	GeneS|SNP_1	0	+	97	191
chr1	179520431	179520581	GeneS|SNP_1	0	+	98	191
chr1	179520431	179520581	GeneS|SNP_1	0	+	99	190
chr1	179520431	179520581	GeneS|SNP_1	0	+	100	190
chr1	179520431	179520581	GeneS|SNP_1	0	+	101	189
chr1	179520431	179520581	GeneS|SNP_1	0	+	102	187
chr1	179520431	179520581	GeneS|SNP_1	0	+	103	189
chr1	179520431	179520581	GeneS|SNP_1	0	+	104	188
chr1	179520431	179520581	GeneS|SNP_1	0	+	105	185
chr1	179520431	179520581	GeneS|SNP_1	0	+	106	183
chr1	179520431	179520581	GeneS|SNP_1	0	+	107	184
chr1	179520431	179520581	GeneS|SNP_1	0	+	108	185
chr1	179520431	179520581	GeneS|SNP_1	0	+	109	185
chr1	179520431	179520581	GeneS|SNP_1	0	+	110	186
chr1	179520431	179520581	GeneS|SNP_1	0	+	111	188
chr1	179520431	179520581	GeneS|SNP_1	0	+	112	187
chr1	179520431	179520581	GeneS|SNP_1	0	+	113	187
chr1	179520431	179520581	GeneS|SNP_1	0	+	114	186
chr1	179520431	179520581	GeneS|SNP_1	0	+	115	187
chr1	179520431	179520581	GeneS|SNP_1	0	+	116	187
chr1	179520431	179520581	GeneS|SNP_1	0	+	117	187
chr1	179520431	179520581	GeneS|SNP_1	0	+	118	183
chr1	179520431	179520581	GeneS|SNP_1	0	+	119	182
chr1	179520431	179520581	GeneS|SNP_1	0	+	120	181
chr1	179520431	179520581	GeneS|SNP_1	0	+	121	178
chr1	179520431	179520581	GeneS|SNP_1	0	+	122	178
chr1	179520431	179520581	GeneS|SNP_1	0	+	123	179
chr1	179520431	179520581	GeneS|SNP_1	0	+	124	181
chr1	179520431	179520581	GeneS|SNP_1	0	+	125	180
chr1	179520431	179520581	GeneS|SNP_1	0	+	126	180
chr1	179520431	179520581	GeneS|SNP_1	0	+	127	177
chr1	179520431	179520581	GeneS|SNP_1	0	+	128	176
chr1	179520431	179520581	GeneS|SNP_1	0	+	129	177
chr1	179520431	179520581	GeneS|SNP_1	0	+	130	175
chr1	179520431	179520581	GeneS|SNP_1	0	+	131	175
chr1	179520431	179520581	GeneS|SNP_1	0	+	132	174
chr1	179520431	179520581	GeneS|SNP_1	0	+	133	174
chr1	179520431	179520581	GeneS|SNP_1	0	+	134	176
chr1	179520431	179520581	GeneS|SNP_1	0	+	135	178
chr1	179520431	179520581	GeneS|SNP_1	0	+	136	177
chr1	179520431	179520581	GeneS|SNP_1	0	+	137	176
chr1	179520431	179520581	GeneS|SNP_1	0	+	138	176
chr1	179520431	179520581	GeneS|SNP_1	0	+	139	174
chr1	179520431	179520581	GeneS|SNP_1	0	+	140	171
chr1	179520431	179520581	GeneS|SNP_1	0	+	141	172
chr1	179520431	179520581	GeneS|SNP_1	0	+	142	171
chr1	179520431	179520581	GeneS|SNP_1	0	+	143	171
chr1	179520431	179520581	GeneS|SNP_1	0	+	144	172
chr1	179520431	179520581	GeneS|SNP_1	0	+	145	172
chr1	179520431	179520581	GeneS|SNP_1	0	+	146	174
chr1	179520431	179520581	GeneS|SNP_1	0	+	147	175
chr1	179520431	179520581	GeneS|SNP_1	0	+	148	178
chr1	179520431	179520581	GeneS|SNP_1	0	+	149	175
chr1	179520431	179520581	GeneS|SNP_1	0	+	150	175
chr1	204797731	204797935	GeneC|Exon_1	0	+	1	16
chr1	204797731	204797935	GeneC|Exon_1	0	+	2	16
chr1	204797731	204797935	GeneC|Exon_1	0	+	3	16
chr1	204797731	204797935	GeneC|Exon_1	0	+	4	17
chr1	204797731	204797935	GeneC|Exon_1	0	+	5	17
chr1	204797731	204797935	GeneC|Exon_1	0	+	6	17
chr1	204797731	204797935	GeneC|Exon_1	0	+	7	18
chr1	204797731	204797935	GeneC|Exon_1	0	+	8	18
chr1	204797731	204797935	GeneC|Exon_1	0	+	9	19
chr1	204797731	204797935	GeneC|Exon_1	0	+	10	18
chr1	204797731	204797935	GeneC|Exon_1	0	+	11	18
chr1	204797731	204797935	GeneC|Exon_1	0	+	12	18
chr1	204797731	204797935	GeneC|Exon_1	0	+	13	18
chr1	204797731	204797935	GeneC|Exon_1	0	+	14	19
chr1	204797731	204797935	GeneC|Exon_1	0	+	15	19
chr1	204797731	204797935	GeneC|Exon_1	0	+	16	20
chr1	204797731	204797935	GeneC|Exon_1	0	+	17	20
chr1	204797731	204797935	GeneC|Exon_1	0	+	18	20
chr1	204797731	204797935	GeneC|Exon_1	0	+	19	20
chr1	204797731	204797935	GeneC|Exon_1	0	+	20	21
chr1	204797731	204797935	GeneC|Exon_1	0	+	21	22
chr1	204797731	204797935	GeneC|Exon_1	0	+	22	22
chr1	204797731	204797935	GeneC|Exon_1	0	+	23	22
chr1	204797731	204797935	GeneC|Exon_1	0	+	24	22
chr1	204797731	204797935	GeneC|Exon_1	0	+	25	22
chr1	204797731	204797935	GeneC|Exon_1	0	+	26	22
chr1	204797731	204797935	GeneC|Exon_1	0	+	27	22
chr1	204797731	204797935	GeneC|Exon_1	0	+	28	22
chr1	204797731	204797935	GeneC|Exon_1	0	+	29	22
chr1	204797731	204797935	GeneC|Exon_1	0	+	30	23
chr1	204797731	204797935	GeneC|Exon_1	0	+	31	23
chr1	204797731	204797935	GeneC|Exon_1	0	+	32	23
chr1	204797731	204797935	GeneC|Exon_1	0	+	33	23
chr1	204797731	204797935	GeneC|Exon_1	0	+	34	23
chr1	204797731	204797935	GeneC|Exon_1	0	+	35	23
chr1	204797731	204797935	GeneC|Exon_1	0	+	36	23
chr1	204797731	204797935	GeneC|Exon_1	0	+	37	23
chr1	204797731	204797935	GeneC|Exon_1	0	+	38	24
chr1	204797731	204797935	GeneC|Exon_1	0	+	39	24
chr1	204797731	204797935	GeneC|Exon_1	0	+	40	24
chr1	204797731	204797935	GeneC|Exon_1	0	+	41	24
chr1	204797731	204797935	GeneC|Exon_1	0	+	42	25
chr1	204797731	204797935	GeneC|Exon_1	0	+	43	25
chr1	204797731	204797935	GeneC|Exon_1	0	+	44	25
chr1	204797731	204797935	GeneC|Exon_1	0	+	45	25
chr1	204797731	204797935	GeneC|Exon_1	0	+	46	26
chr1	204797731	204797935	GeneC|Exon_1	0	+	47	27
chr1	204797731	204797935	GeneC|Exon_1	0	+	48	27
chr1	204797731	204797935	GeneC|Exon_1	0	+	49	27
chr1	204797731	204797935	GeneC|Exon_1	0	+	50	28
chr1	204797731	204797935	GeneC|Exon_1	0	+	51	28
chr1	204797731	204797935	GeneC|Exon_1	0	+	52	28
chr1	204797731	204797935	GeneC|Exon_1	0	+	53	28
chr1	204797731	204797935	GeneC|Exon_1	0	+	54	29
chr1	204797731	204797935	GeneC|Exon_1	0	+	55	29
chr1	204797731	204797935	GeneC|Exon_1	0	+	56	29
chr1	204797731	204797935	GeneC|Exon_1	0	+	57	30
chr1	204797731	204797935	GeneC|Exon_1	0	+	58	30
chr1	204797731	204797935	GeneC|Exon_1	0	+	59	31
chr1	204797731	204797935	GeneC|Exon_1	0	+	60	31
chr1	204797731	204797935	GeneC|Exon_1	0	+	61	31
chr1	204797731	204797935	GeneC|Exon_1	0	+	62	31
chr1	204797731	204797935	GeneC|Exon_1	0	+	63	31
chr1	204797731	204797935	GeneC|Exon_1	0	+	64	32
chr1	204797731	204797935	GeneC|Exon_1	0	+	65	32
chr1	204797731	204797935	GeneC|Exon_1	0	+	66	32
chr1	204797731	204797935	GeneC|Exon_1	0	+	67	33
chr1	204797731	204797935	GeneC|Exon_1	0	+	68	34
chr1	204797731	204797935	GeneC|Exon_1	0	+	69	34
chr1	204797731	204797935	GeneC|Exon_1	0	+	70	33
chr1	204797731	204797935	GeneC|Exon_1	0	+	71	33
chr1	204797731	204797935	GeneC|Exon_1	0	+	72	33
chr1	204797731	204797935	GeneC|Exon_1	0	+	73	34
chr1	204797731	204797935	GeneC|Exon_1	0	+	74	34
chr1	204797731	204797935	GeneC|Exon_1	0	+	75	34
chr1	204797731	204797935	GeneC|Exon_1	0	+	76	34
chr1	204797731	204797935	GeneC|Exon_1	0	+	77	36
chr1	204797731	204797935	GeneC|Exon_1	0	+	78	36
chr1	204797731	204797935	GeneC|Exon_1	0	+	79	37
chr1	204797731	204797935	GeneC|Exon_1	0	+	80	37
chr1	204797731	204797935	GeneC|Exon_1	0	+	81	37
chr1	204797731	204797935	GeneC|Exon_1	0	+	82	38
chr1	204797731	204797935	GeneC|Exon_1	0	+	83	39
chr1	204797731	204797935	GeneC|Exon_1	0	+	84	40
chr1	204797731	204797935	GeneC|Exon_1	0	+	85	41
chr1	204797731	204797935	GeneC|Exon_1	0	+	86	41
chr1	204797731	204797935	GeneC|Exon_1	0	+	87	44
chr1	204797731	204797935	GeneC|Exon_1	0	+	88	44
chr1	204797731	204797935	GeneC|Exon_1	0	+	89	44
chr1	204797731	204797935	GeneC|Exon_1	0	+	90	45
chr1	204797731	204797935	GeneC|Exon_1	0	+	91	45
chr1	204797731	204797935	GeneC|Exon_1	0	+	92	44
chr1	204797731	204797935	GeneC|Exon_1	0	+	93	46
chr1	204797731	204797935	GeneC|Exon_1	0	+	94	46
chr1	204797731	204797935	GeneC|Exon_1	0	+	95	46
chr1	204797731	204797935	GeneC|Exon_1	0	+	96	48
chr1	204797731	204797935	GeneC|Exon_1	0	+	97	50
chr1	204797731	204797935	GeneC|Exon_1	0	+	98	50
chr1	204797731	204797935	GeneC|Exon_1	0	+	99	50
chr1	204797731	204797935	GeneC|Exon_1	0	+	100	49
chr1	204797731	204797935	GeneC|Exon_1	0	+	101	52
chr1	204797731	204797935	GeneC|Exon_1	0	+	102	52
chr1	204797731	204797935	GeneC|Exon_1	0	+	103	52
chr1	204797731	204797935	GeneC|Exon_1	0	+	104	51
chr1	204797731	204797935	GeneC|Exon_1	0	+	105	51
chr1	204797731	204797935	GeneC|Exon_1	0	+	106	51
chr1	204797731	204797935	GeneC|Exon_1	0	+	107	51
chr1	204797731	204797935	GeneC|Exon_1	0	+	108	50
chr1	204797731	204797935	GeneC|Exon_1	0	+	109	50
chr1	204797731	204797935	GeneC|Exon_1	0	+	110	50
chr1	204797731	204797935	GeneC|Exon_1	0	+	111	50
chr1	204797731	204797935	GeneC|Exon_1	0	+	112	50
chr1	204797731	204797935	GeneC|Exon_1	0	+	113	50
chr1	204797731	204797935	GeneC|Exon_1	0	+	114	51
chr1	204797731	204797935	GeneC|Exon_1	0	+	115	52
chr1	204797731	204797935	GeneC|Exon_1	0	+	116	50
chr1	204797731	204797935	GeneC|Exon_1	0	+	117	50
chr1	204797731	204797935	GeneC|Exon_1	0	+	118	50
chr1	204797731	204797935	GeneC|Exon_1	0	+	119	48
chr1	204797731	204797935	GeneC|Exon_1	0	+	120	49
chr1	204797731	204797935	GeneC|Exon_1	0	+	121	49
chr1	204797731	204797935	GeneC|Exon_1	0	+	122	50
chr1	204797731	204797935	GeneC|Exon_1	0	+	123	49
chr1	204797731	204797935	GeneC|Exon_1	0	+	124	49
chr1	204797731	204797935	GeneC|Exon_1	0	+	125	48
chr1	204797731	204797935	GeneC|Exon_1	0	+	126	46
chr1	204797731	204797935	GeneC|Exon_1	0	+	127	45
chr1	204797731	204797935	GeneC|Exon_1	0	+	128	45
chr1	204797731	204797935	GeneC|Exon_1	0	+	129	43
chr1	204797731	204797935	GeneC|Exon_1	0	+	130	43
chr1	204797731	204797935	GeneC|Exon_1	0	+	131	42
chr1	204797731	204797935	GeneC|Exon_1	0	+	132	43
chr1	204797731	204797935	GeneC|Exon_1	0	+	133	43
chr1	204797731	204797935	GeneC|Exon_1	0	+	134	44
chr1	204797731	204797935	GeneC|Exon_1	0	+	135	44
chr1	204797731	204797935	GeneC|Exon_1	0	+	136	45
chr1	204797731	204797935	GeneC|Exon_1	0	+	137	42
chr1	204797731	204797935	GeneC|Exon_1	0	+	138	41
chr1	204797731	204797935	GeneC|Exon_1	0	+	139	41
chr1	204797731	204797935	GeneC|Exon_1	0	+	140	41
chr1	204797731	204797935	GeneC|Exon_1	0	+	141	41
chr1	204797731	204797935	GeneC|Exon_1	0	+	142	40
chr1	204797731	204797935	GeneC|Exon_1	0	+	143	41
chr1	204797731	204797935	GeneC|Exon_1	0	+	144	41
chr1	204797731	204797935	GeneC|Exon_1	0	+	145	41
chr1	204797731	204797935	GeneC|Exon_1	0	+	146	41
chr1	204797731	204797935	GeneC|Exon_1	0	+	147	42
chr1	204797731	204797935	GeneC|Exon_1	0	+	148	44
chr1	204797731	204797935	GeneC|Exon_1	0	+	149	44
chr1	204797731	204797935	GeneC|Exon_1	0	+	150	45
chr1	204797731	204797935	GeneC|Exon_1	0	+	151	45
chr1	204797731	204797935	GeneC|Exon_1	0	+	152	45
chr1	204797731	204797935	GeneC|Exon_1	0	+	153	45
chr1	204797731	204797935	GeneC|Exon_1	0	+	154	45
chr1	204797731	204797935	GeneC|Exon_1	0	+	155	45
chr1	204797731	204797935	GeneC|Exon_1	0	+	156	45
chr1	204797731	204797935	GeneC|Exon_1	0	+	157	46
chr1	204797731	204797935	GeneC|Exon_1	0	+	158	45
chr1	204797731	204797935	GeneC|Exon_1	0	+	159	45
chr1	204797731	204797935	GeneC|Exon_1	0	+	160	45
chr1	204797731	204797935	GeneC|Exon_1	0	+	161	45
chr1	204797731	204797935	GeneC|Exon_1	0	+	162	45
chr1	204797731	204797935	GeneC|Exon_1	0	+	163	45
chr1	204797731	204797935	GeneC|Exon_1	0	+	164	45
chr1	204797731	204797935	GeneC|Exon_1	0	+	165	44
chr1	204797731	204797935	GeneC|Exon_1	0	+	166	44
chr1	204797731	204797935	GeneC|Exon_1	0	+	167	44
chr1	204797731	204797935	GeneC|Exon_1	0	+	168	44
chr1	204797731	204797935	GeneC|Exon_1	0	+	169	44
chr1	204797731	204797935	GeneC|Exon_1	0	+	170	45
chr1	204797731	204797935	GeneC|Exon_1	0	+	171	45
chr1	204797731	204797935	GeneC|Exon_1	0	+	172	46
chr1	204797731	204797935	GeneC|Exon_1	0	+	173	47
chr1	204797731	204797935	GeneC|Exon_1	0	+	174	47
chr1	204797731	204797935	GeneC|Exon_1	0	+	175	47
chr1	204797731	204797935	GeneC|Exon_1	0	+	176	47
chr1	204797731	204797935	GeneC|Exon_1	0	+	177	48
chr1	204797731	204797935	GeneC|Exon_1	0	+	178	48
chr1	204797731	204797935	GeneC|Exon_1	0	+	179	48
chr1	204797731	204797935	GeneC|Exon_1	0	+	180	48
chr1	204797731	204797935	GeneC|Exon_1	0	+	181	48
chr1	204797731	204797935	GeneC|Exon_1	0	+	182	48
chr1	204797731	204797935	GeneC|Exon_1	0	+	183	48
chr1	204797731	204797935	GeneC|Exon_1	0	+	184	47
chr1	204797731	204797935	GeneC|Exon_1	0	+	185	47
chr1	204797731	204797935	GeneC|Exon_1	0	+	186	47
chr1	204797731	204797935	GeneC|Exon_1	0	+	187	47
chr1	204797731	204797935	GeneC|Exon_1	0	+	188	47
chr1	204797731	204797935	GeneC|Exon_1	0	+	189	46
chr1	204797731	204797935	GeneC|Exon_1	0	+	190	46
chr1	204797731	204797935	GeneC|Exon_1	0	+	191	46
chr1	204797731	204797935	GeneC|Exon_1	0	+	192	45
chr1	204797731	204797935	GeneC|Exon_1	0	+	193	46
chr1	204797731	204797935	GeneC|Exon_1	0	+	194	46
chr1	204797731	204797935	GeneC|Exon_1	0	+	195	46
chr1	204797731	204797935	GeneC|Exon_1	0	+	196	46
chr1	204797731	204797935	GeneC|Exon_1	0	+	197	47
chr1	204797731	204797935	GeneC|Exon_1	0	+	198	47
chr1	204797731	204797935	GeneC|Exon_1	0	+	199	47
chr1	204797731	204797935	GeneC|Exon_1	0	+	200	46
chr1	204797731	204797935	GeneC|Exon_1	0	+	201	46
chr1	204797731	204797935	GeneC|Exon_1	0	+	202	46
chr1	204797731	204797935	GeneC|Exon_1	0	+	203	46
chr1	204797731	204797935	GeneC|Exon_1	0	+	204	46
chr1	204889734	204889893	GeneC|Exon_2	0	+	1	154
chr1	204889734	204889893	GeneC|Exon_2	0	+	2	154
chr1	204889734	204889893	GeneC|Exon_2	0	+	3	155
chr1	204889734	204889893	GeneC|Exon_2	0	+	4	154
chr1	204889734	204889893	GeneC|Exon_2	0	+	5	155
chr1	204889734	204889893	GeneC|Exon_2	0	+	6	153
chr1	204889734	204889893	GeneC|Exon_2	0	+	7	152
chr1	204889734	204889893	GeneC|Exon_2	0	+	8	153
chr1	204889734	204889893	GeneC|Exon_2	0	+	9	153
chr1	204889734	204889893	GeneC|Exon_2	0	+	10	153
chr1	204889734	204889893	GeneC|Exon_2	0	+	11	152
chr1	204889734	204889893	GeneC|Exon_2	0	+	12	153
chr1	204889734	204889893	GeneC|Exon_2	0	+	13	156
chr1	204889734	204889893	GeneC|Exon_2	0	+	14	157
chr1	204889734	204889893	GeneC|Exon_2	0	+	15	160
chr1	204889734	204889893	GeneC|Exon_2	0	+	16	159
chr1	204889734	204889893	GeneC|Exon_2	0	+	17	160
chr1	204889734	204889893	GeneC|Exon_2	0	+	18	162
chr1	204889734	204889893	GeneC|Exon_2	0	+	19	164
chr1	204889734	204889893	GeneC|Exon_2	0	+	20	165
chr1	204889734	204889893	GeneC|Exon_2	0	+	21	166
chr1	204889734	204889893	GeneC|Exon_2	0	+	22	165
chr1	204889734	204889893	GeneC|Exon_2	0	+	23	167
chr1	204889734	204889893	GeneC|Exon_2	0	+	24	169
chr1	204889734	204889893	GeneC|Exon_2	0	+	25	168
chr1	204889734	204889893	GeneC|Exon_2	0	+	26	170
chr1	204889734	204889893	GeneC|Exon_2	0	+	27	170
chr1	204889734	204889893	GeneC|Exon_2	0	+	28	171
chr1	204889734	204889893	GeneC|Exon_2	0	+	29	170
chr1	204889734	204889893	GeneC|Exon_2	0	+	30	168
chr1	204889734	204889893	GeneC|Exon_2	0	+	31	168
chr1	204889734	204889893	GeneC|Exon_2	0	+	32	169
chr1	204889734	204889893	GeneC|Exon_2	0	+	33	169
chr1	204889734	204889893	GeneC|Exon_2	0	+	34	169
chr1	204889734	204889893	GeneC|Exon_2	0	+	35	169
chr1	204889734	204889893	GeneC|Exon_2	0	+	36	170
chr1	204889734	204889893	GeneC|Exon_2	0	+	37	172
chr1	204889734	204889893	GeneC|Exon_2	0	+	38	173
chr1	204889734	204889893	GeneC|Exon_2	0	+	39	173
chr1	204889734	204889893	GeneC|Exon_2	0	+	40	173
chr1	204889734	204889893	GeneC|Exon_2	0	+	41	172
chr1	204889734	204889893	GeneC|Exon_2	0	+	42	173
chr1	204889734	204889893	GeneC|Exon_2	0	+	43	175
chr1	204889734	204889893	GeneC|Exon_2	0	+	44	178
chr1	204889734	204889893	GeneC|Exon_2	0	+	45	177
chr1	204889734	204889893	GeneC|Exon_2	0	+	46	175
chr1	204889734	204889893	GeneC|Exon_2	0	+	47	175
chr1	204889734	204889893	GeneC|Exon_2	0	+	48	175
chr1	204889734	204889893	GeneC|Exon_2	0	+	49	172
chr1	204889734	204889893	GeneC|Exon_2	0	+	50	173
chr1	204889734	204889893	GeneC|Exon_2	0	+	51	174
chr1	204889734	204889893	GeneC|Exon_2	0	+	52	174
chr1	204889734	204889893	GeneC|Exon_2	0	+	53	175
chr1	204889734	204889893	GeneC|Exon_2	0	+	54	180
chr1	204889734	204889893	GeneC|Exon_2	0	+	55	179
chr1	204889734	204889893	GeneC|Exon_2	0	+	56	179
chr1	204889734	204889893	GeneC|Exon_2	0	+	57	179
chr1	204889734	204889893	GeneC|Exon_2	0	+	58	179
chr1	204889734	204889893	GeneC|Exon_2	0	+	59	178
chr1	204889734	204889893	GeneC|Exon_2	0	+	60	178
chr1	204889734	204889893	GeneC|Exon_2	0	+	61	178
chr1	204889734	204889893	GeneC|Exon_2	0	+	62	179
chr1	204889734	204889893	GeneC|Exon_2	0	+	63	178
chr1	204889734	204889893	GeneC|Exon_2	0	+	64	178
chr1	204889734	204889893	GeneC|Exon_2	0	+	65	175
chr1	204889734	204889893	GeneC|Exon_2	0	+	66	175
chr1	204889734	204889893	GeneC|Exon_2	0	+	67	177
chr1	204889734	204889893	GeneC|Exon_2	0	+	68	180
chr1	204889734	204889893	GeneC|Exon_2	0	+	69	181
chr1	204889734	204889893	GeneC|Exon_2	0	+	70	181
chr1	204889734	204889893	GeneC|Exon_2	0	+	71	180
chr1	204889734	204889893	GeneC|Exon_2	0	+	72	178
chr1	204889734	204889893	GeneC|Exon_2	0	+	73	180
chr1	204889734	204889893	GeneC|Exon_2	0	+	74	181
chr1	204889734	204889893	GeneC|Exon_2	0	+	75	181
chr1	204889734	204889893	GeneC|Exon_2	0	+	76	180
chr1	204889734	204889893	GeneC|Exon_2	0	+	77	180
chr1	204889734	204889893	GeneC|Exon_2	0	+	78	179
chr1	204889734	204889893	GeneC|Exon_2	0	+	79	178
chr1	204889734	204889893	GeneC|Exon_2	0	+	80	177
chr1	204889734	204889893	GeneC|Exon_2	0	+	81	179
chr1	204889734	204889893	GeneC|Exon_2	0	+	82	175
chr1	204889734	204889893	GeneC|Exon_2	0	+	83	174
chr1	204889734	204889893	GeneC|Exon_2	0	+	84	174
chr1	204889734	204889893	GeneC|Exon_2	0	+	85	173
chr1	204889734	204889893	GeneC|Exon_2	0	+	86	173
chr1	204889734	204889893	GeneC|Exon_2	0	+	87	171
chr1	204889734	204889893	GeneC|Exon_2	0	+	88	171
chr1	204889734	204889893	GeneC|Exon_2	0	+	89	174
chr1	204889734	204889893	GeneC|Exon_2	0	+	90	174
chr1	204889734	204889893	GeneC|Exon_2	0	+	91	175
chr1	204889734	204889893	GeneC|Exon_2	0	+	92	170
chr1	204889734	204889893	GeneC|Exon_2	0	+	93	171
chr1	204889734	204889893	GeneC|Exon_2	0	+	94	171
chr1	204889734	204889893	GeneC|Exon_2	0	+	95	171
chr1	204889734	204889893	GeneC|Exon_2	0	+	96	171
chr1	204889734	204889893	GeneC|Exon_2	0	+	97	169
chr1	204889734	204889893	GeneC|Exon_2	0	+	98	170
chr1	204889734	204889893	GeneC|Exon_2	0	+	99	171
chr1	204889734	204889893	GeneC|Exon_2	0	+	100	170
chr1	204889734	204889893	GeneC|Exon_2	0	+	101	170
chr1	204889734	204889893	GeneC|Exon_2	0	+	102	172
chr1	204889734	204889893	GeneC|Exon_2	0	+	103	172
chr1	204889734	204889893	GeneC|Exon_2	0	+	104	171
chr1	204889734	204889893	GeneC|Exon_2	0	+	105	169
chr1	204889734	204889893	GeneC|Exon_2	0	+	106	169
chr1	204889734	204889893	GeneC|Exon_2	0	+	107	173
chr1	204889734	204889893	GeneC|Exon_2	0	+	108	172
chr1	204889734	204889893	GeneC|Exon_2	0	+	109	170
chr1	204889734	204889893	GeneC|Exon_2	0	+	110	168
chr1	204889734	204889893	GeneC|Exon_2	0	+	111	166
chr1	204889734	204889893	GeneC|Exon_2	0	+	112	164
chr1	204889734	204889893	GeneC|Exon_2	0	+	113	162
chr1	204889734	204889893	GeneC|Exon_2	0	+	114	161
chr1	204889734	204889893	GeneC|Exon_2	0	+	115	161
chr1	204889734	204889893	GeneC|Exon_2	0	+	116	161
chr1	204889734	204889893	GeneC|Exon_2	0	+	117	160
chr1	204889734	204889893	GeneC|Exon_2	0	+	118	162
chr1	204889734	204889893	GeneC|Exon_2	0	+	119	163
chr1	204889734	204889893	GeneC|Exon_2	0	+	120	163
chr1	204889734	204889893	GeneC|Exon_2	0	+	121	162
chr1	204889734	204889893	GeneC|Exon_2	0	+	122	160
chr1	204889734	204889893	GeneC|Exon_2	0	+	123	161
chr1	204889734	204889893	GeneC|Exon_2	0	+	124	161
chr1	204889734	204889893	GeneC|Exon_2	0	+	125	160
chr1	204889734	204889893	GeneC|Exon_2	0	+	126	161
chr1	204889734	204889893	GeneC|Exon_2	0	+	127	157
chr1	204889734	204889893	GeneC|Exon_2	0	+	128	156
chr1	204889734	204889893	GeneC|Exon_2	0	+	129	151
chr1	204889734	204889893	GeneC|Exon_2	0	+	130	150
chr1	204889734	204889893	GeneC|Exon_2	0	+	131	151
chr1	204889734	204889893	GeneC|Exon_2	0	+	132	153
chr1	204889734	204889893	GeneC|Exon_2	0	+	133	153
chr1	204889734	204889893	GeneC|Exon_2	0	+	134	154
chr1	204889734	204889893	GeneC|Exon_2	0	+	135	152
chr1	204889734	204889893	GeneC|Exon_2	0	+	136	152
chr1	204889734	204889893	GeneC|Exon_2	0	+	137	154
chr1	204889734	204889893	GeneC|Exon_2	0	+	138	152
chr1	204889734	204889893	GeneC|Exon_2	0	+	139	150
chr1	204889734	204889893	GeneC|Exon_2	0	+	140	150
chr1	204889734	204889893	GeneC|Exon_2	0	+	141	150
chr1	204889734	204889893	GeneC|Exon_2	0	+	142	148
chr1	204889734	204889893	GeneC|Exon_2	0	+	143	149
chr1	204889734	204889893	GeneC|Exon_2	0	+	144	149
chr1	204889734	204889893	GeneC|Exon_2	0	+	145	148
chr1	204889734	204889893	GeneC|Exon_2	0	+	146	147
chr1	204889734	204889893	GeneC|Exon_2	0	+	147	146
chr1	204889734	204889893	GeneC|Exon_2	0	+	148	141
chr1	204889734	204889893	GeneC|Exon_2	0	+	149	141
chr1	204889734	204889893	GeneC|Exon_2	0	+	150	143
chr1	204889734	204889893	GeneC|Exon_2	0	+	151	143
chr1	204889734	204889893	GeneC|Exon_2	0	+	152	143
chr1	204889734	204889893	GeneC|Exon_2	0	+	153	142
chr1	204889734	204889893	GeneC|Exon_2	0	+	154	141
chr1	204889734	204889893	GeneC|Exon_2	0	+	155	141
chr1	204889734	204889893	GeneC|Exon_2	0	+	156	140
chr1	204889734	204889893	GeneC|Exon_2	0	+	157	140
chr1	204889734	204889893	GeneC|Exon_2	0	+	158	140
chr1	204889734	204889893	GeneC|Exon_2	0	+	159	139
chr1	204913328	204913559	GeneC|Exon_3	0	+	1	97
chr1	204913328	204913559	GeneC|Exon_3	0	+	2	99
chr1	204913328	204913559	GeneC|Exon_3	0	+	3	99
chr1	204913328	204913559	GeneC|Exon_3	0	+	4	100
chr1	204913328	204913559	GeneC|Exon_3	0	+	5	101
chr1	204913328	204913559	GeneC|Exon_3	0	+	6	103
chr1	204913328	204913559	GeneC|Exon_3	0	+	7	104
chr1	204913328	204913559	GeneC|Exon_3	0	+	8	105
chr1	204913328	204913559	GeneC|Exon_3	0	+	9	104
chr1	204913328	204913559	GeneC|Exon_3	0	+	10	104
chr1	204913328	204913559	GeneC|Exon_3	0	+	11	105
chr1	204913328	204913559	GeneC|Exon_3	0	+	12	109
chr1	204913328	204913559	GeneC|Exon_3	0	+	13	110
chr1	204913328	204913559	GeneC|Exon_3	0	+	14	111
chr1	204913328	204913559	GeneC|Exon_3	0	+	15	112
chr1	204913328	204913559	GeneC|Exon_3	0	+	16	112
chr1	204913328	204913559	GeneC|Exon_3	0	+	17	112
chr1	204913328	204913559	GeneC|Exon_3	0	+	18	113
chr1	204913328	204913559	GeneC|Exon_3	0	+	19	115
chr1	204913328	204913559	GeneC|Exon_3	0	+	20	116
chr1	204913328	204913559	GeneC|Exon_3	0	+	21	117
chr1	204913328	204913559	GeneC|Exon_3	0	+	22	116
chr1	204913328	204913559	GeneC|Exon_3	0	+	23	119
chr1	204913328	204913559	GeneC|Exon_3	0	+	24	119
chr1	204913328	204913559	GeneC|Exon_3	0	+	25	118
chr1	204913328	204913559	GeneC|Exon_3	0	+	26	119
chr1	204913328	204913559	GeneC|Exon_3	0	+	27	121
chr1	204913328	204913559	GeneC|Exon_3	0	+	28	122
chr1	204913328	204913559	GeneC|Exon_3	0	+	29	123
chr1	204913328	204913559	GeneC|Exon_3	0	+	30	123
chr1	204913328	204913559	GeneC|Exon_3	0	+	31	124
chr1	204913328	204913559	GeneC|Exon_3	0	+	32	122
chr1	204913328	204913559	GeneC|Exon_3	0	+	33	121
chr1	204913328	204913559	GeneC|Exon_3	0	+	34	121
chr1	204913328	204913559	GeneC|Exon_3	0	+	35	122
chr1	204913328	204913559	GeneC|Exon_3	0	+	36	123
chr1	204913328	204913559	GeneC|Exon_3	0	+	37	125
chr1	204913328	204913559	GeneC|Exon_3	0	+	38	127
chr1	204913328	204913559	GeneC|Exon_3	0	+	39	127
chr1	204913328	204913559	GeneC|Exon_3	0	+	40	128
chr1	204913328	204913559	GeneC|Exon_3	0	+	41	128
chr1	204913328	204913559	GeneC|Exon_3	0	+	42	129
chr1	204913328	204913559	GeneC|Exon_3	0	+	43	129
chr1	204913328	204913559	GeneC|Exon_3	0	+	44	129
chr1	204913328	204913559	GeneC|Exon_3	0	+	45	129
chr1	204913328	204913559	GeneC|Exon_3	0	+	46	131
chr1	204913328	204913559	GeneC|Exon_3	0	+	47	132
chr1	204913328	204913559	GeneC|Exon_3	0	+	48	131
chr1	204913328	204913559	GeneC|Exon_3	0	+	49	133
chr1	204913328	204913559	GeneC|Exon_3	0	+	50	133
chr1	204913328	204913559	GeneC|Exon_3	0	+	51	133
chr1	204913328	204913559	GeneC|Exon_3	0	+	52	132
chr1	204913328	204913559	GeneC|Exon_3	0	+	53	131
chr1	204913328	204913559	GeneC|Exon_3	0	+	54	132
chr1	204913328	204913559	GeneC|Exon_3	0	+	55	132
chr1	204913328	204913559	GeneC|Exon_3	0	+	56	132
chr1	204913328	204913559	GeneC|Exon_3	0	+	57	134
chr1	204913328	204913559	GeneC|Exon_3	0	+	58	135
chr1	204913328	204913559	GeneC|Exon_3	0	+	59	135
chr1	204913328	204913559	GeneC|Exon_3	0	+	60	135
chr1	204913328	204913559	GeneC|Exon_3	0	+	61	135
chr1	204913328	204913559	GeneC|Exon_3	0	+	62	135
chr1	204913328	204913559	GeneC|Exon_3	0	+	63	134
chr1	204913328	204913559	GeneC|Exon_3	0	+	64	135
chr1	204913328	204913559	GeneC|Exon_3	0	+	65	134
chr1	204913328	204913559	GeneC|Exon_3	0	+	66	134
chr1	204913328	204913559	GeneC|Exon_3	0	+	67	137
chr1	204913328	204913559	GeneC|Exon_3	0	+	68	137
chr1	204913328	204913559	GeneC|Exon_3	0	+	69	136
chr1	204913328	204913559	GeneC|Exon_3	0	+	70	137
chr1	204913328	204913559	GeneC|Exon_3	0	+	71	140
chr1	204913328	204913559	GeneC|Exon_3	0	+	72	138
chr1	204913328	204913559	GeneC|Exon_3	0	+	73	139
chr1	204913328	204913559	GeneC|Exon_3	0	+	74	138
chr1	204913328	204913559	GeneC|Exon_3	0	+	75	143
chr1	204913328	204913559	GeneC|Exon_3	0	+	76	145
chr1	204913328	204913559	GeneC|Exon_3	0	+	77	147
chr1	204913328	204913559	GeneC|Exon_3	0	+	78	149
chr1	204913328	204913559	GeneC|Exon_3	0	+	79	150
chr1	204913328	204913559	GeneC|Exon_3	0	+	80	151
chr1	204913328	204913559	GeneC|Exon_3	0	+	81	149
chr1	204913328	204913559	GeneC|Exon_3	0	+	82	151
chr1	204913328	204913559	GeneC|Exon_3	0	+	83	149
chr1	204913328	204913559	GeneC|Exon_3	0	+	84	148
chr1	204913328	204913559	GeneC|Exon_3	0	+	85	146
chr1	204913328	204913559	GeneC|Exon_3	0	+	86	144
chr1	204913328	204913559	GeneC|Exon_3	0	+	87	144
chr1	204913328	204913559	GeneC|Exon_3	0	+	88	144
chr1	204913328	204913559	GeneC|Exon_3	0	+	89	143
chr1	204913328	204913559	GeneC|Exon_3	0	+	90	145
chr1	204913328	204913559	GeneC|Exon_3	0	+	91	143
chr1	204913328	204913559	GeneC|Exon_3	0	+	92	145
chr1	204913328	204913559	GeneC|Exon_3	0	+	93	146
chr1	204913328	204913559	GeneC|Exon_3	0	+	94	147
chr1	204913328	204913559	GeneC|Exon_3	0	+	95	146
chr1	204913328	204913559	GeneC|Exon_3	0	+	96	144
chr1	204913328	204913559	GeneC|Exon_3	0	+	97	144
chr1	204913328	204913559	GeneC|Exon_3	0	+	98	144
chr1	204913328	204913559	GeneC|Exon_3	0	+	99	145
chr1	204913328	204913559	GeneC|Exon_3	0	+	100	145
chr1	204913328	204913559	GeneC|Exon_3	0	+	101	146
chr1	204913328	204913559	GeneC|Exon_3	0	+	102	147
chr1	204913328	204913559	GeneC|Exon_3	0	+	103	146
chr1	204913328	204913559	GeneC|Exon_3	0	+	104	146
chr1	204913328	204913559	GeneC|Exon_3	0	+	105	147
chr1	204913328	204913559	GeneC|Exon_3	0	+	106	145
chr1	204913328	204913559	GeneC|Exon_3	0	+	107	145
chr1	204913328	204913559	GeneC|Exon_3	0	+	108	144
chr1	204913328	204913559	GeneC|Exon_3	0	+	109	145
chr1	204913328	204913559	GeneC|Exon_3	0	+	110	143
chr1	204913328	204913559	GeneC|Exon_3	0	+	111	144
chr1	204913328	204913559	GeneC|Exon_3	0	+	112	149
chr1	204913328	204913559	GeneC|Exon_3	0	+	113	149
chr1	204913328	204913559	GeneC|Exon_3	0	+	114	149
chr1	204913328	204913559	GeneC|Exon_3	0	+	115	149
chr1	204913328	204913559	GeneC|Exon_3	0	+	116	150
chr1	204913328	204913559	GeneC|Exon_3	0	+	117	151
chr1	204913328	204913559	GeneC|Exon_3	0	+	118	152
chr1	204913328	204913559	GeneC|Exon_3	0	+	119	151
chr1	204913328	204913559	GeneC|Exon_3	0	+	120	151
chr1	204913328	204913559	GeneC|Exon_3	0	+	121	149
chr1	204913328	204913559	GeneC|Exon_3	0	+	122	148
chr1	204913328	204913559	GeneC|Exon_3	0	+	123	151
chr1	204913328	204913559	GeneC|Exon_3	0	+	124	150
chr1	204913328	204913559	GeneC|Exon_3	0	+	125	152
chr1	204913328	204913559	GeneC|Exon_3	0	+	126	153
chr1	204913328	204913559	GeneC|Exon_3	0	+	127	152
chr1	204913328	204913559	GeneC|Exon_3	0	+	128	153
chr1	204913328	204913559	GeneC|Exon_3	0	+	129	153
chr1	204913328	204913559	GeneC|Exon_3	0	+	130	153
chr1	204913328	204913559	GeneC|Exon_3	0	+	131	155
chr1	204913328	204913559	GeneC|Exon_3	0	+	132	155
chr1	204913328	204913559	GeneC|Exon_3	0	+	133	154
chr1	204913328	204913559	GeneC|Exon_3	0	+	134	154
chr1	204913328	204913559	GeneC|Exon_3	0	+	135	155
chr1	204913328	204913559	GeneC|Exon_3	0	+	136	154
chr1	204913328	204913559	GeneC|Exon_3	0	+	137	154
chr1	204913328	204913559	GeneC|Exon_3	0	+	138	155
chr1	204913328	204913559	GeneC|Exon_3	0	+	139	154
chr1	204913328	204913559	GeneC|Exon_3	0	+	140	156
chr1	204913328	204913559	GeneC|Exon_3	0	+	141	158
chr1	204913328	204913559	GeneC|Exon_3	0	+	142	157
chr1	204913328	204913559	GeneC|Exon_3	0	+	143	156
chr1	204913328	204913559	GeneC|Exon_3	0	+	144	155
chr1	204913328	204913559	GeneC|Exon_3	0	+	145	156
chr1	204913328	204913559	GeneC|Exon_3	0	+	146	156
chr1	204913328	204913559	GeneC|Exon_3	0	+	147	155
chr1	204913328	204913559	GeneC|Exon_3	0	+	148	154
chr1	204913328	204913559	GeneC|Exon_3	0	+	149	153
chr1	204913328	204913559	GeneC|Exon_3	0	+	150	151
chr1	204913328	204913559	GeneC|Exon_3	0	+	151	151
chr1	204913328	204913559	GeneC|Exon_3	0	+	152	153
chr1	204913328	204913559	GeneC|Exon_3	0	+	153	152
chr1	204913328	204913559	GeneC|Exon_3	0	+	154	153
chr1	204913328	204913559	GeneC|Exon_3	0	+	155	155
chr1	204913328	204913559	GeneC|Exon_3	0	+	156	155
chr1	204913328	204913559	GeneC|Exon_3	0	+	157	152
chr1	204913328	204913559	GeneC|Exon_3	0	+	158	150
chr1	204913328	204913559	GeneC|Exon_3	0	+	159	149
chr1	204913328	204913559	GeneC|Exon_3	0	+	160	149
chr1	204913328	204913559	GeneC|Exon_3	0	+	161	147
chr1	204913328	204913559	GeneC|Exon_3	0	+	162	143
chr1	204913328	204913559	GeneC|Exon_3	0	+	163	140
chr1	204913328	204913559	GeneC|Exon_3	0	+	164	138
chr1	204913328	204913559	GeneC|Exon_3	0	+	165	140
chr1	204913328	204913559	GeneC|Exon_3	0	+	166	139
chr1	204913328	204913559	GeneC|Exon_3	0	+	167	138
chr1	204913328	204913559	GeneC|Exon_3	0	+	168	138
chr1	204913328	204913559	GeneC|Exon_3	0	+	169	139
chr1	204913328	204913559	GeneC|Exon_3	0	+	170	139
chr1	204913328	204913559	GeneC|Exon_3	0	+	171	137
chr1	204913328	204913559	GeneC|Exon_3	0	+	172	137
chr1	204913328	204913559	GeneC|Exon_3	0	+	173	137
chr1	204913328	204913559	GeneC|Exon_3	0	+	174	137
chr1	204913328	204913559	GeneC|Exon_3	0	+	175	137
chr1	204913328	204913559	GeneC|Exon_3	0	+	176	136
chr1	204913328	204913559	GeneC|Exon_3	0	+	177	136
chr1	204913328	204913559	GeneC|Exon_3	0	+	178	134
chr1	204913328	204913559	GeneC|Exon_3	0	+	179	133
chr1	204913328	204913559	GeneC|Exon_3	0	+	180	132
chr1	204913328	204913559	GeneC|Exon_3	0	+	181	132
chr1	204913328	204913559	GeneC|Exon_3	0	+	182	133
chr1	204913328	204913559	GeneC|Exon_3	0	+	183	133
chr1	204913328	204913559	GeneC|Exon_3	0	+	184	133
chr1	204913328	204913559	GeneC|Exon_3	0	+	185	134
chr1	204913328	204913559	GeneC|Exon_3	0	+	186	133
chr1	204913328	204913559	GeneC|Exon_3	0	+	187	132
chr1	204913328	204913559	GeneC|Exon_3	0	+	188	131
chr1	204913328	204913559	GeneC|Exon_3	0	+	189	129
chr1	204913328	204913559	GeneC|Exon_3	0	+	190	128
chr1	204913328	204913559	GeneC|Exon_3	0	+	191	124
chr1	204913328	204913559	GeneC|Exon_3	0	+	192	123
chr1	204913328	204913559	GeneC|Exon_3	0	+	193	123
chr1	204913328	204913559	GeneC|Exon_3	0	+	194	123
chr1	204913328	204913559	GeneC|Exon_3	0	+	195	123
chr1	204913328	204913559	GeneC|Exon_3	0	+	196	125
chr1	204913328	204913559	GeneC|Exon_3	0	+	197	125
chr1	204913328	204913559	GeneC|Exon_3	0	+	198	125
chr1	204913328	204913559	GeneC|Exon_3	0	+	199	126
chr1	204913328	204913559	GeneC|Exon_3	0	+	200	124
chr1	204913328	204913559	GeneC|Exon_3	0	+	201	124
chr1	204913328	204913559	GeneC|Exon_3	0	+	202	125
chr1	204913328	204913559	GeneC|Exon_3	0	+	203	123
chr1	204913328	204913559	GeneC|Exon_3	0	+	204	123
chr1	204913328	204913559	GeneC|Exon_3	0	+	205	122
chr1	204913328	204913559	GeneC|Exon_3	0	+	206	122
chr1	204913328	204913559	GeneC|Exon_3	0	+	207	124
chr1	204913328	204913559	GeneC|Exon_3	0	+	208	123
chr1	204913328	204913559	GeneC|Exon_3	0	+	209	124
chr1	204913328	204913559	GeneC|Exon_3	0	+	210	124
chr1	204913328	204913559	GeneC|Exon_3	0	+	211	123
chr1	204913328	204913559	GeneC|Exon_3	0	+	212	124
chr1	204913328	204913559	GeneC|Exon_3	0	+	213	124
chr1	204913328	204913559	GeneC|Exon_3	0	+	214	124
chr1	204913328	204913559	GeneC|Exon_3	0	+	215	123
chr1	204913328	204913559	GeneC|Exon_3	0	+	216	125
chr1	204913328	204913559	GeneC|Exon_3	0	+	217	125
chr1	204913328	204913559	GeneC|Exon_3	0	+	218	127
chr1	204913328	204913559	GeneC|Exon_3	0	+	219	127
chr1	204913328	204913559	GeneC|Exon_3	0	+	220	126
chr1	204913328	204913559	GeneC|Exon_3	0	+	221	121
chr1	204913328	204913559	GeneC|Exon_3	0	+	222	119
chr1	204913328	204913559	GeneC|Exon_3	0	+	223	119
chr1	204913328	204913559	GeneC|Exon_3	0	+	224	115
chr1	204913328	204913559	GeneC|Exon_3	0	+	225	114
chr1	204913328	204913559	GeneC|Exon_3	0	+	226	110
chr1	204913328	204913559	GeneC|Exon_3	0	+	227	108
chr1	204913328	204913559	GeneC|Exon_3	0	+	228	106
chr1	204913328	204913559	GeneC|Exon_3	0	+	229	104
chr1	204913328	204913559	GeneC|Exon_3	0	+	230	102
chr1	204913328	204913559	GeneC|Exon_3	0	+	231	102
chr1	204919659	204919727	GeneC|Exon_4	0	+	1	160
chr1	204919659	204919727	GeneC|Exon_4	0	+	2	161
chr1	204919659	204919727	GeneC|Exon_4	0	+	3	160
chr1	204919659	204919727	GeneC|Exon_4	0	+	4	161
chr1	204919659	204919727	GeneC|Exon_4	0	+	5	165
chr1	204919659	204919727	GeneC|Exon_4	0	+	6	165
chr1	204919659	204919727	GeneC|Exon_4	0	+	7	165
chr1	204919659	204919727	GeneC|Exon_4	0	+	8	165
chr1	204919659	204919727	GeneC|Exon_4	0	+	9	167
chr1	204919659	204919727	GeneC|Exon_4	0	+	10	167
chr1	204919659	204919727	GeneC|Exon_4	0	+	11	168
chr1	204919659	204919727	GeneC|Exon_4	0	+	12	170
chr1	204919659	204919727	GeneC|Exon_4	0	+	13	165
chr1	204919659	204919727	GeneC|Exon_4	0	+	14	167
chr1	204919659	204919727	GeneC|Exon_4	0	+	15	164
chr1	204919659	204919727	GeneC|Exon_4	0	+	16	161
chr1	204919659	204919727	GeneC|Exon_4	0	+	17	161
chr1	204919659	204919727	GeneC|Exon_4	0	+	18	159
chr1	204919659	204919727	GeneC|Exon_4	0	+	19	159
chr1	204919659	204919727	GeneC|Exon_4	0	+	20	159
chr1	204919659	204919727	GeneC|Exon_4	0	+	21	159
chr1	204919659	204919727	GeneC|Exon_4	0	+	22	158
chr1	204919659	204919727	GeneC|Exon_4	0	+	23	158
chr1	204919659	204919727	GeneC|Exon_4	0	+	24	158
chr1	204919659	204919727	GeneC|Exon_4	0	+	25	159
chr1	204919659	204919727	GeneC|Exon_4	0	+	26	160
chr1	204919659	204919727	GeneC|Exon_4	0	+	27	161
chr1	204919659	204919727	GeneC|Exon_4	0	+	28	160
chr1	204919659	204919727	GeneC|Exon_4	0	+	29	161
chr1	204919659	204919727	GeneC|Exon_4	0	+	30	162
chr1	204919659	204919727	GeneC|Exon_4	0	+	31	162
chr1	204919659	204919727	GeneC|Exon_4	0	+	32	163
chr1	204919659	204919727	GeneC|Exon_4	0	+	33	165
chr1	204919659	204919727	GeneC|Exon_4	0	+	34	165
chr1	204919659	204919727	GeneC|Exon_4	0	+	35	167
chr1	204919659	204919727	GeneC|Exon_4	0	+	36	167
chr1	204919659	204919727	GeneC|Exon_4	0	+	37	166
chr1	204919659	204919727	GeneC|Exon_4	0	+	38	167
chr1	204919659	204919727	GeneC|Exon_4	0	+	39	167
chr1	204919659	204919727	GeneC|Exon_4	0	+	40	168
chr1	204919659	204919727	GeneC|Exon_4	0	+	41	168
chr1	204919659	204919727	GeneC|Exon_4	0	+	42	169
chr1	204919659	204919727	GeneC|Exon_4	0	+	43	170
chr1	204919659	204919727	GeneC|Exon_4	0	+	44	173
chr1	204919659	204919727	GeneC|Exon_4	0	+	45	171
chr1	204919659	204919727	GeneC|Exon_4	0	+	46	168
chr1	204919659	204919727	GeneC|Exon_4	0	+	47	169
chr1	204919659	204919727	GeneC|Exon_4	0	+	48	167
chr1	204919659	204919727	GeneC|Exon_4	0	+	49	167
chr1	204919659	204919727	GeneC|Exon_4	0	+	50	166
chr1	204919659	204919727	GeneC|Exon_4	0	+	51	165
chr1	204919659	204919727	GeneC|Exon_4	0	+	52	165
chr1	204919659	204919727	GeneC|Exon_4	0	+	53	165
chr1	204919659	204919727	GeneC|Exon_4	0	+	54	160
chr1	204919659	204919727	GeneC|Exon_4	0	+	55	159
chr1	204919659	204919727	GeneC|Exon_4	0	+	56	159
chr1	204919659	204919727	GeneC|Exon_4	0	+	57	159
chr1	204919659	204919727	GeneC|Exon_4	0	+	58	160
chr1	204919659	204919727	GeneC|Exon_4	0	+	59	160
chr1	204919659	204919727	GeneC|Exon_4	0	+	60	161
chr1	204919659	204919727	GeneC|Exon_4	0	+	61	162
chr1	204919659	204919727	GeneC|Exon_4	0	+	62	162
chr1	204919659	204919727	GeneC|Exon_4	0	+	63	163
chr1	204919659	204919727	GeneC|Exon_4	0	+	64	163
chr1	204919659	204919727	GeneC|Exon_4	0	+	65	163
chr1	204919659	204919727	GeneC|Exon_4	0	+	66	162
chr1	204919659	204919727	GeneC|Exon_4	0	+	67	162
chr1	204919659	204919727	GeneC|Exon_4	0	+	68	162
chr1	204921113	204921269	GeneC|Exon_5	0	+	1	98
chr1	204921113	204921269	GeneC|Exon_5	0	+	2	98
chr1	204921113	204921269	GeneC|Exon_5	0	+	3	99
chr1	204921113	204921269	GeneC|Exon_5	0	+	4	100
chr1	204921113	204921269	GeneC|Exon_5	0	+	5	100
chr1	204921113	204921269	GeneC|Exon_5	0	+	6	100
chr1	204921113	204921269	GeneC|Exon_5	0	+	7	102
chr1	204921113	204921269	GeneC|Exon_5	0	+	8	104
chr1	204921113	204921269	GeneC|Exon_5	0	+	9	105
chr1	204921113	204921269	GeneC|Exon_5	0	+	10	105
chr1	204921113	204921269	GeneC|Exon_5	0	+	11	105
chr1	204921113	204921269	GeneC|Exon_5	0	+	12	105
chr1	204921113	204921269	GeneC|Exon_5	0	+	13	105
chr1	204921113	204921269	GeneC|Exon_5	0	+	14	105
chr1	204921113	204921269	GeneC|Exon_5	0	+	15	108
chr1	204921113	204921269	GeneC|Exon_5	0	+	16	108
chr1	204921113	204921269	GeneC|Exon_5	0	+	17	113
chr1	204921113	204921269	GeneC|Exon_5	0	+	18	116
chr1	204921113	204921269	GeneC|Exon_5	0	+	19	117
chr1	204921113	204921269	GeneC|Exon_5	0	+	20	117
chr1	204921113	204921269	GeneC|Exon_5	0	+	21	119
chr1	204921113	204921269	GeneC|Exon_5	0	+	22	119
chr1	204921113	204921269	GeneC|Exon_5	0	+	23	119
chr1	204921113	204921269	GeneC|Exon_5	0	+	24	119
chr1	204921113	204921269	GeneC|Exon_5	0	+	25	120
chr1	204921113	204921269	GeneC|Exon_5	0	+	26	119
chr1	204921113	204921269	GeneC|Exon_5	0	+	27	118
chr1	204921113	204921269	GeneC|Exon_5	0	+	28	117
chr1	204921113	204921269	GeneC|Exon_5	0	+	29	118
chr1	204921113	204921269	GeneC|Exon_5	0	+	30	117
chr1	204921113	204921269	GeneC|Exon_5	0	+	31	119
chr1	204921113	204921269	GeneC|Exon_5	0	+	32	119
chr1	204921113	204921269	GeneC|Exon_5	0	+	33	118
chr1	204921113	204921269	GeneC|Exon_5	0	+	34	118
chr1	204921113	204921269	GeneC|Exon_5	0	+	35	121
chr1	204921113	204921269	GeneC|Exon_5	0	+	36	120
chr1	204921113	204921269	GeneC|Exon_5	0	+	37	122
chr1	204921113	204921269	GeneC|Exon_5	0	+	38	122
chr1	204921113	204921269	GeneC|Exon_5	0	+	39	121
chr1	204921113	204921269	GeneC|Exon_5	0	+	40	121
chr1	204921113	204921269	GeneC|Exon_5	0	+	41	122
chr1	204921113	204921269	GeneC|Exon_5	0	+	42	122
chr1	204921113	204921269	GeneC|Exon_5	0	+	43	123
chr1	204921113	204921269	GeneC|Exon_5	0	+	44	123
chr1	204921113	204921269	GeneC|Exon_5	0	+	45	125
chr1	204921113	204921269	GeneC|Exon_5	0	+	46	127
chr1	204921113	204921269	GeneC|Exon_5	0	+	47	128
chr1	204921113	204921269	GeneC|Exon_5	0	+	48	128
chr1	204921113	204921269	GeneC|Exon_5	0	+	49	126
chr1	204921113	204921269	GeneC|Exon_5	0	+	50	130
chr1	204921113	204921269	GeneC|Exon_5	0	+	51	130
chr1	204921113	204921269	GeneC|Exon_5	0	+	52	130
chr1	204921113	204921269	GeneC|Exon_5	0	+	53	133
chr1	204921113	204921269	GeneC|Exon_5	0	+	54	133
chr1	204921113	204921269	GeneC|Exon_5	0	+	55	133
chr1	204921113	204921269	GeneC|Exon_5	0	+	56	133
chr1	204921113	204921269	GeneC|Exon_5	0	+	57	136
chr1	204921113	204921269	GeneC|Exon_5	0	+	58	134
chr1	204921113	204921269	GeneC|Exon_5	0	+	59	134
chr1	204921113	204921269	GeneC|Exon_5	0	+	60	135
chr1	204921113	204921269	GeneC|Exon_5	0	+	61	135
chr1	204921113	204921269	GeneC|Exon_5	0	+	62	137
chr1	204921113	204921269	GeneC|Exon_5	0	+	63	136
chr1	204921113	204921269	GeneC|Exon_5	0	+	64	137
chr1	204921113	204921269	GeneC|Exon_5	0	+	65	137
chr1	204921113	204921269	GeneC|Exon_5	0	+	66	135
chr1	204921113	204921269	GeneC|Exon_5	0	+	67	134
chr1	204921113	204921269	GeneC|Exon_5	0	+	68	133
chr1	204921113	204921269	GeneC|Exon_5	0	+	69	133
chr1	204921113	204921269	GeneC|Exon_5	0	+	70	133
chr1	204921113	204921269	GeneC|Exon_5	0	+	71	132
chr1	204921113	204921269	GeneC|Exon_5	0	+	72	132
chr1	204921113	204921269	GeneC|Exon_5	0	+	73	128
chr1	204921113	204921269	GeneC|Exon_5	0	+	74	130
chr1	204921113	204921269	GeneC|Exon_5	0	+	75	129
chr1	204921113	204921269	GeneC|Exon_5	0	+	76	127
chr1	204921113	204921269	GeneC|Exon_5	0	+	77	126
chr1	204921113	204921269	GeneC|Exon_5	0	+	78	125
chr1	204921113	204921269	GeneC|Exon_5	0	+	79	125
chr1	204921113	204921269	GeneC|Exon_5	0	+	80	127
chr1	204921113	204921269	GeneC|Exon_5	0	+	81	125
chr1	204921113	204921269	GeneC|Exon_5	0	+	82	125
chr1	204921113	204921269	GeneC|Exon_5	0	+	83	123
chr1	204921113	204921269	GeneC|Exon_5	0	+	84	124
chr1	204921113	204921269	GeneC|Exon_5	0	+	85	124
chr1	204921113	204921269	GeneC|Exon_5	0	+	86	125
chr1	204921113	204921269	GeneC|Exon_5	0	+	87	125
chr1	204921113	204921269	GeneC|Exon_5	0	+	88	125
chr1	204921113	204921269	GeneC|Exon_5	0	+	89	123
chr1	204921113	204921269	GeneC|Exon_5	0	+	90	124
chr1	204921113	204921269	GeneC|Exon_5	0	+	91	125
chr1	204921113	204921269	GeneC|Exon_5	0	+	92	123
chr1	204921113	204921269	GeneC|Exon_5	0	+	93	126
chr1	204921113	204921269	GeneC|Exon_5	0	+	94	128
chr1	204921113	204921269	GeneC|Exon_5	0	+	95	128
chr1	204921113	204921269	GeneC|Exon_5	0	+	96	130
chr1	204921113	204921269	GeneC|Exon_5	0	+	97	129
chr1	204921113	204921269	GeneC|Exon_5	0	+	98	130
chr1	204921113	204921269	GeneC|Exon_5	0	+	99	130
chr1	204921113	204921269	GeneC|Exon_5	0	+	100	129
chr1	204921113	204921269	GeneC|Exon_5	0	+	101	129
chr1	204921113	204921269	GeneC|Exon_5	0	+	102	129
chr1	204921113	204921269	GeneC|Exon_5	0	+	103	127
chr1	204921113	204921269	GeneC|Exon_5	0	+	104	126
chr1	204921113	204921269	GeneC|Exon_5	0	+	105	124
chr1	204921113	204921269	GeneC|Exon_5	0	+	106	122
chr1	204921113	204921269	GeneC|Exon_5	0	+	107	121
chr1	204921113	204921269	GeneC|Exon_5	0	+	108	124
chr1	204921113	204921269	GeneC|Exon_5	0	+	109	124
chr1	204921113	204921269	GeneC|Exon_5	0	+	110	123
chr1	204921113	204921269	GeneC|Exon_5	0	+	111	122
chr1	204921113	204921269	GeneC|Exon_5	0	+	112	120
chr1	204921113	204921269	GeneC|Exon_5	0	+	113	121
chr1	204921113	204921269	GeneC|Exon_5	0	+	114	121
chr1	204921113	204921269	GeneC|Exon_5	0	+	115	123
chr1	204921113	204921269	GeneC|Exon_5	0	+	116	122
chr1	204921113	204921269	GeneC|Exon_5	0	+	117	122
chr1	204921113	204921269	GeneC|Exon_5	0	+	118	122
chr1	204921113	204921269	GeneC|Exon_5	0	+	119	122
chr1	204921113	204921269	GeneC|Exon_5	0	+	120	122
chr1	204921113	204921269	GeneC|Exon_5	0	+	121	122
chr1	204921113	204921269	GeneC|Exon_5	0	+	122	123
chr1	204921113	204921269	GeneC|Exon_5	0	+	123	124
chr1	204921113	204921269	GeneC|Exon_5	0	+	124	120
chr1	204921113	204921269	GeneC|Exon_5	0	+	125	120
chr1	204921113	204921269	GeneC|Exon_5	0	+	126	121
chr1	204921113	204921269	GeneC|Exon_5	0	+	127	121
chr1	204921113	204921269	GeneC|Exon_5	0	+	128	124
chr1	204921113	204921269	GeneC|Exon_5	0	+	129	123
chr1	204921113	204921269	GeneC|Exon_5	0	+	130	120
chr1	204921113	204921269	GeneC|Exon_5	0	+	131	120
chr1	204921113	204921269	GeneC|Exon_5	0	+	132	121
chr1	204921113	204921269	GeneC|Exon_5	0	+	133	119
chr1	204921113	204921269	GeneC|Exon_5	0	+	134	119
chr1	204921113	204921269	GeneC|Exon_5	0	+	135	118
chr1	204921113	204921269	GeneC|Exon_5	0	+	136	118
chr1	204921113	204921269	GeneC|Exon_5	0	+	137	118
chr1	204921113	204921269	GeneC|Exon_5	0	+	138	119
chr1	204921113	204921269	GeneC|Exon_5	0	+	139	120
chr1	204921113	204921269	GeneC|Exon_5	0	+	140	121
chr1	204921113	204921269	GeneC|Exon_5	0	+	141	119
chr1	204921113	204921269	GeneC|Exon_5	0	+	142	118
chr1	204921113	204921269	GeneC|Exon_5	0	+	143	120
chr1	204921113	204921269	GeneC|Exon_5	0	+	144	119
chr1	204921113	204921269	GeneC|Exon_5	0	+	145	119
chr1	204921113	204921269	GeneC|Exon_5	0	+	146	117
chr1	204921113	204921269	GeneC|Exon_5	0	+	147	118
chr1	204921113	204921269	GeneC|Exon_5	0	+	148	118
chr1	204921113	204921269	GeneC|Exon_5	0	+	149	118
chr1	204921113	204921269	GeneC|Exon_5	0	+	150	119
chr1	204921113	204921269	GeneC|Exon_5	0	+	151	119
chr1	204921113	204921269	GeneC|Exon_5	0	+	152	119
chr1	204921113	204921269	GeneC|Exon_5	0	+	153	119
chr1	204921113	204921269	GeneC|Exon_5	0	+	154	118
chr1	204921113	204921269	GeneC|Exon_5	0	+	155	118
chr1	204921113	204921269	GeneC|Exon_5	0	+	156	118
chr1	204923290	204923537	GeneC|Exon_6	0	+	1	136
chr1	204923290	204923537	GeneC|Exon_6	0	+	2	137
chr1	204923290	204923537	GeneC|Exon_6	0	+	3	137
chr1	204923290	204923537	GeneC|Exon_6	0	+	4	137
chr1	204923290	204923537	GeneC|Exon_6	0	+	5	137
chr1	204923290	204923537	GeneC|Exon_6	0	+	6	138
chr1	204923290	204923537	GeneC|Exon_6	0	+	7	139
chr1	204923290	204923537	GeneC|Exon_6	0	+	8	139
chr1	204923290	204923537	GeneC|Exon_6	0	+	9	137
chr1	204923290	204923537	GeneC|Exon_6	0	+	10	138
chr1	204923290	204923537	GeneC|Exon_6	0	+	11	139
chr1	204923290	204923537	GeneC|Exon_6	0	+	12	141
chr1	204923290	204923537	GeneC|Exon_6	0	+	13	142
chr1	204923290	204923537	GeneC|Exon_6	0	+	14	141
chr1	204923290	204923537	GeneC|Exon_6	0	+	15	141
chr1	204923290	204923537	GeneC|Exon_6	0	+	16	144
chr1	204923290	204923537	GeneC|Exon_6	0	+	17	144
chr1	204923290	204923537	GeneC|Exon_6	0	+	18	148
chr1	204923290	204923537	GeneC|Exon_6	0	+	19	150
chr1	204923290	204923537	GeneC|Exon_6	0	+	20	150
chr1	204923290	204923537	GeneC|Exon_6	0	+	21	150
chr1	204923290	204923537	GeneC|Exon_6	0	+	22	153
chr1	204923290	204923537	GeneC|Exon_6	0	+	23	154
chr1	204923290	204923537	GeneC|Exon_6	0	+	24	153
chr1	204923290	204923537	GeneC|Exon_6	0	+	25	155
chr1	204923290	204923537	GeneC|Exon_6	0	+	26	154
chr1	204923290	204923537	GeneC|Exon_6	0	+	27	153
chr1	204923290	204923537	GeneC|Exon_6	0	+	28	152
chr1	204923290	204923537	GeneC|Exon_6	0	+	29	152
chr1	204923290	204923537	GeneC|Exon_6	0	+	30	151
chr1	204923290	204923537	GeneC|Exon_6	0	+	31	151
chr1	204923290	204923537	GeneC|Exon_6	0	+	32	151
chr1	204923290	204923537	GeneC|Exon_6	0	+	33	150
chr1	204923290	204923537	GeneC|Exon_6	0	+	34	148
chr1	204923290	204923537	GeneC|Exon_6	0	+	35	148
chr1	204923290	204923537	GeneC|Exon_6	0	+	36	150
chr1	204923290	204923537	GeneC|Exon_6	0	+	37	151
chr1	204923290	204923537	GeneC|Exon_6	0	+	38	151
chr1	204923290	204923537	GeneC|Exon_6	0	+	39	154
chr1	204923290	204923537	GeneC|Exon_6	0	+	40	152
chr1	204923290	204923537	GeneC|Exon_6	0	+	41	154
chr1	204923290	204923537	GeneC|Exon_6	0	+	42	152
chr1	204923290	204923537	GeneC|Exon_6	0	+	43	153
chr1	204923290	204923537	GeneC|Exon_6	0	+	44	153
chr1	204923290	204923537	GeneC|Exon_6	0	+	45	153
chr1	204923290	204923537	GeneC|Exon_6	0	+	46	153
chr1	204923290	204923537	GeneC|Exon_6	0	+	47	153
chr1	204923290	204923537	GeneC|Exon_6	0	+	48	154
chr1	204923290	204923537	GeneC|Exon_6	0	+	49	155
chr1	204923290	204923537	GeneC|Exon_6	0	+	50	154
chr1	204923290	204923537	GeneC|Exon_6	0	+	51	154
chr1	204923290	204923537	GeneC|Exon_6	0	+	52	153
chr1	204923290	204923537	GeneC|Exon_6	0	+	53	154
chr1	204923290	204923537	GeneC|Exon_6	0	+	54	155
chr1	204923290	204923537	GeneC|Exon_6	0	+	55	155
chr1	204923290	204923537	GeneC|Exon_6	0	+	56	154
chr1	204923290	204923537	GeneC|Exon_6	0	+	57	154
chr1	204923290	204923537	GeneC|Exon_6	0	+	58	155
chr1	204923290	204923537	GeneC|Exon_6	0	+	59	156
chr1	204923290	204923537	GeneC|Exon_6	0	+	60	158
chr1	204923290	204923537	GeneC|Exon_6	0	+	61	158
chr1	204923290	204923537	GeneC|Exon_6	0	+	62	154
chr1	204923290	204923537	GeneC|Exon_6	0	+	63	153
chr1	204923290	204923537	GeneC|Exon_6	0	+	64	150
chr1	204923290	204923537	GeneC|Exon_6	0	+	65	150
chr1	204923290	204923537	GeneC|Exon_6	0	+	66	150
chr1	204923290	204923537	GeneC|Exon_6	0	+	67	151
chr1	204923290	204923537	GeneC|Exon_6	0	+	68	149
chr1	204923290	204923537	GeneC|Exon_6	0	+	69	150
chr1	204923290	204923537	GeneC|Exon_6	0	+	70	154
chr1	204923290	204923537	GeneC|Exon_6	0	+	71	155
chr1	204923290	204923537	GeneC|Exon_6	0	+	72	158
chr1	204923290	204923537	GeneC|Exon_6	0	+	73	159
chr1	204923290	204923537	GeneC|Exon_6	0	+	74	159
chr1	204923290	204923537	GeneC|Exon_6	0	+	75	156
chr1	204923290	204923537	GeneC|Exon_6	0	+	76	156
chr1	204923290	204923537	GeneC|Exon_6	0	+	77	156
chr1	204923290	204923537	GeneC|Exon_6	0	+	78	156
chr1	204923290	204923537	GeneC|Exon_6	0	+	79	155
chr1	204923290	204923537	GeneC|Exon_6	0	+	80	155
chr1	204923290	204923537	GeneC|Exon_6	0	+	81	155
chr1	204923290	204923537	GeneC|Exon_6	0	+	82	158
chr1	204923290	204923537	GeneC|Exon_6	0	+	83	157
chr1	204923290	204923537	GeneC|Exon_6	0	+	84	156
chr1	204923290	204923537	GeneC|Exon_6	0	+	85	157
chr1	204923290	204923537	GeneC|Exon_6	0	+	86	157
chr1	204923290	204923537	GeneC|Exon_6	0	+	87	156
chr1	204923290	204923537	GeneC|Exon_6	0	+	88	155
chr1	204923290	204923537	GeneC|Exon_6	0	+	89	154
chr1	204923290	204923537	GeneC|Exon_6	0	+	90	153
chr1	204923290	204923537	GeneC|Exon_6	0	+	91	153
chr1	204923290	204923537	GeneC|Exon_6	0	+	92	155
chr1	204923290	204923537	GeneC|Exon_6	0	+	93	154
chr1	204923290	204923537	GeneC|Exon_6	0	+	94	154
chr1	204923290	204923537	GeneC|Exon_6	0	+	95	155
chr1	204923290	204923537	GeneC|Exon_6	0	+	96	156
chr1	204923290	204923537	GeneC|Exon_6	0	+	97	157
chr1	204923290	204923537	GeneC|Exon_6	0	+	98	157
chr1	204923290	204923537	GeneC|Exon_6	0	+	99	156
chr1	204923290	204923537	GeneC|Exon_6	0	+	100	155
chr1	204923290	204923537	GeneC|Exon_6	0	+	101	156
chr1	204923290	204923537	GeneC|Exon_6	0	+	102	156
chr1	204923290	204923537	GeneC|Exon_6	0	+	103	156
chr1	204923290	204923537	GeneC|Exon_6	0	+	104	156
chr1	204923290	204923537	GeneC|Exon_6	0	+	105	156
chr1	204923290	204923537	GeneC|Exon_6	0	+	106	154
chr1	204923290	204923537	GeneC|Exon_6	0	+	107	154
chr1	204923290	204923537	GeneC|Exon_6	0	+	108	152
chr1	204923290	204923537	GeneC|Exon_6	0	+	109	152
chr1	204923290	204923537	GeneC|Exon_6	0	+	110	154
chr1	204923290	204923537	GeneC|Exon_6	0	+	111	154
chr1	204923290	204923537	GeneC|Exon_6	0	+	112	154
chr1	204923290	204923537	GeneC|Exon_6	0	+	113	155
chr1	204923290	204923537	GeneC|Exon_6	0	+	114	155
chr1	204923290	204923537	GeneC|Exon_6	0	+	115	154
chr1	204923290	204923537	GeneC|Exon_6	0	+	116	153
chr1	204923290	204923537	GeneC|Exon_6	0	+	117	154
chr1	204923290	204923537	GeneC|Exon_6	0	+	118	153
chr1	204923290	204923537	GeneC|Exon_6	0	+	119	154
chr1	204923290	204923537	GeneC|Exon_6	0	+	120	154
chr1	204923290	204923537	GeneC|Exon_6	0	+	121	153
chr1	204923290	204923537	GeneC|Exon_6	0	+	122	152
chr1	204923290	204923537	GeneC|Exon_6	0	+	123	151
chr1	204923290	204923537	GeneC|Exon_6	0	+	124	152
chr1	204923290	204923537	GeneC|Exon_6	0	+	125	150
chr1	204923290	204923537	GeneC|Exon_6	0	+	126	148
chr1	204923290	204923537	GeneC|Exon_6	0	+	127	149
chr1	204923290	204923537	GeneC|Exon_6	0	+	128	149
chr1	204923290	204923537	GeneC|Exon_6	0	+	129	151
chr1	204923290	204923537	GeneC|Exon_6	0	+	130	148
chr1	204923290	204923537	GeneC|Exon_6	0	+	131	143
chr1	204923290	204923537	GeneC|Exon_6	0	+	132	122
chr1	204923290	204923537	GeneC|Exon_6	0	+	133	119
chr1	204923290	204923537	GeneC|Exon_6	0	+	134	120
chr1	204923290	204923537	GeneC|Exon_6	0	+	135	102
chr1	204923290	204923537	GeneC|Exon_6	0	+	136	105
chr1	204923290	204923537	GeneC|Exon_6	0	+	137	103
chr1	204923290	204923537	GeneC|Exon_6	0	+	138	104
chr1	204923290	204923537	GeneC|Exon_6	0	+	139	99
chr1	204923290	204923537	GeneC|Exon_6	0	+	140	98
chr1	204923290	204923537	GeneC|Exon_6	0	+	141	100
chr1	204923290	204923537	GeneC|Exon_6	0	+	142	101
chr1	204923290	204923537	GeneC|Exon_6	0	+	143	103
chr1	204923290	204923537	GeneC|Exon_6	0	+	144	103
chr1	204923290	204923537	GeneC|Exon_6	0	+	145	103
chr1	204923290	204923537	GeneC|Exon_6	0	+	146	106
chr1	204923290	204923537	GeneC|Exon_6	0	+	147	104
chr1	204923290	204923537	GeneC|Exon_6	0	+	148	104
chr1	204923290	204923537	GeneC|Exon_6	0	+	149	105
chr1	204923290	204923537	GeneC|Exon_6	0	+	150	102
chr1	204923290	204923537	GeneC|Exon_6	0	+	151	103
chr1	204923290	204923537	GeneC|Exon_6	0	+	152	103
chr1	204923290	204923537	GeneC|Exon_6	0	+	153	105
chr1	204923290	204923537	GeneC|Exon_6	0	+	154	103
chr1	204923290	204923537	GeneC|Exon_6	0	+	155	105
chr1	204923290	204923537	GeneC|Exon_6	0	+	156	105
chr1	204923290	204923537	GeneC|Exon_6	0	+	157	107
chr1	204923290	204923537	GeneC|Exon_6	0	+	158	109
chr1	204923290	204923537	GeneC|Exon_6	0	+	159	110
chr1	204923290	204923537	GeneC|Exon_6	0	+	160	110
chr1	204923290	204923537	GeneC|Exon_6	0	+	161	109
chr1	204923290	204923537	GeneC|Exon_6	0	+	162	111
chr1	204923290	204923537	GeneC|Exon_6	0	+	163	108
chr1	204923290	204923537	GeneC|Exon_6	0	+	164	108
chr1	204923290	204923537	GeneC|Exon_6	0	+	165	108
chr1	204923290	204923537	GeneC|Exon_6	0	+	166	108
chr1	204923290	204923537	GeneC|Exon_6	0	+	167	106
chr1	204923290	204923537	GeneC|Exon_6	0	+	168	104
chr1	204923290	204923537	GeneC|Exon_6	0	+	169	106
chr1	204923290	204923537	GeneC|Exon_6	0	+	170	106
chr1	204923290	204923537	GeneC|Exon_6	0	+	171	108
chr1	204923290	204923537	GeneC|Exon_6	0	+	172	109
chr1	204923290	204923537	GeneC|Exon_6	0	+	173	111
chr1	204923290	204923537	GeneC|Exon_6	0	+	174	112
chr1	204923290	204923537	GeneC|Exon_6	0	+	175	112
chr1	204923290	204923537	GeneC|Exon_6	0	+	176	112
chr1	204923290	204923537	GeneC|Exon_6	0	+	177	113
chr1	204923290	204923537	GeneC|Exon_6	0	+	178	115
chr1	204923290	204923537	GeneC|Exon_6	0	+	179	116
chr1	204923290	204923537	GeneC|Exon_6	0	+	180	116
chr1	204923290	204923537	GeneC|Exon_6	0	+	181	117
chr1	204923290	204923537	GeneC|Exon_6	0	+	182	117
chr1	204923290	204923537	GeneC|Exon_6	0	+	183	117
chr1	204923290	204923537	GeneC|Exon_6	0	+	184	117
chr1	204923290	204923537	GeneC|Exon_6	0	+	185	116
chr1	204923290	204923537	GeneC|Exon_6	0	+	186	117
chr1	204923290	204923537	GeneC|Exon_6	0	+	187	115
chr1	204923290	204923537	GeneC|Exon_6	0	+	188	114
chr1	204923290	204923537	GeneC|Exon_6	0	+	189	113
chr1	204923290	204923537	GeneC|Exon_6	0	+	190	113
chr1	204923290	204923537	GeneC|Exon_6	0	+	191	113
chr1	204923290	204923537	GeneC|Exon_6	0	+	192	112
chr1	204923290	204923537	GeneC|Exon_6	0	+	193	111
chr1	204923290	204923537	GeneC|Exon_6	0	+	194	111
chr1	204923290	204923537	GeneC|Exon_6	0	+	195	112
chr1	204923290	204923537	GeneC|Exon_6	0	+	196	112
chr1	204923290	204923537	GeneC|Exon_6	0	+	197	113
chr1	204923290	204923537	GeneC|Exon_6	0	+	198	113
chr1	204923290	204923537	GeneC|Exon_6	0	+	199	115
chr1	204923290	204923537	GeneC|Exon_6	0	+	200	115
chr1	204923290	204923537	GeneC|Exon_6	0	+	201	118
chr1	204923290	204923537	GeneC|Exon_6	0	+	202	119
chr1	204923290	204923537	GeneC|Exon_6	0	+	203	119
chr1	204923290	204923537	GeneC|Exon_6	0	+	204	119
chr1	204923290	204923537	GeneC|Exon_6	0	+	205	118
chr1	204923290	204923537	GeneC|Exon_6	0	+	206	117
chr1	204923290	204923537	GeneC|Exon_6	0	+	207	117
chr1	204923290	204923537	GeneC|Exon_6	0	+	208	116
chr1	204923290	204923537	GeneC|Exon_6	0	+	209	115
chr1	204923290	204923537	GeneC|Exon_6	0	+	210	116
chr1	204923290	204923537	GeneC|Exon_6	0	+	211	117
chr1	204923290	204923537	GeneC|Exon_6	0	+	212	117
chr1	204923290	204923537	GeneC|Exon_6	0	+	213	118
chr1	204923290	204923537	GeneC|Exon_6	0	+	214	120
chr1	204923290	204923537	GeneC|Exon_6	0	+	215	119
chr1	204923290	204923537	GeneC|Exon_6	0	+	216	120
chr1	204923290	204923537	GeneC|Exon_6	0	+	217	118
chr1	204923290	204923537	GeneC|Exon_6	0	+	218	119
chr1	204923290	204923537	GeneC|Exon_6	0	+	219	119
chr1	204923290	204923537	GeneC|Exon_6	0	+	220	119
chr1	204923290	204923537	GeneC|Exon_6	0	+	221	120
chr1	204923290	204923537	GeneC|Exon_6	0	+	222	120
chr1	204923290	204923537	GeneC|Exon_6	0	+	223	118
chr1	204923290	204923537	GeneC|Exon_6	0	+	224	117
chr1	204923290	204923537	GeneC|Exon_6	0	+	225	117
chr1	204923290	204923537	GeneC|Exon_6	0	+	226	117
chr1	204923290	204923537	GeneC|Exon_6	0	+	227	118
chr1	204923290	204923537	GeneC|Exon_6	0	+	228	118
chr1	204923290	204923537	GeneC|Exon_6	0	+	229	118
chr1	204923290	204923537	GeneC|Exon_6	0	+	230	120
chr1	204923290	204923537	GeneC|Exon_6	0	+	231	122
chr1	204923290	204923537	GeneC|Exon_6	0	+	232	122
chr1	204923290	204923537	GeneC|Exon_6	0	+	233	123
chr1	204923290	204923537	GeneC|Exon_6	0	+	234	123
chr1	204923290	204923537	GeneC|Exon_6	0	+	235	123
chr1	204923290	204923537	GeneC|Exon_6	0	+	236	121
chr1	204923290	204923537	GeneC|Exon_6	0	+	237	121
chr1	204923290	204923537	GeneC|Exon_6	0	+	238	122
chr1	204923290	204923537	GeneC|Exon_6	0	+	239	122
chr1	204923290	204923537	GeneC|Exon_6	0	+	240	122
chr1	204923290	204923537	GeneC|Exon_6	0	+	241	122
chr1	204923290	204923537	GeneC|Exon_6	0	+	242	124
chr1	204923290	204923537	GeneC|Exon_6	0	+	243	124
chr1	204923290	204923537	GeneC|Exon_6	0	+	244	123
chr1	204923290	204923537	GeneC|Exon_6	0	+	245	122
chr1	204923290	204923537	GeneC|Exon_6	0	+	246	122
chr1	204923290	204923537	GeneC|Exon_6	0	+	247	122
chr1	204923931	204924104	GeneC|Exon_7	0	+	1	116
chr1	204923931	204924104	GeneC|Exon_7	0	+	2	116
chr1	204923931	204924104	GeneC|Exon_7	0	+	3	118
chr1	204923931	204924104	GeneC|Exon_7	0	+	4	119
chr1	204923931	204924104	GeneC|Exon_7	0	+	5	120
chr1	204923931	204924104	GeneC|Exon_7	0	+	6	121
chr1	204923931	204924104	GeneC|Exon_7	0	+	7	122
chr1	204923931	204924104	GeneC|Exon_7	0	+	8	123
chr1	204923931	204924104	GeneC|Exon_7	0	+	9	121
chr1	204923931	204924104	GeneC|Exon_7	0	+	10	122
chr1	204923931	204924104	GeneC|Exon_7	0	+	11	123
chr1	204923931	204924104	GeneC|Exon_7	0	+	12	125
chr1	204923931	204924104	GeneC|Exon_7	0	+	13	125
chr1	204923931	204924104	GeneC|Exon_7	0	+	14	127
chr1	204923931	204924104	GeneC|Exon_7	0	+	15	129
chr1	204923931	204924104	GeneC|Exon_7	0	+	16	129
chr1	204923931	204924104	GeneC|Exon_7	0	+	17	130
chr1	204923931	204924104	GeneC|Exon_7	0	+	18	130
chr1	204923931	204924104	GeneC|Exon_7	0	+	19	130
chr1	204923931	204924104	GeneC|Exon_7	0	+	20	130
chr1	204923931	204924104	GeneC|Exon_7	0	+	21	131
chr1	204923931	204924104	GeneC|Exon_7	0	+	22	133
chr1	204923931	204924104	GeneC|Exon_7	0	+	23	134
chr1	204923931	204924104	GeneC|Exon_7	0	+	24	134
chr1	204923931	204924104	GeneC|Exon_7	0	+	25	135
chr1	204923931	204924104	GeneC|Exon_7	0	+	26	135
chr1	204923931	204924104	GeneC|Exon_7	0	+	27	137
chr1	204923931	204924104	GeneC|Exon_7	0	+	28	138
chr1	204923931	204924104	GeneC|Exon_7	0	+	29	138
chr1	204923931	204924104	GeneC|Exon_7	0	+	30	138
chr1	204923931	204924104	GeneC|Exon_7	0	+	31	137
chr1	204923931	204924104	GeneC|Exon_7	0	+	32	137
chr1	204923931	204924104	GeneC|Exon_7	0	+	33	137
chr1	204923931	204924104	GeneC|Exon_7	0	+	34	138
chr1	204923931	204924104	GeneC|Exon_7	0	+	35	135
chr1	204923931	204924104	GeneC|Exon_7	0	+	36	137
chr1	204923931	204924104	GeneC|Exon_7	0	+	37	137
chr1	204923931	204924104	GeneC|Exon_7	0	+	38	138
chr1	204923931	204924104	GeneC|Exon_7	0	+	39	136
chr1	204923931	204924104	GeneC|Exon_7	0	+	40	135
chr1	204923931	204924104	GeneC|Exon_7	0	+	41	132
chr1	204923931	204924104	GeneC|Exon_7	0	+	42	128
chr1	204923931	204924104	GeneC|Exon_7	0	+	43	128
chr1	204923931	204924104	GeneC|Exon_7	0	+	44	127
chr1	204923931	204924104	GeneC|Exon_7	0	+	45	127
chr1	204923931	204924104	GeneC|Exon_7	0	+	46	126
chr1	204923931	204924104	GeneC|Exon_7	0	+	47	127
chr1	204923931	204924104	GeneC|Exon_7	0	+	48	125
chr1	204923931	204924104	GeneC|Exon_7	0	+	49	123
chr1	204923931	204924104	GeneC|Exon_7	0	+	50	123
chr1	204923931	204924104	GeneC|Exon_7	0	+	51	123
chr1	204923931	204924104	GeneC|Exon_7	0	+	52	126
chr1	204923931	204924104	GeneC|Exon_7	0	+	53	127
chr1	204923931	204924104	GeneC|Exon_7	0	+	54	127
chr1	204923931	204924104	GeneC|Exon_7	0	+	55	126
chr1	204923931	204924104	GeneC|Exon_7	0	+	56	125
chr1	204923931	204924104	GeneC|Exon_7	0	+	57	126
chr1	204923931	204924104	GeneC|Exon_7	0	+	58	126
chr1	204923931	204924104	GeneC|Exon_7	0	+	59	125
chr1	204923931	204924104	GeneC|Exon_7	0	+	60	125
chr1	204923931	204924104	GeneC|Exon_7	0	+	61	125
chr1	204923931	204924104	GeneC|Exon_7	0	+	62	123
chr1	204923931	204924104	GeneC|Exon_7	0	+	63	125
chr1	204923931	204924104	GeneC|Exon_7	0	+	64	123
chr1	204923931	204924104	GeneC|Exon_7	0	+	65	120
chr1	204923931	204924104	GeneC|Exon_7	0	+	66	120
chr1	204923931	204924104	GeneC|Exon_7	0	+	67	120
chr1	204923931	204924104	GeneC|Exon_7	0	+	68	120
chr1	204923931	204924104	GeneC|Exon_7	0	+	69	120
chr1	204923931	204924104	GeneC|Exon_7	0	+	70	120
chr1	204923931	204924104	GeneC|Exon_7	0	+	71	119
chr1	204923931	204924104	GeneC|Exon_7	0	+	72	119
chr1	204923931	204924104	GeneC|Exon_7	0	+	73	119
chr1	204923931	204924104	GeneC|Exon_7	0	+	74	119
chr1	204923931	204924104	GeneC|Exon_7	0	+	75	119
chr1	204923931	204924104	GeneC|Exon_7	0	+	76	118
chr1	204923931	204924104	GeneC|Exon_7	0	+	77	118
chr1	204923931	204924104	GeneC|Exon_7	0	+	78	119
chr1	204923931	204924104	GeneC|Exon_7	0	+	79	121
chr1	204923931	204924104	GeneC|Exon_7	0	+	80	120
chr1	204923931	204924104	GeneC|Exon_7	0	+	81	119
chr1	204923931	204924104	GeneC|Exon_7	0	+	82	118
chr1	204923931	204924104	GeneC|Exon_7	0	+	83	117
chr1	204923931	204924104	GeneC|Exon_7	0	+	84	118
chr1	204923931	204924104	GeneC|Exon_7	0	+	85	118
chr1	204923931	204924104	GeneC|Exon_7	0	+	86	118
chr1	204923931	204924104	GeneC|Exon_7	0	+	87	117
chr1	204923931	204924104	GeneC|Exon_7	0	+	88	117
chr1	204923931	204924104	GeneC|Exon_7	0	+	89	116
chr1	204923931	204924104	GeneC|Exon_7	0	+	90	117
chr1	204923931	204924104	GeneC|Exon_7	0	+	91	117
chr1	204923931	204924104	GeneC|Exon_7	0	+	92	118
chr1	204923931	204924104	GeneC|Exon_7	0	+	93	118
chr1	204923931	204924104	GeneC|Exon_7	0	+	94	118
chr1	204923931	204924104	GeneC|Exon_7	0	+	95	117
chr1	204923931	204924104	GeneC|Exon_7	0	+	96	115
chr1	204923931	204924104	GeneC|Exon_7	0	+	97	114
chr1	204923931	204924104	GeneC|Exon_7	0	+	98	114
chr1	204923931	204924104	GeneC|Exon_7	0	+	99	113
chr1	204923931	204924104	GeneC|Exon_7	0	+	100	111
chr1	204923931	204924104	GeneC|Exon_7	0	+	101	110
chr1	204923931	204924104	GeneC|Exon_7	0	+	102	124
chr1	204923931	204924104	GeneC|Exon_7	0	+	103	122
chr1	204923931	204924104	GeneC|Exon_7	0	+	104	122
chr1	204923931	204924104	GeneC|Exon_7	0	+	105	123
chr1	204923931	204924104	GeneC|Exon_7	0	+	106	124
chr1	204923931	204924104	GeneC|Exon_7	0	+	107	124
chr1	204923931	204924104	GeneC|Exon_7	0	+	108	124
chr1	204923931	204924104	GeneC|Exon_7	0	+	109	125
chr1	204923931	204924104	GeneC|Exon_7	0	+	110	125
chr1	204923931	204924104	GeneC|Exon_7	0	+	111	125
chr1	204923931	204924104	GeneC|Exon_7	0	+	112	123
chr1	204923931	204924104	GeneC|Exon_7	0	+	113	123
chr1	204923931	204924104	GeneC|Exon_7	0	+	114	121
chr1	204923931	204924104	GeneC|Exon_7	0	+	115	120
chr1	204923931	204924104	GeneC|Exon_7	0	+	116	120
chr1	204923931	204924104	GeneC|Exon_7	0	+	117	120
chr1	204923931	204924104	GeneC|Exon_7	0	+	118	120
chr1	204923931	204924104	GeneC|Exon_7	0	+	119	120
chr1	204923931	204924104	GeneC|Exon_7	0	+	120	118
chr1	204923931	204924104	GeneC|Exon_7	0	+	121	118
chr1	204923931	204924104	GeneC|Exon_7	0	+	122	118
chr1	204923931	204924104	GeneC|Exon_7	0	+	123	116
chr1	204923931	204924104	GeneC|Exon_7	0	+	124	117
chr1	204923931	204924104	GeneC|Exon_7	0	+	125	117
chr1	204923931	204924104	GeneC|Exon_7	0	+	126	116
chr1	204923931	204924104	GeneC|Exon_7	0	+	127	117
chr1	204923931	204924104	GeneC|Exon_7	0	+	128	116
chr1	204923931	204924104	GeneC|Exon_7	0	+	129	115
chr1	204923931	204924104	GeneC|Exon_7	0	+	130	115
chr1	204923931	204924104	GeneC|Exon_7	0	+	131	115
chr1	204923931	204924104	GeneC|Exon_7	0	+	132	114
chr1	204923931	204924104	GeneC|Exon_7	0	+	133	115
chr1	204923931	204924104	GeneC|Exon_7	0	+	134	114
chr1	204923931	204924104	GeneC|Exon_7	0	+	135	112
chr1	204923931	204924104	GeneC|Exon_7	0	+	136	112
chr1	204923931	204924104	GeneC|Exon_7	0	+	137	110
chr1	204923931	204924104	GeneC|Exon_7	0	+	138	110
chr1	204923931	204924104	GeneC|Exon_7	0	+	139	110
chr1	204923931	204924104	GeneC|Exon_7	0	+	140	109
chr1	204923931	204924104	GeneC|Exon_7	0	+	141	109
chr1	204923931	204924104	GeneC|Exon_7	0	+	142	108
chr1	204923931	204924104	GeneC|Exon_7	0	+	143	108
chr1	204923931	204924104	GeneC|Exon_7	0	+	144	105
chr1	204923931	204924104	GeneC|Exon_7	0	+	145	104
chr1	204923931	204924104	GeneC|Exon_7	0	+	146	103
chr1	204923931	204924104	GeneC|Exon_7	0	+	147	101
chr1	204923931	204924104	GeneC|Exon_7	0	+	148	101
chr1	204923931	204924104	GeneC|Exon_7	0	+	149	99
chr1	204923931	204924104	GeneC|Exon_7	0	+	150	99
chr1	204923931	204924104	GeneC|Exon_7	0	+	151	99
chr1	204923931	204924104	GeneC|Exon_7	0	+	152	99
chr1	204923931	204924104	GeneC|Exon_7	0	+	153	103
chr1	204923931	204924104	GeneC|Exon_7	0	+	154	102
chr1	204923931	204924104	GeneC|Exon_7	0	+	155	101
chr1	204923931	204924104	GeneC|Exon_7	0	+	156	102
chr1	204923931	204924104	GeneC|Exon_7	0	+	157	102
chr1	204923931	204924104	GeneC|Exon_7	0	+	158	103
chr1	204923931	204924104	GeneC|Exon_7	0	+	159	102
chr1	204923931	204924104	GeneC|Exon_7	0	+	160	102
chr1	204923931	204924104	GeneC|Exon_7	0	+	161	100
chr1	204923931	204924104	GeneC|Exon_7	0	+	162	99
chr1	204923931	204924104	GeneC|Exon_7	0	+	163	97
chr1	204923931	204924104	GeneC|Exon_7	0	+	164	96
chr1	204923931	204924104	GeneC|Exon_7	0	+	165	93
chr1	204923931	204924104	GeneC|Exon_7	0	+	166	94
chr1	204923931	204924104	GeneC|Exon_7	0	+	167	93
chr1	204923931	204924104	GeneC|Exon_7	0	+	168	90
chr1	204923931	204924104	GeneC|Exon_7	0	+	169	90
chr1	204923931	204924104	GeneC|Exon_7	0	+	170	90
chr1	204923931	204924104	GeneC|Exon_7	0	+	171	87
chr1	204923931	204924104	GeneC|Exon_7	0	+	172	89
chr1	204923931	204924104	GeneC|Exon_7	0	+	173	87
chr1	204926758	204926979	GeneC|Exon_8	0	+	1	116
chr1	204926758	204926979	GeneC|Exon_8	0	+	2	119
chr1	204926758	204926979	GeneC|Exon_8	0	+	3	120
chr1	204926758	204926979	GeneC|Exon_8	0	+	4	122
chr1	204926758	204926979	GeneC|Exon_8	0	+	5	122
chr1	204926758	204926979	GeneC|Exon_8	0	+	6	122
chr1	204926758	204926979	GeneC|Exon_8	0	+	7	124
chr1	204926758	204926979	GeneC|Exon_8	0	+	8	124
chr1	204926758	204926979	GeneC|Exon_8	0	+	9	124
chr1	204926758	204926979	GeneC|Exon_8	0	+	10	124
chr1	204926758	204926979	GeneC|Exon_8	0	+	11	126
chr1	204926758	204926979	GeneC|Exon_8	0	+	12	126
chr1	204926758	204926979	GeneC|Exon_8	0	+	13	126
chr1	204926758	204926979	GeneC|Exon_8	0	+	14	128
chr1	204926758	204926979	GeneC|Exon_8	0	+	15	128
chr1	204926758	204926979	GeneC|Exon_8	0	+	16	128
chr1	204926758	204926979	GeneC|Exon_8	0	+	17	129
chr1	204926758	204926979	GeneC|Exon_8	0	+	18	129
chr1	204926758	204926979	GeneC|Exon_8	0	+	19	130
chr1	204926758	204926979	GeneC|Exon_8	0	+	20	130
chr1	204926758	204926979	GeneC|Exon_8	0	+	21	128
chr1	204926758	204926979	GeneC|Exon_8	0	+	22	128
chr1	204926758	204926979	GeneC|Exon_8	0	+	23	129
chr1	204926758	204926979	GeneC|Exon_8	0	+	24	130
chr1	204926758	204926979	GeneC|Exon_8	0	+	25	133
chr1	204926758	204926979	GeneC|Exon_8	0	+	26	131
chr1	204926758	204926979	GeneC|Exon_8	0	+	27	134
chr1	204926758	204926979	GeneC|Exon_8	0	+	28	135
chr1	204926758	204926979	GeneC|Exon_8	0	+	29	135
chr1	204926758	204926979	GeneC|Exon_8	0	+	30	134
chr1	204926758	204926979	GeneC|Exon_8	0	+	31	133
chr1	204926758	204926979	GeneC|Exon_8	0	+	32	133
chr1	204926758	204926979	GeneC|Exon_8	0	+	33	133
chr1	204926758	204926979	GeneC|Exon_8	0	+	34	133
chr1	204926758	204926979	GeneC|Exon_8	0	+	35	135
chr1	204926758	204926979	GeneC|Exon_8	0	+	36	134
chr1	204926758	204926979	GeneC|Exon_8	0	+	37	135
chr1	204926758	204926979	GeneC|Exon_8	0	+	38	137
chr1	204926758	204926979	GeneC|Exon_8	0	+	39	138
chr1	204926758	204926979	GeneC|Exon_8	0	+	40	135
chr1	204926758	204926979	GeneC|Exon_8	0	+	41	135
chr1	204926758	204926979	GeneC|Exon_8	0	+	42	134
chr1	204926758	204926979	GeneC|Exon_8	0	+	43	133
chr1	204926758	204926979	GeneC|Exon_8	0	+	44	133
chr1	204926758	204926979	GeneC|Exon_8	0	+	45	132
chr1	204926758	204926979	GeneC|Exon_8	0	+	46	132
chr1	204926758	204926979	GeneC|Exon_8	0	+	47	134
chr1	204926758	204926979	GeneC|Exon_8	0	+	48	134
chr1	204926758	204926979	GeneC|Exon_8	0	+	49	135
chr1	204926758	204926979	GeneC|Exon_8	0	+	50	136
chr1	204926758	204926979	GeneC|Exon_8	0	+	51	138
chr1	204926758	204926979	GeneC|Exon_8	0	+	52	139
chr1	204926758	204926979	GeneC|Exon_8	0	+	53	137
chr1	204926758	204926979	GeneC|Exon_8	0	+	54	134
chr1	204926758	204926979	GeneC|Exon_8	0	+	55	133
chr1	204926758	204926979	GeneC|Exon_8	0	+	56	132
chr1	204926758	204926979	GeneC|Exon_8	0	+	57	135
chr1	204926758	204926979	GeneC|Exon_8	0	+	58	133
chr1	204926758	204926979	GeneC|Exon_8	0	+	59	134
chr1	204926758	204926979	GeneC|Exon_8	0	+	60	133
chr1	204926758	204926979	GeneC|Exon_8	0	+	61	134
chr1	204926758	204926979	GeneC|Exon_8	0	+	62	135
chr1	204926758	204926979	GeneC|Exon_8	0	+	63	136
chr1	204926758	204926979	GeneC|Exon_8	0	+	64	137
chr1	204926758	204926979	GeneC|Exon_8	0	+	65	137
chr1	204926758	204926979	GeneC|Exon_8	0	+	66	138
chr1	204926758	204926979	GeneC|Exon_8	0	+	67	138
chr1	204926758	204926979	GeneC|Exon_8	0	+	68	136
chr1	204926758	204926979	GeneC|Exon_8	0	+	69	135
chr1	204926758	204926979	GeneC|Exon_8	0	+	70	135
chr1	204926758	204926979	GeneC|Exon_8	0	+	71	137
chr1	204926758	204926979	GeneC|Exon_8	0	+	72	139
chr1	204926758	204926979	GeneC|Exon_8	0	+	73	139
chr1	204926758	204926979	GeneC|Exon_8	0	+	74	141
chr1	204926758	204926979	GeneC|Exon_8	0	+	75	141
chr1	204926758	204926979	GeneC|Exon_8	0	+	76	140
chr1	204926758	204926979	GeneC|Exon_8	0	+	77	139
chr1	204926758	204926979	GeneC|Exon_8	0	+	78	140
chr1	204926758	204926979	GeneC|Exon_8	0	+	79	140
chr1	204926758	204926979	GeneC|Exon_8	0	+	80	140
chr1	204926758	204926979	GeneC|Exon_8	0	+	81	140
chr1	204926758	204926979	GeneC|Exon_8	0	+	82	140
chr1	204926758	204926979	GeneC|Exon_8	0	+	83	140
chr1	204926758	204926979	GeneC|Exon_8	0	+	84	141
chr1	204926758	204926979	GeneC|Exon_8	0	+	85	140
chr1	204926758	204926979	GeneC|Exon_8	0	+	86	139
chr1	204926758	204926979	GeneC|Exon_8	0	+	87	138
chr1	204926758	204926979	GeneC|Exon_8	0	+	88	141
chr1	204926758	204926979	GeneC|Exon_8	0	+	89	140
chr1	204926758	204926979	GeneC|Exon_8	0	+	90	139
chr1	204926758	204926979	GeneC|Exon_8	0	+	91	137
chr1	204926758	204926979	GeneC|Exon_8	0	+	92	137
chr1	204926758	204926979	GeneC|Exon_8	0	+	93	136
chr1	204926758	204926979	GeneC|Exon_8	0	+	94	136
chr1	204926758	204926979	GeneC|Exon_8	0	+	95	137
chr1	204926758	204926979	GeneC|Exon_8	0	+	96	138
chr1	204926758	204926979	GeneC|Exon_8	0	+	97	136
chr1	204926758	204926979	GeneC|Exon_8	0	+	98	137
chr1	204926758	204926979	GeneC|Exon_8	0	+	99	136
chr1	204926758	204926979	GeneC|Exon_8	0	+	100	138
chr1	204926758	204926979	GeneC|Exon_8	0	+	101	138
chr1	204926758	204926979	GeneC|Exon_8	0	+	102	138
chr1	204926758	204926979	GeneC|Exon_8	0	+	103	142
chr1	204926758	204926979	GeneC|Exon_8	0	+	104	142
chr1	204926758	204926979	GeneC|Exon_8	0	+	105	140
chr1	204926758	204926979	GeneC|Exon_8	0	+	106	139
chr1	204926758	204926979	GeneC|Exon_8	0	+	107	136
chr1	204926758	204926979	GeneC|Exon_8	0	+	108	136
chr1	204926758	204926979	GeneC|Exon_8	0	+	109	137
chr1	204926758	204926979	GeneC|Exon_8	0	+	110	136
chr1	204926758	204926979	GeneC|Exon_8	0	+	111	138
chr1	204926758	204926979	GeneC|Exon_8	0	+	112	140
chr1	204926758	204926979	GeneC|Exon_8	0	+	113	141
chr1	204926758	204926979	GeneC|Exon_8	0	+	114	140
chr1	204926758	204926979	GeneC|Exon_8	0	+	115	141
chr1	204926758	204926979	GeneC|Exon_8	0	+	116	143
chr1	204926758	204926979	GeneC|Exon_8	0	+	117	143
chr1	204926758	204926979	GeneC|Exon_8	0	+	118	143
chr1	204926758	204926979	GeneC|Exon_8	0	+	119	143
chr1	204926758	204926979	GeneC|Exon_8	0	+	120	144
chr1	204926758	204926979	GeneC|Exon_8	0	+	121	144
chr1	204926758	204926979	GeneC|Exon_8	0	+	122	144
chr1	204926758	204926979	GeneC|Exon_8	0	+	123	143
chr1	204926758	204926979	GeneC|Exon_8	0	+	124	142
chr1	204926758	204926979	GeneC|Exon_8	0	+	125	141
chr1	204926758	204926979	GeneC|Exon_8	0	+	126	139
chr1	204926758	204926979	GeneC|Exon_8	0	+	127	140
chr1	204926758	204926979	GeneC|Exon_8	0	+	128	141
chr1	204926758	204926979	GeneC|Exon_8	0	+	129	140
chr1	204926758	204926979	GeneC|Exon_8	0	+	130	143
chr1	204926758	204926979	GeneC|Exon_8	0	+	131	144
chr1	204926758	204926979	GeneC|Exon_8	0	+	132	144
chr1	204926758	204926979	GeneC|Exon_8	0	+	133	147
chr1	204926758	204926979	GeneC|Exon_8	0	+	134	148
chr1	204926758	204926979	GeneC|Exon_8	0	+	135	149
chr1	204926758	204926979	GeneC|Exon_8	0	+	136	150
chr1	204926758	204926979	GeneC|Exon_8	0	+	137	151
chr1	204926758	204926979	GeneC|Exon_8	0	+	138	152
chr1	204926758	204926979	GeneC|Exon_8	0	+	139	154
chr1	204926758	204926979	GeneC|Exon_8	0	+	140	154
chr1	204926758	204926979	GeneC|Exon_8	0	+	141	149
chr1	204926758	204926979	GeneC|Exon_8	0	+	142	147
chr1	204926758	204926979	GeneC|Exon_8	0	+	143	149
chr1	204926758	204926979	GeneC|Exon_8	0	+	144	150
chr1	204926758	204926979	GeneC|Exon_8	0	+	145	150
chr1	204926758	204926979	GeneC|Exon_8	0	+	146	149
chr1	204926758	204926979	GeneC|Exon_8	0	+	147	153
chr1	204926758	204926979	GeneC|Exon_8	0	+	148	153
chr1	204926758	204926979	GeneC|Exon_8	0	+	149	154
chr1	204926758	204926979	GeneC|Exon_8	0	+	150	154
chr1	204926758	204926979	GeneC|Exon_8	0	+	151	153
chr1	204926758	204926979	GeneC|Exon_8	0	+	152	152
chr1	204926758	204926979	GeneC|Exon_8	0	+	153	151
chr1	204926758	204926979	GeneC|Exon_8	0	+	154	149
chr1	204926758	204926979	GeneC|Exon_8	0	+	155	152
chr1	204926758	204926979	GeneC|Exon_8	0	+	156	153
chr1	204926758	204926979	GeneC|Exon_8	0	+	157	152
chr1	204926758	204926979	GeneC|Exon_8	0	+	158	150
chr1	204926758	204926979	GeneC|Exon_8	0	+	159	151
chr1	204926758	204926979	GeneC|Exon_8	0	+	160	151
chr1	204926758	204926979	GeneC|Exon_8	0	+	161	151
chr1	204926758	204926979	GeneC|Exon_8	0	+	162	149
chr1	204926758	204926979	GeneC|Exon_8	0	+	163	149
chr1	204926758	204926979	GeneC|Exon_8	0	+	164	148
chr1	204926758	204926979	GeneC|Exon_8	0	+	165	147
chr1	204926758	204926979	GeneC|Exon_8	0	+	166	147
chr1	204926758	204926979	GeneC|Exon_8	0	+	167	148
chr1	204926758	204926979	GeneC|Exon_8	0	+	168	149
chr1	204926758	204926979	GeneC|Exon_8	0	+	169	151
chr1	204926758	204926979	GeneC|Exon_8	0	+	170	151
chr1	204926758	204926979	GeneC|Exon_8	0	+	171	151
chr1	204926758	204926979	GeneC|Exon_8	0	+	172	151
chr1	204926758	204926979	GeneC|Exon_8	0	+	173	150
chr1	204926758	204926979	GeneC|Exon_8	0	+	174	149
chr1	204926758	204926979	GeneC|Exon_8	0	+	175	148
chr1	204926758	204926979	GeneC|Exon_8	0	+	176	149
chr1	204926758	204926979	GeneC|Exon_8	0	+	177	151
chr1	204926758	204926979	GeneC|Exon_8	0	+	178	148
chr1	204926758	204926979	GeneC|Exon_8	0	+	179	146
chr1	204926758	204926979	GeneC|Exon_8	0	+	180	146
chr1	204926758	204926979	GeneC|Exon_8	0	+	181	148
chr1	204926758	204926979	GeneC|Exon_8	0	+	182	145
chr1	204926758	204926979	GeneC|Exon_8	0	+	183	147
chr1	204926758	204926979	GeneC|Exon_8	0	+	184	147
chr1	204926758	204926979	GeneC|Exon_8	0	+	185	145
chr1	204926758	204926979	GeneC|Exon_8	0	+	186	142
chr1	204926758	204926979	GeneC|Exon_8	0	+	187	141
chr1	204926758	204926979	GeneC|Exon_8	0	+	188	143
chr1	204926758	204926979	GeneC|Exon_8	0	+	189	146
chr1	204926758	204926979	GeneC|Exon_8	0	+	190	146
chr1	204926758	204926979	GeneC|Exon_8	0	+	191	147
chr1	204926758	204926979	GeneC|Exon_8	0	+	192	147
chr1	204926758	204926979	GeneC|Exon_8	0	+	193	147
chr1	204926758	204926979	GeneC|Exon_8	0	+	194	149
chr1	204926758	204926979	GeneC|Exon_8	0	+	195	149
chr1	204926758	204926979	GeneC|Exon_8	0	+	196	148
chr1	204926758	204926979	GeneC|Exon_8	0	+	197	148
chr1	204926758	204926979	GeneC|Exon_8	0	+	198	145
chr1	204926758	204926979	GeneC|Exon_8	0	+	199	147
chr1	204926758	204926979	GeneC|Exon_8	0	+	200	145
chr1	204926758	204926979	GeneC|Exon_8	0	+	201	147
chr1	204926758	204926979	GeneC|Exon_8	0	+	202	146
chr1	204926758	204926979	GeneC|Exon_8	0	+	203	145
chr1	204926758	204926979	GeneC|Exon_8	0	+	204	146
chr1	204926758	204926979	GeneC|Exon_8	0	+	205	146
chr1	204926758	204926979	GeneC|Exon_8	0	+	206	147
chr1	204926758	204926979	GeneC|Exon_8	0	+	207	147
chr1	204926758	204926979	GeneC|Exon_8	0	+	208	141
chr1	204926758	204926979	GeneC|Exon_8	0	+	209	139
chr1	204926758	204926979	GeneC|Exon_8	0	+	210	139
chr1	204926758	204926979	GeneC|Exon_8	0	+	211	140
chr1	204926758	204926979	GeneC|Exon_8	0	+	212	142
chr1	204926758	204926979	GeneC|Exon_8	0	+	213	144
chr1	204926758	204926979	GeneC|Exon_8	0	+	214	142
chr1	204926758	204926979	GeneC|Exon_8	0	+	215	141
chr1	204926758	204926979	GeneC|Exon_8	0	+	216	142
chr1	204926758	204926979	GeneC|Exon_8	0	+	217	142
chr1	204926758	204926979	GeneC|Exon_8	0	+	218	142
chr1	204926758	204926979	GeneC|Exon_8	0	+	219	143
chr1	204926758	204926979	GeneC|Exon_8	0	+	220	142
chr1	204926758	204926979	GeneC|Exon_8	0	+	221	142
chr1	204931210	204931311	GeneC|Exon_9	0	+	1	139
chr1	204931210	204931311	GeneC|Exon_9	0	+	2	139
chr1	204931210	204931311	GeneC|Exon_9	0	+	3	138
chr1	204931210	204931311	GeneC|Exon_9	0	+	4	138
chr1	204931210	204931311	GeneC|Exon_9	0	+	5	139
chr1	204931210	204931311	GeneC|Exon_9	0	+	6	139
chr1	204931210	204931311	GeneC|Exon_9	0	+	7	140
chr1	204931210	204931311	GeneC|Exon_9	0	+	8	140
chr1	204931210	204931311	GeneC|Exon_9	0	+	9	139
chr1	204931210	204931311	GeneC|Exon_9	0	+	10	138
chr1	204931210	204931311	GeneC|Exon_9	0	+	11	135
chr1	204931210	204931311	GeneC|Exon_9	0	+	12	136
chr1	204931210	204931311	GeneC|Exon_9	0	+	13	137
chr1	204931210	204931311	GeneC|Exon_9	0	+	14	137
chr1	204931210	204931311	GeneC|Exon_9	0	+	15	137
chr1	204931210	204931311	GeneC|Exon_9	0	+	16	136
chr1	204931210	204931311	GeneC|Exon_9	0	+	17	136
chr1	204931210	204931311	GeneC|Exon_9	0	+	18	136
chr1	204931210	204931311	GeneC|Exon_9	0	+	19	136
chr1	204931210	204931311	GeneC|Exon_9	0	+	20	136
chr1	204931210	204931311	GeneC|Exon_9	0	+	21	138
chr1	204931210	204931311	GeneC|Exon_9	0	+	22	140
chr1	204931210	204931311	GeneC|Exon_9	0	+	23	141
chr1	204931210	204931311	GeneC|Exon_9	0	+	24	142
chr1	204931210	204931311	GeneC|Exon_9	0	+	25	143
chr1	204931210	204931311	GeneC|Exon_9	0	+	26	144
chr1	204931210	204931311	GeneC|Exon_9	0	+	27	144
chr1	204931210	204931311	GeneC|Exon_9	0	+	28	146
chr1	204931210	204931311	GeneC|Exon_9	0	+	29	144
chr1	204931210	204931311	GeneC|Exon_9	0	+	30	143
chr1	204931210	204931311	GeneC|Exon_9	0	+	31	144
chr1	204931210	204931311	GeneC|Exon_9	0	+	32	143
chr1	204931210	204931311	GeneC|Exon_9	0	+	33	143
chr1	204931210	204931311	GeneC|Exon_9	0	+	34	144
chr1	204931210	204931311	GeneC|Exon_9	0	+	35	142
chr1	204931210	204931311	GeneC|Exon_9	0	+	36	144
chr1	204931210	204931311	GeneC|Exon_9	0	+	37	145
chr1	204931210	204931311	GeneC|Exon_9	0	+	38	143
chr1	204931210	204931311	GeneC|Exon_9	0	+	39	142
chr1	204931210	204931311	GeneC|Exon_9	0	+	40	141
chr1	204931210	204931311	GeneC|Exon_9	0	+	41	143
chr1	204931210	204931311	GeneC|Exon_9	0	+	42	142
chr1	204931210	204931311	GeneC|Exon_9	0	+	43	142
chr1	204931210	204931311	GeneC|Exon_9	0	+	44	143
chr1	204931210	204931311	GeneC|Exon_9	0	+	45	144
chr1	204931210	204931311	GeneC|Exon_9	0	+	46	145
chr1	204931210	204931311	GeneC|Exon_9	0	+	47	143
chr1	204931210	204931311	GeneC|Exon_9	0	+	48	143
chr1	204931210	204931311	GeneC|Exon_9	0	+	49	144
chr1	204931210	204931311	GeneC|Exon_9	0	+	50	143
chr1	204931210	204931311	GeneC|Exon_9	0	+	51	141
chr1	204931210	204931311	GeneC|Exon_9	0	+	52	140
chr1	204931210	204931311	GeneC|Exon_9	0	+	53	139
chr1	204931210	204931311	GeneC|Exon_9	0	+	54	138
chr1	204931210	204931311	GeneC|Exon_9	0	+	55	137
chr1	204931210	204931311	GeneC|Exon_9	0	+	56	137
chr1	204931210	204931311	GeneC|Exon_9	0	+	57	136
chr1	204931210	204931311	GeneC|Exon_9	0	+	58	137
chr1	204931210	204931311	GeneC|Exon_9	0	+	59	136
chr1	204931210	204931311	GeneC|Exon_9	0	+	60	136
chr1	204931210	204931311	GeneC|Exon_9	0	+	61	136
chr1	204931210	204931311	GeneC|Exon_9	0	+	62	138
chr1	204931210	204931311	GeneC|Exon_9	0	+	63	140
chr1	204931210	204931311	GeneC|Exon_9	0	+	64	141
chr1	204931210	204931311	GeneC|Exon_9	0	+	65	140
chr1	204931210	204931311	GeneC|Exon_9	0	+	66	141
chr1	204931210	204931311	GeneC|Exon_9	0	+	67	141
chr1	204931210	204931311	GeneC|Exon_9	0	+	68	141
chr1	204931210	204931311	GeneC|Exon_9	0	+	69	141
chr1	204931210	204931311	GeneC|Exon_9	0	+	70	141
chr1	204931210	204931311	GeneC|Exon_9	0	+	71	140
chr1	204931210	204931311	GeneC|Exon_9	0	+	72	140
chr1	204931210	204931311	GeneC|Exon_9	0	+	73	139
chr1	204931210	204931311	GeneC|Exon_9	0	+	74	139
chr1	204931210	204931311	GeneC|Exon_9	0	+	75	138
chr1	204931210	204931311	GeneC|Exon_9	0	+	76	137
chr1	204931210	204931311	GeneC|Exon_9	0	+	77	138
chr1	204931210	204931311	GeneC|Exon_9	0	+	78	138
chr1	204931210	204931311	GeneC|Exon_9	0	+	79	136
chr1	204931210	204931311	GeneC|Exon_9	0	+	80	136
chr1	204931210	204931311	GeneC|Exon_9	0	+	81	136
chr1	204931210	204931311	GeneC|Exon_9	0	+	82	136
chr1	204931210	204931311	GeneC|Exon_9	0	+	83	136
chr1	204931210	204931311	GeneC|Exon_9	0	+	84	135
chr1	204931210	204931311	GeneC|Exon_9	0	+	85	136
chr1	204931210	204931311	GeneC|Exon_9	0	+	86	136
chr1	204931210	204931311	GeneC|Exon_9	0	+	87	132
chr1	204931210	204931311	GeneC|Exon_9	0	+	88	132
chr1	204931210	204931311	GeneC|Exon_9	0	+	89	130
chr1	204931210	204931311	GeneC|Exon_9	0	+	90	129
chr1	204931210	204931311	GeneC|Exon_9	0	+	91	125
chr1	204931210	204931311	GeneC|Exon_9	0	+	92	125
chr1	204931210	204931311	GeneC|Exon_9	0	+	93	123
chr1	204931210	204931311	GeneC|Exon_9	0	+	94	123
chr1	204931210	204931311	GeneC|Exon_9	0	+	95	124
chr1	204931210	204931311	GeneC|Exon_9	0	+	96	123
chr1	204931210	204931311	GeneC|Exon_9	0	+	97	123
chr1	204931210	204931311	GeneC|Exon_9	0	+	98	122
chr1	204931210	204931311	GeneC|Exon_9	0	+	99	121
chr1	204931210	204931311	GeneC|Exon_9	0	+	100	121
chr1	204931210	204931311	GeneC|Exon_9	0	+	101	119
chr1	204937351	204937513	GeneC|Exon_10	0	+	1	110
chr1	204937351	204937513	GeneC|Exon_10	0	+	2	110
chr1	204937351	204937513	GeneC|Exon_10	0	+	3	111
chr1	204937351	204937513	GeneC|Exon_10	0	+	4	111
chr1	204937351	204937513	GeneC|Exon_10	0	+	5	113
chr1	204937351	204937513	GeneC|Exon_10	0	+	6	112
chr1	204937351	204937513	GeneC|Exon_10	0	+	7	112
chr1	204937351	204937513	GeneC|Exon_10	0	+	8	112
chr1	204937351	204937513	GeneC|Exon_10	0	+	9	111
chr1	204937351	204937513	GeneC|Exon_10	0	+	10	111
chr1	204937351	204937513	GeneC|Exon_10	0	+	11	111
chr1	204937351	204937513	GeneC|Exon_10	0	+	12	110
chr1	204937351	204937513	GeneC|Exon_10	0	+	13	111
chr1	204937351	204937513	GeneC|Exon_10	0	+	14	113
chr1	204937351	204937513	GeneC|Exon_10	0	+	15	114
chr1	204937351	204937513	GeneC|Exon_10	0	+	16	114
chr1	204937351	204937513	GeneC|Exon_10	0	+	17	113
chr1	204937351	204937513	GeneC|Exon_10	0	+	18	112
chr1	204937351	204937513	GeneC|Exon_10	0	+	19	113
chr1	204937351	204937513	GeneC|Exon_10	0	+	20	113
chr1	204937351	204937513	GeneC|Exon_10	0	+	21	114
chr1	204937351	204937513	GeneC|Exon_10	0	+	22	114
chr1	204937351	204937513	GeneC|Exon_10	0	+	23	117
chr1	204937351	204937513	GeneC|Exon_10	0	+	24	119
chr1	204937351	204937513	GeneC|Exon_10	0	+	25	119
chr1	204937351	204937513	GeneC|Exon_10	0	+	26	119
chr1	204937351	204937513	GeneC|Exon_10	0	+	27	120
chr1	204937351	204937513	GeneC|Exon_10	0	+	28	121
chr1	204937351	204937513	GeneC|Exon_10	0	+	29	122
chr1	204937351	204937513	GeneC|Exon_10	0	+	30	120
chr1	204937351	204937513	GeneC|Exon_10	0	+	31	120
chr1	204937351	204937513	GeneC|Exon_10	0	+	32	120
chr1	204937351	204937513	GeneC|Exon_10	0	+	33	120
chr1	204937351	204937513	GeneC|Exon_10	0	+	34	120
chr1	204937351	204937513	GeneC|Exon_10	0	+	35	118
chr1	204937351	204937513	GeneC|Exon_10	0	+	36	119
chr1	204937351	204937513	GeneC|Exon_10	0	+	37	123
chr1	204937351	204937513	GeneC|Exon_10	0	+	38	123
chr1	204937351	204937513	GeneC|Exon_10	0	+	39	123
chr1	204937351	204937513	GeneC|Exon_10	0	+	40	123
chr1	204937351	204937513	GeneC|Exon_10	0	+	41	122
chr1	204937351	204937513	GeneC|Exon_10	0	+	42	121
chr1	204937351	204937513	GeneC|Exon_10	0	+	43	121
chr1	204937351	204937513	GeneC|Exon_10	0	+	44	122
chr1	204937351	204937513	GeneC|Exon_10	0	+	45	122
chr1	204937351	204937513	GeneC|Exon_10	0	+	46	123
chr1	204937351	204937513	GeneC|Exon_10	0	+	47	122
chr1	204937351	204937513	GeneC|Exon_10	0	+	48	121
chr1	204937351	204937513	GeneC|Exon_10	0	+	49	122
chr1	204937351	204937513	GeneC|Exon_10	0	+	50	124
chr1	204937351	204937513	GeneC|Exon_10	0	+	51	123
chr1	204937351	204937513	GeneC|Exon_10	0	+	52	122
chr1	204937351	204937513	GeneC|Exon_10	0	+	53	122
chr1	204937351	204937513	GeneC|Exon_10	0	+	54	123
chr1	204937351	204937513	GeneC|Exon_10	0	+	55	123
chr1	204937351	204937513	GeneC|Exon_10	0	+	56	125
chr1	204937351	204937513	GeneC|Exon_10	0	+	57	126
chr1	204937351	204937513	GeneC|Exon_10	0	+	58	125
chr1	204937351	204937513	GeneC|Exon_10	0	+	59	124
chr1	204937351	204937513	GeneC|Exon_10	0	+	60	120
chr1	204937351	204937513	GeneC|Exon_10	0	+	61	121
chr1	204937351	204937513	GeneC|Exon_10	0	+	62	122
chr1	204937351	204937513	GeneC|Exon_10	0	+	63	122
chr1	204937351	204937513	GeneC|Exon_10	0	+	64	122
chr1	204937351	204937513	GeneC|Exon_10	0	+	65	120
chr1	204937351	204937513	GeneC|Exon_10	0	+	66	116
chr1	204937351	204937513	GeneC|Exon_10	0	+	67	117
chr1	204937351	204937513	GeneC|Exon_10	0	+	68	116
chr1	204937351	204937513	GeneC|Exon_10	0	+	69	115
chr1	204937351	204937513	GeneC|Exon_10	0	+	70	115
chr1	204937351	204937513	GeneC|Exon_10	0	+	71	115
chr1	204937351	204937513	GeneC|Exon_10	0	+	72	116
chr1	204937351	204937513	GeneC|Exon_10	0	+	73	115
chr1	204937351	204937513	GeneC|Exon_10	0	+	74	118
chr1	204937351	204937513	GeneC|Exon_10	0	+	75	118
chr1	204937351	204937513	GeneC|Exon_10	0	+	76	117
chr1	204937351	204937513	GeneC|Exon_10	0	+	77	118
chr1	204937351	204937513	GeneC|Exon_10	0	+	78	121
chr1	204937351	204937513	GeneC|Exon_10	0	+	79	121
chr1	204937351	204937513	GeneC|Exon_10	0	+	80	122
chr1	204937351	204937513	GeneC|Exon_10	0	+	81	125
chr1	204937351	204937513	GeneC|Exon_10	0	+	82	124
chr1	204937351	204937513	GeneC|Exon_10	0	+	83	125
chr1	204937351	204937513	GeneC|Exon_10	0	+	84	127
chr1	204937351	204937513	GeneC|Exon_10	0	+	85	130
chr1	204937351	204937513	GeneC|Exon_10	0	+	86	128
chr1	204937351	204937513	GeneC|Exon_10	0	+	87	128
chr1	204937351	204937513	GeneC|Exon_10	0	+	88	129
chr1	204937351	204937513	GeneC|Exon_10	0	+	89	130
chr1	204937351	204937513	GeneC|Exon_10	0	+	90	132
chr1	204937351	204937513	GeneC|Exon_10	0	+	91	132
chr1	204937351	204937513	GeneC|Exon_10	0	+	92	131
chr1	204937351	204937513	GeneC|Exon_10	0	+	93	134
chr1	204937351	204937513	GeneC|Exon_10	0	+	94	133
chr1	204937351	204937513	GeneC|Exon_10	0	+	95	134
chr1	204937351	204937513	GeneC|Exon_10	0	+	96	135
chr1	204937351	204937513	GeneC|Exon_10	0	+	97	134
chr1	204937351	204937513	GeneC|Exon_10	0	+	98	133
chr1	204937351	204937513	GeneC|Exon_10	0	+	99	133
chr1	204937351	204937513	GeneC|Exon_10	0	+	100	135
chr1	204937351	204937513	GeneC|Exon_10	0	+	101	134
chr1	204937351	204937513	GeneC|Exon_10	0	+	102	134
chr1	204937351	204937513	GeneC|Exon_10	0	+	103	132
chr1	204937351	204937513	GeneC|Exon_10	0	+	104	133
chr1	204937351	204937513	GeneC|Exon_10	0	+	105	131
chr1	204937351	204937513	GeneC|Exon_10	0	+	106	131
chr1	204937351	204937513	GeneC|Exon_10	0	+	107	132
chr1	204937351	204937513	GeneC|Exon_10	0	+	108	134
chr1	204937351	204937513	GeneC|Exon_10	0	+	109	134
chr1	204937351	204937513	GeneC|Exon_10	0	+	110	131
chr1	204937351	204937513	GeneC|Exon_10	0	+	111	134
chr1	204937351	204937513	GeneC|Exon_10	0	+	112	134
chr1	204937351	204937513	GeneC|Exon_10	0	+	113	131
chr1	204937351	204937513	GeneC|Exon_10	0	+	114	131
chr1	204937351	204937513	GeneC|Exon_10	0	+	115	131
chr1	204937351	204937513	GeneC|Exon_10	0	+	116	131
chr1	204937351	204937513	GeneC|Exon_10	0	+	117	129
chr1	204937351	204937513	GeneC|Exon_10	0	+	118	129
chr1	204937351	204937513	GeneC|Exon_10	0	+	119	128
chr1	204937351	204937513	GeneC|Exon_10	0	+	120	128
chr1	204937351	204937513	GeneC|Exon_10	0	+	121	130
chr1	204937351	204937513	GeneC|Exon_10	0	+	122	130
chr1	204937351	204937513	GeneC|Exon_10	0	+	123	130
chr1	204937351	204937513	GeneC|Exon_10	0	+	124	130
chr1	204937351	204937513	GeneC|Exon_10	0	+	125	128
chr1	204937351	204937513	GeneC|Exon_10	0	+	126	126
chr1	204937351	204937513	GeneC|Exon_10	0	+	127	123
chr1	204937351	204937513	GeneC|Exon_10	0	+	128	123
chr1	204937351	204937513	GeneC|Exon_10	0	+	129	124
chr1	204937351	204937513	GeneC|Exon_10	0	+	130	123
chr1	204937351	204937513	GeneC|Exon_10	0	+	131	126
chr1	204937351	204937513	GeneC|Exon_10	0	+	132	127
chr1	204937351	204937513	GeneC|Exon_10	0	+	133	127
chr1	204937351	204937513	GeneC|Exon_10	0	+	134	125
chr1	204937351	204937513	GeneC|Exon_10	0	+	135	124
chr1	204937351	204937513	GeneC|Exon_10	0	+	136	124
chr1	204937351	204937513	GeneC|Exon_10	0	+	137	121
chr1	204937351	204937513	GeneC|Exon_10	0	+	138	122
chr1	204937351	204937513	GeneC|Exon_10	0	+	139	121
chr1	204937351	204937513	GeneC|Exon_10	0	+	140	122
[truncated: 156,337 more rows]
