# Supplementary material for: A Robust Protocol to Increase NimbleGen SeqCap EZ Multiplexing Capacity to 96 Samples
Source: PLoS One. 2015 Apr 14;10(4):e0123872. doi: 10.1371/journal.pone.0123872 (PMC4397063; doi:10.1371/journal.pone.0123872)
Supplement: S1 Dataset — (GZ) [file pone.0123872.s005.gz › Raw_Data/sampleK/sampleK.BaseCoverage.txt]

chr1	67861445	67861595	GeneS|SNP_2	0	+	1	158
chr1	67861445	67861595	GeneS|SNP_2	0	+	2	158
chr1	67861445	67861595	GeneS|SNP_2	0	+	3	158
chr1	67861445	67861595	GeneS|SNP_2	0	+	4	161
chr1	67861445	67861595	GeneS|SNP_2	0	+	5	162
chr1	67861445	67861595	GeneS|SNP_2	0	+	6	163
chr1	67861445	67861595	GeneS|SNP_2	0	+	7	162
chr1	67861445	67861595	GeneS|SNP_2	0	+	8	165
chr1	67861445	67861595	GeneS|SNP_2	0	+	9	167
chr1	67861445	67861595	GeneS|SNP_2	0	+	10	167
chr1	67861445	67861595	GeneS|SNP_2	0	+	11	167
chr1	67861445	67861595	GeneS|SNP_2	0	+	12	168
chr1	67861445	67861595	GeneS|SNP_2	0	+	13	166
chr1	67861445	67861595	GeneS|SNP_2	0	+	14	165
chr1	67861445	67861595	GeneS|SNP_2	0	+	15	164
chr1	67861445	67861595	GeneS|SNP_2	0	+	16	163
chr1	67861445	67861595	GeneS|SNP_2	0	+	17	166
chr1	67861445	67861595	GeneS|SNP_2	0	+	18	166
chr1	67861445	67861595	GeneS|SNP_2	0	+	19	163
chr1	67861445	67861595	GeneS|SNP_2	0	+	20	163
chr1	67861445	67861595	GeneS|SNP_2	0	+	21	164
chr1	67861445	67861595	GeneS|SNP_2	0	+	22	164
chr1	67861445	67861595	GeneS|SNP_2	0	+	23	163
chr1	67861445	67861595	GeneS|SNP_2	0	+	24	163
chr1	67861445	67861595	GeneS|SNP_2	0	+	25	164
chr1	67861445	67861595	GeneS|SNP_2	0	+	26	172
chr1	67861445	67861595	GeneS|SNP_2	0	+	27	173
chr1	67861445	67861595	GeneS|SNP_2	0	+	28	171
chr1	67861445	67861595	GeneS|SNP_2	0	+	29	171
chr1	67861445	67861595	GeneS|SNP_2	0	+	30	170
chr1	67861445	67861595	GeneS|SNP_2	0	+	31	171
chr1	67861445	67861595	GeneS|SNP_2	0	+	32	172
chr1	67861445	67861595	GeneS|SNP_2	0	+	33	173
chr1	67861445	67861595	GeneS|SNP_2	0	+	34	174
chr1	67861445	67861595	GeneS|SNP_2	0	+	35	175
chr1	67861445	67861595	GeneS|SNP_2	0	+	36	177
chr1	67861445	67861595	GeneS|SNP_2	0	+	37	175
chr1	67861445	67861595	GeneS|SNP_2	0	+	38	173
chr1	67861445	67861595	GeneS|SNP_2	0	+	39	173
chr1	67861445	67861595	GeneS|SNP_2	0	+	40	174
chr1	67861445	67861595	GeneS|SNP_2	0	+	41	173
chr1	67861445	67861595	GeneS|SNP_2	0	+	42	176
chr1	67861445	67861595	GeneS|SNP_2	0	+	43	175
chr1	67861445	67861595	GeneS|SNP_2	0	+	44	174
chr1	67861445	67861595	GeneS|SNP_2	0	+	45	174
chr1	67861445	67861595	GeneS|SNP_2	0	+	46	175
chr1	67861445	67861595	GeneS|SNP_2	0	+	47	180
chr1	67861445	67861595	GeneS|SNP_2	0	+	48	184
chr1	67861445	67861595	GeneS|SNP_2	0	+	49	183
chr1	67861445	67861595	GeneS|SNP_2	0	+	50	181
chr1	67861445	67861595	GeneS|SNP_2	0	+	51	183
chr1	67861445	67861595	GeneS|SNP_2	0	+	52	183
chr1	67861445	67861595	GeneS|SNP_2	0	+	53	183
chr1	67861445	67861595	GeneS|SNP_2	0	+	54	185
chr1	67861445	67861595	GeneS|SNP_2	0	+	55	189
chr1	67861445	67861595	GeneS|SNP_2	0	+	56	190
chr1	67861445	67861595	GeneS|SNP_2	0	+	57	190
chr1	67861445	67861595	GeneS|SNP_2	0	+	58	190
chr1	67861445	67861595	GeneS|SNP_2	0	+	59	189
chr1	67861445	67861595	GeneS|SNP_2	0	+	60	189
chr1	67861445	67861595	GeneS|SNP_2	0	+	61	190
chr1	67861445	67861595	GeneS|SNP_2	0	+	62	190
chr1	67861445	67861595	GeneS|SNP_2	0	+	63	192
chr1	67861445	67861595	GeneS|SNP_2	0	+	64	190
chr1	67861445	67861595	GeneS|SNP_2	0	+	65	189
chr1	67861445	67861595	GeneS|SNP_2	0	+	66	191
chr1	67861445	67861595	GeneS|SNP_2	0	+	67	196
chr1	67861445	67861595	GeneS|SNP_2	0	+	68	196
chr1	67861445	67861595	GeneS|SNP_2	0	+	69	196
chr1	67861445	67861595	GeneS|SNP_2	0	+	70	195
chr1	67861445	67861595	GeneS|SNP_2	0	+	71	193
chr1	67861445	67861595	GeneS|SNP_2	0	+	72	193
chr1	67861445	67861595	GeneS|SNP_2	0	+	73	194
chr1	67861445	67861595	GeneS|SNP_2	0	+	74	193
chr1	67861445	67861595	GeneS|SNP_2	0	+	75	192
chr1	67861445	67861595	GeneS|SNP_2	0	+	76	191
chr1	67861445	67861595	GeneS|SNP_2	0	+	77	190
chr1	67861445	67861595	GeneS|SNP_2	0	+	78	192
chr1	67861445	67861595	GeneS|SNP_2	0	+	79	193
chr1	67861445	67861595	GeneS|SNP_2	0	+	80	193
chr1	67861445	67861595	GeneS|SNP_2	0	+	81	194
chr1	67861445	67861595	GeneS|SNP_2	0	+	82	194
chr1	67861445	67861595	GeneS|SNP_2	0	+	83	195
chr1	67861445	67861595	GeneS|SNP_2	0	+	84	195
chr1	67861445	67861595	GeneS|SNP_2	0	+	85	192
chr1	67861445	67861595	GeneS|SNP_2	0	+	86	192
chr1	67861445	67861595	GeneS|SNP_2	0	+	87	193
chr1	67861445	67861595	GeneS|SNP_2	0	+	88	193
chr1	67861445	67861595	GeneS|SNP_2	0	+	89	193
chr1	67861445	67861595	GeneS|SNP_2	0	+	90	193
chr1	67861445	67861595	GeneS|SNP_2	0	+	91	195
chr1	67861445	67861595	GeneS|SNP_2	0	+	92	191
chr1	67861445	67861595	GeneS|SNP_2	0	+	93	190
chr1	67861445	67861595	GeneS|SNP_2	0	+	94	189
chr1	67861445	67861595	GeneS|SNP_2	0	+	95	189
chr1	67861445	67861595	GeneS|SNP_2	0	+	96	190
chr1	67861445	67861595	GeneS|SNP_2	0	+	97	190
chr1	67861445	67861595	GeneS|SNP_2	0	+	98	189
chr1	67861445	67861595	GeneS|SNP_2	0	+	99	187
chr1	67861445	67861595	GeneS|SNP_2	0	+	100	186
chr1	67861445	67861595	GeneS|SNP_2	0	+	101	181
chr1	67861445	67861595	GeneS|SNP_2	0	+	102	182
chr1	67861445	67861595	GeneS|SNP_2	0	+	103	181
chr1	67861445	67861595	GeneS|SNP_2	0	+	104	181
chr1	67861445	67861595	GeneS|SNP_2	0	+	105	180
chr1	67861445	67861595	GeneS|SNP_2	0	+	106	180
chr1	67861445	67861595	GeneS|SNP_2	0	+	107	181
chr1	67861445	67861595	GeneS|SNP_2	0	+	108	182
chr1	67861445	67861595	GeneS|SNP_2	0	+	109	183
chr1	67861445	67861595	GeneS|SNP_2	0	+	110	183
chr1	67861445	67861595	GeneS|SNP_2	0	+	111	184
chr1	67861445	67861595	GeneS|SNP_2	0	+	112	183
chr1	67861445	67861595	GeneS|SNP_2	0	+	113	182
chr1	67861445	67861595	GeneS|SNP_2	0	+	114	179
chr1	67861445	67861595	GeneS|SNP_2	0	+	115	182
chr1	67861445	67861595	GeneS|SNP_2	0	+	116	181
chr1	67861445	67861595	GeneS|SNP_2	0	+	117	183
chr1	67861445	67861595	GeneS|SNP_2	0	+	118	185
chr1	67861445	67861595	GeneS|SNP_2	0	+	119	186
chr1	67861445	67861595	GeneS|SNP_2	0	+	120	186
chr1	67861445	67861595	GeneS|SNP_2	0	+	121	187
chr1	67861445	67861595	GeneS|SNP_2	0	+	122	188
chr1	67861445	67861595	GeneS|SNP_2	0	+	123	188
chr1	67861445	67861595	GeneS|SNP_2	0	+	124	186
chr1	67861445	67861595	GeneS|SNP_2	0	+	125	187
chr1	67861445	67861595	GeneS|SNP_2	0	+	126	184
chr1	67861445	67861595	GeneS|SNP_2	0	+	127	183
chr1	67861445	67861595	GeneS|SNP_2	0	+	128	186
chr1	67861445	67861595	GeneS|SNP_2	0	+	129	187
chr1	67861445	67861595	GeneS|SNP_2	0	+	130	186
chr1	67861445	67861595	GeneS|SNP_2	0	+	131	184
chr1	67861445	67861595	GeneS|SNP_2	0	+	132	185
chr1	67861445	67861595	GeneS|SNP_2	0	+	133	185
chr1	67861445	67861595	GeneS|SNP_2	0	+	134	183
chr1	67861445	67861595	GeneS|SNP_2	0	+	135	183
chr1	67861445	67861595	GeneS|SNP_2	0	+	136	183
chr1	67861445	67861595	GeneS|SNP_2	0	+	137	182
chr1	67861445	67861595	GeneS|SNP_2	0	+	138	184
chr1	67861445	67861595	GeneS|SNP_2	0	+	139	181
chr1	67861445	67861595	GeneS|SNP_2	0	+	140	179
chr1	67861445	67861595	GeneS|SNP_2	0	+	141	178
chr1	67861445	67861595	GeneS|SNP_2	0	+	142	179
chr1	67861445	67861595	GeneS|SNP_2	0	+	143	180
chr1	67861445	67861595	GeneS|SNP_2	0	+	144	178
chr1	67861445	67861595	GeneS|SNP_2	0	+	145	177
chr1	67861445	67861595	GeneS|SNP_2	0	+	146	180
chr1	67861445	67861595	GeneS|SNP_2	0	+	147	179
chr1	67861445	67861595	GeneS|SNP_2	0	+	148	178
chr1	67861445	67861595	GeneS|SNP_2	0	+	149	178
chr1	67861445	67861595	GeneS|SNP_2	0	+	150	178
chr1	179520431	179520581	GeneS|SNP_1	0	+	1	177
chr1	179520431	179520581	GeneS|SNP_1	0	+	2	178
chr1	179520431	179520581	GeneS|SNP_1	0	+	3	179
chr1	179520431	179520581	GeneS|SNP_1	0	+	4	179
chr1	179520431	179520581	GeneS|SNP_1	0	+	5	177
chr1	179520431	179520581	GeneS|SNP_1	0	+	6	177
chr1	179520431	179520581	GeneS|SNP_1	0	+	7	175
chr1	179520431	179520581	GeneS|SNP_1	0	+	8	176
chr1	179520431	179520581	GeneS|SNP_1	0	+	9	175
chr1	179520431	179520581	GeneS|SNP_1	0	+	10	176
chr1	179520431	179520581	GeneS|SNP_1	0	+	11	177
chr1	179520431	179520581	GeneS|SNP_1	0	+	12	179
chr1	179520431	179520581	GeneS|SNP_1	0	+	13	178
chr1	179520431	179520581	GeneS|SNP_1	0	+	14	177
chr1	179520431	179520581	GeneS|SNP_1	0	+	15	178
chr1	179520431	179520581	GeneS|SNP_1	0	+	16	178
chr1	179520431	179520581	GeneS|SNP_1	0	+	17	177
chr1	179520431	179520581	GeneS|SNP_1	0	+	18	176
chr1	179520431	179520581	GeneS|SNP_1	0	+	19	174
chr1	179520431	179520581	GeneS|SNP_1	0	+	20	178
chr1	179520431	179520581	GeneS|SNP_1	0	+	21	185
chr1	179520431	179520581	GeneS|SNP_1	0	+	22	185
chr1	179520431	179520581	GeneS|SNP_1	0	+	23	185
chr1	179520431	179520581	GeneS|SNP_1	0	+	24	184
chr1	179520431	179520581	GeneS|SNP_1	0	+	25	185
chr1	179520431	179520581	GeneS|SNP_1	0	+	26	186
chr1	179520431	179520581	GeneS|SNP_1	0	+	27	189
chr1	179520431	179520581	GeneS|SNP_1	0	+	28	190
chr1	179520431	179520581	GeneS|SNP_1	0	+	29	192
chr1	179520431	179520581	GeneS|SNP_1	0	+	30	191
chr1	179520431	179520581	GeneS|SNP_1	0	+	31	194
chr1	179520431	179520581	GeneS|SNP_1	0	+	32	199
chr1	179520431	179520581	GeneS|SNP_1	0	+	33	201
chr1	179520431	179520581	GeneS|SNP_1	0	+	34	199
chr1	179520431	179520581	GeneS|SNP_1	0	+	35	199
chr1	179520431	179520581	GeneS|SNP_1	0	+	36	196
chr1	179520431	179520581	GeneS|SNP_1	0	+	37	197
chr1	179520431	179520581	GeneS|SNP_1	0	+	38	195
chr1	179520431	179520581	GeneS|SNP_1	0	+	39	195
chr1	179520431	179520581	GeneS|SNP_1	0	+	40	196
chr1	179520431	179520581	GeneS|SNP_1	0	+	41	197
chr1	179520431	179520581	GeneS|SNP_1	0	+	42	199
chr1	179520431	179520581	GeneS|SNP_1	0	+	43	199
chr1	179520431	179520581	GeneS|SNP_1	0	+	44	201
chr1	179520431	179520581	GeneS|SNP_1	0	+	45	205
chr1	179520431	179520581	GeneS|SNP_1	0	+	46	203
chr1	179520431	179520581	GeneS|SNP_1	0	+	47	202
chr1	179520431	179520581	GeneS|SNP_1	0	+	48	204
chr1	179520431	179520581	GeneS|SNP_1	0	+	49	201
chr1	179520431	179520581	GeneS|SNP_1	0	+	50	201
chr1	179520431	179520581	GeneS|SNP_1	0	+	51	201
chr1	179520431	179520581	GeneS|SNP_1	0	+	52	200
chr1	179520431	179520581	GeneS|SNP_1	0	+	53	197
chr1	179520431	179520581	GeneS|SNP_1	0	+	54	198
chr1	179520431	179520581	GeneS|SNP_1	0	+	55	198
chr1	179520431	179520581	GeneS|SNP_1	0	+	56	198
chr1	179520431	179520581	GeneS|SNP_1	0	+	57	197
chr1	179520431	179520581	GeneS|SNP_1	0	+	58	196
chr1	179520431	179520581	GeneS|SNP_1	0	+	59	195
chr1	179520431	179520581	GeneS|SNP_1	0	+	60	195
chr1	179520431	179520581	GeneS|SNP_1	0	+	61	194
chr1	179520431	179520581	GeneS|SNP_1	0	+	62	192
chr1	179520431	179520581	GeneS|SNP_1	0	+	63	192
chr1	179520431	179520581	GeneS|SNP_1	0	+	64	193
chr1	179520431	179520581	GeneS|SNP_1	0	+	65	193
chr1	179520431	179520581	GeneS|SNP_1	0	+	66	194
chr1	179520431	179520581	GeneS|SNP_1	0	+	67	192
chr1	179520431	179520581	GeneS|SNP_1	0	+	68	189
chr1	179520431	179520581	GeneS|SNP_1	0	+	69	192
chr1	179520431	179520581	GeneS|SNP_1	0	+	70	195
chr1	179520431	179520581	GeneS|SNP_1	0	+	71	195
chr1	179520431	179520581	GeneS|SNP_1	0	+	72	194
chr1	179520431	179520581	GeneS|SNP_1	0	+	73	194
chr1	179520431	179520581	GeneS|SNP_1	0	+	74	194
chr1	179520431	179520581	GeneS|SNP_1	0	+	75	195
chr1	179520431	179520581	GeneS|SNP_1	0	+	76	197
chr1	179520431	179520581	GeneS|SNP_1	0	+	77	197
chr1	179520431	179520581	GeneS|SNP_1	0	+	78	196
chr1	179520431	179520581	GeneS|SNP_1	0	+	79	198
chr1	179520431	179520581	GeneS|SNP_1	0	+	80	201
chr1	179520431	179520581	GeneS|SNP_1	0	+	81	200
chr1	179520431	179520581	GeneS|SNP_1	0	+	82	200
chr1	179520431	179520581	GeneS|SNP_1	0	+	83	199
chr1	179520431	179520581	GeneS|SNP_1	0	+	84	198
chr1	179520431	179520581	GeneS|SNP_1	0	+	85	195
chr1	179520431	179520581	GeneS|SNP_1	0	+	86	199
chr1	179520431	179520581	GeneS|SNP_1	0	+	87	199
chr1	179520431	179520581	GeneS|SNP_1	0	+	88	200
chr1	179520431	179520581	GeneS|SNP_1	0	+	89	200
chr1	179520431	179520581	GeneS|SNP_1	0	+	90	200
chr1	179520431	179520581	GeneS|SNP_1	0	+	91	198
chr1	179520431	179520581	GeneS|SNP_1	0	+	92	198
chr1	179520431	179520581	GeneS|SNP_1	0	+	93	196
chr1	179520431	179520581	GeneS|SNP_1	0	+	94	196
chr1	179520431	179520581	GeneS|SNP_1	0	+	95	195
chr1	179520431	179520581	GeneS|SNP_1	0	+	96	195
chr1	179520431	179520581	GeneS|SNP_1	0	+	97	197
chr1	179520431	179520581	GeneS|SNP_1	0	+	98	197
chr1	179520431	179520581	GeneS|SNP_1	0	+	99	197
chr1	179520431	179520581	GeneS|SNP_1	0	+	100	198
chr1	179520431	179520581	GeneS|SNP_1	0	+	101	199
chr1	179520431	179520581	GeneS|SNP_1	0	+	102	198
chr1	179520431	179520581	GeneS|SNP_1	0	+	103	197
chr1	179520431	179520581	GeneS|SNP_1	0	+	104	198
chr1	179520431	179520581	GeneS|SNP_1	0	+	105	198
chr1	179520431	179520581	GeneS|SNP_1	0	+	106	198
chr1	179520431	179520581	GeneS|SNP_1	0	+	107	195
chr1	179520431	179520581	GeneS|SNP_1	0	+	108	193
chr1	179520431	179520581	GeneS|SNP_1	0	+	109	190
chr1	179520431	179520581	GeneS|SNP_1	0	+	110	188
chr1	179520431	179520581	GeneS|SNP_1	0	+	111	188
chr1	179520431	179520581	GeneS|SNP_1	0	+	112	187
chr1	179520431	179520581	GeneS|SNP_1	0	+	113	188
chr1	179520431	179520581	GeneS|SNP_1	0	+	114	188
chr1	179520431	179520581	GeneS|SNP_1	0	+	115	187
chr1	179520431	179520581	GeneS|SNP_1	0	+	116	189
chr1	179520431	179520581	GeneS|SNP_1	0	+	117	188
chr1	179520431	179520581	GeneS|SNP_1	0	+	118	189
chr1	179520431	179520581	GeneS|SNP_1	0	+	119	188
chr1	179520431	179520581	GeneS|SNP_1	0	+	120	190
chr1	179520431	179520581	GeneS|SNP_1	0	+	121	190
chr1	179520431	179520581	GeneS|SNP_1	0	+	122	190
chr1	179520431	179520581	GeneS|SNP_1	0	+	123	195
chr1	179520431	179520581	GeneS|SNP_1	0	+	124	198
chr1	179520431	179520581	GeneS|SNP_1	0	+	125	200
chr1	179520431	179520581	GeneS|SNP_1	0	+	126	202
chr1	179520431	179520581	GeneS|SNP_1	0	+	127	201
chr1	179520431	179520581	GeneS|SNP_1	0	+	128	202
chr1	179520431	179520581	GeneS|SNP_1	0	+	129	203
chr1	179520431	179520581	GeneS|SNP_1	0	+	130	204
chr1	179520431	179520581	GeneS|SNP_1	0	+	131	204
chr1	179520431	179520581	GeneS|SNP_1	0	+	132	202
chr1	179520431	179520581	GeneS|SNP_1	0	+	133	205
chr1	179520431	179520581	GeneS|SNP_1	0	+	134	204
chr1	179520431	179520581	GeneS|SNP_1	0	+	135	203
chr1	179520431	179520581	GeneS|SNP_1	0	+	136	203
chr1	179520431	179520581	GeneS|SNP_1	0	+	137	204
chr1	179520431	179520581	GeneS|SNP_1	0	+	138	204
chr1	179520431	179520581	GeneS|SNP_1	0	+	139	202
chr1	179520431	179520581	GeneS|SNP_1	0	+	140	201
chr1	179520431	179520581	GeneS|SNP_1	0	+	141	201
chr1	179520431	179520581	GeneS|SNP_1	0	+	142	201
chr1	179520431	179520581	GeneS|SNP_1	0	+	143	198
chr1	179520431	179520581	GeneS|SNP_1	0	+	144	198
chr1	179520431	179520581	GeneS|SNP_1	0	+	145	197
chr1	179520431	179520581	GeneS|SNP_1	0	+	146	197
chr1	179520431	179520581	GeneS|SNP_1	0	+	147	195
chr1	179520431	179520581	GeneS|SNP_1	0	+	148	194
chr1	179520431	179520581	GeneS|SNP_1	0	+	149	194
chr1	179520431	179520581	GeneS|SNP_1	0	+	150	197
chr1	204797731	204797935	GeneC|Exon_1	0	+	1	20
chr1	204797731	204797935	GeneC|Exon_1	0	+	2	20
chr1	204797731	204797935	GeneC|Exon_1	0	+	3	20
chr1	204797731	204797935	GeneC|Exon_1	0	+	4	20
chr1	204797731	204797935	GeneC|Exon_1	0	+	5	20
chr1	204797731	204797935	GeneC|Exon_1	0	+	6	20
chr1	204797731	204797935	GeneC|Exon_1	0	+	7	20
chr1	204797731	204797935	GeneC|Exon_1	0	+	8	20
chr1	204797731	204797935	GeneC|Exon_1	0	+	9	20
chr1	204797731	204797935	GeneC|Exon_1	0	+	10	20
chr1	204797731	204797935	GeneC|Exon_1	0	+	11	21
chr1	204797731	204797935	GeneC|Exon_1	0	+	12	21
chr1	204797731	204797935	GeneC|Exon_1	0	+	13	21
chr1	204797731	204797935	GeneC|Exon_1	0	+	14	21
chr1	204797731	204797935	GeneC|Exon_1	0	+	15	21
chr1	204797731	204797935	GeneC|Exon_1	0	+	16	22
chr1	204797731	204797935	GeneC|Exon_1	0	+	17	22
chr1	204797731	204797935	GeneC|Exon_1	0	+	18	22
chr1	204797731	204797935	GeneC|Exon_1	0	+	19	22
chr1	204797731	204797935	GeneC|Exon_1	0	+	20	22
chr1	204797731	204797935	GeneC|Exon_1	0	+	21	22
chr1	204797731	204797935	GeneC|Exon_1	0	+	22	22
chr1	204797731	204797935	GeneC|Exon_1	0	+	23	22
chr1	204797731	204797935	GeneC|Exon_1	0	+	24	22
chr1	204797731	204797935	GeneC|Exon_1	0	+	25	22
chr1	204797731	204797935	GeneC|Exon_1	0	+	26	22
chr1	204797731	204797935	GeneC|Exon_1	0	+	27	22
chr1	204797731	204797935	GeneC|Exon_1	0	+	28	22
chr1	204797731	204797935	GeneC|Exon_1	0	+	29	21
chr1	204797731	204797935	GeneC|Exon_1	0	+	30	22
chr1	204797731	204797935	GeneC|Exon_1	0	+	31	22
chr1	204797731	204797935	GeneC|Exon_1	0	+	32	22
chr1	204797731	204797935	GeneC|Exon_1	0	+	33	22
chr1	204797731	204797935	GeneC|Exon_1	0	+	34	22
chr1	204797731	204797935	GeneC|Exon_1	0	+	35	22
chr1	204797731	204797935	GeneC|Exon_1	0	+	36	22
chr1	204797731	204797935	GeneC|Exon_1	0	+	37	22
chr1	204797731	204797935	GeneC|Exon_1	0	+	38	22
chr1	204797731	204797935	GeneC|Exon_1	0	+	39	22
chr1	204797731	204797935	GeneC|Exon_1	0	+	40	23
chr1	204797731	204797935	GeneC|Exon_1	0	+	41	23
chr1	204797731	204797935	GeneC|Exon_1	0	+	42	24
chr1	204797731	204797935	GeneC|Exon_1	0	+	43	24
chr1	204797731	204797935	GeneC|Exon_1	0	+	44	24
chr1	204797731	204797935	GeneC|Exon_1	0	+	45	24
chr1	204797731	204797935	GeneC|Exon_1	0	+	46	24
chr1	204797731	204797935	GeneC|Exon_1	0	+	47	23
chr1	204797731	204797935	GeneC|Exon_1	0	+	48	23
chr1	204797731	204797935	GeneC|Exon_1	0	+	49	23
chr1	204797731	204797935	GeneC|Exon_1	0	+	50	23
chr1	204797731	204797935	GeneC|Exon_1	0	+	51	23
chr1	204797731	204797935	GeneC|Exon_1	0	+	52	24
chr1	204797731	204797935	GeneC|Exon_1	0	+	53	24
chr1	204797731	204797935	GeneC|Exon_1	0	+	54	25
chr1	204797731	204797935	GeneC|Exon_1	0	+	55	24
chr1	204797731	204797935	GeneC|Exon_1	0	+	56	24
chr1	204797731	204797935	GeneC|Exon_1	0	+	57	24
chr1	204797731	204797935	GeneC|Exon_1	0	+	58	24
chr1	204797731	204797935	GeneC|Exon_1	0	+	59	25
chr1	204797731	204797935	GeneC|Exon_1	0	+	60	27
chr1	204797731	204797935	GeneC|Exon_1	0	+	61	27
chr1	204797731	204797935	GeneC|Exon_1	0	+	62	29
chr1	204797731	204797935	GeneC|Exon_1	0	+	63	29
chr1	204797731	204797935	GeneC|Exon_1	0	+	64	29
chr1	204797731	204797935	GeneC|Exon_1	0	+	65	28
chr1	204797731	204797935	GeneC|Exon_1	0	+	66	28
chr1	204797731	204797935	GeneC|Exon_1	0	+	67	28
chr1	204797731	204797935	GeneC|Exon_1	0	+	68	28
chr1	204797731	204797935	GeneC|Exon_1	0	+	69	28
chr1	204797731	204797935	GeneC|Exon_1	0	+	70	28
chr1	204797731	204797935	GeneC|Exon_1	0	+	71	28
chr1	204797731	204797935	GeneC|Exon_1	0	+	72	29
chr1	204797731	204797935	GeneC|Exon_1	0	+	73	31
chr1	204797731	204797935	GeneC|Exon_1	0	+	74	33
chr1	204797731	204797935	GeneC|Exon_1	0	+	75	34
chr1	204797731	204797935	GeneC|Exon_1	0	+	76	34
chr1	204797731	204797935	GeneC|Exon_1	0	+	77	34
chr1	204797731	204797935	GeneC|Exon_1	0	+	78	33
chr1	204797731	204797935	GeneC|Exon_1	0	+	79	33
chr1	204797731	204797935	GeneC|Exon_1	0	+	80	33
chr1	204797731	204797935	GeneC|Exon_1	0	+	81	33
chr1	204797731	204797935	GeneC|Exon_1	0	+	82	33
chr1	204797731	204797935	GeneC|Exon_1	0	+	83	33
chr1	204797731	204797935	GeneC|Exon_1	0	+	84	33
chr1	204797731	204797935	GeneC|Exon_1	0	+	85	33
chr1	204797731	204797935	GeneC|Exon_1	0	+	86	33
chr1	204797731	204797935	GeneC|Exon_1	0	+	87	33
chr1	204797731	204797935	GeneC|Exon_1	0	+	88	33
chr1	204797731	204797935	GeneC|Exon_1	0	+	89	31
chr1	204797731	204797935	GeneC|Exon_1	0	+	90	31
chr1	204797731	204797935	GeneC|Exon_1	0	+	91	30
chr1	204797731	204797935	GeneC|Exon_1	0	+	92	30
chr1	204797731	204797935	GeneC|Exon_1	0	+	93	30
chr1	204797731	204797935	GeneC|Exon_1	0	+	94	30
chr1	204797731	204797935	GeneC|Exon_1	0	+	95	30
chr1	204797731	204797935	GeneC|Exon_1	0	+	96	32
chr1	204797731	204797935	GeneC|Exon_1	0	+	97	36
chr1	204797731	204797935	GeneC|Exon_1	0	+	98	37
chr1	204797731	204797935	GeneC|Exon_1	0	+	99	35
chr1	204797731	204797935	GeneC|Exon_1	0	+	100	35
chr1	204797731	204797935	GeneC|Exon_1	0	+	101	35
chr1	204797731	204797935	GeneC|Exon_1	0	+	102	35
chr1	204797731	204797935	GeneC|Exon_1	0	+	103	36
chr1	204797731	204797935	GeneC|Exon_1	0	+	104	37
chr1	204797731	204797935	GeneC|Exon_1	0	+	105	38
chr1	204797731	204797935	GeneC|Exon_1	0	+	106	39
chr1	204797731	204797935	GeneC|Exon_1	0	+	107	39
chr1	204797731	204797935	GeneC|Exon_1	0	+	108	40
chr1	204797731	204797935	GeneC|Exon_1	0	+	109	41
chr1	204797731	204797935	GeneC|Exon_1	0	+	110	42
chr1	204797731	204797935	GeneC|Exon_1	0	+	111	42
chr1	204797731	204797935	GeneC|Exon_1	0	+	112	41
chr1	204797731	204797935	GeneC|Exon_1	0	+	113	41
chr1	204797731	204797935	GeneC|Exon_1	0	+	114	42
chr1	204797731	204797935	GeneC|Exon_1	0	+	115	42
chr1	204797731	204797935	GeneC|Exon_1	0	+	116	41
chr1	204797731	204797935	GeneC|Exon_1	0	+	117	41
chr1	204797731	204797935	GeneC|Exon_1	0	+	118	41
chr1	204797731	204797935	GeneC|Exon_1	0	+	119	42
chr1	204797731	204797935	GeneC|Exon_1	0	+	120	43
chr1	204797731	204797935	GeneC|Exon_1	0	+	121	43
chr1	204797731	204797935	GeneC|Exon_1	0	+	122	43
chr1	204797731	204797935	GeneC|Exon_1	0	+	123	44
chr1	204797731	204797935	GeneC|Exon_1	0	+	124	44
chr1	204797731	204797935	GeneC|Exon_1	0	+	125	43
chr1	204797731	204797935	GeneC|Exon_1	0	+	126	43
chr1	204797731	204797935	GeneC|Exon_1	0	+	127	44
chr1	204797731	204797935	GeneC|Exon_1	0	+	128	44
chr1	204797731	204797935	GeneC|Exon_1	0	+	129	44
chr1	204797731	204797935	GeneC|Exon_1	0	+	130	46
chr1	204797731	204797935	GeneC|Exon_1	0	+	131	43
chr1	204797731	204797935	GeneC|Exon_1	0	+	132	44
chr1	204797731	204797935	GeneC|Exon_1	0	+	133	43
chr1	204797731	204797935	GeneC|Exon_1	0	+	134	43
chr1	204797731	204797935	GeneC|Exon_1	0	+	135	44
chr1	204797731	204797935	GeneC|Exon_1	0	+	136	44
chr1	204797731	204797935	GeneC|Exon_1	0	+	137	44
chr1	204797731	204797935	GeneC|Exon_1	0	+	138	45
chr1	204797731	204797935	GeneC|Exon_1	0	+	139	46
chr1	204797731	204797935	GeneC|Exon_1	0	+	140	46
chr1	204797731	204797935	GeneC|Exon_1	0	+	141	46
chr1	204797731	204797935	GeneC|Exon_1	0	+	142	46
chr1	204797731	204797935	GeneC|Exon_1	0	+	143	46
chr1	204797731	204797935	GeneC|Exon_1	0	+	144	47
chr1	204797731	204797935	GeneC|Exon_1	0	+	145	47
chr1	204797731	204797935	GeneC|Exon_1	0	+	146	47
chr1	204797731	204797935	GeneC|Exon_1	0	+	147	49
chr1	204797731	204797935	GeneC|Exon_1	0	+	148	49
chr1	204797731	204797935	GeneC|Exon_1	0	+	149	49
chr1	204797731	204797935	GeneC|Exon_1	0	+	150	49
chr1	204797731	204797935	GeneC|Exon_1	0	+	151	49
chr1	204797731	204797935	GeneC|Exon_1	0	+	152	49
chr1	204797731	204797935	GeneC|Exon_1	0	+	153	49
chr1	204797731	204797935	GeneC|Exon_1	0	+	154	49
chr1	204797731	204797935	GeneC|Exon_1	0	+	155	49
chr1	204797731	204797935	GeneC|Exon_1	0	+	156	51
chr1	204797731	204797935	GeneC|Exon_1	0	+	157	51
chr1	204797731	204797935	GeneC|Exon_1	0	+	158	51
chr1	204797731	204797935	GeneC|Exon_1	0	+	159	51
chr1	204797731	204797935	GeneC|Exon_1	0	+	160	51
chr1	204797731	204797935	GeneC|Exon_1	0	+	161	51
chr1	204797731	204797935	GeneC|Exon_1	0	+	162	51
chr1	204797731	204797935	GeneC|Exon_1	0	+	163	50
chr1	204797731	204797935	GeneC|Exon_1	0	+	164	50
chr1	204797731	204797935	GeneC|Exon_1	0	+	165	51
chr1	204797731	204797935	GeneC|Exon_1	0	+	166	51
chr1	204797731	204797935	GeneC|Exon_1	0	+	167	50
chr1	204797731	204797935	GeneC|Exon_1	0	+	168	51
chr1	204797731	204797935	GeneC|Exon_1	0	+	169	51
chr1	204797731	204797935	GeneC|Exon_1	0	+	170	51
chr1	204797731	204797935	GeneC|Exon_1	0	+	171	51
chr1	204797731	204797935	GeneC|Exon_1	0	+	172	53
chr1	204797731	204797935	GeneC|Exon_1	0	+	173	55
chr1	204797731	204797935	GeneC|Exon_1	0	+	174	55
chr1	204797731	204797935	GeneC|Exon_1	0	+	175	55
chr1	204797731	204797935	GeneC|Exon_1	0	+	176	55
chr1	204797731	204797935	GeneC|Exon_1	0	+	177	55
chr1	204797731	204797935	GeneC|Exon_1	0	+	178	56
chr1	204797731	204797935	GeneC|Exon_1	0	+	179	58
chr1	204797731	204797935	GeneC|Exon_1	0	+	180	57
chr1	204797731	204797935	GeneC|Exon_1	0	+	181	58
chr1	204797731	204797935	GeneC|Exon_1	0	+	182	58
chr1	204797731	204797935	GeneC|Exon_1	0	+	183	58
chr1	204797731	204797935	GeneC|Exon_1	0	+	184	58
chr1	204797731	204797935	GeneC|Exon_1	0	+	185	58
chr1	204797731	204797935	GeneC|Exon_1	0	+	186	57
chr1	204797731	204797935	GeneC|Exon_1	0	+	187	57
chr1	204797731	204797935	GeneC|Exon_1	0	+	188	58
chr1	204797731	204797935	GeneC|Exon_1	0	+	189	58
chr1	204797731	204797935	GeneC|Exon_1	0	+	190	58
chr1	204797731	204797935	GeneC|Exon_1	0	+	191	58
chr1	204797731	204797935	GeneC|Exon_1	0	+	192	59
chr1	204797731	204797935	GeneC|Exon_1	0	+	193	60
chr1	204797731	204797935	GeneC|Exon_1	0	+	194	60
chr1	204797731	204797935	GeneC|Exon_1	0	+	195	60
chr1	204797731	204797935	GeneC|Exon_1	0	+	196	60
chr1	204797731	204797935	GeneC|Exon_1	0	+	197	61
chr1	204797731	204797935	GeneC|Exon_1	0	+	198	61
chr1	204797731	204797935	GeneC|Exon_1	0	+	199	61
chr1	204797731	204797935	GeneC|Exon_1	0	+	200	61
chr1	204797731	204797935	GeneC|Exon_1	0	+	201	59
chr1	204797731	204797935	GeneC|Exon_1	0	+	202	60
chr1	204797731	204797935	GeneC|Exon_1	0	+	203	60
chr1	204797731	204797935	GeneC|Exon_1	0	+	204	59
chr1	204889734	204889893	GeneC|Exon_2	0	+	1	181
chr1	204889734	204889893	GeneC|Exon_2	0	+	2	183
chr1	204889734	204889893	GeneC|Exon_2	0	+	3	185
chr1	204889734	204889893	GeneC|Exon_2	0	+	4	189
chr1	204889734	204889893	GeneC|Exon_2	0	+	5	188
chr1	204889734	204889893	GeneC|Exon_2	0	+	6	188
chr1	204889734	204889893	GeneC|Exon_2	0	+	7	188
chr1	204889734	204889893	GeneC|Exon_2	0	+	8	190
chr1	204889734	204889893	GeneC|Exon_2	0	+	9	190
chr1	204889734	204889893	GeneC|Exon_2	0	+	10	192
chr1	204889734	204889893	GeneC|Exon_2	0	+	11	191
chr1	204889734	204889893	GeneC|Exon_2	0	+	12	192
chr1	204889734	204889893	GeneC|Exon_2	0	+	13	192
chr1	204889734	204889893	GeneC|Exon_2	0	+	14	191
chr1	204889734	204889893	GeneC|Exon_2	0	+	15	195
chr1	204889734	204889893	GeneC|Exon_2	0	+	16	194
chr1	204889734	204889893	GeneC|Exon_2	0	+	17	199
chr1	204889734	204889893	GeneC|Exon_2	0	+	18	200
chr1	204889734	204889893	GeneC|Exon_2	0	+	19	201
chr1	204889734	204889893	GeneC|Exon_2	0	+	20	200
chr1	204889734	204889893	GeneC|Exon_2	0	+	21	200
chr1	204889734	204889893	GeneC|Exon_2	0	+	22	201
chr1	204889734	204889893	GeneC|Exon_2	0	+	23	201
chr1	204889734	204889893	GeneC|Exon_2	0	+	24	201
chr1	204889734	204889893	GeneC|Exon_2	0	+	25	204
chr1	204889734	204889893	GeneC|Exon_2	0	+	26	204
chr1	204889734	204889893	GeneC|Exon_2	0	+	27	207
chr1	204889734	204889893	GeneC|Exon_2	0	+	28	207
chr1	204889734	204889893	GeneC|Exon_2	0	+	29	208
chr1	204889734	204889893	GeneC|Exon_2	0	+	30	207
chr1	204889734	204889893	GeneC|Exon_2	0	+	31	206
chr1	204889734	204889893	GeneC|Exon_2	0	+	32	204
chr1	204889734	204889893	GeneC|Exon_2	0	+	33	206
chr1	204889734	204889893	GeneC|Exon_2	0	+	34	206
chr1	204889734	204889893	GeneC|Exon_2	0	+	35	205
chr1	204889734	204889893	GeneC|Exon_2	0	+	36	206
chr1	204889734	204889893	GeneC|Exon_2	0	+	37	208
chr1	204889734	204889893	GeneC|Exon_2	0	+	38	210
chr1	204889734	204889893	GeneC|Exon_2	0	+	39	208
chr1	204889734	204889893	GeneC|Exon_2	0	+	40	210
chr1	204889734	204889893	GeneC|Exon_2	0	+	41	209
chr1	204889734	204889893	GeneC|Exon_2	0	+	42	208
chr1	204889734	204889893	GeneC|Exon_2	0	+	43	208
chr1	204889734	204889893	GeneC|Exon_2	0	+	44	208
chr1	204889734	204889893	GeneC|Exon_2	0	+	45	207
chr1	204889734	204889893	GeneC|Exon_2	0	+	46	210
chr1	204889734	204889893	GeneC|Exon_2	0	+	47	210
chr1	204889734	204889893	GeneC|Exon_2	0	+	48	212
chr1	204889734	204889893	GeneC|Exon_2	0	+	49	212
chr1	204889734	204889893	GeneC|Exon_2	0	+	50	213
chr1	204889734	204889893	GeneC|Exon_2	0	+	51	215
chr1	204889734	204889893	GeneC|Exon_2	0	+	52	215
chr1	204889734	204889893	GeneC|Exon_2	0	+	53	218
chr1	204889734	204889893	GeneC|Exon_2	0	+	54	221
chr1	204889734	204889893	GeneC|Exon_2	0	+	55	223
chr1	204889734	204889893	GeneC|Exon_2	0	+	56	226
chr1	204889734	204889893	GeneC|Exon_2	0	+	57	229
chr1	204889734	204889893	GeneC|Exon_2	0	+	58	228
chr1	204889734	204889893	GeneC|Exon_2	0	+	59	228
chr1	204889734	204889893	GeneC|Exon_2	0	+	60	228
chr1	204889734	204889893	GeneC|Exon_2	0	+	61	227
chr1	204889734	204889893	GeneC|Exon_2	0	+	62	224
chr1	204889734	204889893	GeneC|Exon_2	0	+	63	224
chr1	204889734	204889893	GeneC|Exon_2	0	+	64	225
chr1	204889734	204889893	GeneC|Exon_2	0	+	65	226
chr1	204889734	204889893	GeneC|Exon_2	0	+	66	225
chr1	204889734	204889893	GeneC|Exon_2	0	+	67	224
chr1	204889734	204889893	GeneC|Exon_2	0	+	68	224
chr1	204889734	204889893	GeneC|Exon_2	0	+	69	225
chr1	204889734	204889893	GeneC|Exon_2	0	+	70	226
chr1	204889734	204889893	GeneC|Exon_2	0	+	71	230
chr1	204889734	204889893	GeneC|Exon_2	0	+	72	230
chr1	204889734	204889893	GeneC|Exon_2	0	+	73	235
chr1	204889734	204889893	GeneC|Exon_2	0	+	74	237
chr1	204889734	204889893	GeneC|Exon_2	0	+	75	235
chr1	204889734	204889893	GeneC|Exon_2	0	+	76	236
chr1	204889734	204889893	GeneC|Exon_2	0	+	77	234
chr1	204889734	204889893	GeneC|Exon_2	0	+	78	234
chr1	204889734	204889893	GeneC|Exon_2	0	+	79	233
chr1	204889734	204889893	GeneC|Exon_2	0	+	80	233
chr1	204889734	204889893	GeneC|Exon_2	0	+	81	234
chr1	204889734	204889893	GeneC|Exon_2	0	+	82	233
chr1	204889734	204889893	GeneC|Exon_2	0	+	83	234
chr1	204889734	204889893	GeneC|Exon_2	0	+	84	233
chr1	204889734	204889893	GeneC|Exon_2	0	+	85	233
chr1	204889734	204889893	GeneC|Exon_2	0	+	86	234
chr1	204889734	204889893	GeneC|Exon_2	0	+	87	231
chr1	204889734	204889893	GeneC|Exon_2	0	+	88	227
chr1	204889734	204889893	GeneC|Exon_2	0	+	89	224
chr1	204889734	204889893	GeneC|Exon_2	0	+	90	224
chr1	204889734	204889893	GeneC|Exon_2	0	+	91	226
chr1	204889734	204889893	GeneC|Exon_2	0	+	92	225
chr1	204889734	204889893	GeneC|Exon_2	0	+	93	225
chr1	204889734	204889893	GeneC|Exon_2	0	+	94	225
chr1	204889734	204889893	GeneC|Exon_2	0	+	95	227
chr1	204889734	204889893	GeneC|Exon_2	0	+	96	226
chr1	204889734	204889893	GeneC|Exon_2	0	+	97	223
chr1	204889734	204889893	GeneC|Exon_2	0	+	98	225
chr1	204889734	204889893	GeneC|Exon_2	0	+	99	222
chr1	204889734	204889893	GeneC|Exon_2	0	+	100	222
chr1	204889734	204889893	GeneC|Exon_2	0	+	101	222
chr1	204889734	204889893	GeneC|Exon_2	0	+	102	222
chr1	204889734	204889893	GeneC|Exon_2	0	+	103	222
chr1	204889734	204889893	GeneC|Exon_2	0	+	104	223
chr1	204889734	204889893	GeneC|Exon_2	0	+	105	223
chr1	204889734	204889893	GeneC|Exon_2	0	+	106	223
chr1	204889734	204889893	GeneC|Exon_2	0	+	107	224
chr1	204889734	204889893	GeneC|Exon_2	0	+	108	224
chr1	204889734	204889893	GeneC|Exon_2	0	+	109	227
chr1	204889734	204889893	GeneC|Exon_2	0	+	110	226
chr1	204889734	204889893	GeneC|Exon_2	0	+	111	221
chr1	204889734	204889893	GeneC|Exon_2	0	+	112	219
chr1	204889734	204889893	GeneC|Exon_2	0	+	113	218
chr1	204889734	204889893	GeneC|Exon_2	0	+	114	213
chr1	204889734	204889893	GeneC|Exon_2	0	+	115	212
chr1	204889734	204889893	GeneC|Exon_2	0	+	116	212
chr1	204889734	204889893	GeneC|Exon_2	0	+	117	211
chr1	204889734	204889893	GeneC|Exon_2	0	+	118	207
chr1	204889734	204889893	GeneC|Exon_2	0	+	119	207
chr1	204889734	204889893	GeneC|Exon_2	0	+	120	207
chr1	204889734	204889893	GeneC|Exon_2	0	+	121	208
chr1	204889734	204889893	GeneC|Exon_2	0	+	122	209
chr1	204889734	204889893	GeneC|Exon_2	0	+	123	211
chr1	204889734	204889893	GeneC|Exon_2	0	+	124	211
chr1	204889734	204889893	GeneC|Exon_2	0	+	125	212
chr1	204889734	204889893	GeneC|Exon_2	0	+	126	212
chr1	204889734	204889893	GeneC|Exon_2	0	+	127	211
chr1	204889734	204889893	GeneC|Exon_2	0	+	128	208
chr1	204889734	204889893	GeneC|Exon_2	0	+	129	207
chr1	204889734	204889893	GeneC|Exon_2	0	+	130	206
chr1	204889734	204889893	GeneC|Exon_2	0	+	131	207
chr1	204889734	204889893	GeneC|Exon_2	0	+	132	208
chr1	204889734	204889893	GeneC|Exon_2	0	+	133	206
chr1	204889734	204889893	GeneC|Exon_2	0	+	134	209
chr1	204889734	204889893	GeneC|Exon_2	0	+	135	208
chr1	204889734	204889893	GeneC|Exon_2	0	+	136	206
chr1	204889734	204889893	GeneC|Exon_2	0	+	137	207
chr1	204889734	204889893	GeneC|Exon_2	0	+	138	207
chr1	204889734	204889893	GeneC|Exon_2	0	+	139	208
chr1	204889734	204889893	GeneC|Exon_2	0	+	140	207
chr1	204889734	204889893	GeneC|Exon_2	0	+	141	201
chr1	204889734	204889893	GeneC|Exon_2	0	+	142	200
chr1	204889734	204889893	GeneC|Exon_2	0	+	143	203
chr1	204889734	204889893	GeneC|Exon_2	0	+	144	200
chr1	204889734	204889893	GeneC|Exon_2	0	+	145	199
chr1	204889734	204889893	GeneC|Exon_2	0	+	146	199
chr1	204889734	204889893	GeneC|Exon_2	0	+	147	199
chr1	204889734	204889893	GeneC|Exon_2	0	+	148	196
chr1	204889734	204889893	GeneC|Exon_2	0	+	149	195
chr1	204889734	204889893	GeneC|Exon_2	0	+	150	191
chr1	204889734	204889893	GeneC|Exon_2	0	+	151	190
chr1	204889734	204889893	GeneC|Exon_2	0	+	152	191
chr1	204889734	204889893	GeneC|Exon_2	0	+	153	190
chr1	204889734	204889893	GeneC|Exon_2	0	+	154	186
chr1	204889734	204889893	GeneC|Exon_2	0	+	155	182
chr1	204889734	204889893	GeneC|Exon_2	0	+	156	182
chr1	204889734	204889893	GeneC|Exon_2	0	+	157	183
chr1	204889734	204889893	GeneC|Exon_2	0	+	158	181
chr1	204889734	204889893	GeneC|Exon_2	0	+	159	181
chr1	204913328	204913559	GeneC|Exon_3	0	+	1	150
chr1	204913328	204913559	GeneC|Exon_3	0	+	2	154
chr1	204913328	204913559	GeneC|Exon_3	0	+	3	154
chr1	204913328	204913559	GeneC|Exon_3	0	+	4	155
chr1	204913328	204913559	GeneC|Exon_3	0	+	5	156
chr1	204913328	204913559	GeneC|Exon_3	0	+	6	156
chr1	204913328	204913559	GeneC|Exon_3	0	+	7	157
chr1	204913328	204913559	GeneC|Exon_3	0	+	8	158
chr1	204913328	204913559	GeneC|Exon_3	0	+	9	161
chr1	204913328	204913559	GeneC|Exon_3	0	+	10	163
chr1	204913328	204913559	GeneC|Exon_3	0	+	11	163
chr1	204913328	204913559	GeneC|Exon_3	0	+	12	163
chr1	204913328	204913559	GeneC|Exon_3	0	+	13	163
chr1	204913328	204913559	GeneC|Exon_3	0	+	14	166
chr1	204913328	204913559	GeneC|Exon_3	0	+	15	166
chr1	204913328	204913559	GeneC|Exon_3	0	+	16	167
chr1	204913328	204913559	GeneC|Exon_3	0	+	17	166
chr1	204913328	204913559	GeneC|Exon_3	0	+	18	165
chr1	204913328	204913559	GeneC|Exon_3	0	+	19	164
chr1	204913328	204913559	GeneC|Exon_3	0	+	20	166
chr1	204913328	204913559	GeneC|Exon_3	0	+	21	170
chr1	204913328	204913559	GeneC|Exon_3	0	+	22	170
chr1	204913328	204913559	GeneC|Exon_3	0	+	23	170
chr1	204913328	204913559	GeneC|Exon_3	0	+	24	171
chr1	204913328	204913559	GeneC|Exon_3	0	+	25	171
chr1	204913328	204913559	GeneC|Exon_3	0	+	26	172
chr1	204913328	204913559	GeneC|Exon_3	0	+	27	175
chr1	204913328	204913559	GeneC|Exon_3	0	+	28	174
chr1	204913328	204913559	GeneC|Exon_3	0	+	29	177
chr1	204913328	204913559	GeneC|Exon_3	0	+	30	175
chr1	204913328	204913559	GeneC|Exon_3	0	+	31	174
chr1	204913328	204913559	GeneC|Exon_3	0	+	32	179
chr1	204913328	204913559	GeneC|Exon_3	0	+	33	177
chr1	204913328	204913559	GeneC|Exon_3	0	+	34	175
chr1	204913328	204913559	GeneC|Exon_3	0	+	35	173
chr1	204913328	204913559	GeneC|Exon_3	0	+	36	175
chr1	204913328	204913559	GeneC|Exon_3	0	+	37	176
chr1	204913328	204913559	GeneC|Exon_3	0	+	38	179
chr1	204913328	204913559	GeneC|Exon_3	0	+	39	180
chr1	204913328	204913559	GeneC|Exon_3	0	+	40	180
chr1	204913328	204913559	GeneC|Exon_3	0	+	41	180
chr1	204913328	204913559	GeneC|Exon_3	0	+	42	180
chr1	204913328	204913559	GeneC|Exon_3	0	+	43	177
chr1	204913328	204913559	GeneC|Exon_3	0	+	44	177
chr1	204913328	204913559	GeneC|Exon_3	0	+	45	179
chr1	204913328	204913559	GeneC|Exon_3	0	+	46	177
chr1	204913328	204913559	GeneC|Exon_3	0	+	47	178
chr1	204913328	204913559	GeneC|Exon_3	0	+	48	176
chr1	204913328	204913559	GeneC|Exon_3	0	+	49	177
chr1	204913328	204913559	GeneC|Exon_3	0	+	50	178
chr1	204913328	204913559	GeneC|Exon_3	0	+	51	178
chr1	204913328	204913559	GeneC|Exon_3	0	+	52	177
chr1	204913328	204913559	GeneC|Exon_3	0	+	53	179
chr1	204913328	204913559	GeneC|Exon_3	0	+	54	180
chr1	204913328	204913559	GeneC|Exon_3	0	+	55	178
chr1	204913328	204913559	GeneC|Exon_3	0	+	56	181
chr1	204913328	204913559	GeneC|Exon_3	0	+	57	183
chr1	204913328	204913559	GeneC|Exon_3	0	+	58	183
chr1	204913328	204913559	GeneC|Exon_3	0	+	59	182
chr1	204913328	204913559	GeneC|Exon_3	0	+	60	184
chr1	204913328	204913559	GeneC|Exon_3	0	+	61	185
chr1	204913328	204913559	GeneC|Exon_3	0	+	62	185
chr1	204913328	204913559	GeneC|Exon_3	0	+	63	185
chr1	204913328	204913559	GeneC|Exon_3	0	+	64	182
chr1	204913328	204913559	GeneC|Exon_3	0	+	65	180
chr1	204913328	204913559	GeneC|Exon_3	0	+	66	177
chr1	204913328	204913559	GeneC|Exon_3	0	+	67	177
chr1	204913328	204913559	GeneC|Exon_3	0	+	68	178
chr1	204913328	204913559	GeneC|Exon_3	0	+	69	180
chr1	204913328	204913559	GeneC|Exon_3	0	+	70	183
chr1	204913328	204913559	GeneC|Exon_3	0	+	71	183
chr1	204913328	204913559	GeneC|Exon_3	0	+	72	182
chr1	204913328	204913559	GeneC|Exon_3	0	+	73	182
chr1	204913328	204913559	GeneC|Exon_3	0	+	74	184
chr1	204913328	204913559	GeneC|Exon_3	0	+	75	185
chr1	204913328	204913559	GeneC|Exon_3	0	+	76	186
chr1	204913328	204913559	GeneC|Exon_3	0	+	77	186
chr1	204913328	204913559	GeneC|Exon_3	0	+	78	186
chr1	204913328	204913559	GeneC|Exon_3	0	+	79	186
chr1	204913328	204913559	GeneC|Exon_3	0	+	80	186
chr1	204913328	204913559	GeneC|Exon_3	0	+	81	185
chr1	204913328	204913559	GeneC|Exon_3	0	+	82	185
chr1	204913328	204913559	GeneC|Exon_3	0	+	83	187
chr1	204913328	204913559	GeneC|Exon_3	0	+	84	190
chr1	204913328	204913559	GeneC|Exon_3	0	+	85	189
chr1	204913328	204913559	GeneC|Exon_3	0	+	86	190
chr1	204913328	204913559	GeneC|Exon_3	0	+	87	191
chr1	204913328	204913559	GeneC|Exon_3	0	+	88	194
chr1	204913328	204913559	GeneC|Exon_3	0	+	89	194
chr1	204913328	204913559	GeneC|Exon_3	0	+	90	195
chr1	204913328	204913559	GeneC|Exon_3	0	+	91	195
chr1	204913328	204913559	GeneC|Exon_3	0	+	92	194
chr1	204913328	204913559	GeneC|Exon_3	0	+	93	195
chr1	204913328	204913559	GeneC|Exon_3	0	+	94	196
chr1	204913328	204913559	GeneC|Exon_3	0	+	95	194
chr1	204913328	204913559	GeneC|Exon_3	0	+	96	195
chr1	204913328	204913559	GeneC|Exon_3	0	+	97	194
chr1	204913328	204913559	GeneC|Exon_3	0	+	98	194
chr1	204913328	204913559	GeneC|Exon_3	0	+	99	194
chr1	204913328	204913559	GeneC|Exon_3	0	+	100	193
chr1	204913328	204913559	GeneC|Exon_3	0	+	101	195
chr1	204913328	204913559	GeneC|Exon_3	0	+	102	196
chr1	204913328	204913559	GeneC|Exon_3	0	+	103	194
chr1	204913328	204913559	GeneC|Exon_3	0	+	104	197
chr1	204913328	204913559	GeneC|Exon_3	0	+	105	194
chr1	204913328	204913559	GeneC|Exon_3	0	+	106	192
chr1	204913328	204913559	GeneC|Exon_3	0	+	107	192
chr1	204913328	204913559	GeneC|Exon_3	0	+	108	193
chr1	204913328	204913559	GeneC|Exon_3	0	+	109	189
chr1	204913328	204913559	GeneC|Exon_3	0	+	110	189
chr1	204913328	204913559	GeneC|Exon_3	0	+	111	188
chr1	204913328	204913559	GeneC|Exon_3	0	+	112	191
chr1	204913328	204913559	GeneC|Exon_3	0	+	113	191
chr1	204913328	204913559	GeneC|Exon_3	0	+	114	193
chr1	204913328	204913559	GeneC|Exon_3	0	+	115	193
chr1	204913328	204913559	GeneC|Exon_3	0	+	116	194
chr1	204913328	204913559	GeneC|Exon_3	0	+	117	194
chr1	204913328	204913559	GeneC|Exon_3	0	+	118	195
chr1	204913328	204913559	GeneC|Exon_3	0	+	119	193
chr1	204913328	204913559	GeneC|Exon_3	0	+	120	189
chr1	204913328	204913559	GeneC|Exon_3	0	+	121	189
chr1	204913328	204913559	GeneC|Exon_3	0	+	122	189
chr1	204913328	204913559	GeneC|Exon_3	0	+	123	189
chr1	204913328	204913559	GeneC|Exon_3	0	+	124	189
chr1	204913328	204913559	GeneC|Exon_3	0	+	125	188
chr1	204913328	204913559	GeneC|Exon_3	0	+	126	188
chr1	204913328	204913559	GeneC|Exon_3	0	+	127	188
chr1	204913328	204913559	GeneC|Exon_3	0	+	128	188
chr1	204913328	204913559	GeneC|Exon_3	0	+	129	189
chr1	204913328	204913559	GeneC|Exon_3	0	+	130	191
chr1	204913328	204913559	GeneC|Exon_3	0	+	131	190
chr1	204913328	204913559	GeneC|Exon_3	0	+	132	189
chr1	204913328	204913559	GeneC|Exon_3	0	+	133	185
chr1	204913328	204913559	GeneC|Exon_3	0	+	134	187
chr1	204913328	204913559	GeneC|Exon_3	0	+	135	185
chr1	204913328	204913559	GeneC|Exon_3	0	+	136	182
chr1	204913328	204913559	GeneC|Exon_3	0	+	137	181
chr1	204913328	204913559	GeneC|Exon_3	0	+	138	184
chr1	204913328	204913559	GeneC|Exon_3	0	+	139	182
chr1	204913328	204913559	GeneC|Exon_3	0	+	140	182
chr1	204913328	204913559	GeneC|Exon_3	0	+	141	181
chr1	204913328	204913559	GeneC|Exon_3	0	+	142	181
chr1	204913328	204913559	GeneC|Exon_3	0	+	143	182
chr1	204913328	204913559	GeneC|Exon_3	0	+	144	186
chr1	204913328	204913559	GeneC|Exon_3	0	+	145	186
chr1	204913328	204913559	GeneC|Exon_3	0	+	146	187
chr1	204913328	204913559	GeneC|Exon_3	0	+	147	187
chr1	204913328	204913559	GeneC|Exon_3	0	+	148	188
chr1	204913328	204913559	GeneC|Exon_3	0	+	149	190
chr1	204913328	204913559	GeneC|Exon_3	0	+	150	190
chr1	204913328	204913559	GeneC|Exon_3	0	+	151	191
chr1	204913328	204913559	GeneC|Exon_3	0	+	152	188
chr1	204913328	204913559	GeneC|Exon_3	0	+	153	187
chr1	204913328	204913559	GeneC|Exon_3	0	+	154	187
chr1	204913328	204913559	GeneC|Exon_3	0	+	155	186
chr1	204913328	204913559	GeneC|Exon_3	0	+	156	185
chr1	204913328	204913559	GeneC|Exon_3	0	+	157	185
chr1	204913328	204913559	GeneC|Exon_3	0	+	158	185
chr1	204913328	204913559	GeneC|Exon_3	0	+	159	184
chr1	204913328	204913559	GeneC|Exon_3	0	+	160	181
chr1	204913328	204913559	GeneC|Exon_3	0	+	161	179
chr1	204913328	204913559	GeneC|Exon_3	0	+	162	179
chr1	204913328	204913559	GeneC|Exon_3	0	+	163	180
chr1	204913328	204913559	GeneC|Exon_3	0	+	164	181
chr1	204913328	204913559	GeneC|Exon_3	0	+	165	180
chr1	204913328	204913559	GeneC|Exon_3	0	+	166	179
chr1	204913328	204913559	GeneC|Exon_3	0	+	167	178
chr1	204913328	204913559	GeneC|Exon_3	0	+	168	181
chr1	204913328	204913559	GeneC|Exon_3	0	+	169	186
chr1	204913328	204913559	GeneC|Exon_3	0	+	170	185
chr1	204913328	204913559	GeneC|Exon_3	0	+	171	182
chr1	204913328	204913559	GeneC|Exon_3	0	+	172	183
chr1	204913328	204913559	GeneC|Exon_3	0	+	173	182
chr1	204913328	204913559	GeneC|Exon_3	0	+	174	183
chr1	204913328	204913559	GeneC|Exon_3	0	+	175	182
chr1	204913328	204913559	GeneC|Exon_3	0	+	176	182
chr1	204913328	204913559	GeneC|Exon_3	0	+	177	182
chr1	204913328	204913559	GeneC|Exon_3	0	+	178	181
chr1	204913328	204913559	GeneC|Exon_3	0	+	179	181
chr1	204913328	204913559	GeneC|Exon_3	0	+	180	179
chr1	204913328	204913559	GeneC|Exon_3	0	+	181	180
chr1	204913328	204913559	GeneC|Exon_3	0	+	182	181
chr1	204913328	204913559	GeneC|Exon_3	0	+	183	177
chr1	204913328	204913559	GeneC|Exon_3	0	+	184	178
chr1	204913328	204913559	GeneC|Exon_3	0	+	185	176
chr1	204913328	204913559	GeneC|Exon_3	0	+	186	179
chr1	204913328	204913559	GeneC|Exon_3	0	+	187	176
chr1	204913328	204913559	GeneC|Exon_3	0	+	188	176
chr1	204913328	204913559	GeneC|Exon_3	0	+	189	174
chr1	204913328	204913559	GeneC|Exon_3	0	+	190	174
chr1	204913328	204913559	GeneC|Exon_3	0	+	191	174
chr1	204913328	204913559	GeneC|Exon_3	0	+	192	174
chr1	204913328	204913559	GeneC|Exon_3	0	+	193	174
chr1	204913328	204913559	GeneC|Exon_3	0	+	194	172
chr1	204913328	204913559	GeneC|Exon_3	0	+	195	173
chr1	204913328	204913559	GeneC|Exon_3	0	+	196	173
chr1	204913328	204913559	GeneC|Exon_3	0	+	197	175
chr1	204913328	204913559	GeneC|Exon_3	0	+	198	176
chr1	204913328	204913559	GeneC|Exon_3	0	+	199	176
chr1	204913328	204913559	GeneC|Exon_3	0	+	200	173
chr1	204913328	204913559	GeneC|Exon_3	0	+	201	174
chr1	204913328	204913559	GeneC|Exon_3	0	+	202	176
chr1	204913328	204913559	GeneC|Exon_3	0	+	203	174
chr1	204913328	204913559	GeneC|Exon_3	0	+	204	171
chr1	204913328	204913559	GeneC|Exon_3	0	+	205	170
chr1	204913328	204913559	GeneC|Exon_3	0	+	206	171
chr1	204913328	204913559	GeneC|Exon_3	0	+	207	169
chr1	204913328	204913559	GeneC|Exon_3	0	+	208	167
chr1	204913328	204913559	GeneC|Exon_3	0	+	209	168
chr1	204913328	204913559	GeneC|Exon_3	0	+	210	168
chr1	204913328	204913559	GeneC|Exon_3	0	+	211	167
chr1	204913328	204913559	GeneC|Exon_3	0	+	212	167
chr1	204913328	204913559	GeneC|Exon_3	0	+	213	164
chr1	204913328	204913559	GeneC|Exon_3	0	+	214	163
chr1	204913328	204913559	GeneC|Exon_3	0	+	215	163
chr1	204913328	204913559	GeneC|Exon_3	0	+	216	164
chr1	204913328	204913559	GeneC|Exon_3	0	+	217	166
chr1	204913328	204913559	GeneC|Exon_3	0	+	218	166
chr1	204913328	204913559	GeneC|Exon_3	0	+	219	164
chr1	204913328	204913559	GeneC|Exon_3	0	+	220	162
chr1	204913328	204913559	GeneC|Exon_3	0	+	221	160
chr1	204913328	204913559	GeneC|Exon_3	0	+	222	158
chr1	204913328	204913559	GeneC|Exon_3	0	+	223	157
chr1	204913328	204913559	GeneC|Exon_3	0	+	224	156
chr1	204913328	204913559	GeneC|Exon_3	0	+	225	153
chr1	204913328	204913559	GeneC|Exon_3	0	+	226	152
chr1	204913328	204913559	GeneC|Exon_3	0	+	227	151
chr1	204913328	204913559	GeneC|Exon_3	0	+	228	150
chr1	204913328	204913559	GeneC|Exon_3	0	+	229	149
chr1	204913328	204913559	GeneC|Exon_3	0	+	230	148
chr1	204913328	204913559	GeneC|Exon_3	0	+	231	148
chr1	204919659	204919727	GeneC|Exon_4	0	+	1	206
chr1	204919659	204919727	GeneC|Exon_4	0	+	2	206
chr1	204919659	204919727	GeneC|Exon_4	0	+	3	206
chr1	204919659	204919727	GeneC|Exon_4	0	+	4	206
chr1	204919659	204919727	GeneC|Exon_4	0	+	5	207
chr1	204919659	204919727	GeneC|Exon_4	0	+	6	206
chr1	204919659	204919727	GeneC|Exon_4	0	+	7	206
chr1	204919659	204919727	GeneC|Exon_4	0	+	8	208
chr1	204919659	204919727	GeneC|Exon_4	0	+	9	208
chr1	204919659	204919727	GeneC|Exon_4	0	+	10	209
chr1	204919659	204919727	GeneC|Exon_4	0	+	11	209
chr1	204919659	204919727	GeneC|Exon_4	0	+	12	211
chr1	204919659	204919727	GeneC|Exon_4	0	+	13	210
chr1	204919659	204919727	GeneC|Exon_4	0	+	14	211
chr1	204919659	204919727	GeneC|Exon_4	0	+	15	209
chr1	204919659	204919727	GeneC|Exon_4	0	+	16	210
chr1	204919659	204919727	GeneC|Exon_4	0	+	17	210
chr1	204919659	204919727	GeneC|Exon_4	0	+	18	210
chr1	204919659	204919727	GeneC|Exon_4	0	+	19	209
chr1	204919659	204919727	GeneC|Exon_4	0	+	20	210
chr1	204919659	204919727	GeneC|Exon_4	0	+	21	213
chr1	204919659	204919727	GeneC|Exon_4	0	+	22	212
chr1	204919659	204919727	GeneC|Exon_4	0	+	23	212
chr1	204919659	204919727	GeneC|Exon_4	0	+	24	212
chr1	204919659	204919727	GeneC|Exon_4	0	+	25	213
chr1	204919659	204919727	GeneC|Exon_4	0	+	26	215
chr1	204919659	204919727	GeneC|Exon_4	0	+	27	215
chr1	204919659	204919727	GeneC|Exon_4	0	+	28	215
chr1	204919659	204919727	GeneC|Exon_4	0	+	29	213
chr1	204919659	204919727	GeneC|Exon_4	0	+	30	211
chr1	204919659	204919727	GeneC|Exon_4	0	+	31	214
chr1	204919659	204919727	GeneC|Exon_4	0	+	32	216
chr1	204919659	204919727	GeneC|Exon_4	0	+	33	215
chr1	204919659	204919727	GeneC|Exon_4	0	+	34	215
chr1	204919659	204919727	GeneC|Exon_4	0	+	35	215
chr1	204919659	204919727	GeneC|Exon_4	0	+	36	215
chr1	204919659	204919727	GeneC|Exon_4	0	+	37	217
chr1	204919659	204919727	GeneC|Exon_4	0	+	38	216
chr1	204919659	204919727	GeneC|Exon_4	0	+	39	216
chr1	204919659	204919727	GeneC|Exon_4	0	+	40	215
chr1	204919659	204919727	GeneC|Exon_4	0	+	41	215
chr1	204919659	204919727	GeneC|Exon_4	0	+	42	216
chr1	204919659	204919727	GeneC|Exon_4	0	+	43	217
chr1	204919659	204919727	GeneC|Exon_4	0	+	44	220
chr1	204919659	204919727	GeneC|Exon_4	0	+	45	220
chr1	204919659	204919727	GeneC|Exon_4	0	+	46	217
chr1	204919659	204919727	GeneC|Exon_4	0	+	47	217
chr1	204919659	204919727	GeneC|Exon_4	0	+	48	213
chr1	204919659	204919727	GeneC|Exon_4	0	+	49	212
chr1	204919659	204919727	GeneC|Exon_4	0	+	50	212
chr1	204919659	204919727	GeneC|Exon_4	0	+	51	213
chr1	204919659	204919727	GeneC|Exon_4	0	+	52	212
chr1	204919659	204919727	GeneC|Exon_4	0	+	53	210
chr1	204919659	204919727	GeneC|Exon_4	0	+	54	208
chr1	204919659	204919727	GeneC|Exon_4	0	+	55	209
chr1	204919659	204919727	GeneC|Exon_4	0	+	56	209
chr1	204919659	204919727	GeneC|Exon_4	0	+	57	210
chr1	204919659	204919727	GeneC|Exon_4	0	+	58	209
chr1	204919659	204919727	GeneC|Exon_4	0	+	59	208
chr1	204919659	204919727	GeneC|Exon_4	0	+	60	214
chr1	204919659	204919727	GeneC|Exon_4	0	+	61	213
chr1	204919659	204919727	GeneC|Exon_4	0	+	62	212
chr1	204919659	204919727	GeneC|Exon_4	0	+	63	212
chr1	204919659	204919727	GeneC|Exon_4	0	+	64	212
chr1	204919659	204919727	GeneC|Exon_4	0	+	65	213
chr1	204919659	204919727	GeneC|Exon_4	0	+	66	216
chr1	204919659	204919727	GeneC|Exon_4	0	+	67	216
chr1	204919659	204919727	GeneC|Exon_4	0	+	68	214
chr1	204921113	204921269	GeneC|Exon_5	0	+	1	132
chr1	204921113	204921269	GeneC|Exon_5	0	+	2	135
chr1	204921113	204921269	GeneC|Exon_5	0	+	3	136
chr1	204921113	204921269	GeneC|Exon_5	0	+	4	136
chr1	204921113	204921269	GeneC|Exon_5	0	+	5	136
chr1	204921113	204921269	GeneC|Exon_5	0	+	6	136
chr1	204921113	204921269	GeneC|Exon_5	0	+	7	135
chr1	204921113	204921269	GeneC|Exon_5	0	+	8	135
chr1	204921113	204921269	GeneC|Exon_5	0	+	9	136
chr1	204921113	204921269	GeneC|Exon_5	0	+	10	137
chr1	204921113	204921269	GeneC|Exon_5	0	+	11	136
chr1	204921113	204921269	GeneC|Exon_5	0	+	12	136
chr1	204921113	204921269	GeneC|Exon_5	0	+	13	138
chr1	204921113	204921269	GeneC|Exon_5	0	+	14	141
chr1	204921113	204921269	GeneC|Exon_5	0	+	15	142
chr1	204921113	204921269	GeneC|Exon_5	0	+	16	143
chr1	204921113	204921269	GeneC|Exon_5	0	+	17	144
chr1	204921113	204921269	GeneC|Exon_5	0	+	18	146
chr1	204921113	204921269	GeneC|Exon_5	0	+	19	148
chr1	204921113	204921269	GeneC|Exon_5	0	+	20	149
chr1	204921113	204921269	GeneC|Exon_5	0	+	21	153
chr1	204921113	204921269	GeneC|Exon_5	0	+	22	153
chr1	204921113	204921269	GeneC|Exon_5	0	+	23	153
chr1	204921113	204921269	GeneC|Exon_5	0	+	24	153
chr1	204921113	204921269	GeneC|Exon_5	0	+	25	154
chr1	204921113	204921269	GeneC|Exon_5	0	+	26	153
chr1	204921113	204921269	GeneC|Exon_5	0	+	27	156
chr1	204921113	204921269	GeneC|Exon_5	0	+	28	156
chr1	204921113	204921269	GeneC|Exon_5	0	+	29	156
chr1	204921113	204921269	GeneC|Exon_5	0	+	30	157
chr1	204921113	204921269	GeneC|Exon_5	0	+	31	157
chr1	204921113	204921269	GeneC|Exon_5	0	+	32	158
chr1	204921113	204921269	GeneC|Exon_5	0	+	33	160
chr1	204921113	204921269	GeneC|Exon_5	0	+	34	161
chr1	204921113	204921269	GeneC|Exon_5	0	+	35	162
chr1	204921113	204921269	GeneC|Exon_5	0	+	36	162
chr1	204921113	204921269	GeneC|Exon_5	0	+	37	163
chr1	204921113	204921269	GeneC|Exon_5	0	+	38	163
chr1	204921113	204921269	GeneC|Exon_5	0	+	39	164
chr1	204921113	204921269	GeneC|Exon_5	0	+	40	166
chr1	204921113	204921269	GeneC|Exon_5	0	+	41	167
chr1	204921113	204921269	GeneC|Exon_5	0	+	42	168
chr1	204921113	204921269	GeneC|Exon_5	0	+	43	166
chr1	204921113	204921269	GeneC|Exon_5	0	+	44	164
chr1	204921113	204921269	GeneC|Exon_5	0	+	45	167
chr1	204921113	204921269	GeneC|Exon_5	0	+	46	164
chr1	204921113	204921269	GeneC|Exon_5	0	+	47	166
chr1	204921113	204921269	GeneC|Exon_5	0	+	48	166
chr1	204921113	204921269	GeneC|Exon_5	0	+	49	165
chr1	204921113	204921269	GeneC|Exon_5	0	+	50	166
chr1	204921113	204921269	GeneC|Exon_5	0	+	51	166
chr1	204921113	204921269	GeneC|Exon_5	0	+	52	166
chr1	204921113	204921269	GeneC|Exon_5	0	+	53	165
chr1	204921113	204921269	GeneC|Exon_5	0	+	54	164
chr1	204921113	204921269	GeneC|Exon_5	0	+	55	164
chr1	204921113	204921269	GeneC|Exon_5	0	+	56	166
chr1	204921113	204921269	GeneC|Exon_5	0	+	57	163
chr1	204921113	204921269	GeneC|Exon_5	0	+	58	162
chr1	204921113	204921269	GeneC|Exon_5	0	+	59	160
chr1	204921113	204921269	GeneC|Exon_5	0	+	60	162
chr1	204921113	204921269	GeneC|Exon_5	0	+	61	161
chr1	204921113	204921269	GeneC|Exon_5	0	+	62	159
chr1	204921113	204921269	GeneC|Exon_5	0	+	63	160
chr1	204921113	204921269	GeneC|Exon_5	0	+	64	159
chr1	204921113	204921269	GeneC|Exon_5	0	+	65	159
chr1	204921113	204921269	GeneC|Exon_5	0	+	66	158
chr1	204921113	204921269	GeneC|Exon_5	0	+	67	157
chr1	204921113	204921269	GeneC|Exon_5	0	+	68	155
chr1	204921113	204921269	GeneC|Exon_5	0	+	69	154
chr1	204921113	204921269	GeneC|Exon_5	0	+	70	156
chr1	204921113	204921269	GeneC|Exon_5	0	+	71	156
chr1	204921113	204921269	GeneC|Exon_5	0	+	72	154
chr1	204921113	204921269	GeneC|Exon_5	0	+	73	152
chr1	204921113	204921269	GeneC|Exon_5	0	+	74	152
chr1	204921113	204921269	GeneC|Exon_5	0	+	75	155
chr1	204921113	204921269	GeneC|Exon_5	0	+	76	154
chr1	204921113	204921269	GeneC|Exon_5	0	+	77	154
chr1	204921113	204921269	GeneC|Exon_5	0	+	78	156
chr1	204921113	204921269	GeneC|Exon_5	0	+	79	157
chr1	204921113	204921269	GeneC|Exon_5	0	+	80	158
chr1	204921113	204921269	GeneC|Exon_5	0	+	81	159
chr1	204921113	204921269	GeneC|Exon_5	0	+	82	158
chr1	204921113	204921269	GeneC|Exon_5	0	+	83	161
chr1	204921113	204921269	GeneC|Exon_5	0	+	84	163
chr1	204921113	204921269	GeneC|Exon_5	0	+	85	166
chr1	204921113	204921269	GeneC|Exon_5	0	+	86	166
chr1	204921113	204921269	GeneC|Exon_5	0	+	87	167
chr1	204921113	204921269	GeneC|Exon_5	0	+	88	168
chr1	204921113	204921269	GeneC|Exon_5	0	+	89	167
chr1	204921113	204921269	GeneC|Exon_5	0	+	90	168
chr1	204921113	204921269	GeneC|Exon_5	0	+	91	168
chr1	204921113	204921269	GeneC|Exon_5	0	+	92	167
chr1	204921113	204921269	GeneC|Exon_5	0	+	93	167
chr1	204921113	204921269	GeneC|Exon_5	0	+	94	167
chr1	204921113	204921269	GeneC|Exon_5	0	+	95	170
chr1	204921113	204921269	GeneC|Exon_5	0	+	96	170
chr1	204921113	204921269	GeneC|Exon_5	0	+	97	167
chr1	204921113	204921269	GeneC|Exon_5	0	+	98	167
chr1	204921113	204921269	GeneC|Exon_5	0	+	99	170
chr1	204921113	204921269	GeneC|Exon_5	0	+	100	170
chr1	204921113	204921269	GeneC|Exon_5	0	+	101	170
chr1	204921113	204921269	GeneC|Exon_5	0	+	102	169
chr1	204921113	204921269	GeneC|Exon_5	0	+	103	168
chr1	204921113	204921269	GeneC|Exon_5	0	+	104	169
chr1	204921113	204921269	GeneC|Exon_5	0	+	105	170
chr1	204921113	204921269	GeneC|Exon_5	0	+	106	170
chr1	204921113	204921269	GeneC|Exon_5	0	+	107	168
chr1	204921113	204921269	GeneC|Exon_5	0	+	108	171
chr1	204921113	204921269	GeneC|Exon_5	0	+	109	169
chr1	204921113	204921269	GeneC|Exon_5	0	+	110	168
chr1	204921113	204921269	GeneC|Exon_5	0	+	111	168
chr1	204921113	204921269	GeneC|Exon_5	0	+	112	168
chr1	204921113	204921269	GeneC|Exon_5	0	+	113	169
chr1	204921113	204921269	GeneC|Exon_5	0	+	114	168
chr1	204921113	204921269	GeneC|Exon_5	0	+	115	167
chr1	204921113	204921269	GeneC|Exon_5	0	+	116	168
chr1	204921113	204921269	GeneC|Exon_5	0	+	117	172
chr1	204921113	204921269	GeneC|Exon_5	0	+	118	173
chr1	204921113	204921269	GeneC|Exon_5	0	+	119	174
chr1	204921113	204921269	GeneC|Exon_5	0	+	120	173
chr1	204921113	204921269	GeneC|Exon_5	0	+	121	175
chr1	204921113	204921269	GeneC|Exon_5	0	+	122	175
chr1	204921113	204921269	GeneC|Exon_5	0	+	123	175
chr1	204921113	204921269	GeneC|Exon_5	0	+	124	177
chr1	204921113	204921269	GeneC|Exon_5	0	+	125	175
chr1	204921113	204921269	GeneC|Exon_5	0	+	126	176
chr1	204921113	204921269	GeneC|Exon_5	0	+	127	177
chr1	204921113	204921269	GeneC|Exon_5	0	+	128	176
chr1	204921113	204921269	GeneC|Exon_5	0	+	129	176
chr1	204921113	204921269	GeneC|Exon_5	0	+	130	173
chr1	204921113	204921269	GeneC|Exon_5	0	+	131	171
chr1	204921113	204921269	GeneC|Exon_5	0	+	132	172
chr1	204921113	204921269	GeneC|Exon_5	0	+	133	173
chr1	204921113	204921269	GeneC|Exon_5	0	+	134	173
chr1	204921113	204921269	GeneC|Exon_5	0	+	135	172
chr1	204921113	204921269	GeneC|Exon_5	0	+	136	171
chr1	204921113	204921269	GeneC|Exon_5	0	+	137	168
chr1	204921113	204921269	GeneC|Exon_5	0	+	138	168
chr1	204921113	204921269	GeneC|Exon_5	0	+	139	169
chr1	204921113	204921269	GeneC|Exon_5	0	+	140	167
chr1	204921113	204921269	GeneC|Exon_5	0	+	141	166
chr1	204921113	204921269	GeneC|Exon_5	0	+	142	167
chr1	204921113	204921269	GeneC|Exon_5	0	+	143	164
chr1	204921113	204921269	GeneC|Exon_5	0	+	144	162
chr1	204921113	204921269	GeneC|Exon_5	0	+	145	159
chr1	204921113	204921269	GeneC|Exon_5	0	+	146	159
chr1	204921113	204921269	GeneC|Exon_5	0	+	147	159
chr1	204921113	204921269	GeneC|Exon_5	0	+	148	156
chr1	204921113	204921269	GeneC|Exon_5	0	+	149	156
chr1	204921113	204921269	GeneC|Exon_5	0	+	150	157
chr1	204921113	204921269	GeneC|Exon_5	0	+	151	157
chr1	204921113	204921269	GeneC|Exon_5	0	+	152	156
chr1	204921113	204921269	GeneC|Exon_5	0	+	153	153
chr1	204921113	204921269	GeneC|Exon_5	0	+	154	155
chr1	204921113	204921269	GeneC|Exon_5	0	+	155	155
chr1	204921113	204921269	GeneC|Exon_5	0	+	156	154
chr1	204923290	204923537	GeneC|Exon_6	0	+	1	181
chr1	204923290	204923537	GeneC|Exon_6	0	+	2	181
chr1	204923290	204923537	GeneC|Exon_6	0	+	3	184
chr1	204923290	204923537	GeneC|Exon_6	0	+	4	184
chr1	204923290	204923537	GeneC|Exon_6	0	+	5	184
chr1	204923290	204923537	GeneC|Exon_6	0	+	6	183
chr1	204923290	204923537	GeneC|Exon_6	0	+	7	185
chr1	204923290	204923537	GeneC|Exon_6	0	+	8	184
chr1	204923290	204923537	GeneC|Exon_6	0	+	9	185
chr1	204923290	204923537	GeneC|Exon_6	0	+	10	187
chr1	204923290	204923537	GeneC|Exon_6	0	+	11	188
chr1	204923290	204923537	GeneC|Exon_6	0	+	12	189
chr1	204923290	204923537	GeneC|Exon_6	0	+	13	189
chr1	204923290	204923537	GeneC|Exon_6	0	+	14	190
chr1	204923290	204923537	GeneC|Exon_6	0	+	15	190
chr1	204923290	204923537	GeneC|Exon_6	0	+	16	189
chr1	204923290	204923537	GeneC|Exon_6	0	+	17	187
chr1	204923290	204923537	GeneC|Exon_6	0	+	18	187
chr1	204923290	204923537	GeneC|Exon_6	0	+	19	189
chr1	204923290	204923537	GeneC|Exon_6	0	+	20	189
chr1	204923290	204923537	GeneC|Exon_6	0	+	21	192
chr1	204923290	204923537	GeneC|Exon_6	0	+	22	191
chr1	204923290	204923537	GeneC|Exon_6	0	+	23	191
chr1	204923290	204923537	GeneC|Exon_6	0	+	24	190
chr1	204923290	204923537	GeneC|Exon_6	0	+	25	187
chr1	204923290	204923537	GeneC|Exon_6	0	+	26	189
chr1	204923290	204923537	GeneC|Exon_6	0	+	27	187
chr1	204923290	204923537	GeneC|Exon_6	0	+	28	186
chr1	204923290	204923537	GeneC|Exon_6	0	+	29	184
chr1	204923290	204923537	GeneC|Exon_6	0	+	30	184
chr1	204923290	204923537	GeneC|Exon_6	0	+	31	184
chr1	204923290	204923537	GeneC|Exon_6	0	+	32	183
chr1	204923290	204923537	GeneC|Exon_6	0	+	33	180
chr1	204923290	204923537	GeneC|Exon_6	0	+	34	182
chr1	204923290	204923537	GeneC|Exon_6	0	+	35	181
chr1	204923290	204923537	GeneC|Exon_6	0	+	36	182
chr1	204923290	204923537	GeneC|Exon_6	0	+	37	181
chr1	204923290	204923537	GeneC|Exon_6	0	+	38	182
chr1	204923290	204923537	GeneC|Exon_6	0	+	39	180
chr1	204923290	204923537	GeneC|Exon_6	0	+	40	184
chr1	204923290	204923537	GeneC|Exon_6	0	+	41	184
chr1	204923290	204923537	GeneC|Exon_6	0	+	42	183
chr1	204923290	204923537	GeneC|Exon_6	0	+	43	184
chr1	204923290	204923537	GeneC|Exon_6	0	+	44	185
chr1	204923290	204923537	GeneC|Exon_6	0	+	45	184
chr1	204923290	204923537	GeneC|Exon_6	0	+	46	184
chr1	204923290	204923537	GeneC|Exon_6	0	+	47	182
chr1	204923290	204923537	GeneC|Exon_6	0	+	48	181
chr1	204923290	204923537	GeneC|Exon_6	0	+	49	182
chr1	204923290	204923537	GeneC|Exon_6	0	+	50	182
chr1	204923290	204923537	GeneC|Exon_6	0	+	51	182
chr1	204923290	204923537	GeneC|Exon_6	0	+	52	182
chr1	204923290	204923537	GeneC|Exon_6	0	+	53	182
chr1	204923290	204923537	GeneC|Exon_6	0	+	54	182
chr1	204923290	204923537	GeneC|Exon_6	0	+	55	180
chr1	204923290	204923537	GeneC|Exon_6	0	+	56	180
chr1	204923290	204923537	GeneC|Exon_6	0	+	57	179
chr1	204923290	204923537	GeneC|Exon_6	0	+	58	178
chr1	204923290	204923537	GeneC|Exon_6	0	+	59	176
chr1	204923290	204923537	GeneC|Exon_6	0	+	60	177
chr1	204923290	204923537	GeneC|Exon_6	0	+	61	178
chr1	204923290	204923537	GeneC|Exon_6	0	+	62	177
chr1	204923290	204923537	GeneC|Exon_6	0	+	63	177
chr1	204923290	204923537	GeneC|Exon_6	0	+	64	176
chr1	204923290	204923537	GeneC|Exon_6	0	+	65	176
chr1	204923290	204923537	GeneC|Exon_6	0	+	66	181
chr1	204923290	204923537	GeneC|Exon_6	0	+	67	183
chr1	204923290	204923537	GeneC|Exon_6	0	+	68	182
chr1	204923290	204923537	GeneC|Exon_6	0	+	69	179
chr1	204923290	204923537	GeneC|Exon_6	0	+	70	181
chr1	204923290	204923537	GeneC|Exon_6	0	+	71	179
chr1	204923290	204923537	GeneC|Exon_6	0	+	72	179
chr1	204923290	204923537	GeneC|Exon_6	0	+	73	178
chr1	204923290	204923537	GeneC|Exon_6	0	+	74	177
chr1	204923290	204923537	GeneC|Exon_6	0	+	75	175
chr1	204923290	204923537	GeneC|Exon_6	0	+	76	173
chr1	204923290	204923537	GeneC|Exon_6	0	+	77	174
chr1	204923290	204923537	GeneC|Exon_6	0	+	78	174
chr1	204923290	204923537	GeneC|Exon_6	0	+	79	178
chr1	204923290	204923537	GeneC|Exon_6	0	+	80	179
chr1	204923290	204923537	GeneC|Exon_6	0	+	81	179
chr1	204923290	204923537	GeneC|Exon_6	0	+	82	178
chr1	204923290	204923537	GeneC|Exon_6	0	+	83	178
chr1	204923290	204923537	GeneC|Exon_6	0	+	84	180
chr1	204923290	204923537	GeneC|Exon_6	0	+	85	180
chr1	204923290	204923537	GeneC|Exon_6	0	+	86	182
chr1	204923290	204923537	GeneC|Exon_6	0	+	87	183
chr1	204923290	204923537	GeneC|Exon_6	0	+	88	182
chr1	204923290	204923537	GeneC|Exon_6	0	+	89	181
chr1	204923290	204923537	GeneC|Exon_6	0	+	90	182
chr1	204923290	204923537	GeneC|Exon_6	0	+	91	182
chr1	204923290	204923537	GeneC|Exon_6	0	+	92	183
chr1	204923290	204923537	GeneC|Exon_6	0	+	93	182
chr1	204923290	204923537	GeneC|Exon_6	0	+	94	182
chr1	204923290	204923537	GeneC|Exon_6	0	+	95	178
chr1	204923290	204923537	GeneC|Exon_6	0	+	96	177
chr1	204923290	204923537	GeneC|Exon_6	0	+	97	177
chr1	204923290	204923537	GeneC|Exon_6	0	+	98	176
chr1	204923290	204923537	GeneC|Exon_6	0	+	99	179
chr1	204923290	204923537	GeneC|Exon_6	0	+	100	179
chr1	204923290	204923537	GeneC|Exon_6	0	+	101	179
chr1	204923290	204923537	GeneC|Exon_6	0	+	102	177
chr1	204923290	204923537	GeneC|Exon_6	0	+	103	178
chr1	204923290	204923537	GeneC|Exon_6	0	+	104	177
chr1	204923290	204923537	GeneC|Exon_6	0	+	105	179
chr1	204923290	204923537	GeneC|Exon_6	0	+	106	180
chr1	204923290	204923537	GeneC|Exon_6	0	+	107	181
chr1	204923290	204923537	GeneC|Exon_6	0	+	108	181
chr1	204923290	204923537	GeneC|Exon_6	0	+	109	180
chr1	204923290	204923537	GeneC|Exon_6	0	+	110	180
chr1	204923290	204923537	GeneC|Exon_6	0	+	111	178
chr1	204923290	204923537	GeneC|Exon_6	0	+	112	178
chr1	204923290	204923537	GeneC|Exon_6	0	+	113	178
chr1	204923290	204923537	GeneC|Exon_6	0	+	114	177
chr1	204923290	204923537	GeneC|Exon_6	0	+	115	173
chr1	204923290	204923537	GeneC|Exon_6	0	+	116	174
chr1	204923290	204923537	GeneC|Exon_6	0	+	117	171
chr1	204923290	204923537	GeneC|Exon_6	0	+	118	170
chr1	204923290	204923537	GeneC|Exon_6	0	+	119	167
chr1	204923290	204923537	GeneC|Exon_6	0	+	120	166
chr1	204923290	204923537	GeneC|Exon_6	0	+	121	166
chr1	204923290	204923537	GeneC|Exon_6	0	+	122	166
chr1	204923290	204923537	GeneC|Exon_6	0	+	123	166
chr1	204923290	204923537	GeneC|Exon_6	0	+	124	166
chr1	204923290	204923537	GeneC|Exon_6	0	+	125	166
chr1	204923290	204923537	GeneC|Exon_6	0	+	126	165
chr1	204923290	204923537	GeneC|Exon_6	0	+	127	165
chr1	204923290	204923537	GeneC|Exon_6	0	+	128	165
chr1	204923290	204923537	GeneC|Exon_6	0	+	129	165
chr1	204923290	204923537	GeneC|Exon_6	0	+	130	163
chr1	204923290	204923537	GeneC|Exon_6	0	+	131	159
chr1	204923290	204923537	GeneC|Exon_6	0	+	132	140
chr1	204923290	204923537	GeneC|Exon_6	0	+	133	140
chr1	204923290	204923537	GeneC|Exon_6	0	+	134	140
chr1	204923290	204923537	GeneC|Exon_6	0	+	135	123
chr1	204923290	204923537	GeneC|Exon_6	0	+	136	122
chr1	204923290	204923537	GeneC|Exon_6	0	+	137	122
chr1	204923290	204923537	GeneC|Exon_6	0	+	138	124
chr1	204923290	204923537	GeneC|Exon_6	0	+	139	125
chr1	204923290	204923537	GeneC|Exon_6	0	+	140	125
chr1	204923290	204923537	GeneC|Exon_6	0	+	141	125
chr1	204923290	204923537	GeneC|Exon_6	0	+	142	125
chr1	204923290	204923537	GeneC|Exon_6	0	+	143	125
chr1	204923290	204923537	GeneC|Exon_6	0	+	144	125
chr1	204923290	204923537	GeneC|Exon_6	0	+	145	124
chr1	204923290	204923537	GeneC|Exon_6	0	+	146	126
chr1	204923290	204923537	GeneC|Exon_6	0	+	147	126
chr1	204923290	204923537	GeneC|Exon_6	0	+	148	125
chr1	204923290	204923537	GeneC|Exon_6	0	+	149	124
chr1	204923290	204923537	GeneC|Exon_6	0	+	150	125
chr1	204923290	204923537	GeneC|Exon_6	0	+	151	124
chr1	204923290	204923537	GeneC|Exon_6	0	+	152	121
chr1	204923290	204923537	GeneC|Exon_6	0	+	153	121
chr1	204923290	204923537	GeneC|Exon_6	0	+	154	121
chr1	204923290	204923537	GeneC|Exon_6	0	+	155	122
chr1	204923290	204923537	GeneC|Exon_6	0	+	156	123
chr1	204923290	204923537	GeneC|Exon_6	0	+	157	123
chr1	204923290	204923537	GeneC|Exon_6	0	+	158	123
chr1	204923290	204923537	GeneC|Exon_6	0	+	159	126
chr1	204923290	204923537	GeneC|Exon_6	0	+	160	128
chr1	204923290	204923537	GeneC|Exon_6	0	+	161	128
chr1	204923290	204923537	GeneC|Exon_6	0	+	162	128
chr1	204923290	204923537	GeneC|Exon_6	0	+	163	132
chr1	204923290	204923537	GeneC|Exon_6	0	+	164	131
chr1	204923290	204923537	GeneC|Exon_6	0	+	165	131
chr1	204923290	204923537	GeneC|Exon_6	0	+	166	131
chr1	204923290	204923537	GeneC|Exon_6	0	+	167	134
chr1	204923290	204923537	GeneC|Exon_6	0	+	168	135
chr1	204923290	204923537	GeneC|Exon_6	0	+	169	139
chr1	204923290	204923537	GeneC|Exon_6	0	+	170	139
chr1	204923290	204923537	GeneC|Exon_6	0	+	171	141
chr1	204923290	204923537	GeneC|Exon_6	0	+	172	140
chr1	204923290	204923537	GeneC|Exon_6	0	+	173	139
chr1	204923290	204923537	GeneC|Exon_6	0	+	174	139
chr1	204923290	204923537	GeneC|Exon_6	0	+	175	139
chr1	204923290	204923537	GeneC|Exon_6	0	+	176	140
chr1	204923290	204923537	GeneC|Exon_6	0	+	177	138
chr1	204923290	204923537	GeneC|Exon_6	0	+	178	138
chr1	204923290	204923537	GeneC|Exon_6	0	+	179	139
chr1	204923290	204923537	GeneC|Exon_6	0	+	180	139
chr1	204923290	204923537	GeneC|Exon_6	0	+	181	139
chr1	204923290	204923537	GeneC|Exon_6	0	+	182	139
chr1	204923290	204923537	GeneC|Exon_6	0	+	183	139
chr1	204923290	204923537	GeneC|Exon_6	0	+	184	139
chr1	204923290	204923537	GeneC|Exon_6	0	+	185	139
chr1	204923290	204923537	GeneC|Exon_6	0	+	186	140
chr1	204923290	204923537	GeneC|Exon_6	0	+	187	138
chr1	204923290	204923537	GeneC|Exon_6	0	+	188	138
chr1	204923290	204923537	GeneC|Exon_6	0	+	189	137
chr1	204923290	204923537	GeneC|Exon_6	0	+	190	135
chr1	204923290	204923537	GeneC|Exon_6	0	+	191	134
chr1	204923290	204923537	GeneC|Exon_6	0	+	192	133
chr1	204923290	204923537	GeneC|Exon_6	0	+	193	134
chr1	204923290	204923537	GeneC|Exon_6	0	+	194	133
chr1	204923290	204923537	GeneC|Exon_6	0	+	195	131
chr1	204923290	204923537	GeneC|Exon_6	0	+	196	132
chr1	204923290	204923537	GeneC|Exon_6	0	+	197	133
chr1	204923290	204923537	GeneC|Exon_6	0	+	198	134
chr1	204923290	204923537	GeneC|Exon_6	0	+	199	136
chr1	204923290	204923537	GeneC|Exon_6	0	+	200	137
chr1	204923290	204923537	GeneC|Exon_6	0	+	201	138
chr1	204923290	204923537	GeneC|Exon_6	0	+	202	137
chr1	204923290	204923537	GeneC|Exon_6	0	+	203	138
chr1	204923290	204923537	GeneC|Exon_6	0	+	204	137
chr1	204923290	204923537	GeneC|Exon_6	0	+	205	138
chr1	204923290	204923537	GeneC|Exon_6	0	+	206	138
chr1	204923290	204923537	GeneC|Exon_6	0	+	207	139
chr1	204923290	204923537	GeneC|Exon_6	0	+	208	138
chr1	204923290	204923537	GeneC|Exon_6	0	+	209	141
chr1	204923290	204923537	GeneC|Exon_6	0	+	210	143
chr1	204923290	204923537	GeneC|Exon_6	0	+	211	143
chr1	204923290	204923537	GeneC|Exon_6	0	+	212	143
chr1	204923290	204923537	GeneC|Exon_6	0	+	213	144
chr1	204923290	204923537	GeneC|Exon_6	0	+	214	145
chr1	204923290	204923537	GeneC|Exon_6	0	+	215	145
chr1	204923290	204923537	GeneC|Exon_6	0	+	216	143
chr1	204923290	204923537	GeneC|Exon_6	0	+	217	140
chr1	204923290	204923537	GeneC|Exon_6	0	+	218	140
chr1	204923290	204923537	GeneC|Exon_6	0	+	219	139
chr1	204923290	204923537	GeneC|Exon_6	0	+	220	139
chr1	204923290	204923537	GeneC|Exon_6	0	+	221	140
chr1	204923290	204923537	GeneC|Exon_6	0	+	222	140
chr1	204923290	204923537	GeneC|Exon_6	0	+	223	141
chr1	204923290	204923537	GeneC|Exon_6	0	+	224	139
chr1	204923290	204923537	GeneC|Exon_6	0	+	225	139
chr1	204923290	204923537	GeneC|Exon_6	0	+	226	139
chr1	204923290	204923537	GeneC|Exon_6	0	+	227	139
chr1	204923290	204923537	GeneC|Exon_6	0	+	228	138
chr1	204923290	204923537	GeneC|Exon_6	0	+	229	138
chr1	204923290	204923537	GeneC|Exon_6	0	+	230	137
chr1	204923290	204923537	GeneC|Exon_6	0	+	231	137
chr1	204923290	204923537	GeneC|Exon_6	0	+	232	135
chr1	204923290	204923537	GeneC|Exon_6	0	+	233	134
chr1	204923290	204923537	GeneC|Exon_6	0	+	234	134
chr1	204923290	204923537	GeneC|Exon_6	0	+	235	133
chr1	204923290	204923537	GeneC|Exon_6	0	+	236	133
chr1	204923290	204923537	GeneC|Exon_6	0	+	237	132
chr1	204923290	204923537	GeneC|Exon_6	0	+	238	131
chr1	204923290	204923537	GeneC|Exon_6	0	+	239	131
chr1	204923290	204923537	GeneC|Exon_6	0	+	240	134
chr1	204923290	204923537	GeneC|Exon_6	0	+	241	134
chr1	204923290	204923537	GeneC|Exon_6	0	+	242	134
chr1	204923290	204923537	GeneC|Exon_6	0	+	243	132
chr1	204923290	204923537	GeneC|Exon_6	0	+	244	132
chr1	204923290	204923537	GeneC|Exon_6	0	+	245	132
chr1	204923290	204923537	GeneC|Exon_6	0	+	246	132
chr1	204923290	204923537	GeneC|Exon_6	0	+	247	133
chr1	204923931	204924104	GeneC|Exon_7	0	+	1	138
chr1	204923931	204924104	GeneC|Exon_7	0	+	2	138
chr1	204923931	204924104	GeneC|Exon_7	0	+	3	138
chr1	204923931	204924104	GeneC|Exon_7	0	+	4	138
chr1	204923931	204924104	GeneC|Exon_7	0	+	5	139
chr1	204923931	204924104	GeneC|Exon_7	0	+	6	141
chr1	204923931	204924104	GeneC|Exon_7	0	+	7	141
chr1	204923931	204924104	GeneC|Exon_7	0	+	8	142
chr1	204923931	204924104	GeneC|Exon_7	0	+	9	143
chr1	204923931	204924104	GeneC|Exon_7	0	+	10	144
chr1	204923931	204924104	GeneC|Exon_7	0	+	11	144
chr1	204923931	204924104	GeneC|Exon_7	0	+	12	147
chr1	204923931	204924104	GeneC|Exon_7	0	+	13	147
chr1	204923931	204924104	GeneC|Exon_7	0	+	14	147
chr1	204923931	204924104	GeneC|Exon_7	0	+	15	151
chr1	204923931	204924104	GeneC|Exon_7	0	+	16	150
chr1	204923931	204924104	GeneC|Exon_7	0	+	17	149
chr1	204923931	204924104	GeneC|Exon_7	0	+	18	150
chr1	204923931	204924104	GeneC|Exon_7	0	+	19	149
chr1	204923931	204924104	GeneC|Exon_7	0	+	20	153
chr1	204923931	204924104	GeneC|Exon_7	0	+	21	155
chr1	204923931	204924104	GeneC|Exon_7	0	+	22	156
chr1	204923931	204924104	GeneC|Exon_7	0	+	23	157
chr1	204923931	204924104	GeneC|Exon_7	0	+	24	159
chr1	204923931	204924104	GeneC|Exon_7	0	+	25	157
chr1	204923931	204924104	GeneC|Exon_7	0	+	26	158
chr1	204923931	204924104	GeneC|Exon_7	0	+	27	159
chr1	204923931	204924104	GeneC|Exon_7	0	+	28	158
chr1	204923931	204924104	GeneC|Exon_7	0	+	29	160
chr1	204923931	204924104	GeneC|Exon_7	0	+	30	160
chr1	204923931	204924104	GeneC|Exon_7	0	+	31	163
chr1	204923931	204924104	GeneC|Exon_7	0	+	32	162
chr1	204923931	204924104	GeneC|Exon_7	0	+	33	163
chr1	204923931	204924104	GeneC|Exon_7	0	+	34	164
chr1	204923931	204924104	GeneC|Exon_7	0	+	35	165
chr1	204923931	204924104	GeneC|Exon_7	0	+	36	167
chr1	204923931	204924104	GeneC|Exon_7	0	+	37	165
chr1	204923931	204924104	GeneC|Exon_7	0	+	38	166
chr1	204923931	204924104	GeneC|Exon_7	0	+	39	164
chr1	204923931	204924104	GeneC|Exon_7	0	+	40	161
chr1	204923931	204924104	GeneC|Exon_7	0	+	41	161
chr1	204923931	204924104	GeneC|Exon_7	0	+	42	161
chr1	204923931	204924104	GeneC|Exon_7	0	+	43	162
chr1	204923931	204924104	GeneC|Exon_7	0	+	44	160
chr1	204923931	204924104	GeneC|Exon_7	0	+	45	161
chr1	204923931	204924104	GeneC|Exon_7	0	+	46	161
chr1	204923931	204924104	GeneC|Exon_7	0	+	47	161
chr1	204923931	204924104	GeneC|Exon_7	0	+	48	161
chr1	204923931	204924104	GeneC|Exon_7	0	+	49	161
chr1	204923931	204924104	GeneC|Exon_7	0	+	50	159
chr1	204923931	204924104	GeneC|Exon_7	0	+	51	163
chr1	204923931	204924104	GeneC|Exon_7	0	+	52	165
chr1	204923931	204924104	GeneC|Exon_7	0	+	53	165
chr1	204923931	204924104	GeneC|Exon_7	0	+	54	165
chr1	204923931	204924104	GeneC|Exon_7	0	+	55	164
chr1	204923931	204924104	GeneC|Exon_7	0	+	56	164
chr1	204923931	204924104	GeneC|Exon_7	0	+	57	164
chr1	204923931	204924104	GeneC|Exon_7	0	+	58	163
chr1	204923931	204924104	GeneC|Exon_7	0	+	59	163
chr1	204923931	204924104	GeneC|Exon_7	0	+	60	164
chr1	204923931	204924104	GeneC|Exon_7	0	+	61	163
chr1	204923931	204924104	GeneC|Exon_7	0	+	62	160
chr1	204923931	204924104	GeneC|Exon_7	0	+	63	159
chr1	204923931	204924104	GeneC|Exon_7	0	+	64	160
chr1	204923931	204924104	GeneC|Exon_7	0	+	65	161
chr1	204923931	204924104	GeneC|Exon_7	0	+	66	160
chr1	204923931	204924104	GeneC|Exon_7	0	+	67	161
chr1	204923931	204924104	GeneC|Exon_7	0	+	68	161
chr1	204923931	204924104	GeneC|Exon_7	0	+	69	163
chr1	204923931	204924104	GeneC|Exon_7	0	+	70	162
chr1	204923931	204924104	GeneC|Exon_7	0	+	71	163
chr1	204923931	204924104	GeneC|Exon_7	0	+	72	164
chr1	204923931	204924104	GeneC|Exon_7	0	+	73	164
chr1	204923931	204924104	GeneC|Exon_7	0	+	74	159
chr1	204923931	204924104	GeneC|Exon_7	0	+	75	158
chr1	204923931	204924104	GeneC|Exon_7	0	+	76	156
chr1	204923931	204924104	GeneC|Exon_7	0	+	77	153
chr1	204923931	204924104	GeneC|Exon_7	0	+	78	152
chr1	204923931	204924104	GeneC|Exon_7	0	+	79	152
chr1	204923931	204924104	GeneC|Exon_7	0	+	80	152
chr1	204923931	204924104	GeneC|Exon_7	0	+	81	150
chr1	204923931	204924104	GeneC|Exon_7	0	+	82	151
chr1	204923931	204924104	GeneC|Exon_7	0	+	83	151
chr1	204923931	204924104	GeneC|Exon_7	0	+	84	150
chr1	204923931	204924104	GeneC|Exon_7	0	+	85	149
chr1	204923931	204924104	GeneC|Exon_7	0	+	86	148
chr1	204923931	204924104	GeneC|Exon_7	0	+	87	146
chr1	204923931	204924104	GeneC|Exon_7	0	+	88	144
chr1	204923931	204924104	GeneC|Exon_7	0	+	89	142
chr1	204923931	204924104	GeneC|Exon_7	0	+	90	141
chr1	204923931	204924104	GeneC|Exon_7	0	+	91	140
chr1	204923931	204924104	GeneC|Exon_7	0	+	92	140
chr1	204923931	204924104	GeneC|Exon_7	0	+	93	142
chr1	204923931	204924104	GeneC|Exon_7	0	+	94	141
chr1	204923931	204924104	GeneC|Exon_7	0	+	95	142
chr1	204923931	204924104	GeneC|Exon_7	0	+	96	140
chr1	204923931	204924104	GeneC|Exon_7	0	+	97	141
chr1	204923931	204924104	GeneC|Exon_7	0	+	98	140
chr1	204923931	204924104	GeneC|Exon_7	0	+	99	139
chr1	204923931	204924104	GeneC|Exon_7	0	+	100	139
chr1	204923931	204924104	GeneC|Exon_7	0	+	101	140
chr1	204923931	204924104	GeneC|Exon_7	0	+	102	155
chr1	204923931	204924104	GeneC|Exon_7	0	+	103	153
chr1	204923931	204924104	GeneC|Exon_7	0	+	104	151
chr1	204923931	204924104	GeneC|Exon_7	0	+	105	153
chr1	204923931	204924104	GeneC|Exon_7	0	+	106	152
chr1	204923931	204924104	GeneC|Exon_7	0	+	107	151
chr1	204923931	204924104	GeneC|Exon_7	0	+	108	147
chr1	204923931	204924104	GeneC|Exon_7	0	+	109	146
chr1	204923931	204924104	GeneC|Exon_7	0	+	110	147
chr1	204923931	204924104	GeneC|Exon_7	0	+	111	145
chr1	204923931	204924104	GeneC|Exon_7	0	+	112	146
chr1	204923931	204924104	GeneC|Exon_7	0	+	113	146
chr1	204923931	204924104	GeneC|Exon_7	0	+	114	145
chr1	204923931	204924104	GeneC|Exon_7	0	+	115	144
chr1	204923931	204924104	GeneC|Exon_7	0	+	116	144
chr1	204923931	204924104	GeneC|Exon_7	0	+	117	145
chr1	204923931	204924104	GeneC|Exon_7	0	+	118	143
chr1	204923931	204924104	GeneC|Exon_7	0	+	119	141
chr1	204923931	204924104	GeneC|Exon_7	0	+	120	140
chr1	204923931	204924104	GeneC|Exon_7	0	+	121	141
chr1	204923931	204924104	GeneC|Exon_7	0	+	122	144
chr1	204923931	204924104	GeneC|Exon_7	0	+	123	144
chr1	204923931	204924104	GeneC|Exon_7	0	+	124	137
chr1	204923931	204924104	GeneC|Exon_7	0	+	125	138
chr1	204923931	204924104	GeneC|Exon_7	0	+	126	138
chr1	204923931	204924104	GeneC|Exon_7	0	+	127	138
chr1	204923931	204924104	GeneC|Exon_7	0	+	128	140
chr1	204923931	204924104	GeneC|Exon_7	0	+	129	142
chr1	204923931	204924104	GeneC|Exon_7	0	+	130	141
chr1	204923931	204924104	GeneC|Exon_7	0	+	131	143
chr1	204923931	204924104	GeneC|Exon_7	0	+	132	143
chr1	204923931	204924104	GeneC|Exon_7	0	+	133	143
chr1	204923931	204924104	GeneC|Exon_7	0	+	134	142
chr1	204923931	204924104	GeneC|Exon_7	0	+	135	140
chr1	204923931	204924104	GeneC|Exon_7	0	+	136	140
chr1	204923931	204924104	GeneC|Exon_7	0	+	137	142
chr1	204923931	204924104	GeneC|Exon_7	0	+	138	143
chr1	204923931	204924104	GeneC|Exon_7	0	+	139	142
chr1	204923931	204924104	GeneC|Exon_7	0	+	140	144
chr1	204923931	204924104	GeneC|Exon_7	0	+	141	144
chr1	204923931	204924104	GeneC|Exon_7	0	+	142	145
chr1	204923931	204924104	GeneC|Exon_7	0	+	143	143
chr1	204923931	204924104	GeneC|Exon_7	0	+	144	142
chr1	204923931	204924104	GeneC|Exon_7	0	+	145	141
chr1	204923931	204924104	GeneC|Exon_7	0	+	146	140
chr1	204923931	204924104	GeneC|Exon_7	0	+	147	138
chr1	204923931	204924104	GeneC|Exon_7	0	+	148	139
chr1	204923931	204924104	GeneC|Exon_7	0	+	149	139
chr1	204923931	204924104	GeneC|Exon_7	0	+	150	139
chr1	204923931	204924104	GeneC|Exon_7	0	+	151	139
chr1	204923931	204924104	GeneC|Exon_7	0	+	152	139
chr1	204923931	204924104	GeneC|Exon_7	0	+	153	139
chr1	204923931	204924104	GeneC|Exon_7	0	+	154	138
chr1	204923931	204924104	GeneC|Exon_7	0	+	155	138
chr1	204923931	204924104	GeneC|Exon_7	0	+	156	142
chr1	204923931	204924104	GeneC|Exon_7	0	+	157	140
chr1	204923931	204924104	GeneC|Exon_7	0	+	158	143
chr1	204923931	204924104	GeneC|Exon_7	0	+	159	142
chr1	204923931	204924104	GeneC|Exon_7	0	+	160	142
chr1	204923931	204924104	GeneC|Exon_7	0	+	161	141
chr1	204923931	204924104	GeneC|Exon_7	0	+	162	140
chr1	204923931	204924104	GeneC|Exon_7	0	+	163	137
chr1	204923931	204924104	GeneC|Exon_7	0	+	164	137
chr1	204923931	204924104	GeneC|Exon_7	0	+	165	137
chr1	204923931	204924104	GeneC|Exon_7	0	+	166	133
chr1	204923931	204924104	GeneC|Exon_7	0	+	167	133
chr1	204923931	204924104	GeneC|Exon_7	0	+	168	134
chr1	204923931	204924104	GeneC|Exon_7	0	+	169	134
chr1	204923931	204924104	GeneC|Exon_7	0	+	170	136
chr1	204923931	204924104	GeneC|Exon_7	0	+	171	132
chr1	204923931	204924104	GeneC|Exon_7	0	+	172	128
chr1	204923931	204924104	GeneC|Exon_7	0	+	173	129
chr1	204926758	204926979	GeneC|Exon_8	0	+	1	166
chr1	204926758	204926979	GeneC|Exon_8	0	+	2	169
chr1	204926758	204926979	GeneC|Exon_8	0	+	3	170
chr1	204926758	204926979	GeneC|Exon_8	0	+	4	170
chr1	204926758	204926979	GeneC|Exon_8	0	+	5	171
chr1	204926758	204926979	GeneC|Exon_8	0	+	6	172
chr1	204926758	204926979	GeneC|Exon_8	0	+	7	172
chr1	204926758	204926979	GeneC|Exon_8	0	+	8	172
chr1	204926758	204926979	GeneC|Exon_8	0	+	9	172
chr1	204926758	204926979	GeneC|Exon_8	0	+	10	175
chr1	204926758	204926979	GeneC|Exon_8	0	+	11	176
chr1	204926758	204926979	GeneC|Exon_8	0	+	12	178
chr1	204926758	204926979	GeneC|Exon_8	0	+	13	177
chr1	204926758	204926979	GeneC|Exon_8	0	+	14	180
chr1	204926758	204926979	GeneC|Exon_8	0	+	15	178
chr1	204926758	204926979	GeneC|Exon_8	0	+	16	180
chr1	204926758	204926979	GeneC|Exon_8	0	+	17	179
chr1	204926758	204926979	GeneC|Exon_8	0	+	18	180
chr1	204926758	204926979	GeneC|Exon_8	0	+	19	181
chr1	204926758	204926979	GeneC|Exon_8	0	+	20	182
chr1	204926758	204926979	GeneC|Exon_8	0	+	21	184
chr1	204926758	204926979	GeneC|Exon_8	0	+	22	185
chr1	204926758	204926979	GeneC|Exon_8	0	+	23	184
chr1	204926758	204926979	GeneC|Exon_8	0	+	24	184
chr1	204926758	204926979	GeneC|Exon_8	0	+	25	183
chr1	204926758	204926979	GeneC|Exon_8	0	+	26	181
chr1	204926758	204926979	GeneC|Exon_8	0	+	27	181
chr1	204926758	204926979	GeneC|Exon_8	0	+	28	180
chr1	204926758	204926979	GeneC|Exon_8	0	+	29	180
chr1	204926758	204926979	GeneC|Exon_8	0	+	30	179
chr1	204926758	204926979	GeneC|Exon_8	0	+	31	180
chr1	204926758	204926979	GeneC|Exon_8	0	+	32	180
chr1	204926758	204926979	GeneC|Exon_8	0	+	33	180
chr1	204926758	204926979	GeneC|Exon_8	0	+	34	180
chr1	204926758	204926979	GeneC|Exon_8	0	+	35	183
chr1	204926758	204926979	GeneC|Exon_8	0	+	36	185
chr1	204926758	204926979	GeneC|Exon_8	0	+	37	182
chr1	204926758	204926979	GeneC|Exon_8	0	+	38	182
chr1	204926758	204926979	GeneC|Exon_8	0	+	39	181
chr1	204926758	204926979	GeneC|Exon_8	0	+	40	181
chr1	204926758	204926979	GeneC|Exon_8	0	+	41	181
chr1	204926758	204926979	GeneC|Exon_8	0	+	42	181
chr1	204926758	204926979	GeneC|Exon_8	0	+	43	181
chr1	204926758	204926979	GeneC|Exon_8	0	+	44	181
chr1	204926758	204926979	GeneC|Exon_8	0	+	45	178
chr1	204926758	204926979	GeneC|Exon_8	0	+	46	176
chr1	204926758	204926979	GeneC|Exon_8	0	+	47	176
chr1	204926758	204926979	GeneC|Exon_8	0	+	48	179
chr1	204926758	204926979	GeneC|Exon_8	0	+	49	181
chr1	204926758	204926979	GeneC|Exon_8	0	+	50	180
chr1	204926758	204926979	GeneC|Exon_8	0	+	51	180
chr1	204926758	204926979	GeneC|Exon_8	0	+	52	183
chr1	204926758	204926979	GeneC|Exon_8	0	+	53	182
chr1	204926758	204926979	GeneC|Exon_8	0	+	54	182
chr1	204926758	204926979	GeneC|Exon_8	0	+	55	181
chr1	204926758	204926979	GeneC|Exon_8	0	+	56	181
chr1	204926758	204926979	GeneC|Exon_8	0	+	57	181
chr1	204926758	204926979	GeneC|Exon_8	0	+	58	181
chr1	204926758	204926979	GeneC|Exon_8	0	+	59	181
chr1	204926758	204926979	GeneC|Exon_8	0	+	60	179
chr1	204926758	204926979	GeneC|Exon_8	0	+	61	179
chr1	204926758	204926979	GeneC|Exon_8	0	+	62	178
chr1	204926758	204926979	GeneC|Exon_8	0	+	63	180
chr1	204926758	204926979	GeneC|Exon_8	0	+	64	182
chr1	204926758	204926979	GeneC|Exon_8	0	+	65	179
chr1	204926758	204926979	GeneC|Exon_8	0	+	66	179
chr1	204926758	204926979	GeneC|Exon_8	0	+	67	180
chr1	204926758	204926979	GeneC|Exon_8	0	+	68	180
chr1	204926758	204926979	GeneC|Exon_8	0	+	69	180
chr1	204926758	204926979	GeneC|Exon_8	0	+	70	178
chr1	204926758	204926979	GeneC|Exon_8	0	+	71	176
chr1	204926758	204926979	GeneC|Exon_8	0	+	72	175
chr1	204926758	204926979	GeneC|Exon_8	0	+	73	176
chr1	204926758	204926979	GeneC|Exon_8	0	+	74	176
chr1	204926758	204926979	GeneC|Exon_8	0	+	75	176
chr1	204926758	204926979	GeneC|Exon_8	0	+	76	179
chr1	204926758	204926979	GeneC|Exon_8	0	+	77	179
chr1	204926758	204926979	GeneC|Exon_8	0	+	78	181
chr1	204926758	204926979	GeneC|Exon_8	0	+	79	182
chr1	204926758	204926979	GeneC|Exon_8	0	+	80	183
chr1	204926758	204926979	GeneC|Exon_8	0	+	81	183
chr1	204926758	204926979	GeneC|Exon_8	0	+	82	182
chr1	204926758	204926979	GeneC|Exon_8	0	+	83	182
chr1	204926758	204926979	GeneC|Exon_8	0	+	84	183
chr1	204926758	204926979	GeneC|Exon_8	0	+	85	183
chr1	204926758	204926979	GeneC|Exon_8	0	+	86	183
chr1	204926758	204926979	GeneC|Exon_8	0	+	87	183
chr1	204926758	204926979	GeneC|Exon_8	0	+	88	181
chr1	204926758	204926979	GeneC|Exon_8	0	+	89	181
chr1	204926758	204926979	GeneC|Exon_8	0	+	90	183
chr1	204926758	204926979	GeneC|Exon_8	0	+	91	183
chr1	204926758	204926979	GeneC|Exon_8	0	+	92	183
chr1	204926758	204926979	GeneC|Exon_8	0	+	93	180
chr1	204926758	204926979	GeneC|Exon_8	0	+	94	181
chr1	204926758	204926979	GeneC|Exon_8	0	+	95	180
chr1	204926758	204926979	GeneC|Exon_8	0	+	96	180
chr1	204926758	204926979	GeneC|Exon_8	0	+	97	181
chr1	204926758	204926979	GeneC|Exon_8	0	+	98	179
chr1	204926758	204926979	GeneC|Exon_8	0	+	99	174
chr1	204926758	204926979	GeneC|Exon_8	0	+	100	173
chr1	204926758	204926979	GeneC|Exon_8	0	+	101	173
chr1	204926758	204926979	GeneC|Exon_8	0	+	102	175
chr1	204926758	204926979	GeneC|Exon_8	0	+	103	175
chr1	204926758	204926979	GeneC|Exon_8	0	+	104	177
chr1	204926758	204926979	GeneC|Exon_8	0	+	105	177
chr1	204926758	204926979	GeneC|Exon_8	0	+	106	175
chr1	204926758	204926979	GeneC|Exon_8	0	+	107	174
chr1	204926758	204926979	GeneC|Exon_8	0	+	108	175
chr1	204926758	204926979	GeneC|Exon_8	0	+	109	173
chr1	204926758	204926979	GeneC|Exon_8	0	+	110	172
chr1	204926758	204926979	GeneC|Exon_8	0	+	111	172
chr1	204926758	204926979	GeneC|Exon_8	0	+	112	173
chr1	204926758	204926979	GeneC|Exon_8	0	+	113	172
chr1	204926758	204926979	GeneC|Exon_8	0	+	114	172
chr1	204926758	204926979	GeneC|Exon_8	0	+	115	171
chr1	204926758	204926979	GeneC|Exon_8	0	+	116	171
chr1	204926758	204926979	GeneC|Exon_8	0	+	117	171
chr1	204926758	204926979	GeneC|Exon_8	0	+	118	171
chr1	204926758	204926979	GeneC|Exon_8	0	+	119	170
chr1	204926758	204926979	GeneC|Exon_8	0	+	120	171
chr1	204926758	204926979	GeneC|Exon_8	0	+	121	169
chr1	204926758	204926979	GeneC|Exon_8	0	+	122	171
chr1	204926758	204926979	GeneC|Exon_8	0	+	123	169
chr1	204926758	204926979	GeneC|Exon_8	0	+	124	170
chr1	204926758	204926979	GeneC|Exon_8	0	+	125	171
chr1	204926758	204926979	GeneC|Exon_8	0	+	126	169
chr1	204926758	204926979	GeneC|Exon_8	0	+	127	169
chr1	204926758	204926979	GeneC|Exon_8	0	+	128	170
chr1	204926758	204926979	GeneC|Exon_8	0	+	129	169
chr1	204926758	204926979	GeneC|Exon_8	0	+	130	169
chr1	204926758	204926979	GeneC|Exon_8	0	+	131	166
chr1	204926758	204926979	GeneC|Exon_8	0	+	132	168
chr1	204926758	204926979	GeneC|Exon_8	0	+	133	166
chr1	204926758	204926979	GeneC|Exon_8	0	+	134	166
chr1	204926758	204926979	GeneC|Exon_8	0	+	135	164
chr1	204926758	204926979	GeneC|Exon_8	0	+	136	164
chr1	204926758	204926979	GeneC|Exon_8	0	+	137	164
chr1	204926758	204926979	GeneC|Exon_8	0	+	138	162
chr1	204926758	204926979	GeneC|Exon_8	0	+	139	161
chr1	204926758	204926979	GeneC|Exon_8	0	+	140	158
chr1	204926758	204926979	GeneC|Exon_8	0	+	141	159
chr1	204926758	204926979	GeneC|Exon_8	0	+	142	162
chr1	204926758	204926979	GeneC|Exon_8	0	+	143	160
chr1	204926758	204926979	GeneC|Exon_8	0	+	144	161
chr1	204926758	204926979	GeneC|Exon_8	0	+	145	161
chr1	204926758	204926979	GeneC|Exon_8	0	+	146	160
chr1	204926758	204926979	GeneC|Exon_8	0	+	147	161
chr1	204926758	204926979	GeneC|Exon_8	0	+	148	159
chr1	204926758	204926979	GeneC|Exon_8	0	+	149	159
chr1	204926758	204926979	GeneC|Exon_8	0	+	150	161
chr1	204926758	204926979	GeneC|Exon_8	0	+	151	162
chr1	204926758	204926979	GeneC|Exon_8	0	+	152	162
chr1	204926758	204926979	GeneC|Exon_8	0	+	153	160
chr1	204926758	204926979	GeneC|Exon_8	0	+	154	159
chr1	204926758	204926979	GeneC|Exon_8	0	+	155	161
chr1	204926758	204926979	GeneC|Exon_8	0	+	156	161
chr1	204926758	204926979	GeneC|Exon_8	0	+	157	160
chr1	204926758	204926979	GeneC|Exon_8	0	+	158	160
chr1	204926758	204926979	GeneC|Exon_8	0	+	159	160
chr1	204926758	204926979	GeneC|Exon_8	0	+	160	159
chr1	204926758	204926979	GeneC|Exon_8	0	+	161	158
chr1	204926758	204926979	GeneC|Exon_8	0	+	162	157
chr1	204926758	204926979	GeneC|Exon_8	0	+	163	156
chr1	204926758	204926979	GeneC|Exon_8	0	+	164	158
chr1	204926758	204926979	GeneC|Exon_8	0	+	165	159
chr1	204926758	204926979	GeneC|Exon_8	0	+	166	159
chr1	204926758	204926979	GeneC|Exon_8	0	+	167	157
chr1	204926758	204926979	GeneC|Exon_8	0	+	168	159
chr1	204926758	204926979	GeneC|Exon_8	0	+	169	161
chr1	204926758	204926979	GeneC|Exon_8	0	+	170	161
chr1	204926758	204926979	GeneC|Exon_8	0	+	171	162
chr1	204926758	204926979	GeneC|Exon_8	0	+	172	161
chr1	204926758	204926979	GeneC|Exon_8	0	+	173	163
chr1	204926758	204926979	GeneC|Exon_8	0	+	174	164
chr1	204926758	204926979	GeneC|Exon_8	0	+	175	165
chr1	204926758	204926979	GeneC|Exon_8	0	+	176	165
chr1	204926758	204926979	GeneC|Exon_8	0	+	177	166
chr1	204926758	204926979	GeneC|Exon_8	0	+	178	164
chr1	204926758	204926979	GeneC|Exon_8	0	+	179	165
chr1	204926758	204926979	GeneC|Exon_8	0	+	180	169
chr1	204926758	204926979	GeneC|Exon_8	0	+	181	168
chr1	204926758	204926979	GeneC|Exon_8	0	+	182	166
chr1	204926758	204926979	GeneC|Exon_8	0	+	183	165
chr1	204926758	204926979	GeneC|Exon_8	0	+	184	166
chr1	204926758	204926979	GeneC|Exon_8	0	+	185	166
chr1	204926758	204926979	GeneC|Exon_8	0	+	186	162
chr1	204926758	204926979	GeneC|Exon_8	0	+	187	163
chr1	204926758	204926979	GeneC|Exon_8	0	+	188	164
chr1	204926758	204926979	GeneC|Exon_8	0	+	189	167
chr1	204926758	204926979	GeneC|Exon_8	0	+	190	166
chr1	204926758	204926979	GeneC|Exon_8	0	+	191	168
chr1	204926758	204926979	GeneC|Exon_8	0	+	192	172
chr1	204926758	204926979	GeneC|Exon_8	0	+	193	171
chr1	204926758	204926979	GeneC|Exon_8	0	+	194	172
chr1	204926758	204926979	GeneC|Exon_8	0	+	195	173
chr1	204926758	204926979	GeneC|Exon_8	0	+	196	175
chr1	204926758	204926979	GeneC|Exon_8	0	+	197	175
chr1	204926758	204926979	GeneC|Exon_8	0	+	198	180
chr1	204926758	204926979	GeneC|Exon_8	0	+	199	180
chr1	204926758	204926979	GeneC|Exon_8	0	+	200	176
chr1	204926758	204926979	GeneC|Exon_8	0	+	201	176
chr1	204926758	204926979	GeneC|Exon_8	0	+	202	176
chr1	204926758	204926979	GeneC|Exon_8	0	+	203	178
chr1	204926758	204926979	GeneC|Exon_8	0	+	204	176
chr1	204926758	204926979	GeneC|Exon_8	0	+	205	176
chr1	204926758	204926979	GeneC|Exon_8	0	+	206	178
chr1	204926758	204926979	GeneC|Exon_8	0	+	207	177
chr1	204926758	204926979	GeneC|Exon_8	0	+	208	178
chr1	204926758	204926979	GeneC|Exon_8	0	+	209	177
chr1	204926758	204926979	GeneC|Exon_8	0	+	210	178
chr1	204926758	204926979	GeneC|Exon_8	0	+	211	178
chr1	204926758	204926979	GeneC|Exon_8	0	+	212	177
chr1	204926758	204926979	GeneC|Exon_8	0	+	213	175
chr1	204926758	204926979	GeneC|Exon_8	0	+	214	175
chr1	204926758	204926979	GeneC|Exon_8	0	+	215	174
chr1	204926758	204926979	GeneC|Exon_8	0	+	216	175
chr1	204926758	204926979	GeneC|Exon_8	0	+	217	176
chr1	204926758	204926979	GeneC|Exon_8	0	+	218	175
chr1	204926758	204926979	GeneC|Exon_8	0	+	219	175
chr1	204926758	204926979	GeneC|Exon_8	0	+	220	173
chr1	204926758	204926979	GeneC|Exon_8	0	+	221	173
chr1	204931210	204931311	GeneC|Exon_9	0	+	1	171
chr1	204931210	204931311	GeneC|Exon_9	0	+	2	172
chr1	204931210	204931311	GeneC|Exon_9	0	+	3	174
chr1	204931210	204931311	GeneC|Exon_9	0	+	4	175
chr1	204931210	204931311	GeneC|Exon_9	0	+	5	173
chr1	204931210	204931311	GeneC|Exon_9	0	+	6	174
chr1	204931210	204931311	GeneC|Exon_9	0	+	7	173
chr1	204931210	204931311	GeneC|Exon_9	0	+	8	175
chr1	204931210	204931311	GeneC|Exon_9	0	+	9	176
chr1	204931210	204931311	GeneC|Exon_9	0	+	10	177
chr1	204931210	204931311	GeneC|Exon_9	0	+	11	175
chr1	204931210	204931311	GeneC|Exon_9	0	+	12	176
chr1	204931210	204931311	GeneC|Exon_9	0	+	13	175
chr1	204931210	204931311	GeneC|Exon_9	0	+	14	176
chr1	204931210	204931311	GeneC|Exon_9	0	+	15	180
chr1	204931210	204931311	GeneC|Exon_9	0	+	16	179
chr1	204931210	204931311	GeneC|Exon_9	0	+	17	179
chr1	204931210	204931311	GeneC|Exon_9	0	+	18	177
chr1	204931210	204931311	GeneC|Exon_9	0	+	19	178
chr1	204931210	204931311	GeneC|Exon_9	0	+	20	177
chr1	204931210	204931311	GeneC|Exon_9	0	+	21	176
chr1	204931210	204931311	GeneC|Exon_9	0	+	22	176
chr1	204931210	204931311	GeneC|Exon_9	0	+	23	177
chr1	204931210	204931311	GeneC|Exon_9	0	+	24	178
chr1	204931210	204931311	GeneC|Exon_9	0	+	25	179
chr1	204931210	204931311	GeneC|Exon_9	0	+	26	178
chr1	204931210	204931311	GeneC|Exon_9	0	+	27	177
chr1	204931210	204931311	GeneC|Exon_9	0	+	28	179
chr1	204931210	204931311	GeneC|Exon_9	0	+	29	182
chr1	204931210	204931311	GeneC|Exon_9	0	+	30	182
chr1	204931210	204931311	GeneC|Exon_9	0	+	31	180
chr1	204931210	204931311	GeneC|Exon_9	0	+	32	181
chr1	204931210	204931311	GeneC|Exon_9	0	+	33	186
chr1	204931210	204931311	GeneC|Exon_9	0	+	34	185
chr1	204931210	204931311	GeneC|Exon_9	0	+	35	185
chr1	204931210	204931311	GeneC|Exon_9	0	+	36	184
chr1	204931210	204931311	GeneC|Exon_9	0	+	37	183
chr1	204931210	204931311	GeneC|Exon_9	0	+	38	182
chr1	204931210	204931311	GeneC|Exon_9	0	+	39	183
chr1	204931210	204931311	GeneC|Exon_9	0	+	40	184
chr1	204931210	204931311	GeneC|Exon_9	0	+	41	184
chr1	204931210	204931311	GeneC|Exon_9	0	+	42	181
chr1	204931210	204931311	GeneC|Exon_9	0	+	43	181
chr1	204931210	204931311	GeneC|Exon_9	0	+	44	180
chr1	204931210	204931311	GeneC|Exon_9	0	+	45	179
chr1	204931210	204931311	GeneC|Exon_9	0	+	46	179
chr1	204931210	204931311	GeneC|Exon_9	0	+	47	178
chr1	204931210	204931311	GeneC|Exon_9	0	+	48	179
chr1	204931210	204931311	GeneC|Exon_9	0	+	49	179
chr1	204931210	204931311	GeneC|Exon_9	0	+	50	179
chr1	204931210	204931311	GeneC|Exon_9	0	+	51	176
chr1	204931210	204931311	GeneC|Exon_9	0	+	52	178
chr1	204931210	204931311	GeneC|Exon_9	0	+	53	177
chr1	204931210	204931311	GeneC|Exon_9	0	+	54	176
chr1	204931210	204931311	GeneC|Exon_9	0	+	55	175
chr1	204931210	204931311	GeneC|Exon_9	0	+	56	175
chr1	204931210	204931311	GeneC|Exon_9	0	+	57	176
chr1	204931210	204931311	GeneC|Exon_9	0	+	58	175
chr1	204931210	204931311	GeneC|Exon_9	0	+	59	173
chr1	204931210	204931311	GeneC|Exon_9	0	+	60	173
chr1	204931210	204931311	GeneC|Exon_9	0	+	61	171
chr1	204931210	204931311	GeneC|Exon_9	0	+	62	171
chr1	204931210	204931311	GeneC|Exon_9	0	+	63	168
chr1	204931210	204931311	GeneC|Exon_9	0	+	64	169
chr1	204931210	204931311	GeneC|Exon_9	0	+	65	170
chr1	204931210	204931311	GeneC|Exon_9	0	+	66	170
chr1	204931210	204931311	GeneC|Exon_9	0	+	67	169
chr1	204931210	204931311	GeneC|Exon_9	0	+	68	167
chr1	204931210	204931311	GeneC|Exon_9	0	+	69	168
chr1	204931210	204931311	GeneC|Exon_9	0	+	70	167
chr1	204931210	204931311	GeneC|Exon_9	0	+	71	166
chr1	204931210	204931311	GeneC|Exon_9	0	+	72	166
chr1	204931210	204931311	GeneC|Exon_9	0	+	73	164
chr1	204931210	204931311	GeneC|Exon_9	0	+	74	163
chr1	204931210	204931311	GeneC|Exon_9	0	+	75	161
chr1	204931210	204931311	GeneC|Exon_9	0	+	76	159
chr1	204931210	204931311	GeneC|Exon_9	0	+	77	158
chr1	204931210	204931311	GeneC|Exon_9	0	+	78	156
chr1	204931210	204931311	GeneC|Exon_9	0	+	79	154
chr1	204931210	204931311	GeneC|Exon_9	0	+	80	153
chr1	204931210	204931311	GeneC|Exon_9	0	+	81	152
chr1	204931210	204931311	GeneC|Exon_9	0	+	82	152
chr1	204931210	204931311	GeneC|Exon_9	0	+	83	150
chr1	204931210	204931311	GeneC|Exon_9	0	+	84	147
chr1	204931210	204931311	GeneC|Exon_9	0	+	85	146
chr1	204931210	204931311	GeneC|Exon_9	0	+	86	146
chr1	204931210	204931311	GeneC|Exon_9	0	+	87	145
chr1	204931210	204931311	GeneC|Exon_9	0	+	88	148
chr1	204931210	204931311	GeneC|Exon_9	0	+	89	146
chr1	204931210	204931311	GeneC|Exon_9	0	+	90	142
chr1	204931210	204931311	GeneC|Exon_9	0	+	91	140
chr1	204931210	204931311	GeneC|Exon_9	0	+	92	140
chr1	204931210	204931311	GeneC|Exon_9	0	+	93	139
chr1	204931210	204931311	GeneC|Exon_9	0	+	94	137
chr1	204931210	204931311	GeneC|Exon_9	0	+	95	135
chr1	204931210	204931311	GeneC|Exon_9	0	+	96	134
chr1	204931210	204931311	GeneC|Exon_9	0	+	97	134
chr1	204931210	204931311	GeneC|Exon_9	0	+	98	136
chr1	204931210	204931311	GeneC|Exon_9	0	+	99	136
chr1	204931210	204931311	GeneC|Exon_9	0	+	100	136
chr1	204931210	204931311	GeneC|Exon_9	0	+	101	134
chr1	204937351	204937513	GeneC|Exon_10	0	+	1	152
chr1	204937351	204937513	GeneC|Exon_10	0	+	2	153
chr1	204937351	204937513	GeneC|Exon_10	0	+	3	153
chr1	204937351	204937513	GeneC|Exon_10	0	+	4	152
chr1	204937351	204937513	GeneC|Exon_10	0	+	5	156
chr1	204937351	204937513	GeneC|Exon_10	0	+	6	156
chr1	204937351	204937513	GeneC|Exon_10	0	+	7	156
chr1	204937351	204937513	GeneC|Exon_10	0	+	8	157
chr1	204937351	204937513	GeneC|Exon_10	0	+	9	160
chr1	204937351	204937513	GeneC|Exon_10	0	+	10	161
chr1	204937351	204937513	GeneC|Exon_10	0	+	11	161
chr1	204937351	204937513	GeneC|Exon_10	0	+	12	163
chr1	204937351	204937513	GeneC|Exon_10	0	+	13	164
chr1	204937351	204937513	GeneC|Exon_10	0	+	14	166
chr1	204937351	204937513	GeneC|Exon_10	0	+	15	165
chr1	204937351	204937513	GeneC|Exon_10	0	+	16	166
chr1	204937351	204937513	GeneC|Exon_10	0	+	17	167
chr1	204937351	204937513	GeneC|Exon_10	0	+	18	165
chr1	204937351	204937513	GeneC|Exon_10	0	+	19	166
chr1	204937351	204937513	GeneC|Exon_10	0	+	20	167
chr1	204937351	204937513	GeneC|Exon_10	0	+	21	168
chr1	204937351	204937513	GeneC|Exon_10	0	+	22	166
chr1	204937351	204937513	GeneC|Exon_10	0	+	23	168
chr1	204937351	204937513	GeneC|Exon_10	0	+	24	169
chr1	204937351	204937513	GeneC|Exon_10	0	+	25	172
chr1	204937351	204937513	GeneC|Exon_10	0	+	26	171
chr1	204937351	204937513	GeneC|Exon_10	0	+	27	172
chr1	204937351	204937513	GeneC|Exon_10	0	+	28	173
chr1	204937351	204937513	GeneC|Exon_10	0	+	29	172
chr1	204937351	204937513	GeneC|Exon_10	0	+	30	173
chr1	204937351	204937513	GeneC|Exon_10	0	+	31	176
chr1	204937351	204937513	GeneC|Exon_10	0	+	32	175
chr1	204937351	204937513	GeneC|Exon_10	0	+	33	172
chr1	204937351	204937513	GeneC|Exon_10	0	+	34	172
chr1	204937351	204937513	GeneC|Exon_10	0	+	35	171
chr1	204937351	204937513	GeneC|Exon_10	0	+	36	173
chr1	204937351	204937513	GeneC|Exon_10	0	+	37	176
chr1	204937351	204937513	GeneC|Exon_10	0	+	38	176
chr1	204937351	204937513	GeneC|Exon_10	0	+	39	180
chr1	204937351	204937513	GeneC|Exon_10	0	+	40	179
chr1	204937351	204937513	GeneC|Exon_10	0	+	41	179
chr1	204937351	204937513	GeneC|Exon_10	0	+	42	178
chr1	204937351	204937513	GeneC|Exon_10	0	+	43	177
chr1	204937351	204937513	GeneC|Exon_10	0	+	44	177
chr1	204937351	204937513	GeneC|Exon_10	0	+	45	175
chr1	204937351	204937513	GeneC|Exon_10	0	+	46	175
chr1	204937351	204937513	GeneC|Exon_10	0	+	47	176
chr1	204937351	204937513	GeneC|Exon_10	0	+	48	176
chr1	204937351	204937513	GeneC|Exon_10	0	+	49	176
chr1	204937351	204937513	GeneC|Exon_10	0	+	50	177
chr1	204937351	204937513	GeneC|Exon_10	0	+	51	178
chr1	204937351	204937513	GeneC|Exon_10	0	+	52	179
chr1	204937351	204937513	GeneC|Exon_10	0	+	53	178
chr1	204937351	204937513	GeneC|Exon_10	0	+	54	177
chr1	204937351	204937513	GeneC|Exon_10	0	+	55	178
chr1	204937351	204937513	GeneC|Exon_10	0	+	56	179
chr1	204937351	204937513	GeneC|Exon_10	0	+	57	180
chr1	204937351	204937513	GeneC|Exon_10	0	+	58	181
chr1	204937351	204937513	GeneC|Exon_10	0	+	59	181
chr1	204937351	204937513	GeneC|Exon_10	0	+	60	181
chr1	204937351	204937513	GeneC|Exon_10	0	+	61	182
chr1	204937351	204937513	GeneC|Exon_10	0	+	62	180
chr1	204937351	204937513	GeneC|Exon_10	0	+	63	181
chr1	204937351	204937513	GeneC|Exon_10	0	+	64	183
chr1	204937351	204937513	GeneC|Exon_10	0	+	65	184
chr1	204937351	204937513	GeneC|Exon_10	0	+	66	182
chr1	204937351	204937513	GeneC|Exon_10	0	+	67	184
chr1	204937351	204937513	GeneC|Exon_10	0	+	68	184
chr1	204937351	204937513	GeneC|Exon_10	0	+	69	184
chr1	204937351	204937513	GeneC|Exon_10	0	+	70	186
chr1	204937351	204937513	GeneC|Exon_10	0	+	71	186
chr1	204937351	204937513	GeneC|Exon_10	0	+	72	184
chr1	204937351	204937513	GeneC|Exon_10	0	+	73	185
chr1	204937351	204937513	GeneC|Exon_10	0	+	74	186
chr1	204937351	204937513	GeneC|Exon_10	0	+	75	190
chr1	204937351	204937513	GeneC|Exon_10	0	+	76	188
chr1	204937351	204937513	GeneC|Exon_10	0	+	77	191
chr1	204937351	204937513	GeneC|Exon_10	0	+	78	190
chr1	204937351	204937513	GeneC|Exon_10	0	+	79	188
chr1	204937351	204937513	GeneC|Exon_10	0	+	80	189
chr1	204937351	204937513	GeneC|Exon_10	0	+	81	189
chr1	204937351	204937513	GeneC|Exon_10	0	+	82	188
chr1	204937351	204937513	GeneC|Exon_10	0	+	83	184
chr1	204937351	204937513	GeneC|Exon_10	0	+	84	183
chr1	204937351	204937513	GeneC|Exon_10	0	+	85	182
chr1	204937351	204937513	GeneC|Exon_10	0	+	86	182
chr1	204937351	204937513	GeneC|Exon_10	0	+	87	181
chr1	204937351	204937513	GeneC|Exon_10	0	+	88	181
chr1	204937351	204937513	GeneC|Exon_10	0	+	89	182
chr1	204937351	204937513	GeneC|Exon_10	0	+	90	182
chr1	204937351	204937513	GeneC|Exon_10	0	+	91	181
chr1	204937351	204937513	GeneC|Exon_10	0	+	92	180
chr1	204937351	204937513	GeneC|Exon_10	0	+	93	183
chr1	204937351	204937513	GeneC|Exon_10	0	+	94	183
chr1	204937351	204937513	GeneC|Exon_10	0	+	95	183
chr1	204937351	204937513	GeneC|Exon_10	0	+	96	180
chr1	204937351	204937513	GeneC|Exon_10	0	+	97	180
chr1	204937351	204937513	GeneC|Exon_10	0	+	98	179
chr1	204937351	204937513	GeneC|Exon_10	0	+	99	178
chr1	204937351	204937513	GeneC|Exon_10	0	+	100	178
chr1	204937351	204937513	GeneC|Exon_10	0	+	101	179
chr1	204937351	204937513	GeneC|Exon_10	0	+	102	181
chr1	204937351	204937513	GeneC|Exon_10	0	+	103	182
chr1	204937351	204937513	GeneC|Exon_10	0	+	104	183
chr1	204937351	204937513	GeneC|Exon_10	0	+	105	182
chr1	204937351	204937513	GeneC|Exon_10	0	+	106	182
chr1	204937351	204937513	GeneC|Exon_10	0	+	107	182
chr1	204937351	204937513	GeneC|Exon_10	0	+	108	183
chr1	204937351	204937513	GeneC|Exon_10	0	+	109	183
chr1	204937351	204937513	GeneC|Exon_10	0	+	110	182
chr1	204937351	204937513	GeneC|Exon_10	0	+	111	182
chr1	204937351	204937513	GeneC|Exon_10	0	+	112	182
chr1	204937351	204937513	GeneC|Exon_10	0	+	113	181
chr1	204937351	204937513	GeneC|Exon_10	0	+	114	178
chr1	204937351	204937513	GeneC|Exon_10	0	+	115	179
chr1	204937351	204937513	GeneC|Exon_10	0	+	116	181
chr1	204937351	204937513	GeneC|Exon_10	0	+	117	182
chr1	204937351	204937513	GeneC|Exon_10	0	+	118	183
chr1	204937351	204937513	GeneC|Exon_10	0	+	119	183
chr1	204937351	204937513	GeneC|Exon_10	0	+	120	183
chr1	204937351	204937513	GeneC|Exon_10	0	+	121	183
chr1	204937351	204937513	GeneC|Exon_10	0	+	122	182
chr1	204937351	204937513	GeneC|Exon_10	0	+	123	180
chr1	204937351	204937513	GeneC|Exon_10	0	+	124	182
chr1	204937351	204937513	GeneC|Exon_10	0	+	125	181
chr1	204937351	204937513	GeneC|Exon_10	0	+	126	181
chr1	204937351	204937513	GeneC|Exon_10	0	+	127	180
chr1	204937351	204937513	GeneC|Exon_10	0	+	128	181
chr1	204937351	204937513	GeneC|Exon_10	0	+	129	184
chr1	204937351	204937513	GeneC|Exon_10	0	+	130	183
chr1	204937351	204937513	GeneC|Exon_10	0	+	131	187
chr1	204937351	204937513	GeneC|Exon_10	0	+	132	187
chr1	204937351	204937513	GeneC|Exon_10	0	+	133	185
chr1	204937351	204937513	GeneC|Exon_10	0	+	134	185
chr1	204937351	204937513	GeneC|Exon_10	0	+	135	186
chr1	204937351	204937513	GeneC|Exon_10	0	+	136	185
chr1	204937351	204937513	GeneC|Exon_10	0	+	137	184
chr1	204937351	204937513	GeneC|Exon_10	0	+	138	183
chr1	204937351	204937513	GeneC|Exon_10	0	+	139	182
chr1	204937351	204937513	GeneC|Exon_10	0	+	140	182
[truncated: 156,337 more rows]
