# Supplementary material for: A Robust Protocol to Increase NimbleGen SeqCap EZ Multiplexing Capacity to 96 Samples
Source: PLoS One. 2015 Apr 14;10(4):e0123872. doi: 10.1371/journal.pone.0123872 (PMC4397063; doi:10.1371/journal.pone.0123872)
Supplement: S1 Dataset — (GZ) [file pone.0123872.s005.gz › Raw_Data/sampleL/sampleL.BaseCoverage.txt]

chr1	67861445	67861595	GeneS|SNP_2	0	+	1	221
chr1	67861445	67861595	GeneS|SNP_2	0	+	2	221
chr1	67861445	67861595	GeneS|SNP_2	0	+	3	221
chr1	67861445	67861595	GeneS|SNP_2	0	+	4	224
chr1	67861445	67861595	GeneS|SNP_2	0	+	5	224
chr1	67861445	67861595	GeneS|SNP_2	0	+	6	224
chr1	67861445	67861595	GeneS|SNP_2	0	+	7	225
chr1	67861445	67861595	GeneS|SNP_2	0	+	8	225
chr1	67861445	67861595	GeneS|SNP_2	0	+	9	227
chr1	67861445	67861595	GeneS|SNP_2	0	+	10	228
chr1	67861445	67861595	GeneS|SNP_2	0	+	11	227
chr1	67861445	67861595	GeneS|SNP_2	0	+	12	229
chr1	67861445	67861595	GeneS|SNP_2	0	+	13	230
chr1	67861445	67861595	GeneS|SNP_2	0	+	14	232
chr1	67861445	67861595	GeneS|SNP_2	0	+	15	233
chr1	67861445	67861595	GeneS|SNP_2	0	+	16	235
chr1	67861445	67861595	GeneS|SNP_2	0	+	17	235
chr1	67861445	67861595	GeneS|SNP_2	0	+	18	236
chr1	67861445	67861595	GeneS|SNP_2	0	+	19	232
chr1	67861445	67861595	GeneS|SNP_2	0	+	20	233
chr1	67861445	67861595	GeneS|SNP_2	0	+	21	234
chr1	67861445	67861595	GeneS|SNP_2	0	+	22	236
chr1	67861445	67861595	GeneS|SNP_2	0	+	23	236
chr1	67861445	67861595	GeneS|SNP_2	0	+	24	241
chr1	67861445	67861595	GeneS|SNP_2	0	+	25	246
chr1	67861445	67861595	GeneS|SNP_2	0	+	26	247
chr1	67861445	67861595	GeneS|SNP_2	0	+	27	246
chr1	67861445	67861595	GeneS|SNP_2	0	+	28	246
chr1	67861445	67861595	GeneS|SNP_2	0	+	29	244
chr1	67861445	67861595	GeneS|SNP_2	0	+	30	245
chr1	67861445	67861595	GeneS|SNP_2	0	+	31	244
chr1	67861445	67861595	GeneS|SNP_2	0	+	32	245
chr1	67861445	67861595	GeneS|SNP_2	0	+	33	247
chr1	67861445	67861595	GeneS|SNP_2	0	+	34	252
chr1	67861445	67861595	GeneS|SNP_2	0	+	35	257
chr1	67861445	67861595	GeneS|SNP_2	0	+	36	260
chr1	67861445	67861595	GeneS|SNP_2	0	+	37	259
chr1	67861445	67861595	GeneS|SNP_2	0	+	38	259
chr1	67861445	67861595	GeneS|SNP_2	0	+	39	262
chr1	67861445	67861595	GeneS|SNP_2	0	+	40	263
chr1	67861445	67861595	GeneS|SNP_2	0	+	41	261
chr1	67861445	67861595	GeneS|SNP_2	0	+	42	262
chr1	67861445	67861595	GeneS|SNP_2	0	+	43	261
chr1	67861445	67861595	GeneS|SNP_2	0	+	44	261
chr1	67861445	67861595	GeneS|SNP_2	0	+	45	262
chr1	67861445	67861595	GeneS|SNP_2	0	+	46	264
chr1	67861445	67861595	GeneS|SNP_2	0	+	47	265
chr1	67861445	67861595	GeneS|SNP_2	0	+	48	267
chr1	67861445	67861595	GeneS|SNP_2	0	+	49	265
chr1	67861445	67861595	GeneS|SNP_2	0	+	50	264
chr1	67861445	67861595	GeneS|SNP_2	0	+	51	265
chr1	67861445	67861595	GeneS|SNP_2	0	+	52	261
chr1	67861445	67861595	GeneS|SNP_2	0	+	53	257
chr1	67861445	67861595	GeneS|SNP_2	0	+	54	256
chr1	67861445	67861595	GeneS|SNP_2	0	+	55	261
chr1	67861445	67861595	GeneS|SNP_2	0	+	56	263
chr1	67861445	67861595	GeneS|SNP_2	0	+	57	262
chr1	67861445	67861595	GeneS|SNP_2	0	+	58	262
chr1	67861445	67861595	GeneS|SNP_2	0	+	59	263
chr1	67861445	67861595	GeneS|SNP_2	0	+	60	263
chr1	67861445	67861595	GeneS|SNP_2	0	+	61	261
chr1	67861445	67861595	GeneS|SNP_2	0	+	62	260
chr1	67861445	67861595	GeneS|SNP_2	0	+	63	258
chr1	67861445	67861595	GeneS|SNP_2	0	+	64	256
chr1	67861445	67861595	GeneS|SNP_2	0	+	65	255
chr1	67861445	67861595	GeneS|SNP_2	0	+	66	257
chr1	67861445	67861595	GeneS|SNP_2	0	+	67	260
chr1	67861445	67861595	GeneS|SNP_2	0	+	68	260
chr1	67861445	67861595	GeneS|SNP_2	0	+	69	259
chr1	67861445	67861595	GeneS|SNP_2	0	+	70	262
chr1	67861445	67861595	GeneS|SNP_2	0	+	71	262
chr1	67861445	67861595	GeneS|SNP_2	0	+	72	260
chr1	67861445	67861595	GeneS|SNP_2	0	+	73	258
chr1	67861445	67861595	GeneS|SNP_2	0	+	74	257
chr1	67861445	67861595	GeneS|SNP_2	0	+	75	256
chr1	67861445	67861595	GeneS|SNP_2	0	+	76	256
chr1	67861445	67861595	GeneS|SNP_2	0	+	77	259
chr1	67861445	67861595	GeneS|SNP_2	0	+	78	260
chr1	67861445	67861595	GeneS|SNP_2	0	+	79	257
chr1	67861445	67861595	GeneS|SNP_2	0	+	80	257
chr1	67861445	67861595	GeneS|SNP_2	0	+	81	259
chr1	67861445	67861595	GeneS|SNP_2	0	+	82	262
chr1	67861445	67861595	GeneS|SNP_2	0	+	83	262
chr1	67861445	67861595	GeneS|SNP_2	0	+	84	262
chr1	67861445	67861595	GeneS|SNP_2	0	+	85	264
chr1	67861445	67861595	GeneS|SNP_2	0	+	86	263
chr1	67861445	67861595	GeneS|SNP_2	0	+	87	265
chr1	67861445	67861595	GeneS|SNP_2	0	+	88	266
chr1	67861445	67861595	GeneS|SNP_2	0	+	89	264
chr1	67861445	67861595	GeneS|SNP_2	0	+	90	263
chr1	67861445	67861595	GeneS|SNP_2	0	+	91	264
chr1	67861445	67861595	GeneS|SNP_2	0	+	92	260
chr1	67861445	67861595	GeneS|SNP_2	0	+	93	263
chr1	67861445	67861595	GeneS|SNP_2	0	+	94	263
chr1	67861445	67861595	GeneS|SNP_2	0	+	95	261
chr1	67861445	67861595	GeneS|SNP_2	0	+	96	260
chr1	67861445	67861595	GeneS|SNP_2	0	+	97	260
chr1	67861445	67861595	GeneS|SNP_2	0	+	98	260
chr1	67861445	67861595	GeneS|SNP_2	0	+	99	259
chr1	67861445	67861595	GeneS|SNP_2	0	+	100	256
chr1	67861445	67861595	GeneS|SNP_2	0	+	101	254
chr1	67861445	67861595	GeneS|SNP_2	0	+	102	254
chr1	67861445	67861595	GeneS|SNP_2	0	+	103	249
chr1	67861445	67861595	GeneS|SNP_2	0	+	104	246
chr1	67861445	67861595	GeneS|SNP_2	0	+	105	246
chr1	67861445	67861595	GeneS|SNP_2	0	+	106	248
chr1	67861445	67861595	GeneS|SNP_2	0	+	107	248
chr1	67861445	67861595	GeneS|SNP_2	0	+	108	247
chr1	67861445	67861595	GeneS|SNP_2	0	+	109	247
chr1	67861445	67861595	GeneS|SNP_2	0	+	110	246
chr1	67861445	67861595	GeneS|SNP_2	0	+	111	246
chr1	67861445	67861595	GeneS|SNP_2	0	+	112	245
chr1	67861445	67861595	GeneS|SNP_2	0	+	113	245
chr1	67861445	67861595	GeneS|SNP_2	0	+	114	247
chr1	67861445	67861595	GeneS|SNP_2	0	+	115	248
chr1	67861445	67861595	GeneS|SNP_2	0	+	116	246
chr1	67861445	67861595	GeneS|SNP_2	0	+	117	245
chr1	67861445	67861595	GeneS|SNP_2	0	+	118	244
chr1	67861445	67861595	GeneS|SNP_2	0	+	119	245
chr1	67861445	67861595	GeneS|SNP_2	0	+	120	245
chr1	67861445	67861595	GeneS|SNP_2	0	+	121	248
chr1	67861445	67861595	GeneS|SNP_2	0	+	122	247
chr1	67861445	67861595	GeneS|SNP_2	0	+	123	243
chr1	67861445	67861595	GeneS|SNP_2	0	+	124	241
chr1	67861445	67861595	GeneS|SNP_2	0	+	125	242
chr1	67861445	67861595	GeneS|SNP_2	0	+	126	243
chr1	67861445	67861595	GeneS|SNP_2	0	+	127	241
chr1	67861445	67861595	GeneS|SNP_2	0	+	128	242
chr1	67861445	67861595	GeneS|SNP_2	0	+	129	242
chr1	67861445	67861595	GeneS|SNP_2	0	+	130	239
chr1	67861445	67861595	GeneS|SNP_2	0	+	131	239
chr1	67861445	67861595	GeneS|SNP_2	0	+	132	242
chr1	67861445	67861595	GeneS|SNP_2	0	+	133	241
chr1	67861445	67861595	GeneS|SNP_2	0	+	134	239
chr1	67861445	67861595	GeneS|SNP_2	0	+	135	241
chr1	67861445	67861595	GeneS|SNP_2	0	+	136	242
chr1	67861445	67861595	GeneS|SNP_2	0	+	137	244
chr1	67861445	67861595	GeneS|SNP_2	0	+	138	245
chr1	67861445	67861595	GeneS|SNP_2	0	+	139	245
chr1	67861445	67861595	GeneS|SNP_2	0	+	140	243
chr1	67861445	67861595	GeneS|SNP_2	0	+	141	240
chr1	67861445	67861595	GeneS|SNP_2	0	+	142	241
chr1	67861445	67861595	GeneS|SNP_2	0	+	143	241
chr1	67861445	67861595	GeneS|SNP_2	0	+	144	238
chr1	67861445	67861595	GeneS|SNP_2	0	+	145	238
chr1	67861445	67861595	GeneS|SNP_2	0	+	146	237
chr1	67861445	67861595	GeneS|SNP_2	0	+	147	236
chr1	67861445	67861595	GeneS|SNP_2	0	+	148	237
chr1	67861445	67861595	GeneS|SNP_2	0	+	149	237
chr1	67861445	67861595	GeneS|SNP_2	0	+	150	237
chr1	179520431	179520581	GeneS|SNP_1	0	+	1	270
chr1	179520431	179520581	GeneS|SNP_1	0	+	2	270
chr1	179520431	179520581	GeneS|SNP_1	0	+	3	271
chr1	179520431	179520581	GeneS|SNP_1	0	+	4	274
chr1	179520431	179520581	GeneS|SNP_1	0	+	5	272
chr1	179520431	179520581	GeneS|SNP_1	0	+	6	272
chr1	179520431	179520581	GeneS|SNP_1	0	+	7	273
chr1	179520431	179520581	GeneS|SNP_1	0	+	8	273
chr1	179520431	179520581	GeneS|SNP_1	0	+	9	274
chr1	179520431	179520581	GeneS|SNP_1	0	+	10	278
chr1	179520431	179520581	GeneS|SNP_1	0	+	11	278
chr1	179520431	179520581	GeneS|SNP_1	0	+	12	280
chr1	179520431	179520581	GeneS|SNP_1	0	+	13	281
chr1	179520431	179520581	GeneS|SNP_1	0	+	14	280
chr1	179520431	179520581	GeneS|SNP_1	0	+	15	279
chr1	179520431	179520581	GeneS|SNP_1	0	+	16	285
chr1	179520431	179520581	GeneS|SNP_1	0	+	17	287
chr1	179520431	179520581	GeneS|SNP_1	0	+	18	286
chr1	179520431	179520581	GeneS|SNP_1	0	+	19	283
chr1	179520431	179520581	GeneS|SNP_1	0	+	20	282
chr1	179520431	179520581	GeneS|SNP_1	0	+	21	281
chr1	179520431	179520581	GeneS|SNP_1	0	+	22	282
chr1	179520431	179520581	GeneS|SNP_1	0	+	23	287
chr1	179520431	179520581	GeneS|SNP_1	0	+	24	287
chr1	179520431	179520581	GeneS|SNP_1	0	+	25	285
chr1	179520431	179520581	GeneS|SNP_1	0	+	26	286
chr1	179520431	179520581	GeneS|SNP_1	0	+	27	284
chr1	179520431	179520581	GeneS|SNP_1	0	+	28	285
chr1	179520431	179520581	GeneS|SNP_1	0	+	29	284
chr1	179520431	179520581	GeneS|SNP_1	0	+	30	284
chr1	179520431	179520581	GeneS|SNP_1	0	+	31	283
chr1	179520431	179520581	GeneS|SNP_1	0	+	32	285
chr1	179520431	179520581	GeneS|SNP_1	0	+	33	285
chr1	179520431	179520581	GeneS|SNP_1	0	+	34	287
chr1	179520431	179520581	GeneS|SNP_1	0	+	35	287
chr1	179520431	179520581	GeneS|SNP_1	0	+	36	285
chr1	179520431	179520581	GeneS|SNP_1	0	+	37	289
chr1	179520431	179520581	GeneS|SNP_1	0	+	38	289
chr1	179520431	179520581	GeneS|SNP_1	0	+	39	289
chr1	179520431	179520581	GeneS|SNP_1	0	+	40	286
chr1	179520431	179520581	GeneS|SNP_1	0	+	41	282
chr1	179520431	179520581	GeneS|SNP_1	0	+	42	280
chr1	179520431	179520581	GeneS|SNP_1	0	+	43	279
chr1	179520431	179520581	GeneS|SNP_1	0	+	44	280
chr1	179520431	179520581	GeneS|SNP_1	0	+	45	280
chr1	179520431	179520581	GeneS|SNP_1	0	+	46	282
chr1	179520431	179520581	GeneS|SNP_1	0	+	47	282
chr1	179520431	179520581	GeneS|SNP_1	0	+	48	285
chr1	179520431	179520581	GeneS|SNP_1	0	+	49	287
chr1	179520431	179520581	GeneS|SNP_1	0	+	50	285
chr1	179520431	179520581	GeneS|SNP_1	0	+	51	286
chr1	179520431	179520581	GeneS|SNP_1	0	+	52	283
chr1	179520431	179520581	GeneS|SNP_1	0	+	53	280
chr1	179520431	179520581	GeneS|SNP_1	0	+	54	281
chr1	179520431	179520581	GeneS|SNP_1	0	+	55	280
chr1	179520431	179520581	GeneS|SNP_1	0	+	56	281
chr1	179520431	179520581	GeneS|SNP_1	0	+	57	282
chr1	179520431	179520581	GeneS|SNP_1	0	+	58	281
chr1	179520431	179520581	GeneS|SNP_1	0	+	59	279
chr1	179520431	179520581	GeneS|SNP_1	0	+	60	277
chr1	179520431	179520581	GeneS|SNP_1	0	+	61	271
chr1	179520431	179520581	GeneS|SNP_1	0	+	62	272
chr1	179520431	179520581	GeneS|SNP_1	0	+	63	269
chr1	179520431	179520581	GeneS|SNP_1	0	+	64	269
chr1	179520431	179520581	GeneS|SNP_1	0	+	65	271
chr1	179520431	179520581	GeneS|SNP_1	0	+	66	273
chr1	179520431	179520581	GeneS|SNP_1	0	+	67	272
chr1	179520431	179520581	GeneS|SNP_1	0	+	68	273
chr1	179520431	179520581	GeneS|SNP_1	0	+	69	271
chr1	179520431	179520581	GeneS|SNP_1	0	+	70	271
chr1	179520431	179520581	GeneS|SNP_1	0	+	71	271
chr1	179520431	179520581	GeneS|SNP_1	0	+	72	272
chr1	179520431	179520581	GeneS|SNP_1	0	+	73	275
chr1	179520431	179520581	GeneS|SNP_1	0	+	74	275
chr1	179520431	179520581	GeneS|SNP_1	0	+	75	271
chr1	179520431	179520581	GeneS|SNP_1	0	+	76	270
chr1	179520431	179520581	GeneS|SNP_1	0	+	77	271
chr1	179520431	179520581	GeneS|SNP_1	0	+	78	271
chr1	179520431	179520581	GeneS|SNP_1	0	+	79	271
chr1	179520431	179520581	GeneS|SNP_1	0	+	80	270
chr1	179520431	179520581	GeneS|SNP_1	0	+	81	269
chr1	179520431	179520581	GeneS|SNP_1	0	+	82	268
chr1	179520431	179520581	GeneS|SNP_1	0	+	83	267
chr1	179520431	179520581	GeneS|SNP_1	0	+	84	266
chr1	179520431	179520581	GeneS|SNP_1	0	+	85	266
chr1	179520431	179520581	GeneS|SNP_1	0	+	86	264
chr1	179520431	179520581	GeneS|SNP_1	0	+	87	267
chr1	179520431	179520581	GeneS|SNP_1	0	+	88	265
chr1	179520431	179520581	GeneS|SNP_1	0	+	89	264
chr1	179520431	179520581	GeneS|SNP_1	0	+	90	264
chr1	179520431	179520581	GeneS|SNP_1	0	+	91	264
chr1	179520431	179520581	GeneS|SNP_1	0	+	92	265
chr1	179520431	179520581	GeneS|SNP_1	0	+	93	263
chr1	179520431	179520581	GeneS|SNP_1	0	+	94	264
chr1	179520431	179520581	GeneS|SNP_1	0	+	95	261
chr1	179520431	179520581	GeneS|SNP_1	0	+	96	264
chr1	179520431	179520581	GeneS|SNP_1	0	+	97	261
chr1	179520431	179520581	GeneS|SNP_1	0	+	98	262
chr1	179520431	179520581	GeneS|SNP_1	0	+	99	262
chr1	179520431	179520581	GeneS|SNP_1	0	+	100	262
chr1	179520431	179520581	GeneS|SNP_1	0	+	101	262
chr1	179520431	179520581	GeneS|SNP_1	0	+	102	260
chr1	179520431	179520581	GeneS|SNP_1	0	+	103	256
chr1	179520431	179520581	GeneS|SNP_1	0	+	104	256
chr1	179520431	179520581	GeneS|SNP_1	0	+	105	258
chr1	179520431	179520581	GeneS|SNP_1	0	+	106	255
chr1	179520431	179520581	GeneS|SNP_1	0	+	107	252
chr1	179520431	179520581	GeneS|SNP_1	0	+	108	253
chr1	179520431	179520581	GeneS|SNP_1	0	+	109	254
chr1	179520431	179520581	GeneS|SNP_1	0	+	110	252
chr1	179520431	179520581	GeneS|SNP_1	0	+	111	252
chr1	179520431	179520581	GeneS|SNP_1	0	+	112	254
chr1	179520431	179520581	GeneS|SNP_1	0	+	113	255
chr1	179520431	179520581	GeneS|SNP_1	0	+	114	251
chr1	179520431	179520581	GeneS|SNP_1	0	+	115	251
chr1	179520431	179520581	GeneS|SNP_1	0	+	116	251
chr1	179520431	179520581	GeneS|SNP_1	0	+	117	249
chr1	179520431	179520581	GeneS|SNP_1	0	+	118	247
chr1	179520431	179520581	GeneS|SNP_1	0	+	119	248
chr1	179520431	179520581	GeneS|SNP_1	0	+	120	246
chr1	179520431	179520581	GeneS|SNP_1	0	+	121	244
chr1	179520431	179520581	GeneS|SNP_1	0	+	122	244
chr1	179520431	179520581	GeneS|SNP_1	0	+	123	244
chr1	179520431	179520581	GeneS|SNP_1	0	+	124	244
chr1	179520431	179520581	GeneS|SNP_1	0	+	125	241
chr1	179520431	179520581	GeneS|SNP_1	0	+	126	242
chr1	179520431	179520581	GeneS|SNP_1	0	+	127	242
chr1	179520431	179520581	GeneS|SNP_1	0	+	128	244
chr1	179520431	179520581	GeneS|SNP_1	0	+	129	243
chr1	179520431	179520581	GeneS|SNP_1	0	+	130	238
chr1	179520431	179520581	GeneS|SNP_1	0	+	131	236
chr1	179520431	179520581	GeneS|SNP_1	0	+	132	232
chr1	179520431	179520581	GeneS|SNP_1	0	+	133	231
chr1	179520431	179520581	GeneS|SNP_1	0	+	134	229
chr1	179520431	179520581	GeneS|SNP_1	0	+	135	229
chr1	179520431	179520581	GeneS|SNP_1	0	+	136	229
chr1	179520431	179520581	GeneS|SNP_1	0	+	137	231
chr1	179520431	179520581	GeneS|SNP_1	0	+	138	231
chr1	179520431	179520581	GeneS|SNP_1	0	+	139	228
chr1	179520431	179520581	GeneS|SNP_1	0	+	140	229
chr1	179520431	179520581	GeneS|SNP_1	0	+	141	229
chr1	179520431	179520581	GeneS|SNP_1	0	+	142	227
chr1	179520431	179520581	GeneS|SNP_1	0	+	143	225
chr1	179520431	179520581	GeneS|SNP_1	0	+	144	226
chr1	179520431	179520581	GeneS|SNP_1	0	+	145	229
chr1	179520431	179520581	GeneS|SNP_1	0	+	146	230
chr1	179520431	179520581	GeneS|SNP_1	0	+	147	230
chr1	179520431	179520581	GeneS|SNP_1	0	+	148	231
chr1	179520431	179520581	GeneS|SNP_1	0	+	149	228
chr1	179520431	179520581	GeneS|SNP_1	0	+	150	225
chr1	204797731	204797935	GeneC|Exon_1	0	+	1	13
chr1	204797731	204797935	GeneC|Exon_1	0	+	2	13
chr1	204797731	204797935	GeneC|Exon_1	0	+	3	14
chr1	204797731	204797935	GeneC|Exon_1	0	+	4	15
chr1	204797731	204797935	GeneC|Exon_1	0	+	5	15
chr1	204797731	204797935	GeneC|Exon_1	0	+	6	15
chr1	204797731	204797935	GeneC|Exon_1	0	+	7	15
chr1	204797731	204797935	GeneC|Exon_1	0	+	8	16
chr1	204797731	204797935	GeneC|Exon_1	0	+	9	16
chr1	204797731	204797935	GeneC|Exon_1	0	+	10	16
chr1	204797731	204797935	GeneC|Exon_1	0	+	11	17
chr1	204797731	204797935	GeneC|Exon_1	0	+	12	17
chr1	204797731	204797935	GeneC|Exon_1	0	+	13	17
chr1	204797731	204797935	GeneC|Exon_1	0	+	14	17
chr1	204797731	204797935	GeneC|Exon_1	0	+	15	17
chr1	204797731	204797935	GeneC|Exon_1	0	+	16	17
chr1	204797731	204797935	GeneC|Exon_1	0	+	17	17
chr1	204797731	204797935	GeneC|Exon_1	0	+	18	17
chr1	204797731	204797935	GeneC|Exon_1	0	+	19	17
chr1	204797731	204797935	GeneC|Exon_1	0	+	20	17
chr1	204797731	204797935	GeneC|Exon_1	0	+	21	20
chr1	204797731	204797935	GeneC|Exon_1	0	+	22	21
chr1	204797731	204797935	GeneC|Exon_1	0	+	23	21
chr1	204797731	204797935	GeneC|Exon_1	0	+	24	21
chr1	204797731	204797935	GeneC|Exon_1	0	+	25	21
chr1	204797731	204797935	GeneC|Exon_1	0	+	26	21
chr1	204797731	204797935	GeneC|Exon_1	0	+	27	21
chr1	204797731	204797935	GeneC|Exon_1	0	+	28	21
chr1	204797731	204797935	GeneC|Exon_1	0	+	29	21
chr1	204797731	204797935	GeneC|Exon_1	0	+	30	22
chr1	204797731	204797935	GeneC|Exon_1	0	+	31	22
chr1	204797731	204797935	GeneC|Exon_1	0	+	32	23
chr1	204797731	204797935	GeneC|Exon_1	0	+	33	23
chr1	204797731	204797935	GeneC|Exon_1	0	+	34	25
chr1	204797731	204797935	GeneC|Exon_1	0	+	35	25
chr1	204797731	204797935	GeneC|Exon_1	0	+	36	25
chr1	204797731	204797935	GeneC|Exon_1	0	+	37	25
chr1	204797731	204797935	GeneC|Exon_1	0	+	38	26
chr1	204797731	204797935	GeneC|Exon_1	0	+	39	28
chr1	204797731	204797935	GeneC|Exon_1	0	+	40	29
chr1	204797731	204797935	GeneC|Exon_1	0	+	41	29
chr1	204797731	204797935	GeneC|Exon_1	0	+	42	30
chr1	204797731	204797935	GeneC|Exon_1	0	+	43	31
chr1	204797731	204797935	GeneC|Exon_1	0	+	44	31
chr1	204797731	204797935	GeneC|Exon_1	0	+	45	32
chr1	204797731	204797935	GeneC|Exon_1	0	+	46	34
chr1	204797731	204797935	GeneC|Exon_1	0	+	47	34
chr1	204797731	204797935	GeneC|Exon_1	0	+	48	34
chr1	204797731	204797935	GeneC|Exon_1	0	+	49	34
chr1	204797731	204797935	GeneC|Exon_1	0	+	50	35
chr1	204797731	204797935	GeneC|Exon_1	0	+	51	37
chr1	204797731	204797935	GeneC|Exon_1	0	+	52	37
chr1	204797731	204797935	GeneC|Exon_1	0	+	53	37
chr1	204797731	204797935	GeneC|Exon_1	0	+	54	37
chr1	204797731	204797935	GeneC|Exon_1	0	+	55	38
chr1	204797731	204797935	GeneC|Exon_1	0	+	56	39
chr1	204797731	204797935	GeneC|Exon_1	0	+	57	39
chr1	204797731	204797935	GeneC|Exon_1	0	+	58	40
chr1	204797731	204797935	GeneC|Exon_1	0	+	59	40
chr1	204797731	204797935	GeneC|Exon_1	0	+	60	41
chr1	204797731	204797935	GeneC|Exon_1	0	+	61	41
chr1	204797731	204797935	GeneC|Exon_1	0	+	62	42
chr1	204797731	204797935	GeneC|Exon_1	0	+	63	43
chr1	204797731	204797935	GeneC|Exon_1	0	+	64	43
chr1	204797731	204797935	GeneC|Exon_1	0	+	65	44
chr1	204797731	204797935	GeneC|Exon_1	0	+	66	44
chr1	204797731	204797935	GeneC|Exon_1	0	+	67	44
chr1	204797731	204797935	GeneC|Exon_1	0	+	68	44
chr1	204797731	204797935	GeneC|Exon_1	0	+	69	44
chr1	204797731	204797935	GeneC|Exon_1	0	+	70	44
chr1	204797731	204797935	GeneC|Exon_1	0	+	71	45
chr1	204797731	204797935	GeneC|Exon_1	0	+	72	46
chr1	204797731	204797935	GeneC|Exon_1	0	+	73	50
chr1	204797731	204797935	GeneC|Exon_1	0	+	74	50
chr1	204797731	204797935	GeneC|Exon_1	0	+	75	50
chr1	204797731	204797935	GeneC|Exon_1	0	+	76	51
chr1	204797731	204797935	GeneC|Exon_1	0	+	77	52
chr1	204797731	204797935	GeneC|Exon_1	0	+	78	54
chr1	204797731	204797935	GeneC|Exon_1	0	+	79	55
chr1	204797731	204797935	GeneC|Exon_1	0	+	80	55
chr1	204797731	204797935	GeneC|Exon_1	0	+	81	58
chr1	204797731	204797935	GeneC|Exon_1	0	+	82	59
chr1	204797731	204797935	GeneC|Exon_1	0	+	83	60
chr1	204797731	204797935	GeneC|Exon_1	0	+	84	62
chr1	204797731	204797935	GeneC|Exon_1	0	+	85	62
chr1	204797731	204797935	GeneC|Exon_1	0	+	86	61
chr1	204797731	204797935	GeneC|Exon_1	0	+	87	61
chr1	204797731	204797935	GeneC|Exon_1	0	+	88	60
chr1	204797731	204797935	GeneC|Exon_1	0	+	89	61
chr1	204797731	204797935	GeneC|Exon_1	0	+	90	62
chr1	204797731	204797935	GeneC|Exon_1	0	+	91	62
chr1	204797731	204797935	GeneC|Exon_1	0	+	92	62
chr1	204797731	204797935	GeneC|Exon_1	0	+	93	62
chr1	204797731	204797935	GeneC|Exon_1	0	+	94	63
chr1	204797731	204797935	GeneC|Exon_1	0	+	95	63
chr1	204797731	204797935	GeneC|Exon_1	0	+	96	63
chr1	204797731	204797935	GeneC|Exon_1	0	+	97	64
chr1	204797731	204797935	GeneC|Exon_1	0	+	98	64
chr1	204797731	204797935	GeneC|Exon_1	0	+	99	65
chr1	204797731	204797935	GeneC|Exon_1	0	+	100	65
chr1	204797731	204797935	GeneC|Exon_1	0	+	101	65
chr1	204797731	204797935	GeneC|Exon_1	0	+	102	65
chr1	204797731	204797935	GeneC|Exon_1	0	+	103	65
chr1	204797731	204797935	GeneC|Exon_1	0	+	104	66
chr1	204797731	204797935	GeneC|Exon_1	0	+	105	66
chr1	204797731	204797935	GeneC|Exon_1	0	+	106	65
chr1	204797731	204797935	GeneC|Exon_1	0	+	107	65
chr1	204797731	204797935	GeneC|Exon_1	0	+	108	66
chr1	204797731	204797935	GeneC|Exon_1	0	+	109	66
chr1	204797731	204797935	GeneC|Exon_1	0	+	110	67
chr1	204797731	204797935	GeneC|Exon_1	0	+	111	68
chr1	204797731	204797935	GeneC|Exon_1	0	+	112	68
chr1	204797731	204797935	GeneC|Exon_1	0	+	113	69
chr1	204797731	204797935	GeneC|Exon_1	0	+	114	69
chr1	204797731	204797935	GeneC|Exon_1	0	+	115	70
chr1	204797731	204797935	GeneC|Exon_1	0	+	116	70
chr1	204797731	204797935	GeneC|Exon_1	0	+	117	70
chr1	204797731	204797935	GeneC|Exon_1	0	+	118	71
chr1	204797731	204797935	GeneC|Exon_1	0	+	119	72
chr1	204797731	204797935	GeneC|Exon_1	0	+	120	73
chr1	204797731	204797935	GeneC|Exon_1	0	+	121	73
chr1	204797731	204797935	GeneC|Exon_1	0	+	122	72
chr1	204797731	204797935	GeneC|Exon_1	0	+	123	75
chr1	204797731	204797935	GeneC|Exon_1	0	+	124	75
chr1	204797731	204797935	GeneC|Exon_1	0	+	125	70
chr1	204797731	204797935	GeneC|Exon_1	0	+	126	65
chr1	204797731	204797935	GeneC|Exon_1	0	+	127	64
chr1	204797731	204797935	GeneC|Exon_1	0	+	128	64
chr1	204797731	204797935	GeneC|Exon_1	0	+	129	64
chr1	204797731	204797935	GeneC|Exon_1	0	+	130	66
chr1	204797731	204797935	GeneC|Exon_1	0	+	131	66
chr1	204797731	204797935	GeneC|Exon_1	0	+	132	67
chr1	204797731	204797935	GeneC|Exon_1	0	+	133	67
chr1	204797731	204797935	GeneC|Exon_1	0	+	134	67
chr1	204797731	204797935	GeneC|Exon_1	0	+	135	66
chr1	204797731	204797935	GeneC|Exon_1	0	+	136	66
chr1	204797731	204797935	GeneC|Exon_1	0	+	137	65
chr1	204797731	204797935	GeneC|Exon_1	0	+	138	67
chr1	204797731	204797935	GeneC|Exon_1	0	+	139	67
chr1	204797731	204797935	GeneC|Exon_1	0	+	140	66
chr1	204797731	204797935	GeneC|Exon_1	0	+	141	67
chr1	204797731	204797935	GeneC|Exon_1	0	+	142	69
chr1	204797731	204797935	GeneC|Exon_1	0	+	143	69
chr1	204797731	204797935	GeneC|Exon_1	0	+	144	69
chr1	204797731	204797935	GeneC|Exon_1	0	+	145	69
chr1	204797731	204797935	GeneC|Exon_1	0	+	146	69
chr1	204797731	204797935	GeneC|Exon_1	0	+	147	70
chr1	204797731	204797935	GeneC|Exon_1	0	+	148	71
chr1	204797731	204797935	GeneC|Exon_1	0	+	149	71
chr1	204797731	204797935	GeneC|Exon_1	0	+	150	71
chr1	204797731	204797935	GeneC|Exon_1	0	+	151	72
chr1	204797731	204797935	GeneC|Exon_1	0	+	152	72
chr1	204797731	204797935	GeneC|Exon_1	0	+	153	72
chr1	204797731	204797935	GeneC|Exon_1	0	+	154	72
chr1	204797731	204797935	GeneC|Exon_1	0	+	155	71
chr1	204797731	204797935	GeneC|Exon_1	0	+	156	71
chr1	204797731	204797935	GeneC|Exon_1	0	+	157	72
chr1	204797731	204797935	GeneC|Exon_1	0	+	158	72
chr1	204797731	204797935	GeneC|Exon_1	0	+	159	70
chr1	204797731	204797935	GeneC|Exon_1	0	+	160	73
chr1	204797731	204797935	GeneC|Exon_1	0	+	161	74
chr1	204797731	204797935	GeneC|Exon_1	0	+	162	77
chr1	204797731	204797935	GeneC|Exon_1	0	+	163	74
chr1	204797731	204797935	GeneC|Exon_1	0	+	164	75
chr1	204797731	204797935	GeneC|Exon_1	0	+	165	75
chr1	204797731	204797935	GeneC|Exon_1	0	+	166	75
chr1	204797731	204797935	GeneC|Exon_1	0	+	167	77
chr1	204797731	204797935	GeneC|Exon_1	0	+	168	79
chr1	204797731	204797935	GeneC|Exon_1	0	+	169	80
chr1	204797731	204797935	GeneC|Exon_1	0	+	170	83
chr1	204797731	204797935	GeneC|Exon_1	0	+	171	83
chr1	204797731	204797935	GeneC|Exon_1	0	+	172	83
chr1	204797731	204797935	GeneC|Exon_1	0	+	173	83
chr1	204797731	204797935	GeneC|Exon_1	0	+	174	85
chr1	204797731	204797935	GeneC|Exon_1	0	+	175	86
chr1	204797731	204797935	GeneC|Exon_1	0	+	176	86
chr1	204797731	204797935	GeneC|Exon_1	0	+	177	87
chr1	204797731	204797935	GeneC|Exon_1	0	+	178	85
chr1	204797731	204797935	GeneC|Exon_1	0	+	179	85
chr1	204797731	204797935	GeneC|Exon_1	0	+	180	87
chr1	204797731	204797935	GeneC|Exon_1	0	+	181	87
chr1	204797731	204797935	GeneC|Exon_1	0	+	182	88
chr1	204797731	204797935	GeneC|Exon_1	0	+	183	90
chr1	204797731	204797935	GeneC|Exon_1	0	+	184	90
chr1	204797731	204797935	GeneC|Exon_1	0	+	185	90
chr1	204797731	204797935	GeneC|Exon_1	0	+	186	90
chr1	204797731	204797935	GeneC|Exon_1	0	+	187	91
chr1	204797731	204797935	GeneC|Exon_1	0	+	188	91
chr1	204797731	204797935	GeneC|Exon_1	0	+	189	91
chr1	204797731	204797935	GeneC|Exon_1	0	+	190	91
chr1	204797731	204797935	GeneC|Exon_1	0	+	191	91
chr1	204797731	204797935	GeneC|Exon_1	0	+	192	91
chr1	204797731	204797935	GeneC|Exon_1	0	+	193	91
chr1	204797731	204797935	GeneC|Exon_1	0	+	194	90
chr1	204797731	204797935	GeneC|Exon_1	0	+	195	90
chr1	204797731	204797935	GeneC|Exon_1	0	+	196	90
chr1	204797731	204797935	GeneC|Exon_1	0	+	197	89
chr1	204797731	204797935	GeneC|Exon_1	0	+	198	89
chr1	204797731	204797935	GeneC|Exon_1	0	+	199	88
chr1	204797731	204797935	GeneC|Exon_1	0	+	200	88
chr1	204797731	204797935	GeneC|Exon_1	0	+	201	87
chr1	204797731	204797935	GeneC|Exon_1	0	+	202	87
chr1	204797731	204797935	GeneC|Exon_1	0	+	203	87
chr1	204797731	204797935	GeneC|Exon_1	0	+	204	87
chr1	204889734	204889893	GeneC|Exon_2	0	+	1	224
chr1	204889734	204889893	GeneC|Exon_2	0	+	2	226
chr1	204889734	204889893	GeneC|Exon_2	0	+	3	228
chr1	204889734	204889893	GeneC|Exon_2	0	+	4	228
chr1	204889734	204889893	GeneC|Exon_2	0	+	5	231
chr1	204889734	204889893	GeneC|Exon_2	0	+	6	231
chr1	204889734	204889893	GeneC|Exon_2	0	+	7	229
chr1	204889734	204889893	GeneC|Exon_2	0	+	8	231
chr1	204889734	204889893	GeneC|Exon_2	0	+	9	232
chr1	204889734	204889893	GeneC|Exon_2	0	+	10	232
chr1	204889734	204889893	GeneC|Exon_2	0	+	11	230
chr1	204889734	204889893	GeneC|Exon_2	0	+	12	232
chr1	204889734	204889893	GeneC|Exon_2	0	+	13	232
chr1	204889734	204889893	GeneC|Exon_2	0	+	14	234
chr1	204889734	204889893	GeneC|Exon_2	0	+	15	234
chr1	204889734	204889893	GeneC|Exon_2	0	+	16	235
chr1	204889734	204889893	GeneC|Exon_2	0	+	17	238
chr1	204889734	204889893	GeneC|Exon_2	0	+	18	240
chr1	204889734	204889893	GeneC|Exon_2	0	+	19	240
chr1	204889734	204889893	GeneC|Exon_2	0	+	20	240
chr1	204889734	204889893	GeneC|Exon_2	0	+	21	241
chr1	204889734	204889893	GeneC|Exon_2	0	+	22	242
chr1	204889734	204889893	GeneC|Exon_2	0	+	23	242
chr1	204889734	204889893	GeneC|Exon_2	0	+	24	245
chr1	204889734	204889893	GeneC|Exon_2	0	+	25	247
chr1	204889734	204889893	GeneC|Exon_2	0	+	26	247
chr1	204889734	204889893	GeneC|Exon_2	0	+	27	247
chr1	204889734	204889893	GeneC|Exon_2	0	+	28	246
chr1	204889734	204889893	GeneC|Exon_2	0	+	29	248
chr1	204889734	204889893	GeneC|Exon_2	0	+	30	249
chr1	204889734	204889893	GeneC|Exon_2	0	+	31	251
chr1	204889734	204889893	GeneC|Exon_2	0	+	32	252
chr1	204889734	204889893	GeneC|Exon_2	0	+	33	253
chr1	204889734	204889893	GeneC|Exon_2	0	+	34	252
chr1	204889734	204889893	GeneC|Exon_2	0	+	35	254
chr1	204889734	204889893	GeneC|Exon_2	0	+	36	257
chr1	204889734	204889893	GeneC|Exon_2	0	+	37	256
chr1	204889734	204889893	GeneC|Exon_2	0	+	38	255
chr1	204889734	204889893	GeneC|Exon_2	0	+	39	254
chr1	204889734	204889893	GeneC|Exon_2	0	+	40	254
chr1	204889734	204889893	GeneC|Exon_2	0	+	41	257
chr1	204889734	204889893	GeneC|Exon_2	0	+	42	257
chr1	204889734	204889893	GeneC|Exon_2	0	+	43	261
chr1	204889734	204889893	GeneC|Exon_2	0	+	44	262
chr1	204889734	204889893	GeneC|Exon_2	0	+	45	265
chr1	204889734	204889893	GeneC|Exon_2	0	+	46	267
chr1	204889734	204889893	GeneC|Exon_2	0	+	47	267
chr1	204889734	204889893	GeneC|Exon_2	0	+	48	269
chr1	204889734	204889893	GeneC|Exon_2	0	+	49	270
chr1	204889734	204889893	GeneC|Exon_2	0	+	50	271
chr1	204889734	204889893	GeneC|Exon_2	0	+	51	271
chr1	204889734	204889893	GeneC|Exon_2	0	+	52	274
chr1	204889734	204889893	GeneC|Exon_2	0	+	53	273
chr1	204889734	204889893	GeneC|Exon_2	0	+	54	271
chr1	204889734	204889893	GeneC|Exon_2	0	+	55	268
chr1	204889734	204889893	GeneC|Exon_2	0	+	56	268
chr1	204889734	204889893	GeneC|Exon_2	0	+	57	268
chr1	204889734	204889893	GeneC|Exon_2	0	+	58	265
chr1	204889734	204889893	GeneC|Exon_2	0	+	59	270
chr1	204889734	204889893	GeneC|Exon_2	0	+	60	270
chr1	204889734	204889893	GeneC|Exon_2	0	+	61	270
chr1	204889734	204889893	GeneC|Exon_2	0	+	62	271
chr1	204889734	204889893	GeneC|Exon_2	0	+	63	269
chr1	204889734	204889893	GeneC|Exon_2	0	+	64	270
chr1	204889734	204889893	GeneC|Exon_2	0	+	65	269
chr1	204889734	204889893	GeneC|Exon_2	0	+	66	272
chr1	204889734	204889893	GeneC|Exon_2	0	+	67	270
chr1	204889734	204889893	GeneC|Exon_2	0	+	68	271
chr1	204889734	204889893	GeneC|Exon_2	0	+	69	270
chr1	204889734	204889893	GeneC|Exon_2	0	+	70	270
chr1	204889734	204889893	GeneC|Exon_2	0	+	71	268
chr1	204889734	204889893	GeneC|Exon_2	0	+	72	266
chr1	204889734	204889893	GeneC|Exon_2	0	+	73	267
chr1	204889734	204889893	GeneC|Exon_2	0	+	74	268
chr1	204889734	204889893	GeneC|Exon_2	0	+	75	263
chr1	204889734	204889893	GeneC|Exon_2	0	+	76	266
chr1	204889734	204889893	GeneC|Exon_2	0	+	77	269
chr1	204889734	204889893	GeneC|Exon_2	0	+	78	264
chr1	204889734	204889893	GeneC|Exon_2	0	+	79	259
chr1	204889734	204889893	GeneC|Exon_2	0	+	80	256
chr1	204889734	204889893	GeneC|Exon_2	0	+	81	256
chr1	204889734	204889893	GeneC|Exon_2	0	+	82	254
chr1	204889734	204889893	GeneC|Exon_2	0	+	83	252
chr1	204889734	204889893	GeneC|Exon_2	0	+	84	254
chr1	204889734	204889893	GeneC|Exon_2	0	+	85	254
chr1	204889734	204889893	GeneC|Exon_2	0	+	86	253
chr1	204889734	204889893	GeneC|Exon_2	0	+	87	253
chr1	204889734	204889893	GeneC|Exon_2	0	+	88	252
chr1	204889734	204889893	GeneC|Exon_2	0	+	89	253
chr1	204889734	204889893	GeneC|Exon_2	0	+	90	253
chr1	204889734	204889893	GeneC|Exon_2	0	+	91	253
chr1	204889734	204889893	GeneC|Exon_2	0	+	92	251
chr1	204889734	204889893	GeneC|Exon_2	0	+	93	252
chr1	204889734	204889893	GeneC|Exon_2	0	+	94	251
chr1	204889734	204889893	GeneC|Exon_2	0	+	95	253
chr1	204889734	204889893	GeneC|Exon_2	0	+	96	253
chr1	204889734	204889893	GeneC|Exon_2	0	+	97	254
chr1	204889734	204889893	GeneC|Exon_2	0	+	98	256
chr1	204889734	204889893	GeneC|Exon_2	0	+	99	254
chr1	204889734	204889893	GeneC|Exon_2	0	+	100	248
chr1	204889734	204889893	GeneC|Exon_2	0	+	101	249
chr1	204889734	204889893	GeneC|Exon_2	0	+	102	251
chr1	204889734	204889893	GeneC|Exon_2	0	+	103	249
chr1	204889734	204889893	GeneC|Exon_2	0	+	104	248
chr1	204889734	204889893	GeneC|Exon_2	0	+	105	249
chr1	204889734	204889893	GeneC|Exon_2	0	+	106	247
chr1	204889734	204889893	GeneC|Exon_2	0	+	107	247
chr1	204889734	204889893	GeneC|Exon_2	0	+	108	244
chr1	204889734	204889893	GeneC|Exon_2	0	+	109	242
chr1	204889734	204889893	GeneC|Exon_2	0	+	110	245
chr1	204889734	204889893	GeneC|Exon_2	0	+	111	248
chr1	204889734	204889893	GeneC|Exon_2	0	+	112	249
chr1	204889734	204889893	GeneC|Exon_2	0	+	113	248
chr1	204889734	204889893	GeneC|Exon_2	0	+	114	249
chr1	204889734	204889893	GeneC|Exon_2	0	+	115	249
chr1	204889734	204889893	GeneC|Exon_2	0	+	116	248
chr1	204889734	204889893	GeneC|Exon_2	0	+	117	247
chr1	204889734	204889893	GeneC|Exon_2	0	+	118	247
chr1	204889734	204889893	GeneC|Exon_2	0	+	119	242
chr1	204889734	204889893	GeneC|Exon_2	0	+	120	243
chr1	204889734	204889893	GeneC|Exon_2	0	+	121	242
chr1	204889734	204889893	GeneC|Exon_2	0	+	122	241
chr1	204889734	204889893	GeneC|Exon_2	0	+	123	239
chr1	204889734	204889893	GeneC|Exon_2	0	+	124	239
chr1	204889734	204889893	GeneC|Exon_2	0	+	125	243
chr1	204889734	204889893	GeneC|Exon_2	0	+	126	241
chr1	204889734	204889893	GeneC|Exon_2	0	+	127	237
chr1	204889734	204889893	GeneC|Exon_2	0	+	128	236
chr1	204889734	204889893	GeneC|Exon_2	0	+	129	232
chr1	204889734	204889893	GeneC|Exon_2	0	+	130	229
chr1	204889734	204889893	GeneC|Exon_2	0	+	131	229
chr1	204889734	204889893	GeneC|Exon_2	0	+	132	228
chr1	204889734	204889893	GeneC|Exon_2	0	+	133	228
chr1	204889734	204889893	GeneC|Exon_2	0	+	134	226
chr1	204889734	204889893	GeneC|Exon_2	0	+	135	226
chr1	204889734	204889893	GeneC|Exon_2	0	+	136	225
chr1	204889734	204889893	GeneC|Exon_2	0	+	137	222
chr1	204889734	204889893	GeneC|Exon_2	0	+	138	220
chr1	204889734	204889893	GeneC|Exon_2	0	+	139	222
chr1	204889734	204889893	GeneC|Exon_2	0	+	140	223
chr1	204889734	204889893	GeneC|Exon_2	0	+	141	222
chr1	204889734	204889893	GeneC|Exon_2	0	+	142	225
chr1	204889734	204889893	GeneC|Exon_2	0	+	143	226
chr1	204889734	204889893	GeneC|Exon_2	0	+	144	224
chr1	204889734	204889893	GeneC|Exon_2	0	+	145	224
chr1	204889734	204889893	GeneC|Exon_2	0	+	146	225
chr1	204889734	204889893	GeneC|Exon_2	0	+	147	223
chr1	204889734	204889893	GeneC|Exon_2	0	+	148	222
chr1	204889734	204889893	GeneC|Exon_2	0	+	149	219
chr1	204889734	204889893	GeneC|Exon_2	0	+	150	220
chr1	204889734	204889893	GeneC|Exon_2	0	+	151	220
chr1	204889734	204889893	GeneC|Exon_2	0	+	152	220
chr1	204889734	204889893	GeneC|Exon_2	0	+	153	216
chr1	204889734	204889893	GeneC|Exon_2	0	+	154	215
chr1	204889734	204889893	GeneC|Exon_2	0	+	155	215
chr1	204889734	204889893	GeneC|Exon_2	0	+	156	212
chr1	204889734	204889893	GeneC|Exon_2	0	+	157	212
chr1	204889734	204889893	GeneC|Exon_2	0	+	158	213
chr1	204889734	204889893	GeneC|Exon_2	0	+	159	213
chr1	204913328	204913559	GeneC|Exon_3	0	+	1	175
chr1	204913328	204913559	GeneC|Exon_3	0	+	2	176
chr1	204913328	204913559	GeneC|Exon_3	0	+	3	179
chr1	204913328	204913559	GeneC|Exon_3	0	+	4	180
chr1	204913328	204913559	GeneC|Exon_3	0	+	5	181
chr1	204913328	204913559	GeneC|Exon_3	0	+	6	181
chr1	204913328	204913559	GeneC|Exon_3	0	+	7	182
chr1	204913328	204913559	GeneC|Exon_3	0	+	8	184
chr1	204913328	204913559	GeneC|Exon_3	0	+	9	185
chr1	204913328	204913559	GeneC|Exon_3	0	+	10	186
chr1	204913328	204913559	GeneC|Exon_3	0	+	11	187
chr1	204913328	204913559	GeneC|Exon_3	0	+	12	188
chr1	204913328	204913559	GeneC|Exon_3	0	+	13	189
chr1	204913328	204913559	GeneC|Exon_3	0	+	14	192
chr1	204913328	204913559	GeneC|Exon_3	0	+	15	193
chr1	204913328	204913559	GeneC|Exon_3	0	+	16	193
chr1	204913328	204913559	GeneC|Exon_3	0	+	17	194
chr1	204913328	204913559	GeneC|Exon_3	0	+	18	197
chr1	204913328	204913559	GeneC|Exon_3	0	+	19	195
chr1	204913328	204913559	GeneC|Exon_3	0	+	20	193
chr1	204913328	204913559	GeneC|Exon_3	0	+	21	196
chr1	204913328	204913559	GeneC|Exon_3	0	+	22	196
chr1	204913328	204913559	GeneC|Exon_3	0	+	23	201
chr1	204913328	204913559	GeneC|Exon_3	0	+	24	200
chr1	204913328	204913559	GeneC|Exon_3	0	+	25	198
chr1	204913328	204913559	GeneC|Exon_3	0	+	26	196
chr1	204913328	204913559	GeneC|Exon_3	0	+	27	198
chr1	204913328	204913559	GeneC|Exon_3	0	+	28	198
chr1	204913328	204913559	GeneC|Exon_3	0	+	29	200
chr1	204913328	204913559	GeneC|Exon_3	0	+	30	201
chr1	204913328	204913559	GeneC|Exon_3	0	+	31	203
chr1	204913328	204913559	GeneC|Exon_3	0	+	32	206
chr1	204913328	204913559	GeneC|Exon_3	0	+	33	205
chr1	204913328	204913559	GeneC|Exon_3	0	+	34	208
chr1	204913328	204913559	GeneC|Exon_3	0	+	35	208
chr1	204913328	204913559	GeneC|Exon_3	0	+	36	209
chr1	204913328	204913559	GeneC|Exon_3	0	+	37	208
chr1	204913328	204913559	GeneC|Exon_3	0	+	38	211
chr1	204913328	204913559	GeneC|Exon_3	0	+	39	211
chr1	204913328	204913559	GeneC|Exon_3	0	+	40	212
chr1	204913328	204913559	GeneC|Exon_3	0	+	41	212
chr1	204913328	204913559	GeneC|Exon_3	0	+	42	214
chr1	204913328	204913559	GeneC|Exon_3	0	+	43	213
chr1	204913328	204913559	GeneC|Exon_3	0	+	44	211
chr1	204913328	204913559	GeneC|Exon_3	0	+	45	210
chr1	204913328	204913559	GeneC|Exon_3	0	+	46	209
chr1	204913328	204913559	GeneC|Exon_3	0	+	47	209
chr1	204913328	204913559	GeneC|Exon_3	0	+	48	207
chr1	204913328	204913559	GeneC|Exon_3	0	+	49	210
chr1	204913328	204913559	GeneC|Exon_3	0	+	50	209
chr1	204913328	204913559	GeneC|Exon_3	0	+	51	209
chr1	204913328	204913559	GeneC|Exon_3	0	+	52	210
chr1	204913328	204913559	GeneC|Exon_3	0	+	53	210
chr1	204913328	204913559	GeneC|Exon_3	0	+	54	210
chr1	204913328	204913559	GeneC|Exon_3	0	+	55	209
chr1	204913328	204913559	GeneC|Exon_3	0	+	56	209
chr1	204913328	204913559	GeneC|Exon_3	0	+	57	206
chr1	204913328	204913559	GeneC|Exon_3	0	+	58	206
chr1	204913328	204913559	GeneC|Exon_3	0	+	59	205
chr1	204913328	204913559	GeneC|Exon_3	0	+	60	205
chr1	204913328	204913559	GeneC|Exon_3	0	+	61	204
chr1	204913328	204913559	GeneC|Exon_3	0	+	62	205
chr1	204913328	204913559	GeneC|Exon_3	0	+	63	209
chr1	204913328	204913559	GeneC|Exon_3	0	+	64	212
chr1	204913328	204913559	GeneC|Exon_3	0	+	65	211
chr1	204913328	204913559	GeneC|Exon_3	0	+	66	205
chr1	204913328	204913559	GeneC|Exon_3	0	+	67	207
chr1	204913328	204913559	GeneC|Exon_3	0	+	68	205
chr1	204913328	204913559	GeneC|Exon_3	0	+	69	205
chr1	204913328	204913559	GeneC|Exon_3	0	+	70	205
chr1	204913328	204913559	GeneC|Exon_3	0	+	71	206
chr1	204913328	204913559	GeneC|Exon_3	0	+	72	207
chr1	204913328	204913559	GeneC|Exon_3	0	+	73	209
chr1	204913328	204913559	GeneC|Exon_3	0	+	74	210
chr1	204913328	204913559	GeneC|Exon_3	0	+	75	211
chr1	204913328	204913559	GeneC|Exon_3	0	+	76	211
chr1	204913328	204913559	GeneC|Exon_3	0	+	77	209
chr1	204913328	204913559	GeneC|Exon_3	0	+	78	208
chr1	204913328	204913559	GeneC|Exon_3	0	+	79	208
chr1	204913328	204913559	GeneC|Exon_3	0	+	80	210
chr1	204913328	204913559	GeneC|Exon_3	0	+	81	205
chr1	204913328	204913559	GeneC|Exon_3	0	+	82	206
chr1	204913328	204913559	GeneC|Exon_3	0	+	83	207
chr1	204913328	204913559	GeneC|Exon_3	0	+	84	208
chr1	204913328	204913559	GeneC|Exon_3	0	+	85	212
chr1	204913328	204913559	GeneC|Exon_3	0	+	86	213
chr1	204913328	204913559	GeneC|Exon_3	0	+	87	212
chr1	204913328	204913559	GeneC|Exon_3	0	+	88	212
chr1	204913328	204913559	GeneC|Exon_3	0	+	89	210
chr1	204913328	204913559	GeneC|Exon_3	0	+	90	213
chr1	204913328	204913559	GeneC|Exon_3	0	+	91	212
chr1	204913328	204913559	GeneC|Exon_3	0	+	92	214
chr1	204913328	204913559	GeneC|Exon_3	0	+	93	215
chr1	204913328	204913559	GeneC|Exon_3	0	+	94	218
chr1	204913328	204913559	GeneC|Exon_3	0	+	95	220
chr1	204913328	204913559	GeneC|Exon_3	0	+	96	221
chr1	204913328	204913559	GeneC|Exon_3	0	+	97	219
chr1	204913328	204913559	GeneC|Exon_3	0	+	98	220
chr1	204913328	204913559	GeneC|Exon_3	0	+	99	221
chr1	204913328	204913559	GeneC|Exon_3	0	+	100	221
chr1	204913328	204913559	GeneC|Exon_3	0	+	101	222
chr1	204913328	204913559	GeneC|Exon_3	0	+	102	220
chr1	204913328	204913559	GeneC|Exon_3	0	+	103	219
chr1	204913328	204913559	GeneC|Exon_3	0	+	104	219
chr1	204913328	204913559	GeneC|Exon_3	0	+	105	221
chr1	204913328	204913559	GeneC|Exon_3	0	+	106	222
chr1	204913328	204913559	GeneC|Exon_3	0	+	107	221
chr1	204913328	204913559	GeneC|Exon_3	0	+	108	221
chr1	204913328	204913559	GeneC|Exon_3	0	+	109	225
chr1	204913328	204913559	GeneC|Exon_3	0	+	110	223
chr1	204913328	204913559	GeneC|Exon_3	0	+	111	223
chr1	204913328	204913559	GeneC|Exon_3	0	+	112	224
chr1	204913328	204913559	GeneC|Exon_3	0	+	113	223
chr1	204913328	204913559	GeneC|Exon_3	0	+	114	224
chr1	204913328	204913559	GeneC|Exon_3	0	+	115	225
chr1	204913328	204913559	GeneC|Exon_3	0	+	116	225
chr1	204913328	204913559	GeneC|Exon_3	0	+	117	225
chr1	204913328	204913559	GeneC|Exon_3	0	+	118	227
chr1	204913328	204913559	GeneC|Exon_3	0	+	119	229
chr1	204913328	204913559	GeneC|Exon_3	0	+	120	231
chr1	204913328	204913559	GeneC|Exon_3	0	+	121	229
chr1	204913328	204913559	GeneC|Exon_3	0	+	122	230
chr1	204913328	204913559	GeneC|Exon_3	0	+	123	231
chr1	204913328	204913559	GeneC|Exon_3	0	+	124	232
chr1	204913328	204913559	GeneC|Exon_3	0	+	125	233
chr1	204913328	204913559	GeneC|Exon_3	0	+	126	231
chr1	204913328	204913559	GeneC|Exon_3	0	+	127	232
chr1	204913328	204913559	GeneC|Exon_3	0	+	128	232
chr1	204913328	204913559	GeneC|Exon_3	0	+	129	233
chr1	204913328	204913559	GeneC|Exon_3	0	+	130	232
chr1	204913328	204913559	GeneC|Exon_3	0	+	131	232
chr1	204913328	204913559	GeneC|Exon_3	0	+	132	234
chr1	204913328	204913559	GeneC|Exon_3	0	+	133	236
chr1	204913328	204913559	GeneC|Exon_3	0	+	134	236
chr1	204913328	204913559	GeneC|Exon_3	0	+	135	236
chr1	204913328	204913559	GeneC|Exon_3	0	+	136	239
chr1	204913328	204913559	GeneC|Exon_3	0	+	137	237
chr1	204913328	204913559	GeneC|Exon_3	0	+	138	238
chr1	204913328	204913559	GeneC|Exon_3	0	+	139	239
chr1	204913328	204913559	GeneC|Exon_3	0	+	140	240
chr1	204913328	204913559	GeneC|Exon_3	0	+	141	242
chr1	204913328	204913559	GeneC|Exon_3	0	+	142	241
chr1	204913328	204913559	GeneC|Exon_3	0	+	143	241
chr1	204913328	204913559	GeneC|Exon_3	0	+	144	238
chr1	204913328	204913559	GeneC|Exon_3	0	+	145	238
chr1	204913328	204913559	GeneC|Exon_3	0	+	146	239
chr1	204913328	204913559	GeneC|Exon_3	0	+	147	240
chr1	204913328	204913559	GeneC|Exon_3	0	+	148	241
chr1	204913328	204913559	GeneC|Exon_3	0	+	149	238
chr1	204913328	204913559	GeneC|Exon_3	0	+	150	237
chr1	204913328	204913559	GeneC|Exon_3	0	+	151	236
chr1	204913328	204913559	GeneC|Exon_3	0	+	152	234
chr1	204913328	204913559	GeneC|Exon_3	0	+	153	231
chr1	204913328	204913559	GeneC|Exon_3	0	+	154	229
chr1	204913328	204913559	GeneC|Exon_3	0	+	155	230
chr1	204913328	204913559	GeneC|Exon_3	0	+	156	229
chr1	204913328	204913559	GeneC|Exon_3	0	+	157	231
chr1	204913328	204913559	GeneC|Exon_3	0	+	158	230
chr1	204913328	204913559	GeneC|Exon_3	0	+	159	228
chr1	204913328	204913559	GeneC|Exon_3	0	+	160	228
chr1	204913328	204913559	GeneC|Exon_3	0	+	161	228
chr1	204913328	204913559	GeneC|Exon_3	0	+	162	228
chr1	204913328	204913559	GeneC|Exon_3	0	+	163	229
chr1	204913328	204913559	GeneC|Exon_3	0	+	164	228
chr1	204913328	204913559	GeneC|Exon_3	0	+	165	230
chr1	204913328	204913559	GeneC|Exon_3	0	+	166	232
chr1	204913328	204913559	GeneC|Exon_3	0	+	167	236
chr1	204913328	204913559	GeneC|Exon_3	0	+	168	236
chr1	204913328	204913559	GeneC|Exon_3	0	+	169	235
chr1	204913328	204913559	GeneC|Exon_3	0	+	170	233
chr1	204913328	204913559	GeneC|Exon_3	0	+	171	233
chr1	204913328	204913559	GeneC|Exon_3	0	+	172	231
chr1	204913328	204913559	GeneC|Exon_3	0	+	173	229
chr1	204913328	204913559	GeneC|Exon_3	0	+	174	231
chr1	204913328	204913559	GeneC|Exon_3	0	+	175	229
chr1	204913328	204913559	GeneC|Exon_3	0	+	176	231
chr1	204913328	204913559	GeneC|Exon_3	0	+	177	235
chr1	204913328	204913559	GeneC|Exon_3	0	+	178	234
chr1	204913328	204913559	GeneC|Exon_3	0	+	179	234
chr1	204913328	204913559	GeneC|Exon_3	0	+	180	231
chr1	204913328	204913559	GeneC|Exon_3	0	+	181	232
chr1	204913328	204913559	GeneC|Exon_3	0	+	182	229
chr1	204913328	204913559	GeneC|Exon_3	0	+	183	229
chr1	204913328	204913559	GeneC|Exon_3	0	+	184	227
chr1	204913328	204913559	GeneC|Exon_3	0	+	185	227
chr1	204913328	204913559	GeneC|Exon_3	0	+	186	229
chr1	204913328	204913559	GeneC|Exon_3	0	+	187	228
chr1	204913328	204913559	GeneC|Exon_3	0	+	188	228
chr1	204913328	204913559	GeneC|Exon_3	0	+	189	228
chr1	204913328	204913559	GeneC|Exon_3	0	+	190	227
chr1	204913328	204913559	GeneC|Exon_3	0	+	191	229
chr1	204913328	204913559	GeneC|Exon_3	0	+	192	232
chr1	204913328	204913559	GeneC|Exon_3	0	+	193	230
chr1	204913328	204913559	GeneC|Exon_3	0	+	194	232
chr1	204913328	204913559	GeneC|Exon_3	0	+	195	231
chr1	204913328	204913559	GeneC|Exon_3	0	+	196	232
chr1	204913328	204913559	GeneC|Exon_3	0	+	197	232
chr1	204913328	204913559	GeneC|Exon_3	0	+	198	234
chr1	204913328	204913559	GeneC|Exon_3	0	+	199	235
chr1	204913328	204913559	GeneC|Exon_3	0	+	200	231
chr1	204913328	204913559	GeneC|Exon_3	0	+	201	231
chr1	204913328	204913559	GeneC|Exon_3	0	+	202	231
chr1	204913328	204913559	GeneC|Exon_3	0	+	203	227
chr1	204913328	204913559	GeneC|Exon_3	0	+	204	228
chr1	204913328	204913559	GeneC|Exon_3	0	+	205	227
chr1	204913328	204913559	GeneC|Exon_3	0	+	206	226
chr1	204913328	204913559	GeneC|Exon_3	0	+	207	228
chr1	204913328	204913559	GeneC|Exon_3	0	+	208	227
chr1	204913328	204913559	GeneC|Exon_3	0	+	209	222
chr1	204913328	204913559	GeneC|Exon_3	0	+	210	220
chr1	204913328	204913559	GeneC|Exon_3	0	+	211	216
chr1	204913328	204913559	GeneC|Exon_3	0	+	212	216
chr1	204913328	204913559	GeneC|Exon_3	0	+	213	215
chr1	204913328	204913559	GeneC|Exon_3	0	+	214	215
chr1	204913328	204913559	GeneC|Exon_3	0	+	215	213
chr1	204913328	204913559	GeneC|Exon_3	0	+	216	213
chr1	204913328	204913559	GeneC|Exon_3	0	+	217	215
chr1	204913328	204913559	GeneC|Exon_3	0	+	218	213
chr1	204913328	204913559	GeneC|Exon_3	0	+	219	211
chr1	204913328	204913559	GeneC|Exon_3	0	+	220	210
chr1	204913328	204913559	GeneC|Exon_3	0	+	221	208
chr1	204913328	204913559	GeneC|Exon_3	0	+	222	208
chr1	204913328	204913559	GeneC|Exon_3	0	+	223	205
chr1	204913328	204913559	GeneC|Exon_3	0	+	224	201
chr1	204913328	204913559	GeneC|Exon_3	0	+	225	198
chr1	204913328	204913559	GeneC|Exon_3	0	+	226	197
chr1	204913328	204913559	GeneC|Exon_3	0	+	227	198
chr1	204913328	204913559	GeneC|Exon_3	0	+	228	199
chr1	204913328	204913559	GeneC|Exon_3	0	+	229	200
chr1	204913328	204913559	GeneC|Exon_3	0	+	230	196
chr1	204913328	204913559	GeneC|Exon_3	0	+	231	196
chr1	204919659	204919727	GeneC|Exon_4	0	+	1	240
chr1	204919659	204919727	GeneC|Exon_4	0	+	2	242
chr1	204919659	204919727	GeneC|Exon_4	0	+	3	242
chr1	204919659	204919727	GeneC|Exon_4	0	+	4	245
chr1	204919659	204919727	GeneC|Exon_4	0	+	5	246
chr1	204919659	204919727	GeneC|Exon_4	0	+	6	246
chr1	204919659	204919727	GeneC|Exon_4	0	+	7	247
chr1	204919659	204919727	GeneC|Exon_4	0	+	8	244
chr1	204919659	204919727	GeneC|Exon_4	0	+	9	243
chr1	204919659	204919727	GeneC|Exon_4	0	+	10	245
chr1	204919659	204919727	GeneC|Exon_4	0	+	11	248
chr1	204919659	204919727	GeneC|Exon_4	0	+	12	249
chr1	204919659	204919727	GeneC|Exon_4	0	+	13	247
chr1	204919659	204919727	GeneC|Exon_4	0	+	14	248
chr1	204919659	204919727	GeneC|Exon_4	0	+	15	247
chr1	204919659	204919727	GeneC|Exon_4	0	+	16	251
chr1	204919659	204919727	GeneC|Exon_4	0	+	17	255
chr1	204919659	204919727	GeneC|Exon_4	0	+	18	256
chr1	204919659	204919727	GeneC|Exon_4	0	+	19	255
chr1	204919659	204919727	GeneC|Exon_4	0	+	20	256
chr1	204919659	204919727	GeneC|Exon_4	0	+	21	258
chr1	204919659	204919727	GeneC|Exon_4	0	+	22	258
chr1	204919659	204919727	GeneC|Exon_4	0	+	23	262
chr1	204919659	204919727	GeneC|Exon_4	0	+	24	263
chr1	204919659	204919727	GeneC|Exon_4	0	+	25	262
chr1	204919659	204919727	GeneC|Exon_4	0	+	26	260
chr1	204919659	204919727	GeneC|Exon_4	0	+	27	262
chr1	204919659	204919727	GeneC|Exon_4	0	+	28	264
chr1	204919659	204919727	GeneC|Exon_4	0	+	29	263
chr1	204919659	204919727	GeneC|Exon_4	0	+	30	264
chr1	204919659	204919727	GeneC|Exon_4	0	+	31	266
chr1	204919659	204919727	GeneC|Exon_4	0	+	32	268
chr1	204919659	204919727	GeneC|Exon_4	0	+	33	265
chr1	204919659	204919727	GeneC|Exon_4	0	+	34	266
chr1	204919659	204919727	GeneC|Exon_4	0	+	35	265
chr1	204919659	204919727	GeneC|Exon_4	0	+	36	263
chr1	204919659	204919727	GeneC|Exon_4	0	+	37	262
chr1	204919659	204919727	GeneC|Exon_4	0	+	38	263
chr1	204919659	204919727	GeneC|Exon_4	0	+	39	267
chr1	204919659	204919727	GeneC|Exon_4	0	+	40	266
chr1	204919659	204919727	GeneC|Exon_4	0	+	41	265
chr1	204919659	204919727	GeneC|Exon_4	0	+	42	266
chr1	204919659	204919727	GeneC|Exon_4	0	+	43	266
chr1	204919659	204919727	GeneC|Exon_4	0	+	44	265
chr1	204919659	204919727	GeneC|Exon_4	0	+	45	266
chr1	204919659	204919727	GeneC|Exon_4	0	+	46	268
chr1	204919659	204919727	GeneC|Exon_4	0	+	47	267
chr1	204919659	204919727	GeneC|Exon_4	0	+	48	265
chr1	204919659	204919727	GeneC|Exon_4	0	+	49	264
chr1	204919659	204919727	GeneC|Exon_4	0	+	50	266
chr1	204919659	204919727	GeneC|Exon_4	0	+	51	266
chr1	204919659	204919727	GeneC|Exon_4	0	+	52	267
chr1	204919659	204919727	GeneC|Exon_4	0	+	53	265
chr1	204919659	204919727	GeneC|Exon_4	0	+	54	266
chr1	204919659	204919727	GeneC|Exon_4	0	+	55	266
chr1	204919659	204919727	GeneC|Exon_4	0	+	56	266
chr1	204919659	204919727	GeneC|Exon_4	0	+	57	266
chr1	204919659	204919727	GeneC|Exon_4	0	+	58	269
chr1	204919659	204919727	GeneC|Exon_4	0	+	59	269
chr1	204919659	204919727	GeneC|Exon_4	0	+	60	268
chr1	204919659	204919727	GeneC|Exon_4	0	+	61	268
chr1	204919659	204919727	GeneC|Exon_4	0	+	62	268
chr1	204919659	204919727	GeneC|Exon_4	0	+	63	272
chr1	204919659	204919727	GeneC|Exon_4	0	+	64	271
chr1	204919659	204919727	GeneC|Exon_4	0	+	65	269
chr1	204919659	204919727	GeneC|Exon_4	0	+	66	269
chr1	204919659	204919727	GeneC|Exon_4	0	+	67	268
chr1	204919659	204919727	GeneC|Exon_4	0	+	68	266
chr1	204921113	204921269	GeneC|Exon_5	0	+	1	198
chr1	204921113	204921269	GeneC|Exon_5	0	+	2	198
chr1	204921113	204921269	GeneC|Exon_5	0	+	3	198
chr1	204921113	204921269	GeneC|Exon_5	0	+	4	198
chr1	204921113	204921269	GeneC|Exon_5	0	+	5	199
chr1	204921113	204921269	GeneC|Exon_5	0	+	6	202
chr1	204921113	204921269	GeneC|Exon_5	0	+	7	202
chr1	204921113	204921269	GeneC|Exon_5	0	+	8	204
chr1	204921113	204921269	GeneC|Exon_5	0	+	9	207
chr1	204921113	204921269	GeneC|Exon_5	0	+	10	208
chr1	204921113	204921269	GeneC|Exon_5	0	+	11	209
chr1	204921113	204921269	GeneC|Exon_5	0	+	12	209
chr1	204921113	204921269	GeneC|Exon_5	0	+	13	210
chr1	204921113	204921269	GeneC|Exon_5	0	+	14	210
chr1	204921113	204921269	GeneC|Exon_5	0	+	15	213
chr1	204921113	204921269	GeneC|Exon_5	0	+	16	213
chr1	204921113	204921269	GeneC|Exon_5	0	+	17	214
chr1	204921113	204921269	GeneC|Exon_5	0	+	18	215
chr1	204921113	204921269	GeneC|Exon_5	0	+	19	215
chr1	204921113	204921269	GeneC|Exon_5	0	+	20	214
chr1	204921113	204921269	GeneC|Exon_5	0	+	21	214
chr1	204921113	204921269	GeneC|Exon_5	0	+	22	214
chr1	204921113	204921269	GeneC|Exon_5	0	+	23	215
chr1	204921113	204921269	GeneC|Exon_5	0	+	24	213
chr1	204921113	204921269	GeneC|Exon_5	0	+	25	213
chr1	204921113	204921269	GeneC|Exon_5	0	+	26	213
chr1	204921113	204921269	GeneC|Exon_5	0	+	27	219
chr1	204921113	204921269	GeneC|Exon_5	0	+	28	220
chr1	204921113	204921269	GeneC|Exon_5	0	+	29	222
chr1	204921113	204921269	GeneC|Exon_5	0	+	30	221
chr1	204921113	204921269	GeneC|Exon_5	0	+	31	222
chr1	204921113	204921269	GeneC|Exon_5	0	+	32	223
chr1	204921113	204921269	GeneC|Exon_5	0	+	33	222
chr1	204921113	204921269	GeneC|Exon_5	0	+	34	228
chr1	204921113	204921269	GeneC|Exon_5	0	+	35	230
chr1	204921113	204921269	GeneC|Exon_5	0	+	36	228
chr1	204921113	204921269	GeneC|Exon_5	0	+	37	229
chr1	204921113	204921269	GeneC|Exon_5	0	+	38	231
chr1	204921113	204921269	GeneC|Exon_5	0	+	39	230
chr1	204921113	204921269	GeneC|Exon_5	0	+	40	229
chr1	204921113	204921269	GeneC|Exon_5	0	+	41	231
chr1	204921113	204921269	GeneC|Exon_5	0	+	42	233
chr1	204921113	204921269	GeneC|Exon_5	0	+	43	235
chr1	204921113	204921269	GeneC|Exon_5	0	+	44	234
chr1	204921113	204921269	GeneC|Exon_5	0	+	45	234
chr1	204921113	204921269	GeneC|Exon_5	0	+	46	232
chr1	204921113	204921269	GeneC|Exon_5	0	+	47	231
chr1	204921113	204921269	GeneC|Exon_5	0	+	48	231
chr1	204921113	204921269	GeneC|Exon_5	0	+	49	233
chr1	204921113	204921269	GeneC|Exon_5	0	+	50	232
chr1	204921113	204921269	GeneC|Exon_5	0	+	51	231
chr1	204921113	204921269	GeneC|Exon_5	0	+	52	229
chr1	204921113	204921269	GeneC|Exon_5	0	+	53	232
chr1	204921113	204921269	GeneC|Exon_5	0	+	54	231
chr1	204921113	204921269	GeneC|Exon_5	0	+	55	230
chr1	204921113	204921269	GeneC|Exon_5	0	+	56	232
chr1	204921113	204921269	GeneC|Exon_5	0	+	57	231
chr1	204921113	204921269	GeneC|Exon_5	0	+	58	231
chr1	204921113	204921269	GeneC|Exon_5	0	+	59	234
chr1	204921113	204921269	GeneC|Exon_5	0	+	60	232
chr1	204921113	204921269	GeneC|Exon_5	0	+	61	233
chr1	204921113	204921269	GeneC|Exon_5	0	+	62	231
chr1	204921113	204921269	GeneC|Exon_5	0	+	63	233
chr1	204921113	204921269	GeneC|Exon_5	0	+	64	232
chr1	204921113	204921269	GeneC|Exon_5	0	+	65	233
chr1	204921113	204921269	GeneC|Exon_5	0	+	66	234
chr1	204921113	204921269	GeneC|Exon_5	0	+	67	235
chr1	204921113	204921269	GeneC|Exon_5	0	+	68	233
chr1	204921113	204921269	GeneC|Exon_5	0	+	69	238
chr1	204921113	204921269	GeneC|Exon_5	0	+	70	237
chr1	204921113	204921269	GeneC|Exon_5	0	+	71	236
chr1	204921113	204921269	GeneC|Exon_5	0	+	72	237
chr1	204921113	204921269	GeneC|Exon_5	0	+	73	238
chr1	204921113	204921269	GeneC|Exon_5	0	+	74	238
chr1	204921113	204921269	GeneC|Exon_5	0	+	75	239
chr1	204921113	204921269	GeneC|Exon_5	0	+	76	239
chr1	204921113	204921269	GeneC|Exon_5	0	+	77	235
chr1	204921113	204921269	GeneC|Exon_5	0	+	78	238
chr1	204921113	204921269	GeneC|Exon_5	0	+	79	240
chr1	204921113	204921269	GeneC|Exon_5	0	+	80	239
chr1	204921113	204921269	GeneC|Exon_5	0	+	81	241
chr1	204921113	204921269	GeneC|Exon_5	0	+	82	239
chr1	204921113	204921269	GeneC|Exon_5	0	+	83	246
chr1	204921113	204921269	GeneC|Exon_5	0	+	84	247
chr1	204921113	204921269	GeneC|Exon_5	0	+	85	246
chr1	204921113	204921269	GeneC|Exon_5	0	+	86	247
chr1	204921113	204921269	GeneC|Exon_5	0	+	87	248
chr1	204921113	204921269	GeneC|Exon_5	0	+	88	246
chr1	204921113	204921269	GeneC|Exon_5	0	+	89	243
chr1	204921113	204921269	GeneC|Exon_5	0	+	90	244
chr1	204921113	204921269	GeneC|Exon_5	0	+	91	245
chr1	204921113	204921269	GeneC|Exon_5	0	+	92	245
chr1	204921113	204921269	GeneC|Exon_5	0	+	93	245
chr1	204921113	204921269	GeneC|Exon_5	0	+	94	246
chr1	204921113	204921269	GeneC|Exon_5	0	+	95	247
chr1	204921113	204921269	GeneC|Exon_5	0	+	96	243
chr1	204921113	204921269	GeneC|Exon_5	0	+	97	246
chr1	204921113	204921269	GeneC|Exon_5	0	+	98	244
chr1	204921113	204921269	GeneC|Exon_5	0	+	99	249
chr1	204921113	204921269	GeneC|Exon_5	0	+	100	250
chr1	204921113	204921269	GeneC|Exon_5	0	+	101	250
chr1	204921113	204921269	GeneC|Exon_5	0	+	102	249
chr1	204921113	204921269	GeneC|Exon_5	0	+	103	248
chr1	204921113	204921269	GeneC|Exon_5	0	+	104	249
chr1	204921113	204921269	GeneC|Exon_5	0	+	105	248
chr1	204921113	204921269	GeneC|Exon_5	0	+	106	249
chr1	204921113	204921269	GeneC|Exon_5	0	+	107	248
chr1	204921113	204921269	GeneC|Exon_5	0	+	108	248
chr1	204921113	204921269	GeneC|Exon_5	0	+	109	247
chr1	204921113	204921269	GeneC|Exon_5	0	+	110	245
chr1	204921113	204921269	GeneC|Exon_5	0	+	111	243
chr1	204921113	204921269	GeneC|Exon_5	0	+	112	245
chr1	204921113	204921269	GeneC|Exon_5	0	+	113	249
chr1	204921113	204921269	GeneC|Exon_5	0	+	114	246
chr1	204921113	204921269	GeneC|Exon_5	0	+	115	244
chr1	204921113	204921269	GeneC|Exon_5	0	+	116	244
chr1	204921113	204921269	GeneC|Exon_5	0	+	117	242
chr1	204921113	204921269	GeneC|Exon_5	0	+	118	243
chr1	204921113	204921269	GeneC|Exon_5	0	+	119	241
chr1	204921113	204921269	GeneC|Exon_5	0	+	120	240
chr1	204921113	204921269	GeneC|Exon_5	0	+	121	240
chr1	204921113	204921269	GeneC|Exon_5	0	+	122	239
chr1	204921113	204921269	GeneC|Exon_5	0	+	123	239
chr1	204921113	204921269	GeneC|Exon_5	0	+	124	240
chr1	204921113	204921269	GeneC|Exon_5	0	+	125	242
chr1	204921113	204921269	GeneC|Exon_5	0	+	126	244
chr1	204921113	204921269	GeneC|Exon_5	0	+	127	247
chr1	204921113	204921269	GeneC|Exon_5	0	+	128	247
chr1	204921113	204921269	GeneC|Exon_5	0	+	129	251
chr1	204921113	204921269	GeneC|Exon_5	0	+	130	250
chr1	204921113	204921269	GeneC|Exon_5	0	+	131	248
chr1	204921113	204921269	GeneC|Exon_5	0	+	132	250
chr1	204921113	204921269	GeneC|Exon_5	0	+	133	251
chr1	204921113	204921269	GeneC|Exon_5	0	+	134	251
chr1	204921113	204921269	GeneC|Exon_5	0	+	135	250
chr1	204921113	204921269	GeneC|Exon_5	0	+	136	251
chr1	204921113	204921269	GeneC|Exon_5	0	+	137	250
chr1	204921113	204921269	GeneC|Exon_5	0	+	138	250
chr1	204921113	204921269	GeneC|Exon_5	0	+	139	246
chr1	204921113	204921269	GeneC|Exon_5	0	+	140	243
chr1	204921113	204921269	GeneC|Exon_5	0	+	141	242
chr1	204921113	204921269	GeneC|Exon_5	0	+	142	240
chr1	204921113	204921269	GeneC|Exon_5	0	+	143	236
chr1	204921113	204921269	GeneC|Exon_5	0	+	144	236
chr1	204921113	204921269	GeneC|Exon_5	0	+	145	233
chr1	204921113	204921269	GeneC|Exon_5	0	+	146	234
chr1	204921113	204921269	GeneC|Exon_5	0	+	147	234
chr1	204921113	204921269	GeneC|Exon_5	0	+	148	235
chr1	204921113	204921269	GeneC|Exon_5	0	+	149	235
chr1	204921113	204921269	GeneC|Exon_5	0	+	150	235
chr1	204921113	204921269	GeneC|Exon_5	0	+	151	233
chr1	204921113	204921269	GeneC|Exon_5	0	+	152	235
chr1	204921113	204921269	GeneC|Exon_5	0	+	153	235
chr1	204921113	204921269	GeneC|Exon_5	0	+	154	235
chr1	204921113	204921269	GeneC|Exon_5	0	+	155	237
chr1	204921113	204921269	GeneC|Exon_5	0	+	156	236
chr1	204923290	204923537	GeneC|Exon_6	0	+	1	203
chr1	204923290	204923537	GeneC|Exon_6	0	+	2	204
chr1	204923290	204923537	GeneC|Exon_6	0	+	3	205
chr1	204923290	204923537	GeneC|Exon_6	0	+	4	204
chr1	204923290	204923537	GeneC|Exon_6	0	+	5	204
chr1	204923290	204923537	GeneC|Exon_6	0	+	6	205
chr1	204923290	204923537	GeneC|Exon_6	0	+	7	205
chr1	204923290	204923537	GeneC|Exon_6	0	+	8	208
chr1	204923290	204923537	GeneC|Exon_6	0	+	9	207
chr1	204923290	204923537	GeneC|Exon_6	0	+	10	207
chr1	204923290	204923537	GeneC|Exon_6	0	+	11	208
chr1	204923290	204923537	GeneC|Exon_6	0	+	12	209
chr1	204923290	204923537	GeneC|Exon_6	0	+	13	207
chr1	204923290	204923537	GeneC|Exon_6	0	+	14	209
chr1	204923290	204923537	GeneC|Exon_6	0	+	15	208
chr1	204923290	204923537	GeneC|Exon_6	0	+	16	208
chr1	204923290	204923537	GeneC|Exon_6	0	+	17	209
chr1	204923290	204923537	GeneC|Exon_6	0	+	18	211
chr1	204923290	204923537	GeneC|Exon_6	0	+	19	212
chr1	204923290	204923537	GeneC|Exon_6	0	+	20	212
chr1	204923290	204923537	GeneC|Exon_6	0	+	21	213
chr1	204923290	204923537	GeneC|Exon_6	0	+	22	212
chr1	204923290	204923537	GeneC|Exon_6	0	+	23	213
chr1	204923290	204923537	GeneC|Exon_6	0	+	24	211
chr1	204923290	204923537	GeneC|Exon_6	0	+	25	213
chr1	204923290	204923537	GeneC|Exon_6	0	+	26	215
chr1	204923290	204923537	GeneC|Exon_6	0	+	27	216
chr1	204923290	204923537	GeneC|Exon_6	0	+	28	217
chr1	204923290	204923537	GeneC|Exon_6	0	+	29	218
chr1	204923290	204923537	GeneC|Exon_6	0	+	30	220
chr1	204923290	204923537	GeneC|Exon_6	0	+	31	219
chr1	204923290	204923537	GeneC|Exon_6	0	+	32	223
chr1	204923290	204923537	GeneC|Exon_6	0	+	33	223
chr1	204923290	204923537	GeneC|Exon_6	0	+	34	220
chr1	204923290	204923537	GeneC|Exon_6	0	+	35	217
chr1	204923290	204923537	GeneC|Exon_6	0	+	36	216
chr1	204923290	204923537	GeneC|Exon_6	0	+	37	219
chr1	204923290	204923537	GeneC|Exon_6	0	+	38	217
chr1	204923290	204923537	GeneC|Exon_6	0	+	39	218
chr1	204923290	204923537	GeneC|Exon_6	0	+	40	215
chr1	204923290	204923537	GeneC|Exon_6	0	+	41	213
chr1	204923290	204923537	GeneC|Exon_6	0	+	42	212
chr1	204923290	204923537	GeneC|Exon_6	0	+	43	214
chr1	204923290	204923537	GeneC|Exon_6	0	+	44	211
chr1	204923290	204923537	GeneC|Exon_6	0	+	45	211
chr1	204923290	204923537	GeneC|Exon_6	0	+	46	211
chr1	204923290	204923537	GeneC|Exon_6	0	+	47	208
chr1	204923290	204923537	GeneC|Exon_6	0	+	48	207
chr1	204923290	204923537	GeneC|Exon_6	0	+	49	207
chr1	204923290	204923537	GeneC|Exon_6	0	+	50	208
chr1	204923290	204923537	GeneC|Exon_6	0	+	51	210
chr1	204923290	204923537	GeneC|Exon_6	0	+	52	208
chr1	204923290	204923537	GeneC|Exon_6	0	+	53	212
chr1	204923290	204923537	GeneC|Exon_6	0	+	54	213
chr1	204923290	204923537	GeneC|Exon_6	0	+	55	214
chr1	204923290	204923537	GeneC|Exon_6	0	+	56	216
chr1	204923290	204923537	GeneC|Exon_6	0	+	57	214
chr1	204923290	204923537	GeneC|Exon_6	0	+	58	212
chr1	204923290	204923537	GeneC|Exon_6	0	+	59	217
chr1	204923290	204923537	GeneC|Exon_6	0	+	60	216
chr1	204923290	204923537	GeneC|Exon_6	0	+	61	216
chr1	204923290	204923537	GeneC|Exon_6	0	+	62	214
chr1	204923290	204923537	GeneC|Exon_6	0	+	63	219
chr1	204923290	204923537	GeneC|Exon_6	0	+	64	220
chr1	204923290	204923537	GeneC|Exon_6	0	+	65	223
chr1	204923290	204923537	GeneC|Exon_6	0	+	66	223
chr1	204923290	204923537	GeneC|Exon_6	0	+	67	224
chr1	204923290	204923537	GeneC|Exon_6	0	+	68	223
chr1	204923290	204923537	GeneC|Exon_6	0	+	69	222
chr1	204923290	204923537	GeneC|Exon_6	0	+	70	222
chr1	204923290	204923537	GeneC|Exon_6	0	+	71	225
chr1	204923290	204923537	GeneC|Exon_6	0	+	72	224
chr1	204923290	204923537	GeneC|Exon_6	0	+	73	223
chr1	204923290	204923537	GeneC|Exon_6	0	+	74	225
chr1	204923290	204923537	GeneC|Exon_6	0	+	75	228
chr1	204923290	204923537	GeneC|Exon_6	0	+	76	228
chr1	204923290	204923537	GeneC|Exon_6	0	+	77	231
chr1	204923290	204923537	GeneC|Exon_6	0	+	78	231
chr1	204923290	204923537	GeneC|Exon_6	0	+	79	231
chr1	204923290	204923537	GeneC|Exon_6	0	+	80	231
chr1	204923290	204923537	GeneC|Exon_6	0	+	81	235
chr1	204923290	204923537	GeneC|Exon_6	0	+	82	234
chr1	204923290	204923537	GeneC|Exon_6	0	+	83	233
chr1	204923290	204923537	GeneC|Exon_6	0	+	84	235
chr1	204923290	204923537	GeneC|Exon_6	0	+	85	236
chr1	204923290	204923537	GeneC|Exon_6	0	+	86	236
chr1	204923290	204923537	GeneC|Exon_6	0	+	87	238
chr1	204923290	204923537	GeneC|Exon_6	0	+	88	240
chr1	204923290	204923537	GeneC|Exon_6	0	+	89	239
chr1	204923290	204923537	GeneC|Exon_6	0	+	90	238
chr1	204923290	204923537	GeneC|Exon_6	0	+	91	237
chr1	204923290	204923537	GeneC|Exon_6	0	+	92	237
chr1	204923290	204923537	GeneC|Exon_6	0	+	93	234
chr1	204923290	204923537	GeneC|Exon_6	0	+	94	234
chr1	204923290	204923537	GeneC|Exon_6	0	+	95	235
chr1	204923290	204923537	GeneC|Exon_6	0	+	96	235
chr1	204923290	204923537	GeneC|Exon_6	0	+	97	235
chr1	204923290	204923537	GeneC|Exon_6	0	+	98	237
chr1	204923290	204923537	GeneC|Exon_6	0	+	99	236
chr1	204923290	204923537	GeneC|Exon_6	0	+	100	235
chr1	204923290	204923537	GeneC|Exon_6	0	+	101	233
chr1	204923290	204923537	GeneC|Exon_6	0	+	102	234
chr1	204923290	204923537	GeneC|Exon_6	0	+	103	234
chr1	204923290	204923537	GeneC|Exon_6	0	+	104	235
chr1	204923290	204923537	GeneC|Exon_6	0	+	105	236
chr1	204923290	204923537	GeneC|Exon_6	0	+	106	237
chr1	204923290	204923537	GeneC|Exon_6	0	+	107	236
chr1	204923290	204923537	GeneC|Exon_6	0	+	108	237
chr1	204923290	204923537	GeneC|Exon_6	0	+	109	237
chr1	204923290	204923537	GeneC|Exon_6	0	+	110	238
chr1	204923290	204923537	GeneC|Exon_6	0	+	111	238
chr1	204923290	204923537	GeneC|Exon_6	0	+	112	239
chr1	204923290	204923537	GeneC|Exon_6	0	+	113	241
chr1	204923290	204923537	GeneC|Exon_6	0	+	114	241
chr1	204923290	204923537	GeneC|Exon_6	0	+	115	240
chr1	204923290	204923537	GeneC|Exon_6	0	+	116	240
chr1	204923290	204923537	GeneC|Exon_6	0	+	117	240
chr1	204923290	204923537	GeneC|Exon_6	0	+	118	237
chr1	204923290	204923537	GeneC|Exon_6	0	+	119	237
chr1	204923290	204923537	GeneC|Exon_6	0	+	120	237
chr1	204923290	204923537	GeneC|Exon_6	0	+	121	236
chr1	204923290	204923537	GeneC|Exon_6	0	+	122	236
chr1	204923290	204923537	GeneC|Exon_6	0	+	123	235
chr1	204923290	204923537	GeneC|Exon_6	0	+	124	234
chr1	204923290	204923537	GeneC|Exon_6	0	+	125	231
chr1	204923290	204923537	GeneC|Exon_6	0	+	126	233
chr1	204923290	204923537	GeneC|Exon_6	0	+	127	231
chr1	204923290	204923537	GeneC|Exon_6	0	+	128	230
chr1	204923290	204923537	GeneC|Exon_6	0	+	129	229
chr1	204923290	204923537	GeneC|Exon_6	0	+	130	231
chr1	204923290	204923537	GeneC|Exon_6	0	+	131	225
chr1	204923290	204923537	GeneC|Exon_6	0	+	132	198
chr1	204923290	204923537	GeneC|Exon_6	0	+	133	195
chr1	204923290	204923537	GeneC|Exon_6	0	+	134	191
chr1	204923290	204923537	GeneC|Exon_6	0	+	135	159
chr1	204923290	204923537	GeneC|Exon_6	0	+	136	159
chr1	204923290	204923537	GeneC|Exon_6	0	+	137	161
chr1	204923290	204923537	GeneC|Exon_6	0	+	138	161
chr1	204923290	204923537	GeneC|Exon_6	0	+	139	159
chr1	204923290	204923537	GeneC|Exon_6	0	+	140	161
chr1	204923290	204923537	GeneC|Exon_6	0	+	141	164
chr1	204923290	204923537	GeneC|Exon_6	0	+	142	163
chr1	204923290	204923537	GeneC|Exon_6	0	+	143	163
chr1	204923290	204923537	GeneC|Exon_6	0	+	144	167
chr1	204923290	204923537	GeneC|Exon_6	0	+	145	170
chr1	204923290	204923537	GeneC|Exon_6	0	+	146	171
chr1	204923290	204923537	GeneC|Exon_6	0	+	147	171
chr1	204923290	204923537	GeneC|Exon_6	0	+	148	173
chr1	204923290	204923537	GeneC|Exon_6	0	+	149	175
chr1	204923290	204923537	GeneC|Exon_6	0	+	150	175
chr1	204923290	204923537	GeneC|Exon_6	0	+	151	176
chr1	204923290	204923537	GeneC|Exon_6	0	+	152	177
chr1	204923290	204923537	GeneC|Exon_6	0	+	153	179
chr1	204923290	204923537	GeneC|Exon_6	0	+	154	179
chr1	204923290	204923537	GeneC|Exon_6	0	+	155	180
chr1	204923290	204923537	GeneC|Exon_6	0	+	156	182
chr1	204923290	204923537	GeneC|Exon_6	0	+	157	183
chr1	204923290	204923537	GeneC|Exon_6	0	+	158	184
chr1	204923290	204923537	GeneC|Exon_6	0	+	159	186
chr1	204923290	204923537	GeneC|Exon_6	0	+	160	186
chr1	204923290	204923537	GeneC|Exon_6	0	+	161	186
chr1	204923290	204923537	GeneC|Exon_6	0	+	162	188
chr1	204923290	204923537	GeneC|Exon_6	0	+	163	190
chr1	204923290	204923537	GeneC|Exon_6	0	+	164	191
chr1	204923290	204923537	GeneC|Exon_6	0	+	165	190
chr1	204923290	204923537	GeneC|Exon_6	0	+	166	190
chr1	204923290	204923537	GeneC|Exon_6	0	+	167	191
chr1	204923290	204923537	GeneC|Exon_6	0	+	168	195
chr1	204923290	204923537	GeneC|Exon_6	0	+	169	197
chr1	204923290	204923537	GeneC|Exon_6	0	+	170	199
chr1	204923290	204923537	GeneC|Exon_6	0	+	171	200
chr1	204923290	204923537	GeneC|Exon_6	0	+	172	198
chr1	204923290	204923537	GeneC|Exon_6	0	+	173	202
chr1	204923290	204923537	GeneC|Exon_6	0	+	174	201
chr1	204923290	204923537	GeneC|Exon_6	0	+	175	201
chr1	204923290	204923537	GeneC|Exon_6	0	+	176	204
chr1	204923290	204923537	GeneC|Exon_6	0	+	177	206
chr1	204923290	204923537	GeneC|Exon_6	0	+	178	205
chr1	204923290	204923537	GeneC|Exon_6	0	+	179	211
chr1	204923290	204923537	GeneC|Exon_6	0	+	180	210
chr1	204923290	204923537	GeneC|Exon_6	0	+	181	211
chr1	204923290	204923537	GeneC|Exon_6	0	+	182	210
chr1	204923290	204923537	GeneC|Exon_6	0	+	183	209
chr1	204923290	204923537	GeneC|Exon_6	0	+	184	209
chr1	204923290	204923537	GeneC|Exon_6	0	+	185	210
chr1	204923290	204923537	GeneC|Exon_6	0	+	186	210
chr1	204923290	204923537	GeneC|Exon_6	0	+	187	212
chr1	204923290	204923537	GeneC|Exon_6	0	+	188	210
chr1	204923290	204923537	GeneC|Exon_6	0	+	189	209
chr1	204923290	204923537	GeneC|Exon_6	0	+	190	207
chr1	204923290	204923537	GeneC|Exon_6	0	+	191	207
chr1	204923290	204923537	GeneC|Exon_6	0	+	192	209
chr1	204923290	204923537	GeneC|Exon_6	0	+	193	207
chr1	204923290	204923537	GeneC|Exon_6	0	+	194	208
chr1	204923290	204923537	GeneC|Exon_6	0	+	195	209
chr1	204923290	204923537	GeneC|Exon_6	0	+	196	209
chr1	204923290	204923537	GeneC|Exon_6	0	+	197	210
chr1	204923290	204923537	GeneC|Exon_6	0	+	198	210
chr1	204923290	204923537	GeneC|Exon_6	0	+	199	211
chr1	204923290	204923537	GeneC|Exon_6	0	+	200	210
chr1	204923290	204923537	GeneC|Exon_6	0	+	201	210
chr1	204923290	204923537	GeneC|Exon_6	0	+	202	211
chr1	204923290	204923537	GeneC|Exon_6	0	+	203	212
chr1	204923290	204923537	GeneC|Exon_6	0	+	204	206
chr1	204923290	204923537	GeneC|Exon_6	0	+	205	206
chr1	204923290	204923537	GeneC|Exon_6	0	+	206	205
chr1	204923290	204923537	GeneC|Exon_6	0	+	207	208
chr1	204923290	204923537	GeneC|Exon_6	0	+	208	208
chr1	204923290	204923537	GeneC|Exon_6	0	+	209	209
chr1	204923290	204923537	GeneC|Exon_6	0	+	210	209
chr1	204923290	204923537	GeneC|Exon_6	0	+	211	207
chr1	204923290	204923537	GeneC|Exon_6	0	+	212	209
chr1	204923290	204923537	GeneC|Exon_6	0	+	213	210
chr1	204923290	204923537	GeneC|Exon_6	0	+	214	211
chr1	204923290	204923537	GeneC|Exon_6	0	+	215	213
chr1	204923290	204923537	GeneC|Exon_6	0	+	216	213
chr1	204923290	204923537	GeneC|Exon_6	0	+	217	210
chr1	204923290	204923537	GeneC|Exon_6	0	+	218	211
chr1	204923290	204923537	GeneC|Exon_6	0	+	219	209
chr1	204923290	204923537	GeneC|Exon_6	0	+	220	209
chr1	204923290	204923537	GeneC|Exon_6	0	+	221	209
chr1	204923290	204923537	GeneC|Exon_6	0	+	222	208
chr1	204923290	204923537	GeneC|Exon_6	0	+	223	207
chr1	204923290	204923537	GeneC|Exon_6	0	+	224	206
chr1	204923290	204923537	GeneC|Exon_6	0	+	225	208
chr1	204923290	204923537	GeneC|Exon_6	0	+	226	213
chr1	204923290	204923537	GeneC|Exon_6	0	+	227	212
chr1	204923290	204923537	GeneC|Exon_6	0	+	228	210
chr1	204923290	204923537	GeneC|Exon_6	0	+	229	208
chr1	204923290	204923537	GeneC|Exon_6	0	+	230	208
chr1	204923290	204923537	GeneC|Exon_6	0	+	231	209
chr1	204923290	204923537	GeneC|Exon_6	0	+	232	205
chr1	204923290	204923537	GeneC|Exon_6	0	+	233	207
chr1	204923290	204923537	GeneC|Exon_6	0	+	234	208
chr1	204923290	204923537	GeneC|Exon_6	0	+	235	208
chr1	204923290	204923537	GeneC|Exon_6	0	+	236	208
chr1	204923290	204923537	GeneC|Exon_6	0	+	237	207
chr1	204923290	204923537	GeneC|Exon_6	0	+	238	206
chr1	204923290	204923537	GeneC|Exon_6	0	+	239	204
chr1	204923290	204923537	GeneC|Exon_6	0	+	240	203
chr1	204923290	204923537	GeneC|Exon_6	0	+	241	203
chr1	204923290	204923537	GeneC|Exon_6	0	+	242	202
chr1	204923290	204923537	GeneC|Exon_6	0	+	243	205
chr1	204923290	204923537	GeneC|Exon_6	0	+	244	207
chr1	204923290	204923537	GeneC|Exon_6	0	+	245	207
chr1	204923290	204923537	GeneC|Exon_6	0	+	246	206
chr1	204923290	204923537	GeneC|Exon_6	0	+	247	208
chr1	204923931	204924104	GeneC|Exon_7	0	+	1	204
chr1	204923931	204924104	GeneC|Exon_7	0	+	2	207
chr1	204923931	204924104	GeneC|Exon_7	0	+	3	208
chr1	204923931	204924104	GeneC|Exon_7	0	+	4	210
chr1	204923931	204924104	GeneC|Exon_7	0	+	5	209
chr1	204923931	204924104	GeneC|Exon_7	0	+	6	214
chr1	204923931	204924104	GeneC|Exon_7	0	+	7	216
chr1	204923931	204924104	GeneC|Exon_7	0	+	8	217
chr1	204923931	204924104	GeneC|Exon_7	0	+	9	221
chr1	204923931	204924104	GeneC|Exon_7	0	+	10	221
chr1	204923931	204924104	GeneC|Exon_7	0	+	11	223
chr1	204923931	204924104	GeneC|Exon_7	0	+	12	225
chr1	204923931	204924104	GeneC|Exon_7	0	+	13	228
chr1	204923931	204924104	GeneC|Exon_7	0	+	14	229
chr1	204923931	204924104	GeneC|Exon_7	0	+	15	229
chr1	204923931	204924104	GeneC|Exon_7	0	+	16	230
chr1	204923931	204924104	GeneC|Exon_7	0	+	17	230
chr1	204923931	204924104	GeneC|Exon_7	0	+	18	233
chr1	204923931	204924104	GeneC|Exon_7	0	+	19	231
chr1	204923931	204924104	GeneC|Exon_7	0	+	20	231
chr1	204923931	204924104	GeneC|Exon_7	0	+	21	233
chr1	204923931	204924104	GeneC|Exon_7	0	+	22	240
chr1	204923931	204924104	GeneC|Exon_7	0	+	23	239
chr1	204923931	204924104	GeneC|Exon_7	0	+	24	237
chr1	204923931	204924104	GeneC|Exon_7	0	+	25	238
chr1	204923931	204924104	GeneC|Exon_7	0	+	26	239
chr1	204923931	204924104	GeneC|Exon_7	0	+	27	238
chr1	204923931	204924104	GeneC|Exon_7	0	+	28	238
chr1	204923931	204924104	GeneC|Exon_7	0	+	29	238
chr1	204923931	204924104	GeneC|Exon_7	0	+	30	239
chr1	204923931	204924104	GeneC|Exon_7	0	+	31	246
chr1	204923931	204924104	GeneC|Exon_7	0	+	32	249
chr1	204923931	204924104	GeneC|Exon_7	0	+	33	251
chr1	204923931	204924104	GeneC|Exon_7	0	+	34	256
chr1	204923931	204924104	GeneC|Exon_7	0	+	35	254
chr1	204923931	204924104	GeneC|Exon_7	0	+	36	258
chr1	204923931	204924104	GeneC|Exon_7	0	+	37	258
chr1	204923931	204924104	GeneC|Exon_7	0	+	38	261
chr1	204923931	204924104	GeneC|Exon_7	0	+	39	261
chr1	204923931	204924104	GeneC|Exon_7	0	+	40	263
chr1	204923931	204924104	GeneC|Exon_7	0	+	41	267
chr1	204923931	204924104	GeneC|Exon_7	0	+	42	266
chr1	204923931	204924104	GeneC|Exon_7	0	+	43	266
chr1	204923931	204924104	GeneC|Exon_7	0	+	44	265
chr1	204923931	204924104	GeneC|Exon_7	0	+	45	265
chr1	204923931	204924104	GeneC|Exon_7	0	+	46	265
chr1	204923931	204924104	GeneC|Exon_7	0	+	47	267
chr1	204923931	204924104	GeneC|Exon_7	0	+	48	266
chr1	204923931	204924104	GeneC|Exon_7	0	+	49	263
chr1	204923931	204924104	GeneC|Exon_7	0	+	50	261
chr1	204923931	204924104	GeneC|Exon_7	0	+	51	266
chr1	204923931	204924104	GeneC|Exon_7	0	+	52	267
chr1	204923931	204924104	GeneC|Exon_7	0	+	53	269
chr1	204923931	204924104	GeneC|Exon_7	0	+	54	267
chr1	204923931	204924104	GeneC|Exon_7	0	+	55	268
chr1	204923931	204924104	GeneC|Exon_7	0	+	56	267
chr1	204923931	204924104	GeneC|Exon_7	0	+	57	269
chr1	204923931	204924104	GeneC|Exon_7	0	+	58	270
chr1	204923931	204924104	GeneC|Exon_7	0	+	59	270
chr1	204923931	204924104	GeneC|Exon_7	0	+	60	268
chr1	204923931	204924104	GeneC|Exon_7	0	+	61	267
chr1	204923931	204924104	GeneC|Exon_7	0	+	62	262
chr1	204923931	204924104	GeneC|Exon_7	0	+	63	262
chr1	204923931	204924104	GeneC|Exon_7	0	+	64	262
chr1	204923931	204924104	GeneC|Exon_7	0	+	65	262
chr1	204923931	204924104	GeneC|Exon_7	0	+	66	262
chr1	204923931	204924104	GeneC|Exon_7	0	+	67	261
chr1	204923931	204924104	GeneC|Exon_7	0	+	68	260
chr1	204923931	204924104	GeneC|Exon_7	0	+	69	256
chr1	204923931	204924104	GeneC|Exon_7	0	+	70	257
chr1	204923931	204924104	GeneC|Exon_7	0	+	71	258
chr1	204923931	204924104	GeneC|Exon_7	0	+	72	257
chr1	204923931	204924104	GeneC|Exon_7	0	+	73	256
chr1	204923931	204924104	GeneC|Exon_7	0	+	74	256
chr1	204923931	204924104	GeneC|Exon_7	0	+	75	255
chr1	204923931	204924104	GeneC|Exon_7	0	+	76	253
chr1	204923931	204924104	GeneC|Exon_7	0	+	77	252
chr1	204923931	204924104	GeneC|Exon_7	0	+	78	252
chr1	204923931	204924104	GeneC|Exon_7	0	+	79	253
chr1	204923931	204924104	GeneC|Exon_7	0	+	80	250
chr1	204923931	204924104	GeneC|Exon_7	0	+	81	256
chr1	204923931	204924104	GeneC|Exon_7	0	+	82	258
chr1	204923931	204924104	GeneC|Exon_7	0	+	83	258
chr1	204923931	204924104	GeneC|Exon_7	0	+	84	257
chr1	204923931	204924104	GeneC|Exon_7	0	+	85	256
chr1	204923931	204924104	GeneC|Exon_7	0	+	86	256
chr1	204923931	204924104	GeneC|Exon_7	0	+	87	252
chr1	204923931	204924104	GeneC|Exon_7	0	+	88	248
chr1	204923931	204924104	GeneC|Exon_7	0	+	89	248
chr1	204923931	204924104	GeneC|Exon_7	0	+	90	246
chr1	204923931	204924104	GeneC|Exon_7	0	+	91	244
chr1	204923931	204924104	GeneC|Exon_7	0	+	92	243
chr1	204923931	204924104	GeneC|Exon_7	0	+	93	242
chr1	204923931	204924104	GeneC|Exon_7	0	+	94	243
chr1	204923931	204924104	GeneC|Exon_7	0	+	95	242
chr1	204923931	204924104	GeneC|Exon_7	0	+	96	244
chr1	204923931	204924104	GeneC|Exon_7	0	+	97	242
chr1	204923931	204924104	GeneC|Exon_7	0	+	98	243
chr1	204923931	204924104	GeneC|Exon_7	0	+	99	245
chr1	204923931	204924104	GeneC|Exon_7	0	+	100	247
chr1	204923931	204924104	GeneC|Exon_7	0	+	101	248
chr1	204923931	204924104	GeneC|Exon_7	0	+	102	263
chr1	204923931	204924104	GeneC|Exon_7	0	+	103	262
chr1	204923931	204924104	GeneC|Exon_7	0	+	104	260
chr1	204923931	204924104	GeneC|Exon_7	0	+	105	260
chr1	204923931	204924104	GeneC|Exon_7	0	+	106	257
chr1	204923931	204924104	GeneC|Exon_7	0	+	107	255
chr1	204923931	204924104	GeneC|Exon_7	0	+	108	255
chr1	204923931	204924104	GeneC|Exon_7	0	+	109	256
chr1	204923931	204924104	GeneC|Exon_7	0	+	110	256
chr1	204923931	204924104	GeneC|Exon_7	0	+	111	257
chr1	204923931	204924104	GeneC|Exon_7	0	+	112	258
chr1	204923931	204924104	GeneC|Exon_7	0	+	113	259
chr1	204923931	204924104	GeneC|Exon_7	0	+	114	257
chr1	204923931	204924104	GeneC|Exon_7	0	+	115	258
chr1	204923931	204924104	GeneC|Exon_7	0	+	116	260
chr1	204923931	204924104	GeneC|Exon_7	0	+	117	258
chr1	204923931	204924104	GeneC|Exon_7	0	+	118	257
chr1	204923931	204924104	GeneC|Exon_7	0	+	119	256
chr1	204923931	204924104	GeneC|Exon_7	0	+	120	255
chr1	204923931	204924104	GeneC|Exon_7	0	+	121	254
chr1	204923931	204924104	GeneC|Exon_7	0	+	122	256
chr1	204923931	204924104	GeneC|Exon_7	0	+	123	253
chr1	204923931	204924104	GeneC|Exon_7	0	+	124	251
chr1	204923931	204924104	GeneC|Exon_7	0	+	125	250
chr1	204923931	204924104	GeneC|Exon_7	0	+	126	246
chr1	204923931	204924104	GeneC|Exon_7	0	+	127	245
chr1	204923931	204924104	GeneC|Exon_7	0	+	128	241
chr1	204923931	204924104	GeneC|Exon_7	0	+	129	240
chr1	204923931	204924104	GeneC|Exon_7	0	+	130	242
chr1	204923931	204924104	GeneC|Exon_7	0	+	131	242
chr1	204923931	204924104	GeneC|Exon_7	0	+	132	241
chr1	204923931	204924104	GeneC|Exon_7	0	+	133	242
chr1	204923931	204924104	GeneC|Exon_7	0	+	134	240
chr1	204923931	204924104	GeneC|Exon_7	0	+	135	239
chr1	204923931	204924104	GeneC|Exon_7	0	+	136	236
chr1	204923931	204924104	GeneC|Exon_7	0	+	137	236
chr1	204923931	204924104	GeneC|Exon_7	0	+	138	232
chr1	204923931	204924104	GeneC|Exon_7	0	+	139	231
chr1	204923931	204924104	GeneC|Exon_7	0	+	140	227
chr1	204923931	204924104	GeneC|Exon_7	0	+	141	231
chr1	204923931	204924104	GeneC|Exon_7	0	+	142	228
chr1	204923931	204924104	GeneC|Exon_7	0	+	143	227
chr1	204923931	204924104	GeneC|Exon_7	0	+	144	224
chr1	204923931	204924104	GeneC|Exon_7	0	+	145	222
chr1	204923931	204924104	GeneC|Exon_7	0	+	146	222
chr1	204923931	204924104	GeneC|Exon_7	0	+	147	221
chr1	204923931	204924104	GeneC|Exon_7	0	+	148	220
chr1	204923931	204924104	GeneC|Exon_7	0	+	149	217
chr1	204923931	204924104	GeneC|Exon_7	0	+	150	218
chr1	204923931	204924104	GeneC|Exon_7	0	+	151	217
chr1	204923931	204924104	GeneC|Exon_7	0	+	152	215
chr1	204923931	204924104	GeneC|Exon_7	0	+	153	214
chr1	204923931	204924104	GeneC|Exon_7	0	+	154	212
chr1	204923931	204924104	GeneC|Exon_7	0	+	155	211
chr1	204923931	204924104	GeneC|Exon_7	0	+	156	211
chr1	204923931	204924104	GeneC|Exon_7	0	+	157	209
chr1	204923931	204924104	GeneC|Exon_7	0	+	158	214
chr1	204923931	204924104	GeneC|Exon_7	0	+	159	212
chr1	204923931	204924104	GeneC|Exon_7	0	+	160	210
chr1	204923931	204924104	GeneC|Exon_7	0	+	161	208
chr1	204923931	204924104	GeneC|Exon_7	0	+	162	206
chr1	204923931	204924104	GeneC|Exon_7	0	+	163	202
chr1	204923931	204924104	GeneC|Exon_7	0	+	164	199
chr1	204923931	204924104	GeneC|Exon_7	0	+	165	199
chr1	204923931	204924104	GeneC|Exon_7	0	+	166	200
chr1	204923931	204924104	GeneC|Exon_7	0	+	167	200
chr1	204923931	204924104	GeneC|Exon_7	0	+	168	200
chr1	204923931	204924104	GeneC|Exon_7	0	+	169	199
chr1	204923931	204924104	GeneC|Exon_7	0	+	170	202
chr1	204923931	204924104	GeneC|Exon_7	0	+	171	201
chr1	204923931	204924104	GeneC|Exon_7	0	+	172	199
chr1	204923931	204924104	GeneC|Exon_7	0	+	173	193
chr1	204926758	204926979	GeneC|Exon_8	0	+	1	246
chr1	204926758	204926979	GeneC|Exon_8	0	+	2	245
chr1	204926758	204926979	GeneC|Exon_8	0	+	3	247
chr1	204926758	204926979	GeneC|Exon_8	0	+	4	247
chr1	204926758	204926979	GeneC|Exon_8	0	+	5	248
chr1	204926758	204926979	GeneC|Exon_8	0	+	6	250
chr1	204926758	204926979	GeneC|Exon_8	0	+	7	252
chr1	204926758	204926979	GeneC|Exon_8	0	+	8	254
chr1	204926758	204926979	GeneC|Exon_8	0	+	9	255
chr1	204926758	204926979	GeneC|Exon_8	0	+	10	259
chr1	204926758	204926979	GeneC|Exon_8	0	+	11	261
chr1	204926758	204926979	GeneC|Exon_8	0	+	12	263
chr1	204926758	204926979	GeneC|Exon_8	0	+	13	262
chr1	204926758	204926979	GeneC|Exon_8	0	+	14	260
chr1	204926758	204926979	GeneC|Exon_8	0	+	15	262
chr1	204926758	204926979	GeneC|Exon_8	0	+	16	264
chr1	204926758	204926979	GeneC|Exon_8	0	+	17	265
chr1	204926758	204926979	GeneC|Exon_8	0	+	18	265
chr1	204926758	204926979	GeneC|Exon_8	0	+	19	263
chr1	204926758	204926979	GeneC|Exon_8	0	+	20	263
chr1	204926758	204926979	GeneC|Exon_8	0	+	21	262
chr1	204926758	204926979	GeneC|Exon_8	0	+	22	262
chr1	204926758	204926979	GeneC|Exon_8	0	+	23	262
chr1	204926758	204926979	GeneC|Exon_8	0	+	24	261
chr1	204926758	204926979	GeneC|Exon_8	0	+	25	260
chr1	204926758	204926979	GeneC|Exon_8	0	+	26	259
chr1	204926758	204926979	GeneC|Exon_8	0	+	27	261
chr1	204926758	204926979	GeneC|Exon_8	0	+	28	265
chr1	204926758	204926979	GeneC|Exon_8	0	+	29	262
chr1	204926758	204926979	GeneC|Exon_8	0	+	30	261
chr1	204926758	204926979	GeneC|Exon_8	0	+	31	260
chr1	204926758	204926979	GeneC|Exon_8	0	+	32	261
chr1	204926758	204926979	GeneC|Exon_8	0	+	33	261
chr1	204926758	204926979	GeneC|Exon_8	0	+	34	260
chr1	204926758	204926979	GeneC|Exon_8	0	+	35	262
chr1	204926758	204926979	GeneC|Exon_8	0	+	36	261
chr1	204926758	204926979	GeneC|Exon_8	0	+	37	260
chr1	204926758	204926979	GeneC|Exon_8	0	+	38	259
chr1	204926758	204926979	GeneC|Exon_8	0	+	39	260
chr1	204926758	204926979	GeneC|Exon_8	0	+	40	255
chr1	204926758	204926979	GeneC|Exon_8	0	+	41	258
chr1	204926758	204926979	GeneC|Exon_8	0	+	42	256
chr1	204926758	204926979	GeneC|Exon_8	0	+	43	257
chr1	204926758	204926979	GeneC|Exon_8	0	+	44	259
chr1	204926758	204926979	GeneC|Exon_8	0	+	45	258
chr1	204926758	204926979	GeneC|Exon_8	0	+	46	258
chr1	204926758	204926979	GeneC|Exon_8	0	+	47	261
chr1	204926758	204926979	GeneC|Exon_8	0	+	48	260
chr1	204926758	204926979	GeneC|Exon_8	0	+	49	258
chr1	204926758	204926979	GeneC|Exon_8	0	+	50	256
chr1	204926758	204926979	GeneC|Exon_8	0	+	51	257
chr1	204926758	204926979	GeneC|Exon_8	0	+	52	258
chr1	204926758	204926979	GeneC|Exon_8	0	+	53	255
chr1	204926758	204926979	GeneC|Exon_8	0	+	54	257
chr1	204926758	204926979	GeneC|Exon_8	0	+	55	258
chr1	204926758	204926979	GeneC|Exon_8	0	+	56	256
chr1	204926758	204926979	GeneC|Exon_8	0	+	57	257
chr1	204926758	204926979	GeneC|Exon_8	0	+	58	258
chr1	204926758	204926979	GeneC|Exon_8	0	+	59	260
chr1	204926758	204926979	GeneC|Exon_8	0	+	60	261
chr1	204926758	204926979	GeneC|Exon_8	0	+	61	261
chr1	204926758	204926979	GeneC|Exon_8	0	+	62	264
chr1	204926758	204926979	GeneC|Exon_8	0	+	63	265
chr1	204926758	204926979	GeneC|Exon_8	0	+	64	266
chr1	204926758	204926979	GeneC|Exon_8	0	+	65	268
chr1	204926758	204926979	GeneC|Exon_8	0	+	66	268
chr1	204926758	204926979	GeneC|Exon_8	0	+	67	270
chr1	204926758	204926979	GeneC|Exon_8	0	+	68	274
chr1	204926758	204926979	GeneC|Exon_8	0	+	69	278
chr1	204926758	204926979	GeneC|Exon_8	0	+	70	278
chr1	204926758	204926979	GeneC|Exon_8	0	+	71	280
chr1	204926758	204926979	GeneC|Exon_8	0	+	72	278
chr1	204926758	204926979	GeneC|Exon_8	0	+	73	278
chr1	204926758	204926979	GeneC|Exon_8	0	+	74	277
chr1	204926758	204926979	GeneC|Exon_8	0	+	75	279
chr1	204926758	204926979	GeneC|Exon_8	0	+	76	272
chr1	204926758	204926979	GeneC|Exon_8	0	+	77	273
chr1	204926758	204926979	GeneC|Exon_8	0	+	78	273
chr1	204926758	204926979	GeneC|Exon_8	0	+	79	270
chr1	204926758	204926979	GeneC|Exon_8	0	+	80	269
chr1	204926758	204926979	GeneC|Exon_8	0	+	81	271
chr1	204926758	204926979	GeneC|Exon_8	0	+	82	269
chr1	204926758	204926979	GeneC|Exon_8	0	+	83	270
chr1	204926758	204926979	GeneC|Exon_8	0	+	84	269
chr1	204926758	204926979	GeneC|Exon_8	0	+	85	268
chr1	204926758	204926979	GeneC|Exon_8	0	+	86	270
chr1	204926758	204926979	GeneC|Exon_8	0	+	87	268
chr1	204926758	204926979	GeneC|Exon_8	0	+	88	269
chr1	204926758	204926979	GeneC|Exon_8	0	+	89	266
chr1	204926758	204926979	GeneC|Exon_8	0	+	90	265
chr1	204926758	204926979	GeneC|Exon_8	0	+	91	267
chr1	204926758	204926979	GeneC|Exon_8	0	+	92	265
chr1	204926758	204926979	GeneC|Exon_8	0	+	93	264
chr1	204926758	204926979	GeneC|Exon_8	0	+	94	264
chr1	204926758	204926979	GeneC|Exon_8	0	+	95	268
chr1	204926758	204926979	GeneC|Exon_8	0	+	96	269
chr1	204926758	204926979	GeneC|Exon_8	0	+	97	271
chr1	204926758	204926979	GeneC|Exon_8	0	+	98	273
chr1	204926758	204926979	GeneC|Exon_8	0	+	99	271
chr1	204926758	204926979	GeneC|Exon_8	0	+	100	272
chr1	204926758	204926979	GeneC|Exon_8	0	+	101	273
chr1	204926758	204926979	GeneC|Exon_8	0	+	102	268
chr1	204926758	204926979	GeneC|Exon_8	0	+	103	267
chr1	204926758	204926979	GeneC|Exon_8	0	+	104	268
chr1	204926758	204926979	GeneC|Exon_8	0	+	105	265
chr1	204926758	204926979	GeneC|Exon_8	0	+	106	264
chr1	204926758	204926979	GeneC|Exon_8	0	+	107	264
chr1	204926758	204926979	GeneC|Exon_8	0	+	108	264
chr1	204926758	204926979	GeneC|Exon_8	0	+	109	261
chr1	204926758	204926979	GeneC|Exon_8	0	+	110	260
chr1	204926758	204926979	GeneC|Exon_8	0	+	111	261
chr1	204926758	204926979	GeneC|Exon_8	0	+	112	260
chr1	204926758	204926979	GeneC|Exon_8	0	+	113	262
chr1	204926758	204926979	GeneC|Exon_8	0	+	114	263
chr1	204926758	204926979	GeneC|Exon_8	0	+	115	263
chr1	204926758	204926979	GeneC|Exon_8	0	+	116	263
chr1	204926758	204926979	GeneC|Exon_8	0	+	117	263
chr1	204926758	204926979	GeneC|Exon_8	0	+	118	260
chr1	204926758	204926979	GeneC|Exon_8	0	+	119	261
chr1	204926758	204926979	GeneC|Exon_8	0	+	120	260
chr1	204926758	204926979	GeneC|Exon_8	0	+	121	260
chr1	204926758	204926979	GeneC|Exon_8	0	+	122	257
chr1	204926758	204926979	GeneC|Exon_8	0	+	123	256
chr1	204926758	204926979	GeneC|Exon_8	0	+	124	258
chr1	204926758	204926979	GeneC|Exon_8	0	+	125	258
chr1	204926758	204926979	GeneC|Exon_8	0	+	126	260
chr1	204926758	204926979	GeneC|Exon_8	0	+	127	262
chr1	204926758	204926979	GeneC|Exon_8	0	+	128	261
chr1	204926758	204926979	GeneC|Exon_8	0	+	129	259
chr1	204926758	204926979	GeneC|Exon_8	0	+	130	258
chr1	204926758	204926979	GeneC|Exon_8	0	+	131	256
chr1	204926758	204926979	GeneC|Exon_8	0	+	132	255
chr1	204926758	204926979	GeneC|Exon_8	0	+	133	254
chr1	204926758	204926979	GeneC|Exon_8	0	+	134	258
chr1	204926758	204926979	GeneC|Exon_8	0	+	135	259
chr1	204926758	204926979	GeneC|Exon_8	0	+	136	260
chr1	204926758	204926979	GeneC|Exon_8	0	+	137	264
chr1	204926758	204926979	GeneC|Exon_8	0	+	138	265
chr1	204926758	204926979	GeneC|Exon_8	0	+	139	266
chr1	204926758	204926979	GeneC|Exon_8	0	+	140	267
chr1	204926758	204926979	GeneC|Exon_8	0	+	141	266
chr1	204926758	204926979	GeneC|Exon_8	0	+	142	266
chr1	204926758	204926979	GeneC|Exon_8	0	+	143	265
chr1	204926758	204926979	GeneC|Exon_8	0	+	144	268
chr1	204926758	204926979	GeneC|Exon_8	0	+	145	268
chr1	204926758	204926979	GeneC|Exon_8	0	+	146	268
chr1	204926758	204926979	GeneC|Exon_8	0	+	147	268
chr1	204926758	204926979	GeneC|Exon_8	0	+	148	266
chr1	204926758	204926979	GeneC|Exon_8	0	+	149	263
chr1	204926758	204926979	GeneC|Exon_8	0	+	150	260
chr1	204926758	204926979	GeneC|Exon_8	0	+	151	259
chr1	204926758	204926979	GeneC|Exon_8	0	+	152	258
chr1	204926758	204926979	GeneC|Exon_8	0	+	153	259
chr1	204926758	204926979	GeneC|Exon_8	0	+	154	256
chr1	204926758	204926979	GeneC|Exon_8	0	+	155	256
chr1	204926758	204926979	GeneC|Exon_8	0	+	156	255
chr1	204926758	204926979	GeneC|Exon_8	0	+	157	249
chr1	204926758	204926979	GeneC|Exon_8	0	+	158	249
chr1	204926758	204926979	GeneC|Exon_8	0	+	159	247
chr1	204926758	204926979	GeneC|Exon_8	0	+	160	246
chr1	204926758	204926979	GeneC|Exon_8	0	+	161	245
chr1	204926758	204926979	GeneC|Exon_8	0	+	162	246
chr1	204926758	204926979	GeneC|Exon_8	0	+	163	249
chr1	204926758	204926979	GeneC|Exon_8	0	+	164	251
chr1	204926758	204926979	GeneC|Exon_8	0	+	165	252
chr1	204926758	204926979	GeneC|Exon_8	0	+	166	251
chr1	204926758	204926979	GeneC|Exon_8	0	+	167	250
chr1	204926758	204926979	GeneC|Exon_8	0	+	168	250
chr1	204926758	204926979	GeneC|Exon_8	0	+	169	254
chr1	204926758	204926979	GeneC|Exon_8	0	+	170	256
chr1	204926758	204926979	GeneC|Exon_8	0	+	171	256
chr1	204926758	204926979	GeneC|Exon_8	0	+	172	256
chr1	204926758	204926979	GeneC|Exon_8	0	+	173	258
chr1	204926758	204926979	GeneC|Exon_8	0	+	174	259
chr1	204926758	204926979	GeneC|Exon_8	0	+	175	260
chr1	204926758	204926979	GeneC|Exon_8	0	+	176	258
chr1	204926758	204926979	GeneC|Exon_8	0	+	177	259
chr1	204926758	204926979	GeneC|Exon_8	0	+	178	257
chr1	204926758	204926979	GeneC|Exon_8	0	+	179	258
chr1	204926758	204926979	GeneC|Exon_8	0	+	180	257
chr1	204926758	204926979	GeneC|Exon_8	0	+	181	257
chr1	204926758	204926979	GeneC|Exon_8	0	+	182	259
chr1	204926758	204926979	GeneC|Exon_8	0	+	183	258
chr1	204926758	204926979	GeneC|Exon_8	0	+	184	260
chr1	204926758	204926979	GeneC|Exon_8	0	+	185	261
chr1	204926758	204926979	GeneC|Exon_8	0	+	186	259
chr1	204926758	204926979	GeneC|Exon_8	0	+	187	258
chr1	204926758	204926979	GeneC|Exon_8	0	+	188	258
chr1	204926758	204926979	GeneC|Exon_8	0	+	189	262
chr1	204926758	204926979	GeneC|Exon_8	0	+	190	263
chr1	204926758	204926979	GeneC|Exon_8	0	+	191	262
chr1	204926758	204926979	GeneC|Exon_8	0	+	192	261
chr1	204926758	204926979	GeneC|Exon_8	0	+	193	261
chr1	204926758	204926979	GeneC|Exon_8	0	+	194	262
chr1	204926758	204926979	GeneC|Exon_8	0	+	195	260
chr1	204926758	204926979	GeneC|Exon_8	0	+	196	261
chr1	204926758	204926979	GeneC|Exon_8	0	+	197	260
chr1	204926758	204926979	GeneC|Exon_8	0	+	198	260
chr1	204926758	204926979	GeneC|Exon_8	0	+	199	259
chr1	204926758	204926979	GeneC|Exon_8	0	+	200	259
chr1	204926758	204926979	GeneC|Exon_8	0	+	201	259
chr1	204926758	204926979	GeneC|Exon_8	0	+	202	260
chr1	204926758	204926979	GeneC|Exon_8	0	+	203	256
chr1	204926758	204926979	GeneC|Exon_8	0	+	204	253
chr1	204926758	204926979	GeneC|Exon_8	0	+	205	252
chr1	204926758	204926979	GeneC|Exon_8	0	+	206	255
chr1	204926758	204926979	GeneC|Exon_8	0	+	207	255
chr1	204926758	204926979	GeneC|Exon_8	0	+	208	257
chr1	204926758	204926979	GeneC|Exon_8	0	+	209	257
chr1	204926758	204926979	GeneC|Exon_8	0	+	210	257
chr1	204926758	204926979	GeneC|Exon_8	0	+	211	257
chr1	204926758	204926979	GeneC|Exon_8	0	+	212	254
chr1	204926758	204926979	GeneC|Exon_8	0	+	213	250
chr1	204926758	204926979	GeneC|Exon_8	0	+	214	249
chr1	204926758	204926979	GeneC|Exon_8	0	+	215	248
chr1	204926758	204926979	GeneC|Exon_8	0	+	216	243
chr1	204926758	204926979	GeneC|Exon_8	0	+	217	243
chr1	204926758	204926979	GeneC|Exon_8	0	+	218	239
chr1	204926758	204926979	GeneC|Exon_8	0	+	219	234
chr1	204926758	204926979	GeneC|Exon_8	0	+	220	230
chr1	204926758	204926979	GeneC|Exon_8	0	+	221	229
chr1	204931210	204931311	GeneC|Exon_9	0	+	1	225
chr1	204931210	204931311	GeneC|Exon_9	0	+	2	225
chr1	204931210	204931311	GeneC|Exon_9	0	+	3	226
chr1	204931210	204931311	GeneC|Exon_9	0	+	4	227
chr1	204931210	204931311	GeneC|Exon_9	0	+	5	226
chr1	204931210	204931311	GeneC|Exon_9	0	+	6	231
chr1	204931210	204931311	GeneC|Exon_9	0	+	7	231
chr1	204931210	204931311	GeneC|Exon_9	0	+	8	230
chr1	204931210	204931311	GeneC|Exon_9	0	+	9	230
chr1	204931210	204931311	GeneC|Exon_9	0	+	10	229
chr1	204931210	204931311	GeneC|Exon_9	0	+	11	230
chr1	204931210	204931311	GeneC|Exon_9	0	+	12	228
chr1	204931210	204931311	GeneC|Exon_9	0	+	13	227
chr1	204931210	204931311	GeneC|Exon_9	0	+	14	227
chr1	204931210	204931311	GeneC|Exon_9	0	+	15	228
chr1	204931210	204931311	GeneC|Exon_9	0	+	16	231
chr1	204931210	204931311	GeneC|Exon_9	0	+	17	231
chr1	204931210	204931311	GeneC|Exon_9	0	+	18	232
chr1	204931210	204931311	GeneC|Exon_9	0	+	19	232
chr1	204931210	204931311	GeneC|Exon_9	0	+	20	236
chr1	204931210	204931311	GeneC|Exon_9	0	+	21	237
chr1	204931210	204931311	GeneC|Exon_9	0	+	22	238
chr1	204931210	204931311	GeneC|Exon_9	0	+	23	238
chr1	204931210	204931311	GeneC|Exon_9	0	+	24	235
chr1	204931210	204931311	GeneC|Exon_9	0	+	25	234
chr1	204931210	204931311	GeneC|Exon_9	0	+	26	234
chr1	204931210	204931311	GeneC|Exon_9	0	+	27	235
chr1	204931210	204931311	GeneC|Exon_9	0	+	28	235
chr1	204931210	204931311	GeneC|Exon_9	0	+	29	234
chr1	204931210	204931311	GeneC|Exon_9	0	+	30	234
chr1	204931210	204931311	GeneC|Exon_9	0	+	31	235
chr1	204931210	204931311	GeneC|Exon_9	0	+	32	235
chr1	204931210	204931311	GeneC|Exon_9	0	+	33	234
chr1	204931210	204931311	GeneC|Exon_9	0	+	34	237
chr1	204931210	204931311	GeneC|Exon_9	0	+	35	233
chr1	204931210	204931311	GeneC|Exon_9	0	+	36	233
chr1	204931210	204931311	GeneC|Exon_9	0	+	37	231
chr1	204931210	204931311	GeneC|Exon_9	0	+	38	230
chr1	204931210	204931311	GeneC|Exon_9	0	+	39	228
chr1	204931210	204931311	GeneC|Exon_9	0	+	40	227
chr1	204931210	204931311	GeneC|Exon_9	0	+	41	227
chr1	204931210	204931311	GeneC|Exon_9	0	+	42	226
chr1	204931210	204931311	GeneC|Exon_9	0	+	43	224
chr1	204931210	204931311	GeneC|Exon_9	0	+	44	223
chr1	204931210	204931311	GeneC|Exon_9	0	+	45	224
chr1	204931210	204931311	GeneC|Exon_9	0	+	46	224
chr1	204931210	204931311	GeneC|Exon_9	0	+	47	223
chr1	204931210	204931311	GeneC|Exon_9	0	+	48	222
chr1	204931210	204931311	GeneC|Exon_9	0	+	49	222
chr1	204931210	204931311	GeneC|Exon_9	0	+	50	220
chr1	204931210	204931311	GeneC|Exon_9	0	+	51	218
chr1	204931210	204931311	GeneC|Exon_9	0	+	52	217
chr1	204931210	204931311	GeneC|Exon_9	0	+	53	220
chr1	204931210	204931311	GeneC|Exon_9	0	+	54	219
chr1	204931210	204931311	GeneC|Exon_9	0	+	55	219
chr1	204931210	204931311	GeneC|Exon_9	0	+	56	217
chr1	204931210	204931311	GeneC|Exon_9	0	+	57	217
chr1	204931210	204931311	GeneC|Exon_9	0	+	58	216
chr1	204931210	204931311	GeneC|Exon_9	0	+	59	216
chr1	204931210	204931311	GeneC|Exon_9	0	+	60	217
chr1	204931210	204931311	GeneC|Exon_9	0	+	61	217
chr1	204931210	204931311	GeneC|Exon_9	0	+	62	218
chr1	204931210	204931311	GeneC|Exon_9	0	+	63	217
chr1	204931210	204931311	GeneC|Exon_9	0	+	64	217
chr1	204931210	204931311	GeneC|Exon_9	0	+	65	217
chr1	204931210	204931311	GeneC|Exon_9	0	+	66	214
chr1	204931210	204931311	GeneC|Exon_9	0	+	67	213
chr1	204931210	204931311	GeneC|Exon_9	0	+	68	212
chr1	204931210	204931311	GeneC|Exon_9	0	+	69	211
chr1	204931210	204931311	GeneC|Exon_9	0	+	70	210
chr1	204931210	204931311	GeneC|Exon_9	0	+	71	210
chr1	204931210	204931311	GeneC|Exon_9	0	+	72	211
chr1	204931210	204931311	GeneC|Exon_9	0	+	73	211
chr1	204931210	204931311	GeneC|Exon_9	0	+	74	208
chr1	204931210	204931311	GeneC|Exon_9	0	+	75	210
chr1	204931210	204931311	GeneC|Exon_9	0	+	76	210
chr1	204931210	204931311	GeneC|Exon_9	0	+	77	206
chr1	204931210	204931311	GeneC|Exon_9	0	+	78	203
chr1	204931210	204931311	GeneC|Exon_9	0	+	79	205
chr1	204931210	204931311	GeneC|Exon_9	0	+	80	203
chr1	204931210	204931311	GeneC|Exon_9	0	+	81	201
chr1	204931210	204931311	GeneC|Exon_9	0	+	82	199
chr1	204931210	204931311	GeneC|Exon_9	0	+	83	198
chr1	204931210	204931311	GeneC|Exon_9	0	+	84	195
chr1	204931210	204931311	GeneC|Exon_9	0	+	85	195
chr1	204931210	204931311	GeneC|Exon_9	0	+	86	194
chr1	204931210	204931311	GeneC|Exon_9	0	+	87	193
chr1	204931210	204931311	GeneC|Exon_9	0	+	88	195
chr1	204931210	204931311	GeneC|Exon_9	0	+	89	190
chr1	204931210	204931311	GeneC|Exon_9	0	+	90	189
chr1	204931210	204931311	GeneC|Exon_9	0	+	91	186
chr1	204931210	204931311	GeneC|Exon_9	0	+	92	185
chr1	204931210	204931311	GeneC|Exon_9	0	+	93	182
chr1	204931210	204931311	GeneC|Exon_9	0	+	94	180
chr1	204931210	204931311	GeneC|Exon_9	0	+	95	176
chr1	204931210	204931311	GeneC|Exon_9	0	+	96	176
chr1	204931210	204931311	GeneC|Exon_9	0	+	97	172
chr1	204931210	204931311	GeneC|Exon_9	0	+	98	172
chr1	204931210	204931311	GeneC|Exon_9	0	+	99	171
chr1	204931210	204931311	GeneC|Exon_9	0	+	100	170
chr1	204931210	204931311	GeneC|Exon_9	0	+	101	167
chr1	204937351	204937513	GeneC|Exon_10	0	+	1	181
chr1	204937351	204937513	GeneC|Exon_10	0	+	2	182
chr1	204937351	204937513	GeneC|Exon_10	0	+	3	182
chr1	204937351	204937513	GeneC|Exon_10	0	+	4	184
chr1	204937351	204937513	GeneC|Exon_10	0	+	5	185
chr1	204937351	204937513	GeneC|Exon_10	0	+	6	188
chr1	204937351	204937513	GeneC|Exon_10	0	+	7	191
chr1	204937351	204937513	GeneC|Exon_10	0	+	8	193
chr1	204937351	204937513	GeneC|Exon_10	0	+	9	195
chr1	204937351	204937513	GeneC|Exon_10	0	+	10	198
chr1	204937351	204937513	GeneC|Exon_10	0	+	11	197
chr1	204937351	204937513	GeneC|Exon_10	0	+	12	197
chr1	204937351	204937513	GeneC|Exon_10	0	+	13	198
chr1	204937351	204937513	GeneC|Exon_10	0	+	14	198
chr1	204937351	204937513	GeneC|Exon_10	0	+	15	198
chr1	204937351	204937513	GeneC|Exon_10	0	+	16	199
chr1	204937351	204937513	GeneC|Exon_10	0	+	17	199
chr1	204937351	204937513	GeneC|Exon_10	0	+	18	201
chr1	204937351	204937513	GeneC|Exon_10	0	+	19	203
chr1	204937351	204937513	GeneC|Exon_10	0	+	20	202
chr1	204937351	204937513	GeneC|Exon_10	0	+	21	202
chr1	204937351	204937513	GeneC|Exon_10	0	+	22	201
chr1	204937351	204937513	GeneC|Exon_10	0	+	23	203
chr1	204937351	204937513	GeneC|Exon_10	0	+	24	205
chr1	204937351	204937513	GeneC|Exon_10	0	+	25	205
chr1	204937351	204937513	GeneC|Exon_10	0	+	26	207
chr1	204937351	204937513	GeneC|Exon_10	0	+	27	208
chr1	204937351	204937513	GeneC|Exon_10	0	+	28	209
chr1	204937351	204937513	GeneC|Exon_10	0	+	29	211
chr1	204937351	204937513	GeneC|Exon_10	0	+	30	210
chr1	204937351	204937513	GeneC|Exon_10	0	+	31	212
chr1	204937351	204937513	GeneC|Exon_10	0	+	32	210
chr1	204937351	204937513	GeneC|Exon_10	0	+	33	210
chr1	204937351	204937513	GeneC|Exon_10	0	+	34	210
chr1	204937351	204937513	GeneC|Exon_10	0	+	35	210
chr1	204937351	204937513	GeneC|Exon_10	0	+	36	210
chr1	204937351	204937513	GeneC|Exon_10	0	+	37	210
chr1	204937351	204937513	GeneC|Exon_10	0	+	38	212
chr1	204937351	204937513	GeneC|Exon_10	0	+	39	213
chr1	204937351	204937513	GeneC|Exon_10	0	+	40	214
chr1	204937351	204937513	GeneC|Exon_10	0	+	41	215
chr1	204937351	204937513	GeneC|Exon_10	0	+	42	215
chr1	204937351	204937513	GeneC|Exon_10	0	+	43	216
chr1	204937351	204937513	GeneC|Exon_10	0	+	44	213
chr1	204937351	204937513	GeneC|Exon_10	0	+	45	215
chr1	204937351	204937513	GeneC|Exon_10	0	+	46	214
chr1	204937351	204937513	GeneC|Exon_10	0	+	47	217
chr1	204937351	204937513	GeneC|Exon_10	0	+	48	216
chr1	204937351	204937513	GeneC|Exon_10	0	+	49	218
chr1	204937351	204937513	GeneC|Exon_10	0	+	50	217
chr1	204937351	204937513	GeneC|Exon_10	0	+	51	216
chr1	204937351	204937513	GeneC|Exon_10	0	+	52	215
chr1	204937351	204937513	GeneC|Exon_10	0	+	53	216
chr1	204937351	204937513	GeneC|Exon_10	0	+	54	215
chr1	204937351	204937513	GeneC|Exon_10	0	+	55	215
chr1	204937351	204937513	GeneC|Exon_10	0	+	56	214
chr1	204937351	204937513	GeneC|Exon_10	0	+	57	214
chr1	204937351	204937513	GeneC|Exon_10	0	+	58	215
chr1	204937351	204937513	GeneC|Exon_10	0	+	59	213
chr1	204937351	204937513	GeneC|Exon_10	0	+	60	211
chr1	204937351	204937513	GeneC|Exon_10	0	+	61	210
chr1	204937351	204937513	GeneC|Exon_10	0	+	62	209
chr1	204937351	204937513	GeneC|Exon_10	0	+	63	208
chr1	204937351	204937513	GeneC|Exon_10	0	+	64	208
chr1	204937351	204937513	GeneC|Exon_10	0	+	65	209
chr1	204937351	204937513	GeneC|Exon_10	0	+	66	209
chr1	204937351	204937513	GeneC|Exon_10	0	+	67	217
chr1	204937351	204937513	GeneC|Exon_10	0	+	68	215
chr1	204937351	204937513	GeneC|Exon_10	0	+	69	217
chr1	204937351	204937513	GeneC|Exon_10	0	+	70	217
chr1	204937351	204937513	GeneC|Exon_10	0	+	71	217
chr1	204937351	204937513	GeneC|Exon_10	0	+	72	218
chr1	204937351	204937513	GeneC|Exon_10	0	+	73	219
chr1	204937351	204937513	GeneC|Exon_10	0	+	74	219
chr1	204937351	204937513	GeneC|Exon_10	0	+	75	220
chr1	204937351	204937513	GeneC|Exon_10	0	+	76	221
chr1	204937351	204937513	GeneC|Exon_10	0	+	77	219
chr1	204937351	204937513	GeneC|Exon_10	0	+	78	219
chr1	204937351	204937513	GeneC|Exon_10	0	+	79	217
chr1	204937351	204937513	GeneC|Exon_10	0	+	80	216
chr1	204937351	204937513	GeneC|Exon_10	0	+	81	215
chr1	204937351	204937513	GeneC|Exon_10	0	+	82	217
chr1	204937351	204937513	GeneC|Exon_10	0	+	83	218
chr1	204937351	204937513	GeneC|Exon_10	0	+	84	219
chr1	204937351	204937513	GeneC|Exon_10	0	+	85	219
chr1	204937351	204937513	GeneC|Exon_10	0	+	86	218
chr1	204937351	204937513	GeneC|Exon_10	0	+	87	215
chr1	204937351	204937513	GeneC|Exon_10	0	+	88	216
chr1	204937351	204937513	GeneC|Exon_10	0	+	89	216
chr1	204937351	204937513	GeneC|Exon_10	0	+	90	215
chr1	204937351	204937513	GeneC|Exon_10	0	+	91	217
chr1	204937351	204937513	GeneC|Exon_10	0	+	92	217
chr1	204937351	204937513	GeneC|Exon_10	0	+	93	219
chr1	204937351	204937513	GeneC|Exon_10	0	+	94	219
chr1	204937351	204937513	GeneC|Exon_10	0	+	95	220
chr1	204937351	204937513	GeneC|Exon_10	0	+	96	220
chr1	204937351	204937513	GeneC|Exon_10	0	+	97	218
chr1	204937351	204937513	GeneC|Exon_10	0	+	98	218
chr1	204937351	204937513	GeneC|Exon_10	0	+	99	218
chr1	204937351	204937513	GeneC|Exon_10	0	+	100	219
chr1	204937351	204937513	GeneC|Exon_10	0	+	101	221
chr1	204937351	204937513	GeneC|Exon_10	0	+	102	223
chr1	204937351	204937513	GeneC|Exon_10	0	+	103	224
chr1	204937351	204937513	GeneC|Exon_10	0	+	104	223
chr1	204937351	204937513	GeneC|Exon_10	0	+	105	224
chr1	204937351	204937513	GeneC|Exon_10	0	+	106	222
chr1	204937351	204937513	GeneC|Exon_10	0	+	107	223
chr1	204937351	204937513	GeneC|Exon_10	0	+	108	224
chr1	204937351	204937513	GeneC|Exon_10	0	+	109	224
chr1	204937351	204937513	GeneC|Exon_10	0	+	110	224
chr1	204937351	204937513	GeneC|Exon_10	0	+	111	224
chr1	204937351	204937513	GeneC|Exon_10	0	+	112	225
chr1	204937351	204937513	GeneC|Exon_10	0	+	113	225
chr1	204937351	204937513	GeneC|Exon_10	0	+	114	228
chr1	204937351	204937513	GeneC|Exon_10	0	+	115	227
chr1	204937351	204937513	GeneC|Exon_10	0	+	116	226
chr1	204937351	204937513	GeneC|Exon_10	0	+	117	226
chr1	204937351	204937513	GeneC|Exon_10	0	+	118	226
chr1	204937351	204937513	GeneC|Exon_10	0	+	119	226
chr1	204937351	204937513	GeneC|Exon_10	0	+	120	226
chr1	204937351	204937513	GeneC|Exon_10	0	+	121	226
chr1	204937351	204937513	GeneC|Exon_10	0	+	122	222
chr1	204937351	204937513	GeneC|Exon_10	0	+	123	221
chr1	204937351	204937513	GeneC|Exon_10	0	+	124	222
chr1	204937351	204937513	GeneC|Exon_10	0	+	125	221
chr1	204937351	204937513	GeneC|Exon_10	0	+	126	220
chr1	204937351	204937513	GeneC|Exon_10	0	+	127	212
chr1	204937351	204937513	GeneC|Exon_10	0	+	128	211
chr1	204937351	204937513	GeneC|Exon_10	0	+	129	213
chr1	204937351	204937513	GeneC|Exon_10	0	+	130	213
chr1	204937351	204937513	GeneC|Exon_10	0	+	131	214
chr1	204937351	204937513	GeneC|Exon_10	0	+	132	212
chr1	204937351	204937513	GeneC|Exon_10	0	+	133	209
chr1	204937351	204937513	GeneC|Exon_10	0	+	134	209
chr1	204937351	204937513	GeneC|Exon_10	0	+	135	210
chr1	204937351	204937513	GeneC|Exon_10	0	+	136	210
chr1	204937351	204937513	GeneC|Exon_10	0	+	137	209
chr1	204937351	204937513	GeneC|Exon_10	0	+	138	211
chr1	204937351	204937513	GeneC|Exon_10	0	+	139	211
chr1	204937351	204937513	GeneC|Exon_10	0	+	140	211
[truncated: 156,337 more rows]
