# Supplementary material for: A Robust Protocol to Increase NimbleGen SeqCap EZ Multiplexing Capacity to 96 Samples
Source: PLoS One. 2015 Apr 14;10(4):e0123872. doi: 10.1371/journal.pone.0123872 (PMC4397063; doi:10.1371/journal.pone.0123872)
Supplement: S1 Dataset — (GZ) [file pone.0123872.s005.gz › Raw_Data/sampleM/sampleM.BaseCoverage.txt]

chr1	67861445	67861595	GeneS|SNP_2	0	+	1	186
chr1	67861445	67861595	GeneS|SNP_2	0	+	2	186
chr1	67861445	67861595	GeneS|SNP_2	0	+	3	186
chr1	67861445	67861595	GeneS|SNP_2	0	+	4	190
chr1	67861445	67861595	GeneS|SNP_2	0	+	5	190
chr1	67861445	67861595	GeneS|SNP_2	0	+	6	193
chr1	67861445	67861595	GeneS|SNP_2	0	+	7	197
chr1	67861445	67861595	GeneS|SNP_2	0	+	8	198
chr1	67861445	67861595	GeneS|SNP_2	0	+	9	197
chr1	67861445	67861595	GeneS|SNP_2	0	+	10	197
chr1	67861445	67861595	GeneS|SNP_2	0	+	11	198
chr1	67861445	67861595	GeneS|SNP_2	0	+	12	199
chr1	67861445	67861595	GeneS|SNP_2	0	+	13	199
chr1	67861445	67861595	GeneS|SNP_2	0	+	14	199
chr1	67861445	67861595	GeneS|SNP_2	0	+	15	201
chr1	67861445	67861595	GeneS|SNP_2	0	+	16	204
chr1	67861445	67861595	GeneS|SNP_2	0	+	17	206
chr1	67861445	67861595	GeneS|SNP_2	0	+	18	208
chr1	67861445	67861595	GeneS|SNP_2	0	+	19	207
chr1	67861445	67861595	GeneS|SNP_2	0	+	20	208
chr1	67861445	67861595	GeneS|SNP_2	0	+	21	210
chr1	67861445	67861595	GeneS|SNP_2	0	+	22	210
chr1	67861445	67861595	GeneS|SNP_2	0	+	23	209
chr1	67861445	67861595	GeneS|SNP_2	0	+	24	209
chr1	67861445	67861595	GeneS|SNP_2	0	+	25	210
chr1	67861445	67861595	GeneS|SNP_2	0	+	26	209
chr1	67861445	67861595	GeneS|SNP_2	0	+	27	212
chr1	67861445	67861595	GeneS|SNP_2	0	+	28	212
chr1	67861445	67861595	GeneS|SNP_2	0	+	29	214
chr1	67861445	67861595	GeneS|SNP_2	0	+	30	216
chr1	67861445	67861595	GeneS|SNP_2	0	+	31	218
chr1	67861445	67861595	GeneS|SNP_2	0	+	32	217
chr1	67861445	67861595	GeneS|SNP_2	0	+	33	217
chr1	67861445	67861595	GeneS|SNP_2	0	+	34	217
chr1	67861445	67861595	GeneS|SNP_2	0	+	35	217
chr1	67861445	67861595	GeneS|SNP_2	0	+	36	217
chr1	67861445	67861595	GeneS|SNP_2	0	+	37	217
chr1	67861445	67861595	GeneS|SNP_2	0	+	38	216
chr1	67861445	67861595	GeneS|SNP_2	0	+	39	213
chr1	67861445	67861595	GeneS|SNP_2	0	+	40	214
chr1	67861445	67861595	GeneS|SNP_2	0	+	41	214
chr1	67861445	67861595	GeneS|SNP_2	0	+	42	214
chr1	67861445	67861595	GeneS|SNP_2	0	+	43	212
chr1	67861445	67861595	GeneS|SNP_2	0	+	44	214
chr1	67861445	67861595	GeneS|SNP_2	0	+	45	216
chr1	67861445	67861595	GeneS|SNP_2	0	+	46	217
chr1	67861445	67861595	GeneS|SNP_2	0	+	47	217
chr1	67861445	67861595	GeneS|SNP_2	0	+	48	215
chr1	67861445	67861595	GeneS|SNP_2	0	+	49	214
chr1	67861445	67861595	GeneS|SNP_2	0	+	50	215
chr1	67861445	67861595	GeneS|SNP_2	0	+	51	213
chr1	67861445	67861595	GeneS|SNP_2	0	+	52	212
chr1	67861445	67861595	GeneS|SNP_2	0	+	53	215
chr1	67861445	67861595	GeneS|SNP_2	0	+	54	217
chr1	67861445	67861595	GeneS|SNP_2	0	+	55	217
chr1	67861445	67861595	GeneS|SNP_2	0	+	56	215
chr1	67861445	67861595	GeneS|SNP_2	0	+	57	218
chr1	67861445	67861595	GeneS|SNP_2	0	+	58	221
chr1	67861445	67861595	GeneS|SNP_2	0	+	59	224
chr1	67861445	67861595	GeneS|SNP_2	0	+	60	224
chr1	67861445	67861595	GeneS|SNP_2	0	+	61	224
chr1	67861445	67861595	GeneS|SNP_2	0	+	62	227
chr1	67861445	67861595	GeneS|SNP_2	0	+	63	228
chr1	67861445	67861595	GeneS|SNP_2	0	+	64	232
chr1	67861445	67861595	GeneS|SNP_2	0	+	65	232
chr1	67861445	67861595	GeneS|SNP_2	0	+	66	234
chr1	67861445	67861595	GeneS|SNP_2	0	+	67	233
chr1	67861445	67861595	GeneS|SNP_2	0	+	68	231
chr1	67861445	67861595	GeneS|SNP_2	0	+	69	230
chr1	67861445	67861595	GeneS|SNP_2	0	+	70	228
chr1	67861445	67861595	GeneS|SNP_2	0	+	71	230
chr1	67861445	67861595	GeneS|SNP_2	0	+	72	224
chr1	67861445	67861595	GeneS|SNP_2	0	+	73	224
chr1	67861445	67861595	GeneS|SNP_2	0	+	74	222
chr1	67861445	67861595	GeneS|SNP_2	0	+	75	222
chr1	67861445	67861595	GeneS|SNP_2	0	+	76	219
chr1	67861445	67861595	GeneS|SNP_2	0	+	77	218
chr1	67861445	67861595	GeneS|SNP_2	0	+	78	219
chr1	67861445	67861595	GeneS|SNP_2	0	+	79	219
chr1	67861445	67861595	GeneS|SNP_2	0	+	80	219
chr1	67861445	67861595	GeneS|SNP_2	0	+	81	218
chr1	67861445	67861595	GeneS|SNP_2	0	+	82	219
chr1	67861445	67861595	GeneS|SNP_2	0	+	83	218
chr1	67861445	67861595	GeneS|SNP_2	0	+	84	219
chr1	67861445	67861595	GeneS|SNP_2	0	+	85	220
chr1	67861445	67861595	GeneS|SNP_2	0	+	86	219
chr1	67861445	67861595	GeneS|SNP_2	0	+	87	217
chr1	67861445	67861595	GeneS|SNP_2	0	+	88	216
chr1	67861445	67861595	GeneS|SNP_2	0	+	89	219
chr1	67861445	67861595	GeneS|SNP_2	0	+	90	219
chr1	67861445	67861595	GeneS|SNP_2	0	+	91	221
chr1	67861445	67861595	GeneS|SNP_2	0	+	92	222
chr1	67861445	67861595	GeneS|SNP_2	0	+	93	221
chr1	67861445	67861595	GeneS|SNP_2	0	+	94	221
chr1	67861445	67861595	GeneS|SNP_2	0	+	95	225
chr1	67861445	67861595	GeneS|SNP_2	0	+	96	226
chr1	67861445	67861595	GeneS|SNP_2	0	+	97	223
chr1	67861445	67861595	GeneS|SNP_2	0	+	98	223
chr1	67861445	67861595	GeneS|SNP_2	0	+	99	221
chr1	67861445	67861595	GeneS|SNP_2	0	+	100	222
chr1	67861445	67861595	GeneS|SNP_2	0	+	101	224
chr1	67861445	67861595	GeneS|SNP_2	0	+	102	225
chr1	67861445	67861595	GeneS|SNP_2	0	+	103	225
chr1	67861445	67861595	GeneS|SNP_2	0	+	104	224
chr1	67861445	67861595	GeneS|SNP_2	0	+	105	225
chr1	67861445	67861595	GeneS|SNP_2	0	+	106	226
chr1	67861445	67861595	GeneS|SNP_2	0	+	107	226
chr1	67861445	67861595	GeneS|SNP_2	0	+	108	223
chr1	67861445	67861595	GeneS|SNP_2	0	+	109	223
chr1	67861445	67861595	GeneS|SNP_2	0	+	110	221
chr1	67861445	67861595	GeneS|SNP_2	0	+	111	221
chr1	67861445	67861595	GeneS|SNP_2	0	+	112	222
chr1	67861445	67861595	GeneS|SNP_2	0	+	113	220
chr1	67861445	67861595	GeneS|SNP_2	0	+	114	218
chr1	67861445	67861595	GeneS|SNP_2	0	+	115	218
chr1	67861445	67861595	GeneS|SNP_2	0	+	116	221
chr1	67861445	67861595	GeneS|SNP_2	0	+	117	221
chr1	67861445	67861595	GeneS|SNP_2	0	+	118	221
chr1	67861445	67861595	GeneS|SNP_2	0	+	119	219
chr1	67861445	67861595	GeneS|SNP_2	0	+	120	220
chr1	67861445	67861595	GeneS|SNP_2	0	+	121	221
chr1	67861445	67861595	GeneS|SNP_2	0	+	122	222
chr1	67861445	67861595	GeneS|SNP_2	0	+	123	223
chr1	67861445	67861595	GeneS|SNP_2	0	+	124	222
chr1	67861445	67861595	GeneS|SNP_2	0	+	125	224
chr1	67861445	67861595	GeneS|SNP_2	0	+	126	224
chr1	67861445	67861595	GeneS|SNP_2	0	+	127	225
chr1	67861445	67861595	GeneS|SNP_2	0	+	128	226
chr1	67861445	67861595	GeneS|SNP_2	0	+	129	227
chr1	67861445	67861595	GeneS|SNP_2	0	+	130	229
chr1	67861445	67861595	GeneS|SNP_2	0	+	131	226
chr1	67861445	67861595	GeneS|SNP_2	0	+	132	226
chr1	67861445	67861595	GeneS|SNP_2	0	+	133	227
chr1	67861445	67861595	GeneS|SNP_2	0	+	134	226
chr1	67861445	67861595	GeneS|SNP_2	0	+	135	226
chr1	67861445	67861595	GeneS|SNP_2	0	+	136	228
chr1	67861445	67861595	GeneS|SNP_2	0	+	137	230
chr1	67861445	67861595	GeneS|SNP_2	0	+	138	231
chr1	67861445	67861595	GeneS|SNP_2	0	+	139	231
chr1	67861445	67861595	GeneS|SNP_2	0	+	140	233
chr1	67861445	67861595	GeneS|SNP_2	0	+	141	233
chr1	67861445	67861595	GeneS|SNP_2	0	+	142	233
chr1	67861445	67861595	GeneS|SNP_2	0	+	143	234
chr1	67861445	67861595	GeneS|SNP_2	0	+	144	237
chr1	67861445	67861595	GeneS|SNP_2	0	+	145	235
chr1	67861445	67861595	GeneS|SNP_2	0	+	146	235
chr1	67861445	67861595	GeneS|SNP_2	0	+	147	234
chr1	67861445	67861595	GeneS|SNP_2	0	+	148	233
chr1	67861445	67861595	GeneS|SNP_2	0	+	149	232
chr1	67861445	67861595	GeneS|SNP_2	0	+	150	235
chr1	179520431	179520581	GeneS|SNP_1	0	+	1	216
chr1	179520431	179520581	GeneS|SNP_1	0	+	2	219
chr1	179520431	179520581	GeneS|SNP_1	0	+	3	220
chr1	179520431	179520581	GeneS|SNP_1	0	+	4	220
chr1	179520431	179520581	GeneS|SNP_1	0	+	5	219
chr1	179520431	179520581	GeneS|SNP_1	0	+	6	222
chr1	179520431	179520581	GeneS|SNP_1	0	+	7	223
chr1	179520431	179520581	GeneS|SNP_1	0	+	8	223
chr1	179520431	179520581	GeneS|SNP_1	0	+	9	222
chr1	179520431	179520581	GeneS|SNP_1	0	+	10	223
chr1	179520431	179520581	GeneS|SNP_1	0	+	11	224
chr1	179520431	179520581	GeneS|SNP_1	0	+	12	224
chr1	179520431	179520581	GeneS|SNP_1	0	+	13	225
chr1	179520431	179520581	GeneS|SNP_1	0	+	14	225
chr1	179520431	179520581	GeneS|SNP_1	0	+	15	225
chr1	179520431	179520581	GeneS|SNP_1	0	+	16	225
chr1	179520431	179520581	GeneS|SNP_1	0	+	17	228
chr1	179520431	179520581	GeneS|SNP_1	0	+	18	229
chr1	179520431	179520581	GeneS|SNP_1	0	+	19	227
chr1	179520431	179520581	GeneS|SNP_1	0	+	20	228
chr1	179520431	179520581	GeneS|SNP_1	0	+	21	232
chr1	179520431	179520581	GeneS|SNP_1	0	+	22	231
chr1	179520431	179520581	GeneS|SNP_1	0	+	23	230
chr1	179520431	179520581	GeneS|SNP_1	0	+	24	231
chr1	179520431	179520581	GeneS|SNP_1	0	+	25	231
chr1	179520431	179520581	GeneS|SNP_1	0	+	26	233
chr1	179520431	179520581	GeneS|SNP_1	0	+	27	234
chr1	179520431	179520581	GeneS|SNP_1	0	+	28	234
chr1	179520431	179520581	GeneS|SNP_1	0	+	29	235
chr1	179520431	179520581	GeneS|SNP_1	0	+	30	236
chr1	179520431	179520581	GeneS|SNP_1	0	+	31	237
chr1	179520431	179520581	GeneS|SNP_1	0	+	32	242
chr1	179520431	179520581	GeneS|SNP_1	0	+	33	243
chr1	179520431	179520581	GeneS|SNP_1	0	+	34	244
chr1	179520431	179520581	GeneS|SNP_1	0	+	35	242
chr1	179520431	179520581	GeneS|SNP_1	0	+	36	241
chr1	179520431	179520581	GeneS|SNP_1	0	+	37	244
chr1	179520431	179520581	GeneS|SNP_1	0	+	38	243
chr1	179520431	179520581	GeneS|SNP_1	0	+	39	241
chr1	179520431	179520581	GeneS|SNP_1	0	+	40	243
chr1	179520431	179520581	GeneS|SNP_1	0	+	41	243
chr1	179520431	179520581	GeneS|SNP_1	0	+	42	243
chr1	179520431	179520581	GeneS|SNP_1	0	+	43	243
chr1	179520431	179520581	GeneS|SNP_1	0	+	44	245
chr1	179520431	179520581	GeneS|SNP_1	0	+	45	245
chr1	179520431	179520581	GeneS|SNP_1	0	+	46	246
chr1	179520431	179520581	GeneS|SNP_1	0	+	47	245
chr1	179520431	179520581	GeneS|SNP_1	0	+	48	245
chr1	179520431	179520581	GeneS|SNP_1	0	+	49	244
chr1	179520431	179520581	GeneS|SNP_1	0	+	50	243
chr1	179520431	179520581	GeneS|SNP_1	0	+	51	246
chr1	179520431	179520581	GeneS|SNP_1	0	+	52	243
chr1	179520431	179520581	GeneS|SNP_1	0	+	53	243
chr1	179520431	179520581	GeneS|SNP_1	0	+	54	244
chr1	179520431	179520581	GeneS|SNP_1	0	+	55	245
chr1	179520431	179520581	GeneS|SNP_1	0	+	56	245
chr1	179520431	179520581	GeneS|SNP_1	0	+	57	245
chr1	179520431	179520581	GeneS|SNP_1	0	+	58	242
chr1	179520431	179520581	GeneS|SNP_1	0	+	59	242
chr1	179520431	179520581	GeneS|SNP_1	0	+	60	243
chr1	179520431	179520581	GeneS|SNP_1	0	+	61	239
chr1	179520431	179520581	GeneS|SNP_1	0	+	62	240
chr1	179520431	179520581	GeneS|SNP_1	0	+	63	238
chr1	179520431	179520581	GeneS|SNP_1	0	+	64	238
chr1	179520431	179520581	GeneS|SNP_1	0	+	65	238
chr1	179520431	179520581	GeneS|SNP_1	0	+	66	238
chr1	179520431	179520581	GeneS|SNP_1	0	+	67	239
chr1	179520431	179520581	GeneS|SNP_1	0	+	68	238
chr1	179520431	179520581	GeneS|SNP_1	0	+	69	238
chr1	179520431	179520581	GeneS|SNP_1	0	+	70	237
chr1	179520431	179520581	GeneS|SNP_1	0	+	71	236
chr1	179520431	179520581	GeneS|SNP_1	0	+	72	233
chr1	179520431	179520581	GeneS|SNP_1	0	+	73	231
chr1	179520431	179520581	GeneS|SNP_1	0	+	74	229
chr1	179520431	179520581	GeneS|SNP_1	0	+	75	229
chr1	179520431	179520581	GeneS|SNP_1	0	+	76	228
chr1	179520431	179520581	GeneS|SNP_1	0	+	77	228
chr1	179520431	179520581	GeneS|SNP_1	0	+	78	226
chr1	179520431	179520581	GeneS|SNP_1	0	+	79	225
chr1	179520431	179520581	GeneS|SNP_1	0	+	80	226
chr1	179520431	179520581	GeneS|SNP_1	0	+	81	230
chr1	179520431	179520581	GeneS|SNP_1	0	+	82	230
chr1	179520431	179520581	GeneS|SNP_1	0	+	83	234
chr1	179520431	179520581	GeneS|SNP_1	0	+	84	235
chr1	179520431	179520581	GeneS|SNP_1	0	+	85	234
chr1	179520431	179520581	GeneS|SNP_1	0	+	86	233
chr1	179520431	179520581	GeneS|SNP_1	0	+	87	233
chr1	179520431	179520581	GeneS|SNP_1	0	+	88	231
chr1	179520431	179520581	GeneS|SNP_1	0	+	89	232
chr1	179520431	179520581	GeneS|SNP_1	0	+	90	232
chr1	179520431	179520581	GeneS|SNP_1	0	+	91	232
chr1	179520431	179520581	GeneS|SNP_1	0	+	92	233
chr1	179520431	179520581	GeneS|SNP_1	0	+	93	231
chr1	179520431	179520581	GeneS|SNP_1	0	+	94	228
chr1	179520431	179520581	GeneS|SNP_1	0	+	95	229
chr1	179520431	179520581	GeneS|SNP_1	0	+	96	230
chr1	179520431	179520581	GeneS|SNP_1	0	+	97	232
chr1	179520431	179520581	GeneS|SNP_1	0	+	98	233
chr1	179520431	179520581	GeneS|SNP_1	0	+	99	231
chr1	179520431	179520581	GeneS|SNP_1	0	+	100	229
chr1	179520431	179520581	GeneS|SNP_1	0	+	101	229
chr1	179520431	179520581	GeneS|SNP_1	0	+	102	226
chr1	179520431	179520581	GeneS|SNP_1	0	+	103	223
chr1	179520431	179520581	GeneS|SNP_1	0	+	104	223
chr1	179520431	179520581	GeneS|SNP_1	0	+	105	222
chr1	179520431	179520581	GeneS|SNP_1	0	+	106	223
chr1	179520431	179520581	GeneS|SNP_1	0	+	107	221
chr1	179520431	179520581	GeneS|SNP_1	0	+	108	223
chr1	179520431	179520581	GeneS|SNP_1	0	+	109	218
chr1	179520431	179520581	GeneS|SNP_1	0	+	110	215
chr1	179520431	179520581	GeneS|SNP_1	0	+	111	213
chr1	179520431	179520581	GeneS|SNP_1	0	+	112	214
chr1	179520431	179520581	GeneS|SNP_1	0	+	113	214
chr1	179520431	179520581	GeneS|SNP_1	0	+	114	214
chr1	179520431	179520581	GeneS|SNP_1	0	+	115	217
chr1	179520431	179520581	GeneS|SNP_1	0	+	116	216
chr1	179520431	179520581	GeneS|SNP_1	0	+	117	216
chr1	179520431	179520581	GeneS|SNP_1	0	+	118	216
chr1	179520431	179520581	GeneS|SNP_1	0	+	119	211
chr1	179520431	179520581	GeneS|SNP_1	0	+	120	213
chr1	179520431	179520581	GeneS|SNP_1	0	+	121	213
chr1	179520431	179520581	GeneS|SNP_1	0	+	122	212
chr1	179520431	179520581	GeneS|SNP_1	0	+	123	214
chr1	179520431	179520581	GeneS|SNP_1	0	+	124	209
chr1	179520431	179520581	GeneS|SNP_1	0	+	125	209
chr1	179520431	179520581	GeneS|SNP_1	0	+	126	210
chr1	179520431	179520581	GeneS|SNP_1	0	+	127	211
chr1	179520431	179520581	GeneS|SNP_1	0	+	128	212
chr1	179520431	179520581	GeneS|SNP_1	0	+	129	212
chr1	179520431	179520581	GeneS|SNP_1	0	+	130	211
chr1	179520431	179520581	GeneS|SNP_1	0	+	131	208
chr1	179520431	179520581	GeneS|SNP_1	0	+	132	210
chr1	179520431	179520581	GeneS|SNP_1	0	+	133	214
chr1	179520431	179520581	GeneS|SNP_1	0	+	134	213
chr1	179520431	179520581	GeneS|SNP_1	0	+	135	214
chr1	179520431	179520581	GeneS|SNP_1	0	+	136	214
chr1	179520431	179520581	GeneS|SNP_1	0	+	137	213
chr1	179520431	179520581	GeneS|SNP_1	0	+	138	212
chr1	179520431	179520581	GeneS|SNP_1	0	+	139	210
chr1	179520431	179520581	GeneS|SNP_1	0	+	140	209
chr1	179520431	179520581	GeneS|SNP_1	0	+	141	209
chr1	179520431	179520581	GeneS|SNP_1	0	+	142	208
chr1	179520431	179520581	GeneS|SNP_1	0	+	143	206
chr1	179520431	179520581	GeneS|SNP_1	0	+	144	207
chr1	179520431	179520581	GeneS|SNP_1	0	+	145	210
chr1	179520431	179520581	GeneS|SNP_1	0	+	146	209
chr1	179520431	179520581	GeneS|SNP_1	0	+	147	209
chr1	179520431	179520581	GeneS|SNP_1	0	+	148	209
chr1	179520431	179520581	GeneS|SNP_1	0	+	149	211
chr1	179520431	179520581	GeneS|SNP_1	0	+	150	212
chr1	204797731	204797935	GeneC|Exon_1	0	+	1	14
chr1	204797731	204797935	GeneC|Exon_1	0	+	2	15
chr1	204797731	204797935	GeneC|Exon_1	0	+	3	15
chr1	204797731	204797935	GeneC|Exon_1	0	+	4	15
chr1	204797731	204797935	GeneC|Exon_1	0	+	5	15
chr1	204797731	204797935	GeneC|Exon_1	0	+	6	15
chr1	204797731	204797935	GeneC|Exon_1	0	+	7	15
chr1	204797731	204797935	GeneC|Exon_1	0	+	8	15
chr1	204797731	204797935	GeneC|Exon_1	0	+	9	15
chr1	204797731	204797935	GeneC|Exon_1	0	+	10	15
chr1	204797731	204797935	GeneC|Exon_1	0	+	11	16
chr1	204797731	204797935	GeneC|Exon_1	0	+	12	18
chr1	204797731	204797935	GeneC|Exon_1	0	+	13	19
chr1	204797731	204797935	GeneC|Exon_1	0	+	14	20
chr1	204797731	204797935	GeneC|Exon_1	0	+	15	20
chr1	204797731	204797935	GeneC|Exon_1	0	+	16	20
chr1	204797731	204797935	GeneC|Exon_1	0	+	17	20
chr1	204797731	204797935	GeneC|Exon_1	0	+	18	20
chr1	204797731	204797935	GeneC|Exon_1	0	+	19	20
chr1	204797731	204797935	GeneC|Exon_1	0	+	20	20
chr1	204797731	204797935	GeneC|Exon_1	0	+	21	21
chr1	204797731	204797935	GeneC|Exon_1	0	+	22	21
chr1	204797731	204797935	GeneC|Exon_1	0	+	23	21
chr1	204797731	204797935	GeneC|Exon_1	0	+	24	21
chr1	204797731	204797935	GeneC|Exon_1	0	+	25	22
chr1	204797731	204797935	GeneC|Exon_1	0	+	26	22
chr1	204797731	204797935	GeneC|Exon_1	0	+	27	22
chr1	204797731	204797935	GeneC|Exon_1	0	+	28	23
chr1	204797731	204797935	GeneC|Exon_1	0	+	29	23
chr1	204797731	204797935	GeneC|Exon_1	0	+	30	26
chr1	204797731	204797935	GeneC|Exon_1	0	+	31	26
chr1	204797731	204797935	GeneC|Exon_1	0	+	32	27
chr1	204797731	204797935	GeneC|Exon_1	0	+	33	28
chr1	204797731	204797935	GeneC|Exon_1	0	+	34	28
chr1	204797731	204797935	GeneC|Exon_1	0	+	35	31
chr1	204797731	204797935	GeneC|Exon_1	0	+	36	32
chr1	204797731	204797935	GeneC|Exon_1	0	+	37	32
chr1	204797731	204797935	GeneC|Exon_1	0	+	38	32
chr1	204797731	204797935	GeneC|Exon_1	0	+	39	32
chr1	204797731	204797935	GeneC|Exon_1	0	+	40	32
chr1	204797731	204797935	GeneC|Exon_1	0	+	41	33
chr1	204797731	204797935	GeneC|Exon_1	0	+	42	34
chr1	204797731	204797935	GeneC|Exon_1	0	+	43	34
chr1	204797731	204797935	GeneC|Exon_1	0	+	44	34
chr1	204797731	204797935	GeneC|Exon_1	0	+	45	34
chr1	204797731	204797935	GeneC|Exon_1	0	+	46	33
chr1	204797731	204797935	GeneC|Exon_1	0	+	47	33
chr1	204797731	204797935	GeneC|Exon_1	0	+	48	33
chr1	204797731	204797935	GeneC|Exon_1	0	+	49	32
chr1	204797731	204797935	GeneC|Exon_1	0	+	50	33
chr1	204797731	204797935	GeneC|Exon_1	0	+	51	33
chr1	204797731	204797935	GeneC|Exon_1	0	+	52	33
chr1	204797731	204797935	GeneC|Exon_1	0	+	53	35
chr1	204797731	204797935	GeneC|Exon_1	0	+	54	35
chr1	204797731	204797935	GeneC|Exon_1	0	+	55	35
chr1	204797731	204797935	GeneC|Exon_1	0	+	56	35
chr1	204797731	204797935	GeneC|Exon_1	0	+	57	35
chr1	204797731	204797935	GeneC|Exon_1	0	+	58	35
chr1	204797731	204797935	GeneC|Exon_1	0	+	59	34
chr1	204797731	204797935	GeneC|Exon_1	0	+	60	34
chr1	204797731	204797935	GeneC|Exon_1	0	+	61	36
chr1	204797731	204797935	GeneC|Exon_1	0	+	62	37
chr1	204797731	204797935	GeneC|Exon_1	0	+	63	38
chr1	204797731	204797935	GeneC|Exon_1	0	+	64	39
chr1	204797731	204797935	GeneC|Exon_1	0	+	65	40
chr1	204797731	204797935	GeneC|Exon_1	0	+	66	40
chr1	204797731	204797935	GeneC|Exon_1	0	+	67	41
chr1	204797731	204797935	GeneC|Exon_1	0	+	68	41
chr1	204797731	204797935	GeneC|Exon_1	0	+	69	41
chr1	204797731	204797935	GeneC|Exon_1	0	+	70	41
chr1	204797731	204797935	GeneC|Exon_1	0	+	71	41
chr1	204797731	204797935	GeneC|Exon_1	0	+	72	41
chr1	204797731	204797935	GeneC|Exon_1	0	+	73	43
chr1	204797731	204797935	GeneC|Exon_1	0	+	74	43
chr1	204797731	204797935	GeneC|Exon_1	0	+	75	43
chr1	204797731	204797935	GeneC|Exon_1	0	+	76	43
chr1	204797731	204797935	GeneC|Exon_1	0	+	77	44
chr1	204797731	204797935	GeneC|Exon_1	0	+	78	44
chr1	204797731	204797935	GeneC|Exon_1	0	+	79	44
chr1	204797731	204797935	GeneC|Exon_1	0	+	80	45
chr1	204797731	204797935	GeneC|Exon_1	0	+	81	44
chr1	204797731	204797935	GeneC|Exon_1	0	+	82	45
chr1	204797731	204797935	GeneC|Exon_1	0	+	83	45
chr1	204797731	204797935	GeneC|Exon_1	0	+	84	46
chr1	204797731	204797935	GeneC|Exon_1	0	+	85	47
chr1	204797731	204797935	GeneC|Exon_1	0	+	86	47
chr1	204797731	204797935	GeneC|Exon_1	0	+	87	50
chr1	204797731	204797935	GeneC|Exon_1	0	+	88	53
chr1	204797731	204797935	GeneC|Exon_1	0	+	89	53
chr1	204797731	204797935	GeneC|Exon_1	0	+	90	54
chr1	204797731	204797935	GeneC|Exon_1	0	+	91	54
chr1	204797731	204797935	GeneC|Exon_1	0	+	92	54
chr1	204797731	204797935	GeneC|Exon_1	0	+	93	55
chr1	204797731	204797935	GeneC|Exon_1	0	+	94	57
chr1	204797731	204797935	GeneC|Exon_1	0	+	95	55
chr1	204797731	204797935	GeneC|Exon_1	0	+	96	55
chr1	204797731	204797935	GeneC|Exon_1	0	+	97	56
chr1	204797731	204797935	GeneC|Exon_1	0	+	98	56
chr1	204797731	204797935	GeneC|Exon_1	0	+	99	56
chr1	204797731	204797935	GeneC|Exon_1	0	+	100	56
chr1	204797731	204797935	GeneC|Exon_1	0	+	101	56
chr1	204797731	204797935	GeneC|Exon_1	0	+	102	57
chr1	204797731	204797935	GeneC|Exon_1	0	+	103	57
chr1	204797731	204797935	GeneC|Exon_1	0	+	104	57
chr1	204797731	204797935	GeneC|Exon_1	0	+	105	57
chr1	204797731	204797935	GeneC|Exon_1	0	+	106	56
chr1	204797731	204797935	GeneC|Exon_1	0	+	107	56
chr1	204797731	204797935	GeneC|Exon_1	0	+	108	59
chr1	204797731	204797935	GeneC|Exon_1	0	+	109	60
chr1	204797731	204797935	GeneC|Exon_1	0	+	110	60
chr1	204797731	204797935	GeneC|Exon_1	0	+	111	61
chr1	204797731	204797935	GeneC|Exon_1	0	+	112	62
chr1	204797731	204797935	GeneC|Exon_1	0	+	113	61
chr1	204797731	204797935	GeneC|Exon_1	0	+	114	62
chr1	204797731	204797935	GeneC|Exon_1	0	+	115	62
chr1	204797731	204797935	GeneC|Exon_1	0	+	116	60
chr1	204797731	204797935	GeneC|Exon_1	0	+	117	60
chr1	204797731	204797935	GeneC|Exon_1	0	+	118	60
chr1	204797731	204797935	GeneC|Exon_1	0	+	119	60
chr1	204797731	204797935	GeneC|Exon_1	0	+	120	62
chr1	204797731	204797935	GeneC|Exon_1	0	+	121	62
chr1	204797731	204797935	GeneC|Exon_1	0	+	122	61
chr1	204797731	204797935	GeneC|Exon_1	0	+	123	65
chr1	204797731	204797935	GeneC|Exon_1	0	+	124	66
chr1	204797731	204797935	GeneC|Exon_1	0	+	125	66
chr1	204797731	204797935	GeneC|Exon_1	0	+	126	64
chr1	204797731	204797935	GeneC|Exon_1	0	+	127	61
chr1	204797731	204797935	GeneC|Exon_1	0	+	128	61
chr1	204797731	204797935	GeneC|Exon_1	0	+	129	62
chr1	204797731	204797935	GeneC|Exon_1	0	+	130	61
chr1	204797731	204797935	GeneC|Exon_1	0	+	131	59
chr1	204797731	204797935	GeneC|Exon_1	0	+	132	59
chr1	204797731	204797935	GeneC|Exon_1	0	+	133	59
chr1	204797731	204797935	GeneC|Exon_1	0	+	134	59
chr1	204797731	204797935	GeneC|Exon_1	0	+	135	59
chr1	204797731	204797935	GeneC|Exon_1	0	+	136	59
chr1	204797731	204797935	GeneC|Exon_1	0	+	137	59
chr1	204797731	204797935	GeneC|Exon_1	0	+	138	60
chr1	204797731	204797935	GeneC|Exon_1	0	+	139	60
chr1	204797731	204797935	GeneC|Exon_1	0	+	140	60
chr1	204797731	204797935	GeneC|Exon_1	0	+	141	62
chr1	204797731	204797935	GeneC|Exon_1	0	+	142	63
chr1	204797731	204797935	GeneC|Exon_1	0	+	143	64
chr1	204797731	204797935	GeneC|Exon_1	0	+	144	64
chr1	204797731	204797935	GeneC|Exon_1	0	+	145	64
chr1	204797731	204797935	GeneC|Exon_1	0	+	146	64
chr1	204797731	204797935	GeneC|Exon_1	0	+	147	65
chr1	204797731	204797935	GeneC|Exon_1	0	+	148	66
chr1	204797731	204797935	GeneC|Exon_1	0	+	149	65
chr1	204797731	204797935	GeneC|Exon_1	0	+	150	66
chr1	204797731	204797935	GeneC|Exon_1	0	+	151	67
chr1	204797731	204797935	GeneC|Exon_1	0	+	152	67
chr1	204797731	204797935	GeneC|Exon_1	0	+	153	68
chr1	204797731	204797935	GeneC|Exon_1	0	+	154	69
chr1	204797731	204797935	GeneC|Exon_1	0	+	155	69
chr1	204797731	204797935	GeneC|Exon_1	0	+	156	69
chr1	204797731	204797935	GeneC|Exon_1	0	+	157	69
chr1	204797731	204797935	GeneC|Exon_1	0	+	158	70
chr1	204797731	204797935	GeneC|Exon_1	0	+	159	70
chr1	204797731	204797935	GeneC|Exon_1	0	+	160	70
chr1	204797731	204797935	GeneC|Exon_1	0	+	161	69
chr1	204797731	204797935	GeneC|Exon_1	0	+	162	70
chr1	204797731	204797935	GeneC|Exon_1	0	+	163	70
chr1	204797731	204797935	GeneC|Exon_1	0	+	164	70
chr1	204797731	204797935	GeneC|Exon_1	0	+	165	70
chr1	204797731	204797935	GeneC|Exon_1	0	+	166	71
chr1	204797731	204797935	GeneC|Exon_1	0	+	167	72
chr1	204797731	204797935	GeneC|Exon_1	0	+	168	72
chr1	204797731	204797935	GeneC|Exon_1	0	+	169	70
chr1	204797731	204797935	GeneC|Exon_1	0	+	170	71
chr1	204797731	204797935	GeneC|Exon_1	0	+	171	70
chr1	204797731	204797935	GeneC|Exon_1	0	+	172	71
chr1	204797731	204797935	GeneC|Exon_1	0	+	173	71
chr1	204797731	204797935	GeneC|Exon_1	0	+	174	71
chr1	204797731	204797935	GeneC|Exon_1	0	+	175	71
chr1	204797731	204797935	GeneC|Exon_1	0	+	176	71
chr1	204797731	204797935	GeneC|Exon_1	0	+	177	71
chr1	204797731	204797935	GeneC|Exon_1	0	+	178	69
chr1	204797731	204797935	GeneC|Exon_1	0	+	179	68
chr1	204797731	204797935	GeneC|Exon_1	0	+	180	67
chr1	204797731	204797935	GeneC|Exon_1	0	+	181	64
chr1	204797731	204797935	GeneC|Exon_1	0	+	182	64
chr1	204797731	204797935	GeneC|Exon_1	0	+	183	64
chr1	204797731	204797935	GeneC|Exon_1	0	+	184	65
chr1	204797731	204797935	GeneC|Exon_1	0	+	185	65
chr1	204797731	204797935	GeneC|Exon_1	0	+	186	64
chr1	204797731	204797935	GeneC|Exon_1	0	+	187	64
chr1	204797731	204797935	GeneC|Exon_1	0	+	188	65
chr1	204797731	204797935	GeneC|Exon_1	0	+	189	65
chr1	204797731	204797935	GeneC|Exon_1	0	+	190	65
chr1	204797731	204797935	GeneC|Exon_1	0	+	191	63
chr1	204797731	204797935	GeneC|Exon_1	0	+	192	64
chr1	204797731	204797935	GeneC|Exon_1	0	+	193	65
chr1	204797731	204797935	GeneC|Exon_1	0	+	194	65
chr1	204797731	204797935	GeneC|Exon_1	0	+	195	65
chr1	204797731	204797935	GeneC|Exon_1	0	+	196	65
chr1	204797731	204797935	GeneC|Exon_1	0	+	197	65
chr1	204797731	204797935	GeneC|Exon_1	0	+	198	66
chr1	204797731	204797935	GeneC|Exon_1	0	+	199	66
chr1	204797731	204797935	GeneC|Exon_1	0	+	200	66
chr1	204797731	204797935	GeneC|Exon_1	0	+	201	64
chr1	204797731	204797935	GeneC|Exon_1	0	+	202	64
chr1	204797731	204797935	GeneC|Exon_1	0	+	203	64
chr1	204797731	204797935	GeneC|Exon_1	0	+	204	64
chr1	204889734	204889893	GeneC|Exon_2	0	+	1	195
chr1	204889734	204889893	GeneC|Exon_2	0	+	2	196
chr1	204889734	204889893	GeneC|Exon_2	0	+	3	195
chr1	204889734	204889893	GeneC|Exon_2	0	+	4	196
chr1	204889734	204889893	GeneC|Exon_2	0	+	5	199
chr1	204889734	204889893	GeneC|Exon_2	0	+	6	200
chr1	204889734	204889893	GeneC|Exon_2	0	+	7	199
chr1	204889734	204889893	GeneC|Exon_2	0	+	8	199
chr1	204889734	204889893	GeneC|Exon_2	0	+	9	201
chr1	204889734	204889893	GeneC|Exon_2	0	+	10	204
chr1	204889734	204889893	GeneC|Exon_2	0	+	11	206
chr1	204889734	204889893	GeneC|Exon_2	0	+	12	209
chr1	204889734	204889893	GeneC|Exon_2	0	+	13	210
chr1	204889734	204889893	GeneC|Exon_2	0	+	14	210
chr1	204889734	204889893	GeneC|Exon_2	0	+	15	215
chr1	204889734	204889893	GeneC|Exon_2	0	+	16	216
chr1	204889734	204889893	GeneC|Exon_2	0	+	17	215
chr1	204889734	204889893	GeneC|Exon_2	0	+	18	215
chr1	204889734	204889893	GeneC|Exon_2	0	+	19	215
chr1	204889734	204889893	GeneC|Exon_2	0	+	20	216
chr1	204889734	204889893	GeneC|Exon_2	0	+	21	215
chr1	204889734	204889893	GeneC|Exon_2	0	+	22	215
chr1	204889734	204889893	GeneC|Exon_2	0	+	23	215
chr1	204889734	204889893	GeneC|Exon_2	0	+	24	215
chr1	204889734	204889893	GeneC|Exon_2	0	+	25	219
chr1	204889734	204889893	GeneC|Exon_2	0	+	26	220
chr1	204889734	204889893	GeneC|Exon_2	0	+	27	217
chr1	204889734	204889893	GeneC|Exon_2	0	+	28	214
chr1	204889734	204889893	GeneC|Exon_2	0	+	29	213
chr1	204889734	204889893	GeneC|Exon_2	0	+	30	212
chr1	204889734	204889893	GeneC|Exon_2	0	+	31	215
chr1	204889734	204889893	GeneC|Exon_2	0	+	32	217
chr1	204889734	204889893	GeneC|Exon_2	0	+	33	217
chr1	204889734	204889893	GeneC|Exon_2	0	+	34	214
chr1	204889734	204889893	GeneC|Exon_2	0	+	35	213
chr1	204889734	204889893	GeneC|Exon_2	0	+	36	211
chr1	204889734	204889893	GeneC|Exon_2	0	+	37	212
chr1	204889734	204889893	GeneC|Exon_2	0	+	38	214
chr1	204889734	204889893	GeneC|Exon_2	0	+	39	212
chr1	204889734	204889893	GeneC|Exon_2	0	+	40	213
chr1	204889734	204889893	GeneC|Exon_2	0	+	41	214
chr1	204889734	204889893	GeneC|Exon_2	0	+	42	212
chr1	204889734	204889893	GeneC|Exon_2	0	+	43	212
chr1	204889734	204889893	GeneC|Exon_2	0	+	44	216
chr1	204889734	204889893	GeneC|Exon_2	0	+	45	217
chr1	204889734	204889893	GeneC|Exon_2	0	+	46	219
chr1	204889734	204889893	GeneC|Exon_2	0	+	47	220
chr1	204889734	204889893	GeneC|Exon_2	0	+	48	222
chr1	204889734	204889893	GeneC|Exon_2	0	+	49	220
chr1	204889734	204889893	GeneC|Exon_2	0	+	50	221
chr1	204889734	204889893	GeneC|Exon_2	0	+	51	223
chr1	204889734	204889893	GeneC|Exon_2	0	+	52	221
chr1	204889734	204889893	GeneC|Exon_2	0	+	53	220
chr1	204889734	204889893	GeneC|Exon_2	0	+	54	223
chr1	204889734	204889893	GeneC|Exon_2	0	+	55	224
chr1	204889734	204889893	GeneC|Exon_2	0	+	56	226
chr1	204889734	204889893	GeneC|Exon_2	0	+	57	225
chr1	204889734	204889893	GeneC|Exon_2	0	+	58	227
chr1	204889734	204889893	GeneC|Exon_2	0	+	59	225
chr1	204889734	204889893	GeneC|Exon_2	0	+	60	225
chr1	204889734	204889893	GeneC|Exon_2	0	+	61	225
chr1	204889734	204889893	GeneC|Exon_2	0	+	62	226
chr1	204889734	204889893	GeneC|Exon_2	0	+	63	226
chr1	204889734	204889893	GeneC|Exon_2	0	+	64	227
chr1	204889734	204889893	GeneC|Exon_2	0	+	65	227
chr1	204889734	204889893	GeneC|Exon_2	0	+	66	228
chr1	204889734	204889893	GeneC|Exon_2	0	+	67	226
chr1	204889734	204889893	GeneC|Exon_2	0	+	68	225
chr1	204889734	204889893	GeneC|Exon_2	0	+	69	224
chr1	204889734	204889893	GeneC|Exon_2	0	+	70	224
chr1	204889734	204889893	GeneC|Exon_2	0	+	71	222
chr1	204889734	204889893	GeneC|Exon_2	0	+	72	221
chr1	204889734	204889893	GeneC|Exon_2	0	+	73	221
chr1	204889734	204889893	GeneC|Exon_2	0	+	74	218
chr1	204889734	204889893	GeneC|Exon_2	0	+	75	217
chr1	204889734	204889893	GeneC|Exon_2	0	+	76	221
chr1	204889734	204889893	GeneC|Exon_2	0	+	77	224
chr1	204889734	204889893	GeneC|Exon_2	0	+	78	223
chr1	204889734	204889893	GeneC|Exon_2	0	+	79	224
chr1	204889734	204889893	GeneC|Exon_2	0	+	80	223
chr1	204889734	204889893	GeneC|Exon_2	0	+	81	223
chr1	204889734	204889893	GeneC|Exon_2	0	+	82	223
chr1	204889734	204889893	GeneC|Exon_2	0	+	83	222
chr1	204889734	204889893	GeneC|Exon_2	0	+	84	222
chr1	204889734	204889893	GeneC|Exon_2	0	+	85	221
chr1	204889734	204889893	GeneC|Exon_2	0	+	86	222
chr1	204889734	204889893	GeneC|Exon_2	0	+	87	222
chr1	204889734	204889893	GeneC|Exon_2	0	+	88	222
chr1	204889734	204889893	GeneC|Exon_2	0	+	89	221
chr1	204889734	204889893	GeneC|Exon_2	0	+	90	220
chr1	204889734	204889893	GeneC|Exon_2	0	+	91	221
chr1	204889734	204889893	GeneC|Exon_2	0	+	92	223
chr1	204889734	204889893	GeneC|Exon_2	0	+	93	223
chr1	204889734	204889893	GeneC|Exon_2	0	+	94	223
chr1	204889734	204889893	GeneC|Exon_2	0	+	95	228
chr1	204889734	204889893	GeneC|Exon_2	0	+	96	227
chr1	204889734	204889893	GeneC|Exon_2	0	+	97	226
chr1	204889734	204889893	GeneC|Exon_2	0	+	98	225
chr1	204889734	204889893	GeneC|Exon_2	0	+	99	224
chr1	204889734	204889893	GeneC|Exon_2	0	+	100	221
chr1	204889734	204889893	GeneC|Exon_2	0	+	101	218
chr1	204889734	204889893	GeneC|Exon_2	0	+	102	217
chr1	204889734	204889893	GeneC|Exon_2	0	+	103	217
chr1	204889734	204889893	GeneC|Exon_2	0	+	104	218
chr1	204889734	204889893	GeneC|Exon_2	0	+	105	215
chr1	204889734	204889893	GeneC|Exon_2	0	+	106	213
chr1	204889734	204889893	GeneC|Exon_2	0	+	107	213
chr1	204889734	204889893	GeneC|Exon_2	0	+	108	212
chr1	204889734	204889893	GeneC|Exon_2	0	+	109	213
chr1	204889734	204889893	GeneC|Exon_2	0	+	110	214
chr1	204889734	204889893	GeneC|Exon_2	0	+	111	214
chr1	204889734	204889893	GeneC|Exon_2	0	+	112	217
chr1	204889734	204889893	GeneC|Exon_2	0	+	113	219
chr1	204889734	204889893	GeneC|Exon_2	0	+	114	215
chr1	204889734	204889893	GeneC|Exon_2	0	+	115	213
chr1	204889734	204889893	GeneC|Exon_2	0	+	116	213
chr1	204889734	204889893	GeneC|Exon_2	0	+	117	214
chr1	204889734	204889893	GeneC|Exon_2	0	+	118	212
chr1	204889734	204889893	GeneC|Exon_2	0	+	119	211
chr1	204889734	204889893	GeneC|Exon_2	0	+	120	209
chr1	204889734	204889893	GeneC|Exon_2	0	+	121	208
chr1	204889734	204889893	GeneC|Exon_2	0	+	122	211
chr1	204889734	204889893	GeneC|Exon_2	0	+	123	211
chr1	204889734	204889893	GeneC|Exon_2	0	+	124	212
chr1	204889734	204889893	GeneC|Exon_2	0	+	125	210
chr1	204889734	204889893	GeneC|Exon_2	0	+	126	211
chr1	204889734	204889893	GeneC|Exon_2	0	+	127	211
chr1	204889734	204889893	GeneC|Exon_2	0	+	128	213
chr1	204889734	204889893	GeneC|Exon_2	0	+	129	208
chr1	204889734	204889893	GeneC|Exon_2	0	+	130	205
chr1	204889734	204889893	GeneC|Exon_2	0	+	131	204
chr1	204889734	204889893	GeneC|Exon_2	0	+	132	200
chr1	204889734	204889893	GeneC|Exon_2	0	+	133	201
chr1	204889734	204889893	GeneC|Exon_2	0	+	134	202
chr1	204889734	204889893	GeneC|Exon_2	0	+	135	200
chr1	204889734	204889893	GeneC|Exon_2	0	+	136	199
chr1	204889734	204889893	GeneC|Exon_2	0	+	137	198
chr1	204889734	204889893	GeneC|Exon_2	0	+	138	195
chr1	204889734	204889893	GeneC|Exon_2	0	+	139	194
chr1	204889734	204889893	GeneC|Exon_2	0	+	140	191
chr1	204889734	204889893	GeneC|Exon_2	0	+	141	196
chr1	204889734	204889893	GeneC|Exon_2	0	+	142	192
chr1	204889734	204889893	GeneC|Exon_2	0	+	143	192
chr1	204889734	204889893	GeneC|Exon_2	0	+	144	190
chr1	204889734	204889893	GeneC|Exon_2	0	+	145	190
chr1	204889734	204889893	GeneC|Exon_2	0	+	146	188
chr1	204889734	204889893	GeneC|Exon_2	0	+	147	188
chr1	204889734	204889893	GeneC|Exon_2	0	+	148	186
chr1	204889734	204889893	GeneC|Exon_2	0	+	149	185
chr1	204889734	204889893	GeneC|Exon_2	0	+	150	182
chr1	204889734	204889893	GeneC|Exon_2	0	+	151	180
chr1	204889734	204889893	GeneC|Exon_2	0	+	152	178
chr1	204889734	204889893	GeneC|Exon_2	0	+	153	177
chr1	204889734	204889893	GeneC|Exon_2	0	+	154	177
chr1	204889734	204889893	GeneC|Exon_2	0	+	155	179
chr1	204889734	204889893	GeneC|Exon_2	0	+	156	176
chr1	204889734	204889893	GeneC|Exon_2	0	+	157	175
chr1	204889734	204889893	GeneC|Exon_2	0	+	158	174
chr1	204889734	204889893	GeneC|Exon_2	0	+	159	173
chr1	204913328	204913559	GeneC|Exon_3	0	+	1	171
chr1	204913328	204913559	GeneC|Exon_3	0	+	2	172
chr1	204913328	204913559	GeneC|Exon_3	0	+	3	174
chr1	204913328	204913559	GeneC|Exon_3	0	+	4	175
chr1	204913328	204913559	GeneC|Exon_3	0	+	5	178
chr1	204913328	204913559	GeneC|Exon_3	0	+	6	175
chr1	204913328	204913559	GeneC|Exon_3	0	+	7	175
chr1	204913328	204913559	GeneC|Exon_3	0	+	8	176
chr1	204913328	204913559	GeneC|Exon_3	0	+	9	179
chr1	204913328	204913559	GeneC|Exon_3	0	+	10	181
chr1	204913328	204913559	GeneC|Exon_3	0	+	11	182
chr1	204913328	204913559	GeneC|Exon_3	0	+	12	184
chr1	204913328	204913559	GeneC|Exon_3	0	+	13	185
chr1	204913328	204913559	GeneC|Exon_3	0	+	14	187
chr1	204913328	204913559	GeneC|Exon_3	0	+	15	188
chr1	204913328	204913559	GeneC|Exon_3	0	+	16	189
chr1	204913328	204913559	GeneC|Exon_3	0	+	17	191
chr1	204913328	204913559	GeneC|Exon_3	0	+	18	193
chr1	204913328	204913559	GeneC|Exon_3	0	+	19	194
chr1	204913328	204913559	GeneC|Exon_3	0	+	20	197
chr1	204913328	204913559	GeneC|Exon_3	0	+	21	198
chr1	204913328	204913559	GeneC|Exon_3	0	+	22	198
chr1	204913328	204913559	GeneC|Exon_3	0	+	23	200
chr1	204913328	204913559	GeneC|Exon_3	0	+	24	201
chr1	204913328	204913559	GeneC|Exon_3	0	+	25	202
chr1	204913328	204913559	GeneC|Exon_3	0	+	26	203
chr1	204913328	204913559	GeneC|Exon_3	0	+	27	205
chr1	204913328	204913559	GeneC|Exon_3	0	+	28	205
chr1	204913328	204913559	GeneC|Exon_3	0	+	29	203
chr1	204913328	204913559	GeneC|Exon_3	0	+	30	202
chr1	204913328	204913559	GeneC|Exon_3	0	+	31	202
chr1	204913328	204913559	GeneC|Exon_3	0	+	32	206
chr1	204913328	204913559	GeneC|Exon_3	0	+	33	205
chr1	204913328	204913559	GeneC|Exon_3	0	+	34	205
chr1	204913328	204913559	GeneC|Exon_3	0	+	35	207
chr1	204913328	204913559	GeneC|Exon_3	0	+	36	208
chr1	204913328	204913559	GeneC|Exon_3	0	+	37	208
chr1	204913328	204913559	GeneC|Exon_3	0	+	38	209
chr1	204913328	204913559	GeneC|Exon_3	0	+	39	209
chr1	204913328	204913559	GeneC|Exon_3	0	+	40	213
chr1	204913328	204913559	GeneC|Exon_3	0	+	41	213
chr1	204913328	204913559	GeneC|Exon_3	0	+	42	212
chr1	204913328	204913559	GeneC|Exon_3	0	+	43	213
chr1	204913328	204913559	GeneC|Exon_3	0	+	44	212
chr1	204913328	204913559	GeneC|Exon_3	0	+	45	209
chr1	204913328	204913559	GeneC|Exon_3	0	+	46	210
chr1	204913328	204913559	GeneC|Exon_3	0	+	47	212
chr1	204913328	204913559	GeneC|Exon_3	0	+	48	210
chr1	204913328	204913559	GeneC|Exon_3	0	+	49	210
chr1	204913328	204913559	GeneC|Exon_3	0	+	50	212
chr1	204913328	204913559	GeneC|Exon_3	0	+	51	211
chr1	204913328	204913559	GeneC|Exon_3	0	+	52	207
chr1	204913328	204913559	GeneC|Exon_3	0	+	53	205
chr1	204913328	204913559	GeneC|Exon_3	0	+	54	207
chr1	204913328	204913559	GeneC|Exon_3	0	+	55	209
chr1	204913328	204913559	GeneC|Exon_3	0	+	56	209
chr1	204913328	204913559	GeneC|Exon_3	0	+	57	207
chr1	204913328	204913559	GeneC|Exon_3	0	+	58	205
chr1	204913328	204913559	GeneC|Exon_3	0	+	59	206
chr1	204913328	204913559	GeneC|Exon_3	0	+	60	202
chr1	204913328	204913559	GeneC|Exon_3	0	+	61	202
chr1	204913328	204913559	GeneC|Exon_3	0	+	62	205
chr1	204913328	204913559	GeneC|Exon_3	0	+	63	205
chr1	204913328	204913559	GeneC|Exon_3	0	+	64	204
chr1	204913328	204913559	GeneC|Exon_3	0	+	65	204
chr1	204913328	204913559	GeneC|Exon_3	0	+	66	205
chr1	204913328	204913559	GeneC|Exon_3	0	+	67	205
chr1	204913328	204913559	GeneC|Exon_3	0	+	68	204
chr1	204913328	204913559	GeneC|Exon_3	0	+	69	204
chr1	204913328	204913559	GeneC|Exon_3	0	+	70	206
chr1	204913328	204913559	GeneC|Exon_3	0	+	71	207
chr1	204913328	204913559	GeneC|Exon_3	0	+	72	210
chr1	204913328	204913559	GeneC|Exon_3	0	+	73	211
chr1	204913328	204913559	GeneC|Exon_3	0	+	74	212
chr1	204913328	204913559	GeneC|Exon_3	0	+	75	213
chr1	204913328	204913559	GeneC|Exon_3	0	+	76	213
chr1	204913328	204913559	GeneC|Exon_3	0	+	77	214
chr1	204913328	204913559	GeneC|Exon_3	0	+	78	217
chr1	204913328	204913559	GeneC|Exon_3	0	+	79	219
chr1	204913328	204913559	GeneC|Exon_3	0	+	80	220
chr1	204913328	204913559	GeneC|Exon_3	0	+	81	218
chr1	204913328	204913559	GeneC|Exon_3	0	+	82	221
chr1	204913328	204913559	GeneC|Exon_3	0	+	83	224
chr1	204913328	204913559	GeneC|Exon_3	0	+	84	225
chr1	204913328	204913559	GeneC|Exon_3	0	+	85	222
chr1	204913328	204913559	GeneC|Exon_3	0	+	86	223
chr1	204913328	204913559	GeneC|Exon_3	0	+	87	222
chr1	204913328	204913559	GeneC|Exon_3	0	+	88	220
chr1	204913328	204913559	GeneC|Exon_3	0	+	89	221
chr1	204913328	204913559	GeneC|Exon_3	0	+	90	220
chr1	204913328	204913559	GeneC|Exon_3	0	+	91	220
chr1	204913328	204913559	GeneC|Exon_3	0	+	92	221
chr1	204913328	204913559	GeneC|Exon_3	0	+	93	222
chr1	204913328	204913559	GeneC|Exon_3	0	+	94	222
chr1	204913328	204913559	GeneC|Exon_3	0	+	95	222
chr1	204913328	204913559	GeneC|Exon_3	0	+	96	224
chr1	204913328	204913559	GeneC|Exon_3	0	+	97	224
chr1	204913328	204913559	GeneC|Exon_3	0	+	98	225
chr1	204913328	204913559	GeneC|Exon_3	0	+	99	224
chr1	204913328	204913559	GeneC|Exon_3	0	+	100	225
chr1	204913328	204913559	GeneC|Exon_3	0	+	101	226
chr1	204913328	204913559	GeneC|Exon_3	0	+	102	225
chr1	204913328	204913559	GeneC|Exon_3	0	+	103	225
chr1	204913328	204913559	GeneC|Exon_3	0	+	104	224
chr1	204913328	204913559	GeneC|Exon_3	0	+	105	223
chr1	204913328	204913559	GeneC|Exon_3	0	+	106	222
chr1	204913328	204913559	GeneC|Exon_3	0	+	107	222
chr1	204913328	204913559	GeneC|Exon_3	0	+	108	219
chr1	204913328	204913559	GeneC|Exon_3	0	+	109	218
chr1	204913328	204913559	GeneC|Exon_3	0	+	110	217
chr1	204913328	204913559	GeneC|Exon_3	0	+	111	215
chr1	204913328	204913559	GeneC|Exon_3	0	+	112	217
chr1	204913328	204913559	GeneC|Exon_3	0	+	113	217
chr1	204913328	204913559	GeneC|Exon_3	0	+	114	217
chr1	204913328	204913559	GeneC|Exon_3	0	+	115	217
chr1	204913328	204913559	GeneC|Exon_3	0	+	116	214
chr1	204913328	204913559	GeneC|Exon_3	0	+	117	215
chr1	204913328	204913559	GeneC|Exon_3	0	+	118	214
chr1	204913328	204913559	GeneC|Exon_3	0	+	119	217
chr1	204913328	204913559	GeneC|Exon_3	0	+	120	212
chr1	204913328	204913559	GeneC|Exon_3	0	+	121	213
chr1	204913328	204913559	GeneC|Exon_3	0	+	122	211
chr1	204913328	204913559	GeneC|Exon_3	0	+	123	212
chr1	204913328	204913559	GeneC|Exon_3	0	+	124	208
chr1	204913328	204913559	GeneC|Exon_3	0	+	125	209
chr1	204913328	204913559	GeneC|Exon_3	0	+	126	209
chr1	204913328	204913559	GeneC|Exon_3	0	+	127	210
chr1	204913328	204913559	GeneC|Exon_3	0	+	128	211
chr1	204913328	204913559	GeneC|Exon_3	0	+	129	211
chr1	204913328	204913559	GeneC|Exon_3	0	+	130	209
chr1	204913328	204913559	GeneC|Exon_3	0	+	131	208
chr1	204913328	204913559	GeneC|Exon_3	0	+	132	208
chr1	204913328	204913559	GeneC|Exon_3	0	+	133	209
chr1	204913328	204913559	GeneC|Exon_3	0	+	134	211
chr1	204913328	204913559	GeneC|Exon_3	0	+	135	212
chr1	204913328	204913559	GeneC|Exon_3	0	+	136	211
chr1	204913328	204913559	GeneC|Exon_3	0	+	137	209
chr1	204913328	204913559	GeneC|Exon_3	0	+	138	208
chr1	204913328	204913559	GeneC|Exon_3	0	+	139	205
chr1	204913328	204913559	GeneC|Exon_3	0	+	140	207
chr1	204913328	204913559	GeneC|Exon_3	0	+	141	208
chr1	204913328	204913559	GeneC|Exon_3	0	+	142	208
chr1	204913328	204913559	GeneC|Exon_3	0	+	143	210
chr1	204913328	204913559	GeneC|Exon_3	0	+	144	208
chr1	204913328	204913559	GeneC|Exon_3	0	+	145	208
chr1	204913328	204913559	GeneC|Exon_3	0	+	146	209
chr1	204913328	204913559	GeneC|Exon_3	0	+	147	211
chr1	204913328	204913559	GeneC|Exon_3	0	+	148	211
chr1	204913328	204913559	GeneC|Exon_3	0	+	149	211
chr1	204913328	204913559	GeneC|Exon_3	0	+	150	213
chr1	204913328	204913559	GeneC|Exon_3	0	+	151	210
chr1	204913328	204913559	GeneC|Exon_3	0	+	152	210
chr1	204913328	204913559	GeneC|Exon_3	0	+	153	208
chr1	204913328	204913559	GeneC|Exon_3	0	+	154	209
chr1	204913328	204913559	GeneC|Exon_3	0	+	155	211
chr1	204913328	204913559	GeneC|Exon_3	0	+	156	209
chr1	204913328	204913559	GeneC|Exon_3	0	+	157	208
chr1	204913328	204913559	GeneC|Exon_3	0	+	158	208
chr1	204913328	204913559	GeneC|Exon_3	0	+	159	206
chr1	204913328	204913559	GeneC|Exon_3	0	+	160	209
chr1	204913328	204913559	GeneC|Exon_3	0	+	161	207
chr1	204913328	204913559	GeneC|Exon_3	0	+	162	207
chr1	204913328	204913559	GeneC|Exon_3	0	+	163	207
chr1	204913328	204913559	GeneC|Exon_3	0	+	164	208
chr1	204913328	204913559	GeneC|Exon_3	0	+	165	207
chr1	204913328	204913559	GeneC|Exon_3	0	+	166	209
chr1	204913328	204913559	GeneC|Exon_3	0	+	167	210
chr1	204913328	204913559	GeneC|Exon_3	0	+	168	207
chr1	204913328	204913559	GeneC|Exon_3	0	+	169	208
chr1	204913328	204913559	GeneC|Exon_3	0	+	170	207
chr1	204913328	204913559	GeneC|Exon_3	0	+	171	207
chr1	204913328	204913559	GeneC|Exon_3	0	+	172	208
chr1	204913328	204913559	GeneC|Exon_3	0	+	173	206
chr1	204913328	204913559	GeneC|Exon_3	0	+	174	206
chr1	204913328	204913559	GeneC|Exon_3	0	+	175	209
chr1	204913328	204913559	GeneC|Exon_3	0	+	176	209
chr1	204913328	204913559	GeneC|Exon_3	0	+	177	209
chr1	204913328	204913559	GeneC|Exon_3	0	+	178	208
chr1	204913328	204913559	GeneC|Exon_3	0	+	179	206
chr1	204913328	204913559	GeneC|Exon_3	0	+	180	206
chr1	204913328	204913559	GeneC|Exon_3	0	+	181	206
chr1	204913328	204913559	GeneC|Exon_3	0	+	182	207
chr1	204913328	204913559	GeneC|Exon_3	0	+	183	206
chr1	204913328	204913559	GeneC|Exon_3	0	+	184	206
chr1	204913328	204913559	GeneC|Exon_3	0	+	185	206
chr1	204913328	204913559	GeneC|Exon_3	0	+	186	208
chr1	204913328	204913559	GeneC|Exon_3	0	+	187	204
chr1	204913328	204913559	GeneC|Exon_3	0	+	188	204
chr1	204913328	204913559	GeneC|Exon_3	0	+	189	202
chr1	204913328	204913559	GeneC|Exon_3	0	+	190	200
chr1	204913328	204913559	GeneC|Exon_3	0	+	191	198
chr1	204913328	204913559	GeneC|Exon_3	0	+	192	198
chr1	204913328	204913559	GeneC|Exon_3	0	+	193	199
chr1	204913328	204913559	GeneC|Exon_3	0	+	194	201
chr1	204913328	204913559	GeneC|Exon_3	0	+	195	203
chr1	204913328	204913559	GeneC|Exon_3	0	+	196	202
chr1	204913328	204913559	GeneC|Exon_3	0	+	197	201
chr1	204913328	204913559	GeneC|Exon_3	0	+	198	202
chr1	204913328	204913559	GeneC|Exon_3	0	+	199	205
chr1	204913328	204913559	GeneC|Exon_3	0	+	200	207
chr1	204913328	204913559	GeneC|Exon_3	0	+	201	205
chr1	204913328	204913559	GeneC|Exon_3	0	+	202	204
chr1	204913328	204913559	GeneC|Exon_3	0	+	203	201
chr1	204913328	204913559	GeneC|Exon_3	0	+	204	202
chr1	204913328	204913559	GeneC|Exon_3	0	+	205	201
chr1	204913328	204913559	GeneC|Exon_3	0	+	206	198
chr1	204913328	204913559	GeneC|Exon_3	0	+	207	201
chr1	204913328	204913559	GeneC|Exon_3	0	+	208	202
chr1	204913328	204913559	GeneC|Exon_3	0	+	209	203
chr1	204913328	204913559	GeneC|Exon_3	0	+	210	200
chr1	204913328	204913559	GeneC|Exon_3	0	+	211	202
chr1	204913328	204913559	GeneC|Exon_3	0	+	212	199
chr1	204913328	204913559	GeneC|Exon_3	0	+	213	196
chr1	204913328	204913559	GeneC|Exon_3	0	+	214	193
chr1	204913328	204913559	GeneC|Exon_3	0	+	215	194
chr1	204913328	204913559	GeneC|Exon_3	0	+	216	194
chr1	204913328	204913559	GeneC|Exon_3	0	+	217	193
chr1	204913328	204913559	GeneC|Exon_3	0	+	218	194
chr1	204913328	204913559	GeneC|Exon_3	0	+	219	195
chr1	204913328	204913559	GeneC|Exon_3	0	+	220	195
chr1	204913328	204913559	GeneC|Exon_3	0	+	221	194
chr1	204913328	204913559	GeneC|Exon_3	0	+	222	192
chr1	204913328	204913559	GeneC|Exon_3	0	+	223	192
chr1	204913328	204913559	GeneC|Exon_3	0	+	224	191
chr1	204913328	204913559	GeneC|Exon_3	0	+	225	191
chr1	204913328	204913559	GeneC|Exon_3	0	+	226	191
chr1	204913328	204913559	GeneC|Exon_3	0	+	227	192
chr1	204913328	204913559	GeneC|Exon_3	0	+	228	190
chr1	204913328	204913559	GeneC|Exon_3	0	+	229	188
chr1	204913328	204913559	GeneC|Exon_3	0	+	230	187
chr1	204913328	204913559	GeneC|Exon_3	0	+	231	187
chr1	204919659	204919727	GeneC|Exon_4	0	+	1	184
chr1	204919659	204919727	GeneC|Exon_4	0	+	2	185
chr1	204919659	204919727	GeneC|Exon_4	0	+	3	187
chr1	204919659	204919727	GeneC|Exon_4	0	+	4	187
chr1	204919659	204919727	GeneC|Exon_4	0	+	5	186
chr1	204919659	204919727	GeneC|Exon_4	0	+	6	188
chr1	204919659	204919727	GeneC|Exon_4	0	+	7	190
chr1	204919659	204919727	GeneC|Exon_4	0	+	8	191
chr1	204919659	204919727	GeneC|Exon_4	0	+	9	193
chr1	204919659	204919727	GeneC|Exon_4	0	+	10	194
chr1	204919659	204919727	GeneC|Exon_4	0	+	11	193
chr1	204919659	204919727	GeneC|Exon_4	0	+	12	194
chr1	204919659	204919727	GeneC|Exon_4	0	+	13	192
chr1	204919659	204919727	GeneC|Exon_4	0	+	14	191
chr1	204919659	204919727	GeneC|Exon_4	0	+	15	191
chr1	204919659	204919727	GeneC|Exon_4	0	+	16	190
chr1	204919659	204919727	GeneC|Exon_4	0	+	17	192
chr1	204919659	204919727	GeneC|Exon_4	0	+	18	192
chr1	204919659	204919727	GeneC|Exon_4	0	+	19	193
chr1	204919659	204919727	GeneC|Exon_4	0	+	20	196
chr1	204919659	204919727	GeneC|Exon_4	0	+	21	197
chr1	204919659	204919727	GeneC|Exon_4	0	+	22	198
chr1	204919659	204919727	GeneC|Exon_4	0	+	23	195
chr1	204919659	204919727	GeneC|Exon_4	0	+	24	198
chr1	204919659	204919727	GeneC|Exon_4	0	+	25	196
chr1	204919659	204919727	GeneC|Exon_4	0	+	26	195
chr1	204919659	204919727	GeneC|Exon_4	0	+	27	195
chr1	204919659	204919727	GeneC|Exon_4	0	+	28	195
chr1	204919659	204919727	GeneC|Exon_4	0	+	29	194
chr1	204919659	204919727	GeneC|Exon_4	0	+	30	194
chr1	204919659	204919727	GeneC|Exon_4	0	+	31	193
chr1	204919659	204919727	GeneC|Exon_4	0	+	32	192
chr1	204919659	204919727	GeneC|Exon_4	0	+	33	193
chr1	204919659	204919727	GeneC|Exon_4	0	+	34	195
chr1	204919659	204919727	GeneC|Exon_4	0	+	35	198
chr1	204919659	204919727	GeneC|Exon_4	0	+	36	197
chr1	204919659	204919727	GeneC|Exon_4	0	+	37	202
chr1	204919659	204919727	GeneC|Exon_4	0	+	38	201
chr1	204919659	204919727	GeneC|Exon_4	0	+	39	203
chr1	204919659	204919727	GeneC|Exon_4	0	+	40	203
chr1	204919659	204919727	GeneC|Exon_4	0	+	41	203
chr1	204919659	204919727	GeneC|Exon_4	0	+	42	204
chr1	204919659	204919727	GeneC|Exon_4	0	+	43	205
chr1	204919659	204919727	GeneC|Exon_4	0	+	44	205
chr1	204919659	204919727	GeneC|Exon_4	0	+	45	205
chr1	204919659	204919727	GeneC|Exon_4	0	+	46	203
chr1	204919659	204919727	GeneC|Exon_4	0	+	47	202
chr1	204919659	204919727	GeneC|Exon_4	0	+	48	201
chr1	204919659	204919727	GeneC|Exon_4	0	+	49	202
chr1	204919659	204919727	GeneC|Exon_4	0	+	50	200
chr1	204919659	204919727	GeneC|Exon_4	0	+	51	200
chr1	204919659	204919727	GeneC|Exon_4	0	+	52	198
chr1	204919659	204919727	GeneC|Exon_4	0	+	53	199
chr1	204919659	204919727	GeneC|Exon_4	0	+	54	197
chr1	204919659	204919727	GeneC|Exon_4	0	+	55	197
chr1	204919659	204919727	GeneC|Exon_4	0	+	56	195
chr1	204919659	204919727	GeneC|Exon_4	0	+	57	194
chr1	204919659	204919727	GeneC|Exon_4	0	+	58	193
chr1	204919659	204919727	GeneC|Exon_4	0	+	59	191
chr1	204919659	204919727	GeneC|Exon_4	0	+	60	192
chr1	204919659	204919727	GeneC|Exon_4	0	+	61	192
chr1	204919659	204919727	GeneC|Exon_4	0	+	62	194
chr1	204919659	204919727	GeneC|Exon_4	0	+	63	199
chr1	204919659	204919727	GeneC|Exon_4	0	+	64	200
chr1	204919659	204919727	GeneC|Exon_4	0	+	65	202
chr1	204919659	204919727	GeneC|Exon_4	0	+	66	204
chr1	204919659	204919727	GeneC|Exon_4	0	+	67	201
chr1	204919659	204919727	GeneC|Exon_4	0	+	68	201
chr1	204921113	204921269	GeneC|Exon_5	0	+	1	176
chr1	204921113	204921269	GeneC|Exon_5	0	+	2	176
chr1	204921113	204921269	GeneC|Exon_5	0	+	3	174
chr1	204921113	204921269	GeneC|Exon_5	0	+	4	174
chr1	204921113	204921269	GeneC|Exon_5	0	+	5	175
chr1	204921113	204921269	GeneC|Exon_5	0	+	6	177
chr1	204921113	204921269	GeneC|Exon_5	0	+	7	180
chr1	204921113	204921269	GeneC|Exon_5	0	+	8	181
chr1	204921113	204921269	GeneC|Exon_5	0	+	9	182
chr1	204921113	204921269	GeneC|Exon_5	0	+	10	183
chr1	204921113	204921269	GeneC|Exon_5	0	+	11	184
chr1	204921113	204921269	GeneC|Exon_5	0	+	12	189
chr1	204921113	204921269	GeneC|Exon_5	0	+	13	194
chr1	204921113	204921269	GeneC|Exon_5	0	+	14	198
chr1	204921113	204921269	GeneC|Exon_5	0	+	15	202
chr1	204921113	204921269	GeneC|Exon_5	0	+	16	201
chr1	204921113	204921269	GeneC|Exon_5	0	+	17	204
chr1	204921113	204921269	GeneC|Exon_5	0	+	18	205
chr1	204921113	204921269	GeneC|Exon_5	0	+	19	206
chr1	204921113	204921269	GeneC|Exon_5	0	+	20	206
chr1	204921113	204921269	GeneC|Exon_5	0	+	21	209
chr1	204921113	204921269	GeneC|Exon_5	0	+	22	210
chr1	204921113	204921269	GeneC|Exon_5	0	+	23	209
chr1	204921113	204921269	GeneC|Exon_5	0	+	24	209
chr1	204921113	204921269	GeneC|Exon_5	0	+	25	210
chr1	204921113	204921269	GeneC|Exon_5	0	+	26	209
chr1	204921113	204921269	GeneC|Exon_5	0	+	27	209
chr1	204921113	204921269	GeneC|Exon_5	0	+	28	210
chr1	204921113	204921269	GeneC|Exon_5	0	+	29	214
chr1	204921113	204921269	GeneC|Exon_5	0	+	30	217
chr1	204921113	204921269	GeneC|Exon_5	0	+	31	219
chr1	204921113	204921269	GeneC|Exon_5	0	+	32	219
chr1	204921113	204921269	GeneC|Exon_5	0	+	33	220
chr1	204921113	204921269	GeneC|Exon_5	0	+	34	220
chr1	204921113	204921269	GeneC|Exon_5	0	+	35	219
chr1	204921113	204921269	GeneC|Exon_5	0	+	36	219
chr1	204921113	204921269	GeneC|Exon_5	0	+	37	220
chr1	204921113	204921269	GeneC|Exon_5	0	+	38	223
chr1	204921113	204921269	GeneC|Exon_5	0	+	39	225
chr1	204921113	204921269	GeneC|Exon_5	0	+	40	224
chr1	204921113	204921269	GeneC|Exon_5	0	+	41	226
chr1	204921113	204921269	GeneC|Exon_5	0	+	42	230
chr1	204921113	204921269	GeneC|Exon_5	0	+	43	229
chr1	204921113	204921269	GeneC|Exon_5	0	+	44	228
chr1	204921113	204921269	GeneC|Exon_5	0	+	45	228
chr1	204921113	204921269	GeneC|Exon_5	0	+	46	228
chr1	204921113	204921269	GeneC|Exon_5	0	+	47	231
chr1	204921113	204921269	GeneC|Exon_5	0	+	48	230
chr1	204921113	204921269	GeneC|Exon_5	0	+	49	231
chr1	204921113	204921269	GeneC|Exon_5	0	+	50	232
chr1	204921113	204921269	GeneC|Exon_5	0	+	51	233
chr1	204921113	204921269	GeneC|Exon_5	0	+	52	233
chr1	204921113	204921269	GeneC|Exon_5	0	+	53	232
chr1	204921113	204921269	GeneC|Exon_5	0	+	54	233
chr1	204921113	204921269	GeneC|Exon_5	0	+	55	234
chr1	204921113	204921269	GeneC|Exon_5	0	+	56	234
chr1	204921113	204921269	GeneC|Exon_5	0	+	57	236
chr1	204921113	204921269	GeneC|Exon_5	0	+	58	237
chr1	204921113	204921269	GeneC|Exon_5	0	+	59	238
chr1	204921113	204921269	GeneC|Exon_5	0	+	60	236
chr1	204921113	204921269	GeneC|Exon_5	0	+	61	237
chr1	204921113	204921269	GeneC|Exon_5	0	+	62	235
chr1	204921113	204921269	GeneC|Exon_5	0	+	63	235
chr1	204921113	204921269	GeneC|Exon_5	0	+	64	235
chr1	204921113	204921269	GeneC|Exon_5	0	+	65	235
chr1	204921113	204921269	GeneC|Exon_5	0	+	66	237
chr1	204921113	204921269	GeneC|Exon_5	0	+	67	235
chr1	204921113	204921269	GeneC|Exon_5	0	+	68	234
chr1	204921113	204921269	GeneC|Exon_5	0	+	69	234
chr1	204921113	204921269	GeneC|Exon_5	0	+	70	233
chr1	204921113	204921269	GeneC|Exon_5	0	+	71	234
chr1	204921113	204921269	GeneC|Exon_5	0	+	72	235
chr1	204921113	204921269	GeneC|Exon_5	0	+	73	240
chr1	204921113	204921269	GeneC|Exon_5	0	+	74	241
chr1	204921113	204921269	GeneC|Exon_5	0	+	75	242
chr1	204921113	204921269	GeneC|Exon_5	0	+	76	243
chr1	204921113	204921269	GeneC|Exon_5	0	+	77	243
chr1	204921113	204921269	GeneC|Exon_5	0	+	78	243
chr1	204921113	204921269	GeneC|Exon_5	0	+	79	243
chr1	204921113	204921269	GeneC|Exon_5	0	+	80	248
chr1	204921113	204921269	GeneC|Exon_5	0	+	81	249
chr1	204921113	204921269	GeneC|Exon_5	0	+	82	248
chr1	204921113	204921269	GeneC|Exon_5	0	+	83	249
chr1	204921113	204921269	GeneC|Exon_5	0	+	84	250
chr1	204921113	204921269	GeneC|Exon_5	0	+	85	251
chr1	204921113	204921269	GeneC|Exon_5	0	+	86	252
chr1	204921113	204921269	GeneC|Exon_5	0	+	87	251
chr1	204921113	204921269	GeneC|Exon_5	0	+	88	249
chr1	204921113	204921269	GeneC|Exon_5	0	+	89	248
chr1	204921113	204921269	GeneC|Exon_5	0	+	90	248
chr1	204921113	204921269	GeneC|Exon_5	0	+	91	244
chr1	204921113	204921269	GeneC|Exon_5	0	+	92	244
chr1	204921113	204921269	GeneC|Exon_5	0	+	93	244
chr1	204921113	204921269	GeneC|Exon_5	0	+	94	243
chr1	204921113	204921269	GeneC|Exon_5	0	+	95	242
chr1	204921113	204921269	GeneC|Exon_5	0	+	96	242
chr1	204921113	204921269	GeneC|Exon_5	0	+	97	241
chr1	204921113	204921269	GeneC|Exon_5	0	+	98	242
chr1	204921113	204921269	GeneC|Exon_5	0	+	99	245
chr1	204921113	204921269	GeneC|Exon_5	0	+	100	246
chr1	204921113	204921269	GeneC|Exon_5	0	+	101	243
chr1	204921113	204921269	GeneC|Exon_5	0	+	102	245
chr1	204921113	204921269	GeneC|Exon_5	0	+	103	249
chr1	204921113	204921269	GeneC|Exon_5	0	+	104	252
chr1	204921113	204921269	GeneC|Exon_5	0	+	105	250
chr1	204921113	204921269	GeneC|Exon_5	0	+	106	250
chr1	204921113	204921269	GeneC|Exon_5	0	+	107	252
chr1	204921113	204921269	GeneC|Exon_5	0	+	108	250
chr1	204921113	204921269	GeneC|Exon_5	0	+	109	250
chr1	204921113	204921269	GeneC|Exon_5	0	+	110	249
chr1	204921113	204921269	GeneC|Exon_5	0	+	111	250
chr1	204921113	204921269	GeneC|Exon_5	0	+	112	251
chr1	204921113	204921269	GeneC|Exon_5	0	+	113	249
chr1	204921113	204921269	GeneC|Exon_5	0	+	114	249
chr1	204921113	204921269	GeneC|Exon_5	0	+	115	248
chr1	204921113	204921269	GeneC|Exon_5	0	+	116	245
chr1	204921113	204921269	GeneC|Exon_5	0	+	117	246
chr1	204921113	204921269	GeneC|Exon_5	0	+	118	247
chr1	204921113	204921269	GeneC|Exon_5	0	+	119	246
chr1	204921113	204921269	GeneC|Exon_5	0	+	120	244
chr1	204921113	204921269	GeneC|Exon_5	0	+	121	244
chr1	204921113	204921269	GeneC|Exon_5	0	+	122	241
chr1	204921113	204921269	GeneC|Exon_5	0	+	123	239
chr1	204921113	204921269	GeneC|Exon_5	0	+	124	241
chr1	204921113	204921269	GeneC|Exon_5	0	+	125	241
chr1	204921113	204921269	GeneC|Exon_5	0	+	126	249
chr1	204921113	204921269	GeneC|Exon_5	0	+	127	250
chr1	204921113	204921269	GeneC|Exon_5	0	+	128	255
chr1	204921113	204921269	GeneC|Exon_5	0	+	129	252
chr1	204921113	204921269	GeneC|Exon_5	0	+	130	250
chr1	204921113	204921269	GeneC|Exon_5	0	+	131	248
chr1	204921113	204921269	GeneC|Exon_5	0	+	132	249
chr1	204921113	204921269	GeneC|Exon_5	0	+	133	248
chr1	204921113	204921269	GeneC|Exon_5	0	+	134	251
chr1	204921113	204921269	GeneC|Exon_5	0	+	135	250
chr1	204921113	204921269	GeneC|Exon_5	0	+	136	251
chr1	204921113	204921269	GeneC|Exon_5	0	+	137	254
chr1	204921113	204921269	GeneC|Exon_5	0	+	138	252
chr1	204921113	204921269	GeneC|Exon_5	0	+	139	250
chr1	204921113	204921269	GeneC|Exon_5	0	+	140	248
chr1	204921113	204921269	GeneC|Exon_5	0	+	141	244
chr1	204921113	204921269	GeneC|Exon_5	0	+	142	245
chr1	204921113	204921269	GeneC|Exon_5	0	+	143	245
chr1	204921113	204921269	GeneC|Exon_5	0	+	144	246
chr1	204921113	204921269	GeneC|Exon_5	0	+	145	248
chr1	204921113	204921269	GeneC|Exon_5	0	+	146	250
chr1	204921113	204921269	GeneC|Exon_5	0	+	147	248
chr1	204921113	204921269	GeneC|Exon_5	0	+	148	251
chr1	204921113	204921269	GeneC|Exon_5	0	+	149	248
chr1	204921113	204921269	GeneC|Exon_5	0	+	150	247
chr1	204921113	204921269	GeneC|Exon_5	0	+	151	246
chr1	204921113	204921269	GeneC|Exon_5	0	+	152	244
chr1	204921113	204921269	GeneC|Exon_5	0	+	153	242
chr1	204921113	204921269	GeneC|Exon_5	0	+	154	240
chr1	204921113	204921269	GeneC|Exon_5	0	+	155	240
chr1	204921113	204921269	GeneC|Exon_5	0	+	156	239
chr1	204923290	204923537	GeneC|Exon_6	0	+	1	212
chr1	204923290	204923537	GeneC|Exon_6	0	+	2	211
chr1	204923290	204923537	GeneC|Exon_6	0	+	3	210
chr1	204923290	204923537	GeneC|Exon_6	0	+	4	213
chr1	204923290	204923537	GeneC|Exon_6	0	+	5	211
chr1	204923290	204923537	GeneC|Exon_6	0	+	6	211
chr1	204923290	204923537	GeneC|Exon_6	0	+	7	212
chr1	204923290	204923537	GeneC|Exon_6	0	+	8	214
chr1	204923290	204923537	GeneC|Exon_6	0	+	9	214
chr1	204923290	204923537	GeneC|Exon_6	0	+	10	215
chr1	204923290	204923537	GeneC|Exon_6	0	+	11	220
chr1	204923290	204923537	GeneC|Exon_6	0	+	12	221
chr1	204923290	204923537	GeneC|Exon_6	0	+	13	225
chr1	204923290	204923537	GeneC|Exon_6	0	+	14	229
chr1	204923290	204923537	GeneC|Exon_6	0	+	15	227
chr1	204923290	204923537	GeneC|Exon_6	0	+	16	227
chr1	204923290	204923537	GeneC|Exon_6	0	+	17	225
chr1	204923290	204923537	GeneC|Exon_6	0	+	18	227
chr1	204923290	204923537	GeneC|Exon_6	0	+	19	226
chr1	204923290	204923537	GeneC|Exon_6	0	+	20	226
chr1	204923290	204923537	GeneC|Exon_6	0	+	21	226
chr1	204923290	204923537	GeneC|Exon_6	0	+	22	227
chr1	204923290	204923537	GeneC|Exon_6	0	+	23	226
chr1	204923290	204923537	GeneC|Exon_6	0	+	24	228
chr1	204923290	204923537	GeneC|Exon_6	0	+	25	227
chr1	204923290	204923537	GeneC|Exon_6	0	+	26	227
chr1	204923290	204923537	GeneC|Exon_6	0	+	27	228
chr1	204923290	204923537	GeneC|Exon_6	0	+	28	228
chr1	204923290	204923537	GeneC|Exon_6	0	+	29	229
chr1	204923290	204923537	GeneC|Exon_6	0	+	30	228
chr1	204923290	204923537	GeneC|Exon_6	0	+	31	228
chr1	204923290	204923537	GeneC|Exon_6	0	+	32	227
chr1	204923290	204923537	GeneC|Exon_6	0	+	33	227
chr1	204923290	204923537	GeneC|Exon_6	0	+	34	225
chr1	204923290	204923537	GeneC|Exon_6	0	+	35	223
chr1	204923290	204923537	GeneC|Exon_6	0	+	36	222
chr1	204923290	204923537	GeneC|Exon_6	0	+	37	225
chr1	204923290	204923537	GeneC|Exon_6	0	+	38	225
chr1	204923290	204923537	GeneC|Exon_6	0	+	39	224
chr1	204923290	204923537	GeneC|Exon_6	0	+	40	225
chr1	204923290	204923537	GeneC|Exon_6	0	+	41	227
chr1	204923290	204923537	GeneC|Exon_6	0	+	42	227
chr1	204923290	204923537	GeneC|Exon_6	0	+	43	228
chr1	204923290	204923537	GeneC|Exon_6	0	+	44	229
chr1	204923290	204923537	GeneC|Exon_6	0	+	45	227
chr1	204923290	204923537	GeneC|Exon_6	0	+	46	227
chr1	204923290	204923537	GeneC|Exon_6	0	+	47	227
chr1	204923290	204923537	GeneC|Exon_6	0	+	48	224
chr1	204923290	204923537	GeneC|Exon_6	0	+	49	225
chr1	204923290	204923537	GeneC|Exon_6	0	+	50	225
chr1	204923290	204923537	GeneC|Exon_6	0	+	51	225
chr1	204923290	204923537	GeneC|Exon_6	0	+	52	227
chr1	204923290	204923537	GeneC|Exon_6	0	+	53	228
chr1	204923290	204923537	GeneC|Exon_6	0	+	54	225
chr1	204923290	204923537	GeneC|Exon_6	0	+	55	226
chr1	204923290	204923537	GeneC|Exon_6	0	+	56	225
chr1	204923290	204923537	GeneC|Exon_6	0	+	57	221
chr1	204923290	204923537	GeneC|Exon_6	0	+	58	221
chr1	204923290	204923537	GeneC|Exon_6	0	+	59	220
chr1	204923290	204923537	GeneC|Exon_6	0	+	60	220
chr1	204923290	204923537	GeneC|Exon_6	0	+	61	219
chr1	204923290	204923537	GeneC|Exon_6	0	+	62	222
chr1	204923290	204923537	GeneC|Exon_6	0	+	63	219
chr1	204923290	204923537	GeneC|Exon_6	0	+	64	223
chr1	204923290	204923537	GeneC|Exon_6	0	+	65	225
chr1	204923290	204923537	GeneC|Exon_6	0	+	66	225
chr1	204923290	204923537	GeneC|Exon_6	0	+	67	227
chr1	204923290	204923537	GeneC|Exon_6	0	+	68	223
chr1	204923290	204923537	GeneC|Exon_6	0	+	69	220
chr1	204923290	204923537	GeneC|Exon_6	0	+	70	222
chr1	204923290	204923537	GeneC|Exon_6	0	+	71	222
chr1	204923290	204923537	GeneC|Exon_6	0	+	72	221
chr1	204923290	204923537	GeneC|Exon_6	0	+	73	220
chr1	204923290	204923537	GeneC|Exon_6	0	+	74	215
chr1	204923290	204923537	GeneC|Exon_6	0	+	75	216
chr1	204923290	204923537	GeneC|Exon_6	0	+	76	216
chr1	204923290	204923537	GeneC|Exon_6	0	+	77	215
chr1	204923290	204923537	GeneC|Exon_6	0	+	78	213
chr1	204923290	204923537	GeneC|Exon_6	0	+	79	212
chr1	204923290	204923537	GeneC|Exon_6	0	+	80	215
chr1	204923290	204923537	GeneC|Exon_6	0	+	81	216
chr1	204923290	204923537	GeneC|Exon_6	0	+	82	216
chr1	204923290	204923537	GeneC|Exon_6	0	+	83	217
chr1	204923290	204923537	GeneC|Exon_6	0	+	84	217
chr1	204923290	204923537	GeneC|Exon_6	0	+	85	214
chr1	204923290	204923537	GeneC|Exon_6	0	+	86	218
chr1	204923290	204923537	GeneC|Exon_6	0	+	87	216
chr1	204923290	204923537	GeneC|Exon_6	0	+	88	218
chr1	204923290	204923537	GeneC|Exon_6	0	+	89	215
chr1	204923290	204923537	GeneC|Exon_6	0	+	90	215
chr1	204923290	204923537	GeneC|Exon_6	0	+	91	215
chr1	204923290	204923537	GeneC|Exon_6	0	+	92	218
chr1	204923290	204923537	GeneC|Exon_6	0	+	93	217
chr1	204923290	204923537	GeneC|Exon_6	0	+	94	219
chr1	204923290	204923537	GeneC|Exon_6	0	+	95	217
chr1	204923290	204923537	GeneC|Exon_6	0	+	96	212
chr1	204923290	204923537	GeneC|Exon_6	0	+	97	212
chr1	204923290	204923537	GeneC|Exon_6	0	+	98	212
chr1	204923290	204923537	GeneC|Exon_6	0	+	99	214
chr1	204923290	204923537	GeneC|Exon_6	0	+	100	213
chr1	204923290	204923537	GeneC|Exon_6	0	+	101	213
chr1	204923290	204923537	GeneC|Exon_6	0	+	102	212
chr1	204923290	204923537	GeneC|Exon_6	0	+	103	213
chr1	204923290	204923537	GeneC|Exon_6	0	+	104	214
chr1	204923290	204923537	GeneC|Exon_6	0	+	105	213
chr1	204923290	204923537	GeneC|Exon_6	0	+	106	214
chr1	204923290	204923537	GeneC|Exon_6	0	+	107	214
chr1	204923290	204923537	GeneC|Exon_6	0	+	108	217
chr1	204923290	204923537	GeneC|Exon_6	0	+	109	216
chr1	204923290	204923537	GeneC|Exon_6	0	+	110	219
chr1	204923290	204923537	GeneC|Exon_6	0	+	111	219
chr1	204923290	204923537	GeneC|Exon_6	0	+	112	218
chr1	204923290	204923537	GeneC|Exon_6	0	+	113	218
chr1	204923290	204923537	GeneC|Exon_6	0	+	114	221
chr1	204923290	204923537	GeneC|Exon_6	0	+	115	218
chr1	204923290	204923537	GeneC|Exon_6	0	+	116	219
chr1	204923290	204923537	GeneC|Exon_6	0	+	117	218
chr1	204923290	204923537	GeneC|Exon_6	0	+	118	217
chr1	204923290	204923537	GeneC|Exon_6	0	+	119	215
chr1	204923290	204923537	GeneC|Exon_6	0	+	120	215
chr1	204923290	204923537	GeneC|Exon_6	0	+	121	212
chr1	204923290	204923537	GeneC|Exon_6	0	+	122	214
chr1	204923290	204923537	GeneC|Exon_6	0	+	123	211
chr1	204923290	204923537	GeneC|Exon_6	0	+	124	211
chr1	204923290	204923537	GeneC|Exon_6	0	+	125	212
chr1	204923290	204923537	GeneC|Exon_6	0	+	126	210
chr1	204923290	204923537	GeneC|Exon_6	0	+	127	209
chr1	204923290	204923537	GeneC|Exon_6	0	+	128	205
chr1	204923290	204923537	GeneC|Exon_6	0	+	129	205
chr1	204923290	204923537	GeneC|Exon_6	0	+	130	204
chr1	204923290	204923537	GeneC|Exon_6	0	+	131	199
chr1	204923290	204923537	GeneC|Exon_6	0	+	132	172
chr1	204923290	204923537	GeneC|Exon_6	0	+	133	168
chr1	204923290	204923537	GeneC|Exon_6	0	+	134	168
chr1	204923290	204923537	GeneC|Exon_6	0	+	135	139
chr1	204923290	204923537	GeneC|Exon_6	0	+	136	138
chr1	204923290	204923537	GeneC|Exon_6	0	+	137	136
chr1	204923290	204923537	GeneC|Exon_6	0	+	138	137
chr1	204923290	204923537	GeneC|Exon_6	0	+	139	131
chr1	204923290	204923537	GeneC|Exon_6	0	+	140	131
chr1	204923290	204923537	GeneC|Exon_6	0	+	141	131
chr1	204923290	204923537	GeneC|Exon_6	0	+	142	132
chr1	204923290	204923537	GeneC|Exon_6	0	+	143	133
chr1	204923290	204923537	GeneC|Exon_6	0	+	144	132
chr1	204923290	204923537	GeneC|Exon_6	0	+	145	133
chr1	204923290	204923537	GeneC|Exon_6	0	+	146	133
chr1	204923290	204923537	GeneC|Exon_6	0	+	147	137
chr1	204923290	204923537	GeneC|Exon_6	0	+	148	137
chr1	204923290	204923537	GeneC|Exon_6	0	+	149	138
chr1	204923290	204923537	GeneC|Exon_6	0	+	150	138
chr1	204923290	204923537	GeneC|Exon_6	0	+	151	137
chr1	204923290	204923537	GeneC|Exon_6	0	+	152	138
chr1	204923290	204923537	GeneC|Exon_6	0	+	153	142
chr1	204923290	204923537	GeneC|Exon_6	0	+	154	143
chr1	204923290	204923537	GeneC|Exon_6	0	+	155	142
chr1	204923290	204923537	GeneC|Exon_6	0	+	156	142
chr1	204923290	204923537	GeneC|Exon_6	0	+	157	142
chr1	204923290	204923537	GeneC|Exon_6	0	+	158	141
chr1	204923290	204923537	GeneC|Exon_6	0	+	159	143
chr1	204923290	204923537	GeneC|Exon_6	0	+	160	145
chr1	204923290	204923537	GeneC|Exon_6	0	+	161	146
chr1	204923290	204923537	GeneC|Exon_6	0	+	162	143
chr1	204923290	204923537	GeneC|Exon_6	0	+	163	144
chr1	204923290	204923537	GeneC|Exon_6	0	+	164	144
chr1	204923290	204923537	GeneC|Exon_6	0	+	165	143
chr1	204923290	204923537	GeneC|Exon_6	0	+	166	142
chr1	204923290	204923537	GeneC|Exon_6	0	+	167	142
chr1	204923290	204923537	GeneC|Exon_6	0	+	168	140
chr1	204923290	204923537	GeneC|Exon_6	0	+	169	141
chr1	204923290	204923537	GeneC|Exon_6	0	+	170	143
chr1	204923290	204923537	GeneC|Exon_6	0	+	171	142
chr1	204923290	204923537	GeneC|Exon_6	0	+	172	142
chr1	204923290	204923537	GeneC|Exon_6	0	+	173	142
chr1	204923290	204923537	GeneC|Exon_6	0	+	174	141
chr1	204923290	204923537	GeneC|Exon_6	0	+	175	142
chr1	204923290	204923537	GeneC|Exon_6	0	+	176	145
chr1	204923290	204923537	GeneC|Exon_6	0	+	177	146
chr1	204923290	204923537	GeneC|Exon_6	0	+	178	147
chr1	204923290	204923537	GeneC|Exon_6	0	+	179	150
chr1	204923290	204923537	GeneC|Exon_6	0	+	180	149
chr1	204923290	204923537	GeneC|Exon_6	0	+	181	149
chr1	204923290	204923537	GeneC|Exon_6	0	+	182	151
chr1	204923290	204923537	GeneC|Exon_6	0	+	183	151
chr1	204923290	204923537	GeneC|Exon_6	0	+	184	152
chr1	204923290	204923537	GeneC|Exon_6	0	+	185	151
chr1	204923290	204923537	GeneC|Exon_6	0	+	186	153
chr1	204923290	204923537	GeneC|Exon_6	0	+	187	154
chr1	204923290	204923537	GeneC|Exon_6	0	+	188	152
chr1	204923290	204923537	GeneC|Exon_6	0	+	189	153
chr1	204923290	204923537	GeneC|Exon_6	0	+	190	155
chr1	204923290	204923537	GeneC|Exon_6	0	+	191	157
chr1	204923290	204923537	GeneC|Exon_6	0	+	192	157
chr1	204923290	204923537	GeneC|Exon_6	0	+	193	157
chr1	204923290	204923537	GeneC|Exon_6	0	+	194	157
chr1	204923290	204923537	GeneC|Exon_6	0	+	195	157
chr1	204923290	204923537	GeneC|Exon_6	0	+	196	157
chr1	204923290	204923537	GeneC|Exon_6	0	+	197	158
chr1	204923290	204923537	GeneC|Exon_6	0	+	198	159
chr1	204923290	204923537	GeneC|Exon_6	0	+	199	160
chr1	204923290	204923537	GeneC|Exon_6	0	+	200	159
chr1	204923290	204923537	GeneC|Exon_6	0	+	201	161
chr1	204923290	204923537	GeneC|Exon_6	0	+	202	162
chr1	204923290	204923537	GeneC|Exon_6	0	+	203	161
chr1	204923290	204923537	GeneC|Exon_6	0	+	204	160
chr1	204923290	204923537	GeneC|Exon_6	0	+	205	160
chr1	204923290	204923537	GeneC|Exon_6	0	+	206	161
chr1	204923290	204923537	GeneC|Exon_6	0	+	207	163
chr1	204923290	204923537	GeneC|Exon_6	0	+	208	163
chr1	204923290	204923537	GeneC|Exon_6	0	+	209	164
chr1	204923290	204923537	GeneC|Exon_6	0	+	210	167
chr1	204923290	204923537	GeneC|Exon_6	0	+	211	164
chr1	204923290	204923537	GeneC|Exon_6	0	+	212	165
chr1	204923290	204923537	GeneC|Exon_6	0	+	213	166
chr1	204923290	204923537	GeneC|Exon_6	0	+	214	167
chr1	204923290	204923537	GeneC|Exon_6	0	+	215	166
chr1	204923290	204923537	GeneC|Exon_6	0	+	216	167
chr1	204923290	204923537	GeneC|Exon_6	0	+	217	167
chr1	204923290	204923537	GeneC|Exon_6	0	+	218	170
chr1	204923290	204923537	GeneC|Exon_6	0	+	219	170
chr1	204923290	204923537	GeneC|Exon_6	0	+	220	170
chr1	204923290	204923537	GeneC|Exon_6	0	+	221	170
chr1	204923290	204923537	GeneC|Exon_6	0	+	222	169
chr1	204923290	204923537	GeneC|Exon_6	0	+	223	172
chr1	204923290	204923537	GeneC|Exon_6	0	+	224	173
chr1	204923290	204923537	GeneC|Exon_6	0	+	225	173
chr1	204923290	204923537	GeneC|Exon_6	0	+	226	173
chr1	204923290	204923537	GeneC|Exon_6	0	+	227	173
chr1	204923290	204923537	GeneC|Exon_6	0	+	228	172
chr1	204923290	204923537	GeneC|Exon_6	0	+	229	174
chr1	204923290	204923537	GeneC|Exon_6	0	+	230	172
chr1	204923290	204923537	GeneC|Exon_6	0	+	231	171
chr1	204923290	204923537	GeneC|Exon_6	0	+	232	173
chr1	204923290	204923537	GeneC|Exon_6	0	+	233	173
chr1	204923290	204923537	GeneC|Exon_6	0	+	234	173
chr1	204923290	204923537	GeneC|Exon_6	0	+	235	173
chr1	204923290	204923537	GeneC|Exon_6	0	+	236	172
chr1	204923290	204923537	GeneC|Exon_6	0	+	237	171
chr1	204923290	204923537	GeneC|Exon_6	0	+	238	170
chr1	204923290	204923537	GeneC|Exon_6	0	+	239	169
chr1	204923290	204923537	GeneC|Exon_6	0	+	240	168
chr1	204923290	204923537	GeneC|Exon_6	0	+	241	168
chr1	204923290	204923537	GeneC|Exon_6	0	+	242	168
chr1	204923290	204923537	GeneC|Exon_6	0	+	243	167
chr1	204923290	204923537	GeneC|Exon_6	0	+	244	166
chr1	204923290	204923537	GeneC|Exon_6	0	+	245	164
chr1	204923290	204923537	GeneC|Exon_6	0	+	246	164
chr1	204923290	204923537	GeneC|Exon_6	0	+	247	164
chr1	204923931	204924104	GeneC|Exon_7	0	+	1	184
chr1	204923931	204924104	GeneC|Exon_7	0	+	2	187
chr1	204923931	204924104	GeneC|Exon_7	0	+	3	190
chr1	204923931	204924104	GeneC|Exon_7	0	+	4	194
chr1	204923931	204924104	GeneC|Exon_7	0	+	5	194
chr1	204923931	204924104	GeneC|Exon_7	0	+	6	195
chr1	204923931	204924104	GeneC|Exon_7	0	+	7	196
chr1	204923931	204924104	GeneC|Exon_7	0	+	8	197
chr1	204923931	204924104	GeneC|Exon_7	0	+	9	198
chr1	204923931	204924104	GeneC|Exon_7	0	+	10	199
chr1	204923931	204924104	GeneC|Exon_7	0	+	11	200
chr1	204923931	204924104	GeneC|Exon_7	0	+	12	202
chr1	204923931	204924104	GeneC|Exon_7	0	+	13	202
chr1	204923931	204924104	GeneC|Exon_7	0	+	14	202
chr1	204923931	204924104	GeneC|Exon_7	0	+	15	204
chr1	204923931	204924104	GeneC|Exon_7	0	+	16	202
chr1	204923931	204924104	GeneC|Exon_7	0	+	17	202
chr1	204923931	204924104	GeneC|Exon_7	0	+	18	202
chr1	204923931	204924104	GeneC|Exon_7	0	+	19	203
chr1	204923931	204924104	GeneC|Exon_7	0	+	20	203
chr1	204923931	204924104	GeneC|Exon_7	0	+	21	203
chr1	204923931	204924104	GeneC|Exon_7	0	+	22	205
chr1	204923931	204924104	GeneC|Exon_7	0	+	23	208
chr1	204923931	204924104	GeneC|Exon_7	0	+	24	208
chr1	204923931	204924104	GeneC|Exon_7	0	+	25	210
chr1	204923931	204924104	GeneC|Exon_7	0	+	26	210
chr1	204923931	204924104	GeneC|Exon_7	0	+	27	209
chr1	204923931	204924104	GeneC|Exon_7	0	+	28	209
chr1	204923931	204924104	GeneC|Exon_7	0	+	29	211
chr1	204923931	204924104	GeneC|Exon_7	0	+	30	211
chr1	204923931	204924104	GeneC|Exon_7	0	+	31	212
chr1	204923931	204924104	GeneC|Exon_7	0	+	32	214
chr1	204923931	204924104	GeneC|Exon_7	0	+	33	211
chr1	204923931	204924104	GeneC|Exon_7	0	+	34	211
chr1	204923931	204924104	GeneC|Exon_7	0	+	35	209
chr1	204923931	204924104	GeneC|Exon_7	0	+	36	208
chr1	204923931	204924104	GeneC|Exon_7	0	+	37	209
chr1	204923931	204924104	GeneC|Exon_7	0	+	38	210
chr1	204923931	204924104	GeneC|Exon_7	0	+	39	209
chr1	204923931	204924104	GeneC|Exon_7	0	+	40	212
chr1	204923931	204924104	GeneC|Exon_7	0	+	41	212
chr1	204923931	204924104	GeneC|Exon_7	0	+	42	209
chr1	204923931	204924104	GeneC|Exon_7	0	+	43	209
chr1	204923931	204924104	GeneC|Exon_7	0	+	44	212
chr1	204923931	204924104	GeneC|Exon_7	0	+	45	214
chr1	204923931	204924104	GeneC|Exon_7	0	+	46	218
chr1	204923931	204924104	GeneC|Exon_7	0	+	47	218
chr1	204923931	204924104	GeneC|Exon_7	0	+	48	216
chr1	204923931	204924104	GeneC|Exon_7	0	+	49	217
chr1	204923931	204924104	GeneC|Exon_7	0	+	50	217
chr1	204923931	204924104	GeneC|Exon_7	0	+	51	219
chr1	204923931	204924104	GeneC|Exon_7	0	+	52	219
chr1	204923931	204924104	GeneC|Exon_7	0	+	53	221
chr1	204923931	204924104	GeneC|Exon_7	0	+	54	218
chr1	204923931	204924104	GeneC|Exon_7	0	+	55	216
chr1	204923931	204924104	GeneC|Exon_7	0	+	56	212
chr1	204923931	204924104	GeneC|Exon_7	0	+	57	212
chr1	204923931	204924104	GeneC|Exon_7	0	+	58	210
chr1	204923931	204924104	GeneC|Exon_7	0	+	59	208
chr1	204923931	204924104	GeneC|Exon_7	0	+	60	209
chr1	204923931	204924104	GeneC|Exon_7	0	+	61	209
chr1	204923931	204924104	GeneC|Exon_7	0	+	62	206
chr1	204923931	204924104	GeneC|Exon_7	0	+	63	208
chr1	204923931	204924104	GeneC|Exon_7	0	+	64	208
chr1	204923931	204924104	GeneC|Exon_7	0	+	65	206
chr1	204923931	204924104	GeneC|Exon_7	0	+	66	207
chr1	204923931	204924104	GeneC|Exon_7	0	+	67	205
chr1	204923931	204924104	GeneC|Exon_7	0	+	68	208
chr1	204923931	204924104	GeneC|Exon_7	0	+	69	208
chr1	204923931	204924104	GeneC|Exon_7	0	+	70	205
chr1	204923931	204924104	GeneC|Exon_7	0	+	71	201
chr1	204923931	204924104	GeneC|Exon_7	0	+	72	201
chr1	204923931	204924104	GeneC|Exon_7	0	+	73	199
chr1	204923931	204924104	GeneC|Exon_7	0	+	74	198
chr1	204923931	204924104	GeneC|Exon_7	0	+	75	197
chr1	204923931	204924104	GeneC|Exon_7	0	+	76	197
chr1	204923931	204924104	GeneC|Exon_7	0	+	77	197
chr1	204923931	204924104	GeneC|Exon_7	0	+	78	197
chr1	204923931	204924104	GeneC|Exon_7	0	+	79	197
chr1	204923931	204924104	GeneC|Exon_7	0	+	80	198
chr1	204923931	204924104	GeneC|Exon_7	0	+	81	195
chr1	204923931	204924104	GeneC|Exon_7	0	+	82	196
chr1	204923931	204924104	GeneC|Exon_7	0	+	83	193
chr1	204923931	204924104	GeneC|Exon_7	0	+	84	193
chr1	204923931	204924104	GeneC|Exon_7	0	+	85	191
chr1	204923931	204924104	GeneC|Exon_7	0	+	86	189
chr1	204923931	204924104	GeneC|Exon_7	0	+	87	186
chr1	204923931	204924104	GeneC|Exon_7	0	+	88	183
chr1	204923931	204924104	GeneC|Exon_7	0	+	89	183
chr1	204923931	204924104	GeneC|Exon_7	0	+	90	180
chr1	204923931	204924104	GeneC|Exon_7	0	+	91	180
chr1	204923931	204924104	GeneC|Exon_7	0	+	92	176
chr1	204923931	204924104	GeneC|Exon_7	0	+	93	175
chr1	204923931	204924104	GeneC|Exon_7	0	+	94	174
chr1	204923931	204924104	GeneC|Exon_7	0	+	95	172
chr1	204923931	204924104	GeneC|Exon_7	0	+	96	171
chr1	204923931	204924104	GeneC|Exon_7	0	+	97	169
chr1	204923931	204924104	GeneC|Exon_7	0	+	98	168
chr1	204923931	204924104	GeneC|Exon_7	0	+	99	169
chr1	204923931	204924104	GeneC|Exon_7	0	+	100	171
chr1	204923931	204924104	GeneC|Exon_7	0	+	101	171
chr1	204923931	204924104	GeneC|Exon_7	0	+	102	191
chr1	204923931	204924104	GeneC|Exon_7	0	+	103	191
chr1	204923931	204924104	GeneC|Exon_7	0	+	104	191
chr1	204923931	204924104	GeneC|Exon_7	0	+	105	191
chr1	204923931	204924104	GeneC|Exon_7	0	+	106	188
chr1	204923931	204924104	GeneC|Exon_7	0	+	107	185
chr1	204923931	204924104	GeneC|Exon_7	0	+	108	185
chr1	204923931	204924104	GeneC|Exon_7	0	+	109	182
chr1	204923931	204924104	GeneC|Exon_7	0	+	110	183
chr1	204923931	204924104	GeneC|Exon_7	0	+	111	179
chr1	204923931	204924104	GeneC|Exon_7	0	+	112	178
chr1	204923931	204924104	GeneC|Exon_7	0	+	113	178
chr1	204923931	204924104	GeneC|Exon_7	0	+	114	174
chr1	204923931	204924104	GeneC|Exon_7	0	+	115	172
chr1	204923931	204924104	GeneC|Exon_7	0	+	116	174
chr1	204923931	204924104	GeneC|Exon_7	0	+	117	173
chr1	204923931	204924104	GeneC|Exon_7	0	+	118	170
chr1	204923931	204924104	GeneC|Exon_7	0	+	119	171
chr1	204923931	204924104	GeneC|Exon_7	0	+	120	169
chr1	204923931	204924104	GeneC|Exon_7	0	+	121	168
chr1	204923931	204924104	GeneC|Exon_7	0	+	122	170
chr1	204923931	204924104	GeneC|Exon_7	0	+	123	167
chr1	204923931	204924104	GeneC|Exon_7	0	+	124	166
chr1	204923931	204924104	GeneC|Exon_7	0	+	125	167
chr1	204923931	204924104	GeneC|Exon_7	0	+	126	170
chr1	204923931	204924104	GeneC|Exon_7	0	+	127	170
chr1	204923931	204924104	GeneC|Exon_7	0	+	128	167
chr1	204923931	204924104	GeneC|Exon_7	0	+	129	165
chr1	204923931	204924104	GeneC|Exon_7	0	+	130	165
chr1	204923931	204924104	GeneC|Exon_7	0	+	131	164
chr1	204923931	204924104	GeneC|Exon_7	0	+	132	161
chr1	204923931	204924104	GeneC|Exon_7	0	+	133	163
chr1	204923931	204924104	GeneC|Exon_7	0	+	134	162
chr1	204923931	204924104	GeneC|Exon_7	0	+	135	164
chr1	204923931	204924104	GeneC|Exon_7	0	+	136	164
chr1	204923931	204924104	GeneC|Exon_7	0	+	137	163
chr1	204923931	204924104	GeneC|Exon_7	0	+	138	163
chr1	204923931	204924104	GeneC|Exon_7	0	+	139	163
chr1	204923931	204924104	GeneC|Exon_7	0	+	140	163
chr1	204923931	204924104	GeneC|Exon_7	0	+	141	162
chr1	204923931	204924104	GeneC|Exon_7	0	+	142	159
chr1	204923931	204924104	GeneC|Exon_7	0	+	143	159
chr1	204923931	204924104	GeneC|Exon_7	0	+	144	155
chr1	204923931	204924104	GeneC|Exon_7	0	+	145	155
chr1	204923931	204924104	GeneC|Exon_7	0	+	146	151
chr1	204923931	204924104	GeneC|Exon_7	0	+	147	151
chr1	204923931	204924104	GeneC|Exon_7	0	+	148	149
chr1	204923931	204924104	GeneC|Exon_7	0	+	149	149
chr1	204923931	204924104	GeneC|Exon_7	0	+	150	143
chr1	204923931	204924104	GeneC|Exon_7	0	+	151	145
chr1	204923931	204924104	GeneC|Exon_7	0	+	152	142
chr1	204923931	204924104	GeneC|Exon_7	0	+	153	140
chr1	204923931	204924104	GeneC|Exon_7	0	+	154	137
chr1	204923931	204924104	GeneC|Exon_7	0	+	155	134
chr1	204923931	204924104	GeneC|Exon_7	0	+	156	137
chr1	204923931	204924104	GeneC|Exon_7	0	+	157	136
chr1	204923931	204924104	GeneC|Exon_7	0	+	158	140
chr1	204923931	204924104	GeneC|Exon_7	0	+	159	139
chr1	204923931	204924104	GeneC|Exon_7	0	+	160	138
chr1	204923931	204924104	GeneC|Exon_7	0	+	161	137
chr1	204923931	204924104	GeneC|Exon_7	0	+	162	136
chr1	204923931	204924104	GeneC|Exon_7	0	+	163	134
chr1	204923931	204924104	GeneC|Exon_7	0	+	164	133
chr1	204923931	204924104	GeneC|Exon_7	0	+	165	133
chr1	204923931	204924104	GeneC|Exon_7	0	+	166	131
chr1	204923931	204924104	GeneC|Exon_7	0	+	167	130
chr1	204923931	204924104	GeneC|Exon_7	0	+	168	130
chr1	204923931	204924104	GeneC|Exon_7	0	+	169	130
chr1	204923931	204924104	GeneC|Exon_7	0	+	170	134
chr1	204923931	204924104	GeneC|Exon_7	0	+	171	134
chr1	204923931	204924104	GeneC|Exon_7	0	+	172	134
chr1	204923931	204924104	GeneC|Exon_7	0	+	173	131
chr1	204926758	204926979	GeneC|Exon_8	0	+	1	191
chr1	204926758	204926979	GeneC|Exon_8	0	+	2	194
chr1	204926758	204926979	GeneC|Exon_8	0	+	3	194
chr1	204926758	204926979	GeneC|Exon_8	0	+	4	194
chr1	204926758	204926979	GeneC|Exon_8	0	+	5	201
chr1	204926758	204926979	GeneC|Exon_8	0	+	6	207
chr1	204926758	204926979	GeneC|Exon_8	0	+	7	208
chr1	204926758	204926979	GeneC|Exon_8	0	+	8	210
chr1	204926758	204926979	GeneC|Exon_8	0	+	9	212
chr1	204926758	204926979	GeneC|Exon_8	0	+	10	214
chr1	204926758	204926979	GeneC|Exon_8	0	+	11	216
chr1	204926758	204926979	GeneC|Exon_8	0	+	12	221
chr1	204926758	204926979	GeneC|Exon_8	0	+	13	222
chr1	204926758	204926979	GeneC|Exon_8	0	+	14	222
chr1	204926758	204926979	GeneC|Exon_8	0	+	15	224
chr1	204926758	204926979	GeneC|Exon_8	0	+	16	227
chr1	204926758	204926979	GeneC|Exon_8	0	+	17	227
chr1	204926758	204926979	GeneC|Exon_8	0	+	18	228
chr1	204926758	204926979	GeneC|Exon_8	0	+	19	232
chr1	204926758	204926979	GeneC|Exon_8	0	+	20	232
chr1	204926758	204926979	GeneC|Exon_8	0	+	21	234
chr1	204926758	204926979	GeneC|Exon_8	0	+	22	236
chr1	204926758	204926979	GeneC|Exon_8	0	+	23	239
chr1	204926758	204926979	GeneC|Exon_8	0	+	24	238
chr1	204926758	204926979	GeneC|Exon_8	0	+	25	238
chr1	204926758	204926979	GeneC|Exon_8	0	+	26	238
chr1	204926758	204926979	GeneC|Exon_8	0	+	27	240
chr1	204926758	204926979	GeneC|Exon_8	0	+	28	239
chr1	204926758	204926979	GeneC|Exon_8	0	+	29	242
chr1	204926758	204926979	GeneC|Exon_8	0	+	30	241
chr1	204926758	204926979	GeneC|Exon_8	0	+	31	240
chr1	204926758	204926979	GeneC|Exon_8	0	+	32	241
chr1	204926758	204926979	GeneC|Exon_8	0	+	33	244
chr1	204926758	204926979	GeneC|Exon_8	0	+	34	244
chr1	204926758	204926979	GeneC|Exon_8	0	+	35	246
chr1	204926758	204926979	GeneC|Exon_8	0	+	36	247
chr1	204926758	204926979	GeneC|Exon_8	0	+	37	246
chr1	204926758	204926979	GeneC|Exon_8	0	+	38	243
chr1	204926758	204926979	GeneC|Exon_8	0	+	39	243
chr1	204926758	204926979	GeneC|Exon_8	0	+	40	244
chr1	204926758	204926979	GeneC|Exon_8	0	+	41	244
chr1	204926758	204926979	GeneC|Exon_8	0	+	42	241
chr1	204926758	204926979	GeneC|Exon_8	0	+	43	246
chr1	204926758	204926979	GeneC|Exon_8	0	+	44	248
chr1	204926758	204926979	GeneC|Exon_8	0	+	45	243
chr1	204926758	204926979	GeneC|Exon_8	0	+	46	244
chr1	204926758	204926979	GeneC|Exon_8	0	+	47	244
chr1	204926758	204926979	GeneC|Exon_8	0	+	48	245
chr1	204926758	204926979	GeneC|Exon_8	0	+	49	247
chr1	204926758	204926979	GeneC|Exon_8	0	+	50	247
chr1	204926758	204926979	GeneC|Exon_8	0	+	51	246
chr1	204926758	204926979	GeneC|Exon_8	0	+	52	246
chr1	204926758	204926979	GeneC|Exon_8	0	+	53	246
chr1	204926758	204926979	GeneC|Exon_8	0	+	54	248
chr1	204926758	204926979	GeneC|Exon_8	0	+	55	247
chr1	204926758	204926979	GeneC|Exon_8	0	+	56	250
chr1	204926758	204926979	GeneC|Exon_8	0	+	57	254
chr1	204926758	204926979	GeneC|Exon_8	0	+	58	252
chr1	204926758	204926979	GeneC|Exon_8	0	+	59	250
chr1	204926758	204926979	GeneC|Exon_8	0	+	60	248
chr1	204926758	204926979	GeneC|Exon_8	0	+	61	247
chr1	204926758	204926979	GeneC|Exon_8	0	+	62	250
chr1	204926758	204926979	GeneC|Exon_8	0	+	63	251
chr1	204926758	204926979	GeneC|Exon_8	0	+	64	255
chr1	204926758	204926979	GeneC|Exon_8	0	+	65	258
chr1	204926758	204926979	GeneC|Exon_8	0	+	66	259
chr1	204926758	204926979	GeneC|Exon_8	0	+	67	262
chr1	204926758	204926979	GeneC|Exon_8	0	+	68	264
chr1	204926758	204926979	GeneC|Exon_8	0	+	69	264
chr1	204926758	204926979	GeneC|Exon_8	0	+	70	263
chr1	204926758	204926979	GeneC|Exon_8	0	+	71	260
chr1	204926758	204926979	GeneC|Exon_8	0	+	72	260
chr1	204926758	204926979	GeneC|Exon_8	0	+	73	264
chr1	204926758	204926979	GeneC|Exon_8	0	+	74	261
chr1	204926758	204926979	GeneC|Exon_8	0	+	75	260
chr1	204926758	204926979	GeneC|Exon_8	0	+	76	261
chr1	204926758	204926979	GeneC|Exon_8	0	+	77	259
chr1	204926758	204926979	GeneC|Exon_8	0	+	78	260
chr1	204926758	204926979	GeneC|Exon_8	0	+	79	259
chr1	204926758	204926979	GeneC|Exon_8	0	+	80	258
chr1	204926758	204926979	GeneC|Exon_8	0	+	81	258
chr1	204926758	204926979	GeneC|Exon_8	0	+	82	257
chr1	204926758	204926979	GeneC|Exon_8	0	+	83	257
chr1	204926758	204926979	GeneC|Exon_8	0	+	84	257
chr1	204926758	204926979	GeneC|Exon_8	0	+	85	258
chr1	204926758	204926979	GeneC|Exon_8	0	+	86	258
chr1	204926758	204926979	GeneC|Exon_8	0	+	87	261
chr1	204926758	204926979	GeneC|Exon_8	0	+	88	262
chr1	204926758	204926979	GeneC|Exon_8	0	+	89	261
chr1	204926758	204926979	GeneC|Exon_8	0	+	90	262
chr1	204926758	204926979	GeneC|Exon_8	0	+	91	263
chr1	204926758	204926979	GeneC|Exon_8	0	+	92	265
chr1	204926758	204926979	GeneC|Exon_8	0	+	93	266
chr1	204926758	204926979	GeneC|Exon_8	0	+	94	267
chr1	204926758	204926979	GeneC|Exon_8	0	+	95	270
chr1	204926758	204926979	GeneC|Exon_8	0	+	96	274
chr1	204926758	204926979	GeneC|Exon_8	0	+	97	272
chr1	204926758	204926979	GeneC|Exon_8	0	+	98	272
chr1	204926758	204926979	GeneC|Exon_8	0	+	99	269
chr1	204926758	204926979	GeneC|Exon_8	0	+	100	269
chr1	204926758	204926979	GeneC|Exon_8	0	+	101	269
chr1	204926758	204926979	GeneC|Exon_8	0	+	102	267
chr1	204926758	204926979	GeneC|Exon_8	0	+	103	266
chr1	204926758	204926979	GeneC|Exon_8	0	+	104	267
chr1	204926758	204926979	GeneC|Exon_8	0	+	105	268
chr1	204926758	204926979	GeneC|Exon_8	0	+	106	266
chr1	204926758	204926979	GeneC|Exon_8	0	+	107	267
chr1	204926758	204926979	GeneC|Exon_8	0	+	108	267
chr1	204926758	204926979	GeneC|Exon_8	0	+	109	265
chr1	204926758	204926979	GeneC|Exon_8	0	+	110	266
chr1	204926758	204926979	GeneC|Exon_8	0	+	111	267
chr1	204926758	204926979	GeneC|Exon_8	0	+	112	267
chr1	204926758	204926979	GeneC|Exon_8	0	+	113	273
chr1	204926758	204926979	GeneC|Exon_8	0	+	114	273
chr1	204926758	204926979	GeneC|Exon_8	0	+	115	270
chr1	204926758	204926979	GeneC|Exon_8	0	+	116	269
chr1	204926758	204926979	GeneC|Exon_8	0	+	117	266
chr1	204926758	204926979	GeneC|Exon_8	0	+	118	272
chr1	204926758	204926979	GeneC|Exon_8	0	+	119	274
chr1	204926758	204926979	GeneC|Exon_8	0	+	120	274
chr1	204926758	204926979	GeneC|Exon_8	0	+	121	277
chr1	204926758	204926979	GeneC|Exon_8	0	+	122	278
chr1	204926758	204926979	GeneC|Exon_8	0	+	123	277
chr1	204926758	204926979	GeneC|Exon_8	0	+	124	275
chr1	204926758	204926979	GeneC|Exon_8	0	+	125	275
chr1	204926758	204926979	GeneC|Exon_8	0	+	126	276
chr1	204926758	204926979	GeneC|Exon_8	0	+	127	277
chr1	204926758	204926979	GeneC|Exon_8	0	+	128	277
chr1	204926758	204926979	GeneC|Exon_8	0	+	129	274
chr1	204926758	204926979	GeneC|Exon_8	0	+	130	275
chr1	204926758	204926979	GeneC|Exon_8	0	+	131	273
chr1	204926758	204926979	GeneC|Exon_8	0	+	132	273
chr1	204926758	204926979	GeneC|Exon_8	0	+	133	273
chr1	204926758	204926979	GeneC|Exon_8	0	+	134	273
chr1	204926758	204926979	GeneC|Exon_8	0	+	135	277
chr1	204926758	204926979	GeneC|Exon_8	0	+	136	278
chr1	204926758	204926979	GeneC|Exon_8	0	+	137	279
chr1	204926758	204926979	GeneC|Exon_8	0	+	138	277
chr1	204926758	204926979	GeneC|Exon_8	0	+	139	276
chr1	204926758	204926979	GeneC|Exon_8	0	+	140	278
chr1	204926758	204926979	GeneC|Exon_8	0	+	141	277
chr1	204926758	204926979	GeneC|Exon_8	0	+	142	276
chr1	204926758	204926979	GeneC|Exon_8	0	+	143	274
chr1	204926758	204926979	GeneC|Exon_8	0	+	144	276
chr1	204926758	204926979	GeneC|Exon_8	0	+	145	278
chr1	204926758	204926979	GeneC|Exon_8	0	+	146	280
chr1	204926758	204926979	GeneC|Exon_8	0	+	147	279
chr1	204926758	204926979	GeneC|Exon_8	0	+	148	278
chr1	204926758	204926979	GeneC|Exon_8	0	+	149	281
chr1	204926758	204926979	GeneC|Exon_8	0	+	150	280
chr1	204926758	204926979	GeneC|Exon_8	0	+	151	280
chr1	204926758	204926979	GeneC|Exon_8	0	+	152	278
chr1	204926758	204926979	GeneC|Exon_8	0	+	153	279
chr1	204926758	204926979	GeneC|Exon_8	0	+	154	279
chr1	204926758	204926979	GeneC|Exon_8	0	+	155	278
chr1	204926758	204926979	GeneC|Exon_8	0	+	156	272
chr1	204926758	204926979	GeneC|Exon_8	0	+	157	268
chr1	204926758	204926979	GeneC|Exon_8	0	+	158	267
chr1	204926758	204926979	GeneC|Exon_8	0	+	159	265
chr1	204926758	204926979	GeneC|Exon_8	0	+	160	266
chr1	204926758	204926979	GeneC|Exon_8	0	+	161	266
chr1	204926758	204926979	GeneC|Exon_8	0	+	162	264
chr1	204926758	204926979	GeneC|Exon_8	0	+	163	261
chr1	204926758	204926979	GeneC|Exon_8	0	+	164	262
chr1	204926758	204926979	GeneC|Exon_8	0	+	165	262
chr1	204926758	204926979	GeneC|Exon_8	0	+	166	261
chr1	204926758	204926979	GeneC|Exon_8	0	+	167	259
chr1	204926758	204926979	GeneC|Exon_8	0	+	168	260
chr1	204926758	204926979	GeneC|Exon_8	0	+	169	262
chr1	204926758	204926979	GeneC|Exon_8	0	+	170	261
chr1	204926758	204926979	GeneC|Exon_8	0	+	171	260
chr1	204926758	204926979	GeneC|Exon_8	0	+	172	260
chr1	204926758	204926979	GeneC|Exon_8	0	+	173	262
chr1	204926758	204926979	GeneC|Exon_8	0	+	174	261
chr1	204926758	204926979	GeneC|Exon_8	0	+	175	261
chr1	204926758	204926979	GeneC|Exon_8	0	+	176	263
chr1	204926758	204926979	GeneC|Exon_8	0	+	177	262
chr1	204926758	204926979	GeneC|Exon_8	0	+	178	259
chr1	204926758	204926979	GeneC|Exon_8	0	+	179	260
chr1	204926758	204926979	GeneC|Exon_8	0	+	180	257
chr1	204926758	204926979	GeneC|Exon_8	0	+	181	256
chr1	204926758	204926979	GeneC|Exon_8	0	+	182	254
chr1	204926758	204926979	GeneC|Exon_8	0	+	183	255
chr1	204926758	204926979	GeneC|Exon_8	0	+	184	253
chr1	204926758	204926979	GeneC|Exon_8	0	+	185	252
chr1	204926758	204926979	GeneC|Exon_8	0	+	186	252
chr1	204926758	204926979	GeneC|Exon_8	0	+	187	253
chr1	204926758	204926979	GeneC|Exon_8	0	+	188	250
chr1	204926758	204926979	GeneC|Exon_8	0	+	189	253
chr1	204926758	204926979	GeneC|Exon_8	0	+	190	253
chr1	204926758	204926979	GeneC|Exon_8	0	+	191	254
chr1	204926758	204926979	GeneC|Exon_8	0	+	192	252
chr1	204926758	204926979	GeneC|Exon_8	0	+	193	250
chr1	204926758	204926979	GeneC|Exon_8	0	+	194	248
chr1	204926758	204926979	GeneC|Exon_8	0	+	195	249
chr1	204926758	204926979	GeneC|Exon_8	0	+	196	249
chr1	204926758	204926979	GeneC|Exon_8	0	+	197	247
chr1	204926758	204926979	GeneC|Exon_8	0	+	198	248
chr1	204926758	204926979	GeneC|Exon_8	0	+	199	248
chr1	204926758	204926979	GeneC|Exon_8	0	+	200	244
chr1	204926758	204926979	GeneC|Exon_8	0	+	201	243
chr1	204926758	204926979	GeneC|Exon_8	0	+	202	244
chr1	204926758	204926979	GeneC|Exon_8	0	+	203	243
chr1	204926758	204926979	GeneC|Exon_8	0	+	204	243
chr1	204926758	204926979	GeneC|Exon_8	0	+	205	242
chr1	204926758	204926979	GeneC|Exon_8	0	+	206	244
chr1	204926758	204926979	GeneC|Exon_8	0	+	207	244
chr1	204926758	204926979	GeneC|Exon_8	0	+	208	239
chr1	204926758	204926979	GeneC|Exon_8	0	+	209	239
chr1	204926758	204926979	GeneC|Exon_8	0	+	210	239
chr1	204926758	204926979	GeneC|Exon_8	0	+	211	239
chr1	204926758	204926979	GeneC|Exon_8	0	+	212	240
chr1	204926758	204926979	GeneC|Exon_8	0	+	213	236
chr1	204926758	204926979	GeneC|Exon_8	0	+	214	232
chr1	204926758	204926979	GeneC|Exon_8	0	+	215	228
chr1	204926758	204926979	GeneC|Exon_8	0	+	216	225
chr1	204926758	204926979	GeneC|Exon_8	0	+	217	225
chr1	204926758	204926979	GeneC|Exon_8	0	+	218	223
chr1	204926758	204926979	GeneC|Exon_8	0	+	219	221
chr1	204926758	204926979	GeneC|Exon_8	0	+	220	220
chr1	204926758	204926979	GeneC|Exon_8	0	+	221	218
chr1	204931210	204931311	GeneC|Exon_9	0	+	1	247
chr1	204931210	204931311	GeneC|Exon_9	0	+	2	249
chr1	204931210	204931311	GeneC|Exon_9	0	+	3	250
chr1	204931210	204931311	GeneC|Exon_9	0	+	4	253
chr1	204931210	204931311	GeneC|Exon_9	0	+	5	253
chr1	204931210	204931311	GeneC|Exon_9	0	+	6	254
chr1	204931210	204931311	GeneC|Exon_9	0	+	7	258
chr1	204931210	204931311	GeneC|Exon_9	0	+	8	258
chr1	204931210	204931311	GeneC|Exon_9	0	+	9	261
chr1	204931210	204931311	GeneC|Exon_9	0	+	10	264
chr1	204931210	204931311	GeneC|Exon_9	0	+	11	263
chr1	204931210	204931311	GeneC|Exon_9	0	+	12	262
chr1	204931210	204931311	GeneC|Exon_9	0	+	13	266
chr1	204931210	204931311	GeneC|Exon_9	0	+	14	265
chr1	204931210	204931311	GeneC|Exon_9	0	+	15	265
chr1	204931210	204931311	GeneC|Exon_9	0	+	16	268
chr1	204931210	204931311	GeneC|Exon_9	0	+	17	269
chr1	204931210	204931311	GeneC|Exon_9	0	+	18	267
chr1	204931210	204931311	GeneC|Exon_9	0	+	19	266
chr1	204931210	204931311	GeneC|Exon_9	0	+	20	267
chr1	204931210	204931311	GeneC|Exon_9	0	+	21	264
chr1	204931210	204931311	GeneC|Exon_9	0	+	22	267
chr1	204931210	204931311	GeneC|Exon_9	0	+	23	268
chr1	204931210	204931311	GeneC|Exon_9	0	+	24	272
chr1	204931210	204931311	GeneC|Exon_9	0	+	25	275
chr1	204931210	204931311	GeneC|Exon_9	0	+	26	276
chr1	204931210	204931311	GeneC|Exon_9	0	+	27	277
chr1	204931210	204931311	GeneC|Exon_9	0	+	28	277
chr1	204931210	204931311	GeneC|Exon_9	0	+	29	277
chr1	204931210	204931311	GeneC|Exon_9	0	+	30	277
chr1	204931210	204931311	GeneC|Exon_9	0	+	31	276
chr1	204931210	204931311	GeneC|Exon_9	0	+	32	278
chr1	204931210	204931311	GeneC|Exon_9	0	+	33	280
chr1	204931210	204931311	GeneC|Exon_9	0	+	34	281
chr1	204931210	204931311	GeneC|Exon_9	0	+	35	279
chr1	204931210	204931311	GeneC|Exon_9	0	+	36	280
chr1	204931210	204931311	GeneC|Exon_9	0	+	37	280
chr1	204931210	204931311	GeneC|Exon_9	0	+	38	275
chr1	204931210	204931311	GeneC|Exon_9	0	+	39	274
chr1	204931210	204931311	GeneC|Exon_9	0	+	40	272
chr1	204931210	204931311	GeneC|Exon_9	0	+	41	273
chr1	204931210	204931311	GeneC|Exon_9	0	+	42	274
chr1	204931210	204931311	GeneC|Exon_9	0	+	43	273
chr1	204931210	204931311	GeneC|Exon_9	0	+	44	272
chr1	204931210	204931311	GeneC|Exon_9	0	+	45	267
chr1	204931210	204931311	GeneC|Exon_9	0	+	46	267
chr1	204931210	204931311	GeneC|Exon_9	0	+	47	267
chr1	204931210	204931311	GeneC|Exon_9	0	+	48	268
chr1	204931210	204931311	GeneC|Exon_9	0	+	49	270
chr1	204931210	204931311	GeneC|Exon_9	0	+	50	270
chr1	204931210	204931311	GeneC|Exon_9	0	+	51	272
chr1	204931210	204931311	GeneC|Exon_9	0	+	52	274
chr1	204931210	204931311	GeneC|Exon_9	0	+	53	272
chr1	204931210	204931311	GeneC|Exon_9	0	+	54	273
chr1	204931210	204931311	GeneC|Exon_9	0	+	55	272
chr1	204931210	204931311	GeneC|Exon_9	0	+	56	272
chr1	204931210	204931311	GeneC|Exon_9	0	+	57	272
chr1	204931210	204931311	GeneC|Exon_9	0	+	58	272
chr1	204931210	204931311	GeneC|Exon_9	0	+	59	271
chr1	204931210	204931311	GeneC|Exon_9	0	+	60	270
chr1	204931210	204931311	GeneC|Exon_9	0	+	61	270
chr1	204931210	204931311	GeneC|Exon_9	0	+	62	269
chr1	204931210	204931311	GeneC|Exon_9	0	+	63	267
chr1	204931210	204931311	GeneC|Exon_9	0	+	64	264
chr1	204931210	204931311	GeneC|Exon_9	0	+	65	261
chr1	204931210	204931311	GeneC|Exon_9	0	+	66	260
chr1	204931210	204931311	GeneC|Exon_9	0	+	67	258
chr1	204931210	204931311	GeneC|Exon_9	0	+	68	260
chr1	204931210	204931311	GeneC|Exon_9	0	+	69	257
chr1	204931210	204931311	GeneC|Exon_9	0	+	70	259
chr1	204931210	204931311	GeneC|Exon_9	0	+	71	259
chr1	204931210	204931311	GeneC|Exon_9	0	+	72	258
chr1	204931210	204931311	GeneC|Exon_9	0	+	73	260
chr1	204931210	204931311	GeneC|Exon_9	0	+	74	263
chr1	204931210	204931311	GeneC|Exon_9	0	+	75	262
chr1	204931210	204931311	GeneC|Exon_9	0	+	76	261
chr1	204931210	204931311	GeneC|Exon_9	0	+	77	261
chr1	204931210	204931311	GeneC|Exon_9	0	+	78	263
chr1	204931210	204931311	GeneC|Exon_9	0	+	79	262
chr1	204931210	204931311	GeneC|Exon_9	0	+	80	263
chr1	204931210	204931311	GeneC|Exon_9	0	+	81	262
chr1	204931210	204931311	GeneC|Exon_9	0	+	82	264
chr1	204931210	204931311	GeneC|Exon_9	0	+	83	266
chr1	204931210	204931311	GeneC|Exon_9	0	+	84	260
chr1	204931210	204931311	GeneC|Exon_9	0	+	85	260
chr1	204931210	204931311	GeneC|Exon_9	0	+	86	260
chr1	204931210	204931311	GeneC|Exon_9	0	+	87	256
chr1	204931210	204931311	GeneC|Exon_9	0	+	88	253
chr1	204931210	204931311	GeneC|Exon_9	0	+	89	249
chr1	204931210	204931311	GeneC|Exon_9	0	+	90	247
chr1	204931210	204931311	GeneC|Exon_9	0	+	91	245
chr1	204931210	204931311	GeneC|Exon_9	0	+	92	244
chr1	204931210	204931311	GeneC|Exon_9	0	+	93	242
chr1	204931210	204931311	GeneC|Exon_9	0	+	94	243
chr1	204931210	204931311	GeneC|Exon_9	0	+	95	240
chr1	204931210	204931311	GeneC|Exon_9	0	+	96	239
chr1	204931210	204931311	GeneC|Exon_9	0	+	97	238
chr1	204931210	204931311	GeneC|Exon_9	0	+	98	236
chr1	204931210	204931311	GeneC|Exon_9	0	+	99	236
chr1	204931210	204931311	GeneC|Exon_9	0	+	100	235
chr1	204931210	204931311	GeneC|Exon_9	0	+	101	233
chr1	204937351	204937513	GeneC|Exon_10	0	+	1	207
chr1	204937351	204937513	GeneC|Exon_10	0	+	2	208
chr1	204937351	204937513	GeneC|Exon_10	0	+	3	210
chr1	204937351	204937513	GeneC|Exon_10	0	+	4	208
chr1	204937351	204937513	GeneC|Exon_10	0	+	5	210
chr1	204937351	204937513	GeneC|Exon_10	0	+	6	211
chr1	204937351	204937513	GeneC|Exon_10	0	+	7	216
chr1	204937351	204937513	GeneC|Exon_10	0	+	8	216
chr1	204937351	204937513	GeneC|Exon_10	0	+	9	215
chr1	204937351	204937513	GeneC|Exon_10	0	+	10	218
chr1	204937351	204937513	GeneC|Exon_10	0	+	11	218
chr1	204937351	204937513	GeneC|Exon_10	0	+	12	219
chr1	204937351	204937513	GeneC|Exon_10	0	+	13	220
chr1	204937351	204937513	GeneC|Exon_10	0	+	14	223
chr1	204937351	204937513	GeneC|Exon_10	0	+	15	223
chr1	204937351	204937513	GeneC|Exon_10	0	+	16	223
chr1	204937351	204937513	GeneC|Exon_10	0	+	17	223
chr1	204937351	204937513	GeneC|Exon_10	0	+	18	222
chr1	204937351	204937513	GeneC|Exon_10	0	+	19	220
chr1	204937351	204937513	GeneC|Exon_10	0	+	20	221
chr1	204937351	204937513	GeneC|Exon_10	0	+	21	222
chr1	204937351	204937513	GeneC|Exon_10	0	+	22	225
chr1	204937351	204937513	GeneC|Exon_10	0	+	23	225
chr1	204937351	204937513	GeneC|Exon_10	0	+	24	229
chr1	204937351	204937513	GeneC|Exon_10	0	+	25	228
chr1	204937351	204937513	GeneC|Exon_10	0	+	26	229
chr1	204937351	204937513	GeneC|Exon_10	0	+	27	229
chr1	204937351	204937513	GeneC|Exon_10	0	+	28	228
chr1	204937351	204937513	GeneC|Exon_10	0	+	29	227
chr1	204937351	204937513	GeneC|Exon_10	0	+	30	226
chr1	204937351	204937513	GeneC|Exon_10	0	+	31	226
chr1	204937351	204937513	GeneC|Exon_10	0	+	32	227
chr1	204937351	204937513	GeneC|Exon_10	0	+	33	223
chr1	204937351	204937513	GeneC|Exon_10	0	+	34	225
chr1	204937351	204937513	GeneC|Exon_10	0	+	35	226
chr1	204937351	204937513	GeneC|Exon_10	0	+	36	229
chr1	204937351	204937513	GeneC|Exon_10	0	+	37	229
chr1	204937351	204937513	GeneC|Exon_10	0	+	38	230
chr1	204937351	204937513	GeneC|Exon_10	0	+	39	232
chr1	204937351	204937513	GeneC|Exon_10	0	+	40	233
chr1	204937351	204937513	GeneC|Exon_10	0	+	41	235
chr1	204937351	204937513	GeneC|Exon_10	0	+	42	235
chr1	204937351	204937513	GeneC|Exon_10	0	+	43	233
chr1	204937351	204937513	GeneC|Exon_10	0	+	44	233
chr1	204937351	204937513	GeneC|Exon_10	0	+	45	234
chr1	204937351	204937513	GeneC|Exon_10	0	+	46	233
chr1	204937351	204937513	GeneC|Exon_10	0	+	47	234
chr1	204937351	204937513	GeneC|Exon_10	0	+	48	235
chr1	204937351	204937513	GeneC|Exon_10	0	+	49	239
chr1	204937351	204937513	GeneC|Exon_10	0	+	50	239
chr1	204937351	204937513	GeneC|Exon_10	0	+	51	241
chr1	204937351	204937513	GeneC|Exon_10	0	+	52	241
chr1	204937351	204937513	GeneC|Exon_10	0	+	53	241
chr1	204937351	204937513	GeneC|Exon_10	0	+	54	241
chr1	204937351	204937513	GeneC|Exon_10	0	+	55	239
chr1	204937351	204937513	GeneC|Exon_10	0	+	56	238
chr1	204937351	204937513	GeneC|Exon_10	0	+	57	235
chr1	204937351	204937513	GeneC|Exon_10	0	+	58	236
chr1	204937351	204937513	GeneC|Exon_10	0	+	59	237
chr1	204937351	204937513	GeneC|Exon_10	0	+	60	236
chr1	204937351	204937513	GeneC|Exon_10	0	+	61	237
chr1	204937351	204937513	GeneC|Exon_10	0	+	62	237
chr1	204937351	204937513	GeneC|Exon_10	0	+	63	236
chr1	204937351	204937513	GeneC|Exon_10	0	+	64	235
chr1	204937351	204937513	GeneC|Exon_10	0	+	65	238
chr1	204937351	204937513	GeneC|Exon_10	0	+	66	237
chr1	204937351	204937513	GeneC|Exon_10	0	+	67	234
chr1	204937351	204937513	GeneC|Exon_10	0	+	68	234
chr1	204937351	204937513	GeneC|Exon_10	0	+	69	232
chr1	204937351	204937513	GeneC|Exon_10	0	+	70	232
chr1	204937351	204937513	GeneC|Exon_10	0	+	71	231
chr1	204937351	204937513	GeneC|Exon_10	0	+	72	231
chr1	204937351	204937513	GeneC|Exon_10	0	+	73	232
chr1	204937351	204937513	GeneC|Exon_10	0	+	74	233
chr1	204937351	204937513	GeneC|Exon_10	0	+	75	232
chr1	204937351	204937513	GeneC|Exon_10	0	+	76	232
chr1	204937351	204937513	GeneC|Exon_10	0	+	77	231
chr1	204937351	204937513	GeneC|Exon_10	0	+	78	230
chr1	204937351	204937513	GeneC|Exon_10	0	+	79	231
chr1	204937351	204937513	GeneC|Exon_10	0	+	80	234
chr1	204937351	204937513	GeneC|Exon_10	0	+	81	234
chr1	204937351	204937513	GeneC|Exon_10	0	+	82	234
chr1	204937351	204937513	GeneC|Exon_10	0	+	83	234
chr1	204937351	204937513	GeneC|Exon_10	0	+	84	234
chr1	204937351	204937513	GeneC|Exon_10	0	+	85	235
chr1	204937351	204937513	GeneC|Exon_10	0	+	86	236
chr1	204937351	204937513	GeneC|Exon_10	0	+	87	238
chr1	204937351	204937513	GeneC|Exon_10	0	+	88	236
chr1	204937351	204937513	GeneC|Exon_10	0	+	89	238
chr1	204937351	204937513	GeneC|Exon_10	0	+	90	238
chr1	204937351	204937513	GeneC|Exon_10	0	+	91	235
chr1	204937351	204937513	GeneC|Exon_10	0	+	92	234
chr1	204937351	204937513	GeneC|Exon_10	0	+	93	234
chr1	204937351	204937513	GeneC|Exon_10	0	+	94	233
chr1	204937351	204937513	GeneC|Exon_10	0	+	95	233
chr1	204937351	204937513	GeneC|Exon_10	0	+	96	232
chr1	204937351	204937513	GeneC|Exon_10	0	+	97	234
chr1	204937351	204937513	GeneC|Exon_10	0	+	98	235
chr1	204937351	204937513	GeneC|Exon_10	0	+	99	234
chr1	204937351	204937513	GeneC|Exon_10	0	+	100	236
chr1	204937351	204937513	GeneC|Exon_10	0	+	101	235
chr1	204937351	204937513	GeneC|Exon_10	0	+	102	235
chr1	204937351	204937513	GeneC|Exon_10	0	+	103	235
chr1	204937351	204937513	GeneC|Exon_10	0	+	104	235
chr1	204937351	204937513	GeneC|Exon_10	0	+	105	233
chr1	204937351	204937513	GeneC|Exon_10	0	+	106	232
chr1	204937351	204937513	GeneC|Exon_10	0	+	107	229
chr1	204937351	204937513	GeneC|Exon_10	0	+	108	232
chr1	204937351	204937513	GeneC|Exon_10	0	+	109	233
chr1	204937351	204937513	GeneC|Exon_10	0	+	110	231
chr1	204937351	204937513	GeneC|Exon_10	0	+	111	229
chr1	204937351	204937513	GeneC|Exon_10	0	+	112	228
chr1	204937351	204937513	GeneC|Exon_10	0	+	113	229
chr1	204937351	204937513	GeneC|Exon_10	0	+	114	230
chr1	204937351	204937513	GeneC|Exon_10	0	+	115	228
chr1	204937351	204937513	GeneC|Exon_10	0	+	116	228
chr1	204937351	204937513	GeneC|Exon_10	0	+	117	227
chr1	204937351	204937513	GeneC|Exon_10	0	+	118	224
chr1	204937351	204937513	GeneC|Exon_10	0	+	119	223
chr1	204937351	204937513	GeneC|Exon_10	0	+	120	221
chr1	204937351	204937513	GeneC|Exon_10	0	+	121	222
chr1	204937351	204937513	GeneC|Exon_10	0	+	122	220
chr1	204937351	204937513	GeneC|Exon_10	0	+	123	218
chr1	204937351	204937513	GeneC|Exon_10	0	+	124	217
chr1	204937351	204937513	GeneC|Exon_10	0	+	125	216
chr1	204937351	204937513	GeneC|Exon_10	0	+	126	217
chr1	204937351	204937513	GeneC|Exon_10	0	+	127	215
chr1	204937351	204937513	GeneC|Exon_10	0	+	128	214
chr1	204937351	204937513	GeneC|Exon_10	0	+	129	216
chr1	204937351	204937513	GeneC|Exon_10	0	+	130	213
chr1	204937351	204937513	GeneC|Exon_10	0	+	131	210
chr1	204937351	204937513	GeneC|Exon_10	0	+	132	212
chr1	204937351	204937513	GeneC|Exon_10	0	+	133	208
chr1	204937351	204937513	GeneC|Exon_10	0	+	134	207
chr1	204937351	204937513	GeneC|Exon_10	0	+	135	207
chr1	204937351	204937513	GeneC|Exon_10	0	+	136	206
chr1	204937351	204937513	GeneC|Exon_10	0	+	137	199
chr1	204937351	204937513	GeneC|Exon_10	0	+	138	199
chr1	204937351	204937513	GeneC|Exon_10	0	+	139	196
chr1	204937351	204937513	GeneC|Exon_10	0	+	140	195
[truncated: 156,337 more rows]
