# Supplementary material for: A Robust Protocol to Increase NimbleGen SeqCap EZ Multiplexing Capacity to 96 Samples
Source: PLoS One. 2015 Apr 14;10(4):e0123872. doi: 10.1371/journal.pone.0123872 (PMC4397063; doi:10.1371/journal.pone.0123872)
Supplement: S1 Dataset — (GZ) [file pone.0123872.s005.gz › Raw_Data/sampleN/sampleN.BaseCoverage.txt]

chr1	67861445	67861595	GeneS|SNP_2	0	+	1	174
chr1	67861445	67861595	GeneS|SNP_2	0	+	2	176
chr1	67861445	67861595	GeneS|SNP_2	0	+	3	177
chr1	67861445	67861595	GeneS|SNP_2	0	+	4	178
chr1	67861445	67861595	GeneS|SNP_2	0	+	5	179
chr1	67861445	67861595	GeneS|SNP_2	0	+	6	181
chr1	67861445	67861595	GeneS|SNP_2	0	+	7	183
chr1	67861445	67861595	GeneS|SNP_2	0	+	8	183
chr1	67861445	67861595	GeneS|SNP_2	0	+	9	185
chr1	67861445	67861595	GeneS|SNP_2	0	+	10	184
chr1	67861445	67861595	GeneS|SNP_2	0	+	11	189
chr1	67861445	67861595	GeneS|SNP_2	0	+	12	190
chr1	67861445	67861595	GeneS|SNP_2	0	+	13	192
chr1	67861445	67861595	GeneS|SNP_2	0	+	14	192
chr1	67861445	67861595	GeneS|SNP_2	0	+	15	192
chr1	67861445	67861595	GeneS|SNP_2	0	+	16	194
chr1	67861445	67861595	GeneS|SNP_2	0	+	17	195
chr1	67861445	67861595	GeneS|SNP_2	0	+	18	196
chr1	67861445	67861595	GeneS|SNP_2	0	+	19	199
chr1	67861445	67861595	GeneS|SNP_2	0	+	20	199
chr1	67861445	67861595	GeneS|SNP_2	0	+	21	200
chr1	67861445	67861595	GeneS|SNP_2	0	+	22	200
chr1	67861445	67861595	GeneS|SNP_2	0	+	23	201
chr1	67861445	67861595	GeneS|SNP_2	0	+	24	202
chr1	67861445	67861595	GeneS|SNP_2	0	+	25	205
chr1	67861445	67861595	GeneS|SNP_2	0	+	26	208
chr1	67861445	67861595	GeneS|SNP_2	0	+	27	209
chr1	67861445	67861595	GeneS|SNP_2	0	+	28	211
chr1	67861445	67861595	GeneS|SNP_2	0	+	29	213
chr1	67861445	67861595	GeneS|SNP_2	0	+	30	214
chr1	67861445	67861595	GeneS|SNP_2	0	+	31	213
chr1	67861445	67861595	GeneS|SNP_2	0	+	32	216
chr1	67861445	67861595	GeneS|SNP_2	0	+	33	219
chr1	67861445	67861595	GeneS|SNP_2	0	+	34	219
chr1	67861445	67861595	GeneS|SNP_2	0	+	35	221
chr1	67861445	67861595	GeneS|SNP_2	0	+	36	221
chr1	67861445	67861595	GeneS|SNP_2	0	+	37	221
chr1	67861445	67861595	GeneS|SNP_2	0	+	38	221
chr1	67861445	67861595	GeneS|SNP_2	0	+	39	218
chr1	67861445	67861595	GeneS|SNP_2	0	+	40	220
chr1	67861445	67861595	GeneS|SNP_2	0	+	41	221
chr1	67861445	67861595	GeneS|SNP_2	0	+	42	221
chr1	67861445	67861595	GeneS|SNP_2	0	+	43	222
chr1	67861445	67861595	GeneS|SNP_2	0	+	44	222
chr1	67861445	67861595	GeneS|SNP_2	0	+	45	224
chr1	67861445	67861595	GeneS|SNP_2	0	+	46	226
chr1	67861445	67861595	GeneS|SNP_2	0	+	47	230
chr1	67861445	67861595	GeneS|SNP_2	0	+	48	228
chr1	67861445	67861595	GeneS|SNP_2	0	+	49	227
chr1	67861445	67861595	GeneS|SNP_2	0	+	50	226
chr1	67861445	67861595	GeneS|SNP_2	0	+	51	225
chr1	67861445	67861595	GeneS|SNP_2	0	+	52	224
chr1	67861445	67861595	GeneS|SNP_2	0	+	53	224
chr1	67861445	67861595	GeneS|SNP_2	0	+	54	228
chr1	67861445	67861595	GeneS|SNP_2	0	+	55	226
chr1	67861445	67861595	GeneS|SNP_2	0	+	56	226
chr1	67861445	67861595	GeneS|SNP_2	0	+	57	221
chr1	67861445	67861595	GeneS|SNP_2	0	+	58	221
chr1	67861445	67861595	GeneS|SNP_2	0	+	59	218
chr1	67861445	67861595	GeneS|SNP_2	0	+	60	219
chr1	67861445	67861595	GeneS|SNP_2	0	+	61	222
chr1	67861445	67861595	GeneS|SNP_2	0	+	62	223
chr1	67861445	67861595	GeneS|SNP_2	0	+	63	227
chr1	67861445	67861595	GeneS|SNP_2	0	+	64	224
chr1	67861445	67861595	GeneS|SNP_2	0	+	65	221
chr1	67861445	67861595	GeneS|SNP_2	0	+	66	222
chr1	67861445	67861595	GeneS|SNP_2	0	+	67	225
chr1	67861445	67861595	GeneS|SNP_2	0	+	68	227
chr1	67861445	67861595	GeneS|SNP_2	0	+	69	227
chr1	67861445	67861595	GeneS|SNP_2	0	+	70	227
chr1	67861445	67861595	GeneS|SNP_2	0	+	71	231
chr1	67861445	67861595	GeneS|SNP_2	0	+	72	232
chr1	67861445	67861595	GeneS|SNP_2	0	+	73	234
chr1	67861445	67861595	GeneS|SNP_2	0	+	74	234
chr1	67861445	67861595	GeneS|SNP_2	0	+	75	237
chr1	67861445	67861595	GeneS|SNP_2	0	+	76	234
chr1	67861445	67861595	GeneS|SNP_2	0	+	77	238
chr1	67861445	67861595	GeneS|SNP_2	0	+	78	241
chr1	67861445	67861595	GeneS|SNP_2	0	+	79	242
chr1	67861445	67861595	GeneS|SNP_2	0	+	80	242
chr1	67861445	67861595	GeneS|SNP_2	0	+	81	243
chr1	67861445	67861595	GeneS|SNP_2	0	+	82	243
chr1	67861445	67861595	GeneS|SNP_2	0	+	83	245
chr1	67861445	67861595	GeneS|SNP_2	0	+	84	243
chr1	67861445	67861595	GeneS|SNP_2	0	+	85	244
chr1	67861445	67861595	GeneS|SNP_2	0	+	86	246
chr1	67861445	67861595	GeneS|SNP_2	0	+	87	247
chr1	67861445	67861595	GeneS|SNP_2	0	+	88	248
chr1	67861445	67861595	GeneS|SNP_2	0	+	89	250
chr1	67861445	67861595	GeneS|SNP_2	0	+	90	251
chr1	67861445	67861595	GeneS|SNP_2	0	+	91	251
chr1	67861445	67861595	GeneS|SNP_2	0	+	92	254
chr1	67861445	67861595	GeneS|SNP_2	0	+	93	255
chr1	67861445	67861595	GeneS|SNP_2	0	+	94	256
chr1	67861445	67861595	GeneS|SNP_2	0	+	95	258
chr1	67861445	67861595	GeneS|SNP_2	0	+	96	256
chr1	67861445	67861595	GeneS|SNP_2	0	+	97	258
chr1	67861445	67861595	GeneS|SNP_2	0	+	98	258
chr1	67861445	67861595	GeneS|SNP_2	0	+	99	259
chr1	67861445	67861595	GeneS|SNP_2	0	+	100	257
chr1	67861445	67861595	GeneS|SNP_2	0	+	101	255
chr1	67861445	67861595	GeneS|SNP_2	0	+	102	258
chr1	67861445	67861595	GeneS|SNP_2	0	+	103	258
chr1	67861445	67861595	GeneS|SNP_2	0	+	104	258
chr1	67861445	67861595	GeneS|SNP_2	0	+	105	259
chr1	67861445	67861595	GeneS|SNP_2	0	+	106	257
chr1	67861445	67861595	GeneS|SNP_2	0	+	107	257
chr1	67861445	67861595	GeneS|SNP_2	0	+	108	257
chr1	67861445	67861595	GeneS|SNP_2	0	+	109	254
chr1	67861445	67861595	GeneS|SNP_2	0	+	110	253
chr1	67861445	67861595	GeneS|SNP_2	0	+	111	254
chr1	67861445	67861595	GeneS|SNP_2	0	+	112	256
chr1	67861445	67861595	GeneS|SNP_2	0	+	113	257
chr1	67861445	67861595	GeneS|SNP_2	0	+	114	257
chr1	67861445	67861595	GeneS|SNP_2	0	+	115	256
chr1	67861445	67861595	GeneS|SNP_2	0	+	116	256
chr1	67861445	67861595	GeneS|SNP_2	0	+	117	254
chr1	67861445	67861595	GeneS|SNP_2	0	+	118	255
chr1	67861445	67861595	GeneS|SNP_2	0	+	119	255
chr1	67861445	67861595	GeneS|SNP_2	0	+	120	256
chr1	67861445	67861595	GeneS|SNP_2	0	+	121	255
chr1	67861445	67861595	GeneS|SNP_2	0	+	122	253
chr1	67861445	67861595	GeneS|SNP_2	0	+	123	252
chr1	67861445	67861595	GeneS|SNP_2	0	+	124	250
chr1	67861445	67861595	GeneS|SNP_2	0	+	125	250
chr1	67861445	67861595	GeneS|SNP_2	0	+	126	248
chr1	67861445	67861595	GeneS|SNP_2	0	+	127	247
chr1	67861445	67861595	GeneS|SNP_2	0	+	128	244
chr1	67861445	67861595	GeneS|SNP_2	0	+	129	241
chr1	67861445	67861595	GeneS|SNP_2	0	+	130	237
chr1	67861445	67861595	GeneS|SNP_2	0	+	131	235
chr1	67861445	67861595	GeneS|SNP_2	0	+	132	235
chr1	67861445	67861595	GeneS|SNP_2	0	+	133	234
chr1	67861445	67861595	GeneS|SNP_2	0	+	134	232
chr1	67861445	67861595	GeneS|SNP_2	0	+	135	231
chr1	67861445	67861595	GeneS|SNP_2	0	+	136	232
chr1	67861445	67861595	GeneS|SNP_2	0	+	137	235
chr1	67861445	67861595	GeneS|SNP_2	0	+	138	237
chr1	67861445	67861595	GeneS|SNP_2	0	+	139	237
chr1	67861445	67861595	GeneS|SNP_2	0	+	140	236
chr1	67861445	67861595	GeneS|SNP_2	0	+	141	237
chr1	67861445	67861595	GeneS|SNP_2	0	+	142	236
chr1	67861445	67861595	GeneS|SNP_2	0	+	143	235
chr1	67861445	67861595	GeneS|SNP_2	0	+	144	235
chr1	67861445	67861595	GeneS|SNP_2	0	+	145	235
chr1	67861445	67861595	GeneS|SNP_2	0	+	146	235
chr1	67861445	67861595	GeneS|SNP_2	0	+	147	236
chr1	67861445	67861595	GeneS|SNP_2	0	+	148	237
chr1	67861445	67861595	GeneS|SNP_2	0	+	149	236
chr1	67861445	67861595	GeneS|SNP_2	0	+	150	236
chr1	179520431	179520581	GeneS|SNP_1	0	+	1	231
chr1	179520431	179520581	GeneS|SNP_1	0	+	2	235
chr1	179520431	179520581	GeneS|SNP_1	0	+	3	234
chr1	179520431	179520581	GeneS|SNP_1	0	+	4	233
chr1	179520431	179520581	GeneS|SNP_1	0	+	5	233
chr1	179520431	179520581	GeneS|SNP_1	0	+	6	234
chr1	179520431	179520581	GeneS|SNP_1	0	+	7	233
chr1	179520431	179520581	GeneS|SNP_1	0	+	8	232
chr1	179520431	179520581	GeneS|SNP_1	0	+	9	235
chr1	179520431	179520581	GeneS|SNP_1	0	+	10	237
chr1	179520431	179520581	GeneS|SNP_1	0	+	11	240
chr1	179520431	179520581	GeneS|SNP_1	0	+	12	240
chr1	179520431	179520581	GeneS|SNP_1	0	+	13	244
chr1	179520431	179520581	GeneS|SNP_1	0	+	14	244
chr1	179520431	179520581	GeneS|SNP_1	0	+	15	245
chr1	179520431	179520581	GeneS|SNP_1	0	+	16	243
chr1	179520431	179520581	GeneS|SNP_1	0	+	17	244
chr1	179520431	179520581	GeneS|SNP_1	0	+	18	248
chr1	179520431	179520581	GeneS|SNP_1	0	+	19	249
chr1	179520431	179520581	GeneS|SNP_1	0	+	20	249
chr1	179520431	179520581	GeneS|SNP_1	0	+	21	248
chr1	179520431	179520581	GeneS|SNP_1	0	+	22	253
chr1	179520431	179520581	GeneS|SNP_1	0	+	23	249
chr1	179520431	179520581	GeneS|SNP_1	0	+	24	250
chr1	179520431	179520581	GeneS|SNP_1	0	+	25	251
chr1	179520431	179520581	GeneS|SNP_1	0	+	26	251
chr1	179520431	179520581	GeneS|SNP_1	0	+	27	249
chr1	179520431	179520581	GeneS|SNP_1	0	+	28	254
chr1	179520431	179520581	GeneS|SNP_1	0	+	29	254
chr1	179520431	179520581	GeneS|SNP_1	0	+	30	252
chr1	179520431	179520581	GeneS|SNP_1	0	+	31	252
chr1	179520431	179520581	GeneS|SNP_1	0	+	32	254
chr1	179520431	179520581	GeneS|SNP_1	0	+	33	257
chr1	179520431	179520581	GeneS|SNP_1	0	+	34	257
chr1	179520431	179520581	GeneS|SNP_1	0	+	35	254
chr1	179520431	179520581	GeneS|SNP_1	0	+	36	257
chr1	179520431	179520581	GeneS|SNP_1	0	+	37	256
chr1	179520431	179520581	GeneS|SNP_1	0	+	38	254
chr1	179520431	179520581	GeneS|SNP_1	0	+	39	253
chr1	179520431	179520581	GeneS|SNP_1	0	+	40	251
chr1	179520431	179520581	GeneS|SNP_1	0	+	41	251
chr1	179520431	179520581	GeneS|SNP_1	0	+	42	250
chr1	179520431	179520581	GeneS|SNP_1	0	+	43	248
chr1	179520431	179520581	GeneS|SNP_1	0	+	44	249
chr1	179520431	179520581	GeneS|SNP_1	0	+	45	247
chr1	179520431	179520581	GeneS|SNP_1	0	+	46	244
chr1	179520431	179520581	GeneS|SNP_1	0	+	47	244
chr1	179520431	179520581	GeneS|SNP_1	0	+	48	243
chr1	179520431	179520581	GeneS|SNP_1	0	+	49	243
chr1	179520431	179520581	GeneS|SNP_1	0	+	50	244
chr1	179520431	179520581	GeneS|SNP_1	0	+	51	238
chr1	179520431	179520581	GeneS|SNP_1	0	+	52	236
chr1	179520431	179520581	GeneS|SNP_1	0	+	53	235
chr1	179520431	179520581	GeneS|SNP_1	0	+	54	237
chr1	179520431	179520581	GeneS|SNP_1	0	+	55	237
chr1	179520431	179520581	GeneS|SNP_1	0	+	56	236
chr1	179520431	179520581	GeneS|SNP_1	0	+	57	235
chr1	179520431	179520581	GeneS|SNP_1	0	+	58	234
chr1	179520431	179520581	GeneS|SNP_1	0	+	59	235
chr1	179520431	179520581	GeneS|SNP_1	0	+	60	235
chr1	179520431	179520581	GeneS|SNP_1	0	+	61	236
chr1	179520431	179520581	GeneS|SNP_1	0	+	62	237
chr1	179520431	179520581	GeneS|SNP_1	0	+	63	237
chr1	179520431	179520581	GeneS|SNP_1	0	+	64	235
chr1	179520431	179520581	GeneS|SNP_1	0	+	65	234
chr1	179520431	179520581	GeneS|SNP_1	0	+	66	233
chr1	179520431	179520581	GeneS|SNP_1	0	+	67	231
chr1	179520431	179520581	GeneS|SNP_1	0	+	68	233
chr1	179520431	179520581	GeneS|SNP_1	0	+	69	234
chr1	179520431	179520581	GeneS|SNP_1	0	+	70	233
chr1	179520431	179520581	GeneS|SNP_1	0	+	71	231
chr1	179520431	179520581	GeneS|SNP_1	0	+	72	230
chr1	179520431	179520581	GeneS|SNP_1	0	+	73	229
chr1	179520431	179520581	GeneS|SNP_1	0	+	74	231
chr1	179520431	179520581	GeneS|SNP_1	0	+	75	230
chr1	179520431	179520581	GeneS|SNP_1	0	+	76	228
chr1	179520431	179520581	GeneS|SNP_1	0	+	77	229
chr1	179520431	179520581	GeneS|SNP_1	0	+	78	225
chr1	179520431	179520581	GeneS|SNP_1	0	+	79	224
chr1	179520431	179520581	GeneS|SNP_1	0	+	80	221
chr1	179520431	179520581	GeneS|SNP_1	0	+	81	225
chr1	179520431	179520581	GeneS|SNP_1	0	+	82	226
chr1	179520431	179520581	GeneS|SNP_1	0	+	83	224
chr1	179520431	179520581	GeneS|SNP_1	0	+	84	223
chr1	179520431	179520581	GeneS|SNP_1	0	+	85	223
chr1	179520431	179520581	GeneS|SNP_1	0	+	86	220
chr1	179520431	179520581	GeneS|SNP_1	0	+	87	220
chr1	179520431	179520581	GeneS|SNP_1	0	+	88	216
chr1	179520431	179520581	GeneS|SNP_1	0	+	89	216
chr1	179520431	179520581	GeneS|SNP_1	0	+	90	217
chr1	179520431	179520581	GeneS|SNP_1	0	+	91	217
chr1	179520431	179520581	GeneS|SNP_1	0	+	92	218
chr1	179520431	179520581	GeneS|SNP_1	0	+	93	219
chr1	179520431	179520581	GeneS|SNP_1	0	+	94	217
chr1	179520431	179520581	GeneS|SNP_1	0	+	95	217
chr1	179520431	179520581	GeneS|SNP_1	0	+	96	215
chr1	179520431	179520581	GeneS|SNP_1	0	+	97	214
chr1	179520431	179520581	GeneS|SNP_1	0	+	98	215
chr1	179520431	179520581	GeneS|SNP_1	0	+	99	216
chr1	179520431	179520581	GeneS|SNP_1	0	+	100	217
chr1	179520431	179520581	GeneS|SNP_1	0	+	101	218
chr1	179520431	179520581	GeneS|SNP_1	0	+	102	218
chr1	179520431	179520581	GeneS|SNP_1	0	+	103	214
chr1	179520431	179520581	GeneS|SNP_1	0	+	104	213
chr1	179520431	179520581	GeneS|SNP_1	0	+	105	216
chr1	179520431	179520581	GeneS|SNP_1	0	+	106	213
chr1	179520431	179520581	GeneS|SNP_1	0	+	107	212
chr1	179520431	179520581	GeneS|SNP_1	0	+	108	212
chr1	179520431	179520581	GeneS|SNP_1	0	+	109	211
chr1	179520431	179520581	GeneS|SNP_1	0	+	110	210
chr1	179520431	179520581	GeneS|SNP_1	0	+	111	210
chr1	179520431	179520581	GeneS|SNP_1	0	+	112	206
chr1	179520431	179520581	GeneS|SNP_1	0	+	113	204
chr1	179520431	179520581	GeneS|SNP_1	0	+	114	203
chr1	179520431	179520581	GeneS|SNP_1	0	+	115	203
chr1	179520431	179520581	GeneS|SNP_1	0	+	116	204
chr1	179520431	179520581	GeneS|SNP_1	0	+	117	206
chr1	179520431	179520581	GeneS|SNP_1	0	+	118	206
chr1	179520431	179520581	GeneS|SNP_1	0	+	119	207
chr1	179520431	179520581	GeneS|SNP_1	0	+	120	207
chr1	179520431	179520581	GeneS|SNP_1	0	+	121	206
chr1	179520431	179520581	GeneS|SNP_1	0	+	122	207
chr1	179520431	179520581	GeneS|SNP_1	0	+	123	205
chr1	179520431	179520581	GeneS|SNP_1	0	+	124	201
chr1	179520431	179520581	GeneS|SNP_1	0	+	125	198
chr1	179520431	179520581	GeneS|SNP_1	0	+	126	195
chr1	179520431	179520581	GeneS|SNP_1	0	+	127	193
chr1	179520431	179520581	GeneS|SNP_1	0	+	128	192
chr1	179520431	179520581	GeneS|SNP_1	0	+	129	192
chr1	179520431	179520581	GeneS|SNP_1	0	+	130	190
chr1	179520431	179520581	GeneS|SNP_1	0	+	131	191
chr1	179520431	179520581	GeneS|SNP_1	0	+	132	192
chr1	179520431	179520581	GeneS|SNP_1	0	+	133	195
chr1	179520431	179520581	GeneS|SNP_1	0	+	134	197
chr1	179520431	179520581	GeneS|SNP_1	0	+	135	196
chr1	179520431	179520581	GeneS|SNP_1	0	+	136	198
chr1	179520431	179520581	GeneS|SNP_1	0	+	137	199
chr1	179520431	179520581	GeneS|SNP_1	0	+	138	199
chr1	179520431	179520581	GeneS|SNP_1	0	+	139	198
chr1	179520431	179520581	GeneS|SNP_1	0	+	140	197
chr1	179520431	179520581	GeneS|SNP_1	0	+	141	195
chr1	179520431	179520581	GeneS|SNP_1	0	+	142	194
chr1	179520431	179520581	GeneS|SNP_1	0	+	143	192
chr1	179520431	179520581	GeneS|SNP_1	0	+	144	191
chr1	179520431	179520581	GeneS|SNP_1	0	+	145	190
chr1	179520431	179520581	GeneS|SNP_1	0	+	146	192
chr1	179520431	179520581	GeneS|SNP_1	0	+	147	193
chr1	179520431	179520581	GeneS|SNP_1	0	+	148	190
chr1	179520431	179520581	GeneS|SNP_1	0	+	149	189
chr1	179520431	179520581	GeneS|SNP_1	0	+	150	188
chr1	204797731	204797935	GeneC|Exon_1	0	+	1	11
chr1	204797731	204797935	GeneC|Exon_1	0	+	2	12
chr1	204797731	204797935	GeneC|Exon_1	0	+	3	12
chr1	204797731	204797935	GeneC|Exon_1	0	+	4	12
chr1	204797731	204797935	GeneC|Exon_1	0	+	5	13
chr1	204797731	204797935	GeneC|Exon_1	0	+	6	13
chr1	204797731	204797935	GeneC|Exon_1	0	+	7	14
chr1	204797731	204797935	GeneC|Exon_1	0	+	8	15
chr1	204797731	204797935	GeneC|Exon_1	0	+	9	15
chr1	204797731	204797935	GeneC|Exon_1	0	+	10	15
chr1	204797731	204797935	GeneC|Exon_1	0	+	11	15
chr1	204797731	204797935	GeneC|Exon_1	0	+	12	15
chr1	204797731	204797935	GeneC|Exon_1	0	+	13	15
chr1	204797731	204797935	GeneC|Exon_1	0	+	14	15
chr1	204797731	204797935	GeneC|Exon_1	0	+	15	15
chr1	204797731	204797935	GeneC|Exon_1	0	+	16	16
chr1	204797731	204797935	GeneC|Exon_1	0	+	17	16
chr1	204797731	204797935	GeneC|Exon_1	0	+	18	16
chr1	204797731	204797935	GeneC|Exon_1	0	+	19	16
chr1	204797731	204797935	GeneC|Exon_1	0	+	20	16
chr1	204797731	204797935	GeneC|Exon_1	0	+	21	16
chr1	204797731	204797935	GeneC|Exon_1	0	+	22	16
chr1	204797731	204797935	GeneC|Exon_1	0	+	23	16
chr1	204797731	204797935	GeneC|Exon_1	0	+	24	16
chr1	204797731	204797935	GeneC|Exon_1	0	+	25	16
chr1	204797731	204797935	GeneC|Exon_1	0	+	26	16
chr1	204797731	204797935	GeneC|Exon_1	0	+	27	16
chr1	204797731	204797935	GeneC|Exon_1	0	+	28	16
chr1	204797731	204797935	GeneC|Exon_1	0	+	29	16
chr1	204797731	204797935	GeneC|Exon_1	0	+	30	16
chr1	204797731	204797935	GeneC|Exon_1	0	+	31	16
chr1	204797731	204797935	GeneC|Exon_1	0	+	32	16
chr1	204797731	204797935	GeneC|Exon_1	0	+	33	16
chr1	204797731	204797935	GeneC|Exon_1	0	+	34	16
chr1	204797731	204797935	GeneC|Exon_1	0	+	35	16
chr1	204797731	204797935	GeneC|Exon_1	0	+	36	17
chr1	204797731	204797935	GeneC|Exon_1	0	+	37	18
chr1	204797731	204797935	GeneC|Exon_1	0	+	38	18
chr1	204797731	204797935	GeneC|Exon_1	0	+	39	19
chr1	204797731	204797935	GeneC|Exon_1	0	+	40	19
chr1	204797731	204797935	GeneC|Exon_1	0	+	41	20
chr1	204797731	204797935	GeneC|Exon_1	0	+	42	21
chr1	204797731	204797935	GeneC|Exon_1	0	+	43	21
chr1	204797731	204797935	GeneC|Exon_1	0	+	44	21
chr1	204797731	204797935	GeneC|Exon_1	0	+	45	21
chr1	204797731	204797935	GeneC|Exon_1	0	+	46	21
chr1	204797731	204797935	GeneC|Exon_1	0	+	47	23
chr1	204797731	204797935	GeneC|Exon_1	0	+	48	23
chr1	204797731	204797935	GeneC|Exon_1	0	+	49	22
chr1	204797731	204797935	GeneC|Exon_1	0	+	50	22
chr1	204797731	204797935	GeneC|Exon_1	0	+	51	22
chr1	204797731	204797935	GeneC|Exon_1	0	+	52	24
chr1	204797731	204797935	GeneC|Exon_1	0	+	53	24
chr1	204797731	204797935	GeneC|Exon_1	0	+	54	25
chr1	204797731	204797935	GeneC|Exon_1	0	+	55	26
chr1	204797731	204797935	GeneC|Exon_1	0	+	56	26
chr1	204797731	204797935	GeneC|Exon_1	0	+	57	27
chr1	204797731	204797935	GeneC|Exon_1	0	+	58	28
chr1	204797731	204797935	GeneC|Exon_1	0	+	59	29
chr1	204797731	204797935	GeneC|Exon_1	0	+	60	29
chr1	204797731	204797935	GeneC|Exon_1	0	+	61	30
chr1	204797731	204797935	GeneC|Exon_1	0	+	62	31
chr1	204797731	204797935	GeneC|Exon_1	0	+	63	31
chr1	204797731	204797935	GeneC|Exon_1	0	+	64	31
chr1	204797731	204797935	GeneC|Exon_1	0	+	65	31
chr1	204797731	204797935	GeneC|Exon_1	0	+	66	32
chr1	204797731	204797935	GeneC|Exon_1	0	+	67	32
chr1	204797731	204797935	GeneC|Exon_1	0	+	68	33
chr1	204797731	204797935	GeneC|Exon_1	0	+	69	34
chr1	204797731	204797935	GeneC|Exon_1	0	+	70	34
chr1	204797731	204797935	GeneC|Exon_1	0	+	71	35
chr1	204797731	204797935	GeneC|Exon_1	0	+	72	36
chr1	204797731	204797935	GeneC|Exon_1	0	+	73	37
chr1	204797731	204797935	GeneC|Exon_1	0	+	74	37
chr1	204797731	204797935	GeneC|Exon_1	0	+	75	37
chr1	204797731	204797935	GeneC|Exon_1	0	+	76	37
chr1	204797731	204797935	GeneC|Exon_1	0	+	77	38
chr1	204797731	204797935	GeneC|Exon_1	0	+	78	39
chr1	204797731	204797935	GeneC|Exon_1	0	+	79	39
chr1	204797731	204797935	GeneC|Exon_1	0	+	80	39
chr1	204797731	204797935	GeneC|Exon_1	0	+	81	41
chr1	204797731	204797935	GeneC|Exon_1	0	+	82	41
chr1	204797731	204797935	GeneC|Exon_1	0	+	83	42
chr1	204797731	204797935	GeneC|Exon_1	0	+	84	42
chr1	204797731	204797935	GeneC|Exon_1	0	+	85	42
chr1	204797731	204797935	GeneC|Exon_1	0	+	86	42
chr1	204797731	204797935	GeneC|Exon_1	0	+	87	46
chr1	204797731	204797935	GeneC|Exon_1	0	+	88	47
chr1	204797731	204797935	GeneC|Exon_1	0	+	89	48
chr1	204797731	204797935	GeneC|Exon_1	0	+	90	49
chr1	204797731	204797935	GeneC|Exon_1	0	+	91	49
chr1	204797731	204797935	GeneC|Exon_1	0	+	92	49
chr1	204797731	204797935	GeneC|Exon_1	0	+	93	49
chr1	204797731	204797935	GeneC|Exon_1	0	+	94	50
chr1	204797731	204797935	GeneC|Exon_1	0	+	95	49
chr1	204797731	204797935	GeneC|Exon_1	0	+	96	49
chr1	204797731	204797935	GeneC|Exon_1	0	+	97	50
chr1	204797731	204797935	GeneC|Exon_1	0	+	98	50
chr1	204797731	204797935	GeneC|Exon_1	0	+	99	49
chr1	204797731	204797935	GeneC|Exon_1	0	+	100	49
chr1	204797731	204797935	GeneC|Exon_1	0	+	101	50
chr1	204797731	204797935	GeneC|Exon_1	0	+	102	50
chr1	204797731	204797935	GeneC|Exon_1	0	+	103	50
chr1	204797731	204797935	GeneC|Exon_1	0	+	104	50
chr1	204797731	204797935	GeneC|Exon_1	0	+	105	51
chr1	204797731	204797935	GeneC|Exon_1	0	+	106	51
chr1	204797731	204797935	GeneC|Exon_1	0	+	107	51
chr1	204797731	204797935	GeneC|Exon_1	0	+	108	51
chr1	204797731	204797935	GeneC|Exon_1	0	+	109	52
chr1	204797731	204797935	GeneC|Exon_1	0	+	110	52
chr1	204797731	204797935	GeneC|Exon_1	0	+	111	53
chr1	204797731	204797935	GeneC|Exon_1	0	+	112	53
chr1	204797731	204797935	GeneC|Exon_1	0	+	113	53
chr1	204797731	204797935	GeneC|Exon_1	0	+	114	53
chr1	204797731	204797935	GeneC|Exon_1	0	+	115	53
chr1	204797731	204797935	GeneC|Exon_1	0	+	116	53
chr1	204797731	204797935	GeneC|Exon_1	0	+	117	54
chr1	204797731	204797935	GeneC|Exon_1	0	+	118	54
chr1	204797731	204797935	GeneC|Exon_1	0	+	119	53
chr1	204797731	204797935	GeneC|Exon_1	0	+	120	53
chr1	204797731	204797935	GeneC|Exon_1	0	+	121	53
chr1	204797731	204797935	GeneC|Exon_1	0	+	122	53
chr1	204797731	204797935	GeneC|Exon_1	0	+	123	53
chr1	204797731	204797935	GeneC|Exon_1	0	+	124	54
chr1	204797731	204797935	GeneC|Exon_1	0	+	125	52
chr1	204797731	204797935	GeneC|Exon_1	0	+	126	52
chr1	204797731	204797935	GeneC|Exon_1	0	+	127	54
chr1	204797731	204797935	GeneC|Exon_1	0	+	128	55
chr1	204797731	204797935	GeneC|Exon_1	0	+	129	54
chr1	204797731	204797935	GeneC|Exon_1	0	+	130	54
chr1	204797731	204797935	GeneC|Exon_1	0	+	131	53
chr1	204797731	204797935	GeneC|Exon_1	0	+	132	53
chr1	204797731	204797935	GeneC|Exon_1	0	+	133	54
chr1	204797731	204797935	GeneC|Exon_1	0	+	134	54
chr1	204797731	204797935	GeneC|Exon_1	0	+	135	54
chr1	204797731	204797935	GeneC|Exon_1	0	+	136	54
chr1	204797731	204797935	GeneC|Exon_1	0	+	137	54
chr1	204797731	204797935	GeneC|Exon_1	0	+	138	54
chr1	204797731	204797935	GeneC|Exon_1	0	+	139	55
chr1	204797731	204797935	GeneC|Exon_1	0	+	140	56
chr1	204797731	204797935	GeneC|Exon_1	0	+	141	57
chr1	204797731	204797935	GeneC|Exon_1	0	+	142	57
chr1	204797731	204797935	GeneC|Exon_1	0	+	143	58
chr1	204797731	204797935	GeneC|Exon_1	0	+	144	59
chr1	204797731	204797935	GeneC|Exon_1	0	+	145	59
chr1	204797731	204797935	GeneC|Exon_1	0	+	146	58
chr1	204797731	204797935	GeneC|Exon_1	0	+	147	57
chr1	204797731	204797935	GeneC|Exon_1	0	+	148	59
chr1	204797731	204797935	GeneC|Exon_1	0	+	149	59
chr1	204797731	204797935	GeneC|Exon_1	0	+	150	59
chr1	204797731	204797935	GeneC|Exon_1	0	+	151	60
chr1	204797731	204797935	GeneC|Exon_1	0	+	152	60
chr1	204797731	204797935	GeneC|Exon_1	0	+	153	61
chr1	204797731	204797935	GeneC|Exon_1	0	+	154	62
chr1	204797731	204797935	GeneC|Exon_1	0	+	155	62
chr1	204797731	204797935	GeneC|Exon_1	0	+	156	63
chr1	204797731	204797935	GeneC|Exon_1	0	+	157	63
chr1	204797731	204797935	GeneC|Exon_1	0	+	158	63
chr1	204797731	204797935	GeneC|Exon_1	0	+	159	63
chr1	204797731	204797935	GeneC|Exon_1	0	+	160	63
chr1	204797731	204797935	GeneC|Exon_1	0	+	161	64
chr1	204797731	204797935	GeneC|Exon_1	0	+	162	64
chr1	204797731	204797935	GeneC|Exon_1	0	+	163	65
chr1	204797731	204797935	GeneC|Exon_1	0	+	164	65
chr1	204797731	204797935	GeneC|Exon_1	0	+	165	65
chr1	204797731	204797935	GeneC|Exon_1	0	+	166	65
chr1	204797731	204797935	GeneC|Exon_1	0	+	167	64
chr1	204797731	204797935	GeneC|Exon_1	0	+	168	62
chr1	204797731	204797935	GeneC|Exon_1	0	+	169	62
chr1	204797731	204797935	GeneC|Exon_1	0	+	170	62
chr1	204797731	204797935	GeneC|Exon_1	0	+	171	62
chr1	204797731	204797935	GeneC|Exon_1	0	+	172	63
chr1	204797731	204797935	GeneC|Exon_1	0	+	173	63
chr1	204797731	204797935	GeneC|Exon_1	0	+	174	63
chr1	204797731	204797935	GeneC|Exon_1	0	+	175	63
chr1	204797731	204797935	GeneC|Exon_1	0	+	176	63
chr1	204797731	204797935	GeneC|Exon_1	0	+	177	63
chr1	204797731	204797935	GeneC|Exon_1	0	+	178	63
chr1	204797731	204797935	GeneC|Exon_1	0	+	179	63
chr1	204797731	204797935	GeneC|Exon_1	0	+	180	63
chr1	204797731	204797935	GeneC|Exon_1	0	+	181	62
chr1	204797731	204797935	GeneC|Exon_1	0	+	182	62
chr1	204797731	204797935	GeneC|Exon_1	0	+	183	62
chr1	204797731	204797935	GeneC|Exon_1	0	+	184	62
chr1	204797731	204797935	GeneC|Exon_1	0	+	185	63
chr1	204797731	204797935	GeneC|Exon_1	0	+	186	63
chr1	204797731	204797935	GeneC|Exon_1	0	+	187	62
chr1	204797731	204797935	GeneC|Exon_1	0	+	188	63
chr1	204797731	204797935	GeneC|Exon_1	0	+	189	61
chr1	204797731	204797935	GeneC|Exon_1	0	+	190	61
chr1	204797731	204797935	GeneC|Exon_1	0	+	191	61
chr1	204797731	204797935	GeneC|Exon_1	0	+	192	61
chr1	204797731	204797935	GeneC|Exon_1	0	+	193	61
chr1	204797731	204797935	GeneC|Exon_1	0	+	194	61
chr1	204797731	204797935	GeneC|Exon_1	0	+	195	62
chr1	204797731	204797935	GeneC|Exon_1	0	+	196	62
chr1	204797731	204797935	GeneC|Exon_1	0	+	197	62
chr1	204797731	204797935	GeneC|Exon_1	0	+	198	62
chr1	204797731	204797935	GeneC|Exon_1	0	+	199	62
chr1	204797731	204797935	GeneC|Exon_1	0	+	200	62
chr1	204797731	204797935	GeneC|Exon_1	0	+	201	61
chr1	204797731	204797935	GeneC|Exon_1	0	+	202	60
chr1	204797731	204797935	GeneC|Exon_1	0	+	203	59
chr1	204797731	204797935	GeneC|Exon_1	0	+	204	59
chr1	204889734	204889893	GeneC|Exon_2	0	+	1	187
chr1	204889734	204889893	GeneC|Exon_2	0	+	2	186
chr1	204889734	204889893	GeneC|Exon_2	0	+	3	188
chr1	204889734	204889893	GeneC|Exon_2	0	+	4	190
chr1	204889734	204889893	GeneC|Exon_2	0	+	5	191
chr1	204889734	204889893	GeneC|Exon_2	0	+	6	193
chr1	204889734	204889893	GeneC|Exon_2	0	+	7	194
chr1	204889734	204889893	GeneC|Exon_2	0	+	8	193
chr1	204889734	204889893	GeneC|Exon_2	0	+	9	193
chr1	204889734	204889893	GeneC|Exon_2	0	+	10	196
chr1	204889734	204889893	GeneC|Exon_2	0	+	11	197
chr1	204889734	204889893	GeneC|Exon_2	0	+	12	197
chr1	204889734	204889893	GeneC|Exon_2	0	+	13	197
chr1	204889734	204889893	GeneC|Exon_2	0	+	14	197
chr1	204889734	204889893	GeneC|Exon_2	0	+	15	200
chr1	204889734	204889893	GeneC|Exon_2	0	+	16	200
chr1	204889734	204889893	GeneC|Exon_2	0	+	17	196
chr1	204889734	204889893	GeneC|Exon_2	0	+	18	201
chr1	204889734	204889893	GeneC|Exon_2	0	+	19	202
chr1	204889734	204889893	GeneC|Exon_2	0	+	20	204
chr1	204889734	204889893	GeneC|Exon_2	0	+	21	207
chr1	204889734	204889893	GeneC|Exon_2	0	+	22	206
chr1	204889734	204889893	GeneC|Exon_2	0	+	23	206
chr1	204889734	204889893	GeneC|Exon_2	0	+	24	208
chr1	204889734	204889893	GeneC|Exon_2	0	+	25	211
chr1	204889734	204889893	GeneC|Exon_2	0	+	26	210
chr1	204889734	204889893	GeneC|Exon_2	0	+	27	212
chr1	204889734	204889893	GeneC|Exon_2	0	+	28	209
chr1	204889734	204889893	GeneC|Exon_2	0	+	29	211
chr1	204889734	204889893	GeneC|Exon_2	0	+	30	209
chr1	204889734	204889893	GeneC|Exon_2	0	+	31	209
chr1	204889734	204889893	GeneC|Exon_2	0	+	32	209
chr1	204889734	204889893	GeneC|Exon_2	0	+	33	210
chr1	204889734	204889893	GeneC|Exon_2	0	+	34	209
chr1	204889734	204889893	GeneC|Exon_2	0	+	35	211
chr1	204889734	204889893	GeneC|Exon_2	0	+	36	210
chr1	204889734	204889893	GeneC|Exon_2	0	+	37	211
chr1	204889734	204889893	GeneC|Exon_2	0	+	38	213
chr1	204889734	204889893	GeneC|Exon_2	0	+	39	213
chr1	204889734	204889893	GeneC|Exon_2	0	+	40	214
chr1	204889734	204889893	GeneC|Exon_2	0	+	41	217
chr1	204889734	204889893	GeneC|Exon_2	0	+	42	218
chr1	204889734	204889893	GeneC|Exon_2	0	+	43	217
chr1	204889734	204889893	GeneC|Exon_2	0	+	44	217
chr1	204889734	204889893	GeneC|Exon_2	0	+	45	218
chr1	204889734	204889893	GeneC|Exon_2	0	+	46	218
chr1	204889734	204889893	GeneC|Exon_2	0	+	47	221
chr1	204889734	204889893	GeneC|Exon_2	0	+	48	223
chr1	204889734	204889893	GeneC|Exon_2	0	+	49	222
chr1	204889734	204889893	GeneC|Exon_2	0	+	50	222
chr1	204889734	204889893	GeneC|Exon_2	0	+	51	225
chr1	204889734	204889893	GeneC|Exon_2	0	+	52	224
chr1	204889734	204889893	GeneC|Exon_2	0	+	53	226
chr1	204889734	204889893	GeneC|Exon_2	0	+	54	230
chr1	204889734	204889893	GeneC|Exon_2	0	+	55	233
chr1	204889734	204889893	GeneC|Exon_2	0	+	56	236
chr1	204889734	204889893	GeneC|Exon_2	0	+	57	239
chr1	204889734	204889893	GeneC|Exon_2	0	+	58	242
chr1	204889734	204889893	GeneC|Exon_2	0	+	59	243
chr1	204889734	204889893	GeneC|Exon_2	0	+	60	243
chr1	204889734	204889893	GeneC|Exon_2	0	+	61	243
chr1	204889734	204889893	GeneC|Exon_2	0	+	62	248
chr1	204889734	204889893	GeneC|Exon_2	0	+	63	249
chr1	204889734	204889893	GeneC|Exon_2	0	+	64	249
chr1	204889734	204889893	GeneC|Exon_2	0	+	65	250
chr1	204889734	204889893	GeneC|Exon_2	0	+	66	251
chr1	204889734	204889893	GeneC|Exon_2	0	+	67	250
chr1	204889734	204889893	GeneC|Exon_2	0	+	68	250
chr1	204889734	204889893	GeneC|Exon_2	0	+	69	248
chr1	204889734	204889893	GeneC|Exon_2	0	+	70	249
chr1	204889734	204889893	GeneC|Exon_2	0	+	71	249
chr1	204889734	204889893	GeneC|Exon_2	0	+	72	248
chr1	204889734	204889893	GeneC|Exon_2	0	+	73	248
chr1	204889734	204889893	GeneC|Exon_2	0	+	74	249
chr1	204889734	204889893	GeneC|Exon_2	0	+	75	250
chr1	204889734	204889893	GeneC|Exon_2	0	+	76	251
chr1	204889734	204889893	GeneC|Exon_2	0	+	77	252
chr1	204889734	204889893	GeneC|Exon_2	0	+	78	252
chr1	204889734	204889893	GeneC|Exon_2	0	+	79	254
chr1	204889734	204889893	GeneC|Exon_2	0	+	80	256
chr1	204889734	204889893	GeneC|Exon_2	0	+	81	256
chr1	204889734	204889893	GeneC|Exon_2	0	+	82	256
chr1	204889734	204889893	GeneC|Exon_2	0	+	83	257
chr1	204889734	204889893	GeneC|Exon_2	0	+	84	260
chr1	204889734	204889893	GeneC|Exon_2	0	+	85	259
chr1	204889734	204889893	GeneC|Exon_2	0	+	86	260
chr1	204889734	204889893	GeneC|Exon_2	0	+	87	261
chr1	204889734	204889893	GeneC|Exon_2	0	+	88	262
chr1	204889734	204889893	GeneC|Exon_2	0	+	89	263
chr1	204889734	204889893	GeneC|Exon_2	0	+	90	265
chr1	204889734	204889893	GeneC|Exon_2	0	+	91	262
chr1	204889734	204889893	GeneC|Exon_2	0	+	92	263
chr1	204889734	204889893	GeneC|Exon_2	0	+	93	264
chr1	204889734	204889893	GeneC|Exon_2	0	+	94	268
chr1	204889734	204889893	GeneC|Exon_2	0	+	95	270
chr1	204889734	204889893	GeneC|Exon_2	0	+	96	268
chr1	204889734	204889893	GeneC|Exon_2	0	+	97	266
chr1	204889734	204889893	GeneC|Exon_2	0	+	98	265
chr1	204889734	204889893	GeneC|Exon_2	0	+	99	266
chr1	204889734	204889893	GeneC|Exon_2	0	+	100	267
chr1	204889734	204889893	GeneC|Exon_2	0	+	101	268
chr1	204889734	204889893	GeneC|Exon_2	0	+	102	268
chr1	204889734	204889893	GeneC|Exon_2	0	+	103	269
chr1	204889734	204889893	GeneC|Exon_2	0	+	104	269
chr1	204889734	204889893	GeneC|Exon_2	0	+	105	269
chr1	204889734	204889893	GeneC|Exon_2	0	+	106	270
chr1	204889734	204889893	GeneC|Exon_2	0	+	107	271
chr1	204889734	204889893	GeneC|Exon_2	0	+	108	271
chr1	204889734	204889893	GeneC|Exon_2	0	+	109	272
chr1	204889734	204889893	GeneC|Exon_2	0	+	110	267
chr1	204889734	204889893	GeneC|Exon_2	0	+	111	267
chr1	204889734	204889893	GeneC|Exon_2	0	+	112	266
chr1	204889734	204889893	GeneC|Exon_2	0	+	113	265
chr1	204889734	204889893	GeneC|Exon_2	0	+	114	263
chr1	204889734	204889893	GeneC|Exon_2	0	+	115	261
chr1	204889734	204889893	GeneC|Exon_2	0	+	116	260
chr1	204889734	204889893	GeneC|Exon_2	0	+	117	260
chr1	204889734	204889893	GeneC|Exon_2	0	+	118	262
chr1	204889734	204889893	GeneC|Exon_2	0	+	119	261
chr1	204889734	204889893	GeneC|Exon_2	0	+	120	263
chr1	204889734	204889893	GeneC|Exon_2	0	+	121	264
chr1	204889734	204889893	GeneC|Exon_2	0	+	122	264
chr1	204889734	204889893	GeneC|Exon_2	0	+	123	263
chr1	204889734	204889893	GeneC|Exon_2	0	+	124	260
chr1	204889734	204889893	GeneC|Exon_2	0	+	125	255
chr1	204889734	204889893	GeneC|Exon_2	0	+	126	256
chr1	204889734	204889893	GeneC|Exon_2	0	+	127	254
chr1	204889734	204889893	GeneC|Exon_2	0	+	128	251
chr1	204889734	204889893	GeneC|Exon_2	0	+	129	253
chr1	204889734	204889893	GeneC|Exon_2	0	+	130	253
chr1	204889734	204889893	GeneC|Exon_2	0	+	131	251
chr1	204889734	204889893	GeneC|Exon_2	0	+	132	248
chr1	204889734	204889893	GeneC|Exon_2	0	+	133	248
chr1	204889734	204889893	GeneC|Exon_2	0	+	134	249
chr1	204889734	204889893	GeneC|Exon_2	0	+	135	245
chr1	204889734	204889893	GeneC|Exon_2	0	+	136	246
chr1	204889734	204889893	GeneC|Exon_2	0	+	137	247
chr1	204889734	204889893	GeneC|Exon_2	0	+	138	249
chr1	204889734	204889893	GeneC|Exon_2	0	+	139	250
chr1	204889734	204889893	GeneC|Exon_2	0	+	140	250
chr1	204889734	204889893	GeneC|Exon_2	0	+	141	251
chr1	204889734	204889893	GeneC|Exon_2	0	+	142	249
chr1	204889734	204889893	GeneC|Exon_2	0	+	143	247
chr1	204889734	204889893	GeneC|Exon_2	0	+	144	247
chr1	204889734	204889893	GeneC|Exon_2	0	+	145	247
chr1	204889734	204889893	GeneC|Exon_2	0	+	146	246
chr1	204889734	204889893	GeneC|Exon_2	0	+	147	244
chr1	204889734	204889893	GeneC|Exon_2	0	+	148	245
chr1	204889734	204889893	GeneC|Exon_2	0	+	149	245
chr1	204889734	204889893	GeneC|Exon_2	0	+	150	241
chr1	204889734	204889893	GeneC|Exon_2	0	+	151	238
chr1	204889734	204889893	GeneC|Exon_2	0	+	152	239
chr1	204889734	204889893	GeneC|Exon_2	0	+	153	239
chr1	204889734	204889893	GeneC|Exon_2	0	+	154	239
chr1	204889734	204889893	GeneC|Exon_2	0	+	155	236
chr1	204889734	204889893	GeneC|Exon_2	0	+	156	233
chr1	204889734	204889893	GeneC|Exon_2	0	+	157	233
chr1	204889734	204889893	GeneC|Exon_2	0	+	158	231
chr1	204889734	204889893	GeneC|Exon_2	0	+	159	232
chr1	204913328	204913559	GeneC|Exon_3	0	+	1	135
chr1	204913328	204913559	GeneC|Exon_3	0	+	2	136
chr1	204913328	204913559	GeneC|Exon_3	0	+	3	138
chr1	204913328	204913559	GeneC|Exon_3	0	+	4	138
chr1	204913328	204913559	GeneC|Exon_3	0	+	5	139
chr1	204913328	204913559	GeneC|Exon_3	0	+	6	139
chr1	204913328	204913559	GeneC|Exon_3	0	+	7	138
chr1	204913328	204913559	GeneC|Exon_3	0	+	8	140
chr1	204913328	204913559	GeneC|Exon_3	0	+	9	147
chr1	204913328	204913559	GeneC|Exon_3	0	+	10	147
chr1	204913328	204913559	GeneC|Exon_3	0	+	11	146
chr1	204913328	204913559	GeneC|Exon_3	0	+	12	146
chr1	204913328	204913559	GeneC|Exon_3	0	+	13	147
chr1	204913328	204913559	GeneC|Exon_3	0	+	14	149
chr1	204913328	204913559	GeneC|Exon_3	0	+	15	149
chr1	204913328	204913559	GeneC|Exon_3	0	+	16	150
chr1	204913328	204913559	GeneC|Exon_3	0	+	17	150
chr1	204913328	204913559	GeneC|Exon_3	0	+	18	151
chr1	204913328	204913559	GeneC|Exon_3	0	+	19	151
chr1	204913328	204913559	GeneC|Exon_3	0	+	20	151
chr1	204913328	204913559	GeneC|Exon_3	0	+	21	151
chr1	204913328	204913559	GeneC|Exon_3	0	+	22	150
chr1	204913328	204913559	GeneC|Exon_3	0	+	23	151
chr1	204913328	204913559	GeneC|Exon_3	0	+	24	149
chr1	204913328	204913559	GeneC|Exon_3	0	+	25	148
chr1	204913328	204913559	GeneC|Exon_3	0	+	26	150
chr1	204913328	204913559	GeneC|Exon_3	0	+	27	151
chr1	204913328	204913559	GeneC|Exon_3	0	+	28	148
chr1	204913328	204913559	GeneC|Exon_3	0	+	29	150
chr1	204913328	204913559	GeneC|Exon_3	0	+	30	153
chr1	204913328	204913559	GeneC|Exon_3	0	+	31	154
chr1	204913328	204913559	GeneC|Exon_3	0	+	32	154
chr1	204913328	204913559	GeneC|Exon_3	0	+	33	155
chr1	204913328	204913559	GeneC|Exon_3	0	+	34	156
chr1	204913328	204913559	GeneC|Exon_3	0	+	35	157
chr1	204913328	204913559	GeneC|Exon_3	0	+	36	156
chr1	204913328	204913559	GeneC|Exon_3	0	+	37	155
chr1	204913328	204913559	GeneC|Exon_3	0	+	38	156
chr1	204913328	204913559	GeneC|Exon_3	0	+	39	159
chr1	204913328	204913559	GeneC|Exon_3	0	+	40	160
chr1	204913328	204913559	GeneC|Exon_3	0	+	41	161
chr1	204913328	204913559	GeneC|Exon_3	0	+	42	161
chr1	204913328	204913559	GeneC|Exon_3	0	+	43	163
chr1	204913328	204913559	GeneC|Exon_3	0	+	44	164
chr1	204913328	204913559	GeneC|Exon_3	0	+	45	162
chr1	204913328	204913559	GeneC|Exon_3	0	+	46	162
chr1	204913328	204913559	GeneC|Exon_3	0	+	47	164
chr1	204913328	204913559	GeneC|Exon_3	0	+	48	165
chr1	204913328	204913559	GeneC|Exon_3	0	+	49	165
chr1	204913328	204913559	GeneC|Exon_3	0	+	50	166
chr1	204913328	204913559	GeneC|Exon_3	0	+	51	168
chr1	204913328	204913559	GeneC|Exon_3	0	+	52	169
chr1	204913328	204913559	GeneC|Exon_3	0	+	53	167
chr1	204913328	204913559	GeneC|Exon_3	0	+	54	166
chr1	204913328	204913559	GeneC|Exon_3	0	+	55	165
chr1	204913328	204913559	GeneC|Exon_3	0	+	56	168
chr1	204913328	204913559	GeneC|Exon_3	0	+	57	166
chr1	204913328	204913559	GeneC|Exon_3	0	+	58	165
chr1	204913328	204913559	GeneC|Exon_3	0	+	59	167
chr1	204913328	204913559	GeneC|Exon_3	0	+	60	166
chr1	204913328	204913559	GeneC|Exon_3	0	+	61	166
chr1	204913328	204913559	GeneC|Exon_3	0	+	62	165
chr1	204913328	204913559	GeneC|Exon_3	0	+	63	162
chr1	204913328	204913559	GeneC|Exon_3	0	+	64	163
chr1	204913328	204913559	GeneC|Exon_3	0	+	65	165
chr1	204913328	204913559	GeneC|Exon_3	0	+	66	165
chr1	204913328	204913559	GeneC|Exon_3	0	+	67	166
chr1	204913328	204913559	GeneC|Exon_3	0	+	68	165
chr1	204913328	204913559	GeneC|Exon_3	0	+	69	168
chr1	204913328	204913559	GeneC|Exon_3	0	+	70	169
chr1	204913328	204913559	GeneC|Exon_3	0	+	71	169
chr1	204913328	204913559	GeneC|Exon_3	0	+	72	168
chr1	204913328	204913559	GeneC|Exon_3	0	+	73	167
chr1	204913328	204913559	GeneC|Exon_3	0	+	74	173
chr1	204913328	204913559	GeneC|Exon_3	0	+	75	173
chr1	204913328	204913559	GeneC|Exon_3	0	+	76	173
chr1	204913328	204913559	GeneC|Exon_3	0	+	77	173
chr1	204913328	204913559	GeneC|Exon_3	0	+	78	175
chr1	204913328	204913559	GeneC|Exon_3	0	+	79	174
chr1	204913328	204913559	GeneC|Exon_3	0	+	80	173
chr1	204913328	204913559	GeneC|Exon_3	0	+	81	172
chr1	204913328	204913559	GeneC|Exon_3	0	+	82	172
chr1	204913328	204913559	GeneC|Exon_3	0	+	83	172
chr1	204913328	204913559	GeneC|Exon_3	0	+	84	171
chr1	204913328	204913559	GeneC|Exon_3	0	+	85	171
chr1	204913328	204913559	GeneC|Exon_3	0	+	86	173
chr1	204913328	204913559	GeneC|Exon_3	0	+	87	174
chr1	204913328	204913559	GeneC|Exon_3	0	+	88	174
chr1	204913328	204913559	GeneC|Exon_3	0	+	89	173
chr1	204913328	204913559	GeneC|Exon_3	0	+	90	174
chr1	204913328	204913559	GeneC|Exon_3	0	+	91	173
chr1	204913328	204913559	GeneC|Exon_3	0	+	92	173
chr1	204913328	204913559	GeneC|Exon_3	0	+	93	176
chr1	204913328	204913559	GeneC|Exon_3	0	+	94	175
chr1	204913328	204913559	GeneC|Exon_3	0	+	95	173
chr1	204913328	204913559	GeneC|Exon_3	0	+	96	173
chr1	204913328	204913559	GeneC|Exon_3	0	+	97	174
chr1	204913328	204913559	GeneC|Exon_3	0	+	98	174
chr1	204913328	204913559	GeneC|Exon_3	0	+	99	178
chr1	204913328	204913559	GeneC|Exon_3	0	+	100	183
chr1	204913328	204913559	GeneC|Exon_3	0	+	101	182
chr1	204913328	204913559	GeneC|Exon_3	0	+	102	187
chr1	204913328	204913559	GeneC|Exon_3	0	+	103	183
chr1	204913328	204913559	GeneC|Exon_3	0	+	104	185
chr1	204913328	204913559	GeneC|Exon_3	0	+	105	186
chr1	204913328	204913559	GeneC|Exon_3	0	+	106	185
chr1	204913328	204913559	GeneC|Exon_3	0	+	107	187
chr1	204913328	204913559	GeneC|Exon_3	0	+	108	187
chr1	204913328	204913559	GeneC|Exon_3	0	+	109	185
chr1	204913328	204913559	GeneC|Exon_3	0	+	110	183
chr1	204913328	204913559	GeneC|Exon_3	0	+	111	188
chr1	204913328	204913559	GeneC|Exon_3	0	+	112	189
chr1	204913328	204913559	GeneC|Exon_3	0	+	113	190
chr1	204913328	204913559	GeneC|Exon_3	0	+	114	189
chr1	204913328	204913559	GeneC|Exon_3	0	+	115	189
chr1	204913328	204913559	GeneC|Exon_3	0	+	116	190
chr1	204913328	204913559	GeneC|Exon_3	0	+	117	190
chr1	204913328	204913559	GeneC|Exon_3	0	+	118	189
chr1	204913328	204913559	GeneC|Exon_3	0	+	119	191
chr1	204913328	204913559	GeneC|Exon_3	0	+	120	193
chr1	204913328	204913559	GeneC|Exon_3	0	+	121	196
chr1	204913328	204913559	GeneC|Exon_3	0	+	122	198
chr1	204913328	204913559	GeneC|Exon_3	0	+	123	199
chr1	204913328	204913559	GeneC|Exon_3	0	+	124	199
chr1	204913328	204913559	GeneC|Exon_3	0	+	125	200
chr1	204913328	204913559	GeneC|Exon_3	0	+	126	199
chr1	204913328	204913559	GeneC|Exon_3	0	+	127	198
chr1	204913328	204913559	GeneC|Exon_3	0	+	128	200
chr1	204913328	204913559	GeneC|Exon_3	0	+	129	202
chr1	204913328	204913559	GeneC|Exon_3	0	+	130	201
chr1	204913328	204913559	GeneC|Exon_3	0	+	131	201
chr1	204913328	204913559	GeneC|Exon_3	0	+	132	199
chr1	204913328	204913559	GeneC|Exon_3	0	+	133	198
chr1	204913328	204913559	GeneC|Exon_3	0	+	134	199
chr1	204913328	204913559	GeneC|Exon_3	0	+	135	200
chr1	204913328	204913559	GeneC|Exon_3	0	+	136	202
chr1	204913328	204913559	GeneC|Exon_3	0	+	137	203
chr1	204913328	204913559	GeneC|Exon_3	0	+	138	201
chr1	204913328	204913559	GeneC|Exon_3	0	+	139	201
chr1	204913328	204913559	GeneC|Exon_3	0	+	140	199
chr1	204913328	204913559	GeneC|Exon_3	0	+	141	199
chr1	204913328	204913559	GeneC|Exon_3	0	+	142	197
chr1	204913328	204913559	GeneC|Exon_3	0	+	143	198
chr1	204913328	204913559	GeneC|Exon_3	0	+	144	199
chr1	204913328	204913559	GeneC|Exon_3	0	+	145	197
chr1	204913328	204913559	GeneC|Exon_3	0	+	146	198
chr1	204913328	204913559	GeneC|Exon_3	0	+	147	199
chr1	204913328	204913559	GeneC|Exon_3	0	+	148	201
chr1	204913328	204913559	GeneC|Exon_3	0	+	149	201
chr1	204913328	204913559	GeneC|Exon_3	0	+	150	200
chr1	204913328	204913559	GeneC|Exon_3	0	+	151	200
chr1	204913328	204913559	GeneC|Exon_3	0	+	152	198
chr1	204913328	204913559	GeneC|Exon_3	0	+	153	198
chr1	204913328	204913559	GeneC|Exon_3	0	+	154	197
chr1	204913328	204913559	GeneC|Exon_3	0	+	155	197
chr1	204913328	204913559	GeneC|Exon_3	0	+	156	197
chr1	204913328	204913559	GeneC|Exon_3	0	+	157	197
chr1	204913328	204913559	GeneC|Exon_3	0	+	158	197
chr1	204913328	204913559	GeneC|Exon_3	0	+	159	197
chr1	204913328	204913559	GeneC|Exon_3	0	+	160	195
chr1	204913328	204913559	GeneC|Exon_3	0	+	161	196
chr1	204913328	204913559	GeneC|Exon_3	0	+	162	199
chr1	204913328	204913559	GeneC|Exon_3	0	+	163	202
chr1	204913328	204913559	GeneC|Exon_3	0	+	164	202
chr1	204913328	204913559	GeneC|Exon_3	0	+	165	201
chr1	204913328	204913559	GeneC|Exon_3	0	+	166	200
chr1	204913328	204913559	GeneC|Exon_3	0	+	167	198
chr1	204913328	204913559	GeneC|Exon_3	0	+	168	198
chr1	204913328	204913559	GeneC|Exon_3	0	+	169	201
chr1	204913328	204913559	GeneC|Exon_3	0	+	170	203
chr1	204913328	204913559	GeneC|Exon_3	0	+	171	201
chr1	204913328	204913559	GeneC|Exon_3	0	+	172	202
chr1	204913328	204913559	GeneC|Exon_3	0	+	173	203
chr1	204913328	204913559	GeneC|Exon_3	0	+	174	204
chr1	204913328	204913559	GeneC|Exon_3	0	+	175	203
chr1	204913328	204913559	GeneC|Exon_3	0	+	176	203
chr1	204913328	204913559	GeneC|Exon_3	0	+	177	202
chr1	204913328	204913559	GeneC|Exon_3	0	+	178	202
chr1	204913328	204913559	GeneC|Exon_3	0	+	179	203
chr1	204913328	204913559	GeneC|Exon_3	0	+	180	198
chr1	204913328	204913559	GeneC|Exon_3	0	+	181	195
chr1	204913328	204913559	GeneC|Exon_3	0	+	182	195
chr1	204913328	204913559	GeneC|Exon_3	0	+	183	195
chr1	204913328	204913559	GeneC|Exon_3	0	+	184	192
chr1	204913328	204913559	GeneC|Exon_3	0	+	185	191
chr1	204913328	204913559	GeneC|Exon_3	0	+	186	191
chr1	204913328	204913559	GeneC|Exon_3	0	+	187	192
chr1	204913328	204913559	GeneC|Exon_3	0	+	188	192
chr1	204913328	204913559	GeneC|Exon_3	0	+	189	190
chr1	204913328	204913559	GeneC|Exon_3	0	+	190	191
chr1	204913328	204913559	GeneC|Exon_3	0	+	191	189
chr1	204913328	204913559	GeneC|Exon_3	0	+	192	190
chr1	204913328	204913559	GeneC|Exon_3	0	+	193	194
chr1	204913328	204913559	GeneC|Exon_3	0	+	194	195
chr1	204913328	204913559	GeneC|Exon_3	0	+	195	194
chr1	204913328	204913559	GeneC|Exon_3	0	+	196	195
chr1	204913328	204913559	GeneC|Exon_3	0	+	197	196
chr1	204913328	204913559	GeneC|Exon_3	0	+	198	196
chr1	204913328	204913559	GeneC|Exon_3	0	+	199	196
chr1	204913328	204913559	GeneC|Exon_3	0	+	200	196
chr1	204913328	204913559	GeneC|Exon_3	0	+	201	196
chr1	204913328	204913559	GeneC|Exon_3	0	+	202	196
chr1	204913328	204913559	GeneC|Exon_3	0	+	203	191
chr1	204913328	204913559	GeneC|Exon_3	0	+	204	191
chr1	204913328	204913559	GeneC|Exon_3	0	+	205	193
chr1	204913328	204913559	GeneC|Exon_3	0	+	206	193
chr1	204913328	204913559	GeneC|Exon_3	0	+	207	195
chr1	204913328	204913559	GeneC|Exon_3	0	+	208	193
chr1	204913328	204913559	GeneC|Exon_3	0	+	209	194
chr1	204913328	204913559	GeneC|Exon_3	0	+	210	193
chr1	204913328	204913559	GeneC|Exon_3	0	+	211	195
chr1	204913328	204913559	GeneC|Exon_3	0	+	212	194
chr1	204913328	204913559	GeneC|Exon_3	0	+	213	196
chr1	204913328	204913559	GeneC|Exon_3	0	+	214	196
chr1	204913328	204913559	GeneC|Exon_3	0	+	215	196
chr1	204913328	204913559	GeneC|Exon_3	0	+	216	197
chr1	204913328	204913559	GeneC|Exon_3	0	+	217	197
chr1	204913328	204913559	GeneC|Exon_3	0	+	218	198
chr1	204913328	204913559	GeneC|Exon_3	0	+	219	197
chr1	204913328	204913559	GeneC|Exon_3	0	+	220	195
chr1	204913328	204913559	GeneC|Exon_3	0	+	221	194
chr1	204913328	204913559	GeneC|Exon_3	0	+	222	193
chr1	204913328	204913559	GeneC|Exon_3	0	+	223	193
chr1	204913328	204913559	GeneC|Exon_3	0	+	224	191
chr1	204913328	204913559	GeneC|Exon_3	0	+	225	187
chr1	204913328	204913559	GeneC|Exon_3	0	+	226	185
chr1	204913328	204913559	GeneC|Exon_3	0	+	227	183
chr1	204913328	204913559	GeneC|Exon_3	0	+	228	183
chr1	204913328	204913559	GeneC|Exon_3	0	+	229	178
chr1	204913328	204913559	GeneC|Exon_3	0	+	230	177
chr1	204913328	204913559	GeneC|Exon_3	0	+	231	178
chr1	204919659	204919727	GeneC|Exon_4	0	+	1	178
chr1	204919659	204919727	GeneC|Exon_4	0	+	2	175
chr1	204919659	204919727	GeneC|Exon_4	0	+	3	176
chr1	204919659	204919727	GeneC|Exon_4	0	+	4	178
chr1	204919659	204919727	GeneC|Exon_4	0	+	5	179
chr1	204919659	204919727	GeneC|Exon_4	0	+	6	179
chr1	204919659	204919727	GeneC|Exon_4	0	+	7	181
chr1	204919659	204919727	GeneC|Exon_4	0	+	8	181
chr1	204919659	204919727	GeneC|Exon_4	0	+	9	182
chr1	204919659	204919727	GeneC|Exon_4	0	+	10	181
chr1	204919659	204919727	GeneC|Exon_4	0	+	11	183
chr1	204919659	204919727	GeneC|Exon_4	0	+	12	182
chr1	204919659	204919727	GeneC|Exon_4	0	+	13	180
chr1	204919659	204919727	GeneC|Exon_4	0	+	14	182
chr1	204919659	204919727	GeneC|Exon_4	0	+	15	180
chr1	204919659	204919727	GeneC|Exon_4	0	+	16	181
chr1	204919659	204919727	GeneC|Exon_4	0	+	17	185
chr1	204919659	204919727	GeneC|Exon_4	0	+	18	185
chr1	204919659	204919727	GeneC|Exon_4	0	+	19	186
chr1	204919659	204919727	GeneC|Exon_4	0	+	20	185
chr1	204919659	204919727	GeneC|Exon_4	0	+	21	186
chr1	204919659	204919727	GeneC|Exon_4	0	+	22	187
chr1	204919659	204919727	GeneC|Exon_4	0	+	23	188
chr1	204919659	204919727	GeneC|Exon_4	0	+	24	188
chr1	204919659	204919727	GeneC|Exon_4	0	+	25	188
chr1	204919659	204919727	GeneC|Exon_4	0	+	26	187
chr1	204919659	204919727	GeneC|Exon_4	0	+	27	184
chr1	204919659	204919727	GeneC|Exon_4	0	+	28	183
chr1	204919659	204919727	GeneC|Exon_4	0	+	29	182
chr1	204919659	204919727	GeneC|Exon_4	0	+	30	182
chr1	204919659	204919727	GeneC|Exon_4	0	+	31	183
chr1	204919659	204919727	GeneC|Exon_4	0	+	32	185
chr1	204919659	204919727	GeneC|Exon_4	0	+	33	186
chr1	204919659	204919727	GeneC|Exon_4	0	+	34	185
chr1	204919659	204919727	GeneC|Exon_4	0	+	35	185
chr1	204919659	204919727	GeneC|Exon_4	0	+	36	185
chr1	204919659	204919727	GeneC|Exon_4	0	+	37	185
chr1	204919659	204919727	GeneC|Exon_4	0	+	38	186
chr1	204919659	204919727	GeneC|Exon_4	0	+	39	187
chr1	204919659	204919727	GeneC|Exon_4	0	+	40	189
chr1	204919659	204919727	GeneC|Exon_4	0	+	41	186
chr1	204919659	204919727	GeneC|Exon_4	0	+	42	185
chr1	204919659	204919727	GeneC|Exon_4	0	+	43	186
chr1	204919659	204919727	GeneC|Exon_4	0	+	44	182
chr1	204919659	204919727	GeneC|Exon_4	0	+	45	184
chr1	204919659	204919727	GeneC|Exon_4	0	+	46	185
chr1	204919659	204919727	GeneC|Exon_4	0	+	47	183
chr1	204919659	204919727	GeneC|Exon_4	0	+	48	184
chr1	204919659	204919727	GeneC|Exon_4	0	+	49	186
chr1	204919659	204919727	GeneC|Exon_4	0	+	50	186
chr1	204919659	204919727	GeneC|Exon_4	0	+	51	185
chr1	204919659	204919727	GeneC|Exon_4	0	+	52	189
chr1	204919659	204919727	GeneC|Exon_4	0	+	53	190
chr1	204919659	204919727	GeneC|Exon_4	0	+	54	192
chr1	204919659	204919727	GeneC|Exon_4	0	+	55	193
chr1	204919659	204919727	GeneC|Exon_4	0	+	56	194
chr1	204919659	204919727	GeneC|Exon_4	0	+	57	195
chr1	204919659	204919727	GeneC|Exon_4	0	+	58	195
chr1	204919659	204919727	GeneC|Exon_4	0	+	59	195
chr1	204919659	204919727	GeneC|Exon_4	0	+	60	197
chr1	204919659	204919727	GeneC|Exon_4	0	+	61	199
chr1	204919659	204919727	GeneC|Exon_4	0	+	62	200
chr1	204919659	204919727	GeneC|Exon_4	0	+	63	198
chr1	204919659	204919727	GeneC|Exon_4	0	+	64	198
chr1	204919659	204919727	GeneC|Exon_4	0	+	65	200
chr1	204919659	204919727	GeneC|Exon_4	0	+	66	201
chr1	204919659	204919727	GeneC|Exon_4	0	+	67	199
chr1	204919659	204919727	GeneC|Exon_4	0	+	68	198
chr1	204921113	204921269	GeneC|Exon_5	0	+	1	143
chr1	204921113	204921269	GeneC|Exon_5	0	+	2	144
chr1	204921113	204921269	GeneC|Exon_5	0	+	3	143
chr1	204921113	204921269	GeneC|Exon_5	0	+	4	144
chr1	204921113	204921269	GeneC|Exon_5	0	+	5	147
chr1	204921113	204921269	GeneC|Exon_5	0	+	6	148
chr1	204921113	204921269	GeneC|Exon_5	0	+	7	149
chr1	204921113	204921269	GeneC|Exon_5	0	+	8	150
chr1	204921113	204921269	GeneC|Exon_5	0	+	9	150
chr1	204921113	204921269	GeneC|Exon_5	0	+	10	150
chr1	204921113	204921269	GeneC|Exon_5	0	+	11	150
chr1	204921113	204921269	GeneC|Exon_5	0	+	12	150
chr1	204921113	204921269	GeneC|Exon_5	0	+	13	153
chr1	204921113	204921269	GeneC|Exon_5	0	+	14	153
chr1	204921113	204921269	GeneC|Exon_5	0	+	15	156
chr1	204921113	204921269	GeneC|Exon_5	0	+	16	155
chr1	204921113	204921269	GeneC|Exon_5	0	+	17	158
chr1	204921113	204921269	GeneC|Exon_5	0	+	18	161
chr1	204921113	204921269	GeneC|Exon_5	0	+	19	165
chr1	204921113	204921269	GeneC|Exon_5	0	+	20	165
chr1	204921113	204921269	GeneC|Exon_5	0	+	21	167
chr1	204921113	204921269	GeneC|Exon_5	0	+	22	169
chr1	204921113	204921269	GeneC|Exon_5	0	+	23	172
chr1	204921113	204921269	GeneC|Exon_5	0	+	24	174
chr1	204921113	204921269	GeneC|Exon_5	0	+	25	174
chr1	204921113	204921269	GeneC|Exon_5	0	+	26	173
chr1	204921113	204921269	GeneC|Exon_5	0	+	27	175
chr1	204921113	204921269	GeneC|Exon_5	0	+	28	174
chr1	204921113	204921269	GeneC|Exon_5	0	+	29	174
chr1	204921113	204921269	GeneC|Exon_5	0	+	30	178
chr1	204921113	204921269	GeneC|Exon_5	0	+	31	177
chr1	204921113	204921269	GeneC|Exon_5	0	+	32	177
chr1	204921113	204921269	GeneC|Exon_5	0	+	33	178
chr1	204921113	204921269	GeneC|Exon_5	0	+	34	179
chr1	204921113	204921269	GeneC|Exon_5	0	+	35	183
chr1	204921113	204921269	GeneC|Exon_5	0	+	36	186
chr1	204921113	204921269	GeneC|Exon_5	0	+	37	192
chr1	204921113	204921269	GeneC|Exon_5	0	+	38	195
chr1	204921113	204921269	GeneC|Exon_5	0	+	39	199
chr1	204921113	204921269	GeneC|Exon_5	0	+	40	199
chr1	204921113	204921269	GeneC|Exon_5	0	+	41	200
chr1	204921113	204921269	GeneC|Exon_5	0	+	42	199
chr1	204921113	204921269	GeneC|Exon_5	0	+	43	198
chr1	204921113	204921269	GeneC|Exon_5	0	+	44	199
chr1	204921113	204921269	GeneC|Exon_5	0	+	45	198
chr1	204921113	204921269	GeneC|Exon_5	0	+	46	198
chr1	204921113	204921269	GeneC|Exon_5	0	+	47	199
chr1	204921113	204921269	GeneC|Exon_5	0	+	48	199
chr1	204921113	204921269	GeneC|Exon_5	0	+	49	200
chr1	204921113	204921269	GeneC|Exon_5	0	+	50	200
chr1	204921113	204921269	GeneC|Exon_5	0	+	51	200
chr1	204921113	204921269	GeneC|Exon_5	0	+	52	199
chr1	204921113	204921269	GeneC|Exon_5	0	+	53	200
chr1	204921113	204921269	GeneC|Exon_5	0	+	54	200
chr1	204921113	204921269	GeneC|Exon_5	0	+	55	198
chr1	204921113	204921269	GeneC|Exon_5	0	+	56	200
chr1	204921113	204921269	GeneC|Exon_5	0	+	57	197
chr1	204921113	204921269	GeneC|Exon_5	0	+	58	196
chr1	204921113	204921269	GeneC|Exon_5	0	+	59	193
chr1	204921113	204921269	GeneC|Exon_5	0	+	60	196
chr1	204921113	204921269	GeneC|Exon_5	0	+	61	202
chr1	204921113	204921269	GeneC|Exon_5	0	+	62	206
chr1	204921113	204921269	GeneC|Exon_5	0	+	63	207
chr1	204921113	204921269	GeneC|Exon_5	0	+	64	206
chr1	204921113	204921269	GeneC|Exon_5	0	+	65	207
chr1	204921113	204921269	GeneC|Exon_5	0	+	66	208
chr1	204921113	204921269	GeneC|Exon_5	0	+	67	210
chr1	204921113	204921269	GeneC|Exon_5	0	+	68	214
chr1	204921113	204921269	GeneC|Exon_5	0	+	69	214
chr1	204921113	204921269	GeneC|Exon_5	0	+	70	214
chr1	204921113	204921269	GeneC|Exon_5	0	+	71	216
chr1	204921113	204921269	GeneC|Exon_5	0	+	72	216
chr1	204921113	204921269	GeneC|Exon_5	0	+	73	215
chr1	204921113	204921269	GeneC|Exon_5	0	+	74	214
chr1	204921113	204921269	GeneC|Exon_5	0	+	75	213
chr1	204921113	204921269	GeneC|Exon_5	0	+	76	212
chr1	204921113	204921269	GeneC|Exon_5	0	+	77	215
chr1	204921113	204921269	GeneC|Exon_5	0	+	78	216
chr1	204921113	204921269	GeneC|Exon_5	0	+	79	216
chr1	204921113	204921269	GeneC|Exon_5	0	+	80	220
chr1	204921113	204921269	GeneC|Exon_5	0	+	81	221
chr1	204921113	204921269	GeneC|Exon_5	0	+	82	222
chr1	204921113	204921269	GeneC|Exon_5	0	+	83	225
chr1	204921113	204921269	GeneC|Exon_5	0	+	84	226
chr1	204921113	204921269	GeneC|Exon_5	0	+	85	227
chr1	204921113	204921269	GeneC|Exon_5	0	+	86	228
chr1	204921113	204921269	GeneC|Exon_5	0	+	87	230
chr1	204921113	204921269	GeneC|Exon_5	0	+	88	232
chr1	204921113	204921269	GeneC|Exon_5	0	+	89	231
chr1	204921113	204921269	GeneC|Exon_5	0	+	90	231
chr1	204921113	204921269	GeneC|Exon_5	0	+	91	232
chr1	204921113	204921269	GeneC|Exon_5	0	+	92	234
chr1	204921113	204921269	GeneC|Exon_5	0	+	93	234
chr1	204921113	204921269	GeneC|Exon_5	0	+	94	236
chr1	204921113	204921269	GeneC|Exon_5	0	+	95	235
chr1	204921113	204921269	GeneC|Exon_5	0	+	96	232
chr1	204921113	204921269	GeneC|Exon_5	0	+	97	235
chr1	204921113	204921269	GeneC|Exon_5	0	+	98	235
chr1	204921113	204921269	GeneC|Exon_5	0	+	99	234
chr1	204921113	204921269	GeneC|Exon_5	0	+	100	233
chr1	204921113	204921269	GeneC|Exon_5	0	+	101	234
chr1	204921113	204921269	GeneC|Exon_5	0	+	102	233
chr1	204921113	204921269	GeneC|Exon_5	0	+	103	234
chr1	204921113	204921269	GeneC|Exon_5	0	+	104	233
chr1	204921113	204921269	GeneC|Exon_5	0	+	105	230
chr1	204921113	204921269	GeneC|Exon_5	0	+	106	230
chr1	204921113	204921269	GeneC|Exon_5	0	+	107	232
chr1	204921113	204921269	GeneC|Exon_5	0	+	108	234
chr1	204921113	204921269	GeneC|Exon_5	0	+	109	232
chr1	204921113	204921269	GeneC|Exon_5	0	+	110	228
chr1	204921113	204921269	GeneC|Exon_5	0	+	111	232
chr1	204921113	204921269	GeneC|Exon_5	0	+	112	235
chr1	204921113	204921269	GeneC|Exon_5	0	+	113	234
chr1	204921113	204921269	GeneC|Exon_5	0	+	114	233
chr1	204921113	204921269	GeneC|Exon_5	0	+	115	234
chr1	204921113	204921269	GeneC|Exon_5	0	+	116	236
chr1	204921113	204921269	GeneC|Exon_5	0	+	117	234
chr1	204921113	204921269	GeneC|Exon_5	0	+	118	232
chr1	204921113	204921269	GeneC|Exon_5	0	+	119	233
chr1	204921113	204921269	GeneC|Exon_5	0	+	120	234
chr1	204921113	204921269	GeneC|Exon_5	0	+	121	233
chr1	204921113	204921269	GeneC|Exon_5	0	+	122	233
chr1	204921113	204921269	GeneC|Exon_5	0	+	123	229
chr1	204921113	204921269	GeneC|Exon_5	0	+	124	227
chr1	204921113	204921269	GeneC|Exon_5	0	+	125	225
chr1	204921113	204921269	GeneC|Exon_5	0	+	126	226
chr1	204921113	204921269	GeneC|Exon_5	0	+	127	228
chr1	204921113	204921269	GeneC|Exon_5	0	+	128	227
chr1	204921113	204921269	GeneC|Exon_5	0	+	129	225
chr1	204921113	204921269	GeneC|Exon_5	0	+	130	224
chr1	204921113	204921269	GeneC|Exon_5	0	+	131	225
chr1	204921113	204921269	GeneC|Exon_5	0	+	132	224
chr1	204921113	204921269	GeneC|Exon_5	0	+	133	226
chr1	204921113	204921269	GeneC|Exon_5	0	+	134	228
chr1	204921113	204921269	GeneC|Exon_5	0	+	135	227
chr1	204921113	204921269	GeneC|Exon_5	0	+	136	227
chr1	204921113	204921269	GeneC|Exon_5	0	+	137	227
chr1	204921113	204921269	GeneC|Exon_5	0	+	138	229
chr1	204921113	204921269	GeneC|Exon_5	0	+	139	231
chr1	204921113	204921269	GeneC|Exon_5	0	+	140	231
chr1	204921113	204921269	GeneC|Exon_5	0	+	141	232
chr1	204921113	204921269	GeneC|Exon_5	0	+	142	230
chr1	204921113	204921269	GeneC|Exon_5	0	+	143	229
chr1	204921113	204921269	GeneC|Exon_5	0	+	144	230
chr1	204921113	204921269	GeneC|Exon_5	0	+	145	232
chr1	204921113	204921269	GeneC|Exon_5	0	+	146	232
chr1	204921113	204921269	GeneC|Exon_5	0	+	147	230
chr1	204921113	204921269	GeneC|Exon_5	0	+	148	229
chr1	204921113	204921269	GeneC|Exon_5	0	+	149	228
chr1	204921113	204921269	GeneC|Exon_5	0	+	150	227
chr1	204921113	204921269	GeneC|Exon_5	0	+	151	226
chr1	204921113	204921269	GeneC|Exon_5	0	+	152	226
chr1	204921113	204921269	GeneC|Exon_5	0	+	153	228
chr1	204921113	204921269	GeneC|Exon_5	0	+	154	228
chr1	204921113	204921269	GeneC|Exon_5	0	+	155	227
chr1	204921113	204921269	GeneC|Exon_5	0	+	156	224
chr1	204923290	204923537	GeneC|Exon_6	0	+	1	169
chr1	204923290	204923537	GeneC|Exon_6	0	+	2	170
chr1	204923290	204923537	GeneC|Exon_6	0	+	3	169
chr1	204923290	204923537	GeneC|Exon_6	0	+	4	169
chr1	204923290	204923537	GeneC|Exon_6	0	+	5	170
chr1	204923290	204923537	GeneC|Exon_6	0	+	6	171
chr1	204923290	204923537	GeneC|Exon_6	0	+	7	171
chr1	204923290	204923537	GeneC|Exon_6	0	+	8	172
chr1	204923290	204923537	GeneC|Exon_6	0	+	9	171
chr1	204923290	204923537	GeneC|Exon_6	0	+	10	173
chr1	204923290	204923537	GeneC|Exon_6	0	+	11	175
chr1	204923290	204923537	GeneC|Exon_6	0	+	12	174
chr1	204923290	204923537	GeneC|Exon_6	0	+	13	175
chr1	204923290	204923537	GeneC|Exon_6	0	+	14	173
chr1	204923290	204923537	GeneC|Exon_6	0	+	15	174
chr1	204923290	204923537	GeneC|Exon_6	0	+	16	176
chr1	204923290	204923537	GeneC|Exon_6	0	+	17	175
chr1	204923290	204923537	GeneC|Exon_6	0	+	18	175
chr1	204923290	204923537	GeneC|Exon_6	0	+	19	175
chr1	204923290	204923537	GeneC|Exon_6	0	+	20	174
chr1	204923290	204923537	GeneC|Exon_6	0	+	21	173
chr1	204923290	204923537	GeneC|Exon_6	0	+	22	172
chr1	204923290	204923537	GeneC|Exon_6	0	+	23	170
chr1	204923290	204923537	GeneC|Exon_6	0	+	24	167
chr1	204923290	204923537	GeneC|Exon_6	0	+	25	165
chr1	204923290	204923537	GeneC|Exon_6	0	+	26	166
chr1	204923290	204923537	GeneC|Exon_6	0	+	27	168
chr1	204923290	204923537	GeneC|Exon_6	0	+	28	169
chr1	204923290	204923537	GeneC|Exon_6	0	+	29	169
chr1	204923290	204923537	GeneC|Exon_6	0	+	30	168
chr1	204923290	204923537	GeneC|Exon_6	0	+	31	168
chr1	204923290	204923537	GeneC|Exon_6	0	+	32	169
chr1	204923290	204923537	GeneC|Exon_6	0	+	33	168
chr1	204923290	204923537	GeneC|Exon_6	0	+	34	169
chr1	204923290	204923537	GeneC|Exon_6	0	+	35	169
chr1	204923290	204923537	GeneC|Exon_6	0	+	36	169
chr1	204923290	204923537	GeneC|Exon_6	0	+	37	170
chr1	204923290	204923537	GeneC|Exon_6	0	+	38	172
chr1	204923290	204923537	GeneC|Exon_6	0	+	39	172
chr1	204923290	204923537	GeneC|Exon_6	0	+	40	171
chr1	204923290	204923537	GeneC|Exon_6	0	+	41	173
chr1	204923290	204923537	GeneC|Exon_6	0	+	42	173
chr1	204923290	204923537	GeneC|Exon_6	0	+	43	174
chr1	204923290	204923537	GeneC|Exon_6	0	+	44	173
chr1	204923290	204923537	GeneC|Exon_6	0	+	45	175
chr1	204923290	204923537	GeneC|Exon_6	0	+	46	177
chr1	204923290	204923537	GeneC|Exon_6	0	+	47	177
chr1	204923290	204923537	GeneC|Exon_6	0	+	48	178
chr1	204923290	204923537	GeneC|Exon_6	0	+	49	176
chr1	204923290	204923537	GeneC|Exon_6	0	+	50	176
chr1	204923290	204923537	GeneC|Exon_6	0	+	51	178
chr1	204923290	204923537	GeneC|Exon_6	0	+	52	182
chr1	204923290	204923537	GeneC|Exon_6	0	+	53	183
chr1	204923290	204923537	GeneC|Exon_6	0	+	54	185
chr1	204923290	204923537	GeneC|Exon_6	0	+	55	182
chr1	204923290	204923537	GeneC|Exon_6	0	+	56	181
chr1	204923290	204923537	GeneC|Exon_6	0	+	57	177
chr1	204923290	204923537	GeneC|Exon_6	0	+	58	176
chr1	204923290	204923537	GeneC|Exon_6	0	+	59	177
chr1	204923290	204923537	GeneC|Exon_6	0	+	60	180
chr1	204923290	204923537	GeneC|Exon_6	0	+	61	178
chr1	204923290	204923537	GeneC|Exon_6	0	+	62	179
chr1	204923290	204923537	GeneC|Exon_6	0	+	63	182
chr1	204923290	204923537	GeneC|Exon_6	0	+	64	184
chr1	204923290	204923537	GeneC|Exon_6	0	+	65	184
chr1	204923290	204923537	GeneC|Exon_6	0	+	66	186
chr1	204923290	204923537	GeneC|Exon_6	0	+	67	184
chr1	204923290	204923537	GeneC|Exon_6	0	+	68	182
chr1	204923290	204923537	GeneC|Exon_6	0	+	69	182
chr1	204923290	204923537	GeneC|Exon_6	0	+	70	182
chr1	204923290	204923537	GeneC|Exon_6	0	+	71	183
chr1	204923290	204923537	GeneC|Exon_6	0	+	72	184
chr1	204923290	204923537	GeneC|Exon_6	0	+	73	184
chr1	204923290	204923537	GeneC|Exon_6	0	+	74	185
chr1	204923290	204923537	GeneC|Exon_6	0	+	75	185
chr1	204923290	204923537	GeneC|Exon_6	0	+	76	185
chr1	204923290	204923537	GeneC|Exon_6	0	+	77	186
chr1	204923290	204923537	GeneC|Exon_6	0	+	78	188
chr1	204923290	204923537	GeneC|Exon_6	0	+	79	190
chr1	204923290	204923537	GeneC|Exon_6	0	+	80	192
chr1	204923290	204923537	GeneC|Exon_6	0	+	81	194
chr1	204923290	204923537	GeneC|Exon_6	0	+	82	196
chr1	204923290	204923537	GeneC|Exon_6	0	+	83	196
chr1	204923290	204923537	GeneC|Exon_6	0	+	84	195
chr1	204923290	204923537	GeneC|Exon_6	0	+	85	195
chr1	204923290	204923537	GeneC|Exon_6	0	+	86	201
chr1	204923290	204923537	GeneC|Exon_6	0	+	87	196
chr1	204923290	204923537	GeneC|Exon_6	0	+	88	196
chr1	204923290	204923537	GeneC|Exon_6	0	+	89	195
chr1	204923290	204923537	GeneC|Exon_6	0	+	90	198
chr1	204923290	204923537	GeneC|Exon_6	0	+	91	202
chr1	204923290	204923537	GeneC|Exon_6	0	+	92	201
chr1	204923290	204923537	GeneC|Exon_6	0	+	93	200
chr1	204923290	204923537	GeneC|Exon_6	0	+	94	199
chr1	204923290	204923537	GeneC|Exon_6	0	+	95	198
chr1	204923290	204923537	GeneC|Exon_6	0	+	96	198
chr1	204923290	204923537	GeneC|Exon_6	0	+	97	199
chr1	204923290	204923537	GeneC|Exon_6	0	+	98	199
chr1	204923290	204923537	GeneC|Exon_6	0	+	99	201
chr1	204923290	204923537	GeneC|Exon_6	0	+	100	203
chr1	204923290	204923537	GeneC|Exon_6	0	+	101	203
chr1	204923290	204923537	GeneC|Exon_6	0	+	102	201
chr1	204923290	204923537	GeneC|Exon_6	0	+	103	200
chr1	204923290	204923537	GeneC|Exon_6	0	+	104	202
chr1	204923290	204923537	GeneC|Exon_6	0	+	105	201
chr1	204923290	204923537	GeneC|Exon_6	0	+	106	199
chr1	204923290	204923537	GeneC|Exon_6	0	+	107	198
chr1	204923290	204923537	GeneC|Exon_6	0	+	108	197
chr1	204923290	204923537	GeneC|Exon_6	0	+	109	198
chr1	204923290	204923537	GeneC|Exon_6	0	+	110	202
chr1	204923290	204923537	GeneC|Exon_6	0	+	111	201
chr1	204923290	204923537	GeneC|Exon_6	0	+	112	199
chr1	204923290	204923537	GeneC|Exon_6	0	+	113	201
chr1	204923290	204923537	GeneC|Exon_6	0	+	114	202
chr1	204923290	204923537	GeneC|Exon_6	0	+	115	202
chr1	204923290	204923537	GeneC|Exon_6	0	+	116	201
chr1	204923290	204923537	GeneC|Exon_6	0	+	117	200
chr1	204923290	204923537	GeneC|Exon_6	0	+	118	196
chr1	204923290	204923537	GeneC|Exon_6	0	+	119	198
chr1	204923290	204923537	GeneC|Exon_6	0	+	120	196
chr1	204923290	204923537	GeneC|Exon_6	0	+	121	191
chr1	204923290	204923537	GeneC|Exon_6	0	+	122	191
chr1	204923290	204923537	GeneC|Exon_6	0	+	123	190
chr1	204923290	204923537	GeneC|Exon_6	0	+	124	191
chr1	204923290	204923537	GeneC|Exon_6	0	+	125	191
chr1	204923290	204923537	GeneC|Exon_6	0	+	126	191
chr1	204923290	204923537	GeneC|Exon_6	0	+	127	190
chr1	204923290	204923537	GeneC|Exon_6	0	+	128	189
chr1	204923290	204923537	GeneC|Exon_6	0	+	129	191
chr1	204923290	204923537	GeneC|Exon_6	0	+	130	191
chr1	204923290	204923537	GeneC|Exon_6	0	+	131	188
chr1	204923290	204923537	GeneC|Exon_6	0	+	132	166
chr1	204923290	204923537	GeneC|Exon_6	0	+	133	159
chr1	204923290	204923537	GeneC|Exon_6	0	+	134	156
chr1	204923290	204923537	GeneC|Exon_6	0	+	135	136
chr1	204923290	204923537	GeneC|Exon_6	0	+	136	141
chr1	204923290	204923537	GeneC|Exon_6	0	+	137	141
chr1	204923290	204923537	GeneC|Exon_6	0	+	138	142
chr1	204923290	204923537	GeneC|Exon_6	0	+	139	140
chr1	204923290	204923537	GeneC|Exon_6	0	+	140	144
chr1	204923290	204923537	GeneC|Exon_6	0	+	141	148
chr1	204923290	204923537	GeneC|Exon_6	0	+	142	146
chr1	204923290	204923537	GeneC|Exon_6	0	+	143	146
chr1	204923290	204923537	GeneC|Exon_6	0	+	144	146
chr1	204923290	204923537	GeneC|Exon_6	0	+	145	148
chr1	204923290	204923537	GeneC|Exon_6	0	+	146	149
chr1	204923290	204923537	GeneC|Exon_6	0	+	147	148
chr1	204923290	204923537	GeneC|Exon_6	0	+	148	151
chr1	204923290	204923537	GeneC|Exon_6	0	+	149	151
chr1	204923290	204923537	GeneC|Exon_6	0	+	150	149
chr1	204923290	204923537	GeneC|Exon_6	0	+	151	149
chr1	204923290	204923537	GeneC|Exon_6	0	+	152	148
chr1	204923290	204923537	GeneC|Exon_6	0	+	153	151
chr1	204923290	204923537	GeneC|Exon_6	0	+	154	146
chr1	204923290	204923537	GeneC|Exon_6	0	+	155	146
chr1	204923290	204923537	GeneC|Exon_6	0	+	156	145
chr1	204923290	204923537	GeneC|Exon_6	0	+	157	145
chr1	204923290	204923537	GeneC|Exon_6	0	+	158	144
chr1	204923290	204923537	GeneC|Exon_6	0	+	159	143
chr1	204923290	204923537	GeneC|Exon_6	0	+	160	142
chr1	204923290	204923537	GeneC|Exon_6	0	+	161	142
chr1	204923290	204923537	GeneC|Exon_6	0	+	162	142
chr1	204923290	204923537	GeneC|Exon_6	0	+	163	145
chr1	204923290	204923537	GeneC|Exon_6	0	+	164	144
chr1	204923290	204923537	GeneC|Exon_6	0	+	165	144
chr1	204923290	204923537	GeneC|Exon_6	0	+	166	144
chr1	204923290	204923537	GeneC|Exon_6	0	+	167	149
chr1	204923290	204923537	GeneC|Exon_6	0	+	168	155
chr1	204923290	204923537	GeneC|Exon_6	0	+	169	155
chr1	204923290	204923537	GeneC|Exon_6	0	+	170	155
chr1	204923290	204923537	GeneC|Exon_6	0	+	171	158
chr1	204923290	204923537	GeneC|Exon_6	0	+	172	163
chr1	204923290	204923537	GeneC|Exon_6	0	+	173	164
chr1	204923290	204923537	GeneC|Exon_6	0	+	174	167
chr1	204923290	204923537	GeneC|Exon_6	0	+	175	166
chr1	204923290	204923537	GeneC|Exon_6	0	+	176	166
chr1	204923290	204923537	GeneC|Exon_6	0	+	177	167
chr1	204923290	204923537	GeneC|Exon_6	0	+	178	165
chr1	204923290	204923537	GeneC|Exon_6	0	+	179	166
chr1	204923290	204923537	GeneC|Exon_6	0	+	180	165
chr1	204923290	204923537	GeneC|Exon_6	0	+	181	164
chr1	204923290	204923537	GeneC|Exon_6	0	+	182	165
chr1	204923290	204923537	GeneC|Exon_6	0	+	183	163
chr1	204923290	204923537	GeneC|Exon_6	0	+	184	162
chr1	204923290	204923537	GeneC|Exon_6	0	+	185	159
chr1	204923290	204923537	GeneC|Exon_6	0	+	186	160
chr1	204923290	204923537	GeneC|Exon_6	0	+	187	163
chr1	204923290	204923537	GeneC|Exon_6	0	+	188	162
chr1	204923290	204923537	GeneC|Exon_6	0	+	189	163
chr1	204923290	204923537	GeneC|Exon_6	0	+	190	162
chr1	204923290	204923537	GeneC|Exon_6	0	+	191	162
chr1	204923290	204923537	GeneC|Exon_6	0	+	192	162
chr1	204923290	204923537	GeneC|Exon_6	0	+	193	161
chr1	204923290	204923537	GeneC|Exon_6	0	+	194	161
chr1	204923290	204923537	GeneC|Exon_6	0	+	195	160
chr1	204923290	204923537	GeneC|Exon_6	0	+	196	161
chr1	204923290	204923537	GeneC|Exon_6	0	+	197	160
chr1	204923290	204923537	GeneC|Exon_6	0	+	198	158
chr1	204923290	204923537	GeneC|Exon_6	0	+	199	158
chr1	204923290	204923537	GeneC|Exon_6	0	+	200	159
chr1	204923290	204923537	GeneC|Exon_6	0	+	201	159
chr1	204923290	204923537	GeneC|Exon_6	0	+	202	162
chr1	204923290	204923537	GeneC|Exon_6	0	+	203	160
chr1	204923290	204923537	GeneC|Exon_6	0	+	204	159
chr1	204923290	204923537	GeneC|Exon_6	0	+	205	159
chr1	204923290	204923537	GeneC|Exon_6	0	+	206	160
chr1	204923290	204923537	GeneC|Exon_6	0	+	207	160
chr1	204923290	204923537	GeneC|Exon_6	0	+	208	163
chr1	204923290	204923537	GeneC|Exon_6	0	+	209	162
chr1	204923290	204923537	GeneC|Exon_6	0	+	210	165
chr1	204923290	204923537	GeneC|Exon_6	0	+	211	163
chr1	204923290	204923537	GeneC|Exon_6	0	+	212	163
chr1	204923290	204923537	GeneC|Exon_6	0	+	213	162
chr1	204923290	204923537	GeneC|Exon_6	0	+	214	162
chr1	204923290	204923537	GeneC|Exon_6	0	+	215	161
chr1	204923290	204923537	GeneC|Exon_6	0	+	216	162
chr1	204923290	204923537	GeneC|Exon_6	0	+	217	161
chr1	204923290	204923537	GeneC|Exon_6	0	+	218	162
chr1	204923290	204923537	GeneC|Exon_6	0	+	219	162
chr1	204923290	204923537	GeneC|Exon_6	0	+	220	164
chr1	204923290	204923537	GeneC|Exon_6	0	+	221	165
chr1	204923290	204923537	GeneC|Exon_6	0	+	222	166
chr1	204923290	204923537	GeneC|Exon_6	0	+	223	166
chr1	204923290	204923537	GeneC|Exon_6	0	+	224	166
chr1	204923290	204923537	GeneC|Exon_6	0	+	225	167
chr1	204923290	204923537	GeneC|Exon_6	0	+	226	168
chr1	204923290	204923537	GeneC|Exon_6	0	+	227	167
chr1	204923290	204923537	GeneC|Exon_6	0	+	228	167
chr1	204923290	204923537	GeneC|Exon_6	0	+	229	167
chr1	204923290	204923537	GeneC|Exon_6	0	+	230	167
chr1	204923290	204923537	GeneC|Exon_6	0	+	231	164
chr1	204923290	204923537	GeneC|Exon_6	0	+	232	161
chr1	204923290	204923537	GeneC|Exon_6	0	+	233	160
chr1	204923290	204923537	GeneC|Exon_6	0	+	234	162
chr1	204923290	204923537	GeneC|Exon_6	0	+	235	163
chr1	204923290	204923537	GeneC|Exon_6	0	+	236	162
chr1	204923290	204923537	GeneC|Exon_6	0	+	237	158
chr1	204923290	204923537	GeneC|Exon_6	0	+	238	158
chr1	204923290	204923537	GeneC|Exon_6	0	+	239	159
chr1	204923290	204923537	GeneC|Exon_6	0	+	240	162
chr1	204923290	204923537	GeneC|Exon_6	0	+	241	164
chr1	204923290	204923537	GeneC|Exon_6	0	+	242	163
chr1	204923290	204923537	GeneC|Exon_6	0	+	243	163
chr1	204923290	204923537	GeneC|Exon_6	0	+	244	166
chr1	204923290	204923537	GeneC|Exon_6	0	+	245	164
chr1	204923290	204923537	GeneC|Exon_6	0	+	246	165
chr1	204923290	204923537	GeneC|Exon_6	0	+	247	165
chr1	204923931	204924104	GeneC|Exon_7	0	+	1	166
chr1	204923931	204924104	GeneC|Exon_7	0	+	2	168
chr1	204923931	204924104	GeneC|Exon_7	0	+	3	169
chr1	204923931	204924104	GeneC|Exon_7	0	+	4	169
chr1	204923931	204924104	GeneC|Exon_7	0	+	5	169
chr1	204923931	204924104	GeneC|Exon_7	0	+	6	170
chr1	204923931	204924104	GeneC|Exon_7	0	+	7	170
chr1	204923931	204924104	GeneC|Exon_7	0	+	8	171
chr1	204923931	204924104	GeneC|Exon_7	0	+	9	174
chr1	204923931	204924104	GeneC|Exon_7	0	+	10	174
chr1	204923931	204924104	GeneC|Exon_7	0	+	11	175
chr1	204923931	204924104	GeneC|Exon_7	0	+	12	177
chr1	204923931	204924104	GeneC|Exon_7	0	+	13	177
chr1	204923931	204924104	GeneC|Exon_7	0	+	14	176
chr1	204923931	204924104	GeneC|Exon_7	0	+	15	181
chr1	204923931	204924104	GeneC|Exon_7	0	+	16	183
chr1	204923931	204924104	GeneC|Exon_7	0	+	17	184
chr1	204923931	204924104	GeneC|Exon_7	0	+	18	186
chr1	204923931	204924104	GeneC|Exon_7	0	+	19	187
chr1	204923931	204924104	GeneC|Exon_7	0	+	20	189
chr1	204923931	204924104	GeneC|Exon_7	0	+	21	190
chr1	204923931	204924104	GeneC|Exon_7	0	+	22	197
chr1	204923931	204924104	GeneC|Exon_7	0	+	23	195
chr1	204923931	204924104	GeneC|Exon_7	0	+	24	197
chr1	204923931	204924104	GeneC|Exon_7	0	+	25	199
chr1	204923931	204924104	GeneC|Exon_7	0	+	26	202
chr1	204923931	204924104	GeneC|Exon_7	0	+	27	202
chr1	204923931	204924104	GeneC|Exon_7	0	+	28	203
chr1	204923931	204924104	GeneC|Exon_7	0	+	29	202
chr1	204923931	204924104	GeneC|Exon_7	0	+	30	201
chr1	204923931	204924104	GeneC|Exon_7	0	+	31	202
chr1	204923931	204924104	GeneC|Exon_7	0	+	32	203
chr1	204923931	204924104	GeneC|Exon_7	0	+	33	203
chr1	204923931	204924104	GeneC|Exon_7	0	+	34	205
chr1	204923931	204924104	GeneC|Exon_7	0	+	35	207
chr1	204923931	204924104	GeneC|Exon_7	0	+	36	210
chr1	204923931	204924104	GeneC|Exon_7	0	+	37	210
chr1	204923931	204924104	GeneC|Exon_7	0	+	38	209
chr1	204923931	204924104	GeneC|Exon_7	0	+	39	211
chr1	204923931	204924104	GeneC|Exon_7	0	+	40	212
chr1	204923931	204924104	GeneC|Exon_7	0	+	41	212
chr1	204923931	204924104	GeneC|Exon_7	0	+	42	213
chr1	204923931	204924104	GeneC|Exon_7	0	+	43	212
chr1	204923931	204924104	GeneC|Exon_7	0	+	44	211
chr1	204923931	204924104	GeneC|Exon_7	0	+	45	213
chr1	204923931	204924104	GeneC|Exon_7	0	+	46	213
chr1	204923931	204924104	GeneC|Exon_7	0	+	47	213
chr1	204923931	204924104	GeneC|Exon_7	0	+	48	212
chr1	204923931	204924104	GeneC|Exon_7	0	+	49	213
chr1	204923931	204924104	GeneC|Exon_7	0	+	50	213
chr1	204923931	204924104	GeneC|Exon_7	0	+	51	216
chr1	204923931	204924104	GeneC|Exon_7	0	+	52	216
chr1	204923931	204924104	GeneC|Exon_7	0	+	53	216
chr1	204923931	204924104	GeneC|Exon_7	0	+	54	218
chr1	204923931	204924104	GeneC|Exon_7	0	+	55	218
chr1	204923931	204924104	GeneC|Exon_7	0	+	56	219
chr1	204923931	204924104	GeneC|Exon_7	0	+	57	219
chr1	204923931	204924104	GeneC|Exon_7	0	+	58	221
chr1	204923931	204924104	GeneC|Exon_7	0	+	59	221
chr1	204923931	204924104	GeneC|Exon_7	0	+	60	222
chr1	204923931	204924104	GeneC|Exon_7	0	+	61	222
chr1	204923931	204924104	GeneC|Exon_7	0	+	62	220
chr1	204923931	204924104	GeneC|Exon_7	0	+	63	220
chr1	204923931	204924104	GeneC|Exon_7	0	+	64	220
chr1	204923931	204924104	GeneC|Exon_7	0	+	65	217
chr1	204923931	204924104	GeneC|Exon_7	0	+	66	217
chr1	204923931	204924104	GeneC|Exon_7	0	+	67	218
chr1	204923931	204924104	GeneC|Exon_7	0	+	68	218
chr1	204923931	204924104	GeneC|Exon_7	0	+	69	217
chr1	204923931	204924104	GeneC|Exon_7	0	+	70	218
chr1	204923931	204924104	GeneC|Exon_7	0	+	71	217
chr1	204923931	204924104	GeneC|Exon_7	0	+	72	214
chr1	204923931	204924104	GeneC|Exon_7	0	+	73	213
chr1	204923931	204924104	GeneC|Exon_7	0	+	74	211
chr1	204923931	204924104	GeneC|Exon_7	0	+	75	211
chr1	204923931	204924104	GeneC|Exon_7	0	+	76	209
chr1	204923931	204924104	GeneC|Exon_7	0	+	77	209
chr1	204923931	204924104	GeneC|Exon_7	0	+	78	210
chr1	204923931	204924104	GeneC|Exon_7	0	+	79	210
chr1	204923931	204924104	GeneC|Exon_7	0	+	80	211
chr1	204923931	204924104	GeneC|Exon_7	0	+	81	210
chr1	204923931	204924104	GeneC|Exon_7	0	+	82	208
chr1	204923931	204924104	GeneC|Exon_7	0	+	83	207
chr1	204923931	204924104	GeneC|Exon_7	0	+	84	206
chr1	204923931	204924104	GeneC|Exon_7	0	+	85	205
chr1	204923931	204924104	GeneC|Exon_7	0	+	86	205
chr1	204923931	204924104	GeneC|Exon_7	0	+	87	204
chr1	204923931	204924104	GeneC|Exon_7	0	+	88	204
chr1	204923931	204924104	GeneC|Exon_7	0	+	89	204
chr1	204923931	204924104	GeneC|Exon_7	0	+	90	199
chr1	204923931	204924104	GeneC|Exon_7	0	+	91	197
chr1	204923931	204924104	GeneC|Exon_7	0	+	92	197
chr1	204923931	204924104	GeneC|Exon_7	0	+	93	196
chr1	204923931	204924104	GeneC|Exon_7	0	+	94	196
chr1	204923931	204924104	GeneC|Exon_7	0	+	95	194
chr1	204923931	204924104	GeneC|Exon_7	0	+	96	195
chr1	204923931	204924104	GeneC|Exon_7	0	+	97	195
chr1	204923931	204924104	GeneC|Exon_7	0	+	98	191
chr1	204923931	204924104	GeneC|Exon_7	0	+	99	190
chr1	204923931	204924104	GeneC|Exon_7	0	+	100	189
chr1	204923931	204924104	GeneC|Exon_7	0	+	101	185
chr1	204923931	204924104	GeneC|Exon_7	0	+	102	195
chr1	204923931	204924104	GeneC|Exon_7	0	+	103	196
chr1	204923931	204924104	GeneC|Exon_7	0	+	104	197
chr1	204923931	204924104	GeneC|Exon_7	0	+	105	197
chr1	204923931	204924104	GeneC|Exon_7	0	+	106	196
chr1	204923931	204924104	GeneC|Exon_7	0	+	107	197
chr1	204923931	204924104	GeneC|Exon_7	0	+	108	194
chr1	204923931	204924104	GeneC|Exon_7	0	+	109	194
chr1	204923931	204924104	GeneC|Exon_7	0	+	110	193
chr1	204923931	204924104	GeneC|Exon_7	0	+	111	191
chr1	204923931	204924104	GeneC|Exon_7	0	+	112	190
chr1	204923931	204924104	GeneC|Exon_7	0	+	113	186
chr1	204923931	204924104	GeneC|Exon_7	0	+	114	184
chr1	204923931	204924104	GeneC|Exon_7	0	+	115	184
chr1	204923931	204924104	GeneC|Exon_7	0	+	116	184
chr1	204923931	204924104	GeneC|Exon_7	0	+	117	185
chr1	204923931	204924104	GeneC|Exon_7	0	+	118	185
chr1	204923931	204924104	GeneC|Exon_7	0	+	119	182
chr1	204923931	204924104	GeneC|Exon_7	0	+	120	181
chr1	204923931	204924104	GeneC|Exon_7	0	+	121	182
chr1	204923931	204924104	GeneC|Exon_7	0	+	122	184
chr1	204923931	204924104	GeneC|Exon_7	0	+	123	182
chr1	204923931	204924104	GeneC|Exon_7	0	+	124	180
chr1	204923931	204924104	GeneC|Exon_7	0	+	125	179
chr1	204923931	204924104	GeneC|Exon_7	0	+	126	178
chr1	204923931	204924104	GeneC|Exon_7	0	+	127	176
chr1	204923931	204924104	GeneC|Exon_7	0	+	128	173
chr1	204923931	204924104	GeneC|Exon_7	0	+	129	175
chr1	204923931	204924104	GeneC|Exon_7	0	+	130	175
chr1	204923931	204924104	GeneC|Exon_7	0	+	131	170
chr1	204923931	204924104	GeneC|Exon_7	0	+	132	172
chr1	204923931	204924104	GeneC|Exon_7	0	+	133	173
chr1	204923931	204924104	GeneC|Exon_7	0	+	134	172
chr1	204923931	204924104	GeneC|Exon_7	0	+	135	170
chr1	204923931	204924104	GeneC|Exon_7	0	+	136	170
chr1	204923931	204924104	GeneC|Exon_7	0	+	137	167
chr1	204923931	204924104	GeneC|Exon_7	0	+	138	164
chr1	204923931	204924104	GeneC|Exon_7	0	+	139	163
chr1	204923931	204924104	GeneC|Exon_7	0	+	140	162
chr1	204923931	204924104	GeneC|Exon_7	0	+	141	160
chr1	204923931	204924104	GeneC|Exon_7	0	+	142	156
chr1	204923931	204924104	GeneC|Exon_7	0	+	143	155
chr1	204923931	204924104	GeneC|Exon_7	0	+	144	154
chr1	204923931	204924104	GeneC|Exon_7	0	+	145	153
chr1	204923931	204924104	GeneC|Exon_7	0	+	146	149
chr1	204923931	204924104	GeneC|Exon_7	0	+	147	146
chr1	204923931	204924104	GeneC|Exon_7	0	+	148	143
chr1	204923931	204924104	GeneC|Exon_7	0	+	149	143
chr1	204923931	204924104	GeneC|Exon_7	0	+	150	143
chr1	204923931	204924104	GeneC|Exon_7	0	+	151	143
chr1	204923931	204924104	GeneC|Exon_7	0	+	152	140
chr1	204923931	204924104	GeneC|Exon_7	0	+	153	138
chr1	204923931	204924104	GeneC|Exon_7	0	+	154	138
chr1	204923931	204924104	GeneC|Exon_7	0	+	155	138
chr1	204923931	204924104	GeneC|Exon_7	0	+	156	136
chr1	204923931	204924104	GeneC|Exon_7	0	+	157	137
chr1	204923931	204924104	GeneC|Exon_7	0	+	158	142
chr1	204923931	204924104	GeneC|Exon_7	0	+	159	143
chr1	204923931	204924104	GeneC|Exon_7	0	+	160	142
chr1	204923931	204924104	GeneC|Exon_7	0	+	161	141
chr1	204923931	204924104	GeneC|Exon_7	0	+	162	138
chr1	204923931	204924104	GeneC|Exon_7	0	+	163	134
chr1	204923931	204924104	GeneC|Exon_7	0	+	164	132
chr1	204923931	204924104	GeneC|Exon_7	0	+	165	130
chr1	204923931	204924104	GeneC|Exon_7	0	+	166	127
chr1	204923931	204924104	GeneC|Exon_7	0	+	167	125
chr1	204923931	204924104	GeneC|Exon_7	0	+	168	122
chr1	204923931	204924104	GeneC|Exon_7	0	+	169	123
chr1	204923931	204924104	GeneC|Exon_7	0	+	170	126
chr1	204923931	204924104	GeneC|Exon_7	0	+	171	125
chr1	204923931	204924104	GeneC|Exon_7	0	+	172	125
chr1	204923931	204924104	GeneC|Exon_7	0	+	173	123
chr1	204926758	204926979	GeneC|Exon_8	0	+	1	167
chr1	204926758	204926979	GeneC|Exon_8	0	+	2	167
chr1	204926758	204926979	GeneC|Exon_8	0	+	3	166
chr1	204926758	204926979	GeneC|Exon_8	0	+	4	166
chr1	204926758	204926979	GeneC|Exon_8	0	+	5	168
chr1	204926758	204926979	GeneC|Exon_8	0	+	6	174
chr1	204926758	204926979	GeneC|Exon_8	0	+	7	174
chr1	204926758	204926979	GeneC|Exon_8	0	+	8	175
chr1	204926758	204926979	GeneC|Exon_8	0	+	9	176
chr1	204926758	204926979	GeneC|Exon_8	0	+	10	178
chr1	204926758	204926979	GeneC|Exon_8	0	+	11	180
chr1	204926758	204926979	GeneC|Exon_8	0	+	12	181
chr1	204926758	204926979	GeneC|Exon_8	0	+	13	182
chr1	204926758	204926979	GeneC|Exon_8	0	+	14	183
chr1	204926758	204926979	GeneC|Exon_8	0	+	15	183
chr1	204926758	204926979	GeneC|Exon_8	0	+	16	185
chr1	204926758	204926979	GeneC|Exon_8	0	+	17	184
chr1	204926758	204926979	GeneC|Exon_8	0	+	18	183
chr1	204926758	204926979	GeneC|Exon_8	0	+	19	185
chr1	204926758	204926979	GeneC|Exon_8	0	+	20	184
chr1	204926758	204926979	GeneC|Exon_8	0	+	21	181
chr1	204926758	204926979	GeneC|Exon_8	0	+	22	179
chr1	204926758	204926979	GeneC|Exon_8	0	+	23	177
chr1	204926758	204926979	GeneC|Exon_8	0	+	24	178
chr1	204926758	204926979	GeneC|Exon_8	0	+	25	182
chr1	204926758	204926979	GeneC|Exon_8	0	+	26	186
chr1	204926758	204926979	GeneC|Exon_8	0	+	27	184
chr1	204926758	204926979	GeneC|Exon_8	0	+	28	185
chr1	204926758	204926979	GeneC|Exon_8	0	+	29	186
chr1	204926758	204926979	GeneC|Exon_8	0	+	30	186
chr1	204926758	204926979	GeneC|Exon_8	0	+	31	187
chr1	204926758	204926979	GeneC|Exon_8	0	+	32	185
chr1	204926758	204926979	GeneC|Exon_8	0	+	33	183
chr1	204926758	204926979	GeneC|Exon_8	0	+	34	183
chr1	204926758	204926979	GeneC|Exon_8	0	+	35	184
chr1	204926758	204926979	GeneC|Exon_8	0	+	36	186
chr1	204926758	204926979	GeneC|Exon_8	0	+	37	186
chr1	204926758	204926979	GeneC|Exon_8	0	+	38	188
chr1	204926758	204926979	GeneC|Exon_8	0	+	39	190
chr1	204926758	204926979	GeneC|Exon_8	0	+	40	188
chr1	204926758	204926979	GeneC|Exon_8	0	+	41	187
chr1	204926758	204926979	GeneC|Exon_8	0	+	42	189
chr1	204926758	204926979	GeneC|Exon_8	0	+	43	189
chr1	204926758	204926979	GeneC|Exon_8	0	+	44	189
chr1	204926758	204926979	GeneC|Exon_8	0	+	45	191
chr1	204926758	204926979	GeneC|Exon_8	0	+	46	192
chr1	204926758	204926979	GeneC|Exon_8	0	+	47	195
chr1	204926758	204926979	GeneC|Exon_8	0	+	48	195
chr1	204926758	204926979	GeneC|Exon_8	0	+	49	196
chr1	204926758	204926979	GeneC|Exon_8	0	+	50	199
chr1	204926758	204926979	GeneC|Exon_8	0	+	51	199
chr1	204926758	204926979	GeneC|Exon_8	0	+	52	201
chr1	204926758	204926979	GeneC|Exon_8	0	+	53	198
chr1	204926758	204926979	GeneC|Exon_8	0	+	54	198
chr1	204926758	204926979	GeneC|Exon_8	0	+	55	197
chr1	204926758	204926979	GeneC|Exon_8	0	+	56	197
chr1	204926758	204926979	GeneC|Exon_8	0	+	57	197
chr1	204926758	204926979	GeneC|Exon_8	0	+	58	197
chr1	204926758	204926979	GeneC|Exon_8	0	+	59	197
chr1	204926758	204926979	GeneC|Exon_8	0	+	60	199
chr1	204926758	204926979	GeneC|Exon_8	0	+	61	198
chr1	204926758	204926979	GeneC|Exon_8	0	+	62	199
chr1	204926758	204926979	GeneC|Exon_8	0	+	63	198
chr1	204926758	204926979	GeneC|Exon_8	0	+	64	198
chr1	204926758	204926979	GeneC|Exon_8	0	+	65	200
chr1	204926758	204926979	GeneC|Exon_8	0	+	66	202
chr1	204926758	204926979	GeneC|Exon_8	0	+	67	203
chr1	204926758	204926979	GeneC|Exon_8	0	+	68	208
chr1	204926758	204926979	GeneC|Exon_8	0	+	69	211
chr1	204926758	204926979	GeneC|Exon_8	0	+	70	210
chr1	204926758	204926979	GeneC|Exon_8	0	+	71	209
chr1	204926758	204926979	GeneC|Exon_8	0	+	72	210
chr1	204926758	204926979	GeneC|Exon_8	0	+	73	211
chr1	204926758	204926979	GeneC|Exon_8	0	+	74	211
chr1	204926758	204926979	GeneC|Exon_8	0	+	75	213
chr1	204926758	204926979	GeneC|Exon_8	0	+	76	217
chr1	204926758	204926979	GeneC|Exon_8	0	+	77	217
chr1	204926758	204926979	GeneC|Exon_8	0	+	78	215
chr1	204926758	204926979	GeneC|Exon_8	0	+	79	213
chr1	204926758	204926979	GeneC|Exon_8	0	+	80	212
chr1	204926758	204926979	GeneC|Exon_8	0	+	81	211
chr1	204926758	204926979	GeneC|Exon_8	0	+	82	213
chr1	204926758	204926979	GeneC|Exon_8	0	+	83	216
chr1	204926758	204926979	GeneC|Exon_8	0	+	84	218
chr1	204926758	204926979	GeneC|Exon_8	0	+	85	219
chr1	204926758	204926979	GeneC|Exon_8	0	+	86	218
chr1	204926758	204926979	GeneC|Exon_8	0	+	87	216
chr1	204926758	204926979	GeneC|Exon_8	0	+	88	223
chr1	204926758	204926979	GeneC|Exon_8	0	+	89	227
chr1	204926758	204926979	GeneC|Exon_8	0	+	90	226
chr1	204926758	204926979	GeneC|Exon_8	0	+	91	224
chr1	204926758	204926979	GeneC|Exon_8	0	+	92	225
chr1	204926758	204926979	GeneC|Exon_8	0	+	93	225
chr1	204926758	204926979	GeneC|Exon_8	0	+	94	226
chr1	204926758	204926979	GeneC|Exon_8	0	+	95	228
chr1	204926758	204926979	GeneC|Exon_8	0	+	96	229
chr1	204926758	204926979	GeneC|Exon_8	0	+	97	229
chr1	204926758	204926979	GeneC|Exon_8	0	+	98	230
chr1	204926758	204926979	GeneC|Exon_8	0	+	99	230
chr1	204926758	204926979	GeneC|Exon_8	0	+	100	232
chr1	204926758	204926979	GeneC|Exon_8	0	+	101	233
chr1	204926758	204926979	GeneC|Exon_8	0	+	102	232
chr1	204926758	204926979	GeneC|Exon_8	0	+	103	232
chr1	204926758	204926979	GeneC|Exon_8	0	+	104	232
chr1	204926758	204926979	GeneC|Exon_8	0	+	105	236
chr1	204926758	204926979	GeneC|Exon_8	0	+	106	233
chr1	204926758	204926979	GeneC|Exon_8	0	+	107	234
chr1	204926758	204926979	GeneC|Exon_8	0	+	108	237
chr1	204926758	204926979	GeneC|Exon_8	0	+	109	234
chr1	204926758	204926979	GeneC|Exon_8	0	+	110	237
chr1	204926758	204926979	GeneC|Exon_8	0	+	111	237
chr1	204926758	204926979	GeneC|Exon_8	0	+	112	238
chr1	204926758	204926979	GeneC|Exon_8	0	+	113	238
chr1	204926758	204926979	GeneC|Exon_8	0	+	114	238
chr1	204926758	204926979	GeneC|Exon_8	0	+	115	239
chr1	204926758	204926979	GeneC|Exon_8	0	+	116	241
chr1	204926758	204926979	GeneC|Exon_8	0	+	117	241
chr1	204926758	204926979	GeneC|Exon_8	0	+	118	238
chr1	204926758	204926979	GeneC|Exon_8	0	+	119	239
chr1	204926758	204926979	GeneC|Exon_8	0	+	120	239
chr1	204926758	204926979	GeneC|Exon_8	0	+	121	240
chr1	204926758	204926979	GeneC|Exon_8	0	+	122	240
chr1	204926758	204926979	GeneC|Exon_8	0	+	123	240
chr1	204926758	204926979	GeneC|Exon_8	0	+	124	240
chr1	204926758	204926979	GeneC|Exon_8	0	+	125	240
chr1	204926758	204926979	GeneC|Exon_8	0	+	126	240
chr1	204926758	204926979	GeneC|Exon_8	0	+	127	241
chr1	204926758	204926979	GeneC|Exon_8	0	+	128	240
chr1	204926758	204926979	GeneC|Exon_8	0	+	129	243
chr1	204926758	204926979	GeneC|Exon_8	0	+	130	247
chr1	204926758	204926979	GeneC|Exon_8	0	+	131	248
chr1	204926758	204926979	GeneC|Exon_8	0	+	132	247
chr1	204926758	204926979	GeneC|Exon_8	0	+	133	249
chr1	204926758	204926979	GeneC|Exon_8	0	+	134	250
chr1	204926758	204926979	GeneC|Exon_8	0	+	135	249
chr1	204926758	204926979	GeneC|Exon_8	0	+	136	250
chr1	204926758	204926979	GeneC|Exon_8	0	+	137	248
chr1	204926758	204926979	GeneC|Exon_8	0	+	138	249
chr1	204926758	204926979	GeneC|Exon_8	0	+	139	256
chr1	204926758	204926979	GeneC|Exon_8	0	+	140	257
chr1	204926758	204926979	GeneC|Exon_8	0	+	141	257
chr1	204926758	204926979	GeneC|Exon_8	0	+	142	257
chr1	204926758	204926979	GeneC|Exon_8	0	+	143	262
chr1	204926758	204926979	GeneC|Exon_8	0	+	144	262
chr1	204926758	204926979	GeneC|Exon_8	0	+	145	262
chr1	204926758	204926979	GeneC|Exon_8	0	+	146	259
chr1	204926758	204926979	GeneC|Exon_8	0	+	147	258
chr1	204926758	204926979	GeneC|Exon_8	0	+	148	256
chr1	204926758	204926979	GeneC|Exon_8	0	+	149	257
chr1	204926758	204926979	GeneC|Exon_8	0	+	150	256
chr1	204926758	204926979	GeneC|Exon_8	0	+	151	258
chr1	204926758	204926979	GeneC|Exon_8	0	+	152	255
chr1	204926758	204926979	GeneC|Exon_8	0	+	153	255
chr1	204926758	204926979	GeneC|Exon_8	0	+	154	255
chr1	204926758	204926979	GeneC|Exon_8	0	+	155	254
chr1	204926758	204926979	GeneC|Exon_8	0	+	156	256
chr1	204926758	204926979	GeneC|Exon_8	0	+	157	254
chr1	204926758	204926979	GeneC|Exon_8	0	+	158	254
chr1	204926758	204926979	GeneC|Exon_8	0	+	159	254
chr1	204926758	204926979	GeneC|Exon_8	0	+	160	256
chr1	204926758	204926979	GeneC|Exon_8	0	+	161	255
chr1	204926758	204926979	GeneC|Exon_8	0	+	162	252
chr1	204926758	204926979	GeneC|Exon_8	0	+	163	253
chr1	204926758	204926979	GeneC|Exon_8	0	+	164	257
chr1	204926758	204926979	GeneC|Exon_8	0	+	165	257
chr1	204926758	204926979	GeneC|Exon_8	0	+	166	261
chr1	204926758	204926979	GeneC|Exon_8	0	+	167	261
chr1	204926758	204926979	GeneC|Exon_8	0	+	168	262
chr1	204926758	204926979	GeneC|Exon_8	0	+	169	261
chr1	204926758	204926979	GeneC|Exon_8	0	+	170	259
chr1	204926758	204926979	GeneC|Exon_8	0	+	171	259
chr1	204926758	204926979	GeneC|Exon_8	0	+	172	260
chr1	204926758	204926979	GeneC|Exon_8	0	+	173	262
chr1	204926758	204926979	GeneC|Exon_8	0	+	174	259
chr1	204926758	204926979	GeneC|Exon_8	0	+	175	259
chr1	204926758	204926979	GeneC|Exon_8	0	+	176	258
chr1	204926758	204926979	GeneC|Exon_8	0	+	177	260
chr1	204926758	204926979	GeneC|Exon_8	0	+	178	261
chr1	204926758	204926979	GeneC|Exon_8	0	+	179	264
chr1	204926758	204926979	GeneC|Exon_8	0	+	180	262
chr1	204926758	204926979	GeneC|Exon_8	0	+	181	263
chr1	204926758	204926979	GeneC|Exon_8	0	+	182	260
chr1	204926758	204926979	GeneC|Exon_8	0	+	183	258
chr1	204926758	204926979	GeneC|Exon_8	0	+	184	261
chr1	204926758	204926979	GeneC|Exon_8	0	+	185	262
chr1	204926758	204926979	GeneC|Exon_8	0	+	186	259
chr1	204926758	204926979	GeneC|Exon_8	0	+	187	261
chr1	204926758	204926979	GeneC|Exon_8	0	+	188	261
chr1	204926758	204926979	GeneC|Exon_8	0	+	189	260
chr1	204926758	204926979	GeneC|Exon_8	0	+	190	261
chr1	204926758	204926979	GeneC|Exon_8	0	+	191	263
chr1	204926758	204926979	GeneC|Exon_8	0	+	192	260
chr1	204926758	204926979	GeneC|Exon_8	0	+	193	256
chr1	204926758	204926979	GeneC|Exon_8	0	+	194	255
chr1	204926758	204926979	GeneC|Exon_8	0	+	195	257
chr1	204926758	204926979	GeneC|Exon_8	0	+	196	256
chr1	204926758	204926979	GeneC|Exon_8	0	+	197	255
chr1	204926758	204926979	GeneC|Exon_8	0	+	198	253
chr1	204926758	204926979	GeneC|Exon_8	0	+	199	252
chr1	204926758	204926979	GeneC|Exon_8	0	+	200	251
chr1	204926758	204926979	GeneC|Exon_8	0	+	201	251
chr1	204926758	204926979	GeneC|Exon_8	0	+	202	252
chr1	204926758	204926979	GeneC|Exon_8	0	+	203	254
chr1	204926758	204926979	GeneC|Exon_8	0	+	204	252
chr1	204926758	204926979	GeneC|Exon_8	0	+	205	251
chr1	204926758	204926979	GeneC|Exon_8	0	+	206	250
chr1	204926758	204926979	GeneC|Exon_8	0	+	207	251
chr1	204926758	204926979	GeneC|Exon_8	0	+	208	251
chr1	204926758	204926979	GeneC|Exon_8	0	+	209	250
chr1	204926758	204926979	GeneC|Exon_8	0	+	210	250
chr1	204926758	204926979	GeneC|Exon_8	0	+	211	249
chr1	204926758	204926979	GeneC|Exon_8	0	+	212	248
chr1	204926758	204926979	GeneC|Exon_8	0	+	213	247
chr1	204926758	204926979	GeneC|Exon_8	0	+	214	249
chr1	204926758	204926979	GeneC|Exon_8	0	+	215	249
chr1	204926758	204926979	GeneC|Exon_8	0	+	216	242
chr1	204926758	204926979	GeneC|Exon_8	0	+	217	239
chr1	204926758	204926979	GeneC|Exon_8	0	+	218	238
chr1	204926758	204926979	GeneC|Exon_8	0	+	219	237
chr1	204926758	204926979	GeneC|Exon_8	0	+	220	235
chr1	204926758	204926979	GeneC|Exon_8	0	+	221	232
chr1	204931210	204931311	GeneC|Exon_9	0	+	1	235
chr1	204931210	204931311	GeneC|Exon_9	0	+	2	235
chr1	204931210	204931311	GeneC|Exon_9	0	+	3	235
chr1	204931210	204931311	GeneC|Exon_9	0	+	4	239
chr1	204931210	204931311	GeneC|Exon_9	0	+	5	241
chr1	204931210	204931311	GeneC|Exon_9	0	+	6	241
chr1	204931210	204931311	GeneC|Exon_9	0	+	7	247
chr1	204931210	204931311	GeneC|Exon_9	0	+	8	246
chr1	204931210	204931311	GeneC|Exon_9	0	+	9	245
chr1	204931210	204931311	GeneC|Exon_9	0	+	10	246
chr1	204931210	204931311	GeneC|Exon_9	0	+	11	247
chr1	204931210	204931311	GeneC|Exon_9	0	+	12	246
chr1	204931210	204931311	GeneC|Exon_9	0	+	13	248
chr1	204931210	204931311	GeneC|Exon_9	0	+	14	244
chr1	204931210	204931311	GeneC|Exon_9	0	+	15	243
chr1	204931210	204931311	GeneC|Exon_9	0	+	16	241
chr1	204931210	204931311	GeneC|Exon_9	0	+	17	243
chr1	204931210	204931311	GeneC|Exon_9	0	+	18	241
chr1	204931210	204931311	GeneC|Exon_9	0	+	19	240
chr1	204931210	204931311	GeneC|Exon_9	0	+	20	240
chr1	204931210	204931311	GeneC|Exon_9	0	+	21	239
chr1	204931210	204931311	GeneC|Exon_9	0	+	22	237
chr1	204931210	204931311	GeneC|Exon_9	0	+	23	236
chr1	204931210	204931311	GeneC|Exon_9	0	+	24	237
chr1	204931210	204931311	GeneC|Exon_9	0	+	25	236
chr1	204931210	204931311	GeneC|Exon_9	0	+	26	235
chr1	204931210	204931311	GeneC|Exon_9	0	+	27	233
chr1	204931210	204931311	GeneC|Exon_9	0	+	28	234
chr1	204931210	204931311	GeneC|Exon_9	0	+	29	235
chr1	204931210	204931311	GeneC|Exon_9	0	+	30	237
chr1	204931210	204931311	GeneC|Exon_9	0	+	31	237
chr1	204931210	204931311	GeneC|Exon_9	0	+	32	236
chr1	204931210	204931311	GeneC|Exon_9	0	+	33	239
chr1	204931210	204931311	GeneC|Exon_9	0	+	34	239
chr1	204931210	204931311	GeneC|Exon_9	0	+	35	240
chr1	204931210	204931311	GeneC|Exon_9	0	+	36	239
chr1	204931210	204931311	GeneC|Exon_9	0	+	37	236
chr1	204931210	204931311	GeneC|Exon_9	0	+	38	236
chr1	204931210	204931311	GeneC|Exon_9	0	+	39	234
chr1	204931210	204931311	GeneC|Exon_9	0	+	40	234
chr1	204931210	204931311	GeneC|Exon_9	0	+	41	233
chr1	204931210	204931311	GeneC|Exon_9	0	+	42	234
chr1	204931210	204931311	GeneC|Exon_9	0	+	43	233
chr1	204931210	204931311	GeneC|Exon_9	0	+	44	229
chr1	204931210	204931311	GeneC|Exon_9	0	+	45	226
chr1	204931210	204931311	GeneC|Exon_9	0	+	46	227
chr1	204931210	204931311	GeneC|Exon_9	0	+	47	227
chr1	204931210	204931311	GeneC|Exon_9	0	+	48	228
chr1	204931210	204931311	GeneC|Exon_9	0	+	49	230
chr1	204931210	204931311	GeneC|Exon_9	0	+	50	228
chr1	204931210	204931311	GeneC|Exon_9	0	+	51	229
chr1	204931210	204931311	GeneC|Exon_9	0	+	52	230
chr1	204931210	204931311	GeneC|Exon_9	0	+	53	229
chr1	204931210	204931311	GeneC|Exon_9	0	+	54	228
chr1	204931210	204931311	GeneC|Exon_9	0	+	55	226
chr1	204931210	204931311	GeneC|Exon_9	0	+	56	227
chr1	204931210	204931311	GeneC|Exon_9	0	+	57	225
chr1	204931210	204931311	GeneC|Exon_9	0	+	58	224
chr1	204931210	204931311	GeneC|Exon_9	0	+	59	222
chr1	204931210	204931311	GeneC|Exon_9	0	+	60	221
chr1	204931210	204931311	GeneC|Exon_9	0	+	61	220
chr1	204931210	204931311	GeneC|Exon_9	0	+	62	221
chr1	204931210	204931311	GeneC|Exon_9	0	+	63	223
chr1	204931210	204931311	GeneC|Exon_9	0	+	64	222
chr1	204931210	204931311	GeneC|Exon_9	0	+	65	222
chr1	204931210	204931311	GeneC|Exon_9	0	+	66	223
chr1	204931210	204931311	GeneC|Exon_9	0	+	67	222
chr1	204931210	204931311	GeneC|Exon_9	0	+	68	218
chr1	204931210	204931311	GeneC|Exon_9	0	+	69	218
chr1	204931210	204931311	GeneC|Exon_9	0	+	70	219
chr1	204931210	204931311	GeneC|Exon_9	0	+	71	217
chr1	204931210	204931311	GeneC|Exon_9	0	+	72	217
chr1	204931210	204931311	GeneC|Exon_9	0	+	73	217
chr1	204931210	204931311	GeneC|Exon_9	0	+	74	217
chr1	204931210	204931311	GeneC|Exon_9	0	+	75	216
chr1	204931210	204931311	GeneC|Exon_9	0	+	76	216
chr1	204931210	204931311	GeneC|Exon_9	0	+	77	213
chr1	204931210	204931311	GeneC|Exon_9	0	+	78	214
chr1	204931210	204931311	GeneC|Exon_9	0	+	79	212
chr1	204931210	204931311	GeneC|Exon_9	0	+	80	212
chr1	204931210	204931311	GeneC|Exon_9	0	+	81	212
chr1	204931210	204931311	GeneC|Exon_9	0	+	82	208
chr1	204931210	204931311	GeneC|Exon_9	0	+	83	207
chr1	204931210	204931311	GeneC|Exon_9	0	+	84	207
chr1	204931210	204931311	GeneC|Exon_9	0	+	85	207
chr1	204931210	204931311	GeneC|Exon_9	0	+	86	205
chr1	204931210	204931311	GeneC|Exon_9	0	+	87	203
chr1	204931210	204931311	GeneC|Exon_9	0	+	88	202
chr1	204931210	204931311	GeneC|Exon_9	0	+	89	199
chr1	204931210	204931311	GeneC|Exon_9	0	+	90	195
chr1	204931210	204931311	GeneC|Exon_9	0	+	91	195
chr1	204931210	204931311	GeneC|Exon_9	0	+	92	193
chr1	204931210	204931311	GeneC|Exon_9	0	+	93	191
chr1	204931210	204931311	GeneC|Exon_9	0	+	94	191
chr1	204931210	204931311	GeneC|Exon_9	0	+	95	189
chr1	204931210	204931311	GeneC|Exon_9	0	+	96	188
chr1	204931210	204931311	GeneC|Exon_9	0	+	97	187
chr1	204931210	204931311	GeneC|Exon_9	0	+	98	184
chr1	204931210	204931311	GeneC|Exon_9	0	+	99	182
chr1	204931210	204931311	GeneC|Exon_9	0	+	100	180
chr1	204931210	204931311	GeneC|Exon_9	0	+	101	178
chr1	204937351	204937513	GeneC|Exon_10	0	+	1	160
chr1	204937351	204937513	GeneC|Exon_10	0	+	2	160
chr1	204937351	204937513	GeneC|Exon_10	0	+	3	163
chr1	204937351	204937513	GeneC|Exon_10	0	+	4	165
chr1	204937351	204937513	GeneC|Exon_10	0	+	5	166
chr1	204937351	204937513	GeneC|Exon_10	0	+	6	166
chr1	204937351	204937513	GeneC|Exon_10	0	+	7	167
chr1	204937351	204937513	GeneC|Exon_10	0	+	8	167
chr1	204937351	204937513	GeneC|Exon_10	0	+	9	166
chr1	204937351	204937513	GeneC|Exon_10	0	+	10	169
chr1	204937351	204937513	GeneC|Exon_10	0	+	11	168
chr1	204937351	204937513	GeneC|Exon_10	0	+	12	169
chr1	204937351	204937513	GeneC|Exon_10	0	+	13	169
chr1	204937351	204937513	GeneC|Exon_10	0	+	14	169
chr1	204937351	204937513	GeneC|Exon_10	0	+	15	170
chr1	204937351	204937513	GeneC|Exon_10	0	+	16	171
chr1	204937351	204937513	GeneC|Exon_10	0	+	17	172
chr1	204937351	204937513	GeneC|Exon_10	0	+	18	172
chr1	204937351	204937513	GeneC|Exon_10	0	+	19	171
chr1	204937351	204937513	GeneC|Exon_10	0	+	20	171
chr1	204937351	204937513	GeneC|Exon_10	0	+	21	172
chr1	204937351	204937513	GeneC|Exon_10	0	+	22	176
chr1	204937351	204937513	GeneC|Exon_10	0	+	23	178
chr1	204937351	204937513	GeneC|Exon_10	0	+	24	178
chr1	204937351	204937513	GeneC|Exon_10	0	+	25	175
chr1	204937351	204937513	GeneC|Exon_10	0	+	26	175
chr1	204937351	204937513	GeneC|Exon_10	0	+	27	177
chr1	204937351	204937513	GeneC|Exon_10	0	+	28	176
chr1	204937351	204937513	GeneC|Exon_10	0	+	29	176
chr1	204937351	204937513	GeneC|Exon_10	0	+	30	173
chr1	204937351	204937513	GeneC|Exon_10	0	+	31	178
chr1	204937351	204937513	GeneC|Exon_10	0	+	32	178
chr1	204937351	204937513	GeneC|Exon_10	0	+	33	175
chr1	204937351	204937513	GeneC|Exon_10	0	+	34	175
chr1	204937351	204937513	GeneC|Exon_10	0	+	35	176
chr1	204937351	204937513	GeneC|Exon_10	0	+	36	176
chr1	204937351	204937513	GeneC|Exon_10	0	+	37	176
chr1	204937351	204937513	GeneC|Exon_10	0	+	38	176
chr1	204937351	204937513	GeneC|Exon_10	0	+	39	178
chr1	204937351	204937513	GeneC|Exon_10	0	+	40	177
chr1	204937351	204937513	GeneC|Exon_10	0	+	41	177
chr1	204937351	204937513	GeneC|Exon_10	0	+	42	177
chr1	204937351	204937513	GeneC|Exon_10	0	+	43	177
chr1	204937351	204937513	GeneC|Exon_10	0	+	44	176
chr1	204937351	204937513	GeneC|Exon_10	0	+	45	175
chr1	204937351	204937513	GeneC|Exon_10	0	+	46	175
chr1	204937351	204937513	GeneC|Exon_10	0	+	47	178
chr1	204937351	204937513	GeneC|Exon_10	0	+	48	179
chr1	204937351	204937513	GeneC|Exon_10	0	+	49	183
chr1	204937351	204937513	GeneC|Exon_10	0	+	50	182
chr1	204937351	204937513	GeneC|Exon_10	0	+	51	183
chr1	204937351	204937513	GeneC|Exon_10	0	+	52	182
chr1	204937351	204937513	GeneC|Exon_10	0	+	53	184
chr1	204937351	204937513	GeneC|Exon_10	0	+	54	185
chr1	204937351	204937513	GeneC|Exon_10	0	+	55	187
chr1	204937351	204937513	GeneC|Exon_10	0	+	56	186
chr1	204937351	204937513	GeneC|Exon_10	0	+	57	185
chr1	204937351	204937513	GeneC|Exon_10	0	+	58	186
chr1	204937351	204937513	GeneC|Exon_10	0	+	59	188
chr1	204937351	204937513	GeneC|Exon_10	0	+	60	188
chr1	204937351	204937513	GeneC|Exon_10	0	+	61	188
chr1	204937351	204937513	GeneC|Exon_10	0	+	62	190
chr1	204937351	204937513	GeneC|Exon_10	0	+	63	190
chr1	204937351	204937513	GeneC|Exon_10	0	+	64	192
chr1	204937351	204937513	GeneC|Exon_10	0	+	65	194
chr1	204937351	204937513	GeneC|Exon_10	0	+	66	193
chr1	204937351	204937513	GeneC|Exon_10	0	+	67	191
chr1	204937351	204937513	GeneC|Exon_10	0	+	68	191
chr1	204937351	204937513	GeneC|Exon_10	0	+	69	190
chr1	204937351	204937513	GeneC|Exon_10	0	+	70	193
chr1	204937351	204937513	GeneC|Exon_10	0	+	71	192
chr1	204937351	204937513	GeneC|Exon_10	0	+	72	191
chr1	204937351	204937513	GeneC|Exon_10	0	+	73	190
chr1	204937351	204937513	GeneC|Exon_10	0	+	74	189
chr1	204937351	204937513	GeneC|Exon_10	0	+	75	192
chr1	204937351	204937513	GeneC|Exon_10	0	+	76	188
chr1	204937351	204937513	GeneC|Exon_10	0	+	77	188
chr1	204937351	204937513	GeneC|Exon_10	0	+	78	188
chr1	204937351	204937513	GeneC|Exon_10	0	+	79	186
chr1	204937351	204937513	GeneC|Exon_10	0	+	80	188
chr1	204937351	204937513	GeneC|Exon_10	0	+	81	189
chr1	204937351	204937513	GeneC|Exon_10	0	+	82	189
chr1	204937351	204937513	GeneC|Exon_10	0	+	83	186
chr1	204937351	204937513	GeneC|Exon_10	0	+	84	187
chr1	204937351	204937513	GeneC|Exon_10	0	+	85	185
chr1	204937351	204937513	GeneC|Exon_10	0	+	86	185
chr1	204937351	204937513	GeneC|Exon_10	0	+	87	181
chr1	204937351	204937513	GeneC|Exon_10	0	+	88	179
chr1	204937351	204937513	GeneC|Exon_10	0	+	89	179
chr1	204937351	204937513	GeneC|Exon_10	0	+	90	179
chr1	204937351	204937513	GeneC|Exon_10	0	+	91	178
chr1	204937351	204937513	GeneC|Exon_10	0	+	92	177
chr1	204937351	204937513	GeneC|Exon_10	0	+	93	179
chr1	204937351	204937513	GeneC|Exon_10	0	+	94	178
chr1	204937351	204937513	GeneC|Exon_10	0	+	95	174
chr1	204937351	204937513	GeneC|Exon_10	0	+	96	174
chr1	204937351	204937513	GeneC|Exon_10	0	+	97	174
chr1	204937351	204937513	GeneC|Exon_10	0	+	98	176
chr1	204937351	204937513	GeneC|Exon_10	0	+	99	177
chr1	204937351	204937513	GeneC|Exon_10	0	+	100	179
chr1	204937351	204937513	GeneC|Exon_10	0	+	101	176
chr1	204937351	204937513	GeneC|Exon_10	0	+	102	176
chr1	204937351	204937513	GeneC|Exon_10	0	+	103	175
chr1	204937351	204937513	GeneC|Exon_10	0	+	104	176
chr1	204937351	204937513	GeneC|Exon_10	0	+	105	175
chr1	204937351	204937513	GeneC|Exon_10	0	+	106	178
chr1	204937351	204937513	GeneC|Exon_10	0	+	107	181
chr1	204937351	204937513	GeneC|Exon_10	0	+	108	184
chr1	204937351	204937513	GeneC|Exon_10	0	+	109	185
chr1	204937351	204937513	GeneC|Exon_10	0	+	110	185
chr1	204937351	204937513	GeneC|Exon_10	0	+	111	184
chr1	204937351	204937513	GeneC|Exon_10	0	+	112	183
chr1	204937351	204937513	GeneC|Exon_10	0	+	113	183
chr1	204937351	204937513	GeneC|Exon_10	0	+	114	188
chr1	204937351	204937513	GeneC|Exon_10	0	+	115	187
chr1	204937351	204937513	GeneC|Exon_10	0	+	116	187
chr1	204937351	204937513	GeneC|Exon_10	0	+	117	187
chr1	204937351	204937513	GeneC|Exon_10	0	+	118	185
chr1	204937351	204937513	GeneC|Exon_10	0	+	119	185
chr1	204937351	204937513	GeneC|Exon_10	0	+	120	186
chr1	204937351	204937513	GeneC|Exon_10	0	+	121	187
chr1	204937351	204937513	GeneC|Exon_10	0	+	122	190
chr1	204937351	204937513	GeneC|Exon_10	0	+	123	190
chr1	204937351	204937513	GeneC|Exon_10	0	+	124	190
chr1	204937351	204937513	GeneC|Exon_10	0	+	125	189
chr1	204937351	204937513	GeneC|Exon_10	0	+	126	190
chr1	204937351	204937513	GeneC|Exon_10	0	+	127	186
chr1	204937351	204937513	GeneC|Exon_10	0	+	128	187
chr1	204937351	204937513	GeneC|Exon_10	0	+	129	186
chr1	204937351	204937513	GeneC|Exon_10	0	+	130	186
chr1	204937351	204937513	GeneC|Exon_10	0	+	131	184
chr1	204937351	204937513	GeneC|Exon_10	0	+	132	184
chr1	204937351	204937513	GeneC|Exon_10	0	+	133	183
chr1	204937351	204937513	GeneC|Exon_10	0	+	134	183
chr1	204937351	204937513	GeneC|Exon_10	0	+	135	183
chr1	204937351	204937513	GeneC|Exon_10	0	+	136	181
chr1	204937351	204937513	GeneC|Exon_10	0	+	137	179
chr1	204937351	204937513	GeneC|Exon_10	0	+	138	179
chr1	204937351	204937513	GeneC|Exon_10	0	+	139	179
chr1	204937351	204937513	GeneC|Exon_10	0	+	140	179
[truncated: 156,337 more rows]
