# Supplementary material for: A Robust Protocol to Increase NimbleGen SeqCap EZ Multiplexing Capacity to 96 Samples
Source: PLoS One. 2015 Apr 14;10(4):e0123872. doi: 10.1371/journal.pone.0123872 (PMC4397063; doi:10.1371/journal.pone.0123872)
Supplement: S1 Dataset — (GZ) [file pone.0123872.s005.gz › Raw_Data/sampleO/sampleO.flagstat]

314752 + 0 in total (QC-passed reads + QC-failed reads)
0 + 0 duplicates
314581 + 0 mapped (99.95%:-nan%)
313892 + 0 paired in sequencing
156926 + 0 read1
156966 + 0 read2
312294 + 0 properly paired (99.49%:-nan%)
313711 + 0 with itself and mate mapped
64 + 0 singletons (0.02%:-nan%)
1103 + 0 with mate mapped to a different chr
644 + 0 with mate mapped to a different chr (mapQ>=5)
