# Supplementary material for: A Robust Protocol to Increase NimbleGen SeqCap EZ Multiplexing Capacity to 96 Samples
Source: PLoS One. 2015 Apr 14;10(4):e0123872. doi: 10.1371/journal.pone.0123872 (PMC4397063; doi:10.1371/journal.pone.0123872)
Supplement: S1 Dataset — (GZ) [file pone.0123872.s005.gz › Raw_Data/sampleO/sampleO.BaseCoverage.txt]

chr1	67861445	67861595	GeneS|SNP_2	0	+	1	167
chr1	67861445	67861595	GeneS|SNP_2	0	+	2	166
chr1	67861445	67861595	GeneS|SNP_2	0	+	3	167
chr1	67861445	67861595	GeneS|SNP_2	0	+	4	166
chr1	67861445	67861595	GeneS|SNP_2	0	+	5	165
chr1	67861445	67861595	GeneS|SNP_2	0	+	6	165
chr1	67861445	67861595	GeneS|SNP_2	0	+	7	165
chr1	67861445	67861595	GeneS|SNP_2	0	+	8	166
chr1	67861445	67861595	GeneS|SNP_2	0	+	9	167
chr1	67861445	67861595	GeneS|SNP_2	0	+	10	167
chr1	67861445	67861595	GeneS|SNP_2	0	+	11	166
chr1	67861445	67861595	GeneS|SNP_2	0	+	12	169
chr1	67861445	67861595	GeneS|SNP_2	0	+	13	171
chr1	67861445	67861595	GeneS|SNP_2	0	+	14	171
chr1	67861445	67861595	GeneS|SNP_2	0	+	15	172
chr1	67861445	67861595	GeneS|SNP_2	0	+	16	172
chr1	67861445	67861595	GeneS|SNP_2	0	+	17	172
chr1	67861445	67861595	GeneS|SNP_2	0	+	18	170
chr1	67861445	67861595	GeneS|SNP_2	0	+	19	172
chr1	67861445	67861595	GeneS|SNP_2	0	+	20	174
chr1	67861445	67861595	GeneS|SNP_2	0	+	21	174
chr1	67861445	67861595	GeneS|SNP_2	0	+	22	174
chr1	67861445	67861595	GeneS|SNP_2	0	+	23	173
chr1	67861445	67861595	GeneS|SNP_2	0	+	24	172
chr1	67861445	67861595	GeneS|SNP_2	0	+	25	173
chr1	67861445	67861595	GeneS|SNP_2	0	+	26	172
chr1	67861445	67861595	GeneS|SNP_2	0	+	27	173
chr1	67861445	67861595	GeneS|SNP_2	0	+	28	171
chr1	67861445	67861595	GeneS|SNP_2	0	+	29	170
chr1	67861445	67861595	GeneS|SNP_2	0	+	30	170
chr1	67861445	67861595	GeneS|SNP_2	0	+	31	169
chr1	67861445	67861595	GeneS|SNP_2	0	+	32	169
chr1	67861445	67861595	GeneS|SNP_2	0	+	33	169
chr1	67861445	67861595	GeneS|SNP_2	0	+	34	168
chr1	67861445	67861595	GeneS|SNP_2	0	+	35	168
chr1	67861445	67861595	GeneS|SNP_2	0	+	36	170
chr1	67861445	67861595	GeneS|SNP_2	0	+	37	168
chr1	67861445	67861595	GeneS|SNP_2	0	+	38	167
chr1	67861445	67861595	GeneS|SNP_2	0	+	39	165
chr1	67861445	67861595	GeneS|SNP_2	0	+	40	167
chr1	67861445	67861595	GeneS|SNP_2	0	+	41	168
chr1	67861445	67861595	GeneS|SNP_2	0	+	42	165
chr1	67861445	67861595	GeneS|SNP_2	0	+	43	166
chr1	67861445	67861595	GeneS|SNP_2	0	+	44	165
chr1	67861445	67861595	GeneS|SNP_2	0	+	45	166
chr1	67861445	67861595	GeneS|SNP_2	0	+	46	166
chr1	67861445	67861595	GeneS|SNP_2	0	+	47	167
chr1	67861445	67861595	GeneS|SNP_2	0	+	48	164
chr1	67861445	67861595	GeneS|SNP_2	0	+	49	163
chr1	67861445	67861595	GeneS|SNP_2	0	+	50	163
chr1	67861445	67861595	GeneS|SNP_2	0	+	51	161
chr1	67861445	67861595	GeneS|SNP_2	0	+	52	162
chr1	67861445	67861595	GeneS|SNP_2	0	+	53	158
chr1	67861445	67861595	GeneS|SNP_2	0	+	54	156
chr1	67861445	67861595	GeneS|SNP_2	0	+	55	154
chr1	67861445	67861595	GeneS|SNP_2	0	+	56	151
chr1	67861445	67861595	GeneS|SNP_2	0	+	57	149
chr1	67861445	67861595	GeneS|SNP_2	0	+	58	151
chr1	67861445	67861595	GeneS|SNP_2	0	+	59	152
chr1	67861445	67861595	GeneS|SNP_2	0	+	60	153
chr1	67861445	67861595	GeneS|SNP_2	0	+	61	153
chr1	67861445	67861595	GeneS|SNP_2	0	+	62	153
chr1	67861445	67861595	GeneS|SNP_2	0	+	63	155
chr1	67861445	67861595	GeneS|SNP_2	0	+	64	158
chr1	67861445	67861595	GeneS|SNP_2	0	+	65	161
chr1	67861445	67861595	GeneS|SNP_2	0	+	66	161
chr1	67861445	67861595	GeneS|SNP_2	0	+	67	161
chr1	67861445	67861595	GeneS|SNP_2	0	+	68	162
chr1	67861445	67861595	GeneS|SNP_2	0	+	69	162
chr1	67861445	67861595	GeneS|SNP_2	0	+	70	157
chr1	67861445	67861595	GeneS|SNP_2	0	+	71	159
chr1	67861445	67861595	GeneS|SNP_2	0	+	72	159
chr1	67861445	67861595	GeneS|SNP_2	0	+	73	161
chr1	67861445	67861595	GeneS|SNP_2	0	+	74	161
chr1	67861445	67861595	GeneS|SNP_2	0	+	75	164
chr1	67861445	67861595	GeneS|SNP_2	0	+	76	162
chr1	67861445	67861595	GeneS|SNP_2	0	+	77	163
chr1	67861445	67861595	GeneS|SNP_2	0	+	78	163
chr1	67861445	67861595	GeneS|SNP_2	0	+	79	162
chr1	67861445	67861595	GeneS|SNP_2	0	+	80	161
chr1	67861445	67861595	GeneS|SNP_2	0	+	81	162
chr1	67861445	67861595	GeneS|SNP_2	0	+	82	161
chr1	67861445	67861595	GeneS|SNP_2	0	+	83	163
chr1	67861445	67861595	GeneS|SNP_2	0	+	84	164
chr1	67861445	67861595	GeneS|SNP_2	0	+	85	164
chr1	67861445	67861595	GeneS|SNP_2	0	+	86	167
chr1	67861445	67861595	GeneS|SNP_2	0	+	87	165
chr1	67861445	67861595	GeneS|SNP_2	0	+	88	166
chr1	67861445	67861595	GeneS|SNP_2	0	+	89	166
chr1	67861445	67861595	GeneS|SNP_2	0	+	90	167
chr1	67861445	67861595	GeneS|SNP_2	0	+	91	168
chr1	67861445	67861595	GeneS|SNP_2	0	+	92	168
chr1	67861445	67861595	GeneS|SNP_2	0	+	93	167
chr1	67861445	67861595	GeneS|SNP_2	0	+	94	167
chr1	67861445	67861595	GeneS|SNP_2	0	+	95	166
chr1	67861445	67861595	GeneS|SNP_2	0	+	96	163
chr1	67861445	67861595	GeneS|SNP_2	0	+	97	162
chr1	67861445	67861595	GeneS|SNP_2	0	+	98	162
chr1	67861445	67861595	GeneS|SNP_2	0	+	99	159
chr1	67861445	67861595	GeneS|SNP_2	0	+	100	157
chr1	67861445	67861595	GeneS|SNP_2	0	+	101	155
chr1	67861445	67861595	GeneS|SNP_2	0	+	102	153
chr1	67861445	67861595	GeneS|SNP_2	0	+	103	152
chr1	67861445	67861595	GeneS|SNP_2	0	+	104	153
chr1	67861445	67861595	GeneS|SNP_2	0	+	105	153
chr1	67861445	67861595	GeneS|SNP_2	0	+	106	153
chr1	67861445	67861595	GeneS|SNP_2	0	+	107	152
chr1	67861445	67861595	GeneS|SNP_2	0	+	108	151
chr1	67861445	67861595	GeneS|SNP_2	0	+	109	149
chr1	67861445	67861595	GeneS|SNP_2	0	+	110	149
chr1	67861445	67861595	GeneS|SNP_2	0	+	111	149
chr1	67861445	67861595	GeneS|SNP_2	0	+	112	149
chr1	67861445	67861595	GeneS|SNP_2	0	+	113	147
chr1	67861445	67861595	GeneS|SNP_2	0	+	114	144
chr1	67861445	67861595	GeneS|SNP_2	0	+	115	142
chr1	67861445	67861595	GeneS|SNP_2	0	+	116	137
chr1	67861445	67861595	GeneS|SNP_2	0	+	117	137
chr1	67861445	67861595	GeneS|SNP_2	0	+	118	137
chr1	67861445	67861595	GeneS|SNP_2	0	+	119	137
chr1	67861445	67861595	GeneS|SNP_2	0	+	120	136
chr1	67861445	67861595	GeneS|SNP_2	0	+	121	134
chr1	67861445	67861595	GeneS|SNP_2	0	+	122	134
chr1	67861445	67861595	GeneS|SNP_2	0	+	123	134
chr1	67861445	67861595	GeneS|SNP_2	0	+	124	133
chr1	67861445	67861595	GeneS|SNP_2	0	+	125	133
chr1	67861445	67861595	GeneS|SNP_2	0	+	126	133
chr1	67861445	67861595	GeneS|SNP_2	0	+	127	131
chr1	67861445	67861595	GeneS|SNP_2	0	+	128	130
chr1	67861445	67861595	GeneS|SNP_2	0	+	129	130
chr1	67861445	67861595	GeneS|SNP_2	0	+	130	131
chr1	67861445	67861595	GeneS|SNP_2	0	+	131	128
chr1	67861445	67861595	GeneS|SNP_2	0	+	132	127
chr1	67861445	67861595	GeneS|SNP_2	0	+	133	128
chr1	67861445	67861595	GeneS|SNP_2	0	+	134	129
chr1	67861445	67861595	GeneS|SNP_2	0	+	135	130
chr1	67861445	67861595	GeneS|SNP_2	0	+	136	133
chr1	67861445	67861595	GeneS|SNP_2	0	+	137	133
chr1	67861445	67861595	GeneS|SNP_2	0	+	138	136
chr1	67861445	67861595	GeneS|SNP_2	0	+	139	134
chr1	67861445	67861595	GeneS|SNP_2	0	+	140	134
chr1	67861445	67861595	GeneS|SNP_2	0	+	141	136
chr1	67861445	67861595	GeneS|SNP_2	0	+	142	137
chr1	67861445	67861595	GeneS|SNP_2	0	+	143	136
chr1	67861445	67861595	GeneS|SNP_2	0	+	144	133
chr1	67861445	67861595	GeneS|SNP_2	0	+	145	132
chr1	67861445	67861595	GeneS|SNP_2	0	+	146	131
chr1	67861445	67861595	GeneS|SNP_2	0	+	147	131
chr1	67861445	67861595	GeneS|SNP_2	0	+	148	130
chr1	67861445	67861595	GeneS|SNP_2	0	+	149	129
chr1	67861445	67861595	GeneS|SNP_2	0	+	150	131
chr1	179520431	179520581	GeneS|SNP_1	0	+	1	222
chr1	179520431	179520581	GeneS|SNP_1	0	+	2	223
chr1	179520431	179520581	GeneS|SNP_1	0	+	3	223
chr1	179520431	179520581	GeneS|SNP_1	0	+	4	224
chr1	179520431	179520581	GeneS|SNP_1	0	+	5	225
chr1	179520431	179520581	GeneS|SNP_1	0	+	6	226
chr1	179520431	179520581	GeneS|SNP_1	0	+	7	228
chr1	179520431	179520581	GeneS|SNP_1	0	+	8	229
chr1	179520431	179520581	GeneS|SNP_1	0	+	9	231
chr1	179520431	179520581	GeneS|SNP_1	0	+	10	234
chr1	179520431	179520581	GeneS|SNP_1	0	+	11	236
chr1	179520431	179520581	GeneS|SNP_1	0	+	12	236
chr1	179520431	179520581	GeneS|SNP_1	0	+	13	234
chr1	179520431	179520581	GeneS|SNP_1	0	+	14	233
chr1	179520431	179520581	GeneS|SNP_1	0	+	15	232
chr1	179520431	179520581	GeneS|SNP_1	0	+	16	231
chr1	179520431	179520581	GeneS|SNP_1	0	+	17	230
chr1	179520431	179520581	GeneS|SNP_1	0	+	18	230
chr1	179520431	179520581	GeneS|SNP_1	0	+	19	233
chr1	179520431	179520581	GeneS|SNP_1	0	+	20	229
chr1	179520431	179520581	GeneS|SNP_1	0	+	21	230
chr1	179520431	179520581	GeneS|SNP_1	0	+	22	231
chr1	179520431	179520581	GeneS|SNP_1	0	+	23	230
chr1	179520431	179520581	GeneS|SNP_1	0	+	24	232
chr1	179520431	179520581	GeneS|SNP_1	0	+	25	235
chr1	179520431	179520581	GeneS|SNP_1	0	+	26	233
chr1	179520431	179520581	GeneS|SNP_1	0	+	27	234
chr1	179520431	179520581	GeneS|SNP_1	0	+	28	235
chr1	179520431	179520581	GeneS|SNP_1	0	+	29	233
chr1	179520431	179520581	GeneS|SNP_1	0	+	30	232
chr1	179520431	179520581	GeneS|SNP_1	0	+	31	231
chr1	179520431	179520581	GeneS|SNP_1	0	+	32	227
chr1	179520431	179520581	GeneS|SNP_1	0	+	33	228
chr1	179520431	179520581	GeneS|SNP_1	0	+	34	228
chr1	179520431	179520581	GeneS|SNP_1	0	+	35	226
chr1	179520431	179520581	GeneS|SNP_1	0	+	36	228
chr1	179520431	179520581	GeneS|SNP_1	0	+	37	225
chr1	179520431	179520581	GeneS|SNP_1	0	+	38	225
chr1	179520431	179520581	GeneS|SNP_1	0	+	39	227
chr1	179520431	179520581	GeneS|SNP_1	0	+	40	224
chr1	179520431	179520581	GeneS|SNP_1	0	+	41	225
chr1	179520431	179520581	GeneS|SNP_1	0	+	42	223
chr1	179520431	179520581	GeneS|SNP_1	0	+	43	223
chr1	179520431	179520581	GeneS|SNP_1	0	+	44	223
chr1	179520431	179520581	GeneS|SNP_1	0	+	45	221
chr1	179520431	179520581	GeneS|SNP_1	0	+	46	221
chr1	179520431	179520581	GeneS|SNP_1	0	+	47	221
chr1	179520431	179520581	GeneS|SNP_1	0	+	48	221
chr1	179520431	179520581	GeneS|SNP_1	0	+	49	220
chr1	179520431	179520581	GeneS|SNP_1	0	+	50	222
chr1	179520431	179520581	GeneS|SNP_1	0	+	51	220
chr1	179520431	179520581	GeneS|SNP_1	0	+	52	218
chr1	179520431	179520581	GeneS|SNP_1	0	+	53	216
chr1	179520431	179520581	GeneS|SNP_1	0	+	54	216
chr1	179520431	179520581	GeneS|SNP_1	0	+	55	215
chr1	179520431	179520581	GeneS|SNP_1	0	+	56	215
chr1	179520431	179520581	GeneS|SNP_1	0	+	57	216
chr1	179520431	179520581	GeneS|SNP_1	0	+	58	218
chr1	179520431	179520581	GeneS|SNP_1	0	+	59	216
chr1	179520431	179520581	GeneS|SNP_1	0	+	60	216
chr1	179520431	179520581	GeneS|SNP_1	0	+	61	213
chr1	179520431	179520581	GeneS|SNP_1	0	+	62	213
chr1	179520431	179520581	GeneS|SNP_1	0	+	63	214
chr1	179520431	179520581	GeneS|SNP_1	0	+	64	214
chr1	179520431	179520581	GeneS|SNP_1	0	+	65	211
chr1	179520431	179520581	GeneS|SNP_1	0	+	66	211
chr1	179520431	179520581	GeneS|SNP_1	0	+	67	209
chr1	179520431	179520581	GeneS|SNP_1	0	+	68	209
chr1	179520431	179520581	GeneS|SNP_1	0	+	69	203
chr1	179520431	179520581	GeneS|SNP_1	0	+	70	199
chr1	179520431	179520581	GeneS|SNP_1	0	+	71	199
chr1	179520431	179520581	GeneS|SNP_1	0	+	72	199
chr1	179520431	179520581	GeneS|SNP_1	0	+	73	197
chr1	179520431	179520581	GeneS|SNP_1	0	+	74	197
chr1	179520431	179520581	GeneS|SNP_1	0	+	75	198
chr1	179520431	179520581	GeneS|SNP_1	0	+	76	196
chr1	179520431	179520581	GeneS|SNP_1	0	+	77	197
chr1	179520431	179520581	GeneS|SNP_1	0	+	78	200
chr1	179520431	179520581	GeneS|SNP_1	0	+	79	200
chr1	179520431	179520581	GeneS|SNP_1	0	+	80	201
chr1	179520431	179520581	GeneS|SNP_1	0	+	81	204
chr1	179520431	179520581	GeneS|SNP_1	0	+	82	201
chr1	179520431	179520581	GeneS|SNP_1	0	+	83	202
chr1	179520431	179520581	GeneS|SNP_1	0	+	84	200
chr1	179520431	179520581	GeneS|SNP_1	0	+	85	198
chr1	179520431	179520581	GeneS|SNP_1	0	+	86	198
chr1	179520431	179520581	GeneS|SNP_1	0	+	87	196
chr1	179520431	179520581	GeneS|SNP_1	0	+	88	197
chr1	179520431	179520581	GeneS|SNP_1	0	+	89	197
chr1	179520431	179520581	GeneS|SNP_1	0	+	90	196
chr1	179520431	179520581	GeneS|SNP_1	0	+	91	196
chr1	179520431	179520581	GeneS|SNP_1	0	+	92	195
chr1	179520431	179520581	GeneS|SNP_1	0	+	93	197
chr1	179520431	179520581	GeneS|SNP_1	0	+	94	195
chr1	179520431	179520581	GeneS|SNP_1	0	+	95	193
chr1	179520431	179520581	GeneS|SNP_1	0	+	96	195
chr1	179520431	179520581	GeneS|SNP_1	0	+	97	195
chr1	179520431	179520581	GeneS|SNP_1	0	+	98	195
chr1	179520431	179520581	GeneS|SNP_1	0	+	99	192
chr1	179520431	179520581	GeneS|SNP_1	0	+	100	192
chr1	179520431	179520581	GeneS|SNP_1	0	+	101	195
chr1	179520431	179520581	GeneS|SNP_1	0	+	102	193
chr1	179520431	179520581	GeneS|SNP_1	0	+	103	192
chr1	179520431	179520581	GeneS|SNP_1	0	+	104	189
chr1	179520431	179520581	GeneS|SNP_1	0	+	105	187
chr1	179520431	179520581	GeneS|SNP_1	0	+	106	183
chr1	179520431	179520581	GeneS|SNP_1	0	+	107	182
chr1	179520431	179520581	GeneS|SNP_1	0	+	108	182
chr1	179520431	179520581	GeneS|SNP_1	0	+	109	180
chr1	179520431	179520581	GeneS|SNP_1	0	+	110	180
chr1	179520431	179520581	GeneS|SNP_1	0	+	111	180
chr1	179520431	179520581	GeneS|SNP_1	0	+	112	181
chr1	179520431	179520581	GeneS|SNP_1	0	+	113	181
chr1	179520431	179520581	GeneS|SNP_1	0	+	114	181
chr1	179520431	179520581	GeneS|SNP_1	0	+	115	181
chr1	179520431	179520581	GeneS|SNP_1	0	+	116	177
chr1	179520431	179520581	GeneS|SNP_1	0	+	117	178
chr1	179520431	179520581	GeneS|SNP_1	0	+	118	178
chr1	179520431	179520581	GeneS|SNP_1	0	+	119	175
chr1	179520431	179520581	GeneS|SNP_1	0	+	120	176
chr1	179520431	179520581	GeneS|SNP_1	0	+	121	174
chr1	179520431	179520581	GeneS|SNP_1	0	+	122	171
chr1	179520431	179520581	GeneS|SNP_1	0	+	123	168
chr1	179520431	179520581	GeneS|SNP_1	0	+	124	162
chr1	179520431	179520581	GeneS|SNP_1	0	+	125	161
chr1	179520431	179520581	GeneS|SNP_1	0	+	126	160
chr1	179520431	179520581	GeneS|SNP_1	0	+	127	160
chr1	179520431	179520581	GeneS|SNP_1	0	+	128	160
chr1	179520431	179520581	GeneS|SNP_1	0	+	129	162
chr1	179520431	179520581	GeneS|SNP_1	0	+	130	161
chr1	179520431	179520581	GeneS|SNP_1	0	+	131	161
chr1	179520431	179520581	GeneS|SNP_1	0	+	132	162
chr1	179520431	179520581	GeneS|SNP_1	0	+	133	162
chr1	179520431	179520581	GeneS|SNP_1	0	+	134	163
chr1	179520431	179520581	GeneS|SNP_1	0	+	135	163
chr1	179520431	179520581	GeneS|SNP_1	0	+	136	164
chr1	179520431	179520581	GeneS|SNP_1	0	+	137	164
chr1	179520431	179520581	GeneS|SNP_1	0	+	138	163
chr1	179520431	179520581	GeneS|SNP_1	0	+	139	164
chr1	179520431	179520581	GeneS|SNP_1	0	+	140	163
chr1	179520431	179520581	GeneS|SNP_1	0	+	141	164
chr1	179520431	179520581	GeneS|SNP_1	0	+	142	163
chr1	179520431	179520581	GeneS|SNP_1	0	+	143	162
chr1	179520431	179520581	GeneS|SNP_1	0	+	144	164
chr1	179520431	179520581	GeneS|SNP_1	0	+	145	162
chr1	179520431	179520581	GeneS|SNP_1	0	+	146	158
chr1	179520431	179520581	GeneS|SNP_1	0	+	147	160
chr1	179520431	179520581	GeneS|SNP_1	0	+	148	158
chr1	179520431	179520581	GeneS|SNP_1	0	+	149	160
chr1	179520431	179520581	GeneS|SNP_1	0	+	150	163
chr1	204797731	204797935	GeneC|Exon_1	0	+	1	10
chr1	204797731	204797935	GeneC|Exon_1	0	+	2	10
chr1	204797731	204797935	GeneC|Exon_1	0	+	3	10
chr1	204797731	204797935	GeneC|Exon_1	0	+	4	10
chr1	204797731	204797935	GeneC|Exon_1	0	+	5	10
chr1	204797731	204797935	GeneC|Exon_1	0	+	6	10
chr1	204797731	204797935	GeneC|Exon_1	0	+	7	10
chr1	204797731	204797935	GeneC|Exon_1	0	+	8	10
chr1	204797731	204797935	GeneC|Exon_1	0	+	9	10
chr1	204797731	204797935	GeneC|Exon_1	0	+	10	10
chr1	204797731	204797935	GeneC|Exon_1	0	+	11	10
chr1	204797731	204797935	GeneC|Exon_1	0	+	12	10
chr1	204797731	204797935	GeneC|Exon_1	0	+	13	10
chr1	204797731	204797935	GeneC|Exon_1	0	+	14	10
chr1	204797731	204797935	GeneC|Exon_1	0	+	15	10
chr1	204797731	204797935	GeneC|Exon_1	0	+	16	10
chr1	204797731	204797935	GeneC|Exon_1	0	+	17	10
chr1	204797731	204797935	GeneC|Exon_1	0	+	18	10
chr1	204797731	204797935	GeneC|Exon_1	0	+	19	10
chr1	204797731	204797935	GeneC|Exon_1	0	+	20	10
chr1	204797731	204797935	GeneC|Exon_1	0	+	21	10
chr1	204797731	204797935	GeneC|Exon_1	0	+	22	10
chr1	204797731	204797935	GeneC|Exon_1	0	+	23	10
chr1	204797731	204797935	GeneC|Exon_1	0	+	24	11
chr1	204797731	204797935	GeneC|Exon_1	0	+	25	11
chr1	204797731	204797935	GeneC|Exon_1	0	+	26	11
chr1	204797731	204797935	GeneC|Exon_1	0	+	27	12
chr1	204797731	204797935	GeneC|Exon_1	0	+	28	12
chr1	204797731	204797935	GeneC|Exon_1	0	+	29	12
chr1	204797731	204797935	GeneC|Exon_1	0	+	30	12
chr1	204797731	204797935	GeneC|Exon_1	0	+	31	15
chr1	204797731	204797935	GeneC|Exon_1	0	+	32	17
chr1	204797731	204797935	GeneC|Exon_1	0	+	33	16
chr1	204797731	204797935	GeneC|Exon_1	0	+	34	16
chr1	204797731	204797935	GeneC|Exon_1	0	+	35	16
chr1	204797731	204797935	GeneC|Exon_1	0	+	36	16
chr1	204797731	204797935	GeneC|Exon_1	0	+	37	17
chr1	204797731	204797935	GeneC|Exon_1	0	+	38	17
chr1	204797731	204797935	GeneC|Exon_1	0	+	39	17
chr1	204797731	204797935	GeneC|Exon_1	0	+	40	17
chr1	204797731	204797935	GeneC|Exon_1	0	+	41	17
chr1	204797731	204797935	GeneC|Exon_1	0	+	42	17
chr1	204797731	204797935	GeneC|Exon_1	0	+	43	17
chr1	204797731	204797935	GeneC|Exon_1	0	+	44	18
chr1	204797731	204797935	GeneC|Exon_1	0	+	45	18
chr1	204797731	204797935	GeneC|Exon_1	0	+	46	18
chr1	204797731	204797935	GeneC|Exon_1	0	+	47	18
chr1	204797731	204797935	GeneC|Exon_1	0	+	48	18
chr1	204797731	204797935	GeneC|Exon_1	0	+	49	18
chr1	204797731	204797935	GeneC|Exon_1	0	+	50	19
chr1	204797731	204797935	GeneC|Exon_1	0	+	51	20
chr1	204797731	204797935	GeneC|Exon_1	0	+	52	20
chr1	204797731	204797935	GeneC|Exon_1	0	+	53	20
chr1	204797731	204797935	GeneC|Exon_1	0	+	54	20
chr1	204797731	204797935	GeneC|Exon_1	0	+	55	20
chr1	204797731	204797935	GeneC|Exon_1	0	+	56	20
chr1	204797731	204797935	GeneC|Exon_1	0	+	57	20
chr1	204797731	204797935	GeneC|Exon_1	0	+	58	20
chr1	204797731	204797935	GeneC|Exon_1	0	+	59	22
chr1	204797731	204797935	GeneC|Exon_1	0	+	60	22
chr1	204797731	204797935	GeneC|Exon_1	0	+	61	22
chr1	204797731	204797935	GeneC|Exon_1	0	+	62	22
chr1	204797731	204797935	GeneC|Exon_1	0	+	63	23
chr1	204797731	204797935	GeneC|Exon_1	0	+	64	24
chr1	204797731	204797935	GeneC|Exon_1	0	+	65	24
chr1	204797731	204797935	GeneC|Exon_1	0	+	66	26
chr1	204797731	204797935	GeneC|Exon_1	0	+	67	27
chr1	204797731	204797935	GeneC|Exon_1	0	+	68	27
chr1	204797731	204797935	GeneC|Exon_1	0	+	69	27
chr1	204797731	204797935	GeneC|Exon_1	0	+	70	28
chr1	204797731	204797935	GeneC|Exon_1	0	+	71	28
chr1	204797731	204797935	GeneC|Exon_1	0	+	72	28
chr1	204797731	204797935	GeneC|Exon_1	0	+	73	29
chr1	204797731	204797935	GeneC|Exon_1	0	+	74	29
chr1	204797731	204797935	GeneC|Exon_1	0	+	75	29
chr1	204797731	204797935	GeneC|Exon_1	0	+	76	31
chr1	204797731	204797935	GeneC|Exon_1	0	+	77	31
chr1	204797731	204797935	GeneC|Exon_1	0	+	78	30
chr1	204797731	204797935	GeneC|Exon_1	0	+	79	30
chr1	204797731	204797935	GeneC|Exon_1	0	+	80	31
chr1	204797731	204797935	GeneC|Exon_1	0	+	81	31
chr1	204797731	204797935	GeneC|Exon_1	0	+	82	31
chr1	204797731	204797935	GeneC|Exon_1	0	+	83	31
chr1	204797731	204797935	GeneC|Exon_1	0	+	84	32
chr1	204797731	204797935	GeneC|Exon_1	0	+	85	32
chr1	204797731	204797935	GeneC|Exon_1	0	+	86	32
chr1	204797731	204797935	GeneC|Exon_1	0	+	87	33
chr1	204797731	204797935	GeneC|Exon_1	0	+	88	34
chr1	204797731	204797935	GeneC|Exon_1	0	+	89	34
chr1	204797731	204797935	GeneC|Exon_1	0	+	90	34
chr1	204797731	204797935	GeneC|Exon_1	0	+	91	35
chr1	204797731	204797935	GeneC|Exon_1	0	+	92	35
chr1	204797731	204797935	GeneC|Exon_1	0	+	93	35
chr1	204797731	204797935	GeneC|Exon_1	0	+	94	36
chr1	204797731	204797935	GeneC|Exon_1	0	+	95	35
chr1	204797731	204797935	GeneC|Exon_1	0	+	96	35
chr1	204797731	204797935	GeneC|Exon_1	0	+	97	35
chr1	204797731	204797935	GeneC|Exon_1	0	+	98	35
chr1	204797731	204797935	GeneC|Exon_1	0	+	99	35
chr1	204797731	204797935	GeneC|Exon_1	0	+	100	35
chr1	204797731	204797935	GeneC|Exon_1	0	+	101	35
chr1	204797731	204797935	GeneC|Exon_1	0	+	102	35
chr1	204797731	204797935	GeneC|Exon_1	0	+	103	37
chr1	204797731	204797935	GeneC|Exon_1	0	+	104	38
chr1	204797731	204797935	GeneC|Exon_1	0	+	105	38
chr1	204797731	204797935	GeneC|Exon_1	0	+	106	39
chr1	204797731	204797935	GeneC|Exon_1	0	+	107	38
chr1	204797731	204797935	GeneC|Exon_1	0	+	108	39
chr1	204797731	204797935	GeneC|Exon_1	0	+	109	39
chr1	204797731	204797935	GeneC|Exon_1	0	+	110	39
chr1	204797731	204797935	GeneC|Exon_1	0	+	111	40
chr1	204797731	204797935	GeneC|Exon_1	0	+	112	42
chr1	204797731	204797935	GeneC|Exon_1	0	+	113	44
chr1	204797731	204797935	GeneC|Exon_1	0	+	114	45
chr1	204797731	204797935	GeneC|Exon_1	0	+	115	46
chr1	204797731	204797935	GeneC|Exon_1	0	+	116	47
chr1	204797731	204797935	GeneC|Exon_1	0	+	117	47
chr1	204797731	204797935	GeneC|Exon_1	0	+	118	47
chr1	204797731	204797935	GeneC|Exon_1	0	+	119	46
chr1	204797731	204797935	GeneC|Exon_1	0	+	120	46
chr1	204797731	204797935	GeneC|Exon_1	0	+	121	47
chr1	204797731	204797935	GeneC|Exon_1	0	+	122	48
chr1	204797731	204797935	GeneC|Exon_1	0	+	123	49
chr1	204797731	204797935	GeneC|Exon_1	0	+	124	52
chr1	204797731	204797935	GeneC|Exon_1	0	+	125	50
chr1	204797731	204797935	GeneC|Exon_1	0	+	126	47
chr1	204797731	204797935	GeneC|Exon_1	0	+	127	47
chr1	204797731	204797935	GeneC|Exon_1	0	+	128	48
chr1	204797731	204797935	GeneC|Exon_1	0	+	129	47
chr1	204797731	204797935	GeneC|Exon_1	0	+	130	47
chr1	204797731	204797935	GeneC|Exon_1	0	+	131	50
chr1	204797731	204797935	GeneC|Exon_1	0	+	132	50
chr1	204797731	204797935	GeneC|Exon_1	0	+	133	51
chr1	204797731	204797935	GeneC|Exon_1	0	+	134	52
chr1	204797731	204797935	GeneC|Exon_1	0	+	135	52
chr1	204797731	204797935	GeneC|Exon_1	0	+	136	51
chr1	204797731	204797935	GeneC|Exon_1	0	+	137	51
chr1	204797731	204797935	GeneC|Exon_1	0	+	138	51
chr1	204797731	204797935	GeneC|Exon_1	0	+	139	54
chr1	204797731	204797935	GeneC|Exon_1	0	+	140	53
chr1	204797731	204797935	GeneC|Exon_1	0	+	141	55
chr1	204797731	204797935	GeneC|Exon_1	0	+	142	56
chr1	204797731	204797935	GeneC|Exon_1	0	+	143	56
chr1	204797731	204797935	GeneC|Exon_1	0	+	144	57
chr1	204797731	204797935	GeneC|Exon_1	0	+	145	57
chr1	204797731	204797935	GeneC|Exon_1	0	+	146	56
chr1	204797731	204797935	GeneC|Exon_1	0	+	147	57
chr1	204797731	204797935	GeneC|Exon_1	0	+	148	57
chr1	204797731	204797935	GeneC|Exon_1	0	+	149	57
chr1	204797731	204797935	GeneC|Exon_1	0	+	150	57
chr1	204797731	204797935	GeneC|Exon_1	0	+	151	58
chr1	204797731	204797935	GeneC|Exon_1	0	+	152	58
chr1	204797731	204797935	GeneC|Exon_1	0	+	153	58
chr1	204797731	204797935	GeneC|Exon_1	0	+	154	59
chr1	204797731	204797935	GeneC|Exon_1	0	+	155	59
chr1	204797731	204797935	GeneC|Exon_1	0	+	156	59
chr1	204797731	204797935	GeneC|Exon_1	0	+	157	59
chr1	204797731	204797935	GeneC|Exon_1	0	+	158	59
chr1	204797731	204797935	GeneC|Exon_1	0	+	159	59
chr1	204797731	204797935	GeneC|Exon_1	0	+	160	59
chr1	204797731	204797935	GeneC|Exon_1	0	+	161	60
chr1	204797731	204797935	GeneC|Exon_1	0	+	162	60
chr1	204797731	204797935	GeneC|Exon_1	0	+	163	60
chr1	204797731	204797935	GeneC|Exon_1	0	+	164	61
chr1	204797731	204797935	GeneC|Exon_1	0	+	165	61
chr1	204797731	204797935	GeneC|Exon_1	0	+	166	61
chr1	204797731	204797935	GeneC|Exon_1	0	+	167	63
chr1	204797731	204797935	GeneC|Exon_1	0	+	168	65
chr1	204797731	204797935	GeneC|Exon_1	0	+	169	65
chr1	204797731	204797935	GeneC|Exon_1	0	+	170	65
chr1	204797731	204797935	GeneC|Exon_1	0	+	171	65
chr1	204797731	204797935	GeneC|Exon_1	0	+	172	65
chr1	204797731	204797935	GeneC|Exon_1	0	+	173	65
chr1	204797731	204797935	GeneC|Exon_1	0	+	174	66
chr1	204797731	204797935	GeneC|Exon_1	0	+	175	66
chr1	204797731	204797935	GeneC|Exon_1	0	+	176	66
chr1	204797731	204797935	GeneC|Exon_1	0	+	177	66
chr1	204797731	204797935	GeneC|Exon_1	0	+	178	65
chr1	204797731	204797935	GeneC|Exon_1	0	+	179	63
chr1	204797731	204797935	GeneC|Exon_1	0	+	180	63
chr1	204797731	204797935	GeneC|Exon_1	0	+	181	62
chr1	204797731	204797935	GeneC|Exon_1	0	+	182	61
chr1	204797731	204797935	GeneC|Exon_1	0	+	183	61
chr1	204797731	204797935	GeneC|Exon_1	0	+	184	61
chr1	204797731	204797935	GeneC|Exon_1	0	+	185	61
chr1	204797731	204797935	GeneC|Exon_1	0	+	186	61
chr1	204797731	204797935	GeneC|Exon_1	0	+	187	61
chr1	204797731	204797935	GeneC|Exon_1	0	+	188	60
chr1	204797731	204797935	GeneC|Exon_1	0	+	189	60
chr1	204797731	204797935	GeneC|Exon_1	0	+	190	60
chr1	204797731	204797935	GeneC|Exon_1	0	+	191	60
chr1	204797731	204797935	GeneC|Exon_1	0	+	192	59
chr1	204797731	204797935	GeneC|Exon_1	0	+	193	58
chr1	204797731	204797935	GeneC|Exon_1	0	+	194	58
chr1	204797731	204797935	GeneC|Exon_1	0	+	195	57
chr1	204797731	204797935	GeneC|Exon_1	0	+	196	57
chr1	204797731	204797935	GeneC|Exon_1	0	+	197	57
chr1	204797731	204797935	GeneC|Exon_1	0	+	198	57
chr1	204797731	204797935	GeneC|Exon_1	0	+	199	56
chr1	204797731	204797935	GeneC|Exon_1	0	+	200	56
chr1	204797731	204797935	GeneC|Exon_1	0	+	201	56
chr1	204797731	204797935	GeneC|Exon_1	0	+	202	56
chr1	204797731	204797935	GeneC|Exon_1	0	+	203	56
chr1	204797731	204797935	GeneC|Exon_1	0	+	204	55
chr1	204889734	204889893	GeneC|Exon_2	0	+	1	124
chr1	204889734	204889893	GeneC|Exon_2	0	+	2	122
chr1	204889734	204889893	GeneC|Exon_2	0	+	3	123
chr1	204889734	204889893	GeneC|Exon_2	0	+	4	123
chr1	204889734	204889893	GeneC|Exon_2	0	+	5	125
chr1	204889734	204889893	GeneC|Exon_2	0	+	6	123
chr1	204889734	204889893	GeneC|Exon_2	0	+	7	125
chr1	204889734	204889893	GeneC|Exon_2	0	+	8	125
chr1	204889734	204889893	GeneC|Exon_2	0	+	9	126
chr1	204889734	204889893	GeneC|Exon_2	0	+	10	128
chr1	204889734	204889893	GeneC|Exon_2	0	+	11	129
chr1	204889734	204889893	GeneC|Exon_2	0	+	12	130
chr1	204889734	204889893	GeneC|Exon_2	0	+	13	130
chr1	204889734	204889893	GeneC|Exon_2	0	+	14	129
chr1	204889734	204889893	GeneC|Exon_2	0	+	15	130
chr1	204889734	204889893	GeneC|Exon_2	0	+	16	133
chr1	204889734	204889893	GeneC|Exon_2	0	+	17	135
chr1	204889734	204889893	GeneC|Exon_2	0	+	18	136
chr1	204889734	204889893	GeneC|Exon_2	0	+	19	140
chr1	204889734	204889893	GeneC|Exon_2	0	+	20	138
chr1	204889734	204889893	GeneC|Exon_2	0	+	21	139
chr1	204889734	204889893	GeneC|Exon_2	0	+	22	139
chr1	204889734	204889893	GeneC|Exon_2	0	+	23	140
chr1	204889734	204889893	GeneC|Exon_2	0	+	24	142
chr1	204889734	204889893	GeneC|Exon_2	0	+	25	141
chr1	204889734	204889893	GeneC|Exon_2	0	+	26	142
chr1	204889734	204889893	GeneC|Exon_2	0	+	27	142
chr1	204889734	204889893	GeneC|Exon_2	0	+	28	143
chr1	204889734	204889893	GeneC|Exon_2	0	+	29	144
chr1	204889734	204889893	GeneC|Exon_2	0	+	30	144
chr1	204889734	204889893	GeneC|Exon_2	0	+	31	146
chr1	204889734	204889893	GeneC|Exon_2	0	+	32	146
chr1	204889734	204889893	GeneC|Exon_2	0	+	33	144
chr1	204889734	204889893	GeneC|Exon_2	0	+	34	146
chr1	204889734	204889893	GeneC|Exon_2	0	+	35	147
chr1	204889734	204889893	GeneC|Exon_2	0	+	36	149
chr1	204889734	204889893	GeneC|Exon_2	0	+	37	151
chr1	204889734	204889893	GeneC|Exon_2	0	+	38	152
chr1	204889734	204889893	GeneC|Exon_2	0	+	39	154
chr1	204889734	204889893	GeneC|Exon_2	0	+	40	155
chr1	204889734	204889893	GeneC|Exon_2	0	+	41	154
chr1	204889734	204889893	GeneC|Exon_2	0	+	42	153
chr1	204889734	204889893	GeneC|Exon_2	0	+	43	153
chr1	204889734	204889893	GeneC|Exon_2	0	+	44	155
chr1	204889734	204889893	GeneC|Exon_2	0	+	45	158
chr1	204889734	204889893	GeneC|Exon_2	0	+	46	162
chr1	204889734	204889893	GeneC|Exon_2	0	+	47	161
chr1	204889734	204889893	GeneC|Exon_2	0	+	48	161
chr1	204889734	204889893	GeneC|Exon_2	0	+	49	160
chr1	204889734	204889893	GeneC|Exon_2	0	+	50	160
chr1	204889734	204889893	GeneC|Exon_2	0	+	51	160
chr1	204889734	204889893	GeneC|Exon_2	0	+	52	159
chr1	204889734	204889893	GeneC|Exon_2	0	+	53	159
chr1	204889734	204889893	GeneC|Exon_2	0	+	54	159
chr1	204889734	204889893	GeneC|Exon_2	0	+	55	160
chr1	204889734	204889893	GeneC|Exon_2	0	+	56	162
chr1	204889734	204889893	GeneC|Exon_2	0	+	57	162
chr1	204889734	204889893	GeneC|Exon_2	0	+	58	159
chr1	204889734	204889893	GeneC|Exon_2	0	+	59	158
chr1	204889734	204889893	GeneC|Exon_2	0	+	60	158
chr1	204889734	204889893	GeneC|Exon_2	0	+	61	158
chr1	204889734	204889893	GeneC|Exon_2	0	+	62	158
chr1	204889734	204889893	GeneC|Exon_2	0	+	63	157
chr1	204889734	204889893	GeneC|Exon_2	0	+	64	156
chr1	204889734	204889893	GeneC|Exon_2	0	+	65	156
chr1	204889734	204889893	GeneC|Exon_2	0	+	66	153
chr1	204889734	204889893	GeneC|Exon_2	0	+	67	153
chr1	204889734	204889893	GeneC|Exon_2	0	+	68	153
chr1	204889734	204889893	GeneC|Exon_2	0	+	69	153
chr1	204889734	204889893	GeneC|Exon_2	0	+	70	153
chr1	204889734	204889893	GeneC|Exon_2	0	+	71	152
chr1	204889734	204889893	GeneC|Exon_2	0	+	72	150
chr1	204889734	204889893	GeneC|Exon_2	0	+	73	150
chr1	204889734	204889893	GeneC|Exon_2	0	+	74	150
chr1	204889734	204889893	GeneC|Exon_2	0	+	75	149
chr1	204889734	204889893	GeneC|Exon_2	0	+	76	151
chr1	204889734	204889893	GeneC|Exon_2	0	+	77	152
chr1	204889734	204889893	GeneC|Exon_2	0	+	78	153
chr1	204889734	204889893	GeneC|Exon_2	0	+	79	153
chr1	204889734	204889893	GeneC|Exon_2	0	+	80	153
chr1	204889734	204889893	GeneC|Exon_2	0	+	81	154
chr1	204889734	204889893	GeneC|Exon_2	0	+	82	158
chr1	204889734	204889893	GeneC|Exon_2	0	+	83	157
chr1	204889734	204889893	GeneC|Exon_2	0	+	84	157
chr1	204889734	204889893	GeneC|Exon_2	0	+	85	156
chr1	204889734	204889893	GeneC|Exon_2	0	+	86	158
chr1	204889734	204889893	GeneC|Exon_2	0	+	87	160
chr1	204889734	204889893	GeneC|Exon_2	0	+	88	160
chr1	204889734	204889893	GeneC|Exon_2	0	+	89	160
chr1	204889734	204889893	GeneC|Exon_2	0	+	90	160
chr1	204889734	204889893	GeneC|Exon_2	0	+	91	162
chr1	204889734	204889893	GeneC|Exon_2	0	+	92	164
chr1	204889734	204889893	GeneC|Exon_2	0	+	93	166
chr1	204889734	204889893	GeneC|Exon_2	0	+	94	167
chr1	204889734	204889893	GeneC|Exon_2	0	+	95	168
chr1	204889734	204889893	GeneC|Exon_2	0	+	96	169
chr1	204889734	204889893	GeneC|Exon_2	0	+	97	169
chr1	204889734	204889893	GeneC|Exon_2	0	+	98	170
chr1	204889734	204889893	GeneC|Exon_2	0	+	99	169
chr1	204889734	204889893	GeneC|Exon_2	0	+	100	169
chr1	204889734	204889893	GeneC|Exon_2	0	+	101	170
chr1	204889734	204889893	GeneC|Exon_2	0	+	102	169
chr1	204889734	204889893	GeneC|Exon_2	0	+	103	172
chr1	204889734	204889893	GeneC|Exon_2	0	+	104	173
chr1	204889734	204889893	GeneC|Exon_2	0	+	105	173
chr1	204889734	204889893	GeneC|Exon_2	0	+	106	172
chr1	204889734	204889893	GeneC|Exon_2	0	+	107	173
chr1	204889734	204889893	GeneC|Exon_2	0	+	108	173
chr1	204889734	204889893	GeneC|Exon_2	0	+	109	172
chr1	204889734	204889893	GeneC|Exon_2	0	+	110	173
chr1	204889734	204889893	GeneC|Exon_2	0	+	111	176
chr1	204889734	204889893	GeneC|Exon_2	0	+	112	174
chr1	204889734	204889893	GeneC|Exon_2	0	+	113	176
chr1	204889734	204889893	GeneC|Exon_2	0	+	114	181
chr1	204889734	204889893	GeneC|Exon_2	0	+	115	179
chr1	204889734	204889893	GeneC|Exon_2	0	+	116	180
chr1	204889734	204889893	GeneC|Exon_2	0	+	117	180
chr1	204889734	204889893	GeneC|Exon_2	0	+	118	179
chr1	204889734	204889893	GeneC|Exon_2	0	+	119	177
chr1	204889734	204889893	GeneC|Exon_2	0	+	120	176
chr1	204889734	204889893	GeneC|Exon_2	0	+	121	176
chr1	204889734	204889893	GeneC|Exon_2	0	+	122	175
chr1	204889734	204889893	GeneC|Exon_2	0	+	123	175
chr1	204889734	204889893	GeneC|Exon_2	0	+	124	173
chr1	204889734	204889893	GeneC|Exon_2	0	+	125	175
chr1	204889734	204889893	GeneC|Exon_2	0	+	126	176
chr1	204889734	204889893	GeneC|Exon_2	0	+	127	177
chr1	204889734	204889893	GeneC|Exon_2	0	+	128	174
chr1	204889734	204889893	GeneC|Exon_2	0	+	129	174
chr1	204889734	204889893	GeneC|Exon_2	0	+	130	171
chr1	204889734	204889893	GeneC|Exon_2	0	+	131	172
chr1	204889734	204889893	GeneC|Exon_2	0	+	132	172
chr1	204889734	204889893	GeneC|Exon_2	0	+	133	173
chr1	204889734	204889893	GeneC|Exon_2	0	+	134	170
chr1	204889734	204889893	GeneC|Exon_2	0	+	135	169
chr1	204889734	204889893	GeneC|Exon_2	0	+	136	168
chr1	204889734	204889893	GeneC|Exon_2	0	+	137	168
chr1	204889734	204889893	GeneC|Exon_2	0	+	138	169
chr1	204889734	204889893	GeneC|Exon_2	0	+	139	167
chr1	204889734	204889893	GeneC|Exon_2	0	+	140	170
chr1	204889734	204889893	GeneC|Exon_2	0	+	141	171
chr1	204889734	204889893	GeneC|Exon_2	0	+	142	170
chr1	204889734	204889893	GeneC|Exon_2	0	+	143	170
chr1	204889734	204889893	GeneC|Exon_2	0	+	144	170
chr1	204889734	204889893	GeneC|Exon_2	0	+	145	170
chr1	204889734	204889893	GeneC|Exon_2	0	+	146	171
chr1	204889734	204889893	GeneC|Exon_2	0	+	147	171
chr1	204889734	204889893	GeneC|Exon_2	0	+	148	171
chr1	204889734	204889893	GeneC|Exon_2	0	+	149	171
chr1	204889734	204889893	GeneC|Exon_2	0	+	150	171
chr1	204889734	204889893	GeneC|Exon_2	0	+	151	173
chr1	204889734	204889893	GeneC|Exon_2	0	+	152	172
chr1	204889734	204889893	GeneC|Exon_2	0	+	153	174
chr1	204889734	204889893	GeneC|Exon_2	0	+	154	174
chr1	204889734	204889893	GeneC|Exon_2	0	+	155	174
chr1	204889734	204889893	GeneC|Exon_2	0	+	156	173
chr1	204889734	204889893	GeneC|Exon_2	0	+	157	173
chr1	204889734	204889893	GeneC|Exon_2	0	+	158	171
chr1	204889734	204889893	GeneC|Exon_2	0	+	159	170
chr1	204913328	204913559	GeneC|Exon_3	0	+	1	144
chr1	204913328	204913559	GeneC|Exon_3	0	+	2	145
chr1	204913328	204913559	GeneC|Exon_3	0	+	3	146
chr1	204913328	204913559	GeneC|Exon_3	0	+	4	147
chr1	204913328	204913559	GeneC|Exon_3	0	+	5	147
chr1	204913328	204913559	GeneC|Exon_3	0	+	6	147
chr1	204913328	204913559	GeneC|Exon_3	0	+	7	146
chr1	204913328	204913559	GeneC|Exon_3	0	+	8	149
chr1	204913328	204913559	GeneC|Exon_3	0	+	9	150
chr1	204913328	204913559	GeneC|Exon_3	0	+	10	151
chr1	204913328	204913559	GeneC|Exon_3	0	+	11	151
chr1	204913328	204913559	GeneC|Exon_3	0	+	12	152
chr1	204913328	204913559	GeneC|Exon_3	0	+	13	152
chr1	204913328	204913559	GeneC|Exon_3	0	+	14	151
chr1	204913328	204913559	GeneC|Exon_3	0	+	15	150
chr1	204913328	204913559	GeneC|Exon_3	0	+	16	149
chr1	204913328	204913559	GeneC|Exon_3	0	+	17	151
chr1	204913328	204913559	GeneC|Exon_3	0	+	18	153
chr1	204913328	204913559	GeneC|Exon_3	0	+	19	153
chr1	204913328	204913559	GeneC|Exon_3	0	+	20	155
chr1	204913328	204913559	GeneC|Exon_3	0	+	21	156
chr1	204913328	204913559	GeneC|Exon_3	0	+	22	156
chr1	204913328	204913559	GeneC|Exon_3	0	+	23	156
chr1	204913328	204913559	GeneC|Exon_3	0	+	24	155
chr1	204913328	204913559	GeneC|Exon_3	0	+	25	154
chr1	204913328	204913559	GeneC|Exon_3	0	+	26	155
chr1	204913328	204913559	GeneC|Exon_3	0	+	27	156
chr1	204913328	204913559	GeneC|Exon_3	0	+	28	159
chr1	204913328	204913559	GeneC|Exon_3	0	+	29	158
chr1	204913328	204913559	GeneC|Exon_3	0	+	30	158
chr1	204913328	204913559	GeneC|Exon_3	0	+	31	157
chr1	204913328	204913559	GeneC|Exon_3	0	+	32	157
chr1	204913328	204913559	GeneC|Exon_3	0	+	33	156
chr1	204913328	204913559	GeneC|Exon_3	0	+	34	156
chr1	204913328	204913559	GeneC|Exon_3	0	+	35	156
chr1	204913328	204913559	GeneC|Exon_3	0	+	36	156
chr1	204913328	204913559	GeneC|Exon_3	0	+	37	156
chr1	204913328	204913559	GeneC|Exon_3	0	+	38	156
chr1	204913328	204913559	GeneC|Exon_3	0	+	39	157
chr1	204913328	204913559	GeneC|Exon_3	0	+	40	157
chr1	204913328	204913559	GeneC|Exon_3	0	+	41	157
chr1	204913328	204913559	GeneC|Exon_3	0	+	42	157
chr1	204913328	204913559	GeneC|Exon_3	0	+	43	157
chr1	204913328	204913559	GeneC|Exon_3	0	+	44	157
chr1	204913328	204913559	GeneC|Exon_3	0	+	45	157
chr1	204913328	204913559	GeneC|Exon_3	0	+	46	157
chr1	204913328	204913559	GeneC|Exon_3	0	+	47	156
chr1	204913328	204913559	GeneC|Exon_3	0	+	48	156
chr1	204913328	204913559	GeneC|Exon_3	0	+	49	156
chr1	204913328	204913559	GeneC|Exon_3	0	+	50	156
chr1	204913328	204913559	GeneC|Exon_3	0	+	51	155
chr1	204913328	204913559	GeneC|Exon_3	0	+	52	155
chr1	204913328	204913559	GeneC|Exon_3	0	+	53	157
chr1	204913328	204913559	GeneC|Exon_3	0	+	54	156
chr1	204913328	204913559	GeneC|Exon_3	0	+	55	154
chr1	204913328	204913559	GeneC|Exon_3	0	+	56	154
chr1	204913328	204913559	GeneC|Exon_3	0	+	57	151
chr1	204913328	204913559	GeneC|Exon_3	0	+	58	152
chr1	204913328	204913559	GeneC|Exon_3	0	+	59	149
chr1	204913328	204913559	GeneC|Exon_3	0	+	60	148
chr1	204913328	204913559	GeneC|Exon_3	0	+	61	149
chr1	204913328	204913559	GeneC|Exon_3	0	+	62	147
chr1	204913328	204913559	GeneC|Exon_3	0	+	63	145
chr1	204913328	204913559	GeneC|Exon_3	0	+	64	144
chr1	204913328	204913559	GeneC|Exon_3	0	+	65	142
chr1	204913328	204913559	GeneC|Exon_3	0	+	66	141
chr1	204913328	204913559	GeneC|Exon_3	0	+	67	140
chr1	204913328	204913559	GeneC|Exon_3	0	+	68	139
chr1	204913328	204913559	GeneC|Exon_3	0	+	69	139
chr1	204913328	204913559	GeneC|Exon_3	0	+	70	141
chr1	204913328	204913559	GeneC|Exon_3	0	+	71	141
chr1	204913328	204913559	GeneC|Exon_3	0	+	72	140
chr1	204913328	204913559	GeneC|Exon_3	0	+	73	138
chr1	204913328	204913559	GeneC|Exon_3	0	+	74	139
chr1	204913328	204913559	GeneC|Exon_3	0	+	75	139
chr1	204913328	204913559	GeneC|Exon_3	0	+	76	138
chr1	204913328	204913559	GeneC|Exon_3	0	+	77	140
chr1	204913328	204913559	GeneC|Exon_3	0	+	78	141
chr1	204913328	204913559	GeneC|Exon_3	0	+	79	141
chr1	204913328	204913559	GeneC|Exon_3	0	+	80	143
chr1	204913328	204913559	GeneC|Exon_3	0	+	81	143
chr1	204913328	204913559	GeneC|Exon_3	0	+	82	142
chr1	204913328	204913559	GeneC|Exon_3	0	+	83	142
chr1	204913328	204913559	GeneC|Exon_3	0	+	84	143
chr1	204913328	204913559	GeneC|Exon_3	0	+	85	141
chr1	204913328	204913559	GeneC|Exon_3	0	+	86	140
chr1	204913328	204913559	GeneC|Exon_3	0	+	87	140
chr1	204913328	204913559	GeneC|Exon_3	0	+	88	140
chr1	204913328	204913559	GeneC|Exon_3	0	+	89	141
chr1	204913328	204913559	GeneC|Exon_3	0	+	90	140
chr1	204913328	204913559	GeneC|Exon_3	0	+	91	141
chr1	204913328	204913559	GeneC|Exon_3	0	+	92	142
chr1	204913328	204913559	GeneC|Exon_3	0	+	93	142
chr1	204913328	204913559	GeneC|Exon_3	0	+	94	142
chr1	204913328	204913559	GeneC|Exon_3	0	+	95	142
chr1	204913328	204913559	GeneC|Exon_3	0	+	96	141
chr1	204913328	204913559	GeneC|Exon_3	0	+	97	140
chr1	204913328	204913559	GeneC|Exon_3	0	+	98	139
chr1	204913328	204913559	GeneC|Exon_3	0	+	99	138
chr1	204913328	204913559	GeneC|Exon_3	0	+	100	139
chr1	204913328	204913559	GeneC|Exon_3	0	+	101	141
chr1	204913328	204913559	GeneC|Exon_3	0	+	102	141
chr1	204913328	204913559	GeneC|Exon_3	0	+	103	138
chr1	204913328	204913559	GeneC|Exon_3	0	+	104	140
chr1	204913328	204913559	GeneC|Exon_3	0	+	105	136
chr1	204913328	204913559	GeneC|Exon_3	0	+	106	137
chr1	204913328	204913559	GeneC|Exon_3	0	+	107	138
chr1	204913328	204913559	GeneC|Exon_3	0	+	108	135
chr1	204913328	204913559	GeneC|Exon_3	0	+	109	134
chr1	204913328	204913559	GeneC|Exon_3	0	+	110	134
chr1	204913328	204913559	GeneC|Exon_3	0	+	111	139
chr1	204913328	204913559	GeneC|Exon_3	0	+	112	139
chr1	204913328	204913559	GeneC|Exon_3	0	+	113	139
chr1	204913328	204913559	GeneC|Exon_3	0	+	114	142
chr1	204913328	204913559	GeneC|Exon_3	0	+	115	141
chr1	204913328	204913559	GeneC|Exon_3	0	+	116	143
chr1	204913328	204913559	GeneC|Exon_3	0	+	117	144
chr1	204913328	204913559	GeneC|Exon_3	0	+	118	145
chr1	204913328	204913559	GeneC|Exon_3	0	+	119	146
chr1	204913328	204913559	GeneC|Exon_3	0	+	120	146
chr1	204913328	204913559	GeneC|Exon_3	0	+	121	148
chr1	204913328	204913559	GeneC|Exon_3	0	+	122	145
chr1	204913328	204913559	GeneC|Exon_3	0	+	123	142
chr1	204913328	204913559	GeneC|Exon_3	0	+	124	142
chr1	204913328	204913559	GeneC|Exon_3	0	+	125	142
chr1	204913328	204913559	GeneC|Exon_3	0	+	126	141
chr1	204913328	204913559	GeneC|Exon_3	0	+	127	140
chr1	204913328	204913559	GeneC|Exon_3	0	+	128	139
chr1	204913328	204913559	GeneC|Exon_3	0	+	129	139
chr1	204913328	204913559	GeneC|Exon_3	0	+	130	141
chr1	204913328	204913559	GeneC|Exon_3	0	+	131	141
chr1	204913328	204913559	GeneC|Exon_3	0	+	132	143
chr1	204913328	204913559	GeneC|Exon_3	0	+	133	140
chr1	204913328	204913559	GeneC|Exon_3	0	+	134	141
chr1	204913328	204913559	GeneC|Exon_3	0	+	135	146
chr1	204913328	204913559	GeneC|Exon_3	0	+	136	145
chr1	204913328	204913559	GeneC|Exon_3	0	+	137	144
chr1	204913328	204913559	GeneC|Exon_3	0	+	138	146
chr1	204913328	204913559	GeneC|Exon_3	0	+	139	146
chr1	204913328	204913559	GeneC|Exon_3	0	+	140	144
chr1	204913328	204913559	GeneC|Exon_3	0	+	141	145
chr1	204913328	204913559	GeneC|Exon_3	0	+	142	144
chr1	204913328	204913559	GeneC|Exon_3	0	+	143	143
chr1	204913328	204913559	GeneC|Exon_3	0	+	144	143
chr1	204913328	204913559	GeneC|Exon_3	0	+	145	146
chr1	204913328	204913559	GeneC|Exon_3	0	+	146	144
chr1	204913328	204913559	GeneC|Exon_3	0	+	147	143
chr1	204913328	204913559	GeneC|Exon_3	0	+	148	143
chr1	204913328	204913559	GeneC|Exon_3	0	+	149	140
chr1	204913328	204913559	GeneC|Exon_3	0	+	150	140
chr1	204913328	204913559	GeneC|Exon_3	0	+	151	140
chr1	204913328	204913559	GeneC|Exon_3	0	+	152	139
chr1	204913328	204913559	GeneC|Exon_3	0	+	153	139
chr1	204913328	204913559	GeneC|Exon_3	0	+	154	142
chr1	204913328	204913559	GeneC|Exon_3	0	+	155	141
chr1	204913328	204913559	GeneC|Exon_3	0	+	156	141
chr1	204913328	204913559	GeneC|Exon_3	0	+	157	142
chr1	204913328	204913559	GeneC|Exon_3	0	+	158	145
chr1	204913328	204913559	GeneC|Exon_3	0	+	159	143
chr1	204913328	204913559	GeneC|Exon_3	0	+	160	140
chr1	204913328	204913559	GeneC|Exon_3	0	+	161	139
chr1	204913328	204913559	GeneC|Exon_3	0	+	162	139
chr1	204913328	204913559	GeneC|Exon_3	0	+	163	138
chr1	204913328	204913559	GeneC|Exon_3	0	+	164	139
chr1	204913328	204913559	GeneC|Exon_3	0	+	165	139
chr1	204913328	204913559	GeneC|Exon_3	0	+	166	139
chr1	204913328	204913559	GeneC|Exon_3	0	+	167	139
chr1	204913328	204913559	GeneC|Exon_3	0	+	168	137
chr1	204913328	204913559	GeneC|Exon_3	0	+	169	140
chr1	204913328	204913559	GeneC|Exon_3	0	+	170	140
chr1	204913328	204913559	GeneC|Exon_3	0	+	171	140
chr1	204913328	204913559	GeneC|Exon_3	0	+	172	140
chr1	204913328	204913559	GeneC|Exon_3	0	+	173	141
chr1	204913328	204913559	GeneC|Exon_3	0	+	174	138
chr1	204913328	204913559	GeneC|Exon_3	0	+	175	139
chr1	204913328	204913559	GeneC|Exon_3	0	+	176	140
chr1	204913328	204913559	GeneC|Exon_3	0	+	177	139
chr1	204913328	204913559	GeneC|Exon_3	0	+	178	140
chr1	204913328	204913559	GeneC|Exon_3	0	+	179	140
chr1	204913328	204913559	GeneC|Exon_3	0	+	180	140
chr1	204913328	204913559	GeneC|Exon_3	0	+	181	143
chr1	204913328	204913559	GeneC|Exon_3	0	+	182	143
chr1	204913328	204913559	GeneC|Exon_3	0	+	183	143
chr1	204913328	204913559	GeneC|Exon_3	0	+	184	144
chr1	204913328	204913559	GeneC|Exon_3	0	+	185	145
chr1	204913328	204913559	GeneC|Exon_3	0	+	186	146
chr1	204913328	204913559	GeneC|Exon_3	0	+	187	147
chr1	204913328	204913559	GeneC|Exon_3	0	+	188	146
chr1	204913328	204913559	GeneC|Exon_3	0	+	189	148
chr1	204913328	204913559	GeneC|Exon_3	0	+	190	147
chr1	204913328	204913559	GeneC|Exon_3	0	+	191	147
chr1	204913328	204913559	GeneC|Exon_3	0	+	192	148
chr1	204913328	204913559	GeneC|Exon_3	0	+	193	148
chr1	204913328	204913559	GeneC|Exon_3	0	+	194	148
chr1	204913328	204913559	GeneC|Exon_3	0	+	195	147
chr1	204913328	204913559	GeneC|Exon_3	0	+	196	149
chr1	204913328	204913559	GeneC|Exon_3	0	+	197	150
chr1	204913328	204913559	GeneC|Exon_3	0	+	198	150
chr1	204913328	204913559	GeneC|Exon_3	0	+	199	153
chr1	204913328	204913559	GeneC|Exon_3	0	+	200	153
chr1	204913328	204913559	GeneC|Exon_3	0	+	201	154
chr1	204913328	204913559	GeneC|Exon_3	0	+	202	157
chr1	204913328	204913559	GeneC|Exon_3	0	+	203	155
chr1	204913328	204913559	GeneC|Exon_3	0	+	204	154
chr1	204913328	204913559	GeneC|Exon_3	0	+	205	154
chr1	204913328	204913559	GeneC|Exon_3	0	+	206	154
chr1	204913328	204913559	GeneC|Exon_3	0	+	207	155
chr1	204913328	204913559	GeneC|Exon_3	0	+	208	156
chr1	204913328	204913559	GeneC|Exon_3	0	+	209	157
chr1	204913328	204913559	GeneC|Exon_3	0	+	210	158
chr1	204913328	204913559	GeneC|Exon_3	0	+	211	159
chr1	204913328	204913559	GeneC|Exon_3	0	+	212	158
chr1	204913328	204913559	GeneC|Exon_3	0	+	213	161
chr1	204913328	204913559	GeneC|Exon_3	0	+	214	161
chr1	204913328	204913559	GeneC|Exon_3	0	+	215	161
chr1	204913328	204913559	GeneC|Exon_3	0	+	216	160
chr1	204913328	204913559	GeneC|Exon_3	0	+	217	161
chr1	204913328	204913559	GeneC|Exon_3	0	+	218	161
chr1	204913328	204913559	GeneC|Exon_3	0	+	219	161
chr1	204913328	204913559	GeneC|Exon_3	0	+	220	162
chr1	204913328	204913559	GeneC|Exon_3	0	+	221	160
chr1	204913328	204913559	GeneC|Exon_3	0	+	222	160
chr1	204913328	204913559	GeneC|Exon_3	0	+	223	160
chr1	204913328	204913559	GeneC|Exon_3	0	+	224	159
chr1	204913328	204913559	GeneC|Exon_3	0	+	225	159
chr1	204913328	204913559	GeneC|Exon_3	0	+	226	158
chr1	204913328	204913559	GeneC|Exon_3	0	+	227	158
chr1	204913328	204913559	GeneC|Exon_3	0	+	228	158
chr1	204913328	204913559	GeneC|Exon_3	0	+	229	156
chr1	204913328	204913559	GeneC|Exon_3	0	+	230	155
chr1	204913328	204913559	GeneC|Exon_3	0	+	231	153
chr1	204919659	204919727	GeneC|Exon_4	0	+	1	160
chr1	204919659	204919727	GeneC|Exon_4	0	+	2	161
chr1	204919659	204919727	GeneC|Exon_4	0	+	3	162
chr1	204919659	204919727	GeneC|Exon_4	0	+	4	162
chr1	204919659	204919727	GeneC|Exon_4	0	+	5	163
chr1	204919659	204919727	GeneC|Exon_4	0	+	6	164
chr1	204919659	204919727	GeneC|Exon_4	0	+	7	164
chr1	204919659	204919727	GeneC|Exon_4	0	+	8	164
chr1	204919659	204919727	GeneC|Exon_4	0	+	9	166
chr1	204919659	204919727	GeneC|Exon_4	0	+	10	167
chr1	204919659	204919727	GeneC|Exon_4	0	+	11	167
chr1	204919659	204919727	GeneC|Exon_4	0	+	12	166
chr1	204919659	204919727	GeneC|Exon_4	0	+	13	165
chr1	204919659	204919727	GeneC|Exon_4	0	+	14	165
chr1	204919659	204919727	GeneC|Exon_4	0	+	15	167
chr1	204919659	204919727	GeneC|Exon_4	0	+	16	166
chr1	204919659	204919727	GeneC|Exon_4	0	+	17	164
chr1	204919659	204919727	GeneC|Exon_4	0	+	18	165
chr1	204919659	204919727	GeneC|Exon_4	0	+	19	166
chr1	204919659	204919727	GeneC|Exon_4	0	+	20	169
chr1	204919659	204919727	GeneC|Exon_4	0	+	21	171
chr1	204919659	204919727	GeneC|Exon_4	0	+	22	173
chr1	204919659	204919727	GeneC|Exon_4	0	+	23	173
chr1	204919659	204919727	GeneC|Exon_4	0	+	24	172
chr1	204919659	204919727	GeneC|Exon_4	0	+	25	172
chr1	204919659	204919727	GeneC|Exon_4	0	+	26	175
chr1	204919659	204919727	GeneC|Exon_4	0	+	27	176
chr1	204919659	204919727	GeneC|Exon_4	0	+	28	177
chr1	204919659	204919727	GeneC|Exon_4	0	+	29	177
chr1	204919659	204919727	GeneC|Exon_4	0	+	30	176
chr1	204919659	204919727	GeneC|Exon_4	0	+	31	177
chr1	204919659	204919727	GeneC|Exon_4	0	+	32	176
chr1	204919659	204919727	GeneC|Exon_4	0	+	33	175
chr1	204919659	204919727	GeneC|Exon_4	0	+	34	175
chr1	204919659	204919727	GeneC|Exon_4	0	+	35	175
chr1	204919659	204919727	GeneC|Exon_4	0	+	36	177
chr1	204919659	204919727	GeneC|Exon_4	0	+	37	175
chr1	204919659	204919727	GeneC|Exon_4	0	+	38	174
chr1	204919659	204919727	GeneC|Exon_4	0	+	39	174
chr1	204919659	204919727	GeneC|Exon_4	0	+	40	173
chr1	204919659	204919727	GeneC|Exon_4	0	+	41	173
chr1	204919659	204919727	GeneC|Exon_4	0	+	42	174
chr1	204919659	204919727	GeneC|Exon_4	0	+	43	176
chr1	204919659	204919727	GeneC|Exon_4	0	+	44	176
chr1	204919659	204919727	GeneC|Exon_4	0	+	45	173
chr1	204919659	204919727	GeneC|Exon_4	0	+	46	176
chr1	204919659	204919727	GeneC|Exon_4	0	+	47	176
chr1	204919659	204919727	GeneC|Exon_4	0	+	48	177
chr1	204919659	204919727	GeneC|Exon_4	0	+	49	176
chr1	204919659	204919727	GeneC|Exon_4	0	+	50	176
chr1	204919659	204919727	GeneC|Exon_4	0	+	51	179
chr1	204919659	204919727	GeneC|Exon_4	0	+	52	180
chr1	204919659	204919727	GeneC|Exon_4	0	+	53	179
chr1	204919659	204919727	GeneC|Exon_4	0	+	54	182
chr1	204919659	204919727	GeneC|Exon_4	0	+	55	182
chr1	204919659	204919727	GeneC|Exon_4	0	+	56	185
chr1	204919659	204919727	GeneC|Exon_4	0	+	57	187
chr1	204919659	204919727	GeneC|Exon_4	0	+	58	186
chr1	204919659	204919727	GeneC|Exon_4	0	+	59	186
chr1	204919659	204919727	GeneC|Exon_4	0	+	60	187
chr1	204919659	204919727	GeneC|Exon_4	0	+	61	187
chr1	204919659	204919727	GeneC|Exon_4	0	+	62	188
chr1	204919659	204919727	GeneC|Exon_4	0	+	63	190
chr1	204919659	204919727	GeneC|Exon_4	0	+	64	191
chr1	204919659	204919727	GeneC|Exon_4	0	+	65	192
chr1	204919659	204919727	GeneC|Exon_4	0	+	66	190
chr1	204919659	204919727	GeneC|Exon_4	0	+	67	189
chr1	204919659	204919727	GeneC|Exon_4	0	+	68	190
chr1	204921113	204921269	GeneC|Exon_5	0	+	1	118
chr1	204921113	204921269	GeneC|Exon_5	0	+	2	119
chr1	204921113	204921269	GeneC|Exon_5	0	+	3	120
chr1	204921113	204921269	GeneC|Exon_5	0	+	4	120
chr1	204921113	204921269	GeneC|Exon_5	0	+	5	124
chr1	204921113	204921269	GeneC|Exon_5	0	+	6	125
chr1	204921113	204921269	GeneC|Exon_5	0	+	7	125
chr1	204921113	204921269	GeneC|Exon_5	0	+	8	126
chr1	204921113	204921269	GeneC|Exon_5	0	+	9	128
chr1	204921113	204921269	GeneC|Exon_5	0	+	10	130
chr1	204921113	204921269	GeneC|Exon_5	0	+	11	130
chr1	204921113	204921269	GeneC|Exon_5	0	+	12	131
chr1	204921113	204921269	GeneC|Exon_5	0	+	13	131
chr1	204921113	204921269	GeneC|Exon_5	0	+	14	132
chr1	204921113	204921269	GeneC|Exon_5	0	+	15	132
chr1	204921113	204921269	GeneC|Exon_5	0	+	16	132
chr1	204921113	204921269	GeneC|Exon_5	0	+	17	133
chr1	204921113	204921269	GeneC|Exon_5	0	+	18	135
chr1	204921113	204921269	GeneC|Exon_5	0	+	19	136
chr1	204921113	204921269	GeneC|Exon_5	0	+	20	136
chr1	204921113	204921269	GeneC|Exon_5	0	+	21	137
chr1	204921113	204921269	GeneC|Exon_5	0	+	22	140
chr1	204921113	204921269	GeneC|Exon_5	0	+	23	141
chr1	204921113	204921269	GeneC|Exon_5	0	+	24	141
chr1	204921113	204921269	GeneC|Exon_5	0	+	25	142
chr1	204921113	204921269	GeneC|Exon_5	0	+	26	142
chr1	204921113	204921269	GeneC|Exon_5	0	+	27	142
chr1	204921113	204921269	GeneC|Exon_5	0	+	28	143
chr1	204921113	204921269	GeneC|Exon_5	0	+	29	145
chr1	204921113	204921269	GeneC|Exon_5	0	+	30	145
chr1	204921113	204921269	GeneC|Exon_5	0	+	31	147
chr1	204921113	204921269	GeneC|Exon_5	0	+	32	150
chr1	204921113	204921269	GeneC|Exon_5	0	+	33	150
chr1	204921113	204921269	GeneC|Exon_5	0	+	34	151
chr1	204921113	204921269	GeneC|Exon_5	0	+	35	151
chr1	204921113	204921269	GeneC|Exon_5	0	+	36	154
chr1	204921113	204921269	GeneC|Exon_5	0	+	37	156
chr1	204921113	204921269	GeneC|Exon_5	0	+	38	156
chr1	204921113	204921269	GeneC|Exon_5	0	+	39	155
chr1	204921113	204921269	GeneC|Exon_5	0	+	40	154
chr1	204921113	204921269	GeneC|Exon_5	0	+	41	156
chr1	204921113	204921269	GeneC|Exon_5	0	+	42	155
chr1	204921113	204921269	GeneC|Exon_5	0	+	43	156
chr1	204921113	204921269	GeneC|Exon_5	0	+	44	157
chr1	204921113	204921269	GeneC|Exon_5	0	+	45	157
chr1	204921113	204921269	GeneC|Exon_5	0	+	46	157
chr1	204921113	204921269	GeneC|Exon_5	0	+	47	157
chr1	204921113	204921269	GeneC|Exon_5	0	+	48	159
chr1	204921113	204921269	GeneC|Exon_5	0	+	49	160
chr1	204921113	204921269	GeneC|Exon_5	0	+	50	160
chr1	204921113	204921269	GeneC|Exon_5	0	+	51	162
chr1	204921113	204921269	GeneC|Exon_5	0	+	52	163
chr1	204921113	204921269	GeneC|Exon_5	0	+	53	165
chr1	204921113	204921269	GeneC|Exon_5	0	+	54	164
chr1	204921113	204921269	GeneC|Exon_5	0	+	55	164
chr1	204921113	204921269	GeneC|Exon_5	0	+	56	165
chr1	204921113	204921269	GeneC|Exon_5	0	+	57	167
chr1	204921113	204921269	GeneC|Exon_5	0	+	58	166
chr1	204921113	204921269	GeneC|Exon_5	0	+	59	167
chr1	204921113	204921269	GeneC|Exon_5	0	+	60	168
chr1	204921113	204921269	GeneC|Exon_5	0	+	61	167
chr1	204921113	204921269	GeneC|Exon_5	0	+	62	168
chr1	204921113	204921269	GeneC|Exon_5	0	+	63	168
chr1	204921113	204921269	GeneC|Exon_5	0	+	64	167
chr1	204921113	204921269	GeneC|Exon_5	0	+	65	168
chr1	204921113	204921269	GeneC|Exon_5	0	+	66	170
chr1	204921113	204921269	GeneC|Exon_5	0	+	67	170
chr1	204921113	204921269	GeneC|Exon_5	0	+	68	170
chr1	204921113	204921269	GeneC|Exon_5	0	+	69	171
chr1	204921113	204921269	GeneC|Exon_5	0	+	70	173
chr1	204921113	204921269	GeneC|Exon_5	0	+	71	175
chr1	204921113	204921269	GeneC|Exon_5	0	+	72	176
chr1	204921113	204921269	GeneC|Exon_5	0	+	73	177
chr1	204921113	204921269	GeneC|Exon_5	0	+	74	176
chr1	204921113	204921269	GeneC|Exon_5	0	+	75	178
chr1	204921113	204921269	GeneC|Exon_5	0	+	76	179
chr1	204921113	204921269	GeneC|Exon_5	0	+	77	179
chr1	204921113	204921269	GeneC|Exon_5	0	+	78	182
chr1	204921113	204921269	GeneC|Exon_5	0	+	79	181
chr1	204921113	204921269	GeneC|Exon_5	0	+	80	180
chr1	204921113	204921269	GeneC|Exon_5	0	+	81	182
chr1	204921113	204921269	GeneC|Exon_5	0	+	82	182
chr1	204921113	204921269	GeneC|Exon_5	0	+	83	185
chr1	204921113	204921269	GeneC|Exon_5	0	+	84	186
chr1	204921113	204921269	GeneC|Exon_5	0	+	85	188
chr1	204921113	204921269	GeneC|Exon_5	0	+	86	189
chr1	204921113	204921269	GeneC|Exon_5	0	+	87	188
chr1	204921113	204921269	GeneC|Exon_5	0	+	88	188
chr1	204921113	204921269	GeneC|Exon_5	0	+	89	188
chr1	204921113	204921269	GeneC|Exon_5	0	+	90	190
chr1	204921113	204921269	GeneC|Exon_5	0	+	91	191
chr1	204921113	204921269	GeneC|Exon_5	0	+	92	191
chr1	204921113	204921269	GeneC|Exon_5	0	+	93	191
chr1	204921113	204921269	GeneC|Exon_5	0	+	94	193
chr1	204921113	204921269	GeneC|Exon_5	0	+	95	192
chr1	204921113	204921269	GeneC|Exon_5	0	+	96	196
chr1	204921113	204921269	GeneC|Exon_5	0	+	97	195
chr1	204921113	204921269	GeneC|Exon_5	0	+	98	196
chr1	204921113	204921269	GeneC|Exon_5	0	+	99	196
chr1	204921113	204921269	GeneC|Exon_5	0	+	100	195
chr1	204921113	204921269	GeneC|Exon_5	0	+	101	197
chr1	204921113	204921269	GeneC|Exon_5	0	+	102	197
chr1	204921113	204921269	GeneC|Exon_5	0	+	103	198
chr1	204921113	204921269	GeneC|Exon_5	0	+	104	198
chr1	204921113	204921269	GeneC|Exon_5	0	+	105	197
chr1	204921113	204921269	GeneC|Exon_5	0	+	106	199
chr1	204921113	204921269	GeneC|Exon_5	0	+	107	201
chr1	204921113	204921269	GeneC|Exon_5	0	+	108	199
chr1	204921113	204921269	GeneC|Exon_5	0	+	109	198
chr1	204921113	204921269	GeneC|Exon_5	0	+	110	197
chr1	204921113	204921269	GeneC|Exon_5	0	+	111	196
chr1	204921113	204921269	GeneC|Exon_5	0	+	112	195
chr1	204921113	204921269	GeneC|Exon_5	0	+	113	194
chr1	204921113	204921269	GeneC|Exon_5	0	+	114	194
chr1	204921113	204921269	GeneC|Exon_5	0	+	115	196
chr1	204921113	204921269	GeneC|Exon_5	0	+	116	195
chr1	204921113	204921269	GeneC|Exon_5	0	+	117	194
chr1	204921113	204921269	GeneC|Exon_5	0	+	118	193
chr1	204921113	204921269	GeneC|Exon_5	0	+	119	192
chr1	204921113	204921269	GeneC|Exon_5	0	+	120	190
chr1	204921113	204921269	GeneC|Exon_5	0	+	121	194
chr1	204921113	204921269	GeneC|Exon_5	0	+	122	194
chr1	204921113	204921269	GeneC|Exon_5	0	+	123	193
chr1	204921113	204921269	GeneC|Exon_5	0	+	124	193
chr1	204921113	204921269	GeneC|Exon_5	0	+	125	191
chr1	204921113	204921269	GeneC|Exon_5	0	+	126	193
chr1	204921113	204921269	GeneC|Exon_5	0	+	127	194
chr1	204921113	204921269	GeneC|Exon_5	0	+	128	191
chr1	204921113	204921269	GeneC|Exon_5	0	+	129	191
chr1	204921113	204921269	GeneC|Exon_5	0	+	130	185
chr1	204921113	204921269	GeneC|Exon_5	0	+	131	185
chr1	204921113	204921269	GeneC|Exon_5	0	+	132	186
chr1	204921113	204921269	GeneC|Exon_5	0	+	133	186
chr1	204921113	204921269	GeneC|Exon_5	0	+	134	186
chr1	204921113	204921269	GeneC|Exon_5	0	+	135	187
chr1	204921113	204921269	GeneC|Exon_5	0	+	136	189
chr1	204921113	204921269	GeneC|Exon_5	0	+	137	189
chr1	204921113	204921269	GeneC|Exon_5	0	+	138	190
chr1	204921113	204921269	GeneC|Exon_5	0	+	139	187
chr1	204921113	204921269	GeneC|Exon_5	0	+	140	187
chr1	204921113	204921269	GeneC|Exon_5	0	+	141	185
chr1	204921113	204921269	GeneC|Exon_5	0	+	142	183
chr1	204921113	204921269	GeneC|Exon_5	0	+	143	182
chr1	204921113	204921269	GeneC|Exon_5	0	+	144	182
chr1	204921113	204921269	GeneC|Exon_5	0	+	145	181
chr1	204921113	204921269	GeneC|Exon_5	0	+	146	180
chr1	204921113	204921269	GeneC|Exon_5	0	+	147	180
chr1	204921113	204921269	GeneC|Exon_5	0	+	148	178
chr1	204921113	204921269	GeneC|Exon_5	0	+	149	179
chr1	204921113	204921269	GeneC|Exon_5	0	+	150	177
chr1	204921113	204921269	GeneC|Exon_5	0	+	151	176
chr1	204921113	204921269	GeneC|Exon_5	0	+	152	175
chr1	204921113	204921269	GeneC|Exon_5	0	+	153	175
chr1	204921113	204921269	GeneC|Exon_5	0	+	154	173
chr1	204921113	204921269	GeneC|Exon_5	0	+	155	174
chr1	204921113	204921269	GeneC|Exon_5	0	+	156	172
chr1	204923290	204923537	GeneC|Exon_6	0	+	1	159
chr1	204923290	204923537	GeneC|Exon_6	0	+	2	160
chr1	204923290	204923537	GeneC|Exon_6	0	+	3	161
chr1	204923290	204923537	GeneC|Exon_6	0	+	4	158
chr1	204923290	204923537	GeneC|Exon_6	0	+	5	157
chr1	204923290	204923537	GeneC|Exon_6	0	+	6	157
chr1	204923290	204923537	GeneC|Exon_6	0	+	7	157
chr1	204923290	204923537	GeneC|Exon_6	0	+	8	155
chr1	204923290	204923537	GeneC|Exon_6	0	+	9	154
chr1	204923290	204923537	GeneC|Exon_6	0	+	10	156
chr1	204923290	204923537	GeneC|Exon_6	0	+	11	157
chr1	204923290	204923537	GeneC|Exon_6	0	+	12	158
chr1	204923290	204923537	GeneC|Exon_6	0	+	13	155
chr1	204923290	204923537	GeneC|Exon_6	0	+	14	156
chr1	204923290	204923537	GeneC|Exon_6	0	+	15	154
chr1	204923290	204923537	GeneC|Exon_6	0	+	16	155
chr1	204923290	204923537	GeneC|Exon_6	0	+	17	157
chr1	204923290	204923537	GeneC|Exon_6	0	+	18	157
chr1	204923290	204923537	GeneC|Exon_6	0	+	19	156
chr1	204923290	204923537	GeneC|Exon_6	0	+	20	156
chr1	204923290	204923537	GeneC|Exon_6	0	+	21	158
chr1	204923290	204923537	GeneC|Exon_6	0	+	22	155
chr1	204923290	204923537	GeneC|Exon_6	0	+	23	156
chr1	204923290	204923537	GeneC|Exon_6	0	+	24	155
chr1	204923290	204923537	GeneC|Exon_6	0	+	25	155
chr1	204923290	204923537	GeneC|Exon_6	0	+	26	156
chr1	204923290	204923537	GeneC|Exon_6	0	+	27	158
chr1	204923290	204923537	GeneC|Exon_6	0	+	28	159
chr1	204923290	204923537	GeneC|Exon_6	0	+	29	158
chr1	204923290	204923537	GeneC|Exon_6	0	+	30	159
chr1	204923290	204923537	GeneC|Exon_6	0	+	31	159
chr1	204923290	204923537	GeneC|Exon_6	0	+	32	163
chr1	204923290	204923537	GeneC|Exon_6	0	+	33	162
chr1	204923290	204923537	GeneC|Exon_6	0	+	34	160
chr1	204923290	204923537	GeneC|Exon_6	0	+	35	163
chr1	204923290	204923537	GeneC|Exon_6	0	+	36	164
chr1	204923290	204923537	GeneC|Exon_6	0	+	37	165
chr1	204923290	204923537	GeneC|Exon_6	0	+	38	166
chr1	204923290	204923537	GeneC|Exon_6	0	+	39	166
chr1	204923290	204923537	GeneC|Exon_6	0	+	40	170
chr1	204923290	204923537	GeneC|Exon_6	0	+	41	171
chr1	204923290	204923537	GeneC|Exon_6	0	+	42	173
chr1	204923290	204923537	GeneC|Exon_6	0	+	43	174
chr1	204923290	204923537	GeneC|Exon_6	0	+	44	175
chr1	204923290	204923537	GeneC|Exon_6	0	+	45	176
chr1	204923290	204923537	GeneC|Exon_6	0	+	46	176
chr1	204923290	204923537	GeneC|Exon_6	0	+	47	176
chr1	204923290	204923537	GeneC|Exon_6	0	+	48	174
chr1	204923290	204923537	GeneC|Exon_6	0	+	49	174
chr1	204923290	204923537	GeneC|Exon_6	0	+	50	173
chr1	204923290	204923537	GeneC|Exon_6	0	+	51	173
chr1	204923290	204923537	GeneC|Exon_6	0	+	52	175
chr1	204923290	204923537	GeneC|Exon_6	0	+	53	174
chr1	204923290	204923537	GeneC|Exon_6	0	+	54	174
chr1	204923290	204923537	GeneC|Exon_6	0	+	55	173
chr1	204923290	204923537	GeneC|Exon_6	0	+	56	172
chr1	204923290	204923537	GeneC|Exon_6	0	+	57	171
chr1	204923290	204923537	GeneC|Exon_6	0	+	58	171
chr1	204923290	204923537	GeneC|Exon_6	0	+	59	171
chr1	204923290	204923537	GeneC|Exon_6	0	+	60	170
chr1	204923290	204923537	GeneC|Exon_6	0	+	61	169
chr1	204923290	204923537	GeneC|Exon_6	0	+	62	170
chr1	204923290	204923537	GeneC|Exon_6	0	+	63	168
chr1	204923290	204923537	GeneC|Exon_6	0	+	64	169
chr1	204923290	204923537	GeneC|Exon_6	0	+	65	166
chr1	204923290	204923537	GeneC|Exon_6	0	+	66	166
chr1	204923290	204923537	GeneC|Exon_6	0	+	67	166
chr1	204923290	204923537	GeneC|Exon_6	0	+	68	166
chr1	204923290	204923537	GeneC|Exon_6	0	+	69	167
chr1	204923290	204923537	GeneC|Exon_6	0	+	70	167
chr1	204923290	204923537	GeneC|Exon_6	0	+	71	168
chr1	204923290	204923537	GeneC|Exon_6	0	+	72	168
chr1	204923290	204923537	GeneC|Exon_6	0	+	73	169
chr1	204923290	204923537	GeneC|Exon_6	0	+	74	170
chr1	204923290	204923537	GeneC|Exon_6	0	+	75	170
chr1	204923290	204923537	GeneC|Exon_6	0	+	76	168
chr1	204923290	204923537	GeneC|Exon_6	0	+	77	167
chr1	204923290	204923537	GeneC|Exon_6	0	+	78	168
chr1	204923290	204923537	GeneC|Exon_6	0	+	79	167
chr1	204923290	204923537	GeneC|Exon_6	0	+	80	167
chr1	204923290	204923537	GeneC|Exon_6	0	+	81	167
chr1	204923290	204923537	GeneC|Exon_6	0	+	82	167
chr1	204923290	204923537	GeneC|Exon_6	0	+	83	169
chr1	204923290	204923537	GeneC|Exon_6	0	+	84	171
chr1	204923290	204923537	GeneC|Exon_6	0	+	85	173
chr1	204923290	204923537	GeneC|Exon_6	0	+	86	173
chr1	204923290	204923537	GeneC|Exon_6	0	+	87	172
chr1	204923290	204923537	GeneC|Exon_6	0	+	88	173
chr1	204923290	204923537	GeneC|Exon_6	0	+	89	172
chr1	204923290	204923537	GeneC|Exon_6	0	+	90	173
chr1	204923290	204923537	GeneC|Exon_6	0	+	91	171
chr1	204923290	204923537	GeneC|Exon_6	0	+	92	171
chr1	204923290	204923537	GeneC|Exon_6	0	+	93	171
chr1	204923290	204923537	GeneC|Exon_6	0	+	94	173
chr1	204923290	204923537	GeneC|Exon_6	0	+	95	173
chr1	204923290	204923537	GeneC|Exon_6	0	+	96	174
chr1	204923290	204923537	GeneC|Exon_6	0	+	97	174
chr1	204923290	204923537	GeneC|Exon_6	0	+	98	174
chr1	204923290	204923537	GeneC|Exon_6	0	+	99	174
chr1	204923290	204923537	GeneC|Exon_6	0	+	100	174
chr1	204923290	204923537	GeneC|Exon_6	0	+	101	171
chr1	204923290	204923537	GeneC|Exon_6	0	+	102	170
chr1	204923290	204923537	GeneC|Exon_6	0	+	103	168
chr1	204923290	204923537	GeneC|Exon_6	0	+	104	168
chr1	204923290	204923537	GeneC|Exon_6	0	+	105	169
chr1	204923290	204923537	GeneC|Exon_6	0	+	106	169
chr1	204923290	204923537	GeneC|Exon_6	0	+	107	169
chr1	204923290	204923537	GeneC|Exon_6	0	+	108	170
chr1	204923290	204923537	GeneC|Exon_6	0	+	109	168
chr1	204923290	204923537	GeneC|Exon_6	0	+	110	166
chr1	204923290	204923537	GeneC|Exon_6	0	+	111	162
chr1	204923290	204923537	GeneC|Exon_6	0	+	112	161
chr1	204923290	204923537	GeneC|Exon_6	0	+	113	162
chr1	204923290	204923537	GeneC|Exon_6	0	+	114	162
chr1	204923290	204923537	GeneC|Exon_6	0	+	115	159
chr1	204923290	204923537	GeneC|Exon_6	0	+	116	159
chr1	204923290	204923537	GeneC|Exon_6	0	+	117	160
chr1	204923290	204923537	GeneC|Exon_6	0	+	118	161
chr1	204923290	204923537	GeneC|Exon_6	0	+	119	161
chr1	204923290	204923537	GeneC|Exon_6	0	+	120	160
chr1	204923290	204923537	GeneC|Exon_6	0	+	121	159
chr1	204923290	204923537	GeneC|Exon_6	0	+	122	158
chr1	204923290	204923537	GeneC|Exon_6	0	+	123	158
chr1	204923290	204923537	GeneC|Exon_6	0	+	124	158
chr1	204923290	204923537	GeneC|Exon_6	0	+	125	158
chr1	204923290	204923537	GeneC|Exon_6	0	+	126	155
chr1	204923290	204923537	GeneC|Exon_6	0	+	127	155
chr1	204923290	204923537	GeneC|Exon_6	0	+	128	154
chr1	204923290	204923537	GeneC|Exon_6	0	+	129	151
chr1	204923290	204923537	GeneC|Exon_6	0	+	130	152
chr1	204923290	204923537	GeneC|Exon_6	0	+	131	145
chr1	204923290	204923537	GeneC|Exon_6	0	+	132	126
chr1	204923290	204923537	GeneC|Exon_6	0	+	133	125
chr1	204923290	204923537	GeneC|Exon_6	0	+	134	124
chr1	204923290	204923537	GeneC|Exon_6	0	+	135	102
chr1	204923290	204923537	GeneC|Exon_6	0	+	136	102
chr1	204923290	204923537	GeneC|Exon_6	0	+	137	99
chr1	204923290	204923537	GeneC|Exon_6	0	+	138	100
chr1	204923290	204923537	GeneC|Exon_6	0	+	139	97
chr1	204923290	204923537	GeneC|Exon_6	0	+	140	97
chr1	204923290	204923537	GeneC|Exon_6	0	+	141	98
chr1	204923290	204923537	GeneC|Exon_6	0	+	142	98
chr1	204923290	204923537	GeneC|Exon_6	0	+	143	101
chr1	204923290	204923537	GeneC|Exon_6	0	+	144	104
chr1	204923290	204923537	GeneC|Exon_6	0	+	145	107
chr1	204923290	204923537	GeneC|Exon_6	0	+	146	107
chr1	204923290	204923537	GeneC|Exon_6	0	+	147	107
chr1	204923290	204923537	GeneC|Exon_6	0	+	148	106
chr1	204923290	204923537	GeneC|Exon_6	0	+	149	107
chr1	204923290	204923537	GeneC|Exon_6	0	+	150	108
chr1	204923290	204923537	GeneC|Exon_6	0	+	151	108
chr1	204923290	204923537	GeneC|Exon_6	0	+	152	109
chr1	204923290	204923537	GeneC|Exon_6	0	+	153	109
chr1	204923290	204923537	GeneC|Exon_6	0	+	154	108
chr1	204923290	204923537	GeneC|Exon_6	0	+	155	109
chr1	204923290	204923537	GeneC|Exon_6	0	+	156	110
chr1	204923290	204923537	GeneC|Exon_6	0	+	157	110
chr1	204923290	204923537	GeneC|Exon_6	0	+	158	110
chr1	204923290	204923537	GeneC|Exon_6	0	+	159	110
chr1	204923290	204923537	GeneC|Exon_6	0	+	160	110
chr1	204923290	204923537	GeneC|Exon_6	0	+	161	110
chr1	204923290	204923537	GeneC|Exon_6	0	+	162	111
chr1	204923290	204923537	GeneC|Exon_6	0	+	163	111
chr1	204923290	204923537	GeneC|Exon_6	0	+	164	111
chr1	204923290	204923537	GeneC|Exon_6	0	+	165	110
chr1	204923290	204923537	GeneC|Exon_6	0	+	166	111
chr1	204923290	204923537	GeneC|Exon_6	0	+	167	112
chr1	204923290	204923537	GeneC|Exon_6	0	+	168	108
chr1	204923290	204923537	GeneC|Exon_6	0	+	169	112
chr1	204923290	204923537	GeneC|Exon_6	0	+	170	112
chr1	204923290	204923537	GeneC|Exon_6	0	+	171	113
chr1	204923290	204923537	GeneC|Exon_6	0	+	172	110
chr1	204923290	204923537	GeneC|Exon_6	0	+	173	114
chr1	204923290	204923537	GeneC|Exon_6	0	+	174	116
chr1	204923290	204923537	GeneC|Exon_6	0	+	175	117
chr1	204923290	204923537	GeneC|Exon_6	0	+	176	117
chr1	204923290	204923537	GeneC|Exon_6	0	+	177	116
chr1	204923290	204923537	GeneC|Exon_6	0	+	178	114
chr1	204923290	204923537	GeneC|Exon_6	0	+	179	115
chr1	204923290	204923537	GeneC|Exon_6	0	+	180	117
chr1	204923290	204923537	GeneC|Exon_6	0	+	181	116
chr1	204923290	204923537	GeneC|Exon_6	0	+	182	115
chr1	204923290	204923537	GeneC|Exon_6	0	+	183	112
chr1	204923290	204923537	GeneC|Exon_6	0	+	184	112
chr1	204923290	204923537	GeneC|Exon_6	0	+	185	114
chr1	204923290	204923537	GeneC|Exon_6	0	+	186	115
chr1	204923290	204923537	GeneC|Exon_6	0	+	187	116
chr1	204923290	204923537	GeneC|Exon_6	0	+	188	115
chr1	204923290	204923537	GeneC|Exon_6	0	+	189	114
chr1	204923290	204923537	GeneC|Exon_6	0	+	190	114
chr1	204923290	204923537	GeneC|Exon_6	0	+	191	116
chr1	204923290	204923537	GeneC|Exon_6	0	+	192	117
chr1	204923290	204923537	GeneC|Exon_6	0	+	193	116
chr1	204923290	204923537	GeneC|Exon_6	0	+	194	118
chr1	204923290	204923537	GeneC|Exon_6	0	+	195	116
chr1	204923290	204923537	GeneC|Exon_6	0	+	196	117
chr1	204923290	204923537	GeneC|Exon_6	0	+	197	119
chr1	204923290	204923537	GeneC|Exon_6	0	+	198	119
chr1	204923290	204923537	GeneC|Exon_6	0	+	199	121
chr1	204923290	204923537	GeneC|Exon_6	0	+	200	123
chr1	204923290	204923537	GeneC|Exon_6	0	+	201	123
chr1	204923290	204923537	GeneC|Exon_6	0	+	202	125
chr1	204923290	204923537	GeneC|Exon_6	0	+	203	124
chr1	204923290	204923537	GeneC|Exon_6	0	+	204	123
chr1	204923290	204923537	GeneC|Exon_6	0	+	205	120
chr1	204923290	204923537	GeneC|Exon_6	0	+	206	121
chr1	204923290	204923537	GeneC|Exon_6	0	+	207	121
chr1	204923290	204923537	GeneC|Exon_6	0	+	208	122
chr1	204923290	204923537	GeneC|Exon_6	0	+	209	122
chr1	204923290	204923537	GeneC|Exon_6	0	+	210	123
chr1	204923290	204923537	GeneC|Exon_6	0	+	211	124
chr1	204923290	204923537	GeneC|Exon_6	0	+	212	123
chr1	204923290	204923537	GeneC|Exon_6	0	+	213	121
chr1	204923290	204923537	GeneC|Exon_6	0	+	214	122
chr1	204923290	204923537	GeneC|Exon_6	0	+	215	122
chr1	204923290	204923537	GeneC|Exon_6	0	+	216	122
chr1	204923290	204923537	GeneC|Exon_6	0	+	217	120
chr1	204923290	204923537	GeneC|Exon_6	0	+	218	120
chr1	204923290	204923537	GeneC|Exon_6	0	+	219	121
chr1	204923290	204923537	GeneC|Exon_6	0	+	220	120
chr1	204923290	204923537	GeneC|Exon_6	0	+	221	121
chr1	204923290	204923537	GeneC|Exon_6	0	+	222	122
chr1	204923290	204923537	GeneC|Exon_6	0	+	223	122
chr1	204923290	204923537	GeneC|Exon_6	0	+	224	120
chr1	204923290	204923537	GeneC|Exon_6	0	+	225	120
chr1	204923290	204923537	GeneC|Exon_6	0	+	226	122
chr1	204923290	204923537	GeneC|Exon_6	0	+	227	122
chr1	204923290	204923537	GeneC|Exon_6	0	+	228	123
chr1	204923290	204923537	GeneC|Exon_6	0	+	229	123
chr1	204923290	204923537	GeneC|Exon_6	0	+	230	123
chr1	204923290	204923537	GeneC|Exon_6	0	+	231	123
chr1	204923290	204923537	GeneC|Exon_6	0	+	232	125
chr1	204923290	204923537	GeneC|Exon_6	0	+	233	125
chr1	204923290	204923537	GeneC|Exon_6	0	+	234	125
chr1	204923290	204923537	GeneC|Exon_6	0	+	235	125
chr1	204923290	204923537	GeneC|Exon_6	0	+	236	123
chr1	204923290	204923537	GeneC|Exon_6	0	+	237	123
chr1	204923290	204923537	GeneC|Exon_6	0	+	238	123
chr1	204923290	204923537	GeneC|Exon_6	0	+	239	123
chr1	204923290	204923537	GeneC|Exon_6	0	+	240	125
chr1	204923290	204923537	GeneC|Exon_6	0	+	241	128
chr1	204923290	204923537	GeneC|Exon_6	0	+	242	128
chr1	204923290	204923537	GeneC|Exon_6	0	+	243	128
chr1	204923290	204923537	GeneC|Exon_6	0	+	244	130
chr1	204923290	204923537	GeneC|Exon_6	0	+	245	129
chr1	204923290	204923537	GeneC|Exon_6	0	+	246	130
chr1	204923290	204923537	GeneC|Exon_6	0	+	247	130
chr1	204923931	204924104	GeneC|Exon_7	0	+	1	133
chr1	204923931	204924104	GeneC|Exon_7	0	+	2	134
chr1	204923931	204924104	GeneC|Exon_7	0	+	3	134
chr1	204923931	204924104	GeneC|Exon_7	0	+	4	137
chr1	204923931	204924104	GeneC|Exon_7	0	+	5	136
chr1	204923931	204924104	GeneC|Exon_7	0	+	6	141
chr1	204923931	204924104	GeneC|Exon_7	0	+	7	141
chr1	204923931	204924104	GeneC|Exon_7	0	+	8	142
chr1	204923931	204924104	GeneC|Exon_7	0	+	9	141
chr1	204923931	204924104	GeneC|Exon_7	0	+	10	141
chr1	204923931	204924104	GeneC|Exon_7	0	+	11	142
chr1	204923931	204924104	GeneC|Exon_7	0	+	12	144
chr1	204923931	204924104	GeneC|Exon_7	0	+	13	145
chr1	204923931	204924104	GeneC|Exon_7	0	+	14	147
chr1	204923931	204924104	GeneC|Exon_7	0	+	15	148
chr1	204923931	204924104	GeneC|Exon_7	0	+	16	149
chr1	204923931	204924104	GeneC|Exon_7	0	+	17	149
chr1	204923931	204924104	GeneC|Exon_7	0	+	18	149
chr1	204923931	204924104	GeneC|Exon_7	0	+	19	150
chr1	204923931	204924104	GeneC|Exon_7	0	+	20	150
chr1	204923931	204924104	GeneC|Exon_7	0	+	21	150
chr1	204923931	204924104	GeneC|Exon_7	0	+	22	151
chr1	204923931	204924104	GeneC|Exon_7	0	+	23	149
chr1	204923931	204924104	GeneC|Exon_7	0	+	24	149
chr1	204923931	204924104	GeneC|Exon_7	0	+	25	147
chr1	204923931	204924104	GeneC|Exon_7	0	+	26	148
chr1	204923931	204924104	GeneC|Exon_7	0	+	27	148
chr1	204923931	204924104	GeneC|Exon_7	0	+	28	148
chr1	204923931	204924104	GeneC|Exon_7	0	+	29	148
chr1	204923931	204924104	GeneC|Exon_7	0	+	30	147
chr1	204923931	204924104	GeneC|Exon_7	0	+	31	151
chr1	204923931	204924104	GeneC|Exon_7	0	+	32	152
chr1	204923931	204924104	GeneC|Exon_7	0	+	33	152
chr1	204923931	204924104	GeneC|Exon_7	0	+	34	152
chr1	204923931	204924104	GeneC|Exon_7	0	+	35	151
chr1	204923931	204924104	GeneC|Exon_7	0	+	36	149
chr1	204923931	204924104	GeneC|Exon_7	0	+	37	147
chr1	204923931	204924104	GeneC|Exon_7	0	+	38	148
chr1	204923931	204924104	GeneC|Exon_7	0	+	39	149
chr1	204923931	204924104	GeneC|Exon_7	0	+	40	150
chr1	204923931	204924104	GeneC|Exon_7	0	+	41	150
chr1	204923931	204924104	GeneC|Exon_7	0	+	42	148
chr1	204923931	204924104	GeneC|Exon_7	0	+	43	147
chr1	204923931	204924104	GeneC|Exon_7	0	+	44	149
chr1	204923931	204924104	GeneC|Exon_7	0	+	45	151
chr1	204923931	204924104	GeneC|Exon_7	0	+	46	151
chr1	204923931	204924104	GeneC|Exon_7	0	+	47	151
chr1	204923931	204924104	GeneC|Exon_7	0	+	48	152
chr1	204923931	204924104	GeneC|Exon_7	0	+	49	152
chr1	204923931	204924104	GeneC|Exon_7	0	+	50	152
chr1	204923931	204924104	GeneC|Exon_7	0	+	51	153
chr1	204923931	204924104	GeneC|Exon_7	0	+	52	150
chr1	204923931	204924104	GeneC|Exon_7	0	+	53	151
chr1	204923931	204924104	GeneC|Exon_7	0	+	54	149
chr1	204923931	204924104	GeneC|Exon_7	0	+	55	149
chr1	204923931	204924104	GeneC|Exon_7	0	+	56	149
chr1	204923931	204924104	GeneC|Exon_7	0	+	57	149
chr1	204923931	204924104	GeneC|Exon_7	0	+	58	149
chr1	204923931	204924104	GeneC|Exon_7	0	+	59	148
chr1	204923931	204924104	GeneC|Exon_7	0	+	60	147
chr1	204923931	204924104	GeneC|Exon_7	0	+	61	150
chr1	204923931	204924104	GeneC|Exon_7	0	+	62	150
chr1	204923931	204924104	GeneC|Exon_7	0	+	63	151
chr1	204923931	204924104	GeneC|Exon_7	0	+	64	150
chr1	204923931	204924104	GeneC|Exon_7	0	+	65	149
chr1	204923931	204924104	GeneC|Exon_7	0	+	66	149
chr1	204923931	204924104	GeneC|Exon_7	0	+	67	150
chr1	204923931	204924104	GeneC|Exon_7	0	+	68	147
chr1	204923931	204924104	GeneC|Exon_7	0	+	69	146
chr1	204923931	204924104	GeneC|Exon_7	0	+	70	145
chr1	204923931	204924104	GeneC|Exon_7	0	+	71	145
chr1	204923931	204924104	GeneC|Exon_7	0	+	72	146
chr1	204923931	204924104	GeneC|Exon_7	0	+	73	146
chr1	204923931	204924104	GeneC|Exon_7	0	+	74	145
chr1	204923931	204924104	GeneC|Exon_7	0	+	75	145
chr1	204923931	204924104	GeneC|Exon_7	0	+	76	144
chr1	204923931	204924104	GeneC|Exon_7	0	+	77	141
chr1	204923931	204924104	GeneC|Exon_7	0	+	78	142
chr1	204923931	204924104	GeneC|Exon_7	0	+	79	143
chr1	204923931	204924104	GeneC|Exon_7	0	+	80	145
chr1	204923931	204924104	GeneC|Exon_7	0	+	81	144
chr1	204923931	204924104	GeneC|Exon_7	0	+	82	145
chr1	204923931	204924104	GeneC|Exon_7	0	+	83	144
chr1	204923931	204924104	GeneC|Exon_7	0	+	84	142
chr1	204923931	204924104	GeneC|Exon_7	0	+	85	142
chr1	204923931	204924104	GeneC|Exon_7	0	+	86	143
chr1	204923931	204924104	GeneC|Exon_7	0	+	87	143
chr1	204923931	204924104	GeneC|Exon_7	0	+	88	143
chr1	204923931	204924104	GeneC|Exon_7	0	+	89	141
chr1	204923931	204924104	GeneC|Exon_7	0	+	90	139
chr1	204923931	204924104	GeneC|Exon_7	0	+	91	139
chr1	204923931	204924104	GeneC|Exon_7	0	+	92	138
chr1	204923931	204924104	GeneC|Exon_7	0	+	93	139
chr1	204923931	204924104	GeneC|Exon_7	0	+	94	139
chr1	204923931	204924104	GeneC|Exon_7	0	+	95	138
chr1	204923931	204924104	GeneC|Exon_7	0	+	96	137
chr1	204923931	204924104	GeneC|Exon_7	0	+	97	137
chr1	204923931	204924104	GeneC|Exon_7	0	+	98	134
chr1	204923931	204924104	GeneC|Exon_7	0	+	99	132
chr1	204923931	204924104	GeneC|Exon_7	0	+	100	129
chr1	204923931	204924104	GeneC|Exon_7	0	+	101	130
chr1	204923931	204924104	GeneC|Exon_7	0	+	102	149
chr1	204923931	204924104	GeneC|Exon_7	0	+	103	150
chr1	204923931	204924104	GeneC|Exon_7	0	+	104	151
chr1	204923931	204924104	GeneC|Exon_7	0	+	105	152
chr1	204923931	204924104	GeneC|Exon_7	0	+	106	150
chr1	204923931	204924104	GeneC|Exon_7	0	+	107	148
chr1	204923931	204924104	GeneC|Exon_7	0	+	108	146
chr1	204923931	204924104	GeneC|Exon_7	0	+	109	145
chr1	204923931	204924104	GeneC|Exon_7	0	+	110	143
chr1	204923931	204924104	GeneC|Exon_7	0	+	111	141
chr1	204923931	204924104	GeneC|Exon_7	0	+	112	141
chr1	204923931	204924104	GeneC|Exon_7	0	+	113	139
chr1	204923931	204924104	GeneC|Exon_7	0	+	114	138
chr1	204923931	204924104	GeneC|Exon_7	0	+	115	139
chr1	204923931	204924104	GeneC|Exon_7	0	+	116	140
chr1	204923931	204924104	GeneC|Exon_7	0	+	117	140
chr1	204923931	204924104	GeneC|Exon_7	0	+	118	140
chr1	204923931	204924104	GeneC|Exon_7	0	+	119	139
chr1	204923931	204924104	GeneC|Exon_7	0	+	120	140
chr1	204923931	204924104	GeneC|Exon_7	0	+	121	141
chr1	204923931	204924104	GeneC|Exon_7	0	+	122	140
chr1	204923931	204924104	GeneC|Exon_7	0	+	123	140
chr1	204923931	204924104	GeneC|Exon_7	0	+	124	140
chr1	204923931	204924104	GeneC|Exon_7	0	+	125	139
chr1	204923931	204924104	GeneC|Exon_7	0	+	126	136
chr1	204923931	204924104	GeneC|Exon_7	0	+	127	136
chr1	204923931	204924104	GeneC|Exon_7	0	+	128	135
chr1	204923931	204924104	GeneC|Exon_7	0	+	129	136
chr1	204923931	204924104	GeneC|Exon_7	0	+	130	136
chr1	204923931	204924104	GeneC|Exon_7	0	+	131	136
chr1	204923931	204924104	GeneC|Exon_7	0	+	132	139
chr1	204923931	204924104	GeneC|Exon_7	0	+	133	139
chr1	204923931	204924104	GeneC|Exon_7	0	+	134	139
chr1	204923931	204924104	GeneC|Exon_7	0	+	135	140
chr1	204923931	204924104	GeneC|Exon_7	0	+	136	141
chr1	204923931	204924104	GeneC|Exon_7	0	+	137	140
chr1	204923931	204924104	GeneC|Exon_7	0	+	138	137
chr1	204923931	204924104	GeneC|Exon_7	0	+	139	137
chr1	204923931	204924104	GeneC|Exon_7	0	+	140	135
chr1	204923931	204924104	GeneC|Exon_7	0	+	141	135
chr1	204923931	204924104	GeneC|Exon_7	0	+	142	134
chr1	204923931	204924104	GeneC|Exon_7	0	+	143	132
chr1	204923931	204924104	GeneC|Exon_7	0	+	144	130
chr1	204923931	204924104	GeneC|Exon_7	0	+	145	128
chr1	204923931	204924104	GeneC|Exon_7	0	+	146	127
chr1	204923931	204924104	GeneC|Exon_7	0	+	147	126
chr1	204923931	204924104	GeneC|Exon_7	0	+	148	127
chr1	204923931	204924104	GeneC|Exon_7	0	+	149	126
chr1	204923931	204924104	GeneC|Exon_7	0	+	150	126
chr1	204923931	204924104	GeneC|Exon_7	0	+	151	125
chr1	204923931	204924104	GeneC|Exon_7	0	+	152	122
chr1	204923931	204924104	GeneC|Exon_7	0	+	153	122
chr1	204923931	204924104	GeneC|Exon_7	0	+	154	120
chr1	204923931	204924104	GeneC|Exon_7	0	+	155	118
chr1	204923931	204924104	GeneC|Exon_7	0	+	156	120
chr1	204923931	204924104	GeneC|Exon_7	0	+	157	118
chr1	204923931	204924104	GeneC|Exon_7	0	+	158	121
chr1	204923931	204924104	GeneC|Exon_7	0	+	159	118
chr1	204923931	204924104	GeneC|Exon_7	0	+	160	117
chr1	204923931	204924104	GeneC|Exon_7	0	+	161	116
chr1	204923931	204924104	GeneC|Exon_7	0	+	162	115
chr1	204923931	204924104	GeneC|Exon_7	0	+	163	112
chr1	204923931	204924104	GeneC|Exon_7	0	+	164	111
chr1	204923931	204924104	GeneC|Exon_7	0	+	165	111
chr1	204923931	204924104	GeneC|Exon_7	0	+	166	109
chr1	204923931	204924104	GeneC|Exon_7	0	+	167	106
chr1	204923931	204924104	GeneC|Exon_7	0	+	168	104
chr1	204923931	204924104	GeneC|Exon_7	0	+	169	106
chr1	204923931	204924104	GeneC|Exon_7	0	+	170	107
chr1	204923931	204924104	GeneC|Exon_7	0	+	171	106
chr1	204923931	204924104	GeneC|Exon_7	0	+	172	106
chr1	204923931	204924104	GeneC|Exon_7	0	+	173	107
chr1	204926758	204926979	GeneC|Exon_8	0	+	1	160
chr1	204926758	204926979	GeneC|Exon_8	0	+	2	161
chr1	204926758	204926979	GeneC|Exon_8	0	+	3	162
chr1	204926758	204926979	GeneC|Exon_8	0	+	4	163
chr1	204926758	204926979	GeneC|Exon_8	0	+	5	165
chr1	204926758	204926979	GeneC|Exon_8	0	+	6	168
chr1	204926758	204926979	GeneC|Exon_8	0	+	7	170
chr1	204926758	204926979	GeneC|Exon_8	0	+	8	169
chr1	204926758	204926979	GeneC|Exon_8	0	+	9	171
chr1	204926758	204926979	GeneC|Exon_8	0	+	10	170
chr1	204926758	204926979	GeneC|Exon_8	0	+	11	170
chr1	204926758	204926979	GeneC|Exon_8	0	+	12	171
chr1	204926758	204926979	GeneC|Exon_8	0	+	13	172
chr1	204926758	204926979	GeneC|Exon_8	0	+	14	173
chr1	204926758	204926979	GeneC|Exon_8	0	+	15	175
chr1	204926758	204926979	GeneC|Exon_8	0	+	16	176
chr1	204926758	204926979	GeneC|Exon_8	0	+	17	177
chr1	204926758	204926979	GeneC|Exon_8	0	+	18	179
chr1	204926758	204926979	GeneC|Exon_8	0	+	19	180
chr1	204926758	204926979	GeneC|Exon_8	0	+	20	182
chr1	204926758	204926979	GeneC|Exon_8	0	+	21	181
chr1	204926758	204926979	GeneC|Exon_8	0	+	22	182
chr1	204926758	204926979	GeneC|Exon_8	0	+	23	182
chr1	204926758	204926979	GeneC|Exon_8	0	+	24	182
chr1	204926758	204926979	GeneC|Exon_8	0	+	25	182
chr1	204926758	204926979	GeneC|Exon_8	0	+	26	182
chr1	204926758	204926979	GeneC|Exon_8	0	+	27	183
chr1	204926758	204926979	GeneC|Exon_8	0	+	28	186
chr1	204926758	204926979	GeneC|Exon_8	0	+	29	186
chr1	204926758	204926979	GeneC|Exon_8	0	+	30	186
chr1	204926758	204926979	GeneC|Exon_8	0	+	31	186
chr1	204926758	204926979	GeneC|Exon_8	0	+	32	184
chr1	204926758	204926979	GeneC|Exon_8	0	+	33	185
chr1	204926758	204926979	GeneC|Exon_8	0	+	34	183
chr1	204926758	204926979	GeneC|Exon_8	0	+	35	184
chr1	204926758	204926979	GeneC|Exon_8	0	+	36	185
chr1	204926758	204926979	GeneC|Exon_8	0	+	37	186
chr1	204926758	204926979	GeneC|Exon_8	0	+	38	185
chr1	204926758	204926979	GeneC|Exon_8	0	+	39	186
chr1	204926758	204926979	GeneC|Exon_8	0	+	40	187
chr1	204926758	204926979	GeneC|Exon_8	0	+	41	186
chr1	204926758	204926979	GeneC|Exon_8	0	+	42	189
chr1	204926758	204926979	GeneC|Exon_8	0	+	43	189
chr1	204926758	204926979	GeneC|Exon_8	0	+	44	189
chr1	204926758	204926979	GeneC|Exon_8	0	+	45	188
chr1	204926758	204926979	GeneC|Exon_8	0	+	46	186
chr1	204926758	204926979	GeneC|Exon_8	0	+	47	186
chr1	204926758	204926979	GeneC|Exon_8	0	+	48	185
chr1	204926758	204926979	GeneC|Exon_8	0	+	49	185
chr1	204926758	204926979	GeneC|Exon_8	0	+	50	186
chr1	204926758	204926979	GeneC|Exon_8	0	+	51	185
chr1	204926758	204926979	GeneC|Exon_8	0	+	52	185
chr1	204926758	204926979	GeneC|Exon_8	0	+	53	185
chr1	204926758	204926979	GeneC|Exon_8	0	+	54	184
chr1	204926758	204926979	GeneC|Exon_8	0	+	55	183
chr1	204926758	204926979	GeneC|Exon_8	0	+	56	183
chr1	204926758	204926979	GeneC|Exon_8	0	+	57	184
chr1	204926758	204926979	GeneC|Exon_8	0	+	58	183
chr1	204926758	204926979	GeneC|Exon_8	0	+	59	183
chr1	204926758	204926979	GeneC|Exon_8	0	+	60	184
chr1	204926758	204926979	GeneC|Exon_8	0	+	61	186
chr1	204926758	204926979	GeneC|Exon_8	0	+	62	188
chr1	204926758	204926979	GeneC|Exon_8	0	+	63	188
chr1	204926758	204926979	GeneC|Exon_8	0	+	64	187
chr1	204926758	204926979	GeneC|Exon_8	0	+	65	187
chr1	204926758	204926979	GeneC|Exon_8	0	+	66	187
chr1	204926758	204926979	GeneC|Exon_8	0	+	67	186
chr1	204926758	204926979	GeneC|Exon_8	0	+	68	183
chr1	204926758	204926979	GeneC|Exon_8	0	+	69	185
chr1	204926758	204926979	GeneC|Exon_8	0	+	70	187
chr1	204926758	204926979	GeneC|Exon_8	0	+	71	187
chr1	204926758	204926979	GeneC|Exon_8	0	+	72	186
chr1	204926758	204926979	GeneC|Exon_8	0	+	73	190
chr1	204926758	204926979	GeneC|Exon_8	0	+	74	190
chr1	204926758	204926979	GeneC|Exon_8	0	+	75	193
chr1	204926758	204926979	GeneC|Exon_8	0	+	76	194
chr1	204926758	204926979	GeneC|Exon_8	0	+	77	194
chr1	204926758	204926979	GeneC|Exon_8	0	+	78	195
chr1	204926758	204926979	GeneC|Exon_8	0	+	79	194
chr1	204926758	204926979	GeneC|Exon_8	0	+	80	195
chr1	204926758	204926979	GeneC|Exon_8	0	+	81	193
chr1	204926758	204926979	GeneC|Exon_8	0	+	82	193
chr1	204926758	204926979	GeneC|Exon_8	0	+	83	193
chr1	204926758	204926979	GeneC|Exon_8	0	+	84	194
chr1	204926758	204926979	GeneC|Exon_8	0	+	85	196
chr1	204926758	204926979	GeneC|Exon_8	0	+	86	195
chr1	204926758	204926979	GeneC|Exon_8	0	+	87	196
chr1	204926758	204926979	GeneC|Exon_8	0	+	88	196
chr1	204926758	204926979	GeneC|Exon_8	0	+	89	197
chr1	204926758	204926979	GeneC|Exon_8	0	+	90	198
chr1	204926758	204926979	GeneC|Exon_8	0	+	91	200
chr1	204926758	204926979	GeneC|Exon_8	0	+	92	198
chr1	204926758	204926979	GeneC|Exon_8	0	+	93	196
chr1	204926758	204926979	GeneC|Exon_8	0	+	94	197
chr1	204926758	204926979	GeneC|Exon_8	0	+	95	197
chr1	204926758	204926979	GeneC|Exon_8	0	+	96	194
chr1	204926758	204926979	GeneC|Exon_8	0	+	97	194
chr1	204926758	204926979	GeneC|Exon_8	0	+	98	194
chr1	204926758	204926979	GeneC|Exon_8	0	+	99	194
chr1	204926758	204926979	GeneC|Exon_8	0	+	100	196
chr1	204926758	204926979	GeneC|Exon_8	0	+	101	197
chr1	204926758	204926979	GeneC|Exon_8	0	+	102	196
chr1	204926758	204926979	GeneC|Exon_8	0	+	103	195
chr1	204926758	204926979	GeneC|Exon_8	0	+	104	197
chr1	204926758	204926979	GeneC|Exon_8	0	+	105	196
chr1	204926758	204926979	GeneC|Exon_8	0	+	106	196
chr1	204926758	204926979	GeneC|Exon_8	0	+	107	195
chr1	204926758	204926979	GeneC|Exon_8	0	+	108	197
chr1	204926758	204926979	GeneC|Exon_8	0	+	109	198
chr1	204926758	204926979	GeneC|Exon_8	0	+	110	195
chr1	204926758	204926979	GeneC|Exon_8	0	+	111	195
chr1	204926758	204926979	GeneC|Exon_8	0	+	112	194
chr1	204926758	204926979	GeneC|Exon_8	0	+	113	195
chr1	204926758	204926979	GeneC|Exon_8	0	+	114	194
chr1	204926758	204926979	GeneC|Exon_8	0	+	115	194
chr1	204926758	204926979	GeneC|Exon_8	0	+	116	194
chr1	204926758	204926979	GeneC|Exon_8	0	+	117	194
chr1	204926758	204926979	GeneC|Exon_8	0	+	118	191
chr1	204926758	204926979	GeneC|Exon_8	0	+	119	190
chr1	204926758	204926979	GeneC|Exon_8	0	+	120	188
chr1	204926758	204926979	GeneC|Exon_8	0	+	121	190
chr1	204926758	204926979	GeneC|Exon_8	0	+	122	188
chr1	204926758	204926979	GeneC|Exon_8	0	+	123	186
chr1	204926758	204926979	GeneC|Exon_8	0	+	124	186
chr1	204926758	204926979	GeneC|Exon_8	0	+	125	186
chr1	204926758	204926979	GeneC|Exon_8	0	+	126	186
chr1	204926758	204926979	GeneC|Exon_8	0	+	127	183
chr1	204926758	204926979	GeneC|Exon_8	0	+	128	182
chr1	204926758	204926979	GeneC|Exon_8	0	+	129	183
chr1	204926758	204926979	GeneC|Exon_8	0	+	130	184
chr1	204926758	204926979	GeneC|Exon_8	0	+	131	183
chr1	204926758	204926979	GeneC|Exon_8	0	+	132	179
chr1	204926758	204926979	GeneC|Exon_8	0	+	133	180
chr1	204926758	204926979	GeneC|Exon_8	0	+	134	180
chr1	204926758	204926979	GeneC|Exon_8	0	+	135	179
chr1	204926758	204926979	GeneC|Exon_8	0	+	136	178
chr1	204926758	204926979	GeneC|Exon_8	0	+	137	180
chr1	204926758	204926979	GeneC|Exon_8	0	+	138	181
chr1	204926758	204926979	GeneC|Exon_8	0	+	139	183
chr1	204926758	204926979	GeneC|Exon_8	0	+	140	182
chr1	204926758	204926979	GeneC|Exon_8	0	+	141	182
chr1	204926758	204926979	GeneC|Exon_8	0	+	142	182
chr1	204926758	204926979	GeneC|Exon_8	0	+	143	180
chr1	204926758	204926979	GeneC|Exon_8	0	+	144	180
chr1	204926758	204926979	GeneC|Exon_8	0	+	145	180
chr1	204926758	204926979	GeneC|Exon_8	0	+	146	177
chr1	204926758	204926979	GeneC|Exon_8	0	+	147	178
chr1	204926758	204926979	GeneC|Exon_8	0	+	148	178
chr1	204926758	204926979	GeneC|Exon_8	0	+	149	178
chr1	204926758	204926979	GeneC|Exon_8	0	+	150	176
chr1	204926758	204926979	GeneC|Exon_8	0	+	151	176
chr1	204926758	204926979	GeneC|Exon_8	0	+	152	176
chr1	204926758	204926979	GeneC|Exon_8	0	+	153	176
chr1	204926758	204926979	GeneC|Exon_8	0	+	154	174
chr1	204926758	204926979	GeneC|Exon_8	0	+	155	175
chr1	204926758	204926979	GeneC|Exon_8	0	+	156	175
chr1	204926758	204926979	GeneC|Exon_8	0	+	157	175
chr1	204926758	204926979	GeneC|Exon_8	0	+	158	174
chr1	204926758	204926979	GeneC|Exon_8	0	+	159	174
chr1	204926758	204926979	GeneC|Exon_8	0	+	160	171
chr1	204926758	204926979	GeneC|Exon_8	0	+	161	172
chr1	204926758	204926979	GeneC|Exon_8	0	+	162	172
chr1	204926758	204926979	GeneC|Exon_8	0	+	163	169
chr1	204926758	204926979	GeneC|Exon_8	0	+	164	169
chr1	204926758	204926979	GeneC|Exon_8	0	+	165	170
chr1	204926758	204926979	GeneC|Exon_8	0	+	166	167
chr1	204926758	204926979	GeneC|Exon_8	0	+	167	167
chr1	204926758	204926979	GeneC|Exon_8	0	+	168	164
chr1	204926758	204926979	GeneC|Exon_8	0	+	169	163
chr1	204926758	204926979	GeneC|Exon_8	0	+	170	164
chr1	204926758	204926979	GeneC|Exon_8	0	+	171	163
chr1	204926758	204926979	GeneC|Exon_8	0	+	172	162
chr1	204926758	204926979	GeneC|Exon_8	0	+	173	160
chr1	204926758	204926979	GeneC|Exon_8	0	+	174	161
chr1	204926758	204926979	GeneC|Exon_8	0	+	175	160
chr1	204926758	204926979	GeneC|Exon_8	0	+	176	160
chr1	204926758	204926979	GeneC|Exon_8	0	+	177	158
chr1	204926758	204926979	GeneC|Exon_8	0	+	178	159
chr1	204926758	204926979	GeneC|Exon_8	0	+	179	157
chr1	204926758	204926979	GeneC|Exon_8	0	+	180	158
chr1	204926758	204926979	GeneC|Exon_8	0	+	181	159
chr1	204926758	204926979	GeneC|Exon_8	0	+	182	159
chr1	204926758	204926979	GeneC|Exon_8	0	+	183	158
chr1	204926758	204926979	GeneC|Exon_8	0	+	184	159
chr1	204926758	204926979	GeneC|Exon_8	0	+	185	158
chr1	204926758	204926979	GeneC|Exon_8	0	+	186	156
chr1	204926758	204926979	GeneC|Exon_8	0	+	187	155
chr1	204926758	204926979	GeneC|Exon_8	0	+	188	154
chr1	204926758	204926979	GeneC|Exon_8	0	+	189	154
chr1	204926758	204926979	GeneC|Exon_8	0	+	190	157
chr1	204926758	204926979	GeneC|Exon_8	0	+	191	157
chr1	204926758	204926979	GeneC|Exon_8	0	+	192	157
chr1	204926758	204926979	GeneC|Exon_8	0	+	193	154
chr1	204926758	204926979	GeneC|Exon_8	0	+	194	158
chr1	204926758	204926979	GeneC|Exon_8	0	+	195	158
chr1	204926758	204926979	GeneC|Exon_8	0	+	196	157
chr1	204926758	204926979	GeneC|Exon_8	0	+	197	158
chr1	204926758	204926979	GeneC|Exon_8	0	+	198	157
chr1	204926758	204926979	GeneC|Exon_8	0	+	199	157
chr1	204926758	204926979	GeneC|Exon_8	0	+	200	158
chr1	204926758	204926979	GeneC|Exon_8	0	+	201	155
chr1	204926758	204926979	GeneC|Exon_8	0	+	202	153
chr1	204926758	204926979	GeneC|Exon_8	0	+	203	153
chr1	204926758	204926979	GeneC|Exon_8	0	+	204	151
chr1	204926758	204926979	GeneC|Exon_8	0	+	205	151
chr1	204926758	204926979	GeneC|Exon_8	0	+	206	150
chr1	204926758	204926979	GeneC|Exon_8	0	+	207	149
chr1	204926758	204926979	GeneC|Exon_8	0	+	208	148
chr1	204926758	204926979	GeneC|Exon_8	0	+	209	148
chr1	204926758	204926979	GeneC|Exon_8	0	+	210	146
chr1	204926758	204926979	GeneC|Exon_8	0	+	211	144
chr1	204926758	204926979	GeneC|Exon_8	0	+	212	144
chr1	204926758	204926979	GeneC|Exon_8	0	+	213	143
chr1	204926758	204926979	GeneC|Exon_8	0	+	214	143
chr1	204926758	204926979	GeneC|Exon_8	0	+	215	143
chr1	204926758	204926979	GeneC|Exon_8	0	+	216	143
chr1	204926758	204926979	GeneC|Exon_8	0	+	217	143
chr1	204926758	204926979	GeneC|Exon_8	0	+	218	143
chr1	204926758	204926979	GeneC|Exon_8	0	+	219	143
chr1	204926758	204926979	GeneC|Exon_8	0	+	220	138
chr1	204926758	204926979	GeneC|Exon_8	0	+	221	135
chr1	204931210	204931311	GeneC|Exon_9	0	+	1	176
chr1	204931210	204931311	GeneC|Exon_9	0	+	2	176
chr1	204931210	204931311	GeneC|Exon_9	0	+	3	175
chr1	204931210	204931311	GeneC|Exon_9	0	+	4	177
chr1	204931210	204931311	GeneC|Exon_9	0	+	5	176
chr1	204931210	204931311	GeneC|Exon_9	0	+	6	178
chr1	204931210	204931311	GeneC|Exon_9	0	+	7	177
chr1	204931210	204931311	GeneC|Exon_9	0	+	8	177
chr1	204931210	204931311	GeneC|Exon_9	0	+	9	176
chr1	204931210	204931311	GeneC|Exon_9	0	+	10	176
chr1	204931210	204931311	GeneC|Exon_9	0	+	11	176
chr1	204931210	204931311	GeneC|Exon_9	0	+	12	177
chr1	204931210	204931311	GeneC|Exon_9	0	+	13	179
chr1	204931210	204931311	GeneC|Exon_9	0	+	14	178
chr1	204931210	204931311	GeneC|Exon_9	0	+	15	176
chr1	204931210	204931311	GeneC|Exon_9	0	+	16	176
chr1	204931210	204931311	GeneC|Exon_9	0	+	17	175
chr1	204931210	204931311	GeneC|Exon_9	0	+	18	173
chr1	204931210	204931311	GeneC|Exon_9	0	+	19	175
chr1	204931210	204931311	GeneC|Exon_9	0	+	20	175
chr1	204931210	204931311	GeneC|Exon_9	0	+	21	174
chr1	204931210	204931311	GeneC|Exon_9	0	+	22	172
chr1	204931210	204931311	GeneC|Exon_9	0	+	23	172
chr1	204931210	204931311	GeneC|Exon_9	0	+	24	173
chr1	204931210	204931311	GeneC|Exon_9	0	+	25	170
chr1	204931210	204931311	GeneC|Exon_9	0	+	26	172
chr1	204931210	204931311	GeneC|Exon_9	0	+	27	172
chr1	204931210	204931311	GeneC|Exon_9	0	+	28	173
chr1	204931210	204931311	GeneC|Exon_9	0	+	29	172
chr1	204931210	204931311	GeneC|Exon_9	0	+	30	170
chr1	204931210	204931311	GeneC|Exon_9	0	+	31	167
chr1	204931210	204931311	GeneC|Exon_9	0	+	32	163
chr1	204931210	204931311	GeneC|Exon_9	0	+	33	161
chr1	204931210	204931311	GeneC|Exon_9	0	+	34	163
chr1	204931210	204931311	GeneC|Exon_9	0	+	35	161
chr1	204931210	204931311	GeneC|Exon_9	0	+	36	159
chr1	204931210	204931311	GeneC|Exon_9	0	+	37	159
chr1	204931210	204931311	GeneC|Exon_9	0	+	38	158
chr1	204931210	204931311	GeneC|Exon_9	0	+	39	160
chr1	204931210	204931311	GeneC|Exon_9	0	+	40	159
chr1	204931210	204931311	GeneC|Exon_9	0	+	41	158
chr1	204931210	204931311	GeneC|Exon_9	0	+	42	159
chr1	204931210	204931311	GeneC|Exon_9	0	+	43	159
chr1	204931210	204931311	GeneC|Exon_9	0	+	44	157
chr1	204931210	204931311	GeneC|Exon_9	0	+	45	157
chr1	204931210	204931311	GeneC|Exon_9	0	+	46	158
chr1	204931210	204931311	GeneC|Exon_9	0	+	47	159
chr1	204931210	204931311	GeneC|Exon_9	0	+	48	158
chr1	204931210	204931311	GeneC|Exon_9	0	+	49	159
chr1	204931210	204931311	GeneC|Exon_9	0	+	50	159
chr1	204931210	204931311	GeneC|Exon_9	0	+	51	158
chr1	204931210	204931311	GeneC|Exon_9	0	+	52	159
chr1	204931210	204931311	GeneC|Exon_9	0	+	53	160
chr1	204931210	204931311	GeneC|Exon_9	0	+	54	159
chr1	204931210	204931311	GeneC|Exon_9	0	+	55	159
chr1	204931210	204931311	GeneC|Exon_9	0	+	56	158
chr1	204931210	204931311	GeneC|Exon_9	0	+	57	160
chr1	204931210	204931311	GeneC|Exon_9	0	+	58	160
chr1	204931210	204931311	GeneC|Exon_9	0	+	59	159
chr1	204931210	204931311	GeneC|Exon_9	0	+	60	158
chr1	204931210	204931311	GeneC|Exon_9	0	+	61	156
chr1	204931210	204931311	GeneC|Exon_9	0	+	62	154
chr1	204931210	204931311	GeneC|Exon_9	0	+	63	153
chr1	204931210	204931311	GeneC|Exon_9	0	+	64	151
chr1	204931210	204931311	GeneC|Exon_9	0	+	65	153
chr1	204931210	204931311	GeneC|Exon_9	0	+	66	152
chr1	204931210	204931311	GeneC|Exon_9	0	+	67	152
chr1	204931210	204931311	GeneC|Exon_9	0	+	68	152
chr1	204931210	204931311	GeneC|Exon_9	0	+	69	150
chr1	204931210	204931311	GeneC|Exon_9	0	+	70	150
chr1	204931210	204931311	GeneC|Exon_9	0	+	71	149
chr1	204931210	204931311	GeneC|Exon_9	0	+	72	148
chr1	204931210	204931311	GeneC|Exon_9	0	+	73	147
chr1	204931210	204931311	GeneC|Exon_9	0	+	74	146
chr1	204931210	204931311	GeneC|Exon_9	0	+	75	145
chr1	204931210	204931311	GeneC|Exon_9	0	+	76	143
chr1	204931210	204931311	GeneC|Exon_9	0	+	77	140
chr1	204931210	204931311	GeneC|Exon_9	0	+	78	139
chr1	204931210	204931311	GeneC|Exon_9	0	+	79	140
chr1	204931210	204931311	GeneC|Exon_9	0	+	80	141
chr1	204931210	204931311	GeneC|Exon_9	0	+	81	144
chr1	204931210	204931311	GeneC|Exon_9	0	+	82	144
chr1	204931210	204931311	GeneC|Exon_9	0	+	83	144
chr1	204931210	204931311	GeneC|Exon_9	0	+	84	142
chr1	204931210	204931311	GeneC|Exon_9	0	+	85	141
chr1	204931210	204931311	GeneC|Exon_9	0	+	86	140
chr1	204931210	204931311	GeneC|Exon_9	0	+	87	139
chr1	204931210	204931311	GeneC|Exon_9	0	+	88	137
chr1	204931210	204931311	GeneC|Exon_9	0	+	89	134
chr1	204931210	204931311	GeneC|Exon_9	0	+	90	133
chr1	204931210	204931311	GeneC|Exon_9	0	+	91	132
chr1	204931210	204931311	GeneC|Exon_9	0	+	92	133
chr1	204931210	204931311	GeneC|Exon_9	0	+	93	133
chr1	204931210	204931311	GeneC|Exon_9	0	+	94	131
chr1	204931210	204931311	GeneC|Exon_9	0	+	95	130
chr1	204931210	204931311	GeneC|Exon_9	0	+	96	129
chr1	204931210	204931311	GeneC|Exon_9	0	+	97	128
chr1	204931210	204931311	GeneC|Exon_9	0	+	98	127
chr1	204931210	204931311	GeneC|Exon_9	0	+	99	125
chr1	204931210	204931311	GeneC|Exon_9	0	+	100	123
chr1	204931210	204931311	GeneC|Exon_9	0	+	101	122
chr1	204937351	204937513	GeneC|Exon_10	0	+	1	136
chr1	204937351	204937513	GeneC|Exon_10	0	+	2	136
chr1	204937351	204937513	GeneC|Exon_10	0	+	3	136
chr1	204937351	204937513	GeneC|Exon_10	0	+	4	134
chr1	204937351	204937513	GeneC|Exon_10	0	+	5	136
chr1	204937351	204937513	GeneC|Exon_10	0	+	6	136
chr1	204937351	204937513	GeneC|Exon_10	0	+	7	137
chr1	204937351	204937513	GeneC|Exon_10	0	+	8	137
chr1	204937351	204937513	GeneC|Exon_10	0	+	9	137
chr1	204937351	204937513	GeneC|Exon_10	0	+	10	137
chr1	204937351	204937513	GeneC|Exon_10	0	+	11	136
chr1	204937351	204937513	GeneC|Exon_10	0	+	12	135
chr1	204937351	204937513	GeneC|Exon_10	0	+	13	134
chr1	204937351	204937513	GeneC|Exon_10	0	+	14	134
chr1	204937351	204937513	GeneC|Exon_10	0	+	15	136
chr1	204937351	204937513	GeneC|Exon_10	0	+	16	137
chr1	204937351	204937513	GeneC|Exon_10	0	+	17	137
chr1	204937351	204937513	GeneC|Exon_10	0	+	18	137
chr1	204937351	204937513	GeneC|Exon_10	0	+	19	139
chr1	204937351	204937513	GeneC|Exon_10	0	+	20	137
chr1	204937351	204937513	GeneC|Exon_10	0	+	21	134
chr1	204937351	204937513	GeneC|Exon_10	0	+	22	135
chr1	204937351	204937513	GeneC|Exon_10	0	+	23	135
chr1	204937351	204937513	GeneC|Exon_10	0	+	24	135
chr1	204937351	204937513	GeneC|Exon_10	0	+	25	135
chr1	204937351	204937513	GeneC|Exon_10	0	+	26	135
chr1	204937351	204937513	GeneC|Exon_10	0	+	27	138
chr1	204937351	204937513	GeneC|Exon_10	0	+	28	138
chr1	204937351	204937513	GeneC|Exon_10	0	+	29	139
chr1	204937351	204937513	GeneC|Exon_10	0	+	30	137
chr1	204937351	204937513	GeneC|Exon_10	0	+	31	136
chr1	204937351	204937513	GeneC|Exon_10	0	+	32	136
chr1	204937351	204937513	GeneC|Exon_10	0	+	33	136
chr1	204937351	204937513	GeneC|Exon_10	0	+	34	137
chr1	204937351	204937513	GeneC|Exon_10	0	+	35	136
chr1	204937351	204937513	GeneC|Exon_10	0	+	36	137
chr1	204937351	204937513	GeneC|Exon_10	0	+	37	137
chr1	204937351	204937513	GeneC|Exon_10	0	+	38	138
chr1	204937351	204937513	GeneC|Exon_10	0	+	39	137
chr1	204937351	204937513	GeneC|Exon_10	0	+	40	139
chr1	204937351	204937513	GeneC|Exon_10	0	+	41	138
chr1	204937351	204937513	GeneC|Exon_10	0	+	42	137
chr1	204937351	204937513	GeneC|Exon_10	0	+	43	135
chr1	204937351	204937513	GeneC|Exon_10	0	+	44	137
chr1	204937351	204937513	GeneC|Exon_10	0	+	45	136
chr1	204937351	204937513	GeneC|Exon_10	0	+	46	137
chr1	204937351	204937513	GeneC|Exon_10	0	+	47	137
chr1	204937351	204937513	GeneC|Exon_10	0	+	48	136
chr1	204937351	204937513	GeneC|Exon_10	0	+	49	136
chr1	204937351	204937513	GeneC|Exon_10	0	+	50	136
chr1	204937351	204937513	GeneC|Exon_10	0	+	51	135
chr1	204937351	204937513	GeneC|Exon_10	0	+	52	136
chr1	204937351	204937513	GeneC|Exon_10	0	+	53	137
chr1	204937351	204937513	GeneC|Exon_10	0	+	54	136
chr1	204937351	204937513	GeneC|Exon_10	0	+	55	137
chr1	204937351	204937513	GeneC|Exon_10	0	+	56	136
chr1	204937351	204937513	GeneC|Exon_10	0	+	57	136
chr1	204937351	204937513	GeneC|Exon_10	0	+	58	139
chr1	204937351	204937513	GeneC|Exon_10	0	+	59	140
chr1	204937351	204937513	GeneC|Exon_10	0	+	60	140
chr1	204937351	204937513	GeneC|Exon_10	0	+	61	143
chr1	204937351	204937513	GeneC|Exon_10	0	+	62	143
chr1	204937351	204937513	GeneC|Exon_10	0	+	63	142
chr1	204937351	204937513	GeneC|Exon_10	0	+	64	143
chr1	204937351	204937513	GeneC|Exon_10	0	+	65	140
chr1	204937351	204937513	GeneC|Exon_10	0	+	66	143
chr1	204937351	204937513	GeneC|Exon_10	0	+	67	144
chr1	204937351	204937513	GeneC|Exon_10	0	+	68	142
chr1	204937351	204937513	GeneC|Exon_10	0	+	69	144
chr1	204937351	204937513	GeneC|Exon_10	0	+	70	142
chr1	204937351	204937513	GeneC|Exon_10	0	+	71	141
chr1	204937351	204937513	GeneC|Exon_10	0	+	72	141
chr1	204937351	204937513	GeneC|Exon_10	0	+	73	138
chr1	204937351	204937513	GeneC|Exon_10	0	+	74	141
chr1	204937351	204937513	GeneC|Exon_10	0	+	75	141
chr1	204937351	204937513	GeneC|Exon_10	0	+	76	138
chr1	204937351	204937513	GeneC|Exon_10	0	+	77	135
chr1	204937351	204937513	GeneC|Exon_10	0	+	78	136
chr1	204937351	204937513	GeneC|Exon_10	0	+	79	136
chr1	204937351	204937513	GeneC|Exon_10	0	+	80	134
chr1	204937351	204937513	GeneC|Exon_10	0	+	81	133
chr1	204937351	204937513	GeneC|Exon_10	0	+	82	133
chr1	204937351	204937513	GeneC|Exon_10	0	+	83	133
chr1	204937351	204937513	GeneC|Exon_10	0	+	84	134
chr1	204937351	204937513	GeneC|Exon_10	0	+	85	133
chr1	204937351	204937513	GeneC|Exon_10	0	+	86	131
chr1	204937351	204937513	GeneC|Exon_10	0	+	87	129
chr1	204937351	204937513	GeneC|Exon_10	0	+	88	128
chr1	204937351	204937513	GeneC|Exon_10	0	+	89	128
chr1	204937351	204937513	GeneC|Exon_10	0	+	90	128
chr1	204937351	204937513	GeneC|Exon_10	0	+	91	129
chr1	204937351	204937513	GeneC|Exon_10	0	+	92	129
chr1	204937351	204937513	GeneC|Exon_10	0	+	93	129
chr1	204937351	204937513	GeneC|Exon_10	0	+	94	130
chr1	204937351	204937513	GeneC|Exon_10	0	+	95	130
chr1	204937351	204937513	GeneC|Exon_10	0	+	96	130
chr1	204937351	204937513	GeneC|Exon_10	0	+	97	132
chr1	204937351	204937513	GeneC|Exon_10	0	+	98	131
chr1	204937351	204937513	GeneC|Exon_10	0	+	99	130
chr1	204937351	204937513	GeneC|Exon_10	0	+	100	130
chr1	204937351	204937513	GeneC|Exon_10	0	+	101	131
chr1	204937351	204937513	GeneC|Exon_10	0	+	102	132
chr1	204937351	204937513	GeneC|Exon_10	0	+	103	131
chr1	204937351	204937513	GeneC|Exon_10	0	+	104	130
chr1	204937351	204937513	GeneC|Exon_10	0	+	105	129
chr1	204937351	204937513	GeneC|Exon_10	0	+	106	130
chr1	204937351	204937513	GeneC|Exon_10	0	+	107	132
chr1	204937351	204937513	GeneC|Exon_10	0	+	108	133
chr1	204937351	204937513	GeneC|Exon_10	0	+	109	133
chr1	204937351	204937513	GeneC|Exon_10	0	+	110	133
chr1	204937351	204937513	GeneC|Exon_10	0	+	111	134
chr1	204937351	204937513	GeneC|Exon_10	0	+	112	134
chr1	204937351	204937513	GeneC|Exon_10	0	+	113	133
chr1	204937351	204937513	GeneC|Exon_10	0	+	114	133
chr1	204937351	204937513	GeneC|Exon_10	0	+	115	134
chr1	204937351	204937513	GeneC|Exon_10	0	+	116	135
chr1	204937351	204937513	GeneC|Exon_10	0	+	117	134
chr1	204937351	204937513	GeneC|Exon_10	0	+	118	132
chr1	204937351	204937513	GeneC|Exon_10	0	+	119	131
chr1	204937351	204937513	GeneC|Exon_10	0	+	120	131
chr1	204937351	204937513	GeneC|Exon_10	0	+	121	131
chr1	204937351	204937513	GeneC|Exon_10	0	+	122	131
chr1	204937351	204937513	GeneC|Exon_10	0	+	123	130
chr1	204937351	204937513	GeneC|Exon_10	0	+	124	130
chr1	204937351	204937513	GeneC|Exon_10	0	+	125	132
chr1	204937351	204937513	GeneC|Exon_10	0	+	126	132
chr1	204937351	204937513	GeneC|Exon_10	0	+	127	131
chr1	204937351	204937513	GeneC|Exon_10	0	+	128	129
chr1	204937351	204937513	GeneC|Exon_10	0	+	129	129
chr1	204937351	204937513	GeneC|Exon_10	0	+	130	132
chr1	204937351	204937513	GeneC|Exon_10	0	+	131	131
chr1	204937351	204937513	GeneC|Exon_10	0	+	132	130
chr1	204937351	204937513	GeneC|Exon_10	0	+	133	130
chr1	204937351	204937513	GeneC|Exon_10	0	+	134	130
chr1	204937351	204937513	GeneC|Exon_10	0	+	135	130
chr1	204937351	204937513	GeneC|Exon_10	0	+	136	129
chr1	204937351	204937513	GeneC|Exon_10	0	+	137	127
chr1	204937351	204937513	GeneC|Exon_10	0	+	138	128
chr1	204937351	204937513	GeneC|Exon_10	0	+	139	126
chr1	204937351	204937513	GeneC|Exon_10	0	+	140	126
[truncated: 156,337 more rows]
