# Supplementary material for: A Robust Protocol to Increase NimbleGen SeqCap EZ Multiplexing Capacity to 96 Samples
Source: PLoS One. 2015 Apr 14;10(4):e0123872. doi: 10.1371/journal.pone.0123872 (PMC4397063; doi:10.1371/journal.pone.0123872)
Supplement: S1 Dataset — (GZ) [file pone.0123872.s005.gz › Raw_Data/sampleP/sampleP.BaseCoverage.txt]

chr1	67861445	67861595	GeneS|SNP_2	0	+	1	114
chr1	67861445	67861595	GeneS|SNP_2	0	+	2	115
chr1	67861445	67861595	GeneS|SNP_2	0	+	3	115
chr1	67861445	67861595	GeneS|SNP_2	0	+	4	117
chr1	67861445	67861595	GeneS|SNP_2	0	+	5	117
chr1	67861445	67861595	GeneS|SNP_2	0	+	6	119
chr1	67861445	67861595	GeneS|SNP_2	0	+	7	120
chr1	67861445	67861595	GeneS|SNP_2	0	+	8	120
chr1	67861445	67861595	GeneS|SNP_2	0	+	9	123
chr1	67861445	67861595	GeneS|SNP_2	0	+	10	124
chr1	67861445	67861595	GeneS|SNP_2	0	+	11	123
chr1	67861445	67861595	GeneS|SNP_2	0	+	12	125
chr1	67861445	67861595	GeneS|SNP_2	0	+	13	126
chr1	67861445	67861595	GeneS|SNP_2	0	+	14	127
chr1	67861445	67861595	GeneS|SNP_2	0	+	15	127
chr1	67861445	67861595	GeneS|SNP_2	0	+	16	129
chr1	67861445	67861595	GeneS|SNP_2	0	+	17	131
chr1	67861445	67861595	GeneS|SNP_2	0	+	18	131
chr1	67861445	67861595	GeneS|SNP_2	0	+	19	130
chr1	67861445	67861595	GeneS|SNP_2	0	+	20	130
chr1	67861445	67861595	GeneS|SNP_2	0	+	21	132
chr1	67861445	67861595	GeneS|SNP_2	0	+	22	134
chr1	67861445	67861595	GeneS|SNP_2	0	+	23	134
chr1	67861445	67861595	GeneS|SNP_2	0	+	24	135
chr1	67861445	67861595	GeneS|SNP_2	0	+	25	137
chr1	67861445	67861595	GeneS|SNP_2	0	+	26	140
chr1	67861445	67861595	GeneS|SNP_2	0	+	27	141
chr1	67861445	67861595	GeneS|SNP_2	0	+	28	141
chr1	67861445	67861595	GeneS|SNP_2	0	+	29	140
chr1	67861445	67861595	GeneS|SNP_2	0	+	30	141
chr1	67861445	67861595	GeneS|SNP_2	0	+	31	139
chr1	67861445	67861595	GeneS|SNP_2	0	+	32	138
chr1	67861445	67861595	GeneS|SNP_2	0	+	33	135
chr1	67861445	67861595	GeneS|SNP_2	0	+	34	136
chr1	67861445	67861595	GeneS|SNP_2	0	+	35	139
chr1	67861445	67861595	GeneS|SNP_2	0	+	36	142
chr1	67861445	67861595	GeneS|SNP_2	0	+	37	144
chr1	67861445	67861595	GeneS|SNP_2	0	+	38	145
chr1	67861445	67861595	GeneS|SNP_2	0	+	39	145
chr1	67861445	67861595	GeneS|SNP_2	0	+	40	147
chr1	67861445	67861595	GeneS|SNP_2	0	+	41	148
chr1	67861445	67861595	GeneS|SNP_2	0	+	42	150
chr1	67861445	67861595	GeneS|SNP_2	0	+	43	150
chr1	67861445	67861595	GeneS|SNP_2	0	+	44	150
chr1	67861445	67861595	GeneS|SNP_2	0	+	45	150
chr1	67861445	67861595	GeneS|SNP_2	0	+	46	150
chr1	67861445	67861595	GeneS|SNP_2	0	+	47	152
chr1	67861445	67861595	GeneS|SNP_2	0	+	48	154
chr1	67861445	67861595	GeneS|SNP_2	0	+	49	152
chr1	67861445	67861595	GeneS|SNP_2	0	+	50	153
chr1	67861445	67861595	GeneS|SNP_2	0	+	51	154
chr1	67861445	67861595	GeneS|SNP_2	0	+	52	159
chr1	67861445	67861595	GeneS|SNP_2	0	+	53	156
chr1	67861445	67861595	GeneS|SNP_2	0	+	54	157
chr1	67861445	67861595	GeneS|SNP_2	0	+	55	156
chr1	67861445	67861595	GeneS|SNP_2	0	+	56	155
chr1	67861445	67861595	GeneS|SNP_2	0	+	57	157
chr1	67861445	67861595	GeneS|SNP_2	0	+	58	156
chr1	67861445	67861595	GeneS|SNP_2	0	+	59	156
chr1	67861445	67861595	GeneS|SNP_2	0	+	60	157
chr1	67861445	67861595	GeneS|SNP_2	0	+	61	157
chr1	67861445	67861595	GeneS|SNP_2	0	+	62	157
chr1	67861445	67861595	GeneS|SNP_2	0	+	63	156
chr1	67861445	67861595	GeneS|SNP_2	0	+	64	156
chr1	67861445	67861595	GeneS|SNP_2	0	+	65	156
chr1	67861445	67861595	GeneS|SNP_2	0	+	66	156
chr1	67861445	67861595	GeneS|SNP_2	0	+	67	156
chr1	67861445	67861595	GeneS|SNP_2	0	+	68	156
chr1	67861445	67861595	GeneS|SNP_2	0	+	69	157
chr1	67861445	67861595	GeneS|SNP_2	0	+	70	156
chr1	67861445	67861595	GeneS|SNP_2	0	+	71	158
chr1	67861445	67861595	GeneS|SNP_2	0	+	72	158
chr1	67861445	67861595	GeneS|SNP_2	0	+	73	156
chr1	67861445	67861595	GeneS|SNP_2	0	+	74	157
chr1	67861445	67861595	GeneS|SNP_2	0	+	75	157
chr1	67861445	67861595	GeneS|SNP_2	0	+	76	154
chr1	67861445	67861595	GeneS|SNP_2	0	+	77	152
chr1	67861445	67861595	GeneS|SNP_2	0	+	78	153
chr1	67861445	67861595	GeneS|SNP_2	0	+	79	153
chr1	67861445	67861595	GeneS|SNP_2	0	+	80	153
chr1	67861445	67861595	GeneS|SNP_2	0	+	81	155
chr1	67861445	67861595	GeneS|SNP_2	0	+	82	156
chr1	67861445	67861595	GeneS|SNP_2	0	+	83	156
chr1	67861445	67861595	GeneS|SNP_2	0	+	84	155
chr1	67861445	67861595	GeneS|SNP_2	0	+	85	154
chr1	67861445	67861595	GeneS|SNP_2	0	+	86	154
chr1	67861445	67861595	GeneS|SNP_2	0	+	87	154
chr1	67861445	67861595	GeneS|SNP_2	0	+	88	156
chr1	67861445	67861595	GeneS|SNP_2	0	+	89	159
chr1	67861445	67861595	GeneS|SNP_2	0	+	90	158
chr1	67861445	67861595	GeneS|SNP_2	0	+	91	157
chr1	67861445	67861595	GeneS|SNP_2	0	+	92	158
chr1	67861445	67861595	GeneS|SNP_2	0	+	93	157
chr1	67861445	67861595	GeneS|SNP_2	0	+	94	157
chr1	67861445	67861595	GeneS|SNP_2	0	+	95	157
chr1	67861445	67861595	GeneS|SNP_2	0	+	96	152
chr1	67861445	67861595	GeneS|SNP_2	0	+	97	152
chr1	67861445	67861595	GeneS|SNP_2	0	+	98	153
chr1	67861445	67861595	GeneS|SNP_2	0	+	99	151
chr1	67861445	67861595	GeneS|SNP_2	0	+	100	149
chr1	67861445	67861595	GeneS|SNP_2	0	+	101	149
chr1	67861445	67861595	GeneS|SNP_2	0	+	102	149
chr1	67861445	67861595	GeneS|SNP_2	0	+	103	148
chr1	67861445	67861595	GeneS|SNP_2	0	+	104	148
chr1	67861445	67861595	GeneS|SNP_2	0	+	105	148
chr1	67861445	67861595	GeneS|SNP_2	0	+	106	147
chr1	67861445	67861595	GeneS|SNP_2	0	+	107	146
chr1	67861445	67861595	GeneS|SNP_2	0	+	108	146
chr1	67861445	67861595	GeneS|SNP_2	0	+	109	142
chr1	67861445	67861595	GeneS|SNP_2	0	+	110	143
chr1	67861445	67861595	GeneS|SNP_2	0	+	111	143
chr1	67861445	67861595	GeneS|SNP_2	0	+	112	143
chr1	67861445	67861595	GeneS|SNP_2	0	+	113	141
chr1	67861445	67861595	GeneS|SNP_2	0	+	114	140
chr1	67861445	67861595	GeneS|SNP_2	0	+	115	139
chr1	67861445	67861595	GeneS|SNP_2	0	+	116	140
chr1	67861445	67861595	GeneS|SNP_2	0	+	117	140
chr1	67861445	67861595	GeneS|SNP_2	0	+	118	142
chr1	67861445	67861595	GeneS|SNP_2	0	+	119	142
chr1	67861445	67861595	GeneS|SNP_2	0	+	120	140
chr1	67861445	67861595	GeneS|SNP_2	0	+	121	141
chr1	67861445	67861595	GeneS|SNP_2	0	+	122	141
chr1	67861445	67861595	GeneS|SNP_2	0	+	123	140
chr1	67861445	67861595	GeneS|SNP_2	0	+	124	140
chr1	67861445	67861595	GeneS|SNP_2	0	+	125	140
chr1	67861445	67861595	GeneS|SNP_2	0	+	126	138
chr1	67861445	67861595	GeneS|SNP_2	0	+	127	138
chr1	67861445	67861595	GeneS|SNP_2	0	+	128	138
chr1	67861445	67861595	GeneS|SNP_2	0	+	129	138
chr1	67861445	67861595	GeneS|SNP_2	0	+	130	136
chr1	67861445	67861595	GeneS|SNP_2	0	+	131	136
chr1	67861445	67861595	GeneS|SNP_2	0	+	132	136
chr1	67861445	67861595	GeneS|SNP_2	0	+	133	135
chr1	67861445	67861595	GeneS|SNP_2	0	+	134	135
chr1	67861445	67861595	GeneS|SNP_2	0	+	135	136
chr1	67861445	67861595	GeneS|SNP_2	0	+	136	135
chr1	67861445	67861595	GeneS|SNP_2	0	+	137	133
chr1	67861445	67861595	GeneS|SNP_2	0	+	138	132
chr1	67861445	67861595	GeneS|SNP_2	0	+	139	134
chr1	67861445	67861595	GeneS|SNP_2	0	+	140	133
chr1	67861445	67861595	GeneS|SNP_2	0	+	141	131
chr1	67861445	67861595	GeneS|SNP_2	0	+	142	131
chr1	67861445	67861595	GeneS|SNP_2	0	+	143	130
chr1	67861445	67861595	GeneS|SNP_2	0	+	144	130
chr1	67861445	67861595	GeneS|SNP_2	0	+	145	130
chr1	67861445	67861595	GeneS|SNP_2	0	+	146	129
chr1	67861445	67861595	GeneS|SNP_2	0	+	147	128
chr1	67861445	67861595	GeneS|SNP_2	0	+	148	128
chr1	67861445	67861595	GeneS|SNP_2	0	+	149	127
chr1	67861445	67861595	GeneS|SNP_2	0	+	150	127
chr1	179520431	179520581	GeneS|SNP_1	0	+	1	130
chr1	179520431	179520581	GeneS|SNP_1	0	+	2	131
chr1	179520431	179520581	GeneS|SNP_1	0	+	3	133
chr1	179520431	179520581	GeneS|SNP_1	0	+	4	134
chr1	179520431	179520581	GeneS|SNP_1	0	+	5	135
chr1	179520431	179520581	GeneS|SNP_1	0	+	6	134
chr1	179520431	179520581	GeneS|SNP_1	0	+	7	135
chr1	179520431	179520581	GeneS|SNP_1	0	+	8	135
chr1	179520431	179520581	GeneS|SNP_1	0	+	9	135
chr1	179520431	179520581	GeneS|SNP_1	0	+	10	134
chr1	179520431	179520581	GeneS|SNP_1	0	+	11	132
chr1	179520431	179520581	GeneS|SNP_1	0	+	12	132
chr1	179520431	179520581	GeneS|SNP_1	0	+	13	132
chr1	179520431	179520581	GeneS|SNP_1	0	+	14	132
chr1	179520431	179520581	GeneS|SNP_1	0	+	15	134
chr1	179520431	179520581	GeneS|SNP_1	0	+	16	134
chr1	179520431	179520581	GeneS|SNP_1	0	+	17	133
chr1	179520431	179520581	GeneS|SNP_1	0	+	18	132
chr1	179520431	179520581	GeneS|SNP_1	0	+	19	131
chr1	179520431	179520581	GeneS|SNP_1	0	+	20	130
chr1	179520431	179520581	GeneS|SNP_1	0	+	21	132
chr1	179520431	179520581	GeneS|SNP_1	0	+	22	133
chr1	179520431	179520581	GeneS|SNP_1	0	+	23	134
chr1	179520431	179520581	GeneS|SNP_1	0	+	24	135
chr1	179520431	179520581	GeneS|SNP_1	0	+	25	134
chr1	179520431	179520581	GeneS|SNP_1	0	+	26	136
chr1	179520431	179520581	GeneS|SNP_1	0	+	27	135
chr1	179520431	179520581	GeneS|SNP_1	0	+	28	137
chr1	179520431	179520581	GeneS|SNP_1	0	+	29	137
chr1	179520431	179520581	GeneS|SNP_1	0	+	30	138
chr1	179520431	179520581	GeneS|SNP_1	0	+	31	140
chr1	179520431	179520581	GeneS|SNP_1	0	+	32	140
chr1	179520431	179520581	GeneS|SNP_1	0	+	33	137
chr1	179520431	179520581	GeneS|SNP_1	0	+	34	138
chr1	179520431	179520581	GeneS|SNP_1	0	+	35	137
chr1	179520431	179520581	GeneS|SNP_1	0	+	36	136
chr1	179520431	179520581	GeneS|SNP_1	0	+	37	136
chr1	179520431	179520581	GeneS|SNP_1	0	+	38	137
chr1	179520431	179520581	GeneS|SNP_1	0	+	39	137
chr1	179520431	179520581	GeneS|SNP_1	0	+	40	136
chr1	179520431	179520581	GeneS|SNP_1	0	+	41	137
chr1	179520431	179520581	GeneS|SNP_1	0	+	42	135
chr1	179520431	179520581	GeneS|SNP_1	0	+	43	139
chr1	179520431	179520581	GeneS|SNP_1	0	+	44	140
chr1	179520431	179520581	GeneS|SNP_1	0	+	45	139
chr1	179520431	179520581	GeneS|SNP_1	0	+	46	139
chr1	179520431	179520581	GeneS|SNP_1	0	+	47	139
chr1	179520431	179520581	GeneS|SNP_1	0	+	48	139
chr1	179520431	179520581	GeneS|SNP_1	0	+	49	139
chr1	179520431	179520581	GeneS|SNP_1	0	+	50	139
chr1	179520431	179520581	GeneS|SNP_1	0	+	51	136
chr1	179520431	179520581	GeneS|SNP_1	0	+	52	136
chr1	179520431	179520581	GeneS|SNP_1	0	+	53	135
chr1	179520431	179520581	GeneS|SNP_1	0	+	54	135
chr1	179520431	179520581	GeneS|SNP_1	0	+	55	134
chr1	179520431	179520581	GeneS|SNP_1	0	+	56	133
chr1	179520431	179520581	GeneS|SNP_1	0	+	57	133
chr1	179520431	179520581	GeneS|SNP_1	0	+	58	133
chr1	179520431	179520581	GeneS|SNP_1	0	+	59	132
chr1	179520431	179520581	GeneS|SNP_1	0	+	60	131
chr1	179520431	179520581	GeneS|SNP_1	0	+	61	130
chr1	179520431	179520581	GeneS|SNP_1	0	+	62	129
chr1	179520431	179520581	GeneS|SNP_1	0	+	63	130
chr1	179520431	179520581	GeneS|SNP_1	0	+	64	131
chr1	179520431	179520581	GeneS|SNP_1	0	+	65	131
chr1	179520431	179520581	GeneS|SNP_1	0	+	66	133
chr1	179520431	179520581	GeneS|SNP_1	0	+	67	133
chr1	179520431	179520581	GeneS|SNP_1	0	+	68	134
chr1	179520431	179520581	GeneS|SNP_1	0	+	69	137
chr1	179520431	179520581	GeneS|SNP_1	0	+	70	136
chr1	179520431	179520581	GeneS|SNP_1	0	+	71	135
chr1	179520431	179520581	GeneS|SNP_1	0	+	72	134
chr1	179520431	179520581	GeneS|SNP_1	0	+	73	135
chr1	179520431	179520581	GeneS|SNP_1	0	+	74	135
chr1	179520431	179520581	GeneS|SNP_1	0	+	75	137
chr1	179520431	179520581	GeneS|SNP_1	0	+	76	137
chr1	179520431	179520581	GeneS|SNP_1	0	+	77	136
chr1	179520431	179520581	GeneS|SNP_1	0	+	78	136
chr1	179520431	179520581	GeneS|SNP_1	0	+	79	136
chr1	179520431	179520581	GeneS|SNP_1	0	+	80	137
chr1	179520431	179520581	GeneS|SNP_1	0	+	81	139
chr1	179520431	179520581	GeneS|SNP_1	0	+	82	139
chr1	179520431	179520581	GeneS|SNP_1	0	+	83	138
chr1	179520431	179520581	GeneS|SNP_1	0	+	84	138
chr1	179520431	179520581	GeneS|SNP_1	0	+	85	138
chr1	179520431	179520581	GeneS|SNP_1	0	+	86	136
chr1	179520431	179520581	GeneS|SNP_1	0	+	87	134
chr1	179520431	179520581	GeneS|SNP_1	0	+	88	134
chr1	179520431	179520581	GeneS|SNP_1	0	+	89	133
chr1	179520431	179520581	GeneS|SNP_1	0	+	90	132
chr1	179520431	179520581	GeneS|SNP_1	0	+	91	130
chr1	179520431	179520581	GeneS|SNP_1	0	+	92	130
chr1	179520431	179520581	GeneS|SNP_1	0	+	93	129
chr1	179520431	179520581	GeneS|SNP_1	0	+	94	131
chr1	179520431	179520581	GeneS|SNP_1	0	+	95	130
chr1	179520431	179520581	GeneS|SNP_1	0	+	96	129
chr1	179520431	179520581	GeneS|SNP_1	0	+	97	129
chr1	179520431	179520581	GeneS|SNP_1	0	+	98	128
chr1	179520431	179520581	GeneS|SNP_1	0	+	99	128
chr1	179520431	179520581	GeneS|SNP_1	0	+	100	128
chr1	179520431	179520581	GeneS|SNP_1	0	+	101	130
chr1	179520431	179520581	GeneS|SNP_1	0	+	102	130
chr1	179520431	179520581	GeneS|SNP_1	0	+	103	132
chr1	179520431	179520581	GeneS|SNP_1	0	+	104	131
chr1	179520431	179520581	GeneS|SNP_1	0	+	105	130
chr1	179520431	179520581	GeneS|SNP_1	0	+	106	128
chr1	179520431	179520581	GeneS|SNP_1	0	+	107	127
chr1	179520431	179520581	GeneS|SNP_1	0	+	108	127
chr1	179520431	179520581	GeneS|SNP_1	0	+	109	125
chr1	179520431	179520581	GeneS|SNP_1	0	+	110	126
chr1	179520431	179520581	GeneS|SNP_1	0	+	111	126
chr1	179520431	179520581	GeneS|SNP_1	0	+	112	127
chr1	179520431	179520581	GeneS|SNP_1	0	+	113	128
chr1	179520431	179520581	GeneS|SNP_1	0	+	114	127
chr1	179520431	179520581	GeneS|SNP_1	0	+	115	128
chr1	179520431	179520581	GeneS|SNP_1	0	+	116	129
chr1	179520431	179520581	GeneS|SNP_1	0	+	117	132
chr1	179520431	179520581	GeneS|SNP_1	0	+	118	132
chr1	179520431	179520581	GeneS|SNP_1	0	+	119	132
chr1	179520431	179520581	GeneS|SNP_1	0	+	120	132
chr1	179520431	179520581	GeneS|SNP_1	0	+	121	131
chr1	179520431	179520581	GeneS|SNP_1	0	+	122	132
chr1	179520431	179520581	GeneS|SNP_1	0	+	123	133
chr1	179520431	179520581	GeneS|SNP_1	0	+	124	131
chr1	179520431	179520581	GeneS|SNP_1	0	+	125	129
chr1	179520431	179520581	GeneS|SNP_1	0	+	126	130
chr1	179520431	179520581	GeneS|SNP_1	0	+	127	130
chr1	179520431	179520581	GeneS|SNP_1	0	+	128	130
chr1	179520431	179520581	GeneS|SNP_1	0	+	129	130
chr1	179520431	179520581	GeneS|SNP_1	0	+	130	131
chr1	179520431	179520581	GeneS|SNP_1	0	+	131	129
chr1	179520431	179520581	GeneS|SNP_1	0	+	132	129
chr1	179520431	179520581	GeneS|SNP_1	0	+	133	128
chr1	179520431	179520581	GeneS|SNP_1	0	+	134	129
chr1	179520431	179520581	GeneS|SNP_1	0	+	135	131
chr1	179520431	179520581	GeneS|SNP_1	0	+	136	131
chr1	179520431	179520581	GeneS|SNP_1	0	+	137	131
chr1	179520431	179520581	GeneS|SNP_1	0	+	138	130
chr1	179520431	179520581	GeneS|SNP_1	0	+	139	128
chr1	179520431	179520581	GeneS|SNP_1	0	+	140	126
chr1	179520431	179520581	GeneS|SNP_1	0	+	141	126
chr1	179520431	179520581	GeneS|SNP_1	0	+	142	126
chr1	179520431	179520581	GeneS|SNP_1	0	+	143	125
chr1	179520431	179520581	GeneS|SNP_1	0	+	144	126
chr1	179520431	179520581	GeneS|SNP_1	0	+	145	123
chr1	179520431	179520581	GeneS|SNP_1	0	+	146	120
chr1	179520431	179520581	GeneS|SNP_1	0	+	147	117
chr1	179520431	179520581	GeneS|SNP_1	0	+	148	117
chr1	179520431	179520581	GeneS|SNP_1	0	+	149	118
chr1	179520431	179520581	GeneS|SNP_1	0	+	150	118
chr1	204797731	204797935	GeneC|Exon_1	0	+	1	4
chr1	204797731	204797935	GeneC|Exon_1	0	+	2	4
chr1	204797731	204797935	GeneC|Exon_1	0	+	3	4
chr1	204797731	204797935	GeneC|Exon_1	0	+	4	4
chr1	204797731	204797935	GeneC|Exon_1	0	+	5	4
chr1	204797731	204797935	GeneC|Exon_1	0	+	6	4
chr1	204797731	204797935	GeneC|Exon_1	0	+	7	4
chr1	204797731	204797935	GeneC|Exon_1	0	+	8	5
chr1	204797731	204797935	GeneC|Exon_1	0	+	9	5
chr1	204797731	204797935	GeneC|Exon_1	0	+	10	5
chr1	204797731	204797935	GeneC|Exon_1	0	+	11	5
chr1	204797731	204797935	GeneC|Exon_1	0	+	12	5
chr1	204797731	204797935	GeneC|Exon_1	0	+	13	6
chr1	204797731	204797935	GeneC|Exon_1	0	+	14	6
chr1	204797731	204797935	GeneC|Exon_1	0	+	15	6
chr1	204797731	204797935	GeneC|Exon_1	0	+	16	7
chr1	204797731	204797935	GeneC|Exon_1	0	+	17	7
chr1	204797731	204797935	GeneC|Exon_1	0	+	18	7
chr1	204797731	204797935	GeneC|Exon_1	0	+	19	7
chr1	204797731	204797935	GeneC|Exon_1	0	+	20	7
chr1	204797731	204797935	GeneC|Exon_1	0	+	21	7
chr1	204797731	204797935	GeneC|Exon_1	0	+	22	7
chr1	204797731	204797935	GeneC|Exon_1	0	+	23	7
chr1	204797731	204797935	GeneC|Exon_1	0	+	24	7
chr1	204797731	204797935	GeneC|Exon_1	0	+	25	7
chr1	204797731	204797935	GeneC|Exon_1	0	+	26	7
chr1	204797731	204797935	GeneC|Exon_1	0	+	27	7
chr1	204797731	204797935	GeneC|Exon_1	0	+	28	7
chr1	204797731	204797935	GeneC|Exon_1	0	+	29	7
chr1	204797731	204797935	GeneC|Exon_1	0	+	30	7
chr1	204797731	204797935	GeneC|Exon_1	0	+	31	7
chr1	204797731	204797935	GeneC|Exon_1	0	+	32	12
chr1	204797731	204797935	GeneC|Exon_1	0	+	33	12
chr1	204797731	204797935	GeneC|Exon_1	0	+	34	13
chr1	204797731	204797935	GeneC|Exon_1	0	+	35	13
chr1	204797731	204797935	GeneC|Exon_1	0	+	36	13
chr1	204797731	204797935	GeneC|Exon_1	0	+	37	13
chr1	204797731	204797935	GeneC|Exon_1	0	+	38	13
chr1	204797731	204797935	GeneC|Exon_1	0	+	39	14
chr1	204797731	204797935	GeneC|Exon_1	0	+	40	14
chr1	204797731	204797935	GeneC|Exon_1	0	+	41	16
chr1	204797731	204797935	GeneC|Exon_1	0	+	42	16
chr1	204797731	204797935	GeneC|Exon_1	0	+	43	17
chr1	204797731	204797935	GeneC|Exon_1	0	+	44	18
chr1	204797731	204797935	GeneC|Exon_1	0	+	45	18
chr1	204797731	204797935	GeneC|Exon_1	0	+	46	19
chr1	204797731	204797935	GeneC|Exon_1	0	+	47	20
chr1	204797731	204797935	GeneC|Exon_1	0	+	48	20
chr1	204797731	204797935	GeneC|Exon_1	0	+	49	21
chr1	204797731	204797935	GeneC|Exon_1	0	+	50	21
chr1	204797731	204797935	GeneC|Exon_1	0	+	51	22
chr1	204797731	204797935	GeneC|Exon_1	0	+	52	22
chr1	204797731	204797935	GeneC|Exon_1	0	+	53	23
chr1	204797731	204797935	GeneC|Exon_1	0	+	54	25
chr1	204797731	204797935	GeneC|Exon_1	0	+	55	26
chr1	204797731	204797935	GeneC|Exon_1	0	+	56	26
chr1	204797731	204797935	GeneC|Exon_1	0	+	57	27
chr1	204797731	204797935	GeneC|Exon_1	0	+	58	28
chr1	204797731	204797935	GeneC|Exon_1	0	+	59	28
chr1	204797731	204797935	GeneC|Exon_1	0	+	60	30
chr1	204797731	204797935	GeneC|Exon_1	0	+	61	30
chr1	204797731	204797935	GeneC|Exon_1	0	+	62	30
chr1	204797731	204797935	GeneC|Exon_1	0	+	63	31
chr1	204797731	204797935	GeneC|Exon_1	0	+	64	31
chr1	204797731	204797935	GeneC|Exon_1	0	+	65	31
chr1	204797731	204797935	GeneC|Exon_1	0	+	66	32
chr1	204797731	204797935	GeneC|Exon_1	0	+	67	35
chr1	204797731	204797935	GeneC|Exon_1	0	+	68	35
chr1	204797731	204797935	GeneC|Exon_1	0	+	69	35
chr1	204797731	204797935	GeneC|Exon_1	0	+	70	35
chr1	204797731	204797935	GeneC|Exon_1	0	+	71	34
chr1	204797731	204797935	GeneC|Exon_1	0	+	72	35
chr1	204797731	204797935	GeneC|Exon_1	0	+	73	35
chr1	204797731	204797935	GeneC|Exon_1	0	+	74	35
chr1	204797731	204797935	GeneC|Exon_1	0	+	75	35
chr1	204797731	204797935	GeneC|Exon_1	0	+	76	35
chr1	204797731	204797935	GeneC|Exon_1	0	+	77	35
chr1	204797731	204797935	GeneC|Exon_1	0	+	78	35
chr1	204797731	204797935	GeneC|Exon_1	0	+	79	35
chr1	204797731	204797935	GeneC|Exon_1	0	+	80	36
chr1	204797731	204797935	GeneC|Exon_1	0	+	81	36
chr1	204797731	204797935	GeneC|Exon_1	0	+	82	36
chr1	204797731	204797935	GeneC|Exon_1	0	+	83	37
chr1	204797731	204797935	GeneC|Exon_1	0	+	84	39
chr1	204797731	204797935	GeneC|Exon_1	0	+	85	40
chr1	204797731	204797935	GeneC|Exon_1	0	+	86	40
chr1	204797731	204797935	GeneC|Exon_1	0	+	87	42
chr1	204797731	204797935	GeneC|Exon_1	0	+	88	43
chr1	204797731	204797935	GeneC|Exon_1	0	+	89	44
chr1	204797731	204797935	GeneC|Exon_1	0	+	90	44
chr1	204797731	204797935	GeneC|Exon_1	0	+	91	44
chr1	204797731	204797935	GeneC|Exon_1	0	+	92	44
chr1	204797731	204797935	GeneC|Exon_1	0	+	93	44
chr1	204797731	204797935	GeneC|Exon_1	0	+	94	45
chr1	204797731	204797935	GeneC|Exon_1	0	+	95	45
chr1	204797731	204797935	GeneC|Exon_1	0	+	96	45
chr1	204797731	204797935	GeneC|Exon_1	0	+	97	47
chr1	204797731	204797935	GeneC|Exon_1	0	+	98	48
chr1	204797731	204797935	GeneC|Exon_1	0	+	99	48
chr1	204797731	204797935	GeneC|Exon_1	0	+	100	49
chr1	204797731	204797935	GeneC|Exon_1	0	+	101	49
chr1	204797731	204797935	GeneC|Exon_1	0	+	102	50
chr1	204797731	204797935	GeneC|Exon_1	0	+	103	50
chr1	204797731	204797935	GeneC|Exon_1	0	+	104	50
chr1	204797731	204797935	GeneC|Exon_1	0	+	105	51
chr1	204797731	204797935	GeneC|Exon_1	0	+	106	51
chr1	204797731	204797935	GeneC|Exon_1	0	+	107	51
chr1	204797731	204797935	GeneC|Exon_1	0	+	108	52
chr1	204797731	204797935	GeneC|Exon_1	0	+	109	52
chr1	204797731	204797935	GeneC|Exon_1	0	+	110	52
chr1	204797731	204797935	GeneC|Exon_1	0	+	111	52
chr1	204797731	204797935	GeneC|Exon_1	0	+	112	52
chr1	204797731	204797935	GeneC|Exon_1	0	+	113	52
chr1	204797731	204797935	GeneC|Exon_1	0	+	114	52
chr1	204797731	204797935	GeneC|Exon_1	0	+	115	52
chr1	204797731	204797935	GeneC|Exon_1	0	+	116	52
chr1	204797731	204797935	GeneC|Exon_1	0	+	117	52
chr1	204797731	204797935	GeneC|Exon_1	0	+	118	52
chr1	204797731	204797935	GeneC|Exon_1	0	+	119	52
chr1	204797731	204797935	GeneC|Exon_1	0	+	120	52
chr1	204797731	204797935	GeneC|Exon_1	0	+	121	52
chr1	204797731	204797935	GeneC|Exon_1	0	+	122	52
chr1	204797731	204797935	GeneC|Exon_1	0	+	123	53
chr1	204797731	204797935	GeneC|Exon_1	0	+	124	53
chr1	204797731	204797935	GeneC|Exon_1	0	+	125	54
chr1	204797731	204797935	GeneC|Exon_1	0	+	126	51
chr1	204797731	204797935	GeneC|Exon_1	0	+	127	48
chr1	204797731	204797935	GeneC|Exon_1	0	+	128	48
chr1	204797731	204797935	GeneC|Exon_1	0	+	129	48
chr1	204797731	204797935	GeneC|Exon_1	0	+	130	48
chr1	204797731	204797935	GeneC|Exon_1	0	+	131	45
chr1	204797731	204797935	GeneC|Exon_1	0	+	132	46
chr1	204797731	204797935	GeneC|Exon_1	0	+	133	46
chr1	204797731	204797935	GeneC|Exon_1	0	+	134	48
chr1	204797731	204797935	GeneC|Exon_1	0	+	135	48
chr1	204797731	204797935	GeneC|Exon_1	0	+	136	48
chr1	204797731	204797935	GeneC|Exon_1	0	+	137	49
chr1	204797731	204797935	GeneC|Exon_1	0	+	138	50
chr1	204797731	204797935	GeneC|Exon_1	0	+	139	50
chr1	204797731	204797935	GeneC|Exon_1	0	+	140	51
chr1	204797731	204797935	GeneC|Exon_1	0	+	141	51
chr1	204797731	204797935	GeneC|Exon_1	0	+	142	51
chr1	204797731	204797935	GeneC|Exon_1	0	+	143	51
chr1	204797731	204797935	GeneC|Exon_1	0	+	144	53
chr1	204797731	204797935	GeneC|Exon_1	0	+	145	53
chr1	204797731	204797935	GeneC|Exon_1	0	+	146	54
chr1	204797731	204797935	GeneC|Exon_1	0	+	147	55
chr1	204797731	204797935	GeneC|Exon_1	0	+	148	56
chr1	204797731	204797935	GeneC|Exon_1	0	+	149	56
chr1	204797731	204797935	GeneC|Exon_1	0	+	150	56
chr1	204797731	204797935	GeneC|Exon_1	0	+	151	57
chr1	204797731	204797935	GeneC|Exon_1	0	+	152	58
chr1	204797731	204797935	GeneC|Exon_1	0	+	153	58
chr1	204797731	204797935	GeneC|Exon_1	0	+	154	58
chr1	204797731	204797935	GeneC|Exon_1	0	+	155	58
chr1	204797731	204797935	GeneC|Exon_1	0	+	156	58
chr1	204797731	204797935	GeneC|Exon_1	0	+	157	59
chr1	204797731	204797935	GeneC|Exon_1	0	+	158	59
chr1	204797731	204797935	GeneC|Exon_1	0	+	159	60
chr1	204797731	204797935	GeneC|Exon_1	0	+	160	62
chr1	204797731	204797935	GeneC|Exon_1	0	+	161	62
chr1	204797731	204797935	GeneC|Exon_1	0	+	162	63
chr1	204797731	204797935	GeneC|Exon_1	0	+	163	63
chr1	204797731	204797935	GeneC|Exon_1	0	+	164	63
chr1	204797731	204797935	GeneC|Exon_1	0	+	165	64
chr1	204797731	204797935	GeneC|Exon_1	0	+	166	64
chr1	204797731	204797935	GeneC|Exon_1	0	+	167	64
chr1	204797731	204797935	GeneC|Exon_1	0	+	168	64
chr1	204797731	204797935	GeneC|Exon_1	0	+	169	64
chr1	204797731	204797935	GeneC|Exon_1	0	+	170	64
chr1	204797731	204797935	GeneC|Exon_1	0	+	171	64
chr1	204797731	204797935	GeneC|Exon_1	0	+	172	64
chr1	204797731	204797935	GeneC|Exon_1	0	+	173	65
chr1	204797731	204797935	GeneC|Exon_1	0	+	174	66
chr1	204797731	204797935	GeneC|Exon_1	0	+	175	66
chr1	204797731	204797935	GeneC|Exon_1	0	+	176	66
chr1	204797731	204797935	GeneC|Exon_1	0	+	177	66
chr1	204797731	204797935	GeneC|Exon_1	0	+	178	63
chr1	204797731	204797935	GeneC|Exon_1	0	+	179	63
chr1	204797731	204797935	GeneC|Exon_1	0	+	180	63
chr1	204797731	204797935	GeneC|Exon_1	0	+	181	61
chr1	204797731	204797935	GeneC|Exon_1	0	+	182	61
chr1	204797731	204797935	GeneC|Exon_1	0	+	183	61
chr1	204797731	204797935	GeneC|Exon_1	0	+	184	61
chr1	204797731	204797935	GeneC|Exon_1	0	+	185	61
chr1	204797731	204797935	GeneC|Exon_1	0	+	186	62
chr1	204797731	204797935	GeneC|Exon_1	0	+	187	63
chr1	204797731	204797935	GeneC|Exon_1	0	+	188	63
chr1	204797731	204797935	GeneC|Exon_1	0	+	189	63
chr1	204797731	204797935	GeneC|Exon_1	0	+	190	64
chr1	204797731	204797935	GeneC|Exon_1	0	+	191	64
chr1	204797731	204797935	GeneC|Exon_1	0	+	192	65
chr1	204797731	204797935	GeneC|Exon_1	0	+	193	64
chr1	204797731	204797935	GeneC|Exon_1	0	+	194	64
chr1	204797731	204797935	GeneC|Exon_1	0	+	195	64
chr1	204797731	204797935	GeneC|Exon_1	0	+	196	64
chr1	204797731	204797935	GeneC|Exon_1	0	+	197	63
chr1	204797731	204797935	GeneC|Exon_1	0	+	198	63
chr1	204797731	204797935	GeneC|Exon_1	0	+	199	63
chr1	204797731	204797935	GeneC|Exon_1	0	+	200	62
chr1	204797731	204797935	GeneC|Exon_1	0	+	201	61
chr1	204797731	204797935	GeneC|Exon_1	0	+	202	62
chr1	204797731	204797935	GeneC|Exon_1	0	+	203	62
chr1	204797731	204797935	GeneC|Exon_1	0	+	204	62
chr1	204889734	204889893	GeneC|Exon_2	0	+	1	123
chr1	204889734	204889893	GeneC|Exon_2	0	+	2	124
chr1	204889734	204889893	GeneC|Exon_2	0	+	3	125
chr1	204889734	204889893	GeneC|Exon_2	0	+	4	126
chr1	204889734	204889893	GeneC|Exon_2	0	+	5	125
chr1	204889734	204889893	GeneC|Exon_2	0	+	6	130
chr1	204889734	204889893	GeneC|Exon_2	0	+	7	133
chr1	204889734	204889893	GeneC|Exon_2	0	+	8	134
chr1	204889734	204889893	GeneC|Exon_2	0	+	9	135
chr1	204889734	204889893	GeneC|Exon_2	0	+	10	136
chr1	204889734	204889893	GeneC|Exon_2	0	+	11	137
chr1	204889734	204889893	GeneC|Exon_2	0	+	12	138
chr1	204889734	204889893	GeneC|Exon_2	0	+	13	141
chr1	204889734	204889893	GeneC|Exon_2	0	+	14	140
chr1	204889734	204889893	GeneC|Exon_2	0	+	15	140
chr1	204889734	204889893	GeneC|Exon_2	0	+	16	140
chr1	204889734	204889893	GeneC|Exon_2	0	+	17	142
chr1	204889734	204889893	GeneC|Exon_2	0	+	18	142
chr1	204889734	204889893	GeneC|Exon_2	0	+	19	143
chr1	204889734	204889893	GeneC|Exon_2	0	+	20	145
chr1	204889734	204889893	GeneC|Exon_2	0	+	21	148
chr1	204889734	204889893	GeneC|Exon_2	0	+	22	148
chr1	204889734	204889893	GeneC|Exon_2	0	+	23	150
chr1	204889734	204889893	GeneC|Exon_2	0	+	24	150
chr1	204889734	204889893	GeneC|Exon_2	0	+	25	152
chr1	204889734	204889893	GeneC|Exon_2	0	+	26	152
chr1	204889734	204889893	GeneC|Exon_2	0	+	27	156
chr1	204889734	204889893	GeneC|Exon_2	0	+	28	157
chr1	204889734	204889893	GeneC|Exon_2	0	+	29	158
chr1	204889734	204889893	GeneC|Exon_2	0	+	30	159
chr1	204889734	204889893	GeneC|Exon_2	0	+	31	162
chr1	204889734	204889893	GeneC|Exon_2	0	+	32	162
chr1	204889734	204889893	GeneC|Exon_2	0	+	33	161
chr1	204889734	204889893	GeneC|Exon_2	0	+	34	164
chr1	204889734	204889893	GeneC|Exon_2	0	+	35	164
chr1	204889734	204889893	GeneC|Exon_2	0	+	36	163
chr1	204889734	204889893	GeneC|Exon_2	0	+	37	162
chr1	204889734	204889893	GeneC|Exon_2	0	+	38	162
chr1	204889734	204889893	GeneC|Exon_2	0	+	39	166
chr1	204889734	204889893	GeneC|Exon_2	0	+	40	167
chr1	204889734	204889893	GeneC|Exon_2	0	+	41	164
chr1	204889734	204889893	GeneC|Exon_2	0	+	42	164
chr1	204889734	204889893	GeneC|Exon_2	0	+	43	163
chr1	204889734	204889893	GeneC|Exon_2	0	+	44	164
chr1	204889734	204889893	GeneC|Exon_2	0	+	45	165
chr1	204889734	204889893	GeneC|Exon_2	0	+	46	163
chr1	204889734	204889893	GeneC|Exon_2	0	+	47	163
chr1	204889734	204889893	GeneC|Exon_2	0	+	48	162
chr1	204889734	204889893	GeneC|Exon_2	0	+	49	162
chr1	204889734	204889893	GeneC|Exon_2	0	+	50	162
chr1	204889734	204889893	GeneC|Exon_2	0	+	51	163
chr1	204889734	204889893	GeneC|Exon_2	0	+	52	163
chr1	204889734	204889893	GeneC|Exon_2	0	+	53	160
chr1	204889734	204889893	GeneC|Exon_2	0	+	54	162
chr1	204889734	204889893	GeneC|Exon_2	0	+	55	162
chr1	204889734	204889893	GeneC|Exon_2	0	+	56	162
chr1	204889734	204889893	GeneC|Exon_2	0	+	57	162
chr1	204889734	204889893	GeneC|Exon_2	0	+	58	162
chr1	204889734	204889893	GeneC|Exon_2	0	+	59	161
chr1	204889734	204889893	GeneC|Exon_2	0	+	60	163
chr1	204889734	204889893	GeneC|Exon_2	0	+	61	164
chr1	204889734	204889893	GeneC|Exon_2	0	+	62	164
chr1	204889734	204889893	GeneC|Exon_2	0	+	63	165
chr1	204889734	204889893	GeneC|Exon_2	0	+	64	163
chr1	204889734	204889893	GeneC|Exon_2	0	+	65	163
chr1	204889734	204889893	GeneC|Exon_2	0	+	66	162
chr1	204889734	204889893	GeneC|Exon_2	0	+	67	161
chr1	204889734	204889893	GeneC|Exon_2	0	+	68	161
chr1	204889734	204889893	GeneC|Exon_2	0	+	69	163
chr1	204889734	204889893	GeneC|Exon_2	0	+	70	163
chr1	204889734	204889893	GeneC|Exon_2	0	+	71	163
chr1	204889734	204889893	GeneC|Exon_2	0	+	72	164
chr1	204889734	204889893	GeneC|Exon_2	0	+	73	167
chr1	204889734	204889893	GeneC|Exon_2	0	+	74	168
chr1	204889734	204889893	GeneC|Exon_2	0	+	75	168
chr1	204889734	204889893	GeneC|Exon_2	0	+	76	169
chr1	204889734	204889893	GeneC|Exon_2	0	+	77	170
chr1	204889734	204889893	GeneC|Exon_2	0	+	78	169
chr1	204889734	204889893	GeneC|Exon_2	0	+	79	168
chr1	204889734	204889893	GeneC|Exon_2	0	+	80	167
chr1	204889734	204889893	GeneC|Exon_2	0	+	81	167
chr1	204889734	204889893	GeneC|Exon_2	0	+	82	167
chr1	204889734	204889893	GeneC|Exon_2	0	+	83	164
chr1	204889734	204889893	GeneC|Exon_2	0	+	84	164
chr1	204889734	204889893	GeneC|Exon_2	0	+	85	162
chr1	204889734	204889893	GeneC|Exon_2	0	+	86	161
chr1	204889734	204889893	GeneC|Exon_2	0	+	87	161
chr1	204889734	204889893	GeneC|Exon_2	0	+	88	162
chr1	204889734	204889893	GeneC|Exon_2	0	+	89	164
chr1	204889734	204889893	GeneC|Exon_2	0	+	90	164
chr1	204889734	204889893	GeneC|Exon_2	0	+	91	166
chr1	204889734	204889893	GeneC|Exon_2	0	+	92	167
chr1	204889734	204889893	GeneC|Exon_2	0	+	93	165
chr1	204889734	204889893	GeneC|Exon_2	0	+	94	166
chr1	204889734	204889893	GeneC|Exon_2	0	+	95	171
chr1	204889734	204889893	GeneC|Exon_2	0	+	96	171
chr1	204889734	204889893	GeneC|Exon_2	0	+	97	172
chr1	204889734	204889893	GeneC|Exon_2	0	+	98	174
chr1	204889734	204889893	GeneC|Exon_2	0	+	99	173
chr1	204889734	204889893	GeneC|Exon_2	0	+	100	173
chr1	204889734	204889893	GeneC|Exon_2	0	+	101	173
chr1	204889734	204889893	GeneC|Exon_2	0	+	102	174
chr1	204889734	204889893	GeneC|Exon_2	0	+	103	174
chr1	204889734	204889893	GeneC|Exon_2	0	+	104	175
chr1	204889734	204889893	GeneC|Exon_2	0	+	105	176
chr1	204889734	204889893	GeneC|Exon_2	0	+	106	177
chr1	204889734	204889893	GeneC|Exon_2	0	+	107	177
chr1	204889734	204889893	GeneC|Exon_2	0	+	108	178
chr1	204889734	204889893	GeneC|Exon_2	0	+	109	177
chr1	204889734	204889893	GeneC|Exon_2	0	+	110	178
chr1	204889734	204889893	GeneC|Exon_2	0	+	111	179
chr1	204889734	204889893	GeneC|Exon_2	0	+	112	180
chr1	204889734	204889893	GeneC|Exon_2	0	+	113	179
chr1	204889734	204889893	GeneC|Exon_2	0	+	114	178
chr1	204889734	204889893	GeneC|Exon_2	0	+	115	176
chr1	204889734	204889893	GeneC|Exon_2	0	+	116	176
chr1	204889734	204889893	GeneC|Exon_2	0	+	117	175
chr1	204889734	204889893	GeneC|Exon_2	0	+	118	174
chr1	204889734	204889893	GeneC|Exon_2	0	+	119	175
chr1	204889734	204889893	GeneC|Exon_2	0	+	120	173
chr1	204889734	204889893	GeneC|Exon_2	0	+	121	173
chr1	204889734	204889893	GeneC|Exon_2	0	+	122	173
chr1	204889734	204889893	GeneC|Exon_2	0	+	123	172
chr1	204889734	204889893	GeneC|Exon_2	0	+	124	170
chr1	204889734	204889893	GeneC|Exon_2	0	+	125	170
chr1	204889734	204889893	GeneC|Exon_2	0	+	126	170
chr1	204889734	204889893	GeneC|Exon_2	0	+	127	169
chr1	204889734	204889893	GeneC|Exon_2	0	+	128	168
chr1	204889734	204889893	GeneC|Exon_2	0	+	129	165
chr1	204889734	204889893	GeneC|Exon_2	0	+	130	166
chr1	204889734	204889893	GeneC|Exon_2	0	+	131	163
chr1	204889734	204889893	GeneC|Exon_2	0	+	132	161
chr1	204889734	204889893	GeneC|Exon_2	0	+	133	163
chr1	204889734	204889893	GeneC|Exon_2	0	+	134	162
chr1	204889734	204889893	GeneC|Exon_2	0	+	135	164
chr1	204889734	204889893	GeneC|Exon_2	0	+	136	165
chr1	204889734	204889893	GeneC|Exon_2	0	+	137	165
chr1	204889734	204889893	GeneC|Exon_2	0	+	138	165
chr1	204889734	204889893	GeneC|Exon_2	0	+	139	164
chr1	204889734	204889893	GeneC|Exon_2	0	+	140	160
chr1	204889734	204889893	GeneC|Exon_2	0	+	141	158
chr1	204889734	204889893	GeneC|Exon_2	0	+	142	158
chr1	204889734	204889893	GeneC|Exon_2	0	+	143	159
chr1	204889734	204889893	GeneC|Exon_2	0	+	144	157
chr1	204889734	204889893	GeneC|Exon_2	0	+	145	157
chr1	204889734	204889893	GeneC|Exon_2	0	+	146	159
chr1	204889734	204889893	GeneC|Exon_2	0	+	147	159
chr1	204889734	204889893	GeneC|Exon_2	0	+	148	159
chr1	204889734	204889893	GeneC|Exon_2	0	+	149	159
chr1	204889734	204889893	GeneC|Exon_2	0	+	150	159
chr1	204889734	204889893	GeneC|Exon_2	0	+	151	159
chr1	204889734	204889893	GeneC|Exon_2	0	+	152	158
chr1	204889734	204889893	GeneC|Exon_2	0	+	153	157
chr1	204889734	204889893	GeneC|Exon_2	0	+	154	155
chr1	204889734	204889893	GeneC|Exon_2	0	+	155	154
chr1	204889734	204889893	GeneC|Exon_2	0	+	156	155
chr1	204889734	204889893	GeneC|Exon_2	0	+	157	151
chr1	204889734	204889893	GeneC|Exon_2	0	+	158	148
chr1	204889734	204889893	GeneC|Exon_2	0	+	159	147
chr1	204913328	204913559	GeneC|Exon_3	0	+	1	105
chr1	204913328	204913559	GeneC|Exon_3	0	+	2	105
chr1	204913328	204913559	GeneC|Exon_3	0	+	3	104
chr1	204913328	204913559	GeneC|Exon_3	0	+	4	103
chr1	204913328	204913559	GeneC|Exon_3	0	+	5	104
chr1	204913328	204913559	GeneC|Exon_3	0	+	6	104
chr1	204913328	204913559	GeneC|Exon_3	0	+	7	106
chr1	204913328	204913559	GeneC|Exon_3	0	+	8	107
chr1	204913328	204913559	GeneC|Exon_3	0	+	9	109
chr1	204913328	204913559	GeneC|Exon_3	0	+	10	109
chr1	204913328	204913559	GeneC|Exon_3	0	+	11	113
chr1	204913328	204913559	GeneC|Exon_3	0	+	12	113
chr1	204913328	204913559	GeneC|Exon_3	0	+	13	115
chr1	204913328	204913559	GeneC|Exon_3	0	+	14	116
chr1	204913328	204913559	GeneC|Exon_3	0	+	15	116
chr1	204913328	204913559	GeneC|Exon_3	0	+	16	117
chr1	204913328	204913559	GeneC|Exon_3	0	+	17	119
chr1	204913328	204913559	GeneC|Exon_3	0	+	18	120
chr1	204913328	204913559	GeneC|Exon_3	0	+	19	118
chr1	204913328	204913559	GeneC|Exon_3	0	+	20	118
chr1	204913328	204913559	GeneC|Exon_3	0	+	21	118
chr1	204913328	204913559	GeneC|Exon_3	0	+	22	117
chr1	204913328	204913559	GeneC|Exon_3	0	+	23	119
chr1	204913328	204913559	GeneC|Exon_3	0	+	24	119
chr1	204913328	204913559	GeneC|Exon_3	0	+	25	121
chr1	204913328	204913559	GeneC|Exon_3	0	+	26	121
chr1	204913328	204913559	GeneC|Exon_3	0	+	27	121
chr1	204913328	204913559	GeneC|Exon_3	0	+	28	125
chr1	204913328	204913559	GeneC|Exon_3	0	+	29	125
chr1	204913328	204913559	GeneC|Exon_3	0	+	30	125
chr1	204913328	204913559	GeneC|Exon_3	0	+	31	125
chr1	204913328	204913559	GeneC|Exon_3	0	+	32	126
chr1	204913328	204913559	GeneC|Exon_3	0	+	33	127
chr1	204913328	204913559	GeneC|Exon_3	0	+	34	130
chr1	204913328	204913559	GeneC|Exon_3	0	+	35	131
chr1	204913328	204913559	GeneC|Exon_3	0	+	36	131
chr1	204913328	204913559	GeneC|Exon_3	0	+	37	130
chr1	204913328	204913559	GeneC|Exon_3	0	+	38	128
chr1	204913328	204913559	GeneC|Exon_3	0	+	39	130
chr1	204913328	204913559	GeneC|Exon_3	0	+	40	130
chr1	204913328	204913559	GeneC|Exon_3	0	+	41	131
chr1	204913328	204913559	GeneC|Exon_3	0	+	42	131
chr1	204913328	204913559	GeneC|Exon_3	0	+	43	130
chr1	204913328	204913559	GeneC|Exon_3	0	+	44	128
chr1	204913328	204913559	GeneC|Exon_3	0	+	45	125
chr1	204913328	204913559	GeneC|Exon_3	0	+	46	127
chr1	204913328	204913559	GeneC|Exon_3	0	+	47	128
chr1	204913328	204913559	GeneC|Exon_3	0	+	48	127
chr1	204913328	204913559	GeneC|Exon_3	0	+	49	129
chr1	204913328	204913559	GeneC|Exon_3	0	+	50	130
chr1	204913328	204913559	GeneC|Exon_3	0	+	51	130
chr1	204913328	204913559	GeneC|Exon_3	0	+	52	129
chr1	204913328	204913559	GeneC|Exon_3	0	+	53	129
chr1	204913328	204913559	GeneC|Exon_3	0	+	54	129
chr1	204913328	204913559	GeneC|Exon_3	0	+	55	128
chr1	204913328	204913559	GeneC|Exon_3	0	+	56	128
chr1	204913328	204913559	GeneC|Exon_3	0	+	57	128
chr1	204913328	204913559	GeneC|Exon_3	0	+	58	126
chr1	204913328	204913559	GeneC|Exon_3	0	+	59	124
chr1	204913328	204913559	GeneC|Exon_3	0	+	60	125
chr1	204913328	204913559	GeneC|Exon_3	0	+	61	129
chr1	204913328	204913559	GeneC|Exon_3	0	+	62	132
chr1	204913328	204913559	GeneC|Exon_3	0	+	63	133
chr1	204913328	204913559	GeneC|Exon_3	0	+	64	133
chr1	204913328	204913559	GeneC|Exon_3	0	+	65	132
chr1	204913328	204913559	GeneC|Exon_3	0	+	66	131
chr1	204913328	204913559	GeneC|Exon_3	0	+	67	131
chr1	204913328	204913559	GeneC|Exon_3	0	+	68	132
chr1	204913328	204913559	GeneC|Exon_3	0	+	69	135
chr1	204913328	204913559	GeneC|Exon_3	0	+	70	139
chr1	204913328	204913559	GeneC|Exon_3	0	+	71	136
chr1	204913328	204913559	GeneC|Exon_3	0	+	72	138
chr1	204913328	204913559	GeneC|Exon_3	0	+	73	141
chr1	204913328	204913559	GeneC|Exon_3	0	+	74	143
chr1	204913328	204913559	GeneC|Exon_3	0	+	75	144
chr1	204913328	204913559	GeneC|Exon_3	0	+	76	145
chr1	204913328	204913559	GeneC|Exon_3	0	+	77	146
chr1	204913328	204913559	GeneC|Exon_3	0	+	78	145
chr1	204913328	204913559	GeneC|Exon_3	0	+	79	146
chr1	204913328	204913559	GeneC|Exon_3	0	+	80	145
chr1	204913328	204913559	GeneC|Exon_3	0	+	81	145
chr1	204913328	204913559	GeneC|Exon_3	0	+	82	145
chr1	204913328	204913559	GeneC|Exon_3	0	+	83	145
chr1	204913328	204913559	GeneC|Exon_3	0	+	84	145
chr1	204913328	204913559	GeneC|Exon_3	0	+	85	145
chr1	204913328	204913559	GeneC|Exon_3	0	+	86	146
chr1	204913328	204913559	GeneC|Exon_3	0	+	87	146
chr1	204913328	204913559	GeneC|Exon_3	0	+	88	146
chr1	204913328	204913559	GeneC|Exon_3	0	+	89	147
chr1	204913328	204913559	GeneC|Exon_3	0	+	90	148
chr1	204913328	204913559	GeneC|Exon_3	0	+	91	148
chr1	204913328	204913559	GeneC|Exon_3	0	+	92	149
chr1	204913328	204913559	GeneC|Exon_3	0	+	93	149
chr1	204913328	204913559	GeneC|Exon_3	0	+	94	148
chr1	204913328	204913559	GeneC|Exon_3	0	+	95	148
chr1	204913328	204913559	GeneC|Exon_3	0	+	96	149
chr1	204913328	204913559	GeneC|Exon_3	0	+	97	150
chr1	204913328	204913559	GeneC|Exon_3	0	+	98	149
chr1	204913328	204913559	GeneC|Exon_3	0	+	99	149
chr1	204913328	204913559	GeneC|Exon_3	0	+	100	150
chr1	204913328	204913559	GeneC|Exon_3	0	+	101	150
chr1	204913328	204913559	GeneC|Exon_3	0	+	102	149
chr1	204913328	204913559	GeneC|Exon_3	0	+	103	150
chr1	204913328	204913559	GeneC|Exon_3	0	+	104	151
chr1	204913328	204913559	GeneC|Exon_3	0	+	105	150
chr1	204913328	204913559	GeneC|Exon_3	0	+	106	148
chr1	204913328	204913559	GeneC|Exon_3	0	+	107	148
chr1	204913328	204913559	GeneC|Exon_3	0	+	108	146
chr1	204913328	204913559	GeneC|Exon_3	0	+	109	145
chr1	204913328	204913559	GeneC|Exon_3	0	+	110	145
chr1	204913328	204913559	GeneC|Exon_3	0	+	111	146
chr1	204913328	204913559	GeneC|Exon_3	0	+	112	149
chr1	204913328	204913559	GeneC|Exon_3	0	+	113	150
chr1	204913328	204913559	GeneC|Exon_3	0	+	114	151
chr1	204913328	204913559	GeneC|Exon_3	0	+	115	152
chr1	204913328	204913559	GeneC|Exon_3	0	+	116	155
chr1	204913328	204913559	GeneC|Exon_3	0	+	117	155
chr1	204913328	204913559	GeneC|Exon_3	0	+	118	157
chr1	204913328	204913559	GeneC|Exon_3	0	+	119	157
chr1	204913328	204913559	GeneC|Exon_3	0	+	120	159
chr1	204913328	204913559	GeneC|Exon_3	0	+	121	161
chr1	204913328	204913559	GeneC|Exon_3	0	+	122	162
chr1	204913328	204913559	GeneC|Exon_3	0	+	123	161
chr1	204913328	204913559	GeneC|Exon_3	0	+	124	161
chr1	204913328	204913559	GeneC|Exon_3	0	+	125	160
chr1	204913328	204913559	GeneC|Exon_3	0	+	126	161
chr1	204913328	204913559	GeneC|Exon_3	0	+	127	160
chr1	204913328	204913559	GeneC|Exon_3	0	+	128	161
chr1	204913328	204913559	GeneC|Exon_3	0	+	129	162
chr1	204913328	204913559	GeneC|Exon_3	0	+	130	165
chr1	204913328	204913559	GeneC|Exon_3	0	+	131	167
chr1	204913328	204913559	GeneC|Exon_3	0	+	132	164
chr1	204913328	204913559	GeneC|Exon_3	0	+	133	162
chr1	204913328	204913559	GeneC|Exon_3	0	+	134	166
chr1	204913328	204913559	GeneC|Exon_3	0	+	135	168
chr1	204913328	204913559	GeneC|Exon_3	0	+	136	168
chr1	204913328	204913559	GeneC|Exon_3	0	+	137	169
chr1	204913328	204913559	GeneC|Exon_3	0	+	138	170
chr1	204913328	204913559	GeneC|Exon_3	0	+	139	169
chr1	204913328	204913559	GeneC|Exon_3	0	+	140	169
chr1	204913328	204913559	GeneC|Exon_3	0	+	141	170
chr1	204913328	204913559	GeneC|Exon_3	0	+	142	168
chr1	204913328	204913559	GeneC|Exon_3	0	+	143	168
chr1	204913328	204913559	GeneC|Exon_3	0	+	144	165
chr1	204913328	204913559	GeneC|Exon_3	0	+	145	165
chr1	204913328	204913559	GeneC|Exon_3	0	+	146	166
chr1	204913328	204913559	GeneC|Exon_3	0	+	147	168
chr1	204913328	204913559	GeneC|Exon_3	0	+	148	169
chr1	204913328	204913559	GeneC|Exon_3	0	+	149	168
chr1	204913328	204913559	GeneC|Exon_3	0	+	150	163
chr1	204913328	204913559	GeneC|Exon_3	0	+	151	161
chr1	204913328	204913559	GeneC|Exon_3	0	+	152	159
chr1	204913328	204913559	GeneC|Exon_3	0	+	153	160
chr1	204913328	204913559	GeneC|Exon_3	0	+	154	160
chr1	204913328	204913559	GeneC|Exon_3	0	+	155	160
chr1	204913328	204913559	GeneC|Exon_3	0	+	156	159
chr1	204913328	204913559	GeneC|Exon_3	0	+	157	159
chr1	204913328	204913559	GeneC|Exon_3	0	+	158	161
chr1	204913328	204913559	GeneC|Exon_3	0	+	159	161
chr1	204913328	204913559	GeneC|Exon_3	0	+	160	159
chr1	204913328	204913559	GeneC|Exon_3	0	+	161	159
chr1	204913328	204913559	GeneC|Exon_3	0	+	162	157
chr1	204913328	204913559	GeneC|Exon_3	0	+	163	157
chr1	204913328	204913559	GeneC|Exon_3	0	+	164	154
chr1	204913328	204913559	GeneC|Exon_3	0	+	165	153
chr1	204913328	204913559	GeneC|Exon_3	0	+	166	152
chr1	204913328	204913559	GeneC|Exon_3	0	+	167	153
chr1	204913328	204913559	GeneC|Exon_3	0	+	168	154
chr1	204913328	204913559	GeneC|Exon_3	0	+	169	155
chr1	204913328	204913559	GeneC|Exon_3	0	+	170	156
chr1	204913328	204913559	GeneC|Exon_3	0	+	171	155
chr1	204913328	204913559	GeneC|Exon_3	0	+	172	154
chr1	204913328	204913559	GeneC|Exon_3	0	+	173	154
chr1	204913328	204913559	GeneC|Exon_3	0	+	174	152
chr1	204913328	204913559	GeneC|Exon_3	0	+	175	151
chr1	204913328	204913559	GeneC|Exon_3	0	+	176	152
chr1	204913328	204913559	GeneC|Exon_3	0	+	177	154
chr1	204913328	204913559	GeneC|Exon_3	0	+	178	157
chr1	204913328	204913559	GeneC|Exon_3	0	+	179	154
chr1	204913328	204913559	GeneC|Exon_3	0	+	180	152
chr1	204913328	204913559	GeneC|Exon_3	0	+	181	150
chr1	204913328	204913559	GeneC|Exon_3	0	+	182	149
chr1	204913328	204913559	GeneC|Exon_3	0	+	183	148
chr1	204913328	204913559	GeneC|Exon_3	0	+	184	147
chr1	204913328	204913559	GeneC|Exon_3	0	+	185	145
chr1	204913328	204913559	GeneC|Exon_3	0	+	186	145
chr1	204913328	204913559	GeneC|Exon_3	0	+	187	146
chr1	204913328	204913559	GeneC|Exon_3	0	+	188	146
chr1	204913328	204913559	GeneC|Exon_3	0	+	189	147
chr1	204913328	204913559	GeneC|Exon_3	0	+	190	144
chr1	204913328	204913559	GeneC|Exon_3	0	+	191	147
chr1	204913328	204913559	GeneC|Exon_3	0	+	192	144
chr1	204913328	204913559	GeneC|Exon_3	0	+	193	145
chr1	204913328	204913559	GeneC|Exon_3	0	+	194	146
chr1	204913328	204913559	GeneC|Exon_3	0	+	195	146
chr1	204913328	204913559	GeneC|Exon_3	0	+	196	145
chr1	204913328	204913559	GeneC|Exon_3	0	+	197	143
chr1	204913328	204913559	GeneC|Exon_3	0	+	198	140
chr1	204913328	204913559	GeneC|Exon_3	0	+	199	141
chr1	204913328	204913559	GeneC|Exon_3	0	+	200	140
chr1	204913328	204913559	GeneC|Exon_3	0	+	201	141
chr1	204913328	204913559	GeneC|Exon_3	0	+	202	141
chr1	204913328	204913559	GeneC|Exon_3	0	+	203	142
chr1	204913328	204913559	GeneC|Exon_3	0	+	204	142
chr1	204913328	204913559	GeneC|Exon_3	0	+	205	141
chr1	204913328	204913559	GeneC|Exon_3	0	+	206	143
chr1	204913328	204913559	GeneC|Exon_3	0	+	207	143
chr1	204913328	204913559	GeneC|Exon_3	0	+	208	142
chr1	204913328	204913559	GeneC|Exon_3	0	+	209	141
chr1	204913328	204913559	GeneC|Exon_3	0	+	210	140
chr1	204913328	204913559	GeneC|Exon_3	0	+	211	140
chr1	204913328	204913559	GeneC|Exon_3	0	+	212	139
chr1	204913328	204913559	GeneC|Exon_3	0	+	213	137
chr1	204913328	204913559	GeneC|Exon_3	0	+	214	136
chr1	204913328	204913559	GeneC|Exon_3	0	+	215	136
chr1	204913328	204913559	GeneC|Exon_3	0	+	216	137
chr1	204913328	204913559	GeneC|Exon_3	0	+	217	139
chr1	204913328	204913559	GeneC|Exon_3	0	+	218	137
chr1	204913328	204913559	GeneC|Exon_3	0	+	219	136
chr1	204913328	204913559	GeneC|Exon_3	0	+	220	132
chr1	204913328	204913559	GeneC|Exon_3	0	+	221	128
chr1	204913328	204913559	GeneC|Exon_3	0	+	222	128
chr1	204913328	204913559	GeneC|Exon_3	0	+	223	125
chr1	204913328	204913559	GeneC|Exon_3	0	+	224	120
chr1	204913328	204913559	GeneC|Exon_3	0	+	225	120
chr1	204913328	204913559	GeneC|Exon_3	0	+	226	120
chr1	204913328	204913559	GeneC|Exon_3	0	+	227	120
chr1	204913328	204913559	GeneC|Exon_3	0	+	228	119
chr1	204913328	204913559	GeneC|Exon_3	0	+	229	119
chr1	204913328	204913559	GeneC|Exon_3	0	+	230	118
chr1	204913328	204913559	GeneC|Exon_3	0	+	231	118
chr1	204919659	204919727	GeneC|Exon_4	0	+	1	135
chr1	204919659	204919727	GeneC|Exon_4	0	+	2	134
chr1	204919659	204919727	GeneC|Exon_4	0	+	3	134
chr1	204919659	204919727	GeneC|Exon_4	0	+	4	134
chr1	204919659	204919727	GeneC|Exon_4	0	+	5	136
chr1	204919659	204919727	GeneC|Exon_4	0	+	6	136
chr1	204919659	204919727	GeneC|Exon_4	0	+	7	137
chr1	204919659	204919727	GeneC|Exon_4	0	+	8	137
chr1	204919659	204919727	GeneC|Exon_4	0	+	9	137
chr1	204919659	204919727	GeneC|Exon_4	0	+	10	137
chr1	204919659	204919727	GeneC|Exon_4	0	+	11	137
chr1	204919659	204919727	GeneC|Exon_4	0	+	12	136
chr1	204919659	204919727	GeneC|Exon_4	0	+	13	137
chr1	204919659	204919727	GeneC|Exon_4	0	+	14	137
chr1	204919659	204919727	GeneC|Exon_4	0	+	15	136
chr1	204919659	204919727	GeneC|Exon_4	0	+	16	136
chr1	204919659	204919727	GeneC|Exon_4	0	+	17	134
chr1	204919659	204919727	GeneC|Exon_4	0	+	18	135
chr1	204919659	204919727	GeneC|Exon_4	0	+	19	135
chr1	204919659	204919727	GeneC|Exon_4	0	+	20	136
chr1	204919659	204919727	GeneC|Exon_4	0	+	21	136
chr1	204919659	204919727	GeneC|Exon_4	0	+	22	135
chr1	204919659	204919727	GeneC|Exon_4	0	+	23	136
chr1	204919659	204919727	GeneC|Exon_4	0	+	24	136
chr1	204919659	204919727	GeneC|Exon_4	0	+	25	136
chr1	204919659	204919727	GeneC|Exon_4	0	+	26	138
chr1	204919659	204919727	GeneC|Exon_4	0	+	27	139
chr1	204919659	204919727	GeneC|Exon_4	0	+	28	136
chr1	204919659	204919727	GeneC|Exon_4	0	+	29	135
chr1	204919659	204919727	GeneC|Exon_4	0	+	30	133
chr1	204919659	204919727	GeneC|Exon_4	0	+	31	133
chr1	204919659	204919727	GeneC|Exon_4	0	+	32	134
chr1	204919659	204919727	GeneC|Exon_4	0	+	33	134
chr1	204919659	204919727	GeneC|Exon_4	0	+	34	134
chr1	204919659	204919727	GeneC|Exon_4	0	+	35	133
chr1	204919659	204919727	GeneC|Exon_4	0	+	36	135
chr1	204919659	204919727	GeneC|Exon_4	0	+	37	136
chr1	204919659	204919727	GeneC|Exon_4	0	+	38	137
chr1	204919659	204919727	GeneC|Exon_4	0	+	39	135
chr1	204919659	204919727	GeneC|Exon_4	0	+	40	133
chr1	204919659	204919727	GeneC|Exon_4	0	+	41	133
chr1	204919659	204919727	GeneC|Exon_4	0	+	42	133
chr1	204919659	204919727	GeneC|Exon_4	0	+	43	134
chr1	204919659	204919727	GeneC|Exon_4	0	+	44	134
chr1	204919659	204919727	GeneC|Exon_4	0	+	45	130
chr1	204919659	204919727	GeneC|Exon_4	0	+	46	131
chr1	204919659	204919727	GeneC|Exon_4	0	+	47	132
chr1	204919659	204919727	GeneC|Exon_4	0	+	48	132
chr1	204919659	204919727	GeneC|Exon_4	0	+	49	132
chr1	204919659	204919727	GeneC|Exon_4	0	+	50	132
chr1	204919659	204919727	GeneC|Exon_4	0	+	51	131
chr1	204919659	204919727	GeneC|Exon_4	0	+	52	132
chr1	204919659	204919727	GeneC|Exon_4	0	+	53	133
chr1	204919659	204919727	GeneC|Exon_4	0	+	54	133
chr1	204919659	204919727	GeneC|Exon_4	0	+	55	129
chr1	204919659	204919727	GeneC|Exon_4	0	+	56	130
chr1	204919659	204919727	GeneC|Exon_4	0	+	57	132
chr1	204919659	204919727	GeneC|Exon_4	0	+	58	131
chr1	204919659	204919727	GeneC|Exon_4	0	+	59	132
chr1	204919659	204919727	GeneC|Exon_4	0	+	60	129
chr1	204919659	204919727	GeneC|Exon_4	0	+	61	127
chr1	204919659	204919727	GeneC|Exon_4	0	+	62	127
chr1	204919659	204919727	GeneC|Exon_4	0	+	63	126
chr1	204919659	204919727	GeneC|Exon_4	0	+	64	128
chr1	204919659	204919727	GeneC|Exon_4	0	+	65	129
chr1	204919659	204919727	GeneC|Exon_4	0	+	66	129
chr1	204919659	204919727	GeneC|Exon_4	0	+	67	129
chr1	204919659	204919727	GeneC|Exon_4	0	+	68	129
chr1	204921113	204921269	GeneC|Exon_5	0	+	1	106
chr1	204921113	204921269	GeneC|Exon_5	0	+	2	106
chr1	204921113	204921269	GeneC|Exon_5	0	+	3	107
chr1	204921113	204921269	GeneC|Exon_5	0	+	4	108
chr1	204921113	204921269	GeneC|Exon_5	0	+	5	109
chr1	204921113	204921269	GeneC|Exon_5	0	+	6	108
chr1	204921113	204921269	GeneC|Exon_5	0	+	7	110
chr1	204921113	204921269	GeneC|Exon_5	0	+	8	110
chr1	204921113	204921269	GeneC|Exon_5	0	+	9	110
chr1	204921113	204921269	GeneC|Exon_5	0	+	10	110
chr1	204921113	204921269	GeneC|Exon_5	0	+	11	110
chr1	204921113	204921269	GeneC|Exon_5	0	+	12	110
chr1	204921113	204921269	GeneC|Exon_5	0	+	13	112
chr1	204921113	204921269	GeneC|Exon_5	0	+	14	114
chr1	204921113	204921269	GeneC|Exon_5	0	+	15	114
chr1	204921113	204921269	GeneC|Exon_5	0	+	16	114
chr1	204921113	204921269	GeneC|Exon_5	0	+	17	115
chr1	204921113	204921269	GeneC|Exon_5	0	+	18	114
chr1	204921113	204921269	GeneC|Exon_5	0	+	19	114
chr1	204921113	204921269	GeneC|Exon_5	0	+	20	114
chr1	204921113	204921269	GeneC|Exon_5	0	+	21	115
chr1	204921113	204921269	GeneC|Exon_5	0	+	22	113
chr1	204921113	204921269	GeneC|Exon_5	0	+	23	113
chr1	204921113	204921269	GeneC|Exon_5	0	+	24	113
chr1	204921113	204921269	GeneC|Exon_5	0	+	25	113
chr1	204921113	204921269	GeneC|Exon_5	0	+	26	113
chr1	204921113	204921269	GeneC|Exon_5	0	+	27	115
chr1	204921113	204921269	GeneC|Exon_5	0	+	28	116
chr1	204921113	204921269	GeneC|Exon_5	0	+	29	117
chr1	204921113	204921269	GeneC|Exon_5	0	+	30	118
chr1	204921113	204921269	GeneC|Exon_5	0	+	31	120
chr1	204921113	204921269	GeneC|Exon_5	0	+	32	123
chr1	204921113	204921269	GeneC|Exon_5	0	+	33	124
chr1	204921113	204921269	GeneC|Exon_5	0	+	34	124
chr1	204921113	204921269	GeneC|Exon_5	0	+	35	125
chr1	204921113	204921269	GeneC|Exon_5	0	+	36	129
chr1	204921113	204921269	GeneC|Exon_5	0	+	37	130
chr1	204921113	204921269	GeneC|Exon_5	0	+	38	129
chr1	204921113	204921269	GeneC|Exon_5	0	+	39	128
chr1	204921113	204921269	GeneC|Exon_5	0	+	40	128
chr1	204921113	204921269	GeneC|Exon_5	0	+	41	129
chr1	204921113	204921269	GeneC|Exon_5	0	+	42	131
chr1	204921113	204921269	GeneC|Exon_5	0	+	43	131
chr1	204921113	204921269	GeneC|Exon_5	0	+	44	131
chr1	204921113	204921269	GeneC|Exon_5	0	+	45	130
chr1	204921113	204921269	GeneC|Exon_5	0	+	46	129
chr1	204921113	204921269	GeneC|Exon_5	0	+	47	128
chr1	204921113	204921269	GeneC|Exon_5	0	+	48	128
chr1	204921113	204921269	GeneC|Exon_5	0	+	49	128
chr1	204921113	204921269	GeneC|Exon_5	0	+	50	129
chr1	204921113	204921269	GeneC|Exon_5	0	+	51	126
chr1	204921113	204921269	GeneC|Exon_5	0	+	52	126
chr1	204921113	204921269	GeneC|Exon_5	0	+	53	126
chr1	204921113	204921269	GeneC|Exon_5	0	+	54	125
chr1	204921113	204921269	GeneC|Exon_5	0	+	55	123
chr1	204921113	204921269	GeneC|Exon_5	0	+	56	123
chr1	204921113	204921269	GeneC|Exon_5	0	+	57	124
chr1	204921113	204921269	GeneC|Exon_5	0	+	58	124
chr1	204921113	204921269	GeneC|Exon_5	0	+	59	124
chr1	204921113	204921269	GeneC|Exon_5	0	+	60	126
chr1	204921113	204921269	GeneC|Exon_5	0	+	61	127
chr1	204921113	204921269	GeneC|Exon_5	0	+	62	127
chr1	204921113	204921269	GeneC|Exon_5	0	+	63	128
chr1	204921113	204921269	GeneC|Exon_5	0	+	64	127
chr1	204921113	204921269	GeneC|Exon_5	0	+	65	126
chr1	204921113	204921269	GeneC|Exon_5	0	+	66	125
chr1	204921113	204921269	GeneC|Exon_5	0	+	67	126
chr1	204921113	204921269	GeneC|Exon_5	0	+	68	124
chr1	204921113	204921269	GeneC|Exon_5	0	+	69	126
chr1	204921113	204921269	GeneC|Exon_5	0	+	70	127
chr1	204921113	204921269	GeneC|Exon_5	0	+	71	126
chr1	204921113	204921269	GeneC|Exon_5	0	+	72	125
chr1	204921113	204921269	GeneC|Exon_5	0	+	73	125
chr1	204921113	204921269	GeneC|Exon_5	0	+	74	125
chr1	204921113	204921269	GeneC|Exon_5	0	+	75	127
chr1	204921113	204921269	GeneC|Exon_5	0	+	76	126
chr1	204921113	204921269	GeneC|Exon_5	0	+	77	125
chr1	204921113	204921269	GeneC|Exon_5	0	+	78	126
chr1	204921113	204921269	GeneC|Exon_5	0	+	79	127
chr1	204921113	204921269	GeneC|Exon_5	0	+	80	125
chr1	204921113	204921269	GeneC|Exon_5	0	+	81	124
chr1	204921113	204921269	GeneC|Exon_5	0	+	82	122
chr1	204921113	204921269	GeneC|Exon_5	0	+	83	123
chr1	204921113	204921269	GeneC|Exon_5	0	+	84	123
chr1	204921113	204921269	GeneC|Exon_5	0	+	85	124
chr1	204921113	204921269	GeneC|Exon_5	0	+	86	124
chr1	204921113	204921269	GeneC|Exon_5	0	+	87	124
chr1	204921113	204921269	GeneC|Exon_5	0	+	88	121
chr1	204921113	204921269	GeneC|Exon_5	0	+	89	120
chr1	204921113	204921269	GeneC|Exon_5	0	+	90	122
chr1	204921113	204921269	GeneC|Exon_5	0	+	91	125
chr1	204921113	204921269	GeneC|Exon_5	0	+	92	124
chr1	204921113	204921269	GeneC|Exon_5	0	+	93	124
chr1	204921113	204921269	GeneC|Exon_5	0	+	94	124
chr1	204921113	204921269	GeneC|Exon_5	0	+	95	125
chr1	204921113	204921269	GeneC|Exon_5	0	+	96	124
chr1	204921113	204921269	GeneC|Exon_5	0	+	97	124
chr1	204921113	204921269	GeneC|Exon_5	0	+	98	124
chr1	204921113	204921269	GeneC|Exon_5	0	+	99	124
chr1	204921113	204921269	GeneC|Exon_5	0	+	100	125
chr1	204921113	204921269	GeneC|Exon_5	0	+	101	125
chr1	204921113	204921269	GeneC|Exon_5	0	+	102	123
chr1	204921113	204921269	GeneC|Exon_5	0	+	103	123
chr1	204921113	204921269	GeneC|Exon_5	0	+	104	124
chr1	204921113	204921269	GeneC|Exon_5	0	+	105	124
chr1	204921113	204921269	GeneC|Exon_5	0	+	106	124
chr1	204921113	204921269	GeneC|Exon_5	0	+	107	125
chr1	204921113	204921269	GeneC|Exon_5	0	+	108	125
chr1	204921113	204921269	GeneC|Exon_5	0	+	109	125
chr1	204921113	204921269	GeneC|Exon_5	0	+	110	125
chr1	204921113	204921269	GeneC|Exon_5	0	+	111	126
chr1	204921113	204921269	GeneC|Exon_5	0	+	112	130
chr1	204921113	204921269	GeneC|Exon_5	0	+	113	133
chr1	204921113	204921269	GeneC|Exon_5	0	+	114	135
chr1	204921113	204921269	GeneC|Exon_5	0	+	115	136
chr1	204921113	204921269	GeneC|Exon_5	0	+	116	135
chr1	204921113	204921269	GeneC|Exon_5	0	+	117	132
chr1	204921113	204921269	GeneC|Exon_5	0	+	118	130
chr1	204921113	204921269	GeneC|Exon_5	0	+	119	131
chr1	204921113	204921269	GeneC|Exon_5	0	+	120	130
chr1	204921113	204921269	GeneC|Exon_5	0	+	121	129
chr1	204921113	204921269	GeneC|Exon_5	0	+	122	131
chr1	204921113	204921269	GeneC|Exon_5	0	+	123	131
chr1	204921113	204921269	GeneC|Exon_5	0	+	124	131
chr1	204921113	204921269	GeneC|Exon_5	0	+	125	132
chr1	204921113	204921269	GeneC|Exon_5	0	+	126	136
chr1	204921113	204921269	GeneC|Exon_5	0	+	127	136
chr1	204921113	204921269	GeneC|Exon_5	0	+	128	136
chr1	204921113	204921269	GeneC|Exon_5	0	+	129	135
chr1	204921113	204921269	GeneC|Exon_5	0	+	130	135
chr1	204921113	204921269	GeneC|Exon_5	0	+	131	134
chr1	204921113	204921269	GeneC|Exon_5	0	+	132	133
chr1	204921113	204921269	GeneC|Exon_5	0	+	133	135
chr1	204921113	204921269	GeneC|Exon_5	0	+	134	135
chr1	204921113	204921269	GeneC|Exon_5	0	+	135	135
chr1	204921113	204921269	GeneC|Exon_5	0	+	136	135
chr1	204921113	204921269	GeneC|Exon_5	0	+	137	135
chr1	204921113	204921269	GeneC|Exon_5	0	+	138	134
chr1	204921113	204921269	GeneC|Exon_5	0	+	139	133
chr1	204921113	204921269	GeneC|Exon_5	0	+	140	132
chr1	204921113	204921269	GeneC|Exon_5	0	+	141	130
chr1	204921113	204921269	GeneC|Exon_5	0	+	142	130
chr1	204921113	204921269	GeneC|Exon_5	0	+	143	129
chr1	204921113	204921269	GeneC|Exon_5	0	+	144	130
chr1	204921113	204921269	GeneC|Exon_5	0	+	145	129
chr1	204921113	204921269	GeneC|Exon_5	0	+	146	130
chr1	204921113	204921269	GeneC|Exon_5	0	+	147	132
chr1	204921113	204921269	GeneC|Exon_5	0	+	148	132
chr1	204921113	204921269	GeneC|Exon_5	0	+	149	133
chr1	204921113	204921269	GeneC|Exon_5	0	+	150	132
chr1	204921113	204921269	GeneC|Exon_5	0	+	151	130
chr1	204921113	204921269	GeneC|Exon_5	0	+	152	130
chr1	204921113	204921269	GeneC|Exon_5	0	+	153	129
chr1	204921113	204921269	GeneC|Exon_5	0	+	154	129
chr1	204921113	204921269	GeneC|Exon_5	0	+	155	126
chr1	204921113	204921269	GeneC|Exon_5	0	+	156	127
chr1	204923290	204923537	GeneC|Exon_6	0	+	1	134
chr1	204923290	204923537	GeneC|Exon_6	0	+	2	136
chr1	204923290	204923537	GeneC|Exon_6	0	+	3	137
chr1	204923290	204923537	GeneC|Exon_6	0	+	4	138
chr1	204923290	204923537	GeneC|Exon_6	0	+	5	138
chr1	204923290	204923537	GeneC|Exon_6	0	+	6	140
chr1	204923290	204923537	GeneC|Exon_6	0	+	7	142
chr1	204923290	204923537	GeneC|Exon_6	0	+	8	141
chr1	204923290	204923537	GeneC|Exon_6	0	+	9	141
chr1	204923290	204923537	GeneC|Exon_6	0	+	10	141
chr1	204923290	204923537	GeneC|Exon_6	0	+	11	141
chr1	204923290	204923537	GeneC|Exon_6	0	+	12	144
chr1	204923290	204923537	GeneC|Exon_6	0	+	13	144
chr1	204923290	204923537	GeneC|Exon_6	0	+	14	144
chr1	204923290	204923537	GeneC|Exon_6	0	+	15	143
chr1	204923290	204923537	GeneC|Exon_6	0	+	16	146
chr1	204923290	204923537	GeneC|Exon_6	0	+	17	147
chr1	204923290	204923537	GeneC|Exon_6	0	+	18	148
chr1	204923290	204923537	GeneC|Exon_6	0	+	19	148
chr1	204923290	204923537	GeneC|Exon_6	0	+	20	150
chr1	204923290	204923537	GeneC|Exon_6	0	+	21	150
chr1	204923290	204923537	GeneC|Exon_6	0	+	22	149
chr1	204923290	204923537	GeneC|Exon_6	0	+	23	148
chr1	204923290	204923537	GeneC|Exon_6	0	+	24	148
chr1	204923290	204923537	GeneC|Exon_6	0	+	25	147
chr1	204923290	204923537	GeneC|Exon_6	0	+	26	147
chr1	204923290	204923537	GeneC|Exon_6	0	+	27	148
chr1	204923290	204923537	GeneC|Exon_6	0	+	28	149
chr1	204923290	204923537	GeneC|Exon_6	0	+	29	151
chr1	204923290	204923537	GeneC|Exon_6	0	+	30	154
chr1	204923290	204923537	GeneC|Exon_6	0	+	31	154
chr1	204923290	204923537	GeneC|Exon_6	0	+	32	156
chr1	204923290	204923537	GeneC|Exon_6	0	+	33	156
chr1	204923290	204923537	GeneC|Exon_6	0	+	34	155
chr1	204923290	204923537	GeneC|Exon_6	0	+	35	153
chr1	204923290	204923537	GeneC|Exon_6	0	+	36	155
chr1	204923290	204923537	GeneC|Exon_6	0	+	37	156
chr1	204923290	204923537	GeneC|Exon_6	0	+	38	157
chr1	204923290	204923537	GeneC|Exon_6	0	+	39	155
chr1	204923290	204923537	GeneC|Exon_6	0	+	40	154
chr1	204923290	204923537	GeneC|Exon_6	0	+	41	155
chr1	204923290	204923537	GeneC|Exon_6	0	+	42	155
chr1	204923290	204923537	GeneC|Exon_6	0	+	43	155
chr1	204923290	204923537	GeneC|Exon_6	0	+	44	156
chr1	204923290	204923537	GeneC|Exon_6	0	+	45	156
chr1	204923290	204923537	GeneC|Exon_6	0	+	46	154
chr1	204923290	204923537	GeneC|Exon_6	0	+	47	154
chr1	204923290	204923537	GeneC|Exon_6	0	+	48	154
chr1	204923290	204923537	GeneC|Exon_6	0	+	49	154
chr1	204923290	204923537	GeneC|Exon_6	0	+	50	154
chr1	204923290	204923537	GeneC|Exon_6	0	+	51	157
chr1	204923290	204923537	GeneC|Exon_6	0	+	52	157
chr1	204923290	204923537	GeneC|Exon_6	0	+	53	156
chr1	204923290	204923537	GeneC|Exon_6	0	+	54	155
chr1	204923290	204923537	GeneC|Exon_6	0	+	55	154
chr1	204923290	204923537	GeneC|Exon_6	0	+	56	154
chr1	204923290	204923537	GeneC|Exon_6	0	+	57	156
chr1	204923290	204923537	GeneC|Exon_6	0	+	58	155
chr1	204923290	204923537	GeneC|Exon_6	0	+	59	156
chr1	204923290	204923537	GeneC|Exon_6	0	+	60	153
chr1	204923290	204923537	GeneC|Exon_6	0	+	61	150
chr1	204923290	204923537	GeneC|Exon_6	0	+	62	151
chr1	204923290	204923537	GeneC|Exon_6	0	+	63	148
chr1	204923290	204923537	GeneC|Exon_6	0	+	64	145
chr1	204923290	204923537	GeneC|Exon_6	0	+	65	143
chr1	204923290	204923537	GeneC|Exon_6	0	+	66	144
chr1	204923290	204923537	GeneC|Exon_6	0	+	67	144
chr1	204923290	204923537	GeneC|Exon_6	0	+	68	140
chr1	204923290	204923537	GeneC|Exon_6	0	+	69	140
chr1	204923290	204923537	GeneC|Exon_6	0	+	70	139
chr1	204923290	204923537	GeneC|Exon_6	0	+	71	138
chr1	204923290	204923537	GeneC|Exon_6	0	+	72	138
chr1	204923290	204923537	GeneC|Exon_6	0	+	73	138
chr1	204923290	204923537	GeneC|Exon_6	0	+	74	136
chr1	204923290	204923537	GeneC|Exon_6	0	+	75	135
chr1	204923290	204923537	GeneC|Exon_6	0	+	76	131
chr1	204923290	204923537	GeneC|Exon_6	0	+	77	131
chr1	204923290	204923537	GeneC|Exon_6	0	+	78	132
chr1	204923290	204923537	GeneC|Exon_6	0	+	79	134
chr1	204923290	204923537	GeneC|Exon_6	0	+	80	136
chr1	204923290	204923537	GeneC|Exon_6	0	+	81	135
chr1	204923290	204923537	GeneC|Exon_6	0	+	82	137
chr1	204923290	204923537	GeneC|Exon_6	0	+	83	138
chr1	204923290	204923537	GeneC|Exon_6	0	+	84	137
chr1	204923290	204923537	GeneC|Exon_6	0	+	85	138
chr1	204923290	204923537	GeneC|Exon_6	0	+	86	139
chr1	204923290	204923537	GeneC|Exon_6	0	+	87	139
chr1	204923290	204923537	GeneC|Exon_6	0	+	88	140
chr1	204923290	204923537	GeneC|Exon_6	0	+	89	140
chr1	204923290	204923537	GeneC|Exon_6	0	+	90	140
chr1	204923290	204923537	GeneC|Exon_6	0	+	91	140
chr1	204923290	204923537	GeneC|Exon_6	0	+	92	137
chr1	204923290	204923537	GeneC|Exon_6	0	+	93	137
chr1	204923290	204923537	GeneC|Exon_6	0	+	94	136
chr1	204923290	204923537	GeneC|Exon_6	0	+	95	135
chr1	204923290	204923537	GeneC|Exon_6	0	+	96	134
chr1	204923290	204923537	GeneC|Exon_6	0	+	97	135
chr1	204923290	204923537	GeneC|Exon_6	0	+	98	135
chr1	204923290	204923537	GeneC|Exon_6	0	+	99	135
chr1	204923290	204923537	GeneC|Exon_6	0	+	100	134
chr1	204923290	204923537	GeneC|Exon_6	0	+	101	137
chr1	204923290	204923537	GeneC|Exon_6	0	+	102	137
chr1	204923290	204923537	GeneC|Exon_6	0	+	103	138
chr1	204923290	204923537	GeneC|Exon_6	0	+	104	139
chr1	204923290	204923537	GeneC|Exon_6	0	+	105	141
chr1	204923290	204923537	GeneC|Exon_6	0	+	106	140
chr1	204923290	204923537	GeneC|Exon_6	0	+	107	142
chr1	204923290	204923537	GeneC|Exon_6	0	+	108	142
chr1	204923290	204923537	GeneC|Exon_6	0	+	109	142
chr1	204923290	204923537	GeneC|Exon_6	0	+	110	143
chr1	204923290	204923537	GeneC|Exon_6	0	+	111	146
chr1	204923290	204923537	GeneC|Exon_6	0	+	112	145
chr1	204923290	204923537	GeneC|Exon_6	0	+	113	147
chr1	204923290	204923537	GeneC|Exon_6	0	+	114	147
chr1	204923290	204923537	GeneC|Exon_6	0	+	115	145
chr1	204923290	204923537	GeneC|Exon_6	0	+	116	144
chr1	204923290	204923537	GeneC|Exon_6	0	+	117	144
chr1	204923290	204923537	GeneC|Exon_6	0	+	118	145
chr1	204923290	204923537	GeneC|Exon_6	0	+	119	146
chr1	204923290	204923537	GeneC|Exon_6	0	+	120	145
chr1	204923290	204923537	GeneC|Exon_6	0	+	121	143
chr1	204923290	204923537	GeneC|Exon_6	0	+	122	143
chr1	204923290	204923537	GeneC|Exon_6	0	+	123	143
chr1	204923290	204923537	GeneC|Exon_6	0	+	124	143
chr1	204923290	204923537	GeneC|Exon_6	0	+	125	140
chr1	204923290	204923537	GeneC|Exon_6	0	+	126	143
chr1	204923290	204923537	GeneC|Exon_6	0	+	127	141
chr1	204923290	204923537	GeneC|Exon_6	0	+	128	140
chr1	204923290	204923537	GeneC|Exon_6	0	+	129	139
chr1	204923290	204923537	GeneC|Exon_6	0	+	130	138
chr1	204923290	204923537	GeneC|Exon_6	0	+	131	136
chr1	204923290	204923537	GeneC|Exon_6	0	+	132	113
chr1	204923290	204923537	GeneC|Exon_6	0	+	133	111
chr1	204923290	204923537	GeneC|Exon_6	0	+	134	112
chr1	204923290	204923537	GeneC|Exon_6	0	+	135	96
chr1	204923290	204923537	GeneC|Exon_6	0	+	136	96
chr1	204923290	204923537	GeneC|Exon_6	0	+	137	97
chr1	204923290	204923537	GeneC|Exon_6	0	+	138	98
chr1	204923290	204923537	GeneC|Exon_6	0	+	139	96
chr1	204923290	204923537	GeneC|Exon_6	0	+	140	97
chr1	204923290	204923537	GeneC|Exon_6	0	+	141	97
chr1	204923290	204923537	GeneC|Exon_6	0	+	142	96
chr1	204923290	204923537	GeneC|Exon_6	0	+	143	95
chr1	204923290	204923537	GeneC|Exon_6	0	+	144	95
chr1	204923290	204923537	GeneC|Exon_6	0	+	145	94
chr1	204923290	204923537	GeneC|Exon_6	0	+	146	95
chr1	204923290	204923537	GeneC|Exon_6	0	+	147	95
chr1	204923290	204923537	GeneC|Exon_6	0	+	148	96
chr1	204923290	204923537	GeneC|Exon_6	0	+	149	98
chr1	204923290	204923537	GeneC|Exon_6	0	+	150	99
chr1	204923290	204923537	GeneC|Exon_6	0	+	151	100
chr1	204923290	204923537	GeneC|Exon_6	0	+	152	101
chr1	204923290	204923537	GeneC|Exon_6	0	+	153	104
chr1	204923290	204923537	GeneC|Exon_6	0	+	154	104
chr1	204923290	204923537	GeneC|Exon_6	0	+	155	107
chr1	204923290	204923537	GeneC|Exon_6	0	+	156	104
chr1	204923290	204923537	GeneC|Exon_6	0	+	157	106
chr1	204923290	204923537	GeneC|Exon_6	0	+	158	106
chr1	204923290	204923537	GeneC|Exon_6	0	+	159	108
chr1	204923290	204923537	GeneC|Exon_6	0	+	160	108
chr1	204923290	204923537	GeneC|Exon_6	0	+	161	107
chr1	204923290	204923537	GeneC|Exon_6	0	+	162	105
chr1	204923290	204923537	GeneC|Exon_6	0	+	163	111
chr1	204923290	204923537	GeneC|Exon_6	0	+	164	112
chr1	204923290	204923537	GeneC|Exon_6	0	+	165	112
chr1	204923290	204923537	GeneC|Exon_6	0	+	166	113
chr1	204923290	204923537	GeneC|Exon_6	0	+	167	111
chr1	204923290	204923537	GeneC|Exon_6	0	+	168	111
chr1	204923290	204923537	GeneC|Exon_6	0	+	169	112
chr1	204923290	204923537	GeneC|Exon_6	0	+	170	112
chr1	204923290	204923537	GeneC|Exon_6	0	+	171	112
chr1	204923290	204923537	GeneC|Exon_6	0	+	172	110
chr1	204923290	204923537	GeneC|Exon_6	0	+	173	112
chr1	204923290	204923537	GeneC|Exon_6	0	+	174	110
chr1	204923290	204923537	GeneC|Exon_6	0	+	175	111
chr1	204923290	204923537	GeneC|Exon_6	0	+	176	113
chr1	204923290	204923537	GeneC|Exon_6	0	+	177	111
chr1	204923290	204923537	GeneC|Exon_6	0	+	178	112
chr1	204923290	204923537	GeneC|Exon_6	0	+	179	113
chr1	204923290	204923537	GeneC|Exon_6	0	+	180	113
chr1	204923290	204923537	GeneC|Exon_6	0	+	181	113
chr1	204923290	204923537	GeneC|Exon_6	0	+	182	113
chr1	204923290	204923537	GeneC|Exon_6	0	+	183	112
chr1	204923290	204923537	GeneC|Exon_6	0	+	184	112
chr1	204923290	204923537	GeneC|Exon_6	0	+	185	113
chr1	204923290	204923537	GeneC|Exon_6	0	+	186	113
chr1	204923290	204923537	GeneC|Exon_6	0	+	187	118
chr1	204923290	204923537	GeneC|Exon_6	0	+	188	117
chr1	204923290	204923537	GeneC|Exon_6	0	+	189	117
chr1	204923290	204923537	GeneC|Exon_6	0	+	190	115
chr1	204923290	204923537	GeneC|Exon_6	0	+	191	114
chr1	204923290	204923537	GeneC|Exon_6	0	+	192	115
chr1	204923290	204923537	GeneC|Exon_6	0	+	193	117
chr1	204923290	204923537	GeneC|Exon_6	0	+	194	117
chr1	204923290	204923537	GeneC|Exon_6	0	+	195	119
chr1	204923290	204923537	GeneC|Exon_6	0	+	196	119
chr1	204923290	204923537	GeneC|Exon_6	0	+	197	121
chr1	204923290	204923537	GeneC|Exon_6	0	+	198	123
chr1	204923290	204923537	GeneC|Exon_6	0	+	199	123
chr1	204923290	204923537	GeneC|Exon_6	0	+	200	122
chr1	204923290	204923537	GeneC|Exon_6	0	+	201	122
chr1	204923290	204923537	GeneC|Exon_6	0	+	202	121
chr1	204923290	204923537	GeneC|Exon_6	0	+	203	122
chr1	204923290	204923537	GeneC|Exon_6	0	+	204	123
chr1	204923290	204923537	GeneC|Exon_6	0	+	205	123
chr1	204923290	204923537	GeneC|Exon_6	0	+	206	123
chr1	204923290	204923537	GeneC|Exon_6	0	+	207	124
chr1	204923290	204923537	GeneC|Exon_6	0	+	208	122
chr1	204923290	204923537	GeneC|Exon_6	0	+	209	121
chr1	204923290	204923537	GeneC|Exon_6	0	+	210	121
chr1	204923290	204923537	GeneC|Exon_6	0	+	211	122
chr1	204923290	204923537	GeneC|Exon_6	0	+	212	123
chr1	204923290	204923537	GeneC|Exon_6	0	+	213	122
chr1	204923290	204923537	GeneC|Exon_6	0	+	214	121
chr1	204923290	204923537	GeneC|Exon_6	0	+	215	121
chr1	204923290	204923537	GeneC|Exon_6	0	+	216	124
chr1	204923290	204923537	GeneC|Exon_6	0	+	217	122
chr1	204923290	204923537	GeneC|Exon_6	0	+	218	124
chr1	204923290	204923537	GeneC|Exon_6	0	+	219	124
chr1	204923290	204923537	GeneC|Exon_6	0	+	220	122
chr1	204923290	204923537	GeneC|Exon_6	0	+	221	122
chr1	204923290	204923537	GeneC|Exon_6	0	+	222	121
chr1	204923290	204923537	GeneC|Exon_6	0	+	223	120
chr1	204923290	204923537	GeneC|Exon_6	0	+	224	118
chr1	204923290	204923537	GeneC|Exon_6	0	+	225	118
chr1	204923290	204923537	GeneC|Exon_6	0	+	226	122
chr1	204923290	204923537	GeneC|Exon_6	0	+	227	123
chr1	204923290	204923537	GeneC|Exon_6	0	+	228	124
chr1	204923290	204923537	GeneC|Exon_6	0	+	229	123
chr1	204923290	204923537	GeneC|Exon_6	0	+	230	122
chr1	204923290	204923537	GeneC|Exon_6	0	+	231	122
chr1	204923290	204923537	GeneC|Exon_6	0	+	232	122
chr1	204923290	204923537	GeneC|Exon_6	0	+	233	121
chr1	204923290	204923537	GeneC|Exon_6	0	+	234	120
chr1	204923290	204923537	GeneC|Exon_6	0	+	235	121
chr1	204923290	204923537	GeneC|Exon_6	0	+	236	121
chr1	204923290	204923537	GeneC|Exon_6	0	+	237	121
chr1	204923290	204923537	GeneC|Exon_6	0	+	238	122
chr1	204923290	204923537	GeneC|Exon_6	0	+	239	122
chr1	204923290	204923537	GeneC|Exon_6	0	+	240	122
chr1	204923290	204923537	GeneC|Exon_6	0	+	241	123
chr1	204923290	204923537	GeneC|Exon_6	0	+	242	123
chr1	204923290	204923537	GeneC|Exon_6	0	+	243	122
chr1	204923290	204923537	GeneC|Exon_6	0	+	244	122
chr1	204923290	204923537	GeneC|Exon_6	0	+	245	122
chr1	204923290	204923537	GeneC|Exon_6	0	+	246	123
chr1	204923290	204923537	GeneC|Exon_6	0	+	247	123
chr1	204923931	204924104	GeneC|Exon_7	0	+	1	110
chr1	204923931	204924104	GeneC|Exon_7	0	+	2	111
chr1	204923931	204924104	GeneC|Exon_7	0	+	3	113
chr1	204923931	204924104	GeneC|Exon_7	0	+	4	112
chr1	204923931	204924104	GeneC|Exon_7	0	+	5	113
chr1	204923931	204924104	GeneC|Exon_7	0	+	6	115
chr1	204923931	204924104	GeneC|Exon_7	0	+	7	117
chr1	204923931	204924104	GeneC|Exon_7	0	+	8	119
chr1	204923931	204924104	GeneC|Exon_7	0	+	9	120
chr1	204923931	204924104	GeneC|Exon_7	0	+	10	120
chr1	204923931	204924104	GeneC|Exon_7	0	+	11	120
chr1	204923931	204924104	GeneC|Exon_7	0	+	12	121
chr1	204923931	204924104	GeneC|Exon_7	0	+	13	123
chr1	204923931	204924104	GeneC|Exon_7	0	+	14	123
chr1	204923931	204924104	GeneC|Exon_7	0	+	15	123
chr1	204923931	204924104	GeneC|Exon_7	0	+	16	122
chr1	204923931	204924104	GeneC|Exon_7	0	+	17	118
chr1	204923931	204924104	GeneC|Exon_7	0	+	18	119
chr1	204923931	204924104	GeneC|Exon_7	0	+	19	120
chr1	204923931	204924104	GeneC|Exon_7	0	+	20	119
chr1	204923931	204924104	GeneC|Exon_7	0	+	21	119
chr1	204923931	204924104	GeneC|Exon_7	0	+	22	123
chr1	204923931	204924104	GeneC|Exon_7	0	+	23	124
chr1	204923931	204924104	GeneC|Exon_7	0	+	24	123
chr1	204923931	204924104	GeneC|Exon_7	0	+	25	124
chr1	204923931	204924104	GeneC|Exon_7	0	+	26	126
chr1	204923931	204924104	GeneC|Exon_7	0	+	27	127
chr1	204923931	204924104	GeneC|Exon_7	0	+	28	127
chr1	204923931	204924104	GeneC|Exon_7	0	+	29	128
chr1	204923931	204924104	GeneC|Exon_7	0	+	30	129
chr1	204923931	204924104	GeneC|Exon_7	0	+	31	128
chr1	204923931	204924104	GeneC|Exon_7	0	+	32	129
chr1	204923931	204924104	GeneC|Exon_7	0	+	33	130
chr1	204923931	204924104	GeneC|Exon_7	0	+	34	133
chr1	204923931	204924104	GeneC|Exon_7	0	+	35	135
chr1	204923931	204924104	GeneC|Exon_7	0	+	36	139
chr1	204923931	204924104	GeneC|Exon_7	0	+	37	140
chr1	204923931	204924104	GeneC|Exon_7	0	+	38	144
chr1	204923931	204924104	GeneC|Exon_7	0	+	39	143
chr1	204923931	204924104	GeneC|Exon_7	0	+	40	144
chr1	204923931	204924104	GeneC|Exon_7	0	+	41	144
chr1	204923931	204924104	GeneC|Exon_7	0	+	42	144
chr1	204923931	204924104	GeneC|Exon_7	0	+	43	145
chr1	204923931	204924104	GeneC|Exon_7	0	+	44	146
chr1	204923931	204924104	GeneC|Exon_7	0	+	45	145
chr1	204923931	204924104	GeneC|Exon_7	0	+	46	145
chr1	204923931	204924104	GeneC|Exon_7	0	+	47	147
chr1	204923931	204924104	GeneC|Exon_7	0	+	48	148
chr1	204923931	204924104	GeneC|Exon_7	0	+	49	148
chr1	204923931	204924104	GeneC|Exon_7	0	+	50	148
chr1	204923931	204924104	GeneC|Exon_7	0	+	51	150
chr1	204923931	204924104	GeneC|Exon_7	0	+	52	150
chr1	204923931	204924104	GeneC|Exon_7	0	+	53	149
chr1	204923931	204924104	GeneC|Exon_7	0	+	54	148
chr1	204923931	204924104	GeneC|Exon_7	0	+	55	147
chr1	204923931	204924104	GeneC|Exon_7	0	+	56	146
chr1	204923931	204924104	GeneC|Exon_7	0	+	57	144
chr1	204923931	204924104	GeneC|Exon_7	0	+	58	145
chr1	204923931	204924104	GeneC|Exon_7	0	+	59	145
chr1	204923931	204924104	GeneC|Exon_7	0	+	60	144
chr1	204923931	204924104	GeneC|Exon_7	0	+	61	144
chr1	204923931	204924104	GeneC|Exon_7	0	+	62	144
chr1	204923931	204924104	GeneC|Exon_7	0	+	63	143
chr1	204923931	204924104	GeneC|Exon_7	0	+	64	145
chr1	204923931	204924104	GeneC|Exon_7	0	+	65	145
chr1	204923931	204924104	GeneC|Exon_7	0	+	66	145
chr1	204923931	204924104	GeneC|Exon_7	0	+	67	144
chr1	204923931	204924104	GeneC|Exon_7	0	+	68	143
chr1	204923931	204924104	GeneC|Exon_7	0	+	69	143
chr1	204923931	204924104	GeneC|Exon_7	0	+	70	144
chr1	204923931	204924104	GeneC|Exon_7	0	+	71	144
chr1	204923931	204924104	GeneC|Exon_7	0	+	72	144
chr1	204923931	204924104	GeneC|Exon_7	0	+	73	143
chr1	204923931	204924104	GeneC|Exon_7	0	+	74	142
chr1	204923931	204924104	GeneC|Exon_7	0	+	75	142
chr1	204923931	204924104	GeneC|Exon_7	0	+	76	142
chr1	204923931	204924104	GeneC|Exon_7	0	+	77	139
chr1	204923931	204924104	GeneC|Exon_7	0	+	78	138
chr1	204923931	204924104	GeneC|Exon_7	0	+	79	133
chr1	204923931	204924104	GeneC|Exon_7	0	+	80	134
chr1	204923931	204924104	GeneC|Exon_7	0	+	81	132
chr1	204923931	204924104	GeneC|Exon_7	0	+	82	131
chr1	204923931	204924104	GeneC|Exon_7	0	+	83	130
chr1	204923931	204924104	GeneC|Exon_7	0	+	84	128
chr1	204923931	204924104	GeneC|Exon_7	0	+	85	126
chr1	204923931	204924104	GeneC|Exon_7	0	+	86	124
chr1	204923931	204924104	GeneC|Exon_7	0	+	87	121
chr1	204923931	204924104	GeneC|Exon_7	0	+	88	121
chr1	204923931	204924104	GeneC|Exon_7	0	+	89	120
chr1	204923931	204924104	GeneC|Exon_7	0	+	90	120
chr1	204923931	204924104	GeneC|Exon_7	0	+	91	119
chr1	204923931	204924104	GeneC|Exon_7	0	+	92	119
chr1	204923931	204924104	GeneC|Exon_7	0	+	93	119
chr1	204923931	204924104	GeneC|Exon_7	0	+	94	119
chr1	204923931	204924104	GeneC|Exon_7	0	+	95	119
chr1	204923931	204924104	GeneC|Exon_7	0	+	96	120
chr1	204923931	204924104	GeneC|Exon_7	0	+	97	118
chr1	204923931	204924104	GeneC|Exon_7	0	+	98	119
chr1	204923931	204924104	GeneC|Exon_7	0	+	99	120
chr1	204923931	204924104	GeneC|Exon_7	0	+	100	119
chr1	204923931	204924104	GeneC|Exon_7	0	+	101	120
chr1	204923931	204924104	GeneC|Exon_7	0	+	102	137
chr1	204923931	204924104	GeneC|Exon_7	0	+	103	136
chr1	204923931	204924104	GeneC|Exon_7	0	+	104	135
chr1	204923931	204924104	GeneC|Exon_7	0	+	105	135
chr1	204923931	204924104	GeneC|Exon_7	0	+	106	133
chr1	204923931	204924104	GeneC|Exon_7	0	+	107	132
chr1	204923931	204924104	GeneC|Exon_7	0	+	108	131
chr1	204923931	204924104	GeneC|Exon_7	0	+	109	129
chr1	204923931	204924104	GeneC|Exon_7	0	+	110	129
chr1	204923931	204924104	GeneC|Exon_7	0	+	111	129
chr1	204923931	204924104	GeneC|Exon_7	0	+	112	129
chr1	204923931	204924104	GeneC|Exon_7	0	+	113	128
chr1	204923931	204924104	GeneC|Exon_7	0	+	114	128
chr1	204923931	204924104	GeneC|Exon_7	0	+	115	128
chr1	204923931	204924104	GeneC|Exon_7	0	+	116	127
chr1	204923931	204924104	GeneC|Exon_7	0	+	117	127
chr1	204923931	204924104	GeneC|Exon_7	0	+	118	126
chr1	204923931	204924104	GeneC|Exon_7	0	+	119	126
chr1	204923931	204924104	GeneC|Exon_7	0	+	120	124
chr1	204923931	204924104	GeneC|Exon_7	0	+	121	126
chr1	204923931	204924104	GeneC|Exon_7	0	+	122	122
chr1	204923931	204924104	GeneC|Exon_7	0	+	123	121
chr1	204923931	204924104	GeneC|Exon_7	0	+	124	119
chr1	204923931	204924104	GeneC|Exon_7	0	+	125	118
chr1	204923931	204924104	GeneC|Exon_7	0	+	126	118
chr1	204923931	204924104	GeneC|Exon_7	0	+	127	116
chr1	204923931	204924104	GeneC|Exon_7	0	+	128	117
chr1	204923931	204924104	GeneC|Exon_7	0	+	129	116
chr1	204923931	204924104	GeneC|Exon_7	0	+	130	116
chr1	204923931	204924104	GeneC|Exon_7	0	+	131	117
chr1	204923931	204924104	GeneC|Exon_7	0	+	132	116
chr1	204923931	204924104	GeneC|Exon_7	0	+	133	115
chr1	204923931	204924104	GeneC|Exon_7	0	+	134	114
chr1	204923931	204924104	GeneC|Exon_7	0	+	135	112
chr1	204923931	204924104	GeneC|Exon_7	0	+	136	112
chr1	204923931	204924104	GeneC|Exon_7	0	+	137	111
chr1	204923931	204924104	GeneC|Exon_7	0	+	138	112
chr1	204923931	204924104	GeneC|Exon_7	0	+	139	112
chr1	204923931	204924104	GeneC|Exon_7	0	+	140	112
chr1	204923931	204924104	GeneC|Exon_7	0	+	141	111
chr1	204923931	204924104	GeneC|Exon_7	0	+	142	111
chr1	204923931	204924104	GeneC|Exon_7	0	+	143	110
chr1	204923931	204924104	GeneC|Exon_7	0	+	144	110
chr1	204923931	204924104	GeneC|Exon_7	0	+	145	107
chr1	204923931	204924104	GeneC|Exon_7	0	+	146	107
chr1	204923931	204924104	GeneC|Exon_7	0	+	147	108
chr1	204923931	204924104	GeneC|Exon_7	0	+	148	107
chr1	204923931	204924104	GeneC|Exon_7	0	+	149	106
chr1	204923931	204924104	GeneC|Exon_7	0	+	150	106
chr1	204923931	204924104	GeneC|Exon_7	0	+	151	107
chr1	204923931	204924104	GeneC|Exon_7	0	+	152	108
chr1	204923931	204924104	GeneC|Exon_7	0	+	153	107
chr1	204923931	204924104	GeneC|Exon_7	0	+	154	105
chr1	204923931	204924104	GeneC|Exon_7	0	+	155	105
chr1	204923931	204924104	GeneC|Exon_7	0	+	156	106
chr1	204923931	204924104	GeneC|Exon_7	0	+	157	105
chr1	204923931	204924104	GeneC|Exon_7	0	+	158	105
chr1	204923931	204924104	GeneC|Exon_7	0	+	159	103
chr1	204923931	204924104	GeneC|Exon_7	0	+	160	101
chr1	204923931	204924104	GeneC|Exon_7	0	+	161	100
chr1	204923931	204924104	GeneC|Exon_7	0	+	162	99
chr1	204923931	204924104	GeneC|Exon_7	0	+	163	97
chr1	204923931	204924104	GeneC|Exon_7	0	+	164	94
chr1	204923931	204924104	GeneC|Exon_7	0	+	165	94
chr1	204923931	204924104	GeneC|Exon_7	0	+	166	95
chr1	204923931	204924104	GeneC|Exon_7	0	+	167	95
chr1	204923931	204924104	GeneC|Exon_7	0	+	168	94
chr1	204923931	204924104	GeneC|Exon_7	0	+	169	93
chr1	204923931	204924104	GeneC|Exon_7	0	+	170	93
chr1	204923931	204924104	GeneC|Exon_7	0	+	171	92
chr1	204923931	204924104	GeneC|Exon_7	0	+	172	91
chr1	204923931	204924104	GeneC|Exon_7	0	+	173	92
chr1	204926758	204926979	GeneC|Exon_8	0	+	1	119
chr1	204926758	204926979	GeneC|Exon_8	0	+	2	122
chr1	204926758	204926979	GeneC|Exon_8	0	+	3	123
chr1	204926758	204926979	GeneC|Exon_8	0	+	4	125
chr1	204926758	204926979	GeneC|Exon_8	0	+	5	125
chr1	204926758	204926979	GeneC|Exon_8	0	+	6	125
chr1	204926758	204926979	GeneC|Exon_8	0	+	7	124
chr1	204926758	204926979	GeneC|Exon_8	0	+	8	123
chr1	204926758	204926979	GeneC|Exon_8	0	+	9	125
chr1	204926758	204926979	GeneC|Exon_8	0	+	10	125
chr1	204926758	204926979	GeneC|Exon_8	0	+	11	126
chr1	204926758	204926979	GeneC|Exon_8	0	+	12	127
chr1	204926758	204926979	GeneC|Exon_8	0	+	13	127
chr1	204926758	204926979	GeneC|Exon_8	0	+	14	128
chr1	204926758	204926979	GeneC|Exon_8	0	+	15	128
chr1	204926758	204926979	GeneC|Exon_8	0	+	16	128
chr1	204926758	204926979	GeneC|Exon_8	0	+	17	129
chr1	204926758	204926979	GeneC|Exon_8	0	+	18	129
chr1	204926758	204926979	GeneC|Exon_8	0	+	19	129
chr1	204926758	204926979	GeneC|Exon_8	0	+	20	129
chr1	204926758	204926979	GeneC|Exon_8	0	+	21	129
chr1	204926758	204926979	GeneC|Exon_8	0	+	22	128
chr1	204926758	204926979	GeneC|Exon_8	0	+	23	129
chr1	204926758	204926979	GeneC|Exon_8	0	+	24	129
chr1	204926758	204926979	GeneC|Exon_8	0	+	25	130
chr1	204926758	204926979	GeneC|Exon_8	0	+	26	130
chr1	204926758	204926979	GeneC|Exon_8	0	+	27	130
chr1	204926758	204926979	GeneC|Exon_8	0	+	28	132
chr1	204926758	204926979	GeneC|Exon_8	0	+	29	130
chr1	204926758	204926979	GeneC|Exon_8	0	+	30	129
chr1	204926758	204926979	GeneC|Exon_8	0	+	31	129
chr1	204926758	204926979	GeneC|Exon_8	0	+	32	129
chr1	204926758	204926979	GeneC|Exon_8	0	+	33	129
chr1	204926758	204926979	GeneC|Exon_8	0	+	34	127
chr1	204926758	204926979	GeneC|Exon_8	0	+	35	127
chr1	204926758	204926979	GeneC|Exon_8	0	+	36	128
chr1	204926758	204926979	GeneC|Exon_8	0	+	37	128
chr1	204926758	204926979	GeneC|Exon_8	0	+	38	128
chr1	204926758	204926979	GeneC|Exon_8	0	+	39	128
chr1	204926758	204926979	GeneC|Exon_8	0	+	40	127
chr1	204926758	204926979	GeneC|Exon_8	0	+	41	128
chr1	204926758	204926979	GeneC|Exon_8	0	+	42	128
chr1	204926758	204926979	GeneC|Exon_8	0	+	43	128
chr1	204926758	204926979	GeneC|Exon_8	0	+	44	127
chr1	204926758	204926979	GeneC|Exon_8	0	+	45	126
chr1	204926758	204926979	GeneC|Exon_8	0	+	46	126
chr1	204926758	204926979	GeneC|Exon_8	0	+	47	124
chr1	204926758	204926979	GeneC|Exon_8	0	+	48	127
chr1	204926758	204926979	GeneC|Exon_8	0	+	49	126
chr1	204926758	204926979	GeneC|Exon_8	0	+	50	125
chr1	204926758	204926979	GeneC|Exon_8	0	+	51	126
chr1	204926758	204926979	GeneC|Exon_8	0	+	52	127
chr1	204926758	204926979	GeneC|Exon_8	0	+	53	128
chr1	204926758	204926979	GeneC|Exon_8	0	+	54	126
chr1	204926758	204926979	GeneC|Exon_8	0	+	55	126
chr1	204926758	204926979	GeneC|Exon_8	0	+	56	127
chr1	204926758	204926979	GeneC|Exon_8	0	+	57	128
chr1	204926758	204926979	GeneC|Exon_8	0	+	58	128
chr1	204926758	204926979	GeneC|Exon_8	0	+	59	127
chr1	204926758	204926979	GeneC|Exon_8	0	+	60	127
chr1	204926758	204926979	GeneC|Exon_8	0	+	61	126
chr1	204926758	204926979	GeneC|Exon_8	0	+	62	126
chr1	204926758	204926979	GeneC|Exon_8	0	+	63	126
chr1	204926758	204926979	GeneC|Exon_8	0	+	64	126
chr1	204926758	204926979	GeneC|Exon_8	0	+	65	126
chr1	204926758	204926979	GeneC|Exon_8	0	+	66	124
chr1	204926758	204926979	GeneC|Exon_8	0	+	67	124
chr1	204926758	204926979	GeneC|Exon_8	0	+	68	124
chr1	204926758	204926979	GeneC|Exon_8	0	+	69	124
chr1	204926758	204926979	GeneC|Exon_8	0	+	70	124
chr1	204926758	204926979	GeneC|Exon_8	0	+	71	124
chr1	204926758	204926979	GeneC|Exon_8	0	+	72	123
chr1	204926758	204926979	GeneC|Exon_8	0	+	73	120
chr1	204926758	204926979	GeneC|Exon_8	0	+	74	120
chr1	204926758	204926979	GeneC|Exon_8	0	+	75	120
chr1	204926758	204926979	GeneC|Exon_8	0	+	76	120
chr1	204926758	204926979	GeneC|Exon_8	0	+	77	118
chr1	204926758	204926979	GeneC|Exon_8	0	+	78	118
chr1	204926758	204926979	GeneC|Exon_8	0	+	79	121
chr1	204926758	204926979	GeneC|Exon_8	0	+	80	117
chr1	204926758	204926979	GeneC|Exon_8	0	+	81	117
chr1	204926758	204926979	GeneC|Exon_8	0	+	82	116
chr1	204926758	204926979	GeneC|Exon_8	0	+	83	117
chr1	204926758	204926979	GeneC|Exon_8	0	+	84	119
chr1	204926758	204926979	GeneC|Exon_8	0	+	85	120
chr1	204926758	204926979	GeneC|Exon_8	0	+	86	119
chr1	204926758	204926979	GeneC|Exon_8	0	+	87	121
chr1	204926758	204926979	GeneC|Exon_8	0	+	88	121
chr1	204926758	204926979	GeneC|Exon_8	0	+	89	121
chr1	204926758	204926979	GeneC|Exon_8	0	+	90	123
chr1	204926758	204926979	GeneC|Exon_8	0	+	91	123
chr1	204926758	204926979	GeneC|Exon_8	0	+	92	119
chr1	204926758	204926979	GeneC|Exon_8	0	+	93	119
chr1	204926758	204926979	GeneC|Exon_8	0	+	94	120
chr1	204926758	204926979	GeneC|Exon_8	0	+	95	119
chr1	204926758	204926979	GeneC|Exon_8	0	+	96	120
chr1	204926758	204926979	GeneC|Exon_8	0	+	97	121
chr1	204926758	204926979	GeneC|Exon_8	0	+	98	121
chr1	204926758	204926979	GeneC|Exon_8	0	+	99	121
chr1	204926758	204926979	GeneC|Exon_8	0	+	100	122
chr1	204926758	204926979	GeneC|Exon_8	0	+	101	125
chr1	204926758	204926979	GeneC|Exon_8	0	+	102	126
chr1	204926758	204926979	GeneC|Exon_8	0	+	103	128
chr1	204926758	204926979	GeneC|Exon_8	0	+	104	130
chr1	204926758	204926979	GeneC|Exon_8	0	+	105	132
chr1	204926758	204926979	GeneC|Exon_8	0	+	106	133
chr1	204926758	204926979	GeneC|Exon_8	0	+	107	134
chr1	204926758	204926979	GeneC|Exon_8	0	+	108	135
chr1	204926758	204926979	GeneC|Exon_8	0	+	109	135
chr1	204926758	204926979	GeneC|Exon_8	0	+	110	136
chr1	204926758	204926979	GeneC|Exon_8	0	+	111	135
chr1	204926758	204926979	GeneC|Exon_8	0	+	112	134
chr1	204926758	204926979	GeneC|Exon_8	0	+	113	134
chr1	204926758	204926979	GeneC|Exon_8	0	+	114	134
chr1	204926758	204926979	GeneC|Exon_8	0	+	115	134
chr1	204926758	204926979	GeneC|Exon_8	0	+	116	134
chr1	204926758	204926979	GeneC|Exon_8	0	+	117	133
chr1	204926758	204926979	GeneC|Exon_8	0	+	118	130
chr1	204926758	204926979	GeneC|Exon_8	0	+	119	130
chr1	204926758	204926979	GeneC|Exon_8	0	+	120	130
chr1	204926758	204926979	GeneC|Exon_8	0	+	121	131
chr1	204926758	204926979	GeneC|Exon_8	0	+	122	130
chr1	204926758	204926979	GeneC|Exon_8	0	+	123	130
chr1	204926758	204926979	GeneC|Exon_8	0	+	124	130
chr1	204926758	204926979	GeneC|Exon_8	0	+	125	129
chr1	204926758	204926979	GeneC|Exon_8	0	+	126	130
chr1	204926758	204926979	GeneC|Exon_8	0	+	127	131
chr1	204926758	204926979	GeneC|Exon_8	0	+	128	127
chr1	204926758	204926979	GeneC|Exon_8	0	+	129	126
chr1	204926758	204926979	GeneC|Exon_8	0	+	130	126
chr1	204926758	204926979	GeneC|Exon_8	0	+	131	126
chr1	204926758	204926979	GeneC|Exon_8	0	+	132	124
chr1	204926758	204926979	GeneC|Exon_8	0	+	133	125
chr1	204926758	204926979	GeneC|Exon_8	0	+	134	124
chr1	204926758	204926979	GeneC|Exon_8	0	+	135	125
chr1	204926758	204926979	GeneC|Exon_8	0	+	136	124
chr1	204926758	204926979	GeneC|Exon_8	0	+	137	123
chr1	204926758	204926979	GeneC|Exon_8	0	+	138	121
chr1	204926758	204926979	GeneC|Exon_8	0	+	139	121
chr1	204926758	204926979	GeneC|Exon_8	0	+	140	121
chr1	204926758	204926979	GeneC|Exon_8	0	+	141	121
chr1	204926758	204926979	GeneC|Exon_8	0	+	142	122
chr1	204926758	204926979	GeneC|Exon_8	0	+	143	119
chr1	204926758	204926979	GeneC|Exon_8	0	+	144	118
chr1	204926758	204926979	GeneC|Exon_8	0	+	145	115
chr1	204926758	204926979	GeneC|Exon_8	0	+	146	117
chr1	204926758	204926979	GeneC|Exon_8	0	+	147	116
chr1	204926758	204926979	GeneC|Exon_8	0	+	148	115
chr1	204926758	204926979	GeneC|Exon_8	0	+	149	115
chr1	204926758	204926979	GeneC|Exon_8	0	+	150	116
chr1	204926758	204926979	GeneC|Exon_8	0	+	151	115
chr1	204926758	204926979	GeneC|Exon_8	0	+	152	114
chr1	204926758	204926979	GeneC|Exon_8	0	+	153	112
chr1	204926758	204926979	GeneC|Exon_8	0	+	154	111
chr1	204926758	204926979	GeneC|Exon_8	0	+	155	112
chr1	204926758	204926979	GeneC|Exon_8	0	+	156	112
chr1	204926758	204926979	GeneC|Exon_8	0	+	157	113
chr1	204926758	204926979	GeneC|Exon_8	0	+	158	113
chr1	204926758	204926979	GeneC|Exon_8	0	+	159	113
chr1	204926758	204926979	GeneC|Exon_8	0	+	160	112
chr1	204926758	204926979	GeneC|Exon_8	0	+	161	112
chr1	204926758	204926979	GeneC|Exon_8	0	+	162	112
chr1	204926758	204926979	GeneC|Exon_8	0	+	163	112
chr1	204926758	204926979	GeneC|Exon_8	0	+	164	112
chr1	204926758	204926979	GeneC|Exon_8	0	+	165	111
chr1	204926758	204926979	GeneC|Exon_8	0	+	166	111
chr1	204926758	204926979	GeneC|Exon_8	0	+	167	110
chr1	204926758	204926979	GeneC|Exon_8	0	+	168	109
chr1	204926758	204926979	GeneC|Exon_8	0	+	169	109
chr1	204926758	204926979	GeneC|Exon_8	0	+	170	109
chr1	204926758	204926979	GeneC|Exon_8	0	+	171	110
chr1	204926758	204926979	GeneC|Exon_8	0	+	172	109
chr1	204926758	204926979	GeneC|Exon_8	0	+	173	110
chr1	204926758	204926979	GeneC|Exon_8	0	+	174	109
chr1	204926758	204926979	GeneC|Exon_8	0	+	175	109
chr1	204926758	204926979	GeneC|Exon_8	0	+	176	108
chr1	204926758	204926979	GeneC|Exon_8	0	+	177	110
chr1	204926758	204926979	GeneC|Exon_8	0	+	178	109
chr1	204926758	204926979	GeneC|Exon_8	0	+	179	109
chr1	204926758	204926979	GeneC|Exon_8	0	+	180	111
chr1	204926758	204926979	GeneC|Exon_8	0	+	181	111
chr1	204926758	204926979	GeneC|Exon_8	0	+	182	112
chr1	204926758	204926979	GeneC|Exon_8	0	+	183	115
chr1	204926758	204926979	GeneC|Exon_8	0	+	184	118
chr1	204926758	204926979	GeneC|Exon_8	0	+	185	118
chr1	204926758	204926979	GeneC|Exon_8	0	+	186	117
chr1	204926758	204926979	GeneC|Exon_8	0	+	187	118
chr1	204926758	204926979	GeneC|Exon_8	0	+	188	119
chr1	204926758	204926979	GeneC|Exon_8	0	+	189	119
chr1	204926758	204926979	GeneC|Exon_8	0	+	190	119
chr1	204926758	204926979	GeneC|Exon_8	0	+	191	120
chr1	204926758	204926979	GeneC|Exon_8	0	+	192	118
chr1	204926758	204926979	GeneC|Exon_8	0	+	193	117
chr1	204926758	204926979	GeneC|Exon_8	0	+	194	116
chr1	204926758	204926979	GeneC|Exon_8	0	+	195	118
chr1	204926758	204926979	GeneC|Exon_8	0	+	196	118
chr1	204926758	204926979	GeneC|Exon_8	0	+	197	116
chr1	204926758	204926979	GeneC|Exon_8	0	+	198	119
chr1	204926758	204926979	GeneC|Exon_8	0	+	199	120
chr1	204926758	204926979	GeneC|Exon_8	0	+	200	120
chr1	204926758	204926979	GeneC|Exon_8	0	+	201	119
chr1	204926758	204926979	GeneC|Exon_8	0	+	202	118
chr1	204926758	204926979	GeneC|Exon_8	0	+	203	118
chr1	204926758	204926979	GeneC|Exon_8	0	+	204	120
chr1	204926758	204926979	GeneC|Exon_8	0	+	205	120
chr1	204926758	204926979	GeneC|Exon_8	0	+	206	120
chr1	204926758	204926979	GeneC|Exon_8	0	+	207	119
chr1	204926758	204926979	GeneC|Exon_8	0	+	208	117
chr1	204926758	204926979	GeneC|Exon_8	0	+	209	118
chr1	204926758	204926979	GeneC|Exon_8	0	+	210	118
chr1	204926758	204926979	GeneC|Exon_8	0	+	211	117
chr1	204926758	204926979	GeneC|Exon_8	0	+	212	118
chr1	204926758	204926979	GeneC|Exon_8	0	+	213	118
chr1	204926758	204926979	GeneC|Exon_8	0	+	214	119
chr1	204926758	204926979	GeneC|Exon_8	0	+	215	118
chr1	204926758	204926979	GeneC|Exon_8	0	+	216	119
chr1	204926758	204926979	GeneC|Exon_8	0	+	217	120
chr1	204926758	204926979	GeneC|Exon_8	0	+	218	120
chr1	204926758	204926979	GeneC|Exon_8	0	+	219	120
chr1	204926758	204926979	GeneC|Exon_8	0	+	220	118
chr1	204926758	204926979	GeneC|Exon_8	0	+	221	118
chr1	204931210	204931311	GeneC|Exon_9	0	+	1	113
chr1	204931210	204931311	GeneC|Exon_9	0	+	2	110
chr1	204931210	204931311	GeneC|Exon_9	0	+	3	110
chr1	204931210	204931311	GeneC|Exon_9	0	+	4	110
chr1	204931210	204931311	GeneC|Exon_9	0	+	5	110
chr1	204931210	204931311	GeneC|Exon_9	0	+	6	111
chr1	204931210	204931311	GeneC|Exon_9	0	+	7	111
chr1	204931210	204931311	GeneC|Exon_9	0	+	8	110
chr1	204931210	204931311	GeneC|Exon_9	0	+	9	110
chr1	204931210	204931311	GeneC|Exon_9	0	+	10	111
chr1	204931210	204931311	GeneC|Exon_9	0	+	11	110
chr1	204931210	204931311	GeneC|Exon_9	0	+	12	110
chr1	204931210	204931311	GeneC|Exon_9	0	+	13	110
chr1	204931210	204931311	GeneC|Exon_9	0	+	14	110
chr1	204931210	204931311	GeneC|Exon_9	0	+	15	108
chr1	204931210	204931311	GeneC|Exon_9	0	+	16	109
chr1	204931210	204931311	GeneC|Exon_9	0	+	17	109
chr1	204931210	204931311	GeneC|Exon_9	0	+	18	109
chr1	204931210	204931311	GeneC|Exon_9	0	+	19	109
chr1	204931210	204931311	GeneC|Exon_9	0	+	20	109
chr1	204931210	204931311	GeneC|Exon_9	0	+	21	109
chr1	204931210	204931311	GeneC|Exon_9	0	+	22	111
chr1	204931210	204931311	GeneC|Exon_9	0	+	23	113
chr1	204931210	204931311	GeneC|Exon_9	0	+	24	114
chr1	204931210	204931311	GeneC|Exon_9	0	+	25	112
chr1	204931210	204931311	GeneC|Exon_9	0	+	26	113
chr1	204931210	204931311	GeneC|Exon_9	0	+	27	113
chr1	204931210	204931311	GeneC|Exon_9	0	+	28	114
chr1	204931210	204931311	GeneC|Exon_9	0	+	29	115
chr1	204931210	204931311	GeneC|Exon_9	0	+	30	118
chr1	204931210	204931311	GeneC|Exon_9	0	+	31	120
chr1	204931210	204931311	GeneC|Exon_9	0	+	32	120
chr1	204931210	204931311	GeneC|Exon_9	0	+	33	120
chr1	204931210	204931311	GeneC|Exon_9	0	+	34	121
chr1	204931210	204931311	GeneC|Exon_9	0	+	35	120
chr1	204931210	204931311	GeneC|Exon_9	0	+	36	120
chr1	204931210	204931311	GeneC|Exon_9	0	+	37	122
chr1	204931210	204931311	GeneC|Exon_9	0	+	38	121
chr1	204931210	204931311	GeneC|Exon_9	0	+	39	121
chr1	204931210	204931311	GeneC|Exon_9	0	+	40	119
chr1	204931210	204931311	GeneC|Exon_9	0	+	41	117
chr1	204931210	204931311	GeneC|Exon_9	0	+	42	116
chr1	204931210	204931311	GeneC|Exon_9	0	+	43	116
chr1	204931210	204931311	GeneC|Exon_9	0	+	44	115
chr1	204931210	204931311	GeneC|Exon_9	0	+	45	113
chr1	204931210	204931311	GeneC|Exon_9	0	+	46	112
chr1	204931210	204931311	GeneC|Exon_9	0	+	47	114
chr1	204931210	204931311	GeneC|Exon_9	0	+	48	115
chr1	204931210	204931311	GeneC|Exon_9	0	+	49	116
chr1	204931210	204931311	GeneC|Exon_9	0	+	50	115
chr1	204931210	204931311	GeneC|Exon_9	0	+	51	115
chr1	204931210	204931311	GeneC|Exon_9	0	+	52	115
chr1	204931210	204931311	GeneC|Exon_9	0	+	53	112
chr1	204931210	204931311	GeneC|Exon_9	0	+	54	112
chr1	204931210	204931311	GeneC|Exon_9	0	+	55	113
chr1	204931210	204931311	GeneC|Exon_9	0	+	56	111
chr1	204931210	204931311	GeneC|Exon_9	0	+	57	110
chr1	204931210	204931311	GeneC|Exon_9	0	+	58	111
chr1	204931210	204931311	GeneC|Exon_9	0	+	59	107
chr1	204931210	204931311	GeneC|Exon_9	0	+	60	107
chr1	204931210	204931311	GeneC|Exon_9	0	+	61	106
chr1	204931210	204931311	GeneC|Exon_9	0	+	62	106
chr1	204931210	204931311	GeneC|Exon_9	0	+	63	107
chr1	204931210	204931311	GeneC|Exon_9	0	+	64	107
chr1	204931210	204931311	GeneC|Exon_9	0	+	65	107
chr1	204931210	204931311	GeneC|Exon_9	0	+	66	106
chr1	204931210	204931311	GeneC|Exon_9	0	+	67	106
chr1	204931210	204931311	GeneC|Exon_9	0	+	68	106
chr1	204931210	204931311	GeneC|Exon_9	0	+	69	105
chr1	204931210	204931311	GeneC|Exon_9	0	+	70	105
chr1	204931210	204931311	GeneC|Exon_9	0	+	71	105
chr1	204931210	204931311	GeneC|Exon_9	0	+	72	104
chr1	204931210	204931311	GeneC|Exon_9	0	+	73	104
chr1	204931210	204931311	GeneC|Exon_9	0	+	74	104
chr1	204931210	204931311	GeneC|Exon_9	0	+	75	102
chr1	204931210	204931311	GeneC|Exon_9	0	+	76	103
chr1	204931210	204931311	GeneC|Exon_9	0	+	77	101
chr1	204931210	204931311	GeneC|Exon_9	0	+	78	101
chr1	204931210	204931311	GeneC|Exon_9	0	+	79	100
chr1	204931210	204931311	GeneC|Exon_9	0	+	80	100
chr1	204931210	204931311	GeneC|Exon_9	0	+	81	99
chr1	204931210	204931311	GeneC|Exon_9	0	+	82	99
chr1	204931210	204931311	GeneC|Exon_9	0	+	83	98
chr1	204931210	204931311	GeneC|Exon_9	0	+	84	96
chr1	204931210	204931311	GeneC|Exon_9	0	+	85	96
chr1	204931210	204931311	GeneC|Exon_9	0	+	86	95
chr1	204931210	204931311	GeneC|Exon_9	0	+	87	94
chr1	204931210	204931311	GeneC|Exon_9	0	+	88	93
chr1	204931210	204931311	GeneC|Exon_9	0	+	89	90
chr1	204931210	204931311	GeneC|Exon_9	0	+	90	91
chr1	204931210	204931311	GeneC|Exon_9	0	+	91	91
chr1	204931210	204931311	GeneC|Exon_9	0	+	92	93
chr1	204931210	204931311	GeneC|Exon_9	0	+	93	93
chr1	204931210	204931311	GeneC|Exon_9	0	+	94	92
chr1	204931210	204931311	GeneC|Exon_9	0	+	95	92
chr1	204931210	204931311	GeneC|Exon_9	0	+	96	92
chr1	204931210	204931311	GeneC|Exon_9	0	+	97	92
chr1	204931210	204931311	GeneC|Exon_9	0	+	98	91
chr1	204931210	204931311	GeneC|Exon_9	0	+	99	91
chr1	204931210	204931311	GeneC|Exon_9	0	+	100	90
chr1	204931210	204931311	GeneC|Exon_9	0	+	101	90
chr1	204937351	204937513	GeneC|Exon_10	0	+	1	125
chr1	204937351	204937513	GeneC|Exon_10	0	+	2	127
chr1	204937351	204937513	GeneC|Exon_10	0	+	3	128
chr1	204937351	204937513	GeneC|Exon_10	0	+	4	132
chr1	204937351	204937513	GeneC|Exon_10	0	+	5	132
chr1	204937351	204937513	GeneC|Exon_10	0	+	6	134
chr1	204937351	204937513	GeneC|Exon_10	0	+	7	136
chr1	204937351	204937513	GeneC|Exon_10	0	+	8	138
chr1	204937351	204937513	GeneC|Exon_10	0	+	9	136
chr1	204937351	204937513	GeneC|Exon_10	0	+	10	137
chr1	204937351	204937513	GeneC|Exon_10	0	+	11	139
chr1	204937351	204937513	GeneC|Exon_10	0	+	12	140
chr1	204937351	204937513	GeneC|Exon_10	0	+	13	140
chr1	204937351	204937513	GeneC|Exon_10	0	+	14	142
chr1	204937351	204937513	GeneC|Exon_10	0	+	15	142
chr1	204937351	204937513	GeneC|Exon_10	0	+	16	143
chr1	204937351	204937513	GeneC|Exon_10	0	+	17	145
chr1	204937351	204937513	GeneC|Exon_10	0	+	18	146
chr1	204937351	204937513	GeneC|Exon_10	0	+	19	146
chr1	204937351	204937513	GeneC|Exon_10	0	+	20	146
chr1	204937351	204937513	GeneC|Exon_10	0	+	21	146
chr1	204937351	204937513	GeneC|Exon_10	0	+	22	146
chr1	204937351	204937513	GeneC|Exon_10	0	+	23	146
chr1	204937351	204937513	GeneC|Exon_10	0	+	24	145
chr1	204937351	204937513	GeneC|Exon_10	0	+	25	145
chr1	204937351	204937513	GeneC|Exon_10	0	+	26	144
chr1	204937351	204937513	GeneC|Exon_10	0	+	27	143
chr1	204937351	204937513	GeneC|Exon_10	0	+	28	146
chr1	204937351	204937513	GeneC|Exon_10	0	+	29	145
chr1	204937351	204937513	GeneC|Exon_10	0	+	30	145
chr1	204937351	204937513	GeneC|Exon_10	0	+	31	145
chr1	204937351	204937513	GeneC|Exon_10	0	+	32	145
chr1	204937351	204937513	GeneC|Exon_10	0	+	33	145
chr1	204937351	204937513	GeneC|Exon_10	0	+	34	148
chr1	204937351	204937513	GeneC|Exon_10	0	+	35	149
chr1	204937351	204937513	GeneC|Exon_10	0	+	36	152
chr1	204937351	204937513	GeneC|Exon_10	0	+	37	151
chr1	204937351	204937513	GeneC|Exon_10	0	+	38	151
chr1	204937351	204937513	GeneC|Exon_10	0	+	39	150
chr1	204937351	204937513	GeneC|Exon_10	0	+	40	150
chr1	204937351	204937513	GeneC|Exon_10	0	+	41	150
chr1	204937351	204937513	GeneC|Exon_10	0	+	42	152
chr1	204937351	204937513	GeneC|Exon_10	0	+	43	151
chr1	204937351	204937513	GeneC|Exon_10	0	+	44	151
chr1	204937351	204937513	GeneC|Exon_10	0	+	45	151
chr1	204937351	204937513	GeneC|Exon_10	0	+	46	152
chr1	204937351	204937513	GeneC|Exon_10	0	+	47	149
chr1	204937351	204937513	GeneC|Exon_10	0	+	48	146
chr1	204937351	204937513	GeneC|Exon_10	0	+	49	145
chr1	204937351	204937513	GeneC|Exon_10	0	+	50	146
chr1	204937351	204937513	GeneC|Exon_10	0	+	51	146
chr1	204937351	204937513	GeneC|Exon_10	0	+	52	146
chr1	204937351	204937513	GeneC|Exon_10	0	+	53	145
chr1	204937351	204937513	GeneC|Exon_10	0	+	54	146
chr1	204937351	204937513	GeneC|Exon_10	0	+	55	147
chr1	204937351	204937513	GeneC|Exon_10	0	+	56	148
chr1	204937351	204937513	GeneC|Exon_10	0	+	57	148
chr1	204937351	204937513	GeneC|Exon_10	0	+	58	146
chr1	204937351	204937513	GeneC|Exon_10	0	+	59	146
chr1	204937351	204937513	GeneC|Exon_10	0	+	60	146
chr1	204937351	204937513	GeneC|Exon_10	0	+	61	147
chr1	204937351	204937513	GeneC|Exon_10	0	+	62	147
chr1	204937351	204937513	GeneC|Exon_10	0	+	63	146
chr1	204937351	204937513	GeneC|Exon_10	0	+	64	147
chr1	204937351	204937513	GeneC|Exon_10	0	+	65	146
chr1	204937351	204937513	GeneC|Exon_10	0	+	66	145
chr1	204937351	204937513	GeneC|Exon_10	0	+	67	142
chr1	204937351	204937513	GeneC|Exon_10	0	+	68	141
chr1	204937351	204937513	GeneC|Exon_10	0	+	69	141
chr1	204937351	204937513	GeneC|Exon_10	0	+	70	141
chr1	204937351	204937513	GeneC|Exon_10	0	+	71	140
chr1	204937351	204937513	GeneC|Exon_10	0	+	72	141
chr1	204937351	204937513	GeneC|Exon_10	0	+	73	143
chr1	204937351	204937513	GeneC|Exon_10	0	+	74	142
chr1	204937351	204937513	GeneC|Exon_10	0	+	75	143
chr1	204937351	204937513	GeneC|Exon_10	0	+	76	141
chr1	204937351	204937513	GeneC|Exon_10	0	+	77	142
chr1	204937351	204937513	GeneC|Exon_10	0	+	78	144
chr1	204937351	204937513	GeneC|Exon_10	0	+	79	142
chr1	204937351	204937513	GeneC|Exon_10	0	+	80	142
chr1	204937351	204937513	GeneC|Exon_10	0	+	81	142
chr1	204937351	204937513	GeneC|Exon_10	0	+	82	144
chr1	204937351	204937513	GeneC|Exon_10	0	+	83	142
chr1	204937351	204937513	GeneC|Exon_10	0	+	84	140
chr1	204937351	204937513	GeneC|Exon_10	0	+	85	141
chr1	204937351	204937513	GeneC|Exon_10	0	+	86	142
chr1	204937351	204937513	GeneC|Exon_10	0	+	87	142
chr1	204937351	204937513	GeneC|Exon_10	0	+	88	141
chr1	204937351	204937513	GeneC|Exon_10	0	+	89	141
chr1	204937351	204937513	GeneC|Exon_10	0	+	90	140
chr1	204937351	204937513	GeneC|Exon_10	0	+	91	139
chr1	204937351	204937513	GeneC|Exon_10	0	+	92	135
chr1	204937351	204937513	GeneC|Exon_10	0	+	93	136
chr1	204937351	204937513	GeneC|Exon_10	0	+	94	136
chr1	204937351	204937513	GeneC|Exon_10	0	+	95	137
chr1	204937351	204937513	GeneC|Exon_10	0	+	96	137
chr1	204937351	204937513	GeneC|Exon_10	0	+	97	137
chr1	204937351	204937513	GeneC|Exon_10	0	+	98	137
chr1	204937351	204937513	GeneC|Exon_10	0	+	99	137
chr1	204937351	204937513	GeneC|Exon_10	0	+	100	137
chr1	204937351	204937513	GeneC|Exon_10	0	+	101	138
chr1	204937351	204937513	GeneC|Exon_10	0	+	102	137
chr1	204937351	204937513	GeneC|Exon_10	0	+	103	137
chr1	204937351	204937513	GeneC|Exon_10	0	+	104	137
chr1	204937351	204937513	GeneC|Exon_10	0	+	105	136
chr1	204937351	204937513	GeneC|Exon_10	0	+	106	134
chr1	204937351	204937513	GeneC|Exon_10	0	+	107	133
chr1	204937351	204937513	GeneC|Exon_10	0	+	108	136
chr1	204937351	204937513	GeneC|Exon_10	0	+	109	133
chr1	204937351	204937513	GeneC|Exon_10	0	+	110	130
chr1	204937351	204937513	GeneC|Exon_10	0	+	111	129
chr1	204937351	204937513	GeneC|Exon_10	0	+	112	130
chr1	204937351	204937513	GeneC|Exon_10	0	+	113	130
chr1	204937351	204937513	GeneC|Exon_10	0	+	114	127
chr1	204937351	204937513	GeneC|Exon_10	0	+	115	128
chr1	204937351	204937513	GeneC|Exon_10	0	+	116	127
chr1	204937351	204937513	GeneC|Exon_10	0	+	117	125
chr1	204937351	204937513	GeneC|Exon_10	0	+	118	127
chr1	204937351	204937513	GeneC|Exon_10	0	+	119	128
chr1	204937351	204937513	GeneC|Exon_10	0	+	120	129
chr1	204937351	204937513	GeneC|Exon_10	0	+	121	128
chr1	204937351	204937513	GeneC|Exon_10	0	+	122	130
chr1	204937351	204937513	GeneC|Exon_10	0	+	123	127
chr1	204937351	204937513	GeneC|Exon_10	0	+	124	127
chr1	204937351	204937513	GeneC|Exon_10	0	+	125	124
chr1	204937351	204937513	GeneC|Exon_10	0	+	126	123
chr1	204937351	204937513	GeneC|Exon_10	0	+	127	119
chr1	204937351	204937513	GeneC|Exon_10	0	+	128	118
chr1	204937351	204937513	GeneC|Exon_10	0	+	129	117
chr1	204937351	204937513	GeneC|Exon_10	0	+	130	117
chr1	204937351	204937513	GeneC|Exon_10	0	+	131	115
chr1	204937351	204937513	GeneC|Exon_10	0	+	132	113
chr1	204937351	204937513	GeneC|Exon_10	0	+	133	110
chr1	204937351	204937513	GeneC|Exon_10	0	+	134	108
chr1	204937351	204937513	GeneC|Exon_10	0	+	135	108
chr1	204937351	204937513	GeneC|Exon_10	0	+	136	108
chr1	204937351	204937513	GeneC|Exon_10	0	+	137	107
chr1	204937351	204937513	GeneC|Exon_10	0	+	138	107
chr1	204937351	204937513	GeneC|Exon_10	0	+	139	107
chr1	204937351	204937513	GeneC|Exon_10	0	+	140	106
[truncated: 156,337 more rows]
