# Supplementary material for: A Robust Protocol to Increase NimbleGen SeqCap EZ Multiplexing Capacity to 96 Samples
Source: PLoS One. 2015 Apr 14;10(4):e0123872. doi: 10.1371/journal.pone.0123872 (PMC4397063; doi:10.1371/journal.pone.0123872)
Supplement: S1 Dataset — (GZ) [file pone.0123872.s005.gz › Raw_Data/sampleQ/sampleQ.BaseCoverage.txt]

chr1	67861445	67861595	GeneS|SNP_2	0	+	1	129
chr1	67861445	67861595	GeneS|SNP_2	0	+	2	132
chr1	67861445	67861595	GeneS|SNP_2	0	+	3	132
chr1	67861445	67861595	GeneS|SNP_2	0	+	4	131
chr1	67861445	67861595	GeneS|SNP_2	0	+	5	129
chr1	67861445	67861595	GeneS|SNP_2	0	+	6	129
chr1	67861445	67861595	GeneS|SNP_2	0	+	7	131
chr1	67861445	67861595	GeneS|SNP_2	0	+	8	132
chr1	67861445	67861595	GeneS|SNP_2	0	+	9	132
chr1	67861445	67861595	GeneS|SNP_2	0	+	10	131
chr1	67861445	67861595	GeneS|SNP_2	0	+	11	131
chr1	67861445	67861595	GeneS|SNP_2	0	+	12	134
chr1	67861445	67861595	GeneS|SNP_2	0	+	13	131
chr1	67861445	67861595	GeneS|SNP_2	0	+	14	131
chr1	67861445	67861595	GeneS|SNP_2	0	+	15	131
chr1	67861445	67861595	GeneS|SNP_2	0	+	16	132
chr1	67861445	67861595	GeneS|SNP_2	0	+	17	131
chr1	67861445	67861595	GeneS|SNP_2	0	+	18	132
chr1	67861445	67861595	GeneS|SNP_2	0	+	19	133
chr1	67861445	67861595	GeneS|SNP_2	0	+	20	134
chr1	67861445	67861595	GeneS|SNP_2	0	+	21	133
chr1	67861445	67861595	GeneS|SNP_2	0	+	22	132
chr1	67861445	67861595	GeneS|SNP_2	0	+	23	133
chr1	67861445	67861595	GeneS|SNP_2	0	+	24	134
chr1	67861445	67861595	GeneS|SNP_2	0	+	25	135
chr1	67861445	67861595	GeneS|SNP_2	0	+	26	136
chr1	67861445	67861595	GeneS|SNP_2	0	+	27	136
chr1	67861445	67861595	GeneS|SNP_2	0	+	28	135
chr1	67861445	67861595	GeneS|SNP_2	0	+	29	135
chr1	67861445	67861595	GeneS|SNP_2	0	+	30	137
chr1	67861445	67861595	GeneS|SNP_2	0	+	31	136
chr1	67861445	67861595	GeneS|SNP_2	0	+	32	132
chr1	67861445	67861595	GeneS|SNP_2	0	+	33	130
chr1	67861445	67861595	GeneS|SNP_2	0	+	34	130
chr1	67861445	67861595	GeneS|SNP_2	0	+	35	130
chr1	67861445	67861595	GeneS|SNP_2	0	+	36	131
chr1	67861445	67861595	GeneS|SNP_2	0	+	37	131
chr1	67861445	67861595	GeneS|SNP_2	0	+	38	131
chr1	67861445	67861595	GeneS|SNP_2	0	+	39	133
chr1	67861445	67861595	GeneS|SNP_2	0	+	40	134
chr1	67861445	67861595	GeneS|SNP_2	0	+	41	133
chr1	67861445	67861595	GeneS|SNP_2	0	+	42	133
chr1	67861445	67861595	GeneS|SNP_2	0	+	43	134
chr1	67861445	67861595	GeneS|SNP_2	0	+	44	131
chr1	67861445	67861595	GeneS|SNP_2	0	+	45	131
chr1	67861445	67861595	GeneS|SNP_2	0	+	46	133
chr1	67861445	67861595	GeneS|SNP_2	0	+	47	137
chr1	67861445	67861595	GeneS|SNP_2	0	+	48	135
chr1	67861445	67861595	GeneS|SNP_2	0	+	49	137
chr1	67861445	67861595	GeneS|SNP_2	0	+	50	137
chr1	67861445	67861595	GeneS|SNP_2	0	+	51	138
chr1	67861445	67861595	GeneS|SNP_2	0	+	52	138
chr1	67861445	67861595	GeneS|SNP_2	0	+	53	137
chr1	67861445	67861595	GeneS|SNP_2	0	+	54	138
chr1	67861445	67861595	GeneS|SNP_2	0	+	55	138
chr1	67861445	67861595	GeneS|SNP_2	0	+	56	140
chr1	67861445	67861595	GeneS|SNP_2	0	+	57	140
chr1	67861445	67861595	GeneS|SNP_2	0	+	58	139
chr1	67861445	67861595	GeneS|SNP_2	0	+	59	139
chr1	67861445	67861595	GeneS|SNP_2	0	+	60	139
chr1	67861445	67861595	GeneS|SNP_2	0	+	61	138
chr1	67861445	67861595	GeneS|SNP_2	0	+	62	136
chr1	67861445	67861595	GeneS|SNP_2	0	+	63	138
chr1	67861445	67861595	GeneS|SNP_2	0	+	64	139
chr1	67861445	67861595	GeneS|SNP_2	0	+	65	139
chr1	67861445	67861595	GeneS|SNP_2	0	+	66	144
chr1	67861445	67861595	GeneS|SNP_2	0	+	67	147
chr1	67861445	67861595	GeneS|SNP_2	0	+	68	148
chr1	67861445	67861595	GeneS|SNP_2	0	+	69	148
chr1	67861445	67861595	GeneS|SNP_2	0	+	70	148
chr1	67861445	67861595	GeneS|SNP_2	0	+	71	148
chr1	67861445	67861595	GeneS|SNP_2	0	+	72	147
chr1	67861445	67861595	GeneS|SNP_2	0	+	73	147
chr1	67861445	67861595	GeneS|SNP_2	0	+	74	148
chr1	67861445	67861595	GeneS|SNP_2	0	+	75	148
chr1	67861445	67861595	GeneS|SNP_2	0	+	76	147
chr1	67861445	67861595	GeneS|SNP_2	0	+	77	148
chr1	67861445	67861595	GeneS|SNP_2	0	+	78	147
chr1	67861445	67861595	GeneS|SNP_2	0	+	79	145
chr1	67861445	67861595	GeneS|SNP_2	0	+	80	145
chr1	67861445	67861595	GeneS|SNP_2	0	+	81	148
chr1	67861445	67861595	GeneS|SNP_2	0	+	82	148
chr1	67861445	67861595	GeneS|SNP_2	0	+	83	148
chr1	67861445	67861595	GeneS|SNP_2	0	+	84	149
chr1	67861445	67861595	GeneS|SNP_2	0	+	85	149
chr1	67861445	67861595	GeneS|SNP_2	0	+	86	149
chr1	67861445	67861595	GeneS|SNP_2	0	+	87	150
chr1	67861445	67861595	GeneS|SNP_2	0	+	88	149
chr1	67861445	67861595	GeneS|SNP_2	0	+	89	149
chr1	67861445	67861595	GeneS|SNP_2	0	+	90	148
chr1	67861445	67861595	GeneS|SNP_2	0	+	91	148
chr1	67861445	67861595	GeneS|SNP_2	0	+	92	148
chr1	67861445	67861595	GeneS|SNP_2	0	+	93	149
chr1	67861445	67861595	GeneS|SNP_2	0	+	94	148
chr1	67861445	67861595	GeneS|SNP_2	0	+	95	145
chr1	67861445	67861595	GeneS|SNP_2	0	+	96	144
chr1	67861445	67861595	GeneS|SNP_2	0	+	97	144
chr1	67861445	67861595	GeneS|SNP_2	0	+	98	144
chr1	67861445	67861595	GeneS|SNP_2	0	+	99	144
chr1	67861445	67861595	GeneS|SNP_2	0	+	100	141
chr1	67861445	67861595	GeneS|SNP_2	0	+	101	142
chr1	67861445	67861595	GeneS|SNP_2	0	+	102	143
chr1	67861445	67861595	GeneS|SNP_2	0	+	103	144
chr1	67861445	67861595	GeneS|SNP_2	0	+	104	144
chr1	67861445	67861595	GeneS|SNP_2	0	+	105	143
chr1	67861445	67861595	GeneS|SNP_2	0	+	106	145
chr1	67861445	67861595	GeneS|SNP_2	0	+	107	149
chr1	67861445	67861595	GeneS|SNP_2	0	+	108	148
chr1	67861445	67861595	GeneS|SNP_2	0	+	109	147
chr1	67861445	67861595	GeneS|SNP_2	0	+	110	143
chr1	67861445	67861595	GeneS|SNP_2	0	+	111	142
chr1	67861445	67861595	GeneS|SNP_2	0	+	112	140
chr1	67861445	67861595	GeneS|SNP_2	0	+	113	141
chr1	67861445	67861595	GeneS|SNP_2	0	+	114	141
chr1	67861445	67861595	GeneS|SNP_2	0	+	115	142
chr1	67861445	67861595	GeneS|SNP_2	0	+	116	144
chr1	67861445	67861595	GeneS|SNP_2	0	+	117	144
chr1	67861445	67861595	GeneS|SNP_2	0	+	118	142
chr1	67861445	67861595	GeneS|SNP_2	0	+	119	142
chr1	67861445	67861595	GeneS|SNP_2	0	+	120	142
chr1	67861445	67861595	GeneS|SNP_2	0	+	121	143
chr1	67861445	67861595	GeneS|SNP_2	0	+	122	143
chr1	67861445	67861595	GeneS|SNP_2	0	+	123	143
chr1	67861445	67861595	GeneS|SNP_2	0	+	124	144
chr1	67861445	67861595	GeneS|SNP_2	0	+	125	145
chr1	67861445	67861595	GeneS|SNP_2	0	+	126	145
chr1	67861445	67861595	GeneS|SNP_2	0	+	127	145
chr1	67861445	67861595	GeneS|SNP_2	0	+	128	144
chr1	67861445	67861595	GeneS|SNP_2	0	+	129	143
chr1	67861445	67861595	GeneS|SNP_2	0	+	130	142
chr1	67861445	67861595	GeneS|SNP_2	0	+	131	143
chr1	67861445	67861595	GeneS|SNP_2	0	+	132	143
chr1	67861445	67861595	GeneS|SNP_2	0	+	133	141
chr1	67861445	67861595	GeneS|SNP_2	0	+	134	142
chr1	67861445	67861595	GeneS|SNP_2	0	+	135	144
chr1	67861445	67861595	GeneS|SNP_2	0	+	136	145
chr1	67861445	67861595	GeneS|SNP_2	0	+	137	144
chr1	67861445	67861595	GeneS|SNP_2	0	+	138	144
chr1	67861445	67861595	GeneS|SNP_2	0	+	139	143
chr1	67861445	67861595	GeneS|SNP_2	0	+	140	144
chr1	67861445	67861595	GeneS|SNP_2	0	+	141	143
chr1	67861445	67861595	GeneS|SNP_2	0	+	142	145
chr1	67861445	67861595	GeneS|SNP_2	0	+	143	145
chr1	67861445	67861595	GeneS|SNP_2	0	+	144	144
chr1	67861445	67861595	GeneS|SNP_2	0	+	145	146
chr1	67861445	67861595	GeneS|SNP_2	0	+	146	148
chr1	67861445	67861595	GeneS|SNP_2	0	+	147	151
chr1	67861445	67861595	GeneS|SNP_2	0	+	148	154
chr1	67861445	67861595	GeneS|SNP_2	0	+	149	155
chr1	67861445	67861595	GeneS|SNP_2	0	+	150	154
chr1	179520431	179520581	GeneS|SNP_1	0	+	1	171
chr1	179520431	179520581	GeneS|SNP_1	0	+	2	171
chr1	179520431	179520581	GeneS|SNP_1	0	+	3	172
chr1	179520431	179520581	GeneS|SNP_1	0	+	4	173
chr1	179520431	179520581	GeneS|SNP_1	0	+	5	171
chr1	179520431	179520581	GeneS|SNP_1	0	+	6	172
chr1	179520431	179520581	GeneS|SNP_1	0	+	7	172
chr1	179520431	179520581	GeneS|SNP_1	0	+	8	173
chr1	179520431	179520581	GeneS|SNP_1	0	+	9	175
chr1	179520431	179520581	GeneS|SNP_1	0	+	10	175
chr1	179520431	179520581	GeneS|SNP_1	0	+	11	178
chr1	179520431	179520581	GeneS|SNP_1	0	+	12	179
chr1	179520431	179520581	GeneS|SNP_1	0	+	13	179
chr1	179520431	179520581	GeneS|SNP_1	0	+	14	181
chr1	179520431	179520581	GeneS|SNP_1	0	+	15	181
chr1	179520431	179520581	GeneS|SNP_1	0	+	16	181
chr1	179520431	179520581	GeneS|SNP_1	0	+	17	183
chr1	179520431	179520581	GeneS|SNP_1	0	+	18	184
chr1	179520431	179520581	GeneS|SNP_1	0	+	19	185
chr1	179520431	179520581	GeneS|SNP_1	0	+	20	183
chr1	179520431	179520581	GeneS|SNP_1	0	+	21	184
chr1	179520431	179520581	GeneS|SNP_1	0	+	22	188
chr1	179520431	179520581	GeneS|SNP_1	0	+	23	189
chr1	179520431	179520581	GeneS|SNP_1	0	+	24	189
chr1	179520431	179520581	GeneS|SNP_1	0	+	25	188
chr1	179520431	179520581	GeneS|SNP_1	0	+	26	186
chr1	179520431	179520581	GeneS|SNP_1	0	+	27	186
chr1	179520431	179520581	GeneS|SNP_1	0	+	28	187
chr1	179520431	179520581	GeneS|SNP_1	0	+	29	185
chr1	179520431	179520581	GeneS|SNP_1	0	+	30	184
chr1	179520431	179520581	GeneS|SNP_1	0	+	31	185
chr1	179520431	179520581	GeneS|SNP_1	0	+	32	184
chr1	179520431	179520581	GeneS|SNP_1	0	+	33	182
chr1	179520431	179520581	GeneS|SNP_1	0	+	34	181
chr1	179520431	179520581	GeneS|SNP_1	0	+	35	181
chr1	179520431	179520581	GeneS|SNP_1	0	+	36	181
chr1	179520431	179520581	GeneS|SNP_1	0	+	37	182
chr1	179520431	179520581	GeneS|SNP_1	0	+	38	182
chr1	179520431	179520581	GeneS|SNP_1	0	+	39	181
chr1	179520431	179520581	GeneS|SNP_1	0	+	40	181
chr1	179520431	179520581	GeneS|SNP_1	0	+	41	182
chr1	179520431	179520581	GeneS|SNP_1	0	+	42	183
chr1	179520431	179520581	GeneS|SNP_1	0	+	43	181
chr1	179520431	179520581	GeneS|SNP_1	0	+	44	178
chr1	179520431	179520581	GeneS|SNP_1	0	+	45	181
chr1	179520431	179520581	GeneS|SNP_1	0	+	46	186
chr1	179520431	179520581	GeneS|SNP_1	0	+	47	188
chr1	179520431	179520581	GeneS|SNP_1	0	+	48	187
chr1	179520431	179520581	GeneS|SNP_1	0	+	49	186
chr1	179520431	179520581	GeneS|SNP_1	0	+	50	187
chr1	179520431	179520581	GeneS|SNP_1	0	+	51	184
chr1	179520431	179520581	GeneS|SNP_1	0	+	52	180
chr1	179520431	179520581	GeneS|SNP_1	0	+	53	178
chr1	179520431	179520581	GeneS|SNP_1	0	+	54	178
chr1	179520431	179520581	GeneS|SNP_1	0	+	55	177
chr1	179520431	179520581	GeneS|SNP_1	0	+	56	177
chr1	179520431	179520581	GeneS|SNP_1	0	+	57	175
chr1	179520431	179520581	GeneS|SNP_1	0	+	58	172
chr1	179520431	179520581	GeneS|SNP_1	0	+	59	170
chr1	179520431	179520581	GeneS|SNP_1	0	+	60	171
chr1	179520431	179520581	GeneS|SNP_1	0	+	61	166
chr1	179520431	179520581	GeneS|SNP_1	0	+	62	167
chr1	179520431	179520581	GeneS|SNP_1	0	+	63	168
chr1	179520431	179520581	GeneS|SNP_1	0	+	64	169
chr1	179520431	179520581	GeneS|SNP_1	0	+	65	168
chr1	179520431	179520581	GeneS|SNP_1	0	+	66	169
chr1	179520431	179520581	GeneS|SNP_1	0	+	67	168
chr1	179520431	179520581	GeneS|SNP_1	0	+	68	169
chr1	179520431	179520581	GeneS|SNP_1	0	+	69	169
chr1	179520431	179520581	GeneS|SNP_1	0	+	70	166
chr1	179520431	179520581	GeneS|SNP_1	0	+	71	166
chr1	179520431	179520581	GeneS|SNP_1	0	+	72	165
chr1	179520431	179520581	GeneS|SNP_1	0	+	73	165
chr1	179520431	179520581	GeneS|SNP_1	0	+	74	163
chr1	179520431	179520581	GeneS|SNP_1	0	+	75	163
chr1	179520431	179520581	GeneS|SNP_1	0	+	76	163
chr1	179520431	179520581	GeneS|SNP_1	0	+	77	164
chr1	179520431	179520581	GeneS|SNP_1	0	+	78	163
chr1	179520431	179520581	GeneS|SNP_1	0	+	79	163
chr1	179520431	179520581	GeneS|SNP_1	0	+	80	164
chr1	179520431	179520581	GeneS|SNP_1	0	+	81	165
chr1	179520431	179520581	GeneS|SNP_1	0	+	82	168
chr1	179520431	179520581	GeneS|SNP_1	0	+	83	168
chr1	179520431	179520581	GeneS|SNP_1	0	+	84	169
chr1	179520431	179520581	GeneS|SNP_1	0	+	85	168
chr1	179520431	179520581	GeneS|SNP_1	0	+	86	168
chr1	179520431	179520581	GeneS|SNP_1	0	+	87	166
chr1	179520431	179520581	GeneS|SNP_1	0	+	88	166
chr1	179520431	179520581	GeneS|SNP_1	0	+	89	166
chr1	179520431	179520581	GeneS|SNP_1	0	+	90	166
chr1	179520431	179520581	GeneS|SNP_1	0	+	91	165
chr1	179520431	179520581	GeneS|SNP_1	0	+	92	164
chr1	179520431	179520581	GeneS|SNP_1	0	+	93	163
chr1	179520431	179520581	GeneS|SNP_1	0	+	94	162
chr1	179520431	179520581	GeneS|SNP_1	0	+	95	160
chr1	179520431	179520581	GeneS|SNP_1	0	+	96	159
chr1	179520431	179520581	GeneS|SNP_1	0	+	97	158
chr1	179520431	179520581	GeneS|SNP_1	0	+	98	158
chr1	179520431	179520581	GeneS|SNP_1	0	+	99	159
chr1	179520431	179520581	GeneS|SNP_1	0	+	100	158
chr1	179520431	179520581	GeneS|SNP_1	0	+	101	157
chr1	179520431	179520581	GeneS|SNP_1	0	+	102	156
chr1	179520431	179520581	GeneS|SNP_1	0	+	103	156
chr1	179520431	179520581	GeneS|SNP_1	0	+	104	157
chr1	179520431	179520581	GeneS|SNP_1	0	+	105	158
chr1	179520431	179520581	GeneS|SNP_1	0	+	106	160
chr1	179520431	179520581	GeneS|SNP_1	0	+	107	160
chr1	179520431	179520581	GeneS|SNP_1	0	+	108	160
chr1	179520431	179520581	GeneS|SNP_1	0	+	109	159
chr1	179520431	179520581	GeneS|SNP_1	0	+	110	160
chr1	179520431	179520581	GeneS|SNP_1	0	+	111	155
chr1	179520431	179520581	GeneS|SNP_1	0	+	112	158
chr1	179520431	179520581	GeneS|SNP_1	0	+	113	157
chr1	179520431	179520581	GeneS|SNP_1	0	+	114	157
chr1	179520431	179520581	GeneS|SNP_1	0	+	115	157
chr1	179520431	179520581	GeneS|SNP_1	0	+	116	156
chr1	179520431	179520581	GeneS|SNP_1	0	+	117	156
chr1	179520431	179520581	GeneS|SNP_1	0	+	118	155
chr1	179520431	179520581	GeneS|SNP_1	0	+	119	153
chr1	179520431	179520581	GeneS|SNP_1	0	+	120	149
chr1	179520431	179520581	GeneS|SNP_1	0	+	121	151
chr1	179520431	179520581	GeneS|SNP_1	0	+	122	150
chr1	179520431	179520581	GeneS|SNP_1	0	+	123	151
chr1	179520431	179520581	GeneS|SNP_1	0	+	124	150
chr1	179520431	179520581	GeneS|SNP_1	0	+	125	150
chr1	179520431	179520581	GeneS|SNP_1	0	+	126	150
chr1	179520431	179520581	GeneS|SNP_1	0	+	127	148
chr1	179520431	179520581	GeneS|SNP_1	0	+	128	147
chr1	179520431	179520581	GeneS|SNP_1	0	+	129	148
chr1	179520431	179520581	GeneS|SNP_1	0	+	130	149
chr1	179520431	179520581	GeneS|SNP_1	0	+	131	149
chr1	179520431	179520581	GeneS|SNP_1	0	+	132	148
chr1	179520431	179520581	GeneS|SNP_1	0	+	133	148
chr1	179520431	179520581	GeneS|SNP_1	0	+	134	148
chr1	179520431	179520581	GeneS|SNP_1	0	+	135	148
chr1	179520431	179520581	GeneS|SNP_1	0	+	136	149
chr1	179520431	179520581	GeneS|SNP_1	0	+	137	148
chr1	179520431	179520581	GeneS|SNP_1	0	+	138	145
chr1	179520431	179520581	GeneS|SNP_1	0	+	139	145
chr1	179520431	179520581	GeneS|SNP_1	0	+	140	142
chr1	179520431	179520581	GeneS|SNP_1	0	+	141	142
chr1	179520431	179520581	GeneS|SNP_1	0	+	142	142
chr1	179520431	179520581	GeneS|SNP_1	0	+	143	141
chr1	179520431	179520581	GeneS|SNP_1	0	+	144	143
chr1	179520431	179520581	GeneS|SNP_1	0	+	145	143
chr1	179520431	179520581	GeneS|SNP_1	0	+	146	143
chr1	179520431	179520581	GeneS|SNP_1	0	+	147	142
chr1	179520431	179520581	GeneS|SNP_1	0	+	148	142
chr1	179520431	179520581	GeneS|SNP_1	0	+	149	142
chr1	179520431	179520581	GeneS|SNP_1	0	+	150	137
chr1	204797731	204797935	GeneC|Exon_1	0	+	1	12
chr1	204797731	204797935	GeneC|Exon_1	0	+	2	12
chr1	204797731	204797935	GeneC|Exon_1	0	+	3	12
chr1	204797731	204797935	GeneC|Exon_1	0	+	4	12
chr1	204797731	204797935	GeneC|Exon_1	0	+	5	12
chr1	204797731	204797935	GeneC|Exon_1	0	+	6	12
chr1	204797731	204797935	GeneC|Exon_1	0	+	7	12
chr1	204797731	204797935	GeneC|Exon_1	0	+	8	12
chr1	204797731	204797935	GeneC|Exon_1	0	+	9	13
chr1	204797731	204797935	GeneC|Exon_1	0	+	10	14
chr1	204797731	204797935	GeneC|Exon_1	0	+	11	14
chr1	204797731	204797935	GeneC|Exon_1	0	+	12	14
chr1	204797731	204797935	GeneC|Exon_1	0	+	13	15
chr1	204797731	204797935	GeneC|Exon_1	0	+	14	15
chr1	204797731	204797935	GeneC|Exon_1	0	+	15	15
chr1	204797731	204797935	GeneC|Exon_1	0	+	16	16
chr1	204797731	204797935	GeneC|Exon_1	0	+	17	16
chr1	204797731	204797935	GeneC|Exon_1	0	+	18	16
chr1	204797731	204797935	GeneC|Exon_1	0	+	19	17
chr1	204797731	204797935	GeneC|Exon_1	0	+	20	17
chr1	204797731	204797935	GeneC|Exon_1	0	+	21	17
chr1	204797731	204797935	GeneC|Exon_1	0	+	22	17
chr1	204797731	204797935	GeneC|Exon_1	0	+	23	17
chr1	204797731	204797935	GeneC|Exon_1	0	+	24	18
chr1	204797731	204797935	GeneC|Exon_1	0	+	25	18
chr1	204797731	204797935	GeneC|Exon_1	0	+	26	20
chr1	204797731	204797935	GeneC|Exon_1	0	+	27	20
chr1	204797731	204797935	GeneC|Exon_1	0	+	28	20
chr1	204797731	204797935	GeneC|Exon_1	0	+	29	20
chr1	204797731	204797935	GeneC|Exon_1	0	+	30	20
chr1	204797731	204797935	GeneC|Exon_1	0	+	31	19
chr1	204797731	204797935	GeneC|Exon_1	0	+	32	20
chr1	204797731	204797935	GeneC|Exon_1	0	+	33	21
chr1	204797731	204797935	GeneC|Exon_1	0	+	34	21
chr1	204797731	204797935	GeneC|Exon_1	0	+	35	22
chr1	204797731	204797935	GeneC|Exon_1	0	+	36	22
chr1	204797731	204797935	GeneC|Exon_1	0	+	37	22
chr1	204797731	204797935	GeneC|Exon_1	0	+	38	22
chr1	204797731	204797935	GeneC|Exon_1	0	+	39	24
chr1	204797731	204797935	GeneC|Exon_1	0	+	40	24
chr1	204797731	204797935	GeneC|Exon_1	0	+	41	25
chr1	204797731	204797935	GeneC|Exon_1	0	+	42	26
chr1	204797731	204797935	GeneC|Exon_1	0	+	43	28
chr1	204797731	204797935	GeneC|Exon_1	0	+	44	28
chr1	204797731	204797935	GeneC|Exon_1	0	+	45	28
chr1	204797731	204797935	GeneC|Exon_1	0	+	46	28
chr1	204797731	204797935	GeneC|Exon_1	0	+	47	28
chr1	204797731	204797935	GeneC|Exon_1	0	+	48	28
chr1	204797731	204797935	GeneC|Exon_1	0	+	49	28
chr1	204797731	204797935	GeneC|Exon_1	0	+	50	31
chr1	204797731	204797935	GeneC|Exon_1	0	+	51	31
chr1	204797731	204797935	GeneC|Exon_1	0	+	52	32
chr1	204797731	204797935	GeneC|Exon_1	0	+	53	32
chr1	204797731	204797935	GeneC|Exon_1	0	+	54	33
chr1	204797731	204797935	GeneC|Exon_1	0	+	55	33
chr1	204797731	204797935	GeneC|Exon_1	0	+	56	33
chr1	204797731	204797935	GeneC|Exon_1	0	+	57	34
chr1	204797731	204797935	GeneC|Exon_1	0	+	58	35
chr1	204797731	204797935	GeneC|Exon_1	0	+	59	35
chr1	204797731	204797935	GeneC|Exon_1	0	+	60	35
chr1	204797731	204797935	GeneC|Exon_1	0	+	61	35
chr1	204797731	204797935	GeneC|Exon_1	0	+	62	35
chr1	204797731	204797935	GeneC|Exon_1	0	+	63	37
chr1	204797731	204797935	GeneC|Exon_1	0	+	64	38
chr1	204797731	204797935	GeneC|Exon_1	0	+	65	38
chr1	204797731	204797935	GeneC|Exon_1	0	+	66	38
chr1	204797731	204797935	GeneC|Exon_1	0	+	67	38
chr1	204797731	204797935	GeneC|Exon_1	0	+	68	38
chr1	204797731	204797935	GeneC|Exon_1	0	+	69	38
chr1	204797731	204797935	GeneC|Exon_1	0	+	70	38
chr1	204797731	204797935	GeneC|Exon_1	0	+	71	41
chr1	204797731	204797935	GeneC|Exon_1	0	+	72	41
chr1	204797731	204797935	GeneC|Exon_1	0	+	73	41
chr1	204797731	204797935	GeneC|Exon_1	0	+	74	42
chr1	204797731	204797935	GeneC|Exon_1	0	+	75	41
chr1	204797731	204797935	GeneC|Exon_1	0	+	76	41
chr1	204797731	204797935	GeneC|Exon_1	0	+	77	42
chr1	204797731	204797935	GeneC|Exon_1	0	+	78	42
chr1	204797731	204797935	GeneC|Exon_1	0	+	79	42
chr1	204797731	204797935	GeneC|Exon_1	0	+	80	43
chr1	204797731	204797935	GeneC|Exon_1	0	+	81	43
chr1	204797731	204797935	GeneC|Exon_1	0	+	82	45
chr1	204797731	204797935	GeneC|Exon_1	0	+	83	46
chr1	204797731	204797935	GeneC|Exon_1	0	+	84	46
chr1	204797731	204797935	GeneC|Exon_1	0	+	85	46
chr1	204797731	204797935	GeneC|Exon_1	0	+	86	46
chr1	204797731	204797935	GeneC|Exon_1	0	+	87	46
chr1	204797731	204797935	GeneC|Exon_1	0	+	88	47
chr1	204797731	204797935	GeneC|Exon_1	0	+	89	47
chr1	204797731	204797935	GeneC|Exon_1	0	+	90	47
chr1	204797731	204797935	GeneC|Exon_1	0	+	91	46
chr1	204797731	204797935	GeneC|Exon_1	0	+	92	45
chr1	204797731	204797935	GeneC|Exon_1	0	+	93	46
chr1	204797731	204797935	GeneC|Exon_1	0	+	94	46
chr1	204797731	204797935	GeneC|Exon_1	0	+	95	46
chr1	204797731	204797935	GeneC|Exon_1	0	+	96	46
chr1	204797731	204797935	GeneC|Exon_1	0	+	97	46
chr1	204797731	204797935	GeneC|Exon_1	0	+	98	46
chr1	204797731	204797935	GeneC|Exon_1	0	+	99	46
chr1	204797731	204797935	GeneC|Exon_1	0	+	100	46
chr1	204797731	204797935	GeneC|Exon_1	0	+	101	46
chr1	204797731	204797935	GeneC|Exon_1	0	+	102	47
chr1	204797731	204797935	GeneC|Exon_1	0	+	103	49
chr1	204797731	204797935	GeneC|Exon_1	0	+	104	49
chr1	204797731	204797935	GeneC|Exon_1	0	+	105	48
chr1	204797731	204797935	GeneC|Exon_1	0	+	106	50
chr1	204797731	204797935	GeneC|Exon_1	0	+	107	51
chr1	204797731	204797935	GeneC|Exon_1	0	+	108	52
chr1	204797731	204797935	GeneC|Exon_1	0	+	109	53
chr1	204797731	204797935	GeneC|Exon_1	0	+	110	53
chr1	204797731	204797935	GeneC|Exon_1	0	+	111	53
chr1	204797731	204797935	GeneC|Exon_1	0	+	112	55
chr1	204797731	204797935	GeneC|Exon_1	0	+	113	55
chr1	204797731	204797935	GeneC|Exon_1	0	+	114	55
chr1	204797731	204797935	GeneC|Exon_1	0	+	115	56
chr1	204797731	204797935	GeneC|Exon_1	0	+	116	55
chr1	204797731	204797935	GeneC|Exon_1	0	+	117	56
chr1	204797731	204797935	GeneC|Exon_1	0	+	118	56
chr1	204797731	204797935	GeneC|Exon_1	0	+	119	56
chr1	204797731	204797935	GeneC|Exon_1	0	+	120	58
chr1	204797731	204797935	GeneC|Exon_1	0	+	121	58
chr1	204797731	204797935	GeneC|Exon_1	0	+	122	58
chr1	204797731	204797935	GeneC|Exon_1	0	+	123	59
chr1	204797731	204797935	GeneC|Exon_1	0	+	124	59
chr1	204797731	204797935	GeneC|Exon_1	0	+	125	58
chr1	204797731	204797935	GeneC|Exon_1	0	+	126	57
chr1	204797731	204797935	GeneC|Exon_1	0	+	127	57
chr1	204797731	204797935	GeneC|Exon_1	0	+	128	60
chr1	204797731	204797935	GeneC|Exon_1	0	+	129	58
chr1	204797731	204797935	GeneC|Exon_1	0	+	130	58
chr1	204797731	204797935	GeneC|Exon_1	0	+	131	56
chr1	204797731	204797935	GeneC|Exon_1	0	+	132	56
chr1	204797731	204797935	GeneC|Exon_1	0	+	133	55
chr1	204797731	204797935	GeneC|Exon_1	0	+	134	55
chr1	204797731	204797935	GeneC|Exon_1	0	+	135	54
chr1	204797731	204797935	GeneC|Exon_1	0	+	136	56
chr1	204797731	204797935	GeneC|Exon_1	0	+	137	55
chr1	204797731	204797935	GeneC|Exon_1	0	+	138	55
chr1	204797731	204797935	GeneC|Exon_1	0	+	139	55
chr1	204797731	204797935	GeneC|Exon_1	0	+	140	56
chr1	204797731	204797935	GeneC|Exon_1	0	+	141	56
chr1	204797731	204797935	GeneC|Exon_1	0	+	142	55
chr1	204797731	204797935	GeneC|Exon_1	0	+	143	55
chr1	204797731	204797935	GeneC|Exon_1	0	+	144	57
chr1	204797731	204797935	GeneC|Exon_1	0	+	145	57
chr1	204797731	204797935	GeneC|Exon_1	0	+	146	57
chr1	204797731	204797935	GeneC|Exon_1	0	+	147	58
chr1	204797731	204797935	GeneC|Exon_1	0	+	148	58
chr1	204797731	204797935	GeneC|Exon_1	0	+	149	58
chr1	204797731	204797935	GeneC|Exon_1	0	+	150	58
chr1	204797731	204797935	GeneC|Exon_1	0	+	151	60
chr1	204797731	204797935	GeneC|Exon_1	0	+	152	60
chr1	204797731	204797935	GeneC|Exon_1	0	+	153	61
chr1	204797731	204797935	GeneC|Exon_1	0	+	154	63
chr1	204797731	204797935	GeneC|Exon_1	0	+	155	64
chr1	204797731	204797935	GeneC|Exon_1	0	+	156	64
chr1	204797731	204797935	GeneC|Exon_1	0	+	157	64
chr1	204797731	204797935	GeneC|Exon_1	0	+	158	64
chr1	204797731	204797935	GeneC|Exon_1	0	+	159	64
chr1	204797731	204797935	GeneC|Exon_1	0	+	160	64
chr1	204797731	204797935	GeneC|Exon_1	0	+	161	64
chr1	204797731	204797935	GeneC|Exon_1	0	+	162	64
chr1	204797731	204797935	GeneC|Exon_1	0	+	163	63
chr1	204797731	204797935	GeneC|Exon_1	0	+	164	61
chr1	204797731	204797935	GeneC|Exon_1	0	+	165	61
chr1	204797731	204797935	GeneC|Exon_1	0	+	166	63
chr1	204797731	204797935	GeneC|Exon_1	0	+	167	63
chr1	204797731	204797935	GeneC|Exon_1	0	+	168	64
chr1	204797731	204797935	GeneC|Exon_1	0	+	169	63
chr1	204797731	204797935	GeneC|Exon_1	0	+	170	63
chr1	204797731	204797935	GeneC|Exon_1	0	+	171	63
chr1	204797731	204797935	GeneC|Exon_1	0	+	172	63
chr1	204797731	204797935	GeneC|Exon_1	0	+	173	63
chr1	204797731	204797935	GeneC|Exon_1	0	+	174	63
chr1	204797731	204797935	GeneC|Exon_1	0	+	175	63
chr1	204797731	204797935	GeneC|Exon_1	0	+	176	62
chr1	204797731	204797935	GeneC|Exon_1	0	+	177	61
chr1	204797731	204797935	GeneC|Exon_1	0	+	178	60
chr1	204797731	204797935	GeneC|Exon_1	0	+	179	60
chr1	204797731	204797935	GeneC|Exon_1	0	+	180	60
chr1	204797731	204797935	GeneC|Exon_1	0	+	181	60
chr1	204797731	204797935	GeneC|Exon_1	0	+	182	61
chr1	204797731	204797935	GeneC|Exon_1	0	+	183	61
chr1	204797731	204797935	GeneC|Exon_1	0	+	184	60
chr1	204797731	204797935	GeneC|Exon_1	0	+	185	60
chr1	204797731	204797935	GeneC|Exon_1	0	+	186	58
chr1	204797731	204797935	GeneC|Exon_1	0	+	187	57
chr1	204797731	204797935	GeneC|Exon_1	0	+	188	59
chr1	204797731	204797935	GeneC|Exon_1	0	+	189	59
chr1	204797731	204797935	GeneC|Exon_1	0	+	190	59
chr1	204797731	204797935	GeneC|Exon_1	0	+	191	60
chr1	204797731	204797935	GeneC|Exon_1	0	+	192	60
chr1	204797731	204797935	GeneC|Exon_1	0	+	193	60
chr1	204797731	204797935	GeneC|Exon_1	0	+	194	60
chr1	204797731	204797935	GeneC|Exon_1	0	+	195	60
chr1	204797731	204797935	GeneC|Exon_1	0	+	196	60
chr1	204797731	204797935	GeneC|Exon_1	0	+	197	61
chr1	204797731	204797935	GeneC|Exon_1	0	+	198	61
chr1	204797731	204797935	GeneC|Exon_1	0	+	199	61
chr1	204797731	204797935	GeneC|Exon_1	0	+	200	61
chr1	204797731	204797935	GeneC|Exon_1	0	+	201	60
chr1	204797731	204797935	GeneC|Exon_1	0	+	202	60
chr1	204797731	204797935	GeneC|Exon_1	0	+	203	60
chr1	204797731	204797935	GeneC|Exon_1	0	+	204	60
chr1	204889734	204889893	GeneC|Exon_2	0	+	1	133
chr1	204889734	204889893	GeneC|Exon_2	0	+	2	134
chr1	204889734	204889893	GeneC|Exon_2	0	+	3	134
chr1	204889734	204889893	GeneC|Exon_2	0	+	4	137
chr1	204889734	204889893	GeneC|Exon_2	0	+	5	138
chr1	204889734	204889893	GeneC|Exon_2	0	+	6	139
chr1	204889734	204889893	GeneC|Exon_2	0	+	7	139
chr1	204889734	204889893	GeneC|Exon_2	0	+	8	140
chr1	204889734	204889893	GeneC|Exon_2	0	+	9	141
chr1	204889734	204889893	GeneC|Exon_2	0	+	10	143
chr1	204889734	204889893	GeneC|Exon_2	0	+	11	143
chr1	204889734	204889893	GeneC|Exon_2	0	+	12	144
chr1	204889734	204889893	GeneC|Exon_2	0	+	13	145
chr1	204889734	204889893	GeneC|Exon_2	0	+	14	145
chr1	204889734	204889893	GeneC|Exon_2	0	+	15	144
chr1	204889734	204889893	GeneC|Exon_2	0	+	16	145
chr1	204889734	204889893	GeneC|Exon_2	0	+	17	147
chr1	204889734	204889893	GeneC|Exon_2	0	+	18	148
chr1	204889734	204889893	GeneC|Exon_2	0	+	19	149
chr1	204889734	204889893	GeneC|Exon_2	0	+	20	149
chr1	204889734	204889893	GeneC|Exon_2	0	+	21	153
chr1	204889734	204889893	GeneC|Exon_2	0	+	22	153
chr1	204889734	204889893	GeneC|Exon_2	0	+	23	153
chr1	204889734	204889893	GeneC|Exon_2	0	+	24	154
chr1	204889734	204889893	GeneC|Exon_2	0	+	25	155
chr1	204889734	204889893	GeneC|Exon_2	0	+	26	155
chr1	204889734	204889893	GeneC|Exon_2	0	+	27	154
chr1	204889734	204889893	GeneC|Exon_2	0	+	28	152
chr1	204889734	204889893	GeneC|Exon_2	0	+	29	153
chr1	204889734	204889893	GeneC|Exon_2	0	+	30	152
chr1	204889734	204889893	GeneC|Exon_2	0	+	31	151
chr1	204889734	204889893	GeneC|Exon_2	0	+	32	152
chr1	204889734	204889893	GeneC|Exon_2	0	+	33	153
chr1	204889734	204889893	GeneC|Exon_2	0	+	34	151
chr1	204889734	204889893	GeneC|Exon_2	0	+	35	154
chr1	204889734	204889893	GeneC|Exon_2	0	+	36	154
chr1	204889734	204889893	GeneC|Exon_2	0	+	37	153
chr1	204889734	204889893	GeneC|Exon_2	0	+	38	153
chr1	204889734	204889893	GeneC|Exon_2	0	+	39	152
chr1	204889734	204889893	GeneC|Exon_2	0	+	40	152
chr1	204889734	204889893	GeneC|Exon_2	0	+	41	153
chr1	204889734	204889893	GeneC|Exon_2	0	+	42	152
chr1	204889734	204889893	GeneC|Exon_2	0	+	43	149
chr1	204889734	204889893	GeneC|Exon_2	0	+	44	148
chr1	204889734	204889893	GeneC|Exon_2	0	+	45	148
chr1	204889734	204889893	GeneC|Exon_2	0	+	46	149
chr1	204889734	204889893	GeneC|Exon_2	0	+	47	148
chr1	204889734	204889893	GeneC|Exon_2	0	+	48	149
chr1	204889734	204889893	GeneC|Exon_2	0	+	49	149
chr1	204889734	204889893	GeneC|Exon_2	0	+	50	148
chr1	204889734	204889893	GeneC|Exon_2	0	+	51	148
chr1	204889734	204889893	GeneC|Exon_2	0	+	52	144
chr1	204889734	204889893	GeneC|Exon_2	0	+	53	147
chr1	204889734	204889893	GeneC|Exon_2	0	+	54	149
chr1	204889734	204889893	GeneC|Exon_2	0	+	55	150
chr1	204889734	204889893	GeneC|Exon_2	0	+	56	151
chr1	204889734	204889893	GeneC|Exon_2	0	+	57	154
chr1	204889734	204889893	GeneC|Exon_2	0	+	58	153
chr1	204889734	204889893	GeneC|Exon_2	0	+	59	153
chr1	204889734	204889893	GeneC|Exon_2	0	+	60	153
chr1	204889734	204889893	GeneC|Exon_2	0	+	61	155
chr1	204889734	204889893	GeneC|Exon_2	0	+	62	156
chr1	204889734	204889893	GeneC|Exon_2	0	+	63	156
chr1	204889734	204889893	GeneC|Exon_2	0	+	64	156
chr1	204889734	204889893	GeneC|Exon_2	0	+	65	160
chr1	204889734	204889893	GeneC|Exon_2	0	+	66	160
chr1	204889734	204889893	GeneC|Exon_2	0	+	67	160
chr1	204889734	204889893	GeneC|Exon_2	0	+	68	159
chr1	204889734	204889893	GeneC|Exon_2	0	+	69	159
chr1	204889734	204889893	GeneC|Exon_2	0	+	70	159
chr1	204889734	204889893	GeneC|Exon_2	0	+	71	158
chr1	204889734	204889893	GeneC|Exon_2	0	+	72	156
chr1	204889734	204889893	GeneC|Exon_2	0	+	73	158
chr1	204889734	204889893	GeneC|Exon_2	0	+	74	157
chr1	204889734	204889893	GeneC|Exon_2	0	+	75	157
chr1	204889734	204889893	GeneC|Exon_2	0	+	76	158
chr1	204889734	204889893	GeneC|Exon_2	0	+	77	162
chr1	204889734	204889893	GeneC|Exon_2	0	+	78	163
chr1	204889734	204889893	GeneC|Exon_2	0	+	79	160
chr1	204889734	204889893	GeneC|Exon_2	0	+	80	162
chr1	204889734	204889893	GeneC|Exon_2	0	+	81	162
chr1	204889734	204889893	GeneC|Exon_2	0	+	82	163
chr1	204889734	204889893	GeneC|Exon_2	0	+	83	164
chr1	204889734	204889893	GeneC|Exon_2	0	+	84	163
chr1	204889734	204889893	GeneC|Exon_2	0	+	85	166
chr1	204889734	204889893	GeneC|Exon_2	0	+	86	166
chr1	204889734	204889893	GeneC|Exon_2	0	+	87	162
chr1	204889734	204889893	GeneC|Exon_2	0	+	88	161
chr1	204889734	204889893	GeneC|Exon_2	0	+	89	162
chr1	204889734	204889893	GeneC|Exon_2	0	+	90	163
chr1	204889734	204889893	GeneC|Exon_2	0	+	91	163
chr1	204889734	204889893	GeneC|Exon_2	0	+	92	162
chr1	204889734	204889893	GeneC|Exon_2	0	+	93	165
chr1	204889734	204889893	GeneC|Exon_2	0	+	94	165
chr1	204889734	204889893	GeneC|Exon_2	0	+	95	167
chr1	204889734	204889893	GeneC|Exon_2	0	+	96	166
chr1	204889734	204889893	GeneC|Exon_2	0	+	97	166
chr1	204889734	204889893	GeneC|Exon_2	0	+	98	166
chr1	204889734	204889893	GeneC|Exon_2	0	+	99	166
chr1	204889734	204889893	GeneC|Exon_2	0	+	100	167
chr1	204889734	204889893	GeneC|Exon_2	0	+	101	167
chr1	204889734	204889893	GeneC|Exon_2	0	+	102	169
chr1	204889734	204889893	GeneC|Exon_2	0	+	103	169
chr1	204889734	204889893	GeneC|Exon_2	0	+	104	169
chr1	204889734	204889893	GeneC|Exon_2	0	+	105	168
chr1	204889734	204889893	GeneC|Exon_2	0	+	106	166
chr1	204889734	204889893	GeneC|Exon_2	0	+	107	167
chr1	204889734	204889893	GeneC|Exon_2	0	+	108	166
chr1	204889734	204889893	GeneC|Exon_2	0	+	109	165
chr1	204889734	204889893	GeneC|Exon_2	0	+	110	164
chr1	204889734	204889893	GeneC|Exon_2	0	+	111	163
chr1	204889734	204889893	GeneC|Exon_2	0	+	112	162
chr1	204889734	204889893	GeneC|Exon_2	0	+	113	160
chr1	204889734	204889893	GeneC|Exon_2	0	+	114	158
chr1	204889734	204889893	GeneC|Exon_2	0	+	115	158
chr1	204889734	204889893	GeneC|Exon_2	0	+	116	157
chr1	204889734	204889893	GeneC|Exon_2	0	+	117	157
chr1	204889734	204889893	GeneC|Exon_2	0	+	118	157
chr1	204889734	204889893	GeneC|Exon_2	0	+	119	157
chr1	204889734	204889893	GeneC|Exon_2	0	+	120	157
chr1	204889734	204889893	GeneC|Exon_2	0	+	121	159
chr1	204889734	204889893	GeneC|Exon_2	0	+	122	157
chr1	204889734	204889893	GeneC|Exon_2	0	+	123	157
chr1	204889734	204889893	GeneC|Exon_2	0	+	124	156
chr1	204889734	204889893	GeneC|Exon_2	0	+	125	156
chr1	204889734	204889893	GeneC|Exon_2	0	+	126	157
chr1	204889734	204889893	GeneC|Exon_2	0	+	127	158
chr1	204889734	204889893	GeneC|Exon_2	0	+	128	157
chr1	204889734	204889893	GeneC|Exon_2	0	+	129	155
chr1	204889734	204889893	GeneC|Exon_2	0	+	130	155
chr1	204889734	204889893	GeneC|Exon_2	0	+	131	155
chr1	204889734	204889893	GeneC|Exon_2	0	+	132	154
chr1	204889734	204889893	GeneC|Exon_2	0	+	133	154
chr1	204889734	204889893	GeneC|Exon_2	0	+	134	151
chr1	204889734	204889893	GeneC|Exon_2	0	+	135	152
chr1	204889734	204889893	GeneC|Exon_2	0	+	136	151
chr1	204889734	204889893	GeneC|Exon_2	0	+	137	153
chr1	204889734	204889893	GeneC|Exon_2	0	+	138	152
chr1	204889734	204889893	GeneC|Exon_2	0	+	139	152
chr1	204889734	204889893	GeneC|Exon_2	0	+	140	150
chr1	204889734	204889893	GeneC|Exon_2	0	+	141	149
chr1	204889734	204889893	GeneC|Exon_2	0	+	142	146
chr1	204889734	204889893	GeneC|Exon_2	0	+	143	146
chr1	204889734	204889893	GeneC|Exon_2	0	+	144	146
chr1	204889734	204889893	GeneC|Exon_2	0	+	145	144
chr1	204889734	204889893	GeneC|Exon_2	0	+	146	142
chr1	204889734	204889893	GeneC|Exon_2	0	+	147	142
chr1	204889734	204889893	GeneC|Exon_2	0	+	148	140
chr1	204889734	204889893	GeneC|Exon_2	0	+	149	139
chr1	204889734	204889893	GeneC|Exon_2	0	+	150	136
chr1	204889734	204889893	GeneC|Exon_2	0	+	151	133
chr1	204889734	204889893	GeneC|Exon_2	0	+	152	132
chr1	204889734	204889893	GeneC|Exon_2	0	+	153	131
chr1	204889734	204889893	GeneC|Exon_2	0	+	154	130
chr1	204889734	204889893	GeneC|Exon_2	0	+	155	128
chr1	204889734	204889893	GeneC|Exon_2	0	+	156	127
chr1	204889734	204889893	GeneC|Exon_2	0	+	157	125
chr1	204889734	204889893	GeneC|Exon_2	0	+	158	125
chr1	204889734	204889893	GeneC|Exon_2	0	+	159	125
chr1	204913328	204913559	GeneC|Exon_3	0	+	1	107
chr1	204913328	204913559	GeneC|Exon_3	0	+	2	107
chr1	204913328	204913559	GeneC|Exon_3	0	+	3	109
chr1	204913328	204913559	GeneC|Exon_3	0	+	4	108
chr1	204913328	204913559	GeneC|Exon_3	0	+	5	109
chr1	204913328	204913559	GeneC|Exon_3	0	+	6	111
chr1	204913328	204913559	GeneC|Exon_3	0	+	7	112
chr1	204913328	204913559	GeneC|Exon_3	0	+	8	113
chr1	204913328	204913559	GeneC|Exon_3	0	+	9	113
chr1	204913328	204913559	GeneC|Exon_3	0	+	10	114
chr1	204913328	204913559	GeneC|Exon_3	0	+	11	116
chr1	204913328	204913559	GeneC|Exon_3	0	+	12	118
chr1	204913328	204913559	GeneC|Exon_3	0	+	13	118
chr1	204913328	204913559	GeneC|Exon_3	0	+	14	118
chr1	204913328	204913559	GeneC|Exon_3	0	+	15	118
chr1	204913328	204913559	GeneC|Exon_3	0	+	16	117
chr1	204913328	204913559	GeneC|Exon_3	0	+	17	118
chr1	204913328	204913559	GeneC|Exon_3	0	+	18	118
chr1	204913328	204913559	GeneC|Exon_3	0	+	19	119
chr1	204913328	204913559	GeneC|Exon_3	0	+	20	120
chr1	204913328	204913559	GeneC|Exon_3	0	+	21	122
chr1	204913328	204913559	GeneC|Exon_3	0	+	22	122
chr1	204913328	204913559	GeneC|Exon_3	0	+	23	124
chr1	204913328	204913559	GeneC|Exon_3	0	+	24	123
chr1	204913328	204913559	GeneC|Exon_3	0	+	25	122
chr1	204913328	204913559	GeneC|Exon_3	0	+	26	122
chr1	204913328	204913559	GeneC|Exon_3	0	+	27	122
chr1	204913328	204913559	GeneC|Exon_3	0	+	28	122
chr1	204913328	204913559	GeneC|Exon_3	0	+	29	121
chr1	204913328	204913559	GeneC|Exon_3	0	+	30	121
chr1	204913328	204913559	GeneC|Exon_3	0	+	31	122
chr1	204913328	204913559	GeneC|Exon_3	0	+	32	125
chr1	204913328	204913559	GeneC|Exon_3	0	+	33	127
chr1	204913328	204913559	GeneC|Exon_3	0	+	34	129
chr1	204913328	204913559	GeneC|Exon_3	0	+	35	130
chr1	204913328	204913559	GeneC|Exon_3	0	+	36	131
chr1	204913328	204913559	GeneC|Exon_3	0	+	37	136
chr1	204913328	204913559	GeneC|Exon_3	0	+	38	136
chr1	204913328	204913559	GeneC|Exon_3	0	+	39	136
chr1	204913328	204913559	GeneC|Exon_3	0	+	40	136
chr1	204913328	204913559	GeneC|Exon_3	0	+	41	134
chr1	204913328	204913559	GeneC|Exon_3	0	+	42	134
chr1	204913328	204913559	GeneC|Exon_3	0	+	43	134
chr1	204913328	204913559	GeneC|Exon_3	0	+	44	134
chr1	204913328	204913559	GeneC|Exon_3	0	+	45	135
chr1	204913328	204913559	GeneC|Exon_3	0	+	46	133
chr1	204913328	204913559	GeneC|Exon_3	0	+	47	133
chr1	204913328	204913559	GeneC|Exon_3	0	+	48	133
chr1	204913328	204913559	GeneC|Exon_3	0	+	49	131
chr1	204913328	204913559	GeneC|Exon_3	0	+	50	131
chr1	204913328	204913559	GeneC|Exon_3	0	+	51	131
chr1	204913328	204913559	GeneC|Exon_3	0	+	52	132
chr1	204913328	204913559	GeneC|Exon_3	0	+	53	133
chr1	204913328	204913559	GeneC|Exon_3	0	+	54	132
chr1	204913328	204913559	GeneC|Exon_3	0	+	55	134
chr1	204913328	204913559	GeneC|Exon_3	0	+	56	135
chr1	204913328	204913559	GeneC|Exon_3	0	+	57	135
chr1	204913328	204913559	GeneC|Exon_3	0	+	58	135
chr1	204913328	204913559	GeneC|Exon_3	0	+	59	135
chr1	204913328	204913559	GeneC|Exon_3	0	+	60	135
chr1	204913328	204913559	GeneC|Exon_3	0	+	61	135
chr1	204913328	204913559	GeneC|Exon_3	0	+	62	133
chr1	204913328	204913559	GeneC|Exon_3	0	+	63	134
chr1	204913328	204913559	GeneC|Exon_3	0	+	64	134
chr1	204913328	204913559	GeneC|Exon_3	0	+	65	134
chr1	204913328	204913559	GeneC|Exon_3	0	+	66	134
chr1	204913328	204913559	GeneC|Exon_3	0	+	67	135
chr1	204913328	204913559	GeneC|Exon_3	0	+	68	133
chr1	204913328	204913559	GeneC|Exon_3	0	+	69	133
chr1	204913328	204913559	GeneC|Exon_3	0	+	70	132
chr1	204913328	204913559	GeneC|Exon_3	0	+	71	133
chr1	204913328	204913559	GeneC|Exon_3	0	+	72	133
chr1	204913328	204913559	GeneC|Exon_3	0	+	73	133
chr1	204913328	204913559	GeneC|Exon_3	0	+	74	134
chr1	204913328	204913559	GeneC|Exon_3	0	+	75	133
chr1	204913328	204913559	GeneC|Exon_3	0	+	76	131
chr1	204913328	204913559	GeneC|Exon_3	0	+	77	129
chr1	204913328	204913559	GeneC|Exon_3	0	+	78	127
chr1	204913328	204913559	GeneC|Exon_3	0	+	79	127
chr1	204913328	204913559	GeneC|Exon_3	0	+	80	129
chr1	204913328	204913559	GeneC|Exon_3	0	+	81	129
chr1	204913328	204913559	GeneC|Exon_3	0	+	82	129
chr1	204913328	204913559	GeneC|Exon_3	0	+	83	130
chr1	204913328	204913559	GeneC|Exon_3	0	+	84	130
chr1	204913328	204913559	GeneC|Exon_3	0	+	85	130
chr1	204913328	204913559	GeneC|Exon_3	0	+	86	133
chr1	204913328	204913559	GeneC|Exon_3	0	+	87	135
chr1	204913328	204913559	GeneC|Exon_3	0	+	88	135
chr1	204913328	204913559	GeneC|Exon_3	0	+	89	136
chr1	204913328	204913559	GeneC|Exon_3	0	+	90	137
chr1	204913328	204913559	GeneC|Exon_3	0	+	91	137
chr1	204913328	204913559	GeneC|Exon_3	0	+	92	137
chr1	204913328	204913559	GeneC|Exon_3	0	+	93	138
chr1	204913328	204913559	GeneC|Exon_3	0	+	94	138
chr1	204913328	204913559	GeneC|Exon_3	0	+	95	139
chr1	204913328	204913559	GeneC|Exon_3	0	+	96	138
chr1	204913328	204913559	GeneC|Exon_3	0	+	97	138
chr1	204913328	204913559	GeneC|Exon_3	0	+	98	140
chr1	204913328	204913559	GeneC|Exon_3	0	+	99	144
chr1	204913328	204913559	GeneC|Exon_3	0	+	100	143
chr1	204913328	204913559	GeneC|Exon_3	0	+	101	144
chr1	204913328	204913559	GeneC|Exon_3	0	+	102	145
chr1	204913328	204913559	GeneC|Exon_3	0	+	103	148
chr1	204913328	204913559	GeneC|Exon_3	0	+	104	150
chr1	204913328	204913559	GeneC|Exon_3	0	+	105	151
chr1	204913328	204913559	GeneC|Exon_3	0	+	106	152
chr1	204913328	204913559	GeneC|Exon_3	0	+	107	152
chr1	204913328	204913559	GeneC|Exon_3	0	+	108	151
chr1	204913328	204913559	GeneC|Exon_3	0	+	109	151
chr1	204913328	204913559	GeneC|Exon_3	0	+	110	151
chr1	204913328	204913559	GeneC|Exon_3	0	+	111	152
chr1	204913328	204913559	GeneC|Exon_3	0	+	112	152
chr1	204913328	204913559	GeneC|Exon_3	0	+	113	153
chr1	204913328	204913559	GeneC|Exon_3	0	+	114	154
chr1	204913328	204913559	GeneC|Exon_3	0	+	115	154
chr1	204913328	204913559	GeneC|Exon_3	0	+	116	151
chr1	204913328	204913559	GeneC|Exon_3	0	+	117	151
chr1	204913328	204913559	GeneC|Exon_3	0	+	118	151
chr1	204913328	204913559	GeneC|Exon_3	0	+	119	151
chr1	204913328	204913559	GeneC|Exon_3	0	+	120	151
chr1	204913328	204913559	GeneC|Exon_3	0	+	121	149
chr1	204913328	204913559	GeneC|Exon_3	0	+	122	144
chr1	204913328	204913559	GeneC|Exon_3	0	+	123	143
chr1	204913328	204913559	GeneC|Exon_3	0	+	124	143
chr1	204913328	204913559	GeneC|Exon_3	0	+	125	143
chr1	204913328	204913559	GeneC|Exon_3	0	+	126	144
chr1	204913328	204913559	GeneC|Exon_3	0	+	127	144
chr1	204913328	204913559	GeneC|Exon_3	0	+	128	142
chr1	204913328	204913559	GeneC|Exon_3	0	+	129	145
chr1	204913328	204913559	GeneC|Exon_3	0	+	130	141
chr1	204913328	204913559	GeneC|Exon_3	0	+	131	143
chr1	204913328	204913559	GeneC|Exon_3	0	+	132	143
chr1	204913328	204913559	GeneC|Exon_3	0	+	133	141
chr1	204913328	204913559	GeneC|Exon_3	0	+	134	142
chr1	204913328	204913559	GeneC|Exon_3	0	+	135	143
chr1	204913328	204913559	GeneC|Exon_3	0	+	136	137
chr1	204913328	204913559	GeneC|Exon_3	0	+	137	137
chr1	204913328	204913559	GeneC|Exon_3	0	+	138	139
chr1	204913328	204913559	GeneC|Exon_3	0	+	139	140
chr1	204913328	204913559	GeneC|Exon_3	0	+	140	140
chr1	204913328	204913559	GeneC|Exon_3	0	+	141	142
chr1	204913328	204913559	GeneC|Exon_3	0	+	142	141
chr1	204913328	204913559	GeneC|Exon_3	0	+	143	141
chr1	204913328	204913559	GeneC|Exon_3	0	+	144	140
chr1	204913328	204913559	GeneC|Exon_3	0	+	145	140
chr1	204913328	204913559	GeneC|Exon_3	0	+	146	139
chr1	204913328	204913559	GeneC|Exon_3	0	+	147	138
chr1	204913328	204913559	GeneC|Exon_3	0	+	148	135
chr1	204913328	204913559	GeneC|Exon_3	0	+	149	137
chr1	204913328	204913559	GeneC|Exon_3	0	+	150	137
chr1	204913328	204913559	GeneC|Exon_3	0	+	151	139
chr1	204913328	204913559	GeneC|Exon_3	0	+	152	139
chr1	204913328	204913559	GeneC|Exon_3	0	+	153	139
chr1	204913328	204913559	GeneC|Exon_3	0	+	154	137
chr1	204913328	204913559	GeneC|Exon_3	0	+	155	140
chr1	204913328	204913559	GeneC|Exon_3	0	+	156	139
chr1	204913328	204913559	GeneC|Exon_3	0	+	157	139
chr1	204913328	204913559	GeneC|Exon_3	0	+	158	140
chr1	204913328	204913559	GeneC|Exon_3	0	+	159	140
chr1	204913328	204913559	GeneC|Exon_3	0	+	160	139
chr1	204913328	204913559	GeneC|Exon_3	0	+	161	138
chr1	204913328	204913559	GeneC|Exon_3	0	+	162	139
chr1	204913328	204913559	GeneC|Exon_3	0	+	163	139
chr1	204913328	204913559	GeneC|Exon_3	0	+	164	140
chr1	204913328	204913559	GeneC|Exon_3	0	+	165	141
chr1	204913328	204913559	GeneC|Exon_3	0	+	166	144
chr1	204913328	204913559	GeneC|Exon_3	0	+	167	144
chr1	204913328	204913559	GeneC|Exon_3	0	+	168	142
chr1	204913328	204913559	GeneC|Exon_3	0	+	169	142
chr1	204913328	204913559	GeneC|Exon_3	0	+	170	143
chr1	204913328	204913559	GeneC|Exon_3	0	+	171	142
chr1	204913328	204913559	GeneC|Exon_3	0	+	172	143
chr1	204913328	204913559	GeneC|Exon_3	0	+	173	140
chr1	204913328	204913559	GeneC|Exon_3	0	+	174	139
chr1	204913328	204913559	GeneC|Exon_3	0	+	175	138
chr1	204913328	204913559	GeneC|Exon_3	0	+	176	139
chr1	204913328	204913559	GeneC|Exon_3	0	+	177	137
chr1	204913328	204913559	GeneC|Exon_3	0	+	178	135
chr1	204913328	204913559	GeneC|Exon_3	0	+	179	135
chr1	204913328	204913559	GeneC|Exon_3	0	+	180	135
chr1	204913328	204913559	GeneC|Exon_3	0	+	181	135
chr1	204913328	204913559	GeneC|Exon_3	0	+	182	137
chr1	204913328	204913559	GeneC|Exon_3	0	+	183	135
chr1	204913328	204913559	GeneC|Exon_3	0	+	184	133
chr1	204913328	204913559	GeneC|Exon_3	0	+	185	132
chr1	204913328	204913559	GeneC|Exon_3	0	+	186	131
chr1	204913328	204913559	GeneC|Exon_3	0	+	187	128
chr1	204913328	204913559	GeneC|Exon_3	0	+	188	125
chr1	204913328	204913559	GeneC|Exon_3	0	+	189	125
chr1	204913328	204913559	GeneC|Exon_3	0	+	190	127
chr1	204913328	204913559	GeneC|Exon_3	0	+	191	130
chr1	204913328	204913559	GeneC|Exon_3	0	+	192	132
chr1	204913328	204913559	GeneC|Exon_3	0	+	193	132
chr1	204913328	204913559	GeneC|Exon_3	0	+	194	133
chr1	204913328	204913559	GeneC|Exon_3	0	+	195	132
chr1	204913328	204913559	GeneC|Exon_3	0	+	196	130
chr1	204913328	204913559	GeneC|Exon_3	0	+	197	130
chr1	204913328	204913559	GeneC|Exon_3	0	+	198	129
chr1	204913328	204913559	GeneC|Exon_3	0	+	199	130
chr1	204913328	204913559	GeneC|Exon_3	0	+	200	132
chr1	204913328	204913559	GeneC|Exon_3	0	+	201	132
chr1	204913328	204913559	GeneC|Exon_3	0	+	202	132
chr1	204913328	204913559	GeneC|Exon_3	0	+	203	131
chr1	204913328	204913559	GeneC|Exon_3	0	+	204	131
chr1	204913328	204913559	GeneC|Exon_3	0	+	205	131
chr1	204913328	204913559	GeneC|Exon_3	0	+	206	129
chr1	204913328	204913559	GeneC|Exon_3	0	+	207	128
chr1	204913328	204913559	GeneC|Exon_3	0	+	208	129
chr1	204913328	204913559	GeneC|Exon_3	0	+	209	130
chr1	204913328	204913559	GeneC|Exon_3	0	+	210	130
chr1	204913328	204913559	GeneC|Exon_3	0	+	211	130
chr1	204913328	204913559	GeneC|Exon_3	0	+	212	130
chr1	204913328	204913559	GeneC|Exon_3	0	+	213	129
chr1	204913328	204913559	GeneC|Exon_3	0	+	214	127
chr1	204913328	204913559	GeneC|Exon_3	0	+	215	128
chr1	204913328	204913559	GeneC|Exon_3	0	+	216	128
chr1	204913328	204913559	GeneC|Exon_3	0	+	217	129
chr1	204913328	204913559	GeneC|Exon_3	0	+	218	130
chr1	204913328	204913559	GeneC|Exon_3	0	+	219	131
chr1	204913328	204913559	GeneC|Exon_3	0	+	220	130
chr1	204913328	204913559	GeneC|Exon_3	0	+	221	128
chr1	204913328	204913559	GeneC|Exon_3	0	+	222	127
chr1	204913328	204913559	GeneC|Exon_3	0	+	223	127
chr1	204913328	204913559	GeneC|Exon_3	0	+	224	128
chr1	204913328	204913559	GeneC|Exon_3	0	+	225	126
chr1	204913328	204913559	GeneC|Exon_3	0	+	226	127
chr1	204913328	204913559	GeneC|Exon_3	0	+	227	127
chr1	204913328	204913559	GeneC|Exon_3	0	+	228	127
chr1	204913328	204913559	GeneC|Exon_3	0	+	229	127
chr1	204913328	204913559	GeneC|Exon_3	0	+	230	126
chr1	204913328	204913559	GeneC|Exon_3	0	+	231	125
chr1	204919659	204919727	GeneC|Exon_4	0	+	1	123
chr1	204919659	204919727	GeneC|Exon_4	0	+	2	124
chr1	204919659	204919727	GeneC|Exon_4	0	+	3	123
chr1	204919659	204919727	GeneC|Exon_4	0	+	4	124
chr1	204919659	204919727	GeneC|Exon_4	0	+	5	127
chr1	204919659	204919727	GeneC|Exon_4	0	+	6	128
chr1	204919659	204919727	GeneC|Exon_4	0	+	7	127
chr1	204919659	204919727	GeneC|Exon_4	0	+	8	126
chr1	204919659	204919727	GeneC|Exon_4	0	+	9	126
chr1	204919659	204919727	GeneC|Exon_4	0	+	10	125
chr1	204919659	204919727	GeneC|Exon_4	0	+	11	124
chr1	204919659	204919727	GeneC|Exon_4	0	+	12	124
chr1	204919659	204919727	GeneC|Exon_4	0	+	13	123
chr1	204919659	204919727	GeneC|Exon_4	0	+	14	122
chr1	204919659	204919727	GeneC|Exon_4	0	+	15	120
chr1	204919659	204919727	GeneC|Exon_4	0	+	16	119
chr1	204919659	204919727	GeneC|Exon_4	0	+	17	120
chr1	204919659	204919727	GeneC|Exon_4	0	+	18	120
chr1	204919659	204919727	GeneC|Exon_4	0	+	19	120
chr1	204919659	204919727	GeneC|Exon_4	0	+	20	119
chr1	204919659	204919727	GeneC|Exon_4	0	+	21	121
chr1	204919659	204919727	GeneC|Exon_4	0	+	22	121
chr1	204919659	204919727	GeneC|Exon_4	0	+	23	118
chr1	204919659	204919727	GeneC|Exon_4	0	+	24	119
chr1	204919659	204919727	GeneC|Exon_4	0	+	25	119
chr1	204919659	204919727	GeneC|Exon_4	0	+	26	121
chr1	204919659	204919727	GeneC|Exon_4	0	+	27	122
chr1	204919659	204919727	GeneC|Exon_4	0	+	28	122
chr1	204919659	204919727	GeneC|Exon_4	0	+	29	121
chr1	204919659	204919727	GeneC|Exon_4	0	+	30	121
chr1	204919659	204919727	GeneC|Exon_4	0	+	31	123
chr1	204919659	204919727	GeneC|Exon_4	0	+	32	121
chr1	204919659	204919727	GeneC|Exon_4	0	+	33	123
chr1	204919659	204919727	GeneC|Exon_4	0	+	34	124
chr1	204919659	204919727	GeneC|Exon_4	0	+	35	125
chr1	204919659	204919727	GeneC|Exon_4	0	+	36	126
chr1	204919659	204919727	GeneC|Exon_4	0	+	37	124
chr1	204919659	204919727	GeneC|Exon_4	0	+	38	122
chr1	204919659	204919727	GeneC|Exon_4	0	+	39	119
chr1	204919659	204919727	GeneC|Exon_4	0	+	40	117
chr1	204919659	204919727	GeneC|Exon_4	0	+	41	118
chr1	204919659	204919727	GeneC|Exon_4	0	+	42	118
chr1	204919659	204919727	GeneC|Exon_4	0	+	43	117
chr1	204919659	204919727	GeneC|Exon_4	0	+	44	118
chr1	204919659	204919727	GeneC|Exon_4	0	+	45	118
chr1	204919659	204919727	GeneC|Exon_4	0	+	46	118
chr1	204919659	204919727	GeneC|Exon_4	0	+	47	120
chr1	204919659	204919727	GeneC|Exon_4	0	+	48	119
chr1	204919659	204919727	GeneC|Exon_4	0	+	49	119
chr1	204919659	204919727	GeneC|Exon_4	0	+	50	118
chr1	204919659	204919727	GeneC|Exon_4	0	+	51	118
chr1	204919659	204919727	GeneC|Exon_4	0	+	52	120
chr1	204919659	204919727	GeneC|Exon_4	0	+	53	118
chr1	204919659	204919727	GeneC|Exon_4	0	+	54	113
chr1	204919659	204919727	GeneC|Exon_4	0	+	55	113
chr1	204919659	204919727	GeneC|Exon_4	0	+	56	112
chr1	204919659	204919727	GeneC|Exon_4	0	+	57	114
chr1	204919659	204919727	GeneC|Exon_4	0	+	58	115
chr1	204919659	204919727	GeneC|Exon_4	0	+	59	115
chr1	204919659	204919727	GeneC|Exon_4	0	+	60	117
chr1	204919659	204919727	GeneC|Exon_4	0	+	61	116
chr1	204919659	204919727	GeneC|Exon_4	0	+	62	116
chr1	204919659	204919727	GeneC|Exon_4	0	+	63	116
chr1	204919659	204919727	GeneC|Exon_4	0	+	64	114
chr1	204919659	204919727	GeneC|Exon_4	0	+	65	115
chr1	204919659	204919727	GeneC|Exon_4	0	+	66	115
chr1	204919659	204919727	GeneC|Exon_4	0	+	67	115
chr1	204919659	204919727	GeneC|Exon_4	0	+	68	115
chr1	204921113	204921269	GeneC|Exon_5	0	+	1	96
chr1	204921113	204921269	GeneC|Exon_5	0	+	2	96
chr1	204921113	204921269	GeneC|Exon_5	0	+	3	97
chr1	204921113	204921269	GeneC|Exon_5	0	+	4	98
chr1	204921113	204921269	GeneC|Exon_5	0	+	5	98
chr1	204921113	204921269	GeneC|Exon_5	0	+	6	98
chr1	204921113	204921269	GeneC|Exon_5	0	+	7	99
chr1	204921113	204921269	GeneC|Exon_5	0	+	8	101
chr1	204921113	204921269	GeneC|Exon_5	0	+	9	101
chr1	204921113	204921269	GeneC|Exon_5	0	+	10	103
chr1	204921113	204921269	GeneC|Exon_5	0	+	11	105
chr1	204921113	204921269	GeneC|Exon_5	0	+	12	106
chr1	204921113	204921269	GeneC|Exon_5	0	+	13	106
chr1	204921113	204921269	GeneC|Exon_5	0	+	14	109
chr1	204921113	204921269	GeneC|Exon_5	0	+	15	109
chr1	204921113	204921269	GeneC|Exon_5	0	+	16	108
chr1	204921113	204921269	GeneC|Exon_5	0	+	17	110
chr1	204921113	204921269	GeneC|Exon_5	0	+	18	110
chr1	204921113	204921269	GeneC|Exon_5	0	+	19	110
chr1	204921113	204921269	GeneC|Exon_5	0	+	20	111
chr1	204921113	204921269	GeneC|Exon_5	0	+	21	111
chr1	204921113	204921269	GeneC|Exon_5	0	+	22	111
chr1	204921113	204921269	GeneC|Exon_5	0	+	23	111
chr1	204921113	204921269	GeneC|Exon_5	0	+	24	112
chr1	204921113	204921269	GeneC|Exon_5	0	+	25	112
chr1	204921113	204921269	GeneC|Exon_5	0	+	26	112
chr1	204921113	204921269	GeneC|Exon_5	0	+	27	112
chr1	204921113	204921269	GeneC|Exon_5	0	+	28	111
chr1	204921113	204921269	GeneC|Exon_5	0	+	29	111
chr1	204921113	204921269	GeneC|Exon_5	0	+	30	111
chr1	204921113	204921269	GeneC|Exon_5	0	+	31	112
chr1	204921113	204921269	GeneC|Exon_5	0	+	32	112
chr1	204921113	204921269	GeneC|Exon_5	0	+	33	113
chr1	204921113	204921269	GeneC|Exon_5	0	+	34	116
chr1	204921113	204921269	GeneC|Exon_5	0	+	35	116
chr1	204921113	204921269	GeneC|Exon_5	0	+	36	116
chr1	204921113	204921269	GeneC|Exon_5	0	+	37	116
chr1	204921113	204921269	GeneC|Exon_5	0	+	38	116
chr1	204921113	204921269	GeneC|Exon_5	0	+	39	117
chr1	204921113	204921269	GeneC|Exon_5	0	+	40	117
chr1	204921113	204921269	GeneC|Exon_5	0	+	41	117
chr1	204921113	204921269	GeneC|Exon_5	0	+	42	118
chr1	204921113	204921269	GeneC|Exon_5	0	+	43	119
chr1	204921113	204921269	GeneC|Exon_5	0	+	44	121
chr1	204921113	204921269	GeneC|Exon_5	0	+	45	122
chr1	204921113	204921269	GeneC|Exon_5	0	+	46	120
chr1	204921113	204921269	GeneC|Exon_5	0	+	47	118
chr1	204921113	204921269	GeneC|Exon_5	0	+	48	118
chr1	204921113	204921269	GeneC|Exon_5	0	+	49	118
chr1	204921113	204921269	GeneC|Exon_5	0	+	50	118
chr1	204921113	204921269	GeneC|Exon_5	0	+	51	118
chr1	204921113	204921269	GeneC|Exon_5	0	+	52	119
chr1	204921113	204921269	GeneC|Exon_5	0	+	53	121
chr1	204921113	204921269	GeneC|Exon_5	0	+	54	121
chr1	204921113	204921269	GeneC|Exon_5	0	+	55	122
chr1	204921113	204921269	GeneC|Exon_5	0	+	56	127
chr1	204921113	204921269	GeneC|Exon_5	0	+	57	125
chr1	204921113	204921269	GeneC|Exon_5	0	+	58	127
chr1	204921113	204921269	GeneC|Exon_5	0	+	59	125
chr1	204921113	204921269	GeneC|Exon_5	0	+	60	129
chr1	204921113	204921269	GeneC|Exon_5	0	+	61	132
chr1	204921113	204921269	GeneC|Exon_5	0	+	62	132
chr1	204921113	204921269	GeneC|Exon_5	0	+	63	133
chr1	204921113	204921269	GeneC|Exon_5	0	+	64	131
chr1	204921113	204921269	GeneC|Exon_5	0	+	65	134
chr1	204921113	204921269	GeneC|Exon_5	0	+	66	134
chr1	204921113	204921269	GeneC|Exon_5	0	+	67	136
chr1	204921113	204921269	GeneC|Exon_5	0	+	68	135
chr1	204921113	204921269	GeneC|Exon_5	0	+	69	134
chr1	204921113	204921269	GeneC|Exon_5	0	+	70	134
chr1	204921113	204921269	GeneC|Exon_5	0	+	71	133
chr1	204921113	204921269	GeneC|Exon_5	0	+	72	128
chr1	204921113	204921269	GeneC|Exon_5	0	+	73	128
chr1	204921113	204921269	GeneC|Exon_5	0	+	74	128
chr1	204921113	204921269	GeneC|Exon_5	0	+	75	129
chr1	204921113	204921269	GeneC|Exon_5	0	+	76	130
chr1	204921113	204921269	GeneC|Exon_5	0	+	77	132
chr1	204921113	204921269	GeneC|Exon_5	0	+	78	133
chr1	204921113	204921269	GeneC|Exon_5	0	+	79	138
chr1	204921113	204921269	GeneC|Exon_5	0	+	80	137
chr1	204921113	204921269	GeneC|Exon_5	0	+	81	137
chr1	204921113	204921269	GeneC|Exon_5	0	+	82	137
chr1	204921113	204921269	GeneC|Exon_5	0	+	83	136
chr1	204921113	204921269	GeneC|Exon_5	0	+	84	134
chr1	204921113	204921269	GeneC|Exon_5	0	+	85	134
chr1	204921113	204921269	GeneC|Exon_5	0	+	86	134
chr1	204921113	204921269	GeneC|Exon_5	0	+	87	132
chr1	204921113	204921269	GeneC|Exon_5	0	+	88	131
chr1	204921113	204921269	GeneC|Exon_5	0	+	89	131
chr1	204921113	204921269	GeneC|Exon_5	0	+	90	131
chr1	204921113	204921269	GeneC|Exon_5	0	+	91	135
chr1	204921113	204921269	GeneC|Exon_5	0	+	92	135
chr1	204921113	204921269	GeneC|Exon_5	0	+	93	134
chr1	204921113	204921269	GeneC|Exon_5	0	+	94	137
chr1	204921113	204921269	GeneC|Exon_5	0	+	95	138
chr1	204921113	204921269	GeneC|Exon_5	0	+	96	136
chr1	204921113	204921269	GeneC|Exon_5	0	+	97	138
chr1	204921113	204921269	GeneC|Exon_5	0	+	98	138
chr1	204921113	204921269	GeneC|Exon_5	0	+	99	138
chr1	204921113	204921269	GeneC|Exon_5	0	+	100	138
chr1	204921113	204921269	GeneC|Exon_5	0	+	101	138
chr1	204921113	204921269	GeneC|Exon_5	0	+	102	140
chr1	204921113	204921269	GeneC|Exon_5	0	+	103	141
chr1	204921113	204921269	GeneC|Exon_5	0	+	104	141
chr1	204921113	204921269	GeneC|Exon_5	0	+	105	139
chr1	204921113	204921269	GeneC|Exon_5	0	+	106	139
chr1	204921113	204921269	GeneC|Exon_5	0	+	107	139
chr1	204921113	204921269	GeneC|Exon_5	0	+	108	139
chr1	204921113	204921269	GeneC|Exon_5	0	+	109	138
chr1	204921113	204921269	GeneC|Exon_5	0	+	110	137
chr1	204921113	204921269	GeneC|Exon_5	0	+	111	136
chr1	204921113	204921269	GeneC|Exon_5	0	+	112	137
chr1	204921113	204921269	GeneC|Exon_5	0	+	113	138
chr1	204921113	204921269	GeneC|Exon_5	0	+	114	138
chr1	204921113	204921269	GeneC|Exon_5	0	+	115	138
chr1	204921113	204921269	GeneC|Exon_5	0	+	116	137
chr1	204921113	204921269	GeneC|Exon_5	0	+	117	137
chr1	204921113	204921269	GeneC|Exon_5	0	+	118	138
chr1	204921113	204921269	GeneC|Exon_5	0	+	119	139
chr1	204921113	204921269	GeneC|Exon_5	0	+	120	139
chr1	204921113	204921269	GeneC|Exon_5	0	+	121	138
chr1	204921113	204921269	GeneC|Exon_5	0	+	122	139
chr1	204921113	204921269	GeneC|Exon_5	0	+	123	140
chr1	204921113	204921269	GeneC|Exon_5	0	+	124	139
chr1	204921113	204921269	GeneC|Exon_5	0	+	125	140
chr1	204921113	204921269	GeneC|Exon_5	0	+	126	140
chr1	204921113	204921269	GeneC|Exon_5	0	+	127	141
chr1	204921113	204921269	GeneC|Exon_5	0	+	128	145
chr1	204921113	204921269	GeneC|Exon_5	0	+	129	144
chr1	204921113	204921269	GeneC|Exon_5	0	+	130	142
chr1	204921113	204921269	GeneC|Exon_5	0	+	131	141
chr1	204921113	204921269	GeneC|Exon_5	0	+	132	141
chr1	204921113	204921269	GeneC|Exon_5	0	+	133	140
chr1	204921113	204921269	GeneC|Exon_5	0	+	134	141
chr1	204921113	204921269	GeneC|Exon_5	0	+	135	142
chr1	204921113	204921269	GeneC|Exon_5	0	+	136	142
chr1	204921113	204921269	GeneC|Exon_5	0	+	137	144
chr1	204921113	204921269	GeneC|Exon_5	0	+	138	145
chr1	204921113	204921269	GeneC|Exon_5	0	+	139	144
chr1	204921113	204921269	GeneC|Exon_5	0	+	140	144
chr1	204921113	204921269	GeneC|Exon_5	0	+	141	143
chr1	204921113	204921269	GeneC|Exon_5	0	+	142	144
chr1	204921113	204921269	GeneC|Exon_5	0	+	143	144
chr1	204921113	204921269	GeneC|Exon_5	0	+	144	143
chr1	204921113	204921269	GeneC|Exon_5	0	+	145	143
chr1	204921113	204921269	GeneC|Exon_5	0	+	146	143
chr1	204921113	204921269	GeneC|Exon_5	0	+	147	141
chr1	204921113	204921269	GeneC|Exon_5	0	+	148	142
chr1	204921113	204921269	GeneC|Exon_5	0	+	149	137
chr1	204921113	204921269	GeneC|Exon_5	0	+	150	136
chr1	204921113	204921269	GeneC|Exon_5	0	+	151	134
chr1	204921113	204921269	GeneC|Exon_5	0	+	152	133
chr1	204921113	204921269	GeneC|Exon_5	0	+	153	133
chr1	204921113	204921269	GeneC|Exon_5	0	+	154	132
chr1	204921113	204921269	GeneC|Exon_5	0	+	155	131
chr1	204921113	204921269	GeneC|Exon_5	0	+	156	131
chr1	204923290	204923537	GeneC|Exon_6	0	+	1	123
chr1	204923290	204923537	GeneC|Exon_6	0	+	2	124
chr1	204923290	204923537	GeneC|Exon_6	0	+	3	125
chr1	204923290	204923537	GeneC|Exon_6	0	+	4	125
chr1	204923290	204923537	GeneC|Exon_6	0	+	5	124
chr1	204923290	204923537	GeneC|Exon_6	0	+	6	123
chr1	204923290	204923537	GeneC|Exon_6	0	+	7	123
chr1	204923290	204923537	GeneC|Exon_6	0	+	8	122
chr1	204923290	204923537	GeneC|Exon_6	0	+	9	124
chr1	204923290	204923537	GeneC|Exon_6	0	+	10	124
chr1	204923290	204923537	GeneC|Exon_6	0	+	11	123
chr1	204923290	204923537	GeneC|Exon_6	0	+	12	125
chr1	204923290	204923537	GeneC|Exon_6	0	+	13	124
chr1	204923290	204923537	GeneC|Exon_6	0	+	14	125
chr1	204923290	204923537	GeneC|Exon_6	0	+	15	124
chr1	204923290	204923537	GeneC|Exon_6	0	+	16	126
chr1	204923290	204923537	GeneC|Exon_6	0	+	17	127
chr1	204923290	204923537	GeneC|Exon_6	0	+	18	128
chr1	204923290	204923537	GeneC|Exon_6	0	+	19	129
chr1	204923290	204923537	GeneC|Exon_6	0	+	20	128
chr1	204923290	204923537	GeneC|Exon_6	0	+	21	128
chr1	204923290	204923537	GeneC|Exon_6	0	+	22	128
chr1	204923290	204923537	GeneC|Exon_6	0	+	23	127
chr1	204923290	204923537	GeneC|Exon_6	0	+	24	126
chr1	204923290	204923537	GeneC|Exon_6	0	+	25	124
chr1	204923290	204923537	GeneC|Exon_6	0	+	26	124
chr1	204923290	204923537	GeneC|Exon_6	0	+	27	127
chr1	204923290	204923537	GeneC|Exon_6	0	+	28	127
chr1	204923290	204923537	GeneC|Exon_6	0	+	29	128
chr1	204923290	204923537	GeneC|Exon_6	0	+	30	129
chr1	204923290	204923537	GeneC|Exon_6	0	+	31	129
chr1	204923290	204923537	GeneC|Exon_6	0	+	32	130
chr1	204923290	204923537	GeneC|Exon_6	0	+	33	131
chr1	204923290	204923537	GeneC|Exon_6	0	+	34	132
chr1	204923290	204923537	GeneC|Exon_6	0	+	35	133
chr1	204923290	204923537	GeneC|Exon_6	0	+	36	133
chr1	204923290	204923537	GeneC|Exon_6	0	+	37	133
chr1	204923290	204923537	GeneC|Exon_6	0	+	38	133
chr1	204923290	204923537	GeneC|Exon_6	0	+	39	133
chr1	204923290	204923537	GeneC|Exon_6	0	+	40	134
chr1	204923290	204923537	GeneC|Exon_6	0	+	41	136
chr1	204923290	204923537	GeneC|Exon_6	0	+	42	134
chr1	204923290	204923537	GeneC|Exon_6	0	+	43	137
chr1	204923290	204923537	GeneC|Exon_6	0	+	44	136
chr1	204923290	204923537	GeneC|Exon_6	0	+	45	137
chr1	204923290	204923537	GeneC|Exon_6	0	+	46	138
chr1	204923290	204923537	GeneC|Exon_6	0	+	47	139
chr1	204923290	204923537	GeneC|Exon_6	0	+	48	141
chr1	204923290	204923537	GeneC|Exon_6	0	+	49	141
chr1	204923290	204923537	GeneC|Exon_6	0	+	50	140
chr1	204923290	204923537	GeneC|Exon_6	0	+	51	141
chr1	204923290	204923537	GeneC|Exon_6	0	+	52	144
chr1	204923290	204923537	GeneC|Exon_6	0	+	53	147
chr1	204923290	204923537	GeneC|Exon_6	0	+	54	147
chr1	204923290	204923537	GeneC|Exon_6	0	+	55	144
chr1	204923290	204923537	GeneC|Exon_6	0	+	56	145
chr1	204923290	204923537	GeneC|Exon_6	0	+	57	144
chr1	204923290	204923537	GeneC|Exon_6	0	+	58	142
chr1	204923290	204923537	GeneC|Exon_6	0	+	59	141
chr1	204923290	204923537	GeneC|Exon_6	0	+	60	138
chr1	204923290	204923537	GeneC|Exon_6	0	+	61	138
chr1	204923290	204923537	GeneC|Exon_6	0	+	62	135
chr1	204923290	204923537	GeneC|Exon_6	0	+	63	134
chr1	204923290	204923537	GeneC|Exon_6	0	+	64	134
chr1	204923290	204923537	GeneC|Exon_6	0	+	65	132
chr1	204923290	204923537	GeneC|Exon_6	0	+	66	131
chr1	204923290	204923537	GeneC|Exon_6	0	+	67	130
chr1	204923290	204923537	GeneC|Exon_6	0	+	68	130
chr1	204923290	204923537	GeneC|Exon_6	0	+	69	129
chr1	204923290	204923537	GeneC|Exon_6	0	+	70	131
chr1	204923290	204923537	GeneC|Exon_6	0	+	71	132
chr1	204923290	204923537	GeneC|Exon_6	0	+	72	132
chr1	204923290	204923537	GeneC|Exon_6	0	+	73	130
chr1	204923290	204923537	GeneC|Exon_6	0	+	74	130
chr1	204923290	204923537	GeneC|Exon_6	0	+	75	135
chr1	204923290	204923537	GeneC|Exon_6	0	+	76	135
chr1	204923290	204923537	GeneC|Exon_6	0	+	77	133
chr1	204923290	204923537	GeneC|Exon_6	0	+	78	134
chr1	204923290	204923537	GeneC|Exon_6	0	+	79	135
chr1	204923290	204923537	GeneC|Exon_6	0	+	80	135
chr1	204923290	204923537	GeneC|Exon_6	0	+	81	136
chr1	204923290	204923537	GeneC|Exon_6	0	+	82	137
chr1	204923290	204923537	GeneC|Exon_6	0	+	83	137
chr1	204923290	204923537	GeneC|Exon_6	0	+	84	137
chr1	204923290	204923537	GeneC|Exon_6	0	+	85	136
chr1	204923290	204923537	GeneC|Exon_6	0	+	86	135
chr1	204923290	204923537	GeneC|Exon_6	0	+	87	134
chr1	204923290	204923537	GeneC|Exon_6	0	+	88	134
chr1	204923290	204923537	GeneC|Exon_6	0	+	89	133
chr1	204923290	204923537	GeneC|Exon_6	0	+	90	135
chr1	204923290	204923537	GeneC|Exon_6	0	+	91	136
chr1	204923290	204923537	GeneC|Exon_6	0	+	92	135
chr1	204923290	204923537	GeneC|Exon_6	0	+	93	134
chr1	204923290	204923537	GeneC|Exon_6	0	+	94	132
chr1	204923290	204923537	GeneC|Exon_6	0	+	95	129
chr1	204923290	204923537	GeneC|Exon_6	0	+	96	129
chr1	204923290	204923537	GeneC|Exon_6	0	+	97	129
chr1	204923290	204923537	GeneC|Exon_6	0	+	98	128
chr1	204923290	204923537	GeneC|Exon_6	0	+	99	130
chr1	204923290	204923537	GeneC|Exon_6	0	+	100	129
chr1	204923290	204923537	GeneC|Exon_6	0	+	101	132
chr1	204923290	204923537	GeneC|Exon_6	0	+	102	136
chr1	204923290	204923537	GeneC|Exon_6	0	+	103	136
chr1	204923290	204923537	GeneC|Exon_6	0	+	104	136
chr1	204923290	204923537	GeneC|Exon_6	0	+	105	135
chr1	204923290	204923537	GeneC|Exon_6	0	+	106	134
chr1	204923290	204923537	GeneC|Exon_6	0	+	107	134
chr1	204923290	204923537	GeneC|Exon_6	0	+	108	133
chr1	204923290	204923537	GeneC|Exon_6	0	+	109	132
chr1	204923290	204923537	GeneC|Exon_6	0	+	110	131
chr1	204923290	204923537	GeneC|Exon_6	0	+	111	133
chr1	204923290	204923537	GeneC|Exon_6	0	+	112	132
chr1	204923290	204923537	GeneC|Exon_6	0	+	113	133
chr1	204923290	204923537	GeneC|Exon_6	0	+	114	134
chr1	204923290	204923537	GeneC|Exon_6	0	+	115	133
chr1	204923290	204923537	GeneC|Exon_6	0	+	116	133
chr1	204923290	204923537	GeneC|Exon_6	0	+	117	134
chr1	204923290	204923537	GeneC|Exon_6	0	+	118	136
chr1	204923290	204923537	GeneC|Exon_6	0	+	119	136
chr1	204923290	204923537	GeneC|Exon_6	0	+	120	137
chr1	204923290	204923537	GeneC|Exon_6	0	+	121	136
chr1	204923290	204923537	GeneC|Exon_6	0	+	122	136
chr1	204923290	204923537	GeneC|Exon_6	0	+	123	133
chr1	204923290	204923537	GeneC|Exon_6	0	+	124	131
chr1	204923290	204923537	GeneC|Exon_6	0	+	125	131
chr1	204923290	204923537	GeneC|Exon_6	0	+	126	130
chr1	204923290	204923537	GeneC|Exon_6	0	+	127	130
chr1	204923290	204923537	GeneC|Exon_6	0	+	128	129
chr1	204923290	204923537	GeneC|Exon_6	0	+	129	130
chr1	204923290	204923537	GeneC|Exon_6	0	+	130	129
chr1	204923290	204923537	GeneC|Exon_6	0	+	131	124
chr1	204923290	204923537	GeneC|Exon_6	0	+	132	111
chr1	204923290	204923537	GeneC|Exon_6	0	+	133	107
chr1	204923290	204923537	GeneC|Exon_6	0	+	134	107
chr1	204923290	204923537	GeneC|Exon_6	0	+	135	93
chr1	204923290	204923537	GeneC|Exon_6	0	+	136	93
chr1	204923290	204923537	GeneC|Exon_6	0	+	137	93
chr1	204923290	204923537	GeneC|Exon_6	0	+	138	95
chr1	204923290	204923537	GeneC|Exon_6	0	+	139	92
chr1	204923290	204923537	GeneC|Exon_6	0	+	140	95
chr1	204923290	204923537	GeneC|Exon_6	0	+	141	96
chr1	204923290	204923537	GeneC|Exon_6	0	+	142	96
chr1	204923290	204923537	GeneC|Exon_6	0	+	143	98
chr1	204923290	204923537	GeneC|Exon_6	0	+	144	97
chr1	204923290	204923537	GeneC|Exon_6	0	+	145	97
chr1	204923290	204923537	GeneC|Exon_6	0	+	146	100
chr1	204923290	204923537	GeneC|Exon_6	0	+	147	100
chr1	204923290	204923537	GeneC|Exon_6	0	+	148	101
chr1	204923290	204923537	GeneC|Exon_6	0	+	149	101
chr1	204923290	204923537	GeneC|Exon_6	0	+	150	102
chr1	204923290	204923537	GeneC|Exon_6	0	+	151	102
chr1	204923290	204923537	GeneC|Exon_6	0	+	152	103
chr1	204923290	204923537	GeneC|Exon_6	0	+	153	103
chr1	204923290	204923537	GeneC|Exon_6	0	+	154	100
chr1	204923290	204923537	GeneC|Exon_6	0	+	155	100
chr1	204923290	204923537	GeneC|Exon_6	0	+	156	100
chr1	204923290	204923537	GeneC|Exon_6	0	+	157	101
chr1	204923290	204923537	GeneC|Exon_6	0	+	158	101
chr1	204923290	204923537	GeneC|Exon_6	0	+	159	103
chr1	204923290	204923537	GeneC|Exon_6	0	+	160	103
chr1	204923290	204923537	GeneC|Exon_6	0	+	161	104
chr1	204923290	204923537	GeneC|Exon_6	0	+	162	104
chr1	204923290	204923537	GeneC|Exon_6	0	+	163	103
chr1	204923290	204923537	GeneC|Exon_6	0	+	164	102
chr1	204923290	204923537	GeneC|Exon_6	0	+	165	100
chr1	204923290	204923537	GeneC|Exon_6	0	+	166	100
chr1	204923290	204923537	GeneC|Exon_6	0	+	167	98
chr1	204923290	204923537	GeneC|Exon_6	0	+	168	98
chr1	204923290	204923537	GeneC|Exon_6	0	+	169	98
chr1	204923290	204923537	GeneC|Exon_6	0	+	170	98
chr1	204923290	204923537	GeneC|Exon_6	0	+	171	99
chr1	204923290	204923537	GeneC|Exon_6	0	+	172	100
chr1	204923290	204923537	GeneC|Exon_6	0	+	173	101
chr1	204923290	204923537	GeneC|Exon_6	0	+	174	102
chr1	204923290	204923537	GeneC|Exon_6	0	+	175	102
chr1	204923290	204923537	GeneC|Exon_6	0	+	176	102
chr1	204923290	204923537	GeneC|Exon_6	0	+	177	102
chr1	204923290	204923537	GeneC|Exon_6	0	+	178	101
chr1	204923290	204923537	GeneC|Exon_6	0	+	179	101
chr1	204923290	204923537	GeneC|Exon_6	0	+	180	101
chr1	204923290	204923537	GeneC|Exon_6	0	+	181	103
chr1	204923290	204923537	GeneC|Exon_6	0	+	182	104
chr1	204923290	204923537	GeneC|Exon_6	0	+	183	102
chr1	204923290	204923537	GeneC|Exon_6	0	+	184	102
chr1	204923290	204923537	GeneC|Exon_6	0	+	185	103
chr1	204923290	204923537	GeneC|Exon_6	0	+	186	103
chr1	204923290	204923537	GeneC|Exon_6	0	+	187	103
chr1	204923290	204923537	GeneC|Exon_6	0	+	188	104
chr1	204923290	204923537	GeneC|Exon_6	0	+	189	104
chr1	204923290	204923537	GeneC|Exon_6	0	+	190	106
chr1	204923290	204923537	GeneC|Exon_6	0	+	191	106
chr1	204923290	204923537	GeneC|Exon_6	0	+	192	106
chr1	204923290	204923537	GeneC|Exon_6	0	+	193	104
chr1	204923290	204923537	GeneC|Exon_6	0	+	194	105
chr1	204923290	204923537	GeneC|Exon_6	0	+	195	105
chr1	204923290	204923537	GeneC|Exon_6	0	+	196	105
chr1	204923290	204923537	GeneC|Exon_6	0	+	197	103
chr1	204923290	204923537	GeneC|Exon_6	0	+	198	102
chr1	204923290	204923537	GeneC|Exon_6	0	+	199	102
chr1	204923290	204923537	GeneC|Exon_6	0	+	200	100
chr1	204923290	204923537	GeneC|Exon_6	0	+	201	101
chr1	204923290	204923537	GeneC|Exon_6	0	+	202	101
chr1	204923290	204923537	GeneC|Exon_6	0	+	203	102
chr1	204923290	204923537	GeneC|Exon_6	0	+	204	102
chr1	204923290	204923537	GeneC|Exon_6	0	+	205	102
chr1	204923290	204923537	GeneC|Exon_6	0	+	206	103
chr1	204923290	204923537	GeneC|Exon_6	0	+	207	104
chr1	204923290	204923537	GeneC|Exon_6	0	+	208	103
chr1	204923290	204923537	GeneC|Exon_6	0	+	209	105
chr1	204923290	204923537	GeneC|Exon_6	0	+	210	106
chr1	204923290	204923537	GeneC|Exon_6	0	+	211	106
chr1	204923290	204923537	GeneC|Exon_6	0	+	212	105
chr1	204923290	204923537	GeneC|Exon_6	0	+	213	105
chr1	204923290	204923537	GeneC|Exon_6	0	+	214	105
chr1	204923290	204923537	GeneC|Exon_6	0	+	215	105
chr1	204923290	204923537	GeneC|Exon_6	0	+	216	106
chr1	204923290	204923537	GeneC|Exon_6	0	+	217	109
chr1	204923290	204923537	GeneC|Exon_6	0	+	218	108
chr1	204923290	204923537	GeneC|Exon_6	0	+	219	107
chr1	204923290	204923537	GeneC|Exon_6	0	+	220	106
chr1	204923290	204923537	GeneC|Exon_6	0	+	221	108
chr1	204923290	204923537	GeneC|Exon_6	0	+	222	110
chr1	204923290	204923537	GeneC|Exon_6	0	+	223	110
chr1	204923290	204923537	GeneC|Exon_6	0	+	224	111
chr1	204923290	204923537	GeneC|Exon_6	0	+	225	111
chr1	204923290	204923537	GeneC|Exon_6	0	+	226	112
chr1	204923290	204923537	GeneC|Exon_6	0	+	227	112
chr1	204923290	204923537	GeneC|Exon_6	0	+	228	111
chr1	204923290	204923537	GeneC|Exon_6	0	+	229	113
chr1	204923290	204923537	GeneC|Exon_6	0	+	230	113
chr1	204923290	204923537	GeneC|Exon_6	0	+	231	112
chr1	204923290	204923537	GeneC|Exon_6	0	+	232	111
chr1	204923290	204923537	GeneC|Exon_6	0	+	233	110
chr1	204923290	204923537	GeneC|Exon_6	0	+	234	110
chr1	204923290	204923537	GeneC|Exon_6	0	+	235	110
chr1	204923290	204923537	GeneC|Exon_6	0	+	236	110
chr1	204923290	204923537	GeneC|Exon_6	0	+	237	110
chr1	204923290	204923537	GeneC|Exon_6	0	+	238	109
chr1	204923290	204923537	GeneC|Exon_6	0	+	239	110
chr1	204923290	204923537	GeneC|Exon_6	0	+	240	111
chr1	204923290	204923537	GeneC|Exon_6	0	+	241	111
chr1	204923290	204923537	GeneC|Exon_6	0	+	242	110
chr1	204923290	204923537	GeneC|Exon_6	0	+	243	110
chr1	204923290	204923537	GeneC|Exon_6	0	+	244	111
chr1	204923290	204923537	GeneC|Exon_6	0	+	245	111
chr1	204923290	204923537	GeneC|Exon_6	0	+	246	110
chr1	204923290	204923537	GeneC|Exon_6	0	+	247	111
chr1	204923931	204924104	GeneC|Exon_7	0	+	1	130
chr1	204923931	204924104	GeneC|Exon_7	0	+	2	129
chr1	204923931	204924104	GeneC|Exon_7	0	+	3	132
chr1	204923931	204924104	GeneC|Exon_7	0	+	4	133
chr1	204923931	204924104	GeneC|Exon_7	0	+	5	136
chr1	204923931	204924104	GeneC|Exon_7	0	+	6	139
chr1	204923931	204924104	GeneC|Exon_7	0	+	7	140
chr1	204923931	204924104	GeneC|Exon_7	0	+	8	140
chr1	204923931	204924104	GeneC|Exon_7	0	+	9	141
chr1	204923931	204924104	GeneC|Exon_7	0	+	10	141
chr1	204923931	204924104	GeneC|Exon_7	0	+	11	142
chr1	204923931	204924104	GeneC|Exon_7	0	+	12	144
chr1	204923931	204924104	GeneC|Exon_7	0	+	13	144
chr1	204923931	204924104	GeneC|Exon_7	0	+	14	143
chr1	204923931	204924104	GeneC|Exon_7	0	+	15	145
chr1	204923931	204924104	GeneC|Exon_7	0	+	16	145
chr1	204923931	204924104	GeneC|Exon_7	0	+	17	145
chr1	204923931	204924104	GeneC|Exon_7	0	+	18	146
chr1	204923931	204924104	GeneC|Exon_7	0	+	19	146
chr1	204923931	204924104	GeneC|Exon_7	0	+	20	146
chr1	204923931	204924104	GeneC|Exon_7	0	+	21	148
chr1	204923931	204924104	GeneC|Exon_7	0	+	22	150
chr1	204923931	204924104	GeneC|Exon_7	0	+	23	150
chr1	204923931	204924104	GeneC|Exon_7	0	+	24	151
chr1	204923931	204924104	GeneC|Exon_7	0	+	25	152
chr1	204923931	204924104	GeneC|Exon_7	0	+	26	152
chr1	204923931	204924104	GeneC|Exon_7	0	+	27	152
chr1	204923931	204924104	GeneC|Exon_7	0	+	28	153
chr1	204923931	204924104	GeneC|Exon_7	0	+	29	154
chr1	204923931	204924104	GeneC|Exon_7	0	+	30	155
chr1	204923931	204924104	GeneC|Exon_7	0	+	31	157
chr1	204923931	204924104	GeneC|Exon_7	0	+	32	156
chr1	204923931	204924104	GeneC|Exon_7	0	+	33	155
chr1	204923931	204924104	GeneC|Exon_7	0	+	34	154
chr1	204923931	204924104	GeneC|Exon_7	0	+	35	153
chr1	204923931	204924104	GeneC|Exon_7	0	+	36	153
chr1	204923931	204924104	GeneC|Exon_7	0	+	37	156
chr1	204923931	204924104	GeneC|Exon_7	0	+	38	157
chr1	204923931	204924104	GeneC|Exon_7	0	+	39	159
chr1	204923931	204924104	GeneC|Exon_7	0	+	40	163
chr1	204923931	204924104	GeneC|Exon_7	0	+	41	163
chr1	204923931	204924104	GeneC|Exon_7	0	+	42	162
chr1	204923931	204924104	GeneC|Exon_7	0	+	43	167
chr1	204923931	204924104	GeneC|Exon_7	0	+	44	168
chr1	204923931	204924104	GeneC|Exon_7	0	+	45	166
chr1	204923931	204924104	GeneC|Exon_7	0	+	46	168
chr1	204923931	204924104	GeneC|Exon_7	0	+	47	166
chr1	204923931	204924104	GeneC|Exon_7	0	+	48	164
chr1	204923931	204924104	GeneC|Exon_7	0	+	49	163
chr1	204923931	204924104	GeneC|Exon_7	0	+	50	164
chr1	204923931	204924104	GeneC|Exon_7	0	+	51	165
chr1	204923931	204924104	GeneC|Exon_7	0	+	52	162
chr1	204923931	204924104	GeneC|Exon_7	0	+	53	163
chr1	204923931	204924104	GeneC|Exon_7	0	+	54	162
chr1	204923931	204924104	GeneC|Exon_7	0	+	55	161
chr1	204923931	204924104	GeneC|Exon_7	0	+	56	159
chr1	204923931	204924104	GeneC|Exon_7	0	+	57	161
chr1	204923931	204924104	GeneC|Exon_7	0	+	58	159
chr1	204923931	204924104	GeneC|Exon_7	0	+	59	158
chr1	204923931	204924104	GeneC|Exon_7	0	+	60	157
chr1	204923931	204924104	GeneC|Exon_7	0	+	61	158
chr1	204923931	204924104	GeneC|Exon_7	0	+	62	155
chr1	204923931	204924104	GeneC|Exon_7	0	+	63	156
chr1	204923931	204924104	GeneC|Exon_7	0	+	64	156
chr1	204923931	204924104	GeneC|Exon_7	0	+	65	157
chr1	204923931	204924104	GeneC|Exon_7	0	+	66	158
chr1	204923931	204924104	GeneC|Exon_7	0	+	67	158
chr1	204923931	204924104	GeneC|Exon_7	0	+	68	158
chr1	204923931	204924104	GeneC|Exon_7	0	+	69	158
chr1	204923931	204924104	GeneC|Exon_7	0	+	70	158
chr1	204923931	204924104	GeneC|Exon_7	0	+	71	160
chr1	204923931	204924104	GeneC|Exon_7	0	+	72	161
chr1	204923931	204924104	GeneC|Exon_7	0	+	73	160
chr1	204923931	204924104	GeneC|Exon_7	0	+	74	160
chr1	204923931	204924104	GeneC|Exon_7	0	+	75	162
chr1	204923931	204924104	GeneC|Exon_7	0	+	76	160
chr1	204923931	204924104	GeneC|Exon_7	0	+	77	158
chr1	204923931	204924104	GeneC|Exon_7	0	+	78	158
chr1	204923931	204924104	GeneC|Exon_7	0	+	79	159
chr1	204923931	204924104	GeneC|Exon_7	0	+	80	157
chr1	204923931	204924104	GeneC|Exon_7	0	+	81	158
chr1	204923931	204924104	GeneC|Exon_7	0	+	82	160
chr1	204923931	204924104	GeneC|Exon_7	0	+	83	161
chr1	204923931	204924104	GeneC|Exon_7	0	+	84	161
chr1	204923931	204924104	GeneC|Exon_7	0	+	85	162
chr1	204923931	204924104	GeneC|Exon_7	0	+	86	163
chr1	204923931	204924104	GeneC|Exon_7	0	+	87	162
chr1	204923931	204924104	GeneC|Exon_7	0	+	88	161
chr1	204923931	204924104	GeneC|Exon_7	0	+	89	159
chr1	204923931	204924104	GeneC|Exon_7	0	+	90	160
chr1	204923931	204924104	GeneC|Exon_7	0	+	91	160
chr1	204923931	204924104	GeneC|Exon_7	0	+	92	158
chr1	204923931	204924104	GeneC|Exon_7	0	+	93	159
chr1	204923931	204924104	GeneC|Exon_7	0	+	94	158
chr1	204923931	204924104	GeneC|Exon_7	0	+	95	156
chr1	204923931	204924104	GeneC|Exon_7	0	+	96	155
chr1	204923931	204924104	GeneC|Exon_7	0	+	97	154
chr1	204923931	204924104	GeneC|Exon_7	0	+	98	154
chr1	204923931	204924104	GeneC|Exon_7	0	+	99	153
chr1	204923931	204924104	GeneC|Exon_7	0	+	100	153
chr1	204923931	204924104	GeneC|Exon_7	0	+	101	150
chr1	204923931	204924104	GeneC|Exon_7	0	+	102	174
chr1	204923931	204924104	GeneC|Exon_7	0	+	103	175
chr1	204923931	204924104	GeneC|Exon_7	0	+	104	175
chr1	204923931	204924104	GeneC|Exon_7	0	+	105	176
chr1	204923931	204924104	GeneC|Exon_7	0	+	106	176
chr1	204923931	204924104	GeneC|Exon_7	0	+	107	176
chr1	204923931	204924104	GeneC|Exon_7	0	+	108	177
chr1	204923931	204924104	GeneC|Exon_7	0	+	109	176
chr1	204923931	204924104	GeneC|Exon_7	0	+	110	176
chr1	204923931	204924104	GeneC|Exon_7	0	+	111	175
chr1	204923931	204924104	GeneC|Exon_7	0	+	112	173
chr1	204923931	204924104	GeneC|Exon_7	0	+	113	173
chr1	204923931	204924104	GeneC|Exon_7	0	+	114	172
chr1	204923931	204924104	GeneC|Exon_7	0	+	115	170
chr1	204923931	204924104	GeneC|Exon_7	0	+	116	170
chr1	204923931	204924104	GeneC|Exon_7	0	+	117	170
chr1	204923931	204924104	GeneC|Exon_7	0	+	118	169
chr1	204923931	204924104	GeneC|Exon_7	0	+	119	169
chr1	204923931	204924104	GeneC|Exon_7	0	+	120	168
chr1	204923931	204924104	GeneC|Exon_7	0	+	121	167
chr1	204923931	204924104	GeneC|Exon_7	0	+	122	168
chr1	204923931	204924104	GeneC|Exon_7	0	+	123	169
chr1	204923931	204924104	GeneC|Exon_7	0	+	124	165
chr1	204923931	204924104	GeneC|Exon_7	0	+	125	163
chr1	204923931	204924104	GeneC|Exon_7	0	+	126	162
chr1	204923931	204924104	GeneC|Exon_7	0	+	127	159
chr1	204923931	204924104	GeneC|Exon_7	0	+	128	157
chr1	204923931	204924104	GeneC|Exon_7	0	+	129	158
chr1	204923931	204924104	GeneC|Exon_7	0	+	130	156
chr1	204923931	204924104	GeneC|Exon_7	0	+	131	156
chr1	204923931	204924104	GeneC|Exon_7	0	+	132	156
chr1	204923931	204924104	GeneC|Exon_7	0	+	133	156
chr1	204923931	204924104	GeneC|Exon_7	0	+	134	156
chr1	204923931	204924104	GeneC|Exon_7	0	+	135	155
chr1	204923931	204924104	GeneC|Exon_7	0	+	136	155
chr1	204923931	204924104	GeneC|Exon_7	0	+	137	154
chr1	204923931	204924104	GeneC|Exon_7	0	+	138	154
chr1	204923931	204924104	GeneC|Exon_7	0	+	139	153
chr1	204923931	204924104	GeneC|Exon_7	0	+	140	153
chr1	204923931	204924104	GeneC|Exon_7	0	+	141	153
chr1	204923931	204924104	GeneC|Exon_7	0	+	142	151
chr1	204923931	204924104	GeneC|Exon_7	0	+	143	150
chr1	204923931	204924104	GeneC|Exon_7	0	+	144	149
chr1	204923931	204924104	GeneC|Exon_7	0	+	145	150
chr1	204923931	204924104	GeneC|Exon_7	0	+	146	150
chr1	204923931	204924104	GeneC|Exon_7	0	+	147	150
chr1	204923931	204924104	GeneC|Exon_7	0	+	148	150
chr1	204923931	204924104	GeneC|Exon_7	0	+	149	150
chr1	204923931	204924104	GeneC|Exon_7	0	+	150	149
chr1	204923931	204924104	GeneC|Exon_7	0	+	151	149
chr1	204923931	204924104	GeneC|Exon_7	0	+	152	147
chr1	204923931	204924104	GeneC|Exon_7	0	+	153	147
chr1	204923931	204924104	GeneC|Exon_7	0	+	154	146
chr1	204923931	204924104	GeneC|Exon_7	0	+	155	144
chr1	204923931	204924104	GeneC|Exon_7	0	+	156	144
chr1	204923931	204924104	GeneC|Exon_7	0	+	157	141
chr1	204923931	204924104	GeneC|Exon_7	0	+	158	144
chr1	204923931	204924104	GeneC|Exon_7	0	+	159	143
chr1	204923931	204924104	GeneC|Exon_7	0	+	160	142
chr1	204923931	204924104	GeneC|Exon_7	0	+	161	141
chr1	204923931	204924104	GeneC|Exon_7	0	+	162	140
chr1	204923931	204924104	GeneC|Exon_7	0	+	163	139
chr1	204923931	204924104	GeneC|Exon_7	0	+	164	139
chr1	204923931	204924104	GeneC|Exon_7	0	+	165	138
chr1	204923931	204924104	GeneC|Exon_7	0	+	166	134
chr1	204923931	204924104	GeneC|Exon_7	0	+	167	132
chr1	204923931	204924104	GeneC|Exon_7	0	+	168	133
chr1	204923931	204924104	GeneC|Exon_7	0	+	169	134
chr1	204923931	204924104	GeneC|Exon_7	0	+	170	135
chr1	204923931	204924104	GeneC|Exon_7	0	+	171	135
chr1	204923931	204924104	GeneC|Exon_7	0	+	172	132
chr1	204923931	204924104	GeneC|Exon_7	0	+	173	132
chr1	204926758	204926979	GeneC|Exon_8	0	+	1	138
chr1	204926758	204926979	GeneC|Exon_8	0	+	2	139
chr1	204926758	204926979	GeneC|Exon_8	0	+	3	139
chr1	204926758	204926979	GeneC|Exon_8	0	+	4	139
chr1	204926758	204926979	GeneC|Exon_8	0	+	5	140
chr1	204926758	204926979	GeneC|Exon_8	0	+	6	139
chr1	204926758	204926979	GeneC|Exon_8	0	+	7	139
chr1	204926758	204926979	GeneC|Exon_8	0	+	8	141
chr1	204926758	204926979	GeneC|Exon_8	0	+	9	140
chr1	204926758	204926979	GeneC|Exon_8	0	+	10	141
chr1	204926758	204926979	GeneC|Exon_8	0	+	11	141
chr1	204926758	204926979	GeneC|Exon_8	0	+	12	140
chr1	204926758	204926979	GeneC|Exon_8	0	+	13	140
chr1	204926758	204926979	GeneC|Exon_8	0	+	14	143
chr1	204926758	204926979	GeneC|Exon_8	0	+	15	143
chr1	204926758	204926979	GeneC|Exon_8	0	+	16	144
chr1	204926758	204926979	GeneC|Exon_8	0	+	17	144
chr1	204926758	204926979	GeneC|Exon_8	0	+	18	144
chr1	204926758	204926979	GeneC|Exon_8	0	+	19	143
chr1	204926758	204926979	GeneC|Exon_8	0	+	20	144
chr1	204926758	204926979	GeneC|Exon_8	0	+	21	147
chr1	204926758	204926979	GeneC|Exon_8	0	+	22	147
chr1	204926758	204926979	GeneC|Exon_8	0	+	23	148
chr1	204926758	204926979	GeneC|Exon_8	0	+	24	150
chr1	204926758	204926979	GeneC|Exon_8	0	+	25	153
chr1	204926758	204926979	GeneC|Exon_8	0	+	26	154
chr1	204926758	204926979	GeneC|Exon_8	0	+	27	155
chr1	204926758	204926979	GeneC|Exon_8	0	+	28	157
chr1	204926758	204926979	GeneC|Exon_8	0	+	29	161
chr1	204926758	204926979	GeneC|Exon_8	0	+	30	162
chr1	204926758	204926979	GeneC|Exon_8	0	+	31	162
chr1	204926758	204926979	GeneC|Exon_8	0	+	32	160
chr1	204926758	204926979	GeneC|Exon_8	0	+	33	157
chr1	204926758	204926979	GeneC|Exon_8	0	+	34	159
chr1	204926758	204926979	GeneC|Exon_8	0	+	35	161
chr1	204926758	204926979	GeneC|Exon_8	0	+	36	161
chr1	204926758	204926979	GeneC|Exon_8	0	+	37	162
chr1	204926758	204926979	GeneC|Exon_8	0	+	38	162
chr1	204926758	204926979	GeneC|Exon_8	0	+	39	162
chr1	204926758	204926979	GeneC|Exon_8	0	+	40	162
chr1	204926758	204926979	GeneC|Exon_8	0	+	41	161
chr1	204926758	204926979	GeneC|Exon_8	0	+	42	162
chr1	204926758	204926979	GeneC|Exon_8	0	+	43	163
chr1	204926758	204926979	GeneC|Exon_8	0	+	44	164
chr1	204926758	204926979	GeneC|Exon_8	0	+	45	165
chr1	204926758	204926979	GeneC|Exon_8	0	+	46	163
chr1	204926758	204926979	GeneC|Exon_8	0	+	47	162
chr1	204926758	204926979	GeneC|Exon_8	0	+	48	162
chr1	204926758	204926979	GeneC|Exon_8	0	+	49	159
chr1	204926758	204926979	GeneC|Exon_8	0	+	50	156
chr1	204926758	204926979	GeneC|Exon_8	0	+	51	155
chr1	204926758	204926979	GeneC|Exon_8	0	+	52	156
chr1	204926758	204926979	GeneC|Exon_8	0	+	53	156
chr1	204926758	204926979	GeneC|Exon_8	0	+	54	156
chr1	204926758	204926979	GeneC|Exon_8	0	+	55	158
chr1	204926758	204926979	GeneC|Exon_8	0	+	56	157
chr1	204926758	204926979	GeneC|Exon_8	0	+	57	158
chr1	204926758	204926979	GeneC|Exon_8	0	+	58	157
chr1	204926758	204926979	GeneC|Exon_8	0	+	59	158
chr1	204926758	204926979	GeneC|Exon_8	0	+	60	158
chr1	204926758	204926979	GeneC|Exon_8	0	+	61	160
chr1	204926758	204926979	GeneC|Exon_8	0	+	62	160
chr1	204926758	204926979	GeneC|Exon_8	0	+	63	160
chr1	204926758	204926979	GeneC|Exon_8	0	+	64	158
chr1	204926758	204926979	GeneC|Exon_8	0	+	65	158
chr1	204926758	204926979	GeneC|Exon_8	0	+	66	158
chr1	204926758	204926979	GeneC|Exon_8	0	+	67	157
chr1	204926758	204926979	GeneC|Exon_8	0	+	68	157
chr1	204926758	204926979	GeneC|Exon_8	0	+	69	157
chr1	204926758	204926979	GeneC|Exon_8	0	+	70	159
chr1	204926758	204926979	GeneC|Exon_8	0	+	71	161
chr1	204926758	204926979	GeneC|Exon_8	0	+	72	163
chr1	204926758	204926979	GeneC|Exon_8	0	+	73	162
chr1	204926758	204926979	GeneC|Exon_8	0	+	74	162
chr1	204926758	204926979	GeneC|Exon_8	0	+	75	164
chr1	204926758	204926979	GeneC|Exon_8	0	+	76	166
chr1	204926758	204926979	GeneC|Exon_8	0	+	77	166
chr1	204926758	204926979	GeneC|Exon_8	0	+	78	167
chr1	204926758	204926979	GeneC|Exon_8	0	+	79	166
chr1	204926758	204926979	GeneC|Exon_8	0	+	80	165
chr1	204926758	204926979	GeneC|Exon_8	0	+	81	166
chr1	204926758	204926979	GeneC|Exon_8	0	+	82	168
chr1	204926758	204926979	GeneC|Exon_8	0	+	83	168
chr1	204926758	204926979	GeneC|Exon_8	0	+	84	169
chr1	204926758	204926979	GeneC|Exon_8	0	+	85	168
chr1	204926758	204926979	GeneC|Exon_8	0	+	86	166
chr1	204926758	204926979	GeneC|Exon_8	0	+	87	165
chr1	204926758	204926979	GeneC|Exon_8	0	+	88	164
chr1	204926758	204926979	GeneC|Exon_8	0	+	89	163
chr1	204926758	204926979	GeneC|Exon_8	0	+	90	163
chr1	204926758	204926979	GeneC|Exon_8	0	+	91	165
chr1	204926758	204926979	GeneC|Exon_8	0	+	92	164
chr1	204926758	204926979	GeneC|Exon_8	0	+	93	163
chr1	204926758	204926979	GeneC|Exon_8	0	+	94	162
chr1	204926758	204926979	GeneC|Exon_8	0	+	95	161
chr1	204926758	204926979	GeneC|Exon_8	0	+	96	158
chr1	204926758	204926979	GeneC|Exon_8	0	+	97	157
chr1	204926758	204926979	GeneC|Exon_8	0	+	98	157
chr1	204926758	204926979	GeneC|Exon_8	0	+	99	157
chr1	204926758	204926979	GeneC|Exon_8	0	+	100	160
chr1	204926758	204926979	GeneC|Exon_8	0	+	101	161
chr1	204926758	204926979	GeneC|Exon_8	0	+	102	162
chr1	204926758	204926979	GeneC|Exon_8	0	+	103	162
chr1	204926758	204926979	GeneC|Exon_8	0	+	104	164
chr1	204926758	204926979	GeneC|Exon_8	0	+	105	162
chr1	204926758	204926979	GeneC|Exon_8	0	+	106	163
chr1	204926758	204926979	GeneC|Exon_8	0	+	107	160
chr1	204926758	204926979	GeneC|Exon_8	0	+	108	161
chr1	204926758	204926979	GeneC|Exon_8	0	+	109	158
chr1	204926758	204926979	GeneC|Exon_8	0	+	110	157
chr1	204926758	204926979	GeneC|Exon_8	0	+	111	156
chr1	204926758	204926979	GeneC|Exon_8	0	+	112	156
chr1	204926758	204926979	GeneC|Exon_8	0	+	113	158
chr1	204926758	204926979	GeneC|Exon_8	0	+	114	154
chr1	204926758	204926979	GeneC|Exon_8	0	+	115	154
chr1	204926758	204926979	GeneC|Exon_8	0	+	116	157
chr1	204926758	204926979	GeneC|Exon_8	0	+	117	157
chr1	204926758	204926979	GeneC|Exon_8	0	+	118	157
chr1	204926758	204926979	GeneC|Exon_8	0	+	119	156
chr1	204926758	204926979	GeneC|Exon_8	0	+	120	155
chr1	204926758	204926979	GeneC|Exon_8	0	+	121	155
chr1	204926758	204926979	GeneC|Exon_8	0	+	122	154
chr1	204926758	204926979	GeneC|Exon_8	0	+	123	154
chr1	204926758	204926979	GeneC|Exon_8	0	+	124	156
chr1	204926758	204926979	GeneC|Exon_8	0	+	125	157
chr1	204926758	204926979	GeneC|Exon_8	0	+	126	157
chr1	204926758	204926979	GeneC|Exon_8	0	+	127	157
chr1	204926758	204926979	GeneC|Exon_8	0	+	128	157
chr1	204926758	204926979	GeneC|Exon_8	0	+	129	160
chr1	204926758	204926979	GeneC|Exon_8	0	+	130	161
chr1	204926758	204926979	GeneC|Exon_8	0	+	131	164
chr1	204926758	204926979	GeneC|Exon_8	0	+	132	163
chr1	204926758	204926979	GeneC|Exon_8	0	+	133	160
chr1	204926758	204926979	GeneC|Exon_8	0	+	134	160
chr1	204926758	204926979	GeneC|Exon_8	0	+	135	161
chr1	204926758	204926979	GeneC|Exon_8	0	+	136	161
chr1	204926758	204926979	GeneC|Exon_8	0	+	137	162
chr1	204926758	204926979	GeneC|Exon_8	0	+	138	164
chr1	204926758	204926979	GeneC|Exon_8	0	+	139	163
chr1	204926758	204926979	GeneC|Exon_8	0	+	140	163
chr1	204926758	204926979	GeneC|Exon_8	0	+	141	163
chr1	204926758	204926979	GeneC|Exon_8	0	+	142	164
chr1	204926758	204926979	GeneC|Exon_8	0	+	143	163
chr1	204926758	204926979	GeneC|Exon_8	0	+	144	164
chr1	204926758	204926979	GeneC|Exon_8	0	+	145	163
chr1	204926758	204926979	GeneC|Exon_8	0	+	146	163
chr1	204926758	204926979	GeneC|Exon_8	0	+	147	164
chr1	204926758	204926979	GeneC|Exon_8	0	+	148	164
chr1	204926758	204926979	GeneC|Exon_8	0	+	149	164
chr1	204926758	204926979	GeneC|Exon_8	0	+	150	163
chr1	204926758	204926979	GeneC|Exon_8	0	+	151	162
chr1	204926758	204926979	GeneC|Exon_8	0	+	152	162
chr1	204926758	204926979	GeneC|Exon_8	0	+	153	162
chr1	204926758	204926979	GeneC|Exon_8	0	+	154	160
chr1	204926758	204926979	GeneC|Exon_8	0	+	155	160
chr1	204926758	204926979	GeneC|Exon_8	0	+	156	159
chr1	204926758	204926979	GeneC|Exon_8	0	+	157	158
chr1	204926758	204926979	GeneC|Exon_8	0	+	158	157
chr1	204926758	204926979	GeneC|Exon_8	0	+	159	157
chr1	204926758	204926979	GeneC|Exon_8	0	+	160	157
chr1	204926758	204926979	GeneC|Exon_8	0	+	161	156
chr1	204926758	204926979	GeneC|Exon_8	0	+	162	152
chr1	204926758	204926979	GeneC|Exon_8	0	+	163	152
chr1	204926758	204926979	GeneC|Exon_8	0	+	164	154
chr1	204926758	204926979	GeneC|Exon_8	0	+	165	153
chr1	204926758	204926979	GeneC|Exon_8	0	+	166	151
chr1	204926758	204926979	GeneC|Exon_8	0	+	167	149
chr1	204926758	204926979	GeneC|Exon_8	0	+	168	150
chr1	204926758	204926979	GeneC|Exon_8	0	+	169	150
chr1	204926758	204926979	GeneC|Exon_8	0	+	170	151
chr1	204926758	204926979	GeneC|Exon_8	0	+	171	150
chr1	204926758	204926979	GeneC|Exon_8	0	+	172	147
chr1	204926758	204926979	GeneC|Exon_8	0	+	173	148
chr1	204926758	204926979	GeneC|Exon_8	0	+	174	147
chr1	204926758	204926979	GeneC|Exon_8	0	+	175	146
chr1	204926758	204926979	GeneC|Exon_8	0	+	176	143
chr1	204926758	204926979	GeneC|Exon_8	0	+	177	143
chr1	204926758	204926979	GeneC|Exon_8	0	+	178	146
chr1	204926758	204926979	GeneC|Exon_8	0	+	179	145
chr1	204926758	204926979	GeneC|Exon_8	0	+	180	143
chr1	204926758	204926979	GeneC|Exon_8	0	+	181	143
chr1	204926758	204926979	GeneC|Exon_8	0	+	182	142
chr1	204926758	204926979	GeneC|Exon_8	0	+	183	142
chr1	204926758	204926979	GeneC|Exon_8	0	+	184	144
chr1	204926758	204926979	GeneC|Exon_8	0	+	185	141
chr1	204926758	204926979	GeneC|Exon_8	0	+	186	140
chr1	204926758	204926979	GeneC|Exon_8	0	+	187	139
chr1	204926758	204926979	GeneC|Exon_8	0	+	188	137
chr1	204926758	204926979	GeneC|Exon_8	0	+	189	135
chr1	204926758	204926979	GeneC|Exon_8	0	+	190	135
chr1	204926758	204926979	GeneC|Exon_8	0	+	191	135
chr1	204926758	204926979	GeneC|Exon_8	0	+	192	135
chr1	204926758	204926979	GeneC|Exon_8	0	+	193	135
chr1	204926758	204926979	GeneC|Exon_8	0	+	194	133
chr1	204926758	204926979	GeneC|Exon_8	0	+	195	135
chr1	204926758	204926979	GeneC|Exon_8	0	+	196	134
chr1	204926758	204926979	GeneC|Exon_8	0	+	197	134
chr1	204926758	204926979	GeneC|Exon_8	0	+	198	134
chr1	204926758	204926979	GeneC|Exon_8	0	+	199	139
chr1	204926758	204926979	GeneC|Exon_8	0	+	200	139
chr1	204926758	204926979	GeneC|Exon_8	0	+	201	139
chr1	204926758	204926979	GeneC|Exon_8	0	+	202	140
chr1	204926758	204926979	GeneC|Exon_8	0	+	203	138
chr1	204926758	204926979	GeneC|Exon_8	0	+	204	139
chr1	204926758	204926979	GeneC|Exon_8	0	+	205	139
chr1	204926758	204926979	GeneC|Exon_8	0	+	206	141
chr1	204926758	204926979	GeneC|Exon_8	0	+	207	143
chr1	204926758	204926979	GeneC|Exon_8	0	+	208	141
chr1	204926758	204926979	GeneC|Exon_8	0	+	209	143
chr1	204926758	204926979	GeneC|Exon_8	0	+	210	142
chr1	204926758	204926979	GeneC|Exon_8	0	+	211	144
chr1	204926758	204926979	GeneC|Exon_8	0	+	212	140
chr1	204926758	204926979	GeneC|Exon_8	0	+	213	140
chr1	204926758	204926979	GeneC|Exon_8	0	+	214	140
chr1	204926758	204926979	GeneC|Exon_8	0	+	215	141
chr1	204926758	204926979	GeneC|Exon_8	0	+	216	141
chr1	204926758	204926979	GeneC|Exon_8	0	+	217	143
chr1	204926758	204926979	GeneC|Exon_8	0	+	218	142
chr1	204926758	204926979	GeneC|Exon_8	0	+	219	140
chr1	204926758	204926979	GeneC|Exon_8	0	+	220	138
chr1	204926758	204926979	GeneC|Exon_8	0	+	221	133
chr1	204931210	204931311	GeneC|Exon_9	0	+	1	166
chr1	204931210	204931311	GeneC|Exon_9	0	+	2	167
chr1	204931210	204931311	GeneC|Exon_9	0	+	3	170
chr1	204931210	204931311	GeneC|Exon_9	0	+	4	172
chr1	204931210	204931311	GeneC|Exon_9	0	+	5	172
chr1	204931210	204931311	GeneC|Exon_9	0	+	6	172
chr1	204931210	204931311	GeneC|Exon_9	0	+	7	173
chr1	204931210	204931311	GeneC|Exon_9	0	+	8	174
chr1	204931210	204931311	GeneC|Exon_9	0	+	9	174
chr1	204931210	204931311	GeneC|Exon_9	0	+	10	173
chr1	204931210	204931311	GeneC|Exon_9	0	+	11	175
chr1	204931210	204931311	GeneC|Exon_9	0	+	12	175
chr1	204931210	204931311	GeneC|Exon_9	0	+	13	175
chr1	204931210	204931311	GeneC|Exon_9	0	+	14	176
chr1	204931210	204931311	GeneC|Exon_9	0	+	15	176
chr1	204931210	204931311	GeneC|Exon_9	0	+	16	177
chr1	204931210	204931311	GeneC|Exon_9	0	+	17	177
chr1	204931210	204931311	GeneC|Exon_9	0	+	18	175
chr1	204931210	204931311	GeneC|Exon_9	0	+	19	175
chr1	204931210	204931311	GeneC|Exon_9	0	+	20	173
chr1	204931210	204931311	GeneC|Exon_9	0	+	21	172
chr1	204931210	204931311	GeneC|Exon_9	0	+	22	172
chr1	204931210	204931311	GeneC|Exon_9	0	+	23	174
chr1	204931210	204931311	GeneC|Exon_9	0	+	24	175
chr1	204931210	204931311	GeneC|Exon_9	0	+	25	174
chr1	204931210	204931311	GeneC|Exon_9	0	+	26	172
chr1	204931210	204931311	GeneC|Exon_9	0	+	27	171
chr1	204931210	204931311	GeneC|Exon_9	0	+	28	166
chr1	204931210	204931311	GeneC|Exon_9	0	+	29	165
chr1	204931210	204931311	GeneC|Exon_9	0	+	30	165
chr1	204931210	204931311	GeneC|Exon_9	0	+	31	167
chr1	204931210	204931311	GeneC|Exon_9	0	+	32	168
chr1	204931210	204931311	GeneC|Exon_9	0	+	33	169
chr1	204931210	204931311	GeneC|Exon_9	0	+	34	165
chr1	204931210	204931311	GeneC|Exon_9	0	+	35	165
chr1	204931210	204931311	GeneC|Exon_9	0	+	36	164
chr1	204931210	204931311	GeneC|Exon_9	0	+	37	164
chr1	204931210	204931311	GeneC|Exon_9	0	+	38	164
chr1	204931210	204931311	GeneC|Exon_9	0	+	39	164
chr1	204931210	204931311	GeneC|Exon_9	0	+	40	164
chr1	204931210	204931311	GeneC|Exon_9	0	+	41	163
chr1	204931210	204931311	GeneC|Exon_9	0	+	42	161
chr1	204931210	204931311	GeneC|Exon_9	0	+	43	160
chr1	204931210	204931311	GeneC|Exon_9	0	+	44	161
chr1	204931210	204931311	GeneC|Exon_9	0	+	45	163
chr1	204931210	204931311	GeneC|Exon_9	0	+	46	159
chr1	204931210	204931311	GeneC|Exon_9	0	+	47	158
chr1	204931210	204931311	GeneC|Exon_9	0	+	48	157
chr1	204931210	204931311	GeneC|Exon_9	0	+	49	156
chr1	204931210	204931311	GeneC|Exon_9	0	+	50	157
chr1	204931210	204931311	GeneC|Exon_9	0	+	51	158
chr1	204931210	204931311	GeneC|Exon_9	0	+	52	158
chr1	204931210	204931311	GeneC|Exon_9	0	+	53	158
chr1	204931210	204931311	GeneC|Exon_9	0	+	54	158
chr1	204931210	204931311	GeneC|Exon_9	0	+	55	158
chr1	204931210	204931311	GeneC|Exon_9	0	+	56	155
chr1	204931210	204931311	GeneC|Exon_9	0	+	57	155
chr1	204931210	204931311	GeneC|Exon_9	0	+	58	155
chr1	204931210	204931311	GeneC|Exon_9	0	+	59	155
chr1	204931210	204931311	GeneC|Exon_9	0	+	60	156
chr1	204931210	204931311	GeneC|Exon_9	0	+	61	155
chr1	204931210	204931311	GeneC|Exon_9	0	+	62	154
chr1	204931210	204931311	GeneC|Exon_9	0	+	63	155
chr1	204931210	204931311	GeneC|Exon_9	0	+	64	153
chr1	204931210	204931311	GeneC|Exon_9	0	+	65	152
chr1	204931210	204931311	GeneC|Exon_9	0	+	66	152
chr1	204931210	204931311	GeneC|Exon_9	0	+	67	152
chr1	204931210	204931311	GeneC|Exon_9	0	+	68	152
chr1	204931210	204931311	GeneC|Exon_9	0	+	69	152
chr1	204931210	204931311	GeneC|Exon_9	0	+	70	151
chr1	204931210	204931311	GeneC|Exon_9	0	+	71	150
chr1	204931210	204931311	GeneC|Exon_9	0	+	72	148
chr1	204931210	204931311	GeneC|Exon_9	0	+	73	148
chr1	204931210	204931311	GeneC|Exon_9	0	+	74	144
chr1	204931210	204931311	GeneC|Exon_9	0	+	75	142
chr1	204931210	204931311	GeneC|Exon_9	0	+	76	142
chr1	204931210	204931311	GeneC|Exon_9	0	+	77	141
chr1	204931210	204931311	GeneC|Exon_9	0	+	78	140
chr1	204931210	204931311	GeneC|Exon_9	0	+	79	139
chr1	204931210	204931311	GeneC|Exon_9	0	+	80	139
chr1	204931210	204931311	GeneC|Exon_9	0	+	81	140
chr1	204931210	204931311	GeneC|Exon_9	0	+	82	138
chr1	204931210	204931311	GeneC|Exon_9	0	+	83	137
chr1	204931210	204931311	GeneC|Exon_9	0	+	84	136
chr1	204931210	204931311	GeneC|Exon_9	0	+	85	134
chr1	204931210	204931311	GeneC|Exon_9	0	+	86	133
chr1	204931210	204931311	GeneC|Exon_9	0	+	87	133
chr1	204931210	204931311	GeneC|Exon_9	0	+	88	131
chr1	204931210	204931311	GeneC|Exon_9	0	+	89	126
chr1	204931210	204931311	GeneC|Exon_9	0	+	90	126
chr1	204931210	204931311	GeneC|Exon_9	0	+	91	126
chr1	204931210	204931311	GeneC|Exon_9	0	+	92	124
chr1	204931210	204931311	GeneC|Exon_9	0	+	93	123
chr1	204931210	204931311	GeneC|Exon_9	0	+	94	122
chr1	204931210	204931311	GeneC|Exon_9	0	+	95	120
chr1	204931210	204931311	GeneC|Exon_9	0	+	96	119
chr1	204931210	204931311	GeneC|Exon_9	0	+	97	119
chr1	204931210	204931311	GeneC|Exon_9	0	+	98	117
chr1	204931210	204931311	GeneC|Exon_9	0	+	99	115
chr1	204931210	204931311	GeneC|Exon_9	0	+	100	114
chr1	204931210	204931311	GeneC|Exon_9	0	+	101	112
chr1	204937351	204937513	GeneC|Exon_10	0	+	1	105
chr1	204937351	204937513	GeneC|Exon_10	0	+	2	106
chr1	204937351	204937513	GeneC|Exon_10	0	+	3	106
chr1	204937351	204937513	GeneC|Exon_10	0	+	4	105
chr1	204937351	204937513	GeneC|Exon_10	0	+	5	106
chr1	204937351	204937513	GeneC|Exon_10	0	+	6	106
chr1	204937351	204937513	GeneC|Exon_10	0	+	7	107
chr1	204937351	204937513	GeneC|Exon_10	0	+	8	108
chr1	204937351	204937513	GeneC|Exon_10	0	+	9	109
chr1	204937351	204937513	GeneC|Exon_10	0	+	10	109
chr1	204937351	204937513	GeneC|Exon_10	0	+	11	109
chr1	204937351	204937513	GeneC|Exon_10	0	+	12	108
chr1	204937351	204937513	GeneC|Exon_10	0	+	13	108
chr1	204937351	204937513	GeneC|Exon_10	0	+	14	108
chr1	204937351	204937513	GeneC|Exon_10	0	+	15	109
chr1	204937351	204937513	GeneC|Exon_10	0	+	16	109
chr1	204937351	204937513	GeneC|Exon_10	0	+	17	108
chr1	204937351	204937513	GeneC|Exon_10	0	+	18	106
chr1	204937351	204937513	GeneC|Exon_10	0	+	19	107
chr1	204937351	204937513	GeneC|Exon_10	0	+	20	107
chr1	204937351	204937513	GeneC|Exon_10	0	+	21	106
chr1	204937351	204937513	GeneC|Exon_10	0	+	22	106
chr1	204937351	204937513	GeneC|Exon_10	0	+	23	110
chr1	204937351	204937513	GeneC|Exon_10	0	+	24	108
chr1	204937351	204937513	GeneC|Exon_10	0	+	25	108
chr1	204937351	204937513	GeneC|Exon_10	0	+	26	108
chr1	204937351	204937513	GeneC|Exon_10	0	+	27	111
chr1	204937351	204937513	GeneC|Exon_10	0	+	28	113
chr1	204937351	204937513	GeneC|Exon_10	0	+	29	113
chr1	204937351	204937513	GeneC|Exon_10	0	+	30	112
chr1	204937351	204937513	GeneC|Exon_10	0	+	31	112
chr1	204937351	204937513	GeneC|Exon_10	0	+	32	111
chr1	204937351	204937513	GeneC|Exon_10	0	+	33	109
chr1	204937351	204937513	GeneC|Exon_10	0	+	34	108
chr1	204937351	204937513	GeneC|Exon_10	0	+	35	108
chr1	204937351	204937513	GeneC|Exon_10	0	+	36	109
chr1	204937351	204937513	GeneC|Exon_10	0	+	37	109
chr1	204937351	204937513	GeneC|Exon_10	0	+	38	111
chr1	204937351	204937513	GeneC|Exon_10	0	+	39	114
chr1	204937351	204937513	GeneC|Exon_10	0	+	40	116
chr1	204937351	204937513	GeneC|Exon_10	0	+	41	115
chr1	204937351	204937513	GeneC|Exon_10	0	+	42	115
chr1	204937351	204937513	GeneC|Exon_10	0	+	43	117
chr1	204937351	204937513	GeneC|Exon_10	0	+	44	117
chr1	204937351	204937513	GeneC|Exon_10	0	+	45	118
chr1	204937351	204937513	GeneC|Exon_10	0	+	46	119
chr1	204937351	204937513	GeneC|Exon_10	0	+	47	119
chr1	204937351	204937513	GeneC|Exon_10	0	+	48	119
chr1	204937351	204937513	GeneC|Exon_10	0	+	49	117
chr1	204937351	204937513	GeneC|Exon_10	0	+	50	117
chr1	204937351	204937513	GeneC|Exon_10	0	+	51	117
chr1	204937351	204937513	GeneC|Exon_10	0	+	52	117
chr1	204937351	204937513	GeneC|Exon_10	0	+	53	117
chr1	204937351	204937513	GeneC|Exon_10	0	+	54	116
chr1	204937351	204937513	GeneC|Exon_10	0	+	55	117
chr1	204937351	204937513	GeneC|Exon_10	0	+	56	118
chr1	204937351	204937513	GeneC|Exon_10	0	+	57	118
chr1	204937351	204937513	GeneC|Exon_10	0	+	58	116
chr1	204937351	204937513	GeneC|Exon_10	0	+	59	116
chr1	204937351	204937513	GeneC|Exon_10	0	+	60	118
chr1	204937351	204937513	GeneC|Exon_10	0	+	61	121
chr1	204937351	204937513	GeneC|Exon_10	0	+	62	122
chr1	204937351	204937513	GeneC|Exon_10	0	+	63	122
chr1	204937351	204937513	GeneC|Exon_10	0	+	64	122
chr1	204937351	204937513	GeneC|Exon_10	0	+	65	122
chr1	204937351	204937513	GeneC|Exon_10	0	+	66	121
chr1	204937351	204937513	GeneC|Exon_10	0	+	67	123
chr1	204937351	204937513	GeneC|Exon_10	0	+	68	122
chr1	204937351	204937513	GeneC|Exon_10	0	+	69	124
chr1	204937351	204937513	GeneC|Exon_10	0	+	70	125
chr1	204937351	204937513	GeneC|Exon_10	0	+	71	123
chr1	204937351	204937513	GeneC|Exon_10	0	+	72	123
chr1	204937351	204937513	GeneC|Exon_10	0	+	73	123
chr1	204937351	204937513	GeneC|Exon_10	0	+	74	124
chr1	204937351	204937513	GeneC|Exon_10	0	+	75	125
chr1	204937351	204937513	GeneC|Exon_10	0	+	76	128
chr1	204937351	204937513	GeneC|Exon_10	0	+	77	130
chr1	204937351	204937513	GeneC|Exon_10	0	+	78	131
chr1	204937351	204937513	GeneC|Exon_10	0	+	79	131
chr1	204937351	204937513	GeneC|Exon_10	0	+	80	130
chr1	204937351	204937513	GeneC|Exon_10	0	+	81	132
chr1	204937351	204937513	GeneC|Exon_10	0	+	82	133
chr1	204937351	204937513	GeneC|Exon_10	0	+	83	131
chr1	204937351	204937513	GeneC|Exon_10	0	+	84	130
chr1	204937351	204937513	GeneC|Exon_10	0	+	85	131
chr1	204937351	204937513	GeneC|Exon_10	0	+	86	132
chr1	204937351	204937513	GeneC|Exon_10	0	+	87	131
chr1	204937351	204937513	GeneC|Exon_10	0	+	88	131
chr1	204937351	204937513	GeneC|Exon_10	0	+	89	132
chr1	204937351	204937513	GeneC|Exon_10	0	+	90	131
chr1	204937351	204937513	GeneC|Exon_10	0	+	91	132
chr1	204937351	204937513	GeneC|Exon_10	0	+	92	134
chr1	204937351	204937513	GeneC|Exon_10	0	+	93	134
chr1	204937351	204937513	GeneC|Exon_10	0	+	94	132
chr1	204937351	204937513	GeneC|Exon_10	0	+	95	133
chr1	204937351	204937513	GeneC|Exon_10	0	+	96	133
chr1	204937351	204937513	GeneC|Exon_10	0	+	97	134
chr1	204937351	204937513	GeneC|Exon_10	0	+	98	137
chr1	204937351	204937513	GeneC|Exon_10	0	+	99	137
chr1	204937351	204937513	GeneC|Exon_10	0	+	100	139
chr1	204937351	204937513	GeneC|Exon_10	0	+	101	139
chr1	204937351	204937513	GeneC|Exon_10	0	+	102	139
chr1	204937351	204937513	GeneC|Exon_10	0	+	103	138
chr1	204937351	204937513	GeneC|Exon_10	0	+	104	138
chr1	204937351	204937513	GeneC|Exon_10	0	+	105	139
chr1	204937351	204937513	GeneC|Exon_10	0	+	106	138
chr1	204937351	204937513	GeneC|Exon_10	0	+	107	137
chr1	204937351	204937513	GeneC|Exon_10	0	+	108	138
chr1	204937351	204937513	GeneC|Exon_10	0	+	109	136
chr1	204937351	204937513	GeneC|Exon_10	0	+	110	136
chr1	204937351	204937513	GeneC|Exon_10	0	+	111	137
chr1	204937351	204937513	GeneC|Exon_10	0	+	112	136
chr1	204937351	204937513	GeneC|Exon_10	0	+	113	135
chr1	204937351	204937513	GeneC|Exon_10	0	+	114	134
chr1	204937351	204937513	GeneC|Exon_10	0	+	115	134
chr1	204937351	204937513	GeneC|Exon_10	0	+	116	136
chr1	204937351	204937513	GeneC|Exon_10	0	+	117	136
chr1	204937351	204937513	GeneC|Exon_10	0	+	118	137
chr1	204937351	204937513	GeneC|Exon_10	0	+	119	136
chr1	204937351	204937513	GeneC|Exon_10	0	+	120	137
chr1	204937351	204937513	GeneC|Exon_10	0	+	121	136
chr1	204937351	204937513	GeneC|Exon_10	0	+	122	135
chr1	204937351	204937513	GeneC|Exon_10	0	+	123	136
chr1	204937351	204937513	GeneC|Exon_10	0	+	124	136
chr1	204937351	204937513	GeneC|Exon_10	0	+	125	135
chr1	204937351	204937513	GeneC|Exon_10	0	+	126	135
chr1	204937351	204937513	GeneC|Exon_10	0	+	127	132
chr1	204937351	204937513	GeneC|Exon_10	0	+	128	130
chr1	204937351	204937513	GeneC|Exon_10	0	+	129	127
chr1	204937351	204937513	GeneC|Exon_10	0	+	130	126
chr1	204937351	204937513	GeneC|Exon_10	0	+	131	130
chr1	204937351	204937513	GeneC|Exon_10	0	+	132	133
chr1	204937351	204937513	GeneC|Exon_10	0	+	133	130
chr1	204937351	204937513	GeneC|Exon_10	0	+	134	130
chr1	204937351	204937513	GeneC|Exon_10	0	+	135	130
chr1	204937351	204937513	GeneC|Exon_10	0	+	136	128
chr1	204937351	204937513	GeneC|Exon_10	0	+	137	128
chr1	204937351	204937513	GeneC|Exon_10	0	+	138	128
chr1	204937351	204937513	GeneC|Exon_10	0	+	139	128
chr1	204937351	204937513	GeneC|Exon_10	0	+	140	127
[truncated: 156,337 more rows]
