# Supplementary material for: A Robust Protocol to Increase NimbleGen SeqCap EZ Multiplexing Capacity to 96 Samples
Source: PLoS One. 2015 Apr 14;10(4):e0123872. doi: 10.1371/journal.pone.0123872 (PMC4397063; doi:10.1371/journal.pone.0123872)
Supplement: S1 Dataset — (GZ) [file pone.0123872.s005.gz › Raw_Data/sampleR/sampleR.BaseCoverage.txt]

chr1	67861445	67861595	GeneS|SNP_2	0	+	1	121
chr1	67861445	67861595	GeneS|SNP_2	0	+	2	121
chr1	67861445	67861595	GeneS|SNP_2	0	+	3	122
chr1	67861445	67861595	GeneS|SNP_2	0	+	4	121
chr1	67861445	67861595	GeneS|SNP_2	0	+	5	122
chr1	67861445	67861595	GeneS|SNP_2	0	+	6	124
chr1	67861445	67861595	GeneS|SNP_2	0	+	7	125
chr1	67861445	67861595	GeneS|SNP_2	0	+	8	125
chr1	67861445	67861595	GeneS|SNP_2	0	+	9	125
chr1	67861445	67861595	GeneS|SNP_2	0	+	10	125
chr1	67861445	67861595	GeneS|SNP_2	0	+	11	125
chr1	67861445	67861595	GeneS|SNP_2	0	+	12	126
chr1	67861445	67861595	GeneS|SNP_2	0	+	13	127
chr1	67861445	67861595	GeneS|SNP_2	0	+	14	127
chr1	67861445	67861595	GeneS|SNP_2	0	+	15	127
chr1	67861445	67861595	GeneS|SNP_2	0	+	16	125
chr1	67861445	67861595	GeneS|SNP_2	0	+	17	126
chr1	67861445	67861595	GeneS|SNP_2	0	+	18	125
chr1	67861445	67861595	GeneS|SNP_2	0	+	19	127
chr1	67861445	67861595	GeneS|SNP_2	0	+	20	127
chr1	67861445	67861595	GeneS|SNP_2	0	+	21	124
chr1	67861445	67861595	GeneS|SNP_2	0	+	22	124
chr1	67861445	67861595	GeneS|SNP_2	0	+	23	125
chr1	67861445	67861595	GeneS|SNP_2	0	+	24	125
chr1	67861445	67861595	GeneS|SNP_2	0	+	25	128
chr1	67861445	67861595	GeneS|SNP_2	0	+	26	133
chr1	67861445	67861595	GeneS|SNP_2	0	+	27	134
chr1	67861445	67861595	GeneS|SNP_2	0	+	28	134
chr1	67861445	67861595	GeneS|SNP_2	0	+	29	135
chr1	67861445	67861595	GeneS|SNP_2	0	+	30	134
chr1	67861445	67861595	GeneS|SNP_2	0	+	31	133
chr1	67861445	67861595	GeneS|SNP_2	0	+	32	133
chr1	67861445	67861595	GeneS|SNP_2	0	+	33	134
chr1	67861445	67861595	GeneS|SNP_2	0	+	34	134
chr1	67861445	67861595	GeneS|SNP_2	0	+	35	137
chr1	67861445	67861595	GeneS|SNP_2	0	+	36	141
chr1	67861445	67861595	GeneS|SNP_2	0	+	37	142
chr1	67861445	67861595	GeneS|SNP_2	0	+	38	142
chr1	67861445	67861595	GeneS|SNP_2	0	+	39	142
chr1	67861445	67861595	GeneS|SNP_2	0	+	40	144
chr1	67861445	67861595	GeneS|SNP_2	0	+	41	145
chr1	67861445	67861595	GeneS|SNP_2	0	+	42	144
chr1	67861445	67861595	GeneS|SNP_2	0	+	43	145
chr1	67861445	67861595	GeneS|SNP_2	0	+	44	143
chr1	67861445	67861595	GeneS|SNP_2	0	+	45	142
chr1	67861445	67861595	GeneS|SNP_2	0	+	46	142
chr1	67861445	67861595	GeneS|SNP_2	0	+	47	144
chr1	67861445	67861595	GeneS|SNP_2	0	+	48	141
chr1	67861445	67861595	GeneS|SNP_2	0	+	49	142
chr1	67861445	67861595	GeneS|SNP_2	0	+	50	144
chr1	67861445	67861595	GeneS|SNP_2	0	+	51	144
chr1	67861445	67861595	GeneS|SNP_2	0	+	52	141
chr1	67861445	67861595	GeneS|SNP_2	0	+	53	138
chr1	67861445	67861595	GeneS|SNP_2	0	+	54	141
chr1	67861445	67861595	GeneS|SNP_2	0	+	55	143
chr1	67861445	67861595	GeneS|SNP_2	0	+	56	144
chr1	67861445	67861595	GeneS|SNP_2	0	+	57	145
chr1	67861445	67861595	GeneS|SNP_2	0	+	58	145
chr1	67861445	67861595	GeneS|SNP_2	0	+	59	145
chr1	67861445	67861595	GeneS|SNP_2	0	+	60	147
chr1	67861445	67861595	GeneS|SNP_2	0	+	61	149
chr1	67861445	67861595	GeneS|SNP_2	0	+	62	150
chr1	67861445	67861595	GeneS|SNP_2	0	+	63	149
chr1	67861445	67861595	GeneS|SNP_2	0	+	64	150
chr1	67861445	67861595	GeneS|SNP_2	0	+	65	150
chr1	67861445	67861595	GeneS|SNP_2	0	+	66	150
chr1	67861445	67861595	GeneS|SNP_2	0	+	67	152
chr1	67861445	67861595	GeneS|SNP_2	0	+	68	153
chr1	67861445	67861595	GeneS|SNP_2	0	+	69	150
chr1	67861445	67861595	GeneS|SNP_2	0	+	70	150
chr1	67861445	67861595	GeneS|SNP_2	0	+	71	150
chr1	67861445	67861595	GeneS|SNP_2	0	+	72	150
chr1	67861445	67861595	GeneS|SNP_2	0	+	73	151
chr1	67861445	67861595	GeneS|SNP_2	0	+	74	151
chr1	67861445	67861595	GeneS|SNP_2	0	+	75	153
chr1	67861445	67861595	GeneS|SNP_2	0	+	76	153
chr1	67861445	67861595	GeneS|SNP_2	0	+	77	154
chr1	67861445	67861595	GeneS|SNP_2	0	+	78	154
chr1	67861445	67861595	GeneS|SNP_2	0	+	79	152
chr1	67861445	67861595	GeneS|SNP_2	0	+	80	154
chr1	67861445	67861595	GeneS|SNP_2	0	+	81	153
chr1	67861445	67861595	GeneS|SNP_2	0	+	82	154
chr1	67861445	67861595	GeneS|SNP_2	0	+	83	153
chr1	67861445	67861595	GeneS|SNP_2	0	+	84	153
chr1	67861445	67861595	GeneS|SNP_2	0	+	85	153
chr1	67861445	67861595	GeneS|SNP_2	0	+	86	152
chr1	67861445	67861595	GeneS|SNP_2	0	+	87	152
chr1	67861445	67861595	GeneS|SNP_2	0	+	88	151
chr1	67861445	67861595	GeneS|SNP_2	0	+	89	150
chr1	67861445	67861595	GeneS|SNP_2	0	+	90	150
chr1	67861445	67861595	GeneS|SNP_2	0	+	91	150
chr1	67861445	67861595	GeneS|SNP_2	0	+	92	150
chr1	67861445	67861595	GeneS|SNP_2	0	+	93	149
chr1	67861445	67861595	GeneS|SNP_2	0	+	94	149
chr1	67861445	67861595	GeneS|SNP_2	0	+	95	149
chr1	67861445	67861595	GeneS|SNP_2	0	+	96	148
chr1	67861445	67861595	GeneS|SNP_2	0	+	97	148
chr1	67861445	67861595	GeneS|SNP_2	0	+	98	148
chr1	67861445	67861595	GeneS|SNP_2	0	+	99	146
chr1	67861445	67861595	GeneS|SNP_2	0	+	100	146
chr1	67861445	67861595	GeneS|SNP_2	0	+	101	147
chr1	67861445	67861595	GeneS|SNP_2	0	+	102	147
chr1	67861445	67861595	GeneS|SNP_2	0	+	103	148
chr1	67861445	67861595	GeneS|SNP_2	0	+	104	148
chr1	67861445	67861595	GeneS|SNP_2	0	+	105	150
chr1	67861445	67861595	GeneS|SNP_2	0	+	106	151
chr1	67861445	67861595	GeneS|SNP_2	0	+	107	151
chr1	67861445	67861595	GeneS|SNP_2	0	+	108	150
chr1	67861445	67861595	GeneS|SNP_2	0	+	109	146
chr1	67861445	67861595	GeneS|SNP_2	0	+	110	147
chr1	67861445	67861595	GeneS|SNP_2	0	+	111	146
chr1	67861445	67861595	GeneS|SNP_2	0	+	112	148
chr1	67861445	67861595	GeneS|SNP_2	0	+	113	149
chr1	67861445	67861595	GeneS|SNP_2	0	+	114	149
chr1	67861445	67861595	GeneS|SNP_2	0	+	115	149
chr1	67861445	67861595	GeneS|SNP_2	0	+	116	148
chr1	67861445	67861595	GeneS|SNP_2	0	+	117	149
chr1	67861445	67861595	GeneS|SNP_2	0	+	118	150
chr1	67861445	67861595	GeneS|SNP_2	0	+	119	150
chr1	67861445	67861595	GeneS|SNP_2	0	+	120	145
chr1	67861445	67861595	GeneS|SNP_2	0	+	121	147
chr1	67861445	67861595	GeneS|SNP_2	0	+	122	145
chr1	67861445	67861595	GeneS|SNP_2	0	+	123	145
chr1	67861445	67861595	GeneS|SNP_2	0	+	124	147
chr1	67861445	67861595	GeneS|SNP_2	0	+	125	146
chr1	67861445	67861595	GeneS|SNP_2	0	+	126	145
chr1	67861445	67861595	GeneS|SNP_2	0	+	127	145
chr1	67861445	67861595	GeneS|SNP_2	0	+	128	142
chr1	67861445	67861595	GeneS|SNP_2	0	+	129	141
chr1	67861445	67861595	GeneS|SNP_2	0	+	130	141
chr1	67861445	67861595	GeneS|SNP_2	0	+	131	140
chr1	67861445	67861595	GeneS|SNP_2	0	+	132	141
chr1	67861445	67861595	GeneS|SNP_2	0	+	133	142
chr1	67861445	67861595	GeneS|SNP_2	0	+	134	141
chr1	67861445	67861595	GeneS|SNP_2	0	+	135	142
chr1	67861445	67861595	GeneS|SNP_2	0	+	136	144
chr1	67861445	67861595	GeneS|SNP_2	0	+	137	146
chr1	67861445	67861595	GeneS|SNP_2	0	+	138	147
chr1	67861445	67861595	GeneS|SNP_2	0	+	139	147
chr1	67861445	67861595	GeneS|SNP_2	0	+	140	146
chr1	67861445	67861595	GeneS|SNP_2	0	+	141	145
chr1	67861445	67861595	GeneS|SNP_2	0	+	142	145
chr1	67861445	67861595	GeneS|SNP_2	0	+	143	142
chr1	67861445	67861595	GeneS|SNP_2	0	+	144	142
chr1	67861445	67861595	GeneS|SNP_2	0	+	145	139
chr1	67861445	67861595	GeneS|SNP_2	0	+	146	143
chr1	67861445	67861595	GeneS|SNP_2	0	+	147	142
chr1	67861445	67861595	GeneS|SNP_2	0	+	148	143
chr1	67861445	67861595	GeneS|SNP_2	0	+	149	142
chr1	67861445	67861595	GeneS|SNP_2	0	+	150	140
chr1	179520431	179520581	GeneS|SNP_1	0	+	1	144
chr1	179520431	179520581	GeneS|SNP_1	0	+	2	141
chr1	179520431	179520581	GeneS|SNP_1	0	+	3	143
chr1	179520431	179520581	GeneS|SNP_1	0	+	4	145
chr1	179520431	179520581	GeneS|SNP_1	0	+	5	144
chr1	179520431	179520581	GeneS|SNP_1	0	+	6	145
chr1	179520431	179520581	GeneS|SNP_1	0	+	7	146
chr1	179520431	179520581	GeneS|SNP_1	0	+	8	148
chr1	179520431	179520581	GeneS|SNP_1	0	+	9	149
chr1	179520431	179520581	GeneS|SNP_1	0	+	10	150
chr1	179520431	179520581	GeneS|SNP_1	0	+	11	151
chr1	179520431	179520581	GeneS|SNP_1	0	+	12	151
chr1	179520431	179520581	GeneS|SNP_1	0	+	13	151
chr1	179520431	179520581	GeneS|SNP_1	0	+	14	153
chr1	179520431	179520581	GeneS|SNP_1	0	+	15	153
chr1	179520431	179520581	GeneS|SNP_1	0	+	16	152
chr1	179520431	179520581	GeneS|SNP_1	0	+	17	150
chr1	179520431	179520581	GeneS|SNP_1	0	+	18	152
chr1	179520431	179520581	GeneS|SNP_1	0	+	19	151
chr1	179520431	179520581	GeneS|SNP_1	0	+	20	151
chr1	179520431	179520581	GeneS|SNP_1	0	+	21	150
chr1	179520431	179520581	GeneS|SNP_1	0	+	22	152
chr1	179520431	179520581	GeneS|SNP_1	0	+	23	152
chr1	179520431	179520581	GeneS|SNP_1	0	+	24	153
chr1	179520431	179520581	GeneS|SNP_1	0	+	25	150
chr1	179520431	179520581	GeneS|SNP_1	0	+	26	148
chr1	179520431	179520581	GeneS|SNP_1	0	+	27	150
chr1	179520431	179520581	GeneS|SNP_1	0	+	28	154
chr1	179520431	179520581	GeneS|SNP_1	0	+	29	152
chr1	179520431	179520581	GeneS|SNP_1	0	+	30	151
chr1	179520431	179520581	GeneS|SNP_1	0	+	31	151
chr1	179520431	179520581	GeneS|SNP_1	0	+	32	151
chr1	179520431	179520581	GeneS|SNP_1	0	+	33	149
chr1	179520431	179520581	GeneS|SNP_1	0	+	34	148
chr1	179520431	179520581	GeneS|SNP_1	0	+	35	147
chr1	179520431	179520581	GeneS|SNP_1	0	+	36	147
chr1	179520431	179520581	GeneS|SNP_1	0	+	37	147
chr1	179520431	179520581	GeneS|SNP_1	0	+	38	146
chr1	179520431	179520581	GeneS|SNP_1	0	+	39	146
chr1	179520431	179520581	GeneS|SNP_1	0	+	40	146
chr1	179520431	179520581	GeneS|SNP_1	0	+	41	148
chr1	179520431	179520581	GeneS|SNP_1	0	+	42	148
chr1	179520431	179520581	GeneS|SNP_1	0	+	43	148
chr1	179520431	179520581	GeneS|SNP_1	0	+	44	149
chr1	179520431	179520581	GeneS|SNP_1	0	+	45	151
chr1	179520431	179520581	GeneS|SNP_1	0	+	46	152
chr1	179520431	179520581	GeneS|SNP_1	0	+	47	151
chr1	179520431	179520581	GeneS|SNP_1	0	+	48	149
chr1	179520431	179520581	GeneS|SNP_1	0	+	49	149
chr1	179520431	179520581	GeneS|SNP_1	0	+	50	150
chr1	179520431	179520581	GeneS|SNP_1	0	+	51	152
chr1	179520431	179520581	GeneS|SNP_1	0	+	52	153
chr1	179520431	179520581	GeneS|SNP_1	0	+	53	153
chr1	179520431	179520581	GeneS|SNP_1	0	+	54	154
chr1	179520431	179520581	GeneS|SNP_1	0	+	55	152
chr1	179520431	179520581	GeneS|SNP_1	0	+	56	153
chr1	179520431	179520581	GeneS|SNP_1	0	+	57	152
chr1	179520431	179520581	GeneS|SNP_1	0	+	58	153
chr1	179520431	179520581	GeneS|SNP_1	0	+	59	154
chr1	179520431	179520581	GeneS|SNP_1	0	+	60	157
chr1	179520431	179520581	GeneS|SNP_1	0	+	61	158
chr1	179520431	179520581	GeneS|SNP_1	0	+	62	157
chr1	179520431	179520581	GeneS|SNP_1	0	+	63	157
chr1	179520431	179520581	GeneS|SNP_1	0	+	64	156
chr1	179520431	179520581	GeneS|SNP_1	0	+	65	154
chr1	179520431	179520581	GeneS|SNP_1	0	+	66	155
chr1	179520431	179520581	GeneS|SNP_1	0	+	67	155
chr1	179520431	179520581	GeneS|SNP_1	0	+	68	155
chr1	179520431	179520581	GeneS|SNP_1	0	+	69	154
chr1	179520431	179520581	GeneS|SNP_1	0	+	70	153
chr1	179520431	179520581	GeneS|SNP_1	0	+	71	153
chr1	179520431	179520581	GeneS|SNP_1	0	+	72	155
chr1	179520431	179520581	GeneS|SNP_1	0	+	73	155
chr1	179520431	179520581	GeneS|SNP_1	0	+	74	154
chr1	179520431	179520581	GeneS|SNP_1	0	+	75	153
chr1	179520431	179520581	GeneS|SNP_1	0	+	76	152
chr1	179520431	179520581	GeneS|SNP_1	0	+	77	153
chr1	179520431	179520581	GeneS|SNP_1	0	+	78	153
chr1	179520431	179520581	GeneS|SNP_1	0	+	79	153
chr1	179520431	179520581	GeneS|SNP_1	0	+	80	152
chr1	179520431	179520581	GeneS|SNP_1	0	+	81	154
chr1	179520431	179520581	GeneS|SNP_1	0	+	82	154
chr1	179520431	179520581	GeneS|SNP_1	0	+	83	152
chr1	179520431	179520581	GeneS|SNP_1	0	+	84	151
chr1	179520431	179520581	GeneS|SNP_1	0	+	85	151
chr1	179520431	179520581	GeneS|SNP_1	0	+	86	150
chr1	179520431	179520581	GeneS|SNP_1	0	+	87	148
chr1	179520431	179520581	GeneS|SNP_1	0	+	88	150
chr1	179520431	179520581	GeneS|SNP_1	0	+	89	151
chr1	179520431	179520581	GeneS|SNP_1	0	+	90	151
chr1	179520431	179520581	GeneS|SNP_1	0	+	91	152
chr1	179520431	179520581	GeneS|SNP_1	0	+	92	150
chr1	179520431	179520581	GeneS|SNP_1	0	+	93	151
chr1	179520431	179520581	GeneS|SNP_1	0	+	94	150
chr1	179520431	179520581	GeneS|SNP_1	0	+	95	149
chr1	179520431	179520581	GeneS|SNP_1	0	+	96	151
chr1	179520431	179520581	GeneS|SNP_1	0	+	97	150
chr1	179520431	179520581	GeneS|SNP_1	0	+	98	149
chr1	179520431	179520581	GeneS|SNP_1	0	+	99	149
chr1	179520431	179520581	GeneS|SNP_1	0	+	100	146
chr1	179520431	179520581	GeneS|SNP_1	0	+	101	146
chr1	179520431	179520581	GeneS|SNP_1	0	+	102	147
chr1	179520431	179520581	GeneS|SNP_1	0	+	103	148
chr1	179520431	179520581	GeneS|SNP_1	0	+	104	147
chr1	179520431	179520581	GeneS|SNP_1	0	+	105	147
chr1	179520431	179520581	GeneS|SNP_1	0	+	106	147
chr1	179520431	179520581	GeneS|SNP_1	0	+	107	146
chr1	179520431	179520581	GeneS|SNP_1	0	+	108	145
chr1	179520431	179520581	GeneS|SNP_1	0	+	109	145
chr1	179520431	179520581	GeneS|SNP_1	0	+	110	144
chr1	179520431	179520581	GeneS|SNP_1	0	+	111	147
chr1	179520431	179520581	GeneS|SNP_1	0	+	112	146
chr1	179520431	179520581	GeneS|SNP_1	0	+	113	145
chr1	179520431	179520581	GeneS|SNP_1	0	+	114	144
chr1	179520431	179520581	GeneS|SNP_1	0	+	115	144
chr1	179520431	179520581	GeneS|SNP_1	0	+	116	144
chr1	179520431	179520581	GeneS|SNP_1	0	+	117	146
chr1	179520431	179520581	GeneS|SNP_1	0	+	118	145
chr1	179520431	179520581	GeneS|SNP_1	0	+	119	149
chr1	179520431	179520581	GeneS|SNP_1	0	+	120	152
chr1	179520431	179520581	GeneS|SNP_1	0	+	121	152
chr1	179520431	179520581	GeneS|SNP_1	0	+	122	152
chr1	179520431	179520581	GeneS|SNP_1	0	+	123	153
chr1	179520431	179520581	GeneS|SNP_1	0	+	124	153
chr1	179520431	179520581	GeneS|SNP_1	0	+	125	153
chr1	179520431	179520581	GeneS|SNP_1	0	+	126	152
chr1	179520431	179520581	GeneS|SNP_1	0	+	127	150
chr1	179520431	179520581	GeneS|SNP_1	0	+	128	150
chr1	179520431	179520581	GeneS|SNP_1	0	+	129	152
chr1	179520431	179520581	GeneS|SNP_1	0	+	130	151
chr1	179520431	179520581	GeneS|SNP_1	0	+	131	153
chr1	179520431	179520581	GeneS|SNP_1	0	+	132	153
chr1	179520431	179520581	GeneS|SNP_1	0	+	133	152
chr1	179520431	179520581	GeneS|SNP_1	0	+	134	153
chr1	179520431	179520581	GeneS|SNP_1	0	+	135	153
chr1	179520431	179520581	GeneS|SNP_1	0	+	136	153
chr1	179520431	179520581	GeneS|SNP_1	0	+	137	152
chr1	179520431	179520581	GeneS|SNP_1	0	+	138	150
chr1	179520431	179520581	GeneS|SNP_1	0	+	139	147
chr1	179520431	179520581	GeneS|SNP_1	0	+	140	148
chr1	179520431	179520581	GeneS|SNP_1	0	+	141	144
chr1	179520431	179520581	GeneS|SNP_1	0	+	142	144
chr1	179520431	179520581	GeneS|SNP_1	0	+	143	147
chr1	179520431	179520581	GeneS|SNP_1	0	+	144	146
chr1	179520431	179520581	GeneS|SNP_1	0	+	145	145
chr1	179520431	179520581	GeneS|SNP_1	0	+	146	145
chr1	179520431	179520581	GeneS|SNP_1	0	+	147	146
chr1	179520431	179520581	GeneS|SNP_1	0	+	148	146
chr1	179520431	179520581	GeneS|SNP_1	0	+	149	149
chr1	179520431	179520581	GeneS|SNP_1	0	+	150	148
chr1	204797731	204797935	GeneC|Exon_1	0	+	1	12
chr1	204797731	204797935	GeneC|Exon_1	0	+	2	13
chr1	204797731	204797935	GeneC|Exon_1	0	+	3	13
chr1	204797731	204797935	GeneC|Exon_1	0	+	4	13
chr1	204797731	204797935	GeneC|Exon_1	0	+	5	13
chr1	204797731	204797935	GeneC|Exon_1	0	+	6	13
chr1	204797731	204797935	GeneC|Exon_1	0	+	7	13
chr1	204797731	204797935	GeneC|Exon_1	0	+	8	13
chr1	204797731	204797935	GeneC|Exon_1	0	+	9	13
chr1	204797731	204797935	GeneC|Exon_1	0	+	10	13
chr1	204797731	204797935	GeneC|Exon_1	0	+	11	13
chr1	204797731	204797935	GeneC|Exon_1	0	+	12	14
chr1	204797731	204797935	GeneC|Exon_1	0	+	13	14
chr1	204797731	204797935	GeneC|Exon_1	0	+	14	13
chr1	204797731	204797935	GeneC|Exon_1	0	+	15	13
chr1	204797731	204797935	GeneC|Exon_1	0	+	16	13
chr1	204797731	204797935	GeneC|Exon_1	0	+	17	13
chr1	204797731	204797935	GeneC|Exon_1	0	+	18	13
chr1	204797731	204797935	GeneC|Exon_1	0	+	19	13
chr1	204797731	204797935	GeneC|Exon_1	0	+	20	13
chr1	204797731	204797935	GeneC|Exon_1	0	+	21	13
chr1	204797731	204797935	GeneC|Exon_1	0	+	22	13
chr1	204797731	204797935	GeneC|Exon_1	0	+	23	13
chr1	204797731	204797935	GeneC|Exon_1	0	+	24	13
chr1	204797731	204797935	GeneC|Exon_1	0	+	25	13
chr1	204797731	204797935	GeneC|Exon_1	0	+	26	13
chr1	204797731	204797935	GeneC|Exon_1	0	+	27	13
chr1	204797731	204797935	GeneC|Exon_1	0	+	28	13
chr1	204797731	204797935	GeneC|Exon_1	0	+	29	13
chr1	204797731	204797935	GeneC|Exon_1	0	+	30	14
chr1	204797731	204797935	GeneC|Exon_1	0	+	31	15
chr1	204797731	204797935	GeneC|Exon_1	0	+	32	16
chr1	204797731	204797935	GeneC|Exon_1	0	+	33	17
chr1	204797731	204797935	GeneC|Exon_1	0	+	34	18
chr1	204797731	204797935	GeneC|Exon_1	0	+	35	19
chr1	204797731	204797935	GeneC|Exon_1	0	+	36	19
chr1	204797731	204797935	GeneC|Exon_1	0	+	37	19
chr1	204797731	204797935	GeneC|Exon_1	0	+	38	19
chr1	204797731	204797935	GeneC|Exon_1	0	+	39	20
chr1	204797731	204797935	GeneC|Exon_1	0	+	40	20
chr1	204797731	204797935	GeneC|Exon_1	0	+	41	20
chr1	204797731	204797935	GeneC|Exon_1	0	+	42	20
chr1	204797731	204797935	GeneC|Exon_1	0	+	43	21
chr1	204797731	204797935	GeneC|Exon_1	0	+	44	21
chr1	204797731	204797935	GeneC|Exon_1	0	+	45	21
chr1	204797731	204797935	GeneC|Exon_1	0	+	46	21
chr1	204797731	204797935	GeneC|Exon_1	0	+	47	21
chr1	204797731	204797935	GeneC|Exon_1	0	+	48	22
chr1	204797731	204797935	GeneC|Exon_1	0	+	49	22
chr1	204797731	204797935	GeneC|Exon_1	0	+	50	23
chr1	204797731	204797935	GeneC|Exon_1	0	+	51	23
chr1	204797731	204797935	GeneC|Exon_1	0	+	52	23
chr1	204797731	204797935	GeneC|Exon_1	0	+	53	23
chr1	204797731	204797935	GeneC|Exon_1	0	+	54	25
chr1	204797731	204797935	GeneC|Exon_1	0	+	55	25
chr1	204797731	204797935	GeneC|Exon_1	0	+	56	26
chr1	204797731	204797935	GeneC|Exon_1	0	+	57	28
chr1	204797731	204797935	GeneC|Exon_1	0	+	58	28
chr1	204797731	204797935	GeneC|Exon_1	0	+	59	29
chr1	204797731	204797935	GeneC|Exon_1	0	+	60	29
chr1	204797731	204797935	GeneC|Exon_1	0	+	61	29
chr1	204797731	204797935	GeneC|Exon_1	0	+	62	29
chr1	204797731	204797935	GeneC|Exon_1	0	+	63	29
chr1	204797731	204797935	GeneC|Exon_1	0	+	64	29
chr1	204797731	204797935	GeneC|Exon_1	0	+	65	29
chr1	204797731	204797935	GeneC|Exon_1	0	+	66	29
chr1	204797731	204797935	GeneC|Exon_1	0	+	67	30
chr1	204797731	204797935	GeneC|Exon_1	0	+	68	31
chr1	204797731	204797935	GeneC|Exon_1	0	+	69	31
chr1	204797731	204797935	GeneC|Exon_1	0	+	70	33
chr1	204797731	204797935	GeneC|Exon_1	0	+	71	33
chr1	204797731	204797935	GeneC|Exon_1	0	+	72	33
chr1	204797731	204797935	GeneC|Exon_1	0	+	73	35
chr1	204797731	204797935	GeneC|Exon_1	0	+	74	35
chr1	204797731	204797935	GeneC|Exon_1	0	+	75	36
chr1	204797731	204797935	GeneC|Exon_1	0	+	76	36
chr1	204797731	204797935	GeneC|Exon_1	0	+	77	36
chr1	204797731	204797935	GeneC|Exon_1	0	+	78	37
chr1	204797731	204797935	GeneC|Exon_1	0	+	79	39
chr1	204797731	204797935	GeneC|Exon_1	0	+	80	40
chr1	204797731	204797935	GeneC|Exon_1	0	+	81	41
chr1	204797731	204797935	GeneC|Exon_1	0	+	82	40
chr1	204797731	204797935	GeneC|Exon_1	0	+	83	40
chr1	204797731	204797935	GeneC|Exon_1	0	+	84	40
chr1	204797731	204797935	GeneC|Exon_1	0	+	85	41
chr1	204797731	204797935	GeneC|Exon_1	0	+	86	41
chr1	204797731	204797935	GeneC|Exon_1	0	+	87	41
chr1	204797731	204797935	GeneC|Exon_1	0	+	88	41
chr1	204797731	204797935	GeneC|Exon_1	0	+	89	41
chr1	204797731	204797935	GeneC|Exon_1	0	+	90	41
chr1	204797731	204797935	GeneC|Exon_1	0	+	91	41
chr1	204797731	204797935	GeneC|Exon_1	0	+	92	41
chr1	204797731	204797935	GeneC|Exon_1	0	+	93	41
chr1	204797731	204797935	GeneC|Exon_1	0	+	94	41
chr1	204797731	204797935	GeneC|Exon_1	0	+	95	41
chr1	204797731	204797935	GeneC|Exon_1	0	+	96	41
chr1	204797731	204797935	GeneC|Exon_1	0	+	97	42
chr1	204797731	204797935	GeneC|Exon_1	0	+	98	42
chr1	204797731	204797935	GeneC|Exon_1	0	+	99	42
chr1	204797731	204797935	GeneC|Exon_1	0	+	100	43
chr1	204797731	204797935	GeneC|Exon_1	0	+	101	43
chr1	204797731	204797935	GeneC|Exon_1	0	+	102	43
chr1	204797731	204797935	GeneC|Exon_1	0	+	103	43
chr1	204797731	204797935	GeneC|Exon_1	0	+	104	44
chr1	204797731	204797935	GeneC|Exon_1	0	+	105	43
chr1	204797731	204797935	GeneC|Exon_1	0	+	106	43
chr1	204797731	204797935	GeneC|Exon_1	0	+	107	43
chr1	204797731	204797935	GeneC|Exon_1	0	+	108	43
chr1	204797731	204797935	GeneC|Exon_1	0	+	109	45
chr1	204797731	204797935	GeneC|Exon_1	0	+	110	46
chr1	204797731	204797935	GeneC|Exon_1	0	+	111	46
chr1	204797731	204797935	GeneC|Exon_1	0	+	112	46
chr1	204797731	204797935	GeneC|Exon_1	0	+	113	46
chr1	204797731	204797935	GeneC|Exon_1	0	+	114	45
chr1	204797731	204797935	GeneC|Exon_1	0	+	115	45
chr1	204797731	204797935	GeneC|Exon_1	0	+	116	43
chr1	204797731	204797935	GeneC|Exon_1	0	+	117	43
chr1	204797731	204797935	GeneC|Exon_1	0	+	118	43
chr1	204797731	204797935	GeneC|Exon_1	0	+	119	43
chr1	204797731	204797935	GeneC|Exon_1	0	+	120	44
chr1	204797731	204797935	GeneC|Exon_1	0	+	121	44
chr1	204797731	204797935	GeneC|Exon_1	0	+	122	44
chr1	204797731	204797935	GeneC|Exon_1	0	+	123	44
chr1	204797731	204797935	GeneC|Exon_1	0	+	124	44
chr1	204797731	204797935	GeneC|Exon_1	0	+	125	43
chr1	204797731	204797935	GeneC|Exon_1	0	+	126	41
chr1	204797731	204797935	GeneC|Exon_1	0	+	127	41
chr1	204797731	204797935	GeneC|Exon_1	0	+	128	42
chr1	204797731	204797935	GeneC|Exon_1	0	+	129	42
chr1	204797731	204797935	GeneC|Exon_1	0	+	130	42
chr1	204797731	204797935	GeneC|Exon_1	0	+	131	43
chr1	204797731	204797935	GeneC|Exon_1	0	+	132	43
chr1	204797731	204797935	GeneC|Exon_1	0	+	133	43
chr1	204797731	204797935	GeneC|Exon_1	0	+	134	44
chr1	204797731	204797935	GeneC|Exon_1	0	+	135	45
chr1	204797731	204797935	GeneC|Exon_1	0	+	136	45
chr1	204797731	204797935	GeneC|Exon_1	0	+	137	44
chr1	204797731	204797935	GeneC|Exon_1	0	+	138	45
chr1	204797731	204797935	GeneC|Exon_1	0	+	139	45
chr1	204797731	204797935	GeneC|Exon_1	0	+	140	46
chr1	204797731	204797935	GeneC|Exon_1	0	+	141	47
chr1	204797731	204797935	GeneC|Exon_1	0	+	142	47
chr1	204797731	204797935	GeneC|Exon_1	0	+	143	47
chr1	204797731	204797935	GeneC|Exon_1	0	+	144	47
chr1	204797731	204797935	GeneC|Exon_1	0	+	145	47
chr1	204797731	204797935	GeneC|Exon_1	0	+	146	46
chr1	204797731	204797935	GeneC|Exon_1	0	+	147	46
chr1	204797731	204797935	GeneC|Exon_1	0	+	148	46
chr1	204797731	204797935	GeneC|Exon_1	0	+	149	45
chr1	204797731	204797935	GeneC|Exon_1	0	+	150	44
chr1	204797731	204797935	GeneC|Exon_1	0	+	151	44
chr1	204797731	204797935	GeneC|Exon_1	0	+	152	44
chr1	204797731	204797935	GeneC|Exon_1	0	+	153	45
chr1	204797731	204797935	GeneC|Exon_1	0	+	154	45
chr1	204797731	204797935	GeneC|Exon_1	0	+	155	45
chr1	204797731	204797935	GeneC|Exon_1	0	+	156	45
chr1	204797731	204797935	GeneC|Exon_1	0	+	157	45
chr1	204797731	204797935	GeneC|Exon_1	0	+	158	45
chr1	204797731	204797935	GeneC|Exon_1	0	+	159	44
chr1	204797731	204797935	GeneC|Exon_1	0	+	160	44
chr1	204797731	204797935	GeneC|Exon_1	0	+	161	43
chr1	204797731	204797935	GeneC|Exon_1	0	+	162	43
chr1	204797731	204797935	GeneC|Exon_1	0	+	163	42
chr1	204797731	204797935	GeneC|Exon_1	0	+	164	42
chr1	204797731	204797935	GeneC|Exon_1	0	+	165	42
chr1	204797731	204797935	GeneC|Exon_1	0	+	166	42
chr1	204797731	204797935	GeneC|Exon_1	0	+	167	42
chr1	204797731	204797935	GeneC|Exon_1	0	+	168	42
chr1	204797731	204797935	GeneC|Exon_1	0	+	169	42
chr1	204797731	204797935	GeneC|Exon_1	0	+	170	42
chr1	204797731	204797935	GeneC|Exon_1	0	+	171	42
chr1	204797731	204797935	GeneC|Exon_1	0	+	172	42
chr1	204797731	204797935	GeneC|Exon_1	0	+	173	42
chr1	204797731	204797935	GeneC|Exon_1	0	+	174	42
chr1	204797731	204797935	GeneC|Exon_1	0	+	175	42
chr1	204797731	204797935	GeneC|Exon_1	0	+	176	41
chr1	204797731	204797935	GeneC|Exon_1	0	+	177	42
chr1	204797731	204797935	GeneC|Exon_1	0	+	178	42
chr1	204797731	204797935	GeneC|Exon_1	0	+	179	42
chr1	204797731	204797935	GeneC|Exon_1	0	+	180	42
chr1	204797731	204797935	GeneC|Exon_1	0	+	181	42
chr1	204797731	204797935	GeneC|Exon_1	0	+	182	42
chr1	204797731	204797935	GeneC|Exon_1	0	+	183	42
chr1	204797731	204797935	GeneC|Exon_1	0	+	184	41
chr1	204797731	204797935	GeneC|Exon_1	0	+	185	41
chr1	204797731	204797935	GeneC|Exon_1	0	+	186	40
chr1	204797731	204797935	GeneC|Exon_1	0	+	187	40
chr1	204797731	204797935	GeneC|Exon_1	0	+	188	40
chr1	204797731	204797935	GeneC|Exon_1	0	+	189	40
chr1	204797731	204797935	GeneC|Exon_1	0	+	190	39
chr1	204797731	204797935	GeneC|Exon_1	0	+	191	38
chr1	204797731	204797935	GeneC|Exon_1	0	+	192	38
chr1	204797731	204797935	GeneC|Exon_1	0	+	193	38
chr1	204797731	204797935	GeneC|Exon_1	0	+	194	37
chr1	204797731	204797935	GeneC|Exon_1	0	+	195	37
chr1	204797731	204797935	GeneC|Exon_1	0	+	196	37
chr1	204797731	204797935	GeneC|Exon_1	0	+	197	38
chr1	204797731	204797935	GeneC|Exon_1	0	+	198	38
chr1	204797731	204797935	GeneC|Exon_1	0	+	199	38
chr1	204797731	204797935	GeneC|Exon_1	0	+	200	38
chr1	204797731	204797935	GeneC|Exon_1	0	+	201	36
chr1	204797731	204797935	GeneC|Exon_1	0	+	202	36
chr1	204797731	204797935	GeneC|Exon_1	0	+	203	36
chr1	204797731	204797935	GeneC|Exon_1	0	+	204	35
chr1	204889734	204889893	GeneC|Exon_2	0	+	1	120
chr1	204889734	204889893	GeneC|Exon_2	0	+	2	121
chr1	204889734	204889893	GeneC|Exon_2	0	+	3	123
chr1	204889734	204889893	GeneC|Exon_2	0	+	4	124
chr1	204889734	204889893	GeneC|Exon_2	0	+	5	125
chr1	204889734	204889893	GeneC|Exon_2	0	+	6	127
chr1	204889734	204889893	GeneC|Exon_2	0	+	7	128
chr1	204889734	204889893	GeneC|Exon_2	0	+	8	129
chr1	204889734	204889893	GeneC|Exon_2	0	+	9	128
chr1	204889734	204889893	GeneC|Exon_2	0	+	10	128
chr1	204889734	204889893	GeneC|Exon_2	0	+	11	128
chr1	204889734	204889893	GeneC|Exon_2	0	+	12	128
chr1	204889734	204889893	GeneC|Exon_2	0	+	13	129
chr1	204889734	204889893	GeneC|Exon_2	0	+	14	129
chr1	204889734	204889893	GeneC|Exon_2	0	+	15	128
chr1	204889734	204889893	GeneC|Exon_2	0	+	16	127
chr1	204889734	204889893	GeneC|Exon_2	0	+	17	127
chr1	204889734	204889893	GeneC|Exon_2	0	+	18	128
chr1	204889734	204889893	GeneC|Exon_2	0	+	19	129
chr1	204889734	204889893	GeneC|Exon_2	0	+	20	131
chr1	204889734	204889893	GeneC|Exon_2	0	+	21	130
chr1	204889734	204889893	GeneC|Exon_2	0	+	22	131
chr1	204889734	204889893	GeneC|Exon_2	0	+	23	130
chr1	204889734	204889893	GeneC|Exon_2	0	+	24	131
chr1	204889734	204889893	GeneC|Exon_2	0	+	25	135
chr1	204889734	204889893	GeneC|Exon_2	0	+	26	136
chr1	204889734	204889893	GeneC|Exon_2	0	+	27	136
chr1	204889734	204889893	GeneC|Exon_2	0	+	28	136
chr1	204889734	204889893	GeneC|Exon_2	0	+	29	136
chr1	204889734	204889893	GeneC|Exon_2	0	+	30	137
chr1	204889734	204889893	GeneC|Exon_2	0	+	31	137
chr1	204889734	204889893	GeneC|Exon_2	0	+	32	139
chr1	204889734	204889893	GeneC|Exon_2	0	+	33	139
chr1	204889734	204889893	GeneC|Exon_2	0	+	34	140
chr1	204889734	204889893	GeneC|Exon_2	0	+	35	140
chr1	204889734	204889893	GeneC|Exon_2	0	+	36	142
chr1	204889734	204889893	GeneC|Exon_2	0	+	37	143
chr1	204889734	204889893	GeneC|Exon_2	0	+	38	143
chr1	204889734	204889893	GeneC|Exon_2	0	+	39	143
chr1	204889734	204889893	GeneC|Exon_2	0	+	40	143
chr1	204889734	204889893	GeneC|Exon_2	0	+	41	144
chr1	204889734	204889893	GeneC|Exon_2	0	+	42	145
chr1	204889734	204889893	GeneC|Exon_2	0	+	43	146
chr1	204889734	204889893	GeneC|Exon_2	0	+	44	146
chr1	204889734	204889893	GeneC|Exon_2	0	+	45	146
chr1	204889734	204889893	GeneC|Exon_2	0	+	46	148
chr1	204889734	204889893	GeneC|Exon_2	0	+	47	147
chr1	204889734	204889893	GeneC|Exon_2	0	+	48	146
chr1	204889734	204889893	GeneC|Exon_2	0	+	49	146
chr1	204889734	204889893	GeneC|Exon_2	0	+	50	146
chr1	204889734	204889893	GeneC|Exon_2	0	+	51	145
chr1	204889734	204889893	GeneC|Exon_2	0	+	52	145
chr1	204889734	204889893	GeneC|Exon_2	0	+	53	146
chr1	204889734	204889893	GeneC|Exon_2	0	+	54	148
chr1	204889734	204889893	GeneC|Exon_2	0	+	55	147
chr1	204889734	204889893	GeneC|Exon_2	0	+	56	149
chr1	204889734	204889893	GeneC|Exon_2	0	+	57	149
chr1	204889734	204889893	GeneC|Exon_2	0	+	58	149
chr1	204889734	204889893	GeneC|Exon_2	0	+	59	148
chr1	204889734	204889893	GeneC|Exon_2	0	+	60	147
chr1	204889734	204889893	GeneC|Exon_2	0	+	61	147
chr1	204889734	204889893	GeneC|Exon_2	0	+	62	147
chr1	204889734	204889893	GeneC|Exon_2	0	+	63	146
chr1	204889734	204889893	GeneC|Exon_2	0	+	64	147
chr1	204889734	204889893	GeneC|Exon_2	0	+	65	146
chr1	204889734	204889893	GeneC|Exon_2	0	+	66	147
chr1	204889734	204889893	GeneC|Exon_2	0	+	67	144
chr1	204889734	204889893	GeneC|Exon_2	0	+	68	144
chr1	204889734	204889893	GeneC|Exon_2	0	+	69	144
chr1	204889734	204889893	GeneC|Exon_2	0	+	70	145
chr1	204889734	204889893	GeneC|Exon_2	0	+	71	147
chr1	204889734	204889893	GeneC|Exon_2	0	+	72	147
chr1	204889734	204889893	GeneC|Exon_2	0	+	73	148
chr1	204889734	204889893	GeneC|Exon_2	0	+	74	148
chr1	204889734	204889893	GeneC|Exon_2	0	+	75	147
chr1	204889734	204889893	GeneC|Exon_2	0	+	76	145
chr1	204889734	204889893	GeneC|Exon_2	0	+	77	145
chr1	204889734	204889893	GeneC|Exon_2	0	+	78	145
chr1	204889734	204889893	GeneC|Exon_2	0	+	79	147
chr1	204889734	204889893	GeneC|Exon_2	0	+	80	148
chr1	204889734	204889893	GeneC|Exon_2	0	+	81	147
chr1	204889734	204889893	GeneC|Exon_2	0	+	82	146
chr1	204889734	204889893	GeneC|Exon_2	0	+	83	146
chr1	204889734	204889893	GeneC|Exon_2	0	+	84	145
chr1	204889734	204889893	GeneC|Exon_2	0	+	85	146
chr1	204889734	204889893	GeneC|Exon_2	0	+	86	148
chr1	204889734	204889893	GeneC|Exon_2	0	+	87	147
chr1	204889734	204889893	GeneC|Exon_2	0	+	88	147
chr1	204889734	204889893	GeneC|Exon_2	0	+	89	146
chr1	204889734	204889893	GeneC|Exon_2	0	+	90	145
chr1	204889734	204889893	GeneC|Exon_2	0	+	91	145
chr1	204889734	204889893	GeneC|Exon_2	0	+	92	143
chr1	204889734	204889893	GeneC|Exon_2	0	+	93	143
chr1	204889734	204889893	GeneC|Exon_2	0	+	94	143
chr1	204889734	204889893	GeneC|Exon_2	0	+	95	143
chr1	204889734	204889893	GeneC|Exon_2	0	+	96	142
chr1	204889734	204889893	GeneC|Exon_2	0	+	97	142
chr1	204889734	204889893	GeneC|Exon_2	0	+	98	143
chr1	204889734	204889893	GeneC|Exon_2	0	+	99	142
chr1	204889734	204889893	GeneC|Exon_2	0	+	100	142
chr1	204889734	204889893	GeneC|Exon_2	0	+	101	141
chr1	204889734	204889893	GeneC|Exon_2	0	+	102	142
chr1	204889734	204889893	GeneC|Exon_2	0	+	103	141
chr1	204889734	204889893	GeneC|Exon_2	0	+	104	142
chr1	204889734	204889893	GeneC|Exon_2	0	+	105	142
chr1	204889734	204889893	GeneC|Exon_2	0	+	106	144
chr1	204889734	204889893	GeneC|Exon_2	0	+	107	144
chr1	204889734	204889893	GeneC|Exon_2	0	+	108	142
chr1	204889734	204889893	GeneC|Exon_2	0	+	109	141
chr1	204889734	204889893	GeneC|Exon_2	0	+	110	141
chr1	204889734	204889893	GeneC|Exon_2	0	+	111	140
chr1	204889734	204889893	GeneC|Exon_2	0	+	112	139
chr1	204889734	204889893	GeneC|Exon_2	0	+	113	141
chr1	204889734	204889893	GeneC|Exon_2	0	+	114	138
chr1	204889734	204889893	GeneC|Exon_2	0	+	115	138
chr1	204889734	204889893	GeneC|Exon_2	0	+	116	140
chr1	204889734	204889893	GeneC|Exon_2	0	+	117	139
chr1	204889734	204889893	GeneC|Exon_2	0	+	118	139
chr1	204889734	204889893	GeneC|Exon_2	0	+	119	138
chr1	204889734	204889893	GeneC|Exon_2	0	+	120	140
chr1	204889734	204889893	GeneC|Exon_2	0	+	121	141
chr1	204889734	204889893	GeneC|Exon_2	0	+	122	140
chr1	204889734	204889893	GeneC|Exon_2	0	+	123	139
chr1	204889734	204889893	GeneC|Exon_2	0	+	124	137
chr1	204889734	204889893	GeneC|Exon_2	0	+	125	137
chr1	204889734	204889893	GeneC|Exon_2	0	+	126	135
chr1	204889734	204889893	GeneC|Exon_2	0	+	127	133
chr1	204889734	204889893	GeneC|Exon_2	0	+	128	131
chr1	204889734	204889893	GeneC|Exon_2	0	+	129	128
chr1	204889734	204889893	GeneC|Exon_2	0	+	130	126
chr1	204889734	204889893	GeneC|Exon_2	0	+	131	126
chr1	204889734	204889893	GeneC|Exon_2	0	+	132	122
chr1	204889734	204889893	GeneC|Exon_2	0	+	133	121
chr1	204889734	204889893	GeneC|Exon_2	0	+	134	119
chr1	204889734	204889893	GeneC|Exon_2	0	+	135	117
chr1	204889734	204889893	GeneC|Exon_2	0	+	136	116
chr1	204889734	204889893	GeneC|Exon_2	0	+	137	113
chr1	204889734	204889893	GeneC|Exon_2	0	+	138	112
chr1	204889734	204889893	GeneC|Exon_2	0	+	139	113
chr1	204889734	204889893	GeneC|Exon_2	0	+	140	112
chr1	204889734	204889893	GeneC|Exon_2	0	+	141	115
chr1	204889734	204889893	GeneC|Exon_2	0	+	142	115
chr1	204889734	204889893	GeneC|Exon_2	0	+	143	116
chr1	204889734	204889893	GeneC|Exon_2	0	+	144	115
chr1	204889734	204889893	GeneC|Exon_2	0	+	145	115
chr1	204889734	204889893	GeneC|Exon_2	0	+	146	116
chr1	204889734	204889893	GeneC|Exon_2	0	+	147	116
chr1	204889734	204889893	GeneC|Exon_2	0	+	148	115
chr1	204889734	204889893	GeneC|Exon_2	0	+	149	115
chr1	204889734	204889893	GeneC|Exon_2	0	+	150	115
chr1	204889734	204889893	GeneC|Exon_2	0	+	151	116
chr1	204889734	204889893	GeneC|Exon_2	0	+	152	115
chr1	204889734	204889893	GeneC|Exon_2	0	+	153	114
chr1	204889734	204889893	GeneC|Exon_2	0	+	154	110
chr1	204889734	204889893	GeneC|Exon_2	0	+	155	110
chr1	204889734	204889893	GeneC|Exon_2	0	+	156	111
chr1	204889734	204889893	GeneC|Exon_2	0	+	157	110
chr1	204889734	204889893	GeneC|Exon_2	0	+	158	108
chr1	204889734	204889893	GeneC|Exon_2	0	+	159	107
chr1	204913328	204913559	GeneC|Exon_3	0	+	1	99
chr1	204913328	204913559	GeneC|Exon_3	0	+	2	100
chr1	204913328	204913559	GeneC|Exon_3	0	+	3	100
chr1	204913328	204913559	GeneC|Exon_3	0	+	4	100
chr1	204913328	204913559	GeneC|Exon_3	0	+	5	101
chr1	204913328	204913559	GeneC|Exon_3	0	+	6	101
chr1	204913328	204913559	GeneC|Exon_3	0	+	7	102
chr1	204913328	204913559	GeneC|Exon_3	0	+	8	103
chr1	204913328	204913559	GeneC|Exon_3	0	+	9	104
chr1	204913328	204913559	GeneC|Exon_3	0	+	10	105
chr1	204913328	204913559	GeneC|Exon_3	0	+	11	105
chr1	204913328	204913559	GeneC|Exon_3	0	+	12	105
chr1	204913328	204913559	GeneC|Exon_3	0	+	13	105
chr1	204913328	204913559	GeneC|Exon_3	0	+	14	107
chr1	204913328	204913559	GeneC|Exon_3	0	+	15	108
chr1	204913328	204913559	GeneC|Exon_3	0	+	16	108
chr1	204913328	204913559	GeneC|Exon_3	0	+	17	108
chr1	204913328	204913559	GeneC|Exon_3	0	+	18	109
chr1	204913328	204913559	GeneC|Exon_3	0	+	19	109
chr1	204913328	204913559	GeneC|Exon_3	0	+	20	109
chr1	204913328	204913559	GeneC|Exon_3	0	+	21	109
chr1	204913328	204913559	GeneC|Exon_3	0	+	22	110
chr1	204913328	204913559	GeneC|Exon_3	0	+	23	110
chr1	204913328	204913559	GeneC|Exon_3	0	+	24	112
chr1	204913328	204913559	GeneC|Exon_3	0	+	25	113
chr1	204913328	204913559	GeneC|Exon_3	0	+	26	114
chr1	204913328	204913559	GeneC|Exon_3	0	+	27	115
chr1	204913328	204913559	GeneC|Exon_3	0	+	28	116
chr1	204913328	204913559	GeneC|Exon_3	0	+	29	117
chr1	204913328	204913559	GeneC|Exon_3	0	+	30	118
chr1	204913328	204913559	GeneC|Exon_3	0	+	31	117
chr1	204913328	204913559	GeneC|Exon_3	0	+	32	119
chr1	204913328	204913559	GeneC|Exon_3	0	+	33	120
chr1	204913328	204913559	GeneC|Exon_3	0	+	34	121
chr1	204913328	204913559	GeneC|Exon_3	0	+	35	121
chr1	204913328	204913559	GeneC|Exon_3	0	+	36	121
chr1	204913328	204913559	GeneC|Exon_3	0	+	37	122
chr1	204913328	204913559	GeneC|Exon_3	0	+	38	121
chr1	204913328	204913559	GeneC|Exon_3	0	+	39	120
chr1	204913328	204913559	GeneC|Exon_3	0	+	40	121
chr1	204913328	204913559	GeneC|Exon_3	0	+	41	121
chr1	204913328	204913559	GeneC|Exon_3	0	+	42	120
chr1	204913328	204913559	GeneC|Exon_3	0	+	43	118
chr1	204913328	204913559	GeneC|Exon_3	0	+	44	116
chr1	204913328	204913559	GeneC|Exon_3	0	+	45	117
chr1	204913328	204913559	GeneC|Exon_3	0	+	46	119
chr1	204913328	204913559	GeneC|Exon_3	0	+	47	119
chr1	204913328	204913559	GeneC|Exon_3	0	+	48	120
chr1	204913328	204913559	GeneC|Exon_3	0	+	49	120
chr1	204913328	204913559	GeneC|Exon_3	0	+	50	122
chr1	204913328	204913559	GeneC|Exon_3	0	+	51	120
chr1	204913328	204913559	GeneC|Exon_3	0	+	52	121
chr1	204913328	204913559	GeneC|Exon_3	0	+	53	122
chr1	204913328	204913559	GeneC|Exon_3	0	+	54	123
chr1	204913328	204913559	GeneC|Exon_3	0	+	55	120
chr1	204913328	204913559	GeneC|Exon_3	0	+	56	120
chr1	204913328	204913559	GeneC|Exon_3	0	+	57	120
chr1	204913328	204913559	GeneC|Exon_3	0	+	58	121
chr1	204913328	204913559	GeneC|Exon_3	0	+	59	121
chr1	204913328	204913559	GeneC|Exon_3	0	+	60	120
chr1	204913328	204913559	GeneC|Exon_3	0	+	61	121
chr1	204913328	204913559	GeneC|Exon_3	0	+	62	124
chr1	204913328	204913559	GeneC|Exon_3	0	+	63	123
chr1	204913328	204913559	GeneC|Exon_3	0	+	64	122
chr1	204913328	204913559	GeneC|Exon_3	0	+	65	122
chr1	204913328	204913559	GeneC|Exon_3	0	+	66	118
chr1	204913328	204913559	GeneC|Exon_3	0	+	67	116
chr1	204913328	204913559	GeneC|Exon_3	0	+	68	115
chr1	204913328	204913559	GeneC|Exon_3	0	+	69	118
chr1	204913328	204913559	GeneC|Exon_3	0	+	70	120
chr1	204913328	204913559	GeneC|Exon_3	0	+	71	118
chr1	204913328	204913559	GeneC|Exon_3	0	+	72	119
chr1	204913328	204913559	GeneC|Exon_3	0	+	73	119
chr1	204913328	204913559	GeneC|Exon_3	0	+	74	122
chr1	204913328	204913559	GeneC|Exon_3	0	+	75	122
chr1	204913328	204913559	GeneC|Exon_3	0	+	76	122
chr1	204913328	204913559	GeneC|Exon_3	0	+	77	121
chr1	204913328	204913559	GeneC|Exon_3	0	+	78	121
chr1	204913328	204913559	GeneC|Exon_3	0	+	79	123
chr1	204913328	204913559	GeneC|Exon_3	0	+	80	125
chr1	204913328	204913559	GeneC|Exon_3	0	+	81	126
chr1	204913328	204913559	GeneC|Exon_3	0	+	82	128
chr1	204913328	204913559	GeneC|Exon_3	0	+	83	128
chr1	204913328	204913559	GeneC|Exon_3	0	+	84	127
chr1	204913328	204913559	GeneC|Exon_3	0	+	85	126
chr1	204913328	204913559	GeneC|Exon_3	0	+	86	127
chr1	204913328	204913559	GeneC|Exon_3	0	+	87	126
chr1	204913328	204913559	GeneC|Exon_3	0	+	88	127
chr1	204913328	204913559	GeneC|Exon_3	0	+	89	126
chr1	204913328	204913559	GeneC|Exon_3	0	+	90	125
chr1	204913328	204913559	GeneC|Exon_3	0	+	91	125
chr1	204913328	204913559	GeneC|Exon_3	0	+	92	125
chr1	204913328	204913559	GeneC|Exon_3	0	+	93	125
chr1	204913328	204913559	GeneC|Exon_3	0	+	94	124
chr1	204913328	204913559	GeneC|Exon_3	0	+	95	124
chr1	204913328	204913559	GeneC|Exon_3	0	+	96	125
chr1	204913328	204913559	GeneC|Exon_3	0	+	97	123
chr1	204913328	204913559	GeneC|Exon_3	0	+	98	121
chr1	204913328	204913559	GeneC|Exon_3	0	+	99	122
chr1	204913328	204913559	GeneC|Exon_3	0	+	100	123
chr1	204913328	204913559	GeneC|Exon_3	0	+	101	124
chr1	204913328	204913559	GeneC|Exon_3	0	+	102	124
chr1	204913328	204913559	GeneC|Exon_3	0	+	103	123
chr1	204913328	204913559	GeneC|Exon_3	0	+	104	123
chr1	204913328	204913559	GeneC|Exon_3	0	+	105	123
chr1	204913328	204913559	GeneC|Exon_3	0	+	106	123
chr1	204913328	204913559	GeneC|Exon_3	0	+	107	125
chr1	204913328	204913559	GeneC|Exon_3	0	+	108	126
chr1	204913328	204913559	GeneC|Exon_3	0	+	109	125
chr1	204913328	204913559	GeneC|Exon_3	0	+	110	124
chr1	204913328	204913559	GeneC|Exon_3	0	+	111	124
chr1	204913328	204913559	GeneC|Exon_3	0	+	112	124
chr1	204913328	204913559	GeneC|Exon_3	0	+	113	123
chr1	204913328	204913559	GeneC|Exon_3	0	+	114	123
chr1	204913328	204913559	GeneC|Exon_3	0	+	115	124
chr1	204913328	204913559	GeneC|Exon_3	0	+	116	124
chr1	204913328	204913559	GeneC|Exon_3	0	+	117	122
chr1	204913328	204913559	GeneC|Exon_3	0	+	118	122
chr1	204913328	204913559	GeneC|Exon_3	0	+	119	123
chr1	204913328	204913559	GeneC|Exon_3	0	+	120	122
chr1	204913328	204913559	GeneC|Exon_3	0	+	121	122
chr1	204913328	204913559	GeneC|Exon_3	0	+	122	122
chr1	204913328	204913559	GeneC|Exon_3	0	+	123	123
chr1	204913328	204913559	GeneC|Exon_3	0	+	124	122
chr1	204913328	204913559	GeneC|Exon_3	0	+	125	123
chr1	204913328	204913559	GeneC|Exon_3	0	+	126	122
chr1	204913328	204913559	GeneC|Exon_3	0	+	127	121
chr1	204913328	204913559	GeneC|Exon_3	0	+	128	124
chr1	204913328	204913559	GeneC|Exon_3	0	+	129	127
chr1	204913328	204913559	GeneC|Exon_3	0	+	130	126
chr1	204913328	204913559	GeneC|Exon_3	0	+	131	126
chr1	204913328	204913559	GeneC|Exon_3	0	+	132	127
chr1	204913328	204913559	GeneC|Exon_3	0	+	133	125
chr1	204913328	204913559	GeneC|Exon_3	0	+	134	126
chr1	204913328	204913559	GeneC|Exon_3	0	+	135	126
chr1	204913328	204913559	GeneC|Exon_3	0	+	136	125
chr1	204913328	204913559	GeneC|Exon_3	0	+	137	126
chr1	204913328	204913559	GeneC|Exon_3	0	+	138	128
chr1	204913328	204913559	GeneC|Exon_3	0	+	139	129
chr1	204913328	204913559	GeneC|Exon_3	0	+	140	128
chr1	204913328	204913559	GeneC|Exon_3	0	+	141	127
chr1	204913328	204913559	GeneC|Exon_3	0	+	142	126
chr1	204913328	204913559	GeneC|Exon_3	0	+	143	127
chr1	204913328	204913559	GeneC|Exon_3	0	+	144	127
chr1	204913328	204913559	GeneC|Exon_3	0	+	145	127
chr1	204913328	204913559	GeneC|Exon_3	0	+	146	126
chr1	204913328	204913559	GeneC|Exon_3	0	+	147	126
chr1	204913328	204913559	GeneC|Exon_3	0	+	148	126
chr1	204913328	204913559	GeneC|Exon_3	0	+	149	125
chr1	204913328	204913559	GeneC|Exon_3	0	+	150	127
chr1	204913328	204913559	GeneC|Exon_3	0	+	151	125
chr1	204913328	204913559	GeneC|Exon_3	0	+	152	126
chr1	204913328	204913559	GeneC|Exon_3	0	+	153	129
chr1	204913328	204913559	GeneC|Exon_3	0	+	154	130
chr1	204913328	204913559	GeneC|Exon_3	0	+	155	131
chr1	204913328	204913559	GeneC|Exon_3	0	+	156	130
chr1	204913328	204913559	GeneC|Exon_3	0	+	157	129
chr1	204913328	204913559	GeneC|Exon_3	0	+	158	128
chr1	204913328	204913559	GeneC|Exon_3	0	+	159	128
chr1	204913328	204913559	GeneC|Exon_3	0	+	160	129
chr1	204913328	204913559	GeneC|Exon_3	0	+	161	129
chr1	204913328	204913559	GeneC|Exon_3	0	+	162	127
chr1	204913328	204913559	GeneC|Exon_3	0	+	163	127
chr1	204913328	204913559	GeneC|Exon_3	0	+	164	128
chr1	204913328	204913559	GeneC|Exon_3	0	+	165	125
chr1	204913328	204913559	GeneC|Exon_3	0	+	166	124
chr1	204913328	204913559	GeneC|Exon_3	0	+	167	124
chr1	204913328	204913559	GeneC|Exon_3	0	+	168	125
chr1	204913328	204913559	GeneC|Exon_3	0	+	169	127
chr1	204913328	204913559	GeneC|Exon_3	0	+	170	126
chr1	204913328	204913559	GeneC|Exon_3	0	+	171	125
chr1	204913328	204913559	GeneC|Exon_3	0	+	172	126
chr1	204913328	204913559	GeneC|Exon_3	0	+	173	125
chr1	204913328	204913559	GeneC|Exon_3	0	+	174	125
chr1	204913328	204913559	GeneC|Exon_3	0	+	175	124
chr1	204913328	204913559	GeneC|Exon_3	0	+	176	125
chr1	204913328	204913559	GeneC|Exon_3	0	+	177	126
chr1	204913328	204913559	GeneC|Exon_3	0	+	178	127
chr1	204913328	204913559	GeneC|Exon_3	0	+	179	127
chr1	204913328	204913559	GeneC|Exon_3	0	+	180	127
chr1	204913328	204913559	GeneC|Exon_3	0	+	181	124
chr1	204913328	204913559	GeneC|Exon_3	0	+	182	122
chr1	204913328	204913559	GeneC|Exon_3	0	+	183	118
chr1	204913328	204913559	GeneC|Exon_3	0	+	184	116
chr1	204913328	204913559	GeneC|Exon_3	0	+	185	116
chr1	204913328	204913559	GeneC|Exon_3	0	+	186	117
chr1	204913328	204913559	GeneC|Exon_3	0	+	187	120
chr1	204913328	204913559	GeneC|Exon_3	0	+	188	119
chr1	204913328	204913559	GeneC|Exon_3	0	+	189	119
chr1	204913328	204913559	GeneC|Exon_3	0	+	190	119
chr1	204913328	204913559	GeneC|Exon_3	0	+	191	118
chr1	204913328	204913559	GeneC|Exon_3	0	+	192	119
chr1	204913328	204913559	GeneC|Exon_3	0	+	193	119
chr1	204913328	204913559	GeneC|Exon_3	0	+	194	119
chr1	204913328	204913559	GeneC|Exon_3	0	+	195	119
chr1	204913328	204913559	GeneC|Exon_3	0	+	196	120
chr1	204913328	204913559	GeneC|Exon_3	0	+	197	118
chr1	204913328	204913559	GeneC|Exon_3	0	+	198	120
chr1	204913328	204913559	GeneC|Exon_3	0	+	199	121
chr1	204913328	204913559	GeneC|Exon_3	0	+	200	122
chr1	204913328	204913559	GeneC|Exon_3	0	+	201	122
chr1	204913328	204913559	GeneC|Exon_3	0	+	202	122
chr1	204913328	204913559	GeneC|Exon_3	0	+	203	120
chr1	204913328	204913559	GeneC|Exon_3	0	+	204	120
chr1	204913328	204913559	GeneC|Exon_3	0	+	205	119
chr1	204913328	204913559	GeneC|Exon_3	0	+	206	119
chr1	204913328	204913559	GeneC|Exon_3	0	+	207	119
chr1	204913328	204913559	GeneC|Exon_3	0	+	208	117
chr1	204913328	204913559	GeneC|Exon_3	0	+	209	115
chr1	204913328	204913559	GeneC|Exon_3	0	+	210	114
chr1	204913328	204913559	GeneC|Exon_3	0	+	211	113
chr1	204913328	204913559	GeneC|Exon_3	0	+	212	112
chr1	204913328	204913559	GeneC|Exon_3	0	+	213	112
chr1	204913328	204913559	GeneC|Exon_3	0	+	214	112
chr1	204913328	204913559	GeneC|Exon_3	0	+	215	112
chr1	204913328	204913559	GeneC|Exon_3	0	+	216	113
chr1	204913328	204913559	GeneC|Exon_3	0	+	217	114
chr1	204913328	204913559	GeneC|Exon_3	0	+	218	112
chr1	204913328	204913559	GeneC|Exon_3	0	+	219	112
chr1	204913328	204913559	GeneC|Exon_3	0	+	220	110
chr1	204913328	204913559	GeneC|Exon_3	0	+	221	111
chr1	204913328	204913559	GeneC|Exon_3	0	+	222	111
chr1	204913328	204913559	GeneC|Exon_3	0	+	223	108
chr1	204913328	204913559	GeneC|Exon_3	0	+	224	108
chr1	204913328	204913559	GeneC|Exon_3	0	+	225	107
chr1	204913328	204913559	GeneC|Exon_3	0	+	226	106
chr1	204913328	204913559	GeneC|Exon_3	0	+	227	106
chr1	204913328	204913559	GeneC|Exon_3	0	+	228	106
chr1	204913328	204913559	GeneC|Exon_3	0	+	229	104
chr1	204913328	204913559	GeneC|Exon_3	0	+	230	103
chr1	204913328	204913559	GeneC|Exon_3	0	+	231	103
chr1	204919659	204919727	GeneC|Exon_4	0	+	1	119
chr1	204919659	204919727	GeneC|Exon_4	0	+	2	119
chr1	204919659	204919727	GeneC|Exon_4	0	+	3	121
chr1	204919659	204919727	GeneC|Exon_4	0	+	4	121
chr1	204919659	204919727	GeneC|Exon_4	0	+	5	121
chr1	204919659	204919727	GeneC|Exon_4	0	+	6	122
chr1	204919659	204919727	GeneC|Exon_4	0	+	7	123
chr1	204919659	204919727	GeneC|Exon_4	0	+	8	123
chr1	204919659	204919727	GeneC|Exon_4	0	+	9	123
chr1	204919659	204919727	GeneC|Exon_4	0	+	10	125
chr1	204919659	204919727	GeneC|Exon_4	0	+	11	125
chr1	204919659	204919727	GeneC|Exon_4	0	+	12	123
chr1	204919659	204919727	GeneC|Exon_4	0	+	13	122
chr1	204919659	204919727	GeneC|Exon_4	0	+	14	124
chr1	204919659	204919727	GeneC|Exon_4	0	+	15	126
chr1	204919659	204919727	GeneC|Exon_4	0	+	16	124
chr1	204919659	204919727	GeneC|Exon_4	0	+	17	124
chr1	204919659	204919727	GeneC|Exon_4	0	+	18	123
chr1	204919659	204919727	GeneC|Exon_4	0	+	19	122
chr1	204919659	204919727	GeneC|Exon_4	0	+	20	123
chr1	204919659	204919727	GeneC|Exon_4	0	+	21	125
chr1	204919659	204919727	GeneC|Exon_4	0	+	22	124
chr1	204919659	204919727	GeneC|Exon_4	0	+	23	124
chr1	204919659	204919727	GeneC|Exon_4	0	+	24	123
chr1	204919659	204919727	GeneC|Exon_4	0	+	25	120
chr1	204919659	204919727	GeneC|Exon_4	0	+	26	117
chr1	204919659	204919727	GeneC|Exon_4	0	+	27	115
chr1	204919659	204919727	GeneC|Exon_4	0	+	28	114
chr1	204919659	204919727	GeneC|Exon_4	0	+	29	113
chr1	204919659	204919727	GeneC|Exon_4	0	+	30	113
chr1	204919659	204919727	GeneC|Exon_4	0	+	31	113
chr1	204919659	204919727	GeneC|Exon_4	0	+	32	111
chr1	204919659	204919727	GeneC|Exon_4	0	+	33	109
chr1	204919659	204919727	GeneC|Exon_4	0	+	34	108
chr1	204919659	204919727	GeneC|Exon_4	0	+	35	109
chr1	204919659	204919727	GeneC|Exon_4	0	+	36	111
chr1	204919659	204919727	GeneC|Exon_4	0	+	37	113
chr1	204919659	204919727	GeneC|Exon_4	0	+	38	113
chr1	204919659	204919727	GeneC|Exon_4	0	+	39	113
chr1	204919659	204919727	GeneC|Exon_4	0	+	40	111
chr1	204919659	204919727	GeneC|Exon_4	0	+	41	106
chr1	204919659	204919727	GeneC|Exon_4	0	+	42	105
chr1	204919659	204919727	GeneC|Exon_4	0	+	43	104
chr1	204919659	204919727	GeneC|Exon_4	0	+	44	106
chr1	204919659	204919727	GeneC|Exon_4	0	+	45	106
chr1	204919659	204919727	GeneC|Exon_4	0	+	46	105
chr1	204919659	204919727	GeneC|Exon_4	0	+	47	104
chr1	204919659	204919727	GeneC|Exon_4	0	+	48	104
chr1	204919659	204919727	GeneC|Exon_4	0	+	49	105
chr1	204919659	204919727	GeneC|Exon_4	0	+	50	105
chr1	204919659	204919727	GeneC|Exon_4	0	+	51	105
chr1	204919659	204919727	GeneC|Exon_4	0	+	52	104
chr1	204919659	204919727	GeneC|Exon_4	0	+	53	106
chr1	204919659	204919727	GeneC|Exon_4	0	+	54	105
chr1	204919659	204919727	GeneC|Exon_4	0	+	55	105
chr1	204919659	204919727	GeneC|Exon_4	0	+	56	106
chr1	204919659	204919727	GeneC|Exon_4	0	+	57	106
chr1	204919659	204919727	GeneC|Exon_4	0	+	58	109
chr1	204919659	204919727	GeneC|Exon_4	0	+	59	109
chr1	204919659	204919727	GeneC|Exon_4	0	+	60	109
chr1	204919659	204919727	GeneC|Exon_4	0	+	61	108
chr1	204919659	204919727	GeneC|Exon_4	0	+	62	108
chr1	204919659	204919727	GeneC|Exon_4	0	+	63	108
chr1	204919659	204919727	GeneC|Exon_4	0	+	64	105
chr1	204919659	204919727	GeneC|Exon_4	0	+	65	107
chr1	204919659	204919727	GeneC|Exon_4	0	+	66	105
chr1	204919659	204919727	GeneC|Exon_4	0	+	67	107
chr1	204919659	204919727	GeneC|Exon_4	0	+	68	106
chr1	204921113	204921269	GeneC|Exon_5	0	+	1	108
chr1	204921113	204921269	GeneC|Exon_5	0	+	2	109
chr1	204921113	204921269	GeneC|Exon_5	0	+	3	109
chr1	204921113	204921269	GeneC|Exon_5	0	+	4	109
chr1	204921113	204921269	GeneC|Exon_5	0	+	5	110
chr1	204921113	204921269	GeneC|Exon_5	0	+	6	111
chr1	204921113	204921269	GeneC|Exon_5	0	+	7	112
chr1	204921113	204921269	GeneC|Exon_5	0	+	8	115
chr1	204921113	204921269	GeneC|Exon_5	0	+	9	115
chr1	204921113	204921269	GeneC|Exon_5	0	+	10	116
chr1	204921113	204921269	GeneC|Exon_5	0	+	11	117
chr1	204921113	204921269	GeneC|Exon_5	0	+	12	117
chr1	204921113	204921269	GeneC|Exon_5	0	+	13	116
chr1	204921113	204921269	GeneC|Exon_5	0	+	14	118
chr1	204921113	204921269	GeneC|Exon_5	0	+	15	117
chr1	204921113	204921269	GeneC|Exon_5	0	+	16	117
chr1	204921113	204921269	GeneC|Exon_5	0	+	17	117
chr1	204921113	204921269	GeneC|Exon_5	0	+	18	117
chr1	204921113	204921269	GeneC|Exon_5	0	+	19	118
chr1	204921113	204921269	GeneC|Exon_5	0	+	20	120
chr1	204921113	204921269	GeneC|Exon_5	0	+	21	121
chr1	204921113	204921269	GeneC|Exon_5	0	+	22	123
chr1	204921113	204921269	GeneC|Exon_5	0	+	23	123
chr1	204921113	204921269	GeneC|Exon_5	0	+	24	125
chr1	204921113	204921269	GeneC|Exon_5	0	+	25	127
chr1	204921113	204921269	GeneC|Exon_5	0	+	26	130
chr1	204921113	204921269	GeneC|Exon_5	0	+	27	132
chr1	204921113	204921269	GeneC|Exon_5	0	+	28	133
chr1	204921113	204921269	GeneC|Exon_5	0	+	29	135
chr1	204921113	204921269	GeneC|Exon_5	0	+	30	133
chr1	204921113	204921269	GeneC|Exon_5	0	+	31	133
chr1	204921113	204921269	GeneC|Exon_5	0	+	32	134
chr1	204921113	204921269	GeneC|Exon_5	0	+	33	136
chr1	204921113	204921269	GeneC|Exon_5	0	+	34	136
chr1	204921113	204921269	GeneC|Exon_5	0	+	35	136
chr1	204921113	204921269	GeneC|Exon_5	0	+	36	138
chr1	204921113	204921269	GeneC|Exon_5	0	+	37	138
chr1	204921113	204921269	GeneC|Exon_5	0	+	38	138
chr1	204921113	204921269	GeneC|Exon_5	0	+	39	139
chr1	204921113	204921269	GeneC|Exon_5	0	+	40	141
chr1	204921113	204921269	GeneC|Exon_5	0	+	41	142
chr1	204921113	204921269	GeneC|Exon_5	0	+	42	141
chr1	204921113	204921269	GeneC|Exon_5	0	+	43	140
chr1	204921113	204921269	GeneC|Exon_5	0	+	44	141
chr1	204921113	204921269	GeneC|Exon_5	0	+	45	141
chr1	204921113	204921269	GeneC|Exon_5	0	+	46	142
chr1	204921113	204921269	GeneC|Exon_5	0	+	47	141
chr1	204921113	204921269	GeneC|Exon_5	0	+	48	141
chr1	204921113	204921269	GeneC|Exon_5	0	+	49	143
chr1	204921113	204921269	GeneC|Exon_5	0	+	50	143
chr1	204921113	204921269	GeneC|Exon_5	0	+	51	144
chr1	204921113	204921269	GeneC|Exon_5	0	+	52	144
chr1	204921113	204921269	GeneC|Exon_5	0	+	53	144
chr1	204921113	204921269	GeneC|Exon_5	0	+	54	144
chr1	204921113	204921269	GeneC|Exon_5	0	+	55	144
chr1	204921113	204921269	GeneC|Exon_5	0	+	56	144
chr1	204921113	204921269	GeneC|Exon_5	0	+	57	146
chr1	204921113	204921269	GeneC|Exon_5	0	+	58	146
chr1	204921113	204921269	GeneC|Exon_5	0	+	59	146
chr1	204921113	204921269	GeneC|Exon_5	0	+	60	149
chr1	204921113	204921269	GeneC|Exon_5	0	+	61	150
chr1	204921113	204921269	GeneC|Exon_5	0	+	62	151
chr1	204921113	204921269	GeneC|Exon_5	0	+	63	149
chr1	204921113	204921269	GeneC|Exon_5	0	+	64	149
chr1	204921113	204921269	GeneC|Exon_5	0	+	65	149
chr1	204921113	204921269	GeneC|Exon_5	0	+	66	147
chr1	204921113	204921269	GeneC|Exon_5	0	+	67	147
chr1	204921113	204921269	GeneC|Exon_5	0	+	68	148
chr1	204921113	204921269	GeneC|Exon_5	0	+	69	148
chr1	204921113	204921269	GeneC|Exon_5	0	+	70	146
chr1	204921113	204921269	GeneC|Exon_5	0	+	71	144
chr1	204921113	204921269	GeneC|Exon_5	0	+	72	144
chr1	204921113	204921269	GeneC|Exon_5	0	+	73	144
chr1	204921113	204921269	GeneC|Exon_5	0	+	74	146
chr1	204921113	204921269	GeneC|Exon_5	0	+	75	149
chr1	204921113	204921269	GeneC|Exon_5	0	+	76	149
chr1	204921113	204921269	GeneC|Exon_5	0	+	77	151
chr1	204921113	204921269	GeneC|Exon_5	0	+	78	148
chr1	204921113	204921269	GeneC|Exon_5	0	+	79	148
chr1	204921113	204921269	GeneC|Exon_5	0	+	80	149
chr1	204921113	204921269	GeneC|Exon_5	0	+	81	148
chr1	204921113	204921269	GeneC|Exon_5	0	+	82	149
chr1	204921113	204921269	GeneC|Exon_5	0	+	83	149
chr1	204921113	204921269	GeneC|Exon_5	0	+	84	149
chr1	204921113	204921269	GeneC|Exon_5	0	+	85	148
chr1	204921113	204921269	GeneC|Exon_5	0	+	86	147
chr1	204921113	204921269	GeneC|Exon_5	0	+	87	148
chr1	204921113	204921269	GeneC|Exon_5	0	+	88	147
chr1	204921113	204921269	GeneC|Exon_5	0	+	89	149
chr1	204921113	204921269	GeneC|Exon_5	0	+	90	150
chr1	204921113	204921269	GeneC|Exon_5	0	+	91	149
chr1	204921113	204921269	GeneC|Exon_5	0	+	92	148
chr1	204921113	204921269	GeneC|Exon_5	0	+	93	146
chr1	204921113	204921269	GeneC|Exon_5	0	+	94	149
chr1	204921113	204921269	GeneC|Exon_5	0	+	95	151
chr1	204921113	204921269	GeneC|Exon_5	0	+	96	150
chr1	204921113	204921269	GeneC|Exon_5	0	+	97	151
chr1	204921113	204921269	GeneC|Exon_5	0	+	98	151
chr1	204921113	204921269	GeneC|Exon_5	0	+	99	151
chr1	204921113	204921269	GeneC|Exon_5	0	+	100	152
chr1	204921113	204921269	GeneC|Exon_5	0	+	101	152
chr1	204921113	204921269	GeneC|Exon_5	0	+	102	154
chr1	204921113	204921269	GeneC|Exon_5	0	+	103	154
chr1	204921113	204921269	GeneC|Exon_5	0	+	104	154
chr1	204921113	204921269	GeneC|Exon_5	0	+	105	152
chr1	204921113	204921269	GeneC|Exon_5	0	+	106	152
chr1	204921113	204921269	GeneC|Exon_5	0	+	107	151
chr1	204921113	204921269	GeneC|Exon_5	0	+	108	150
chr1	204921113	204921269	GeneC|Exon_5	0	+	109	150
chr1	204921113	204921269	GeneC|Exon_5	0	+	110	150
chr1	204921113	204921269	GeneC|Exon_5	0	+	111	148
chr1	204921113	204921269	GeneC|Exon_5	0	+	112	149
chr1	204921113	204921269	GeneC|Exon_5	0	+	113	148
chr1	204921113	204921269	GeneC|Exon_5	0	+	114	148
chr1	204921113	204921269	GeneC|Exon_5	0	+	115	149
chr1	204921113	204921269	GeneC|Exon_5	0	+	116	148
chr1	204921113	204921269	GeneC|Exon_5	0	+	117	150
chr1	204921113	204921269	GeneC|Exon_5	0	+	118	149
chr1	204921113	204921269	GeneC|Exon_5	0	+	119	149
chr1	204921113	204921269	GeneC|Exon_5	0	+	120	149
chr1	204921113	204921269	GeneC|Exon_5	0	+	121	148
chr1	204921113	204921269	GeneC|Exon_5	0	+	122	150
chr1	204921113	204921269	GeneC|Exon_5	0	+	123	149
chr1	204921113	204921269	GeneC|Exon_5	0	+	124	150
chr1	204921113	204921269	GeneC|Exon_5	0	+	125	149
chr1	204921113	204921269	GeneC|Exon_5	0	+	126	152
chr1	204921113	204921269	GeneC|Exon_5	0	+	127	152
chr1	204921113	204921269	GeneC|Exon_5	0	+	128	152
chr1	204921113	204921269	GeneC|Exon_5	0	+	129	152
chr1	204921113	204921269	GeneC|Exon_5	0	+	130	151
chr1	204921113	204921269	GeneC|Exon_5	0	+	131	150
chr1	204921113	204921269	GeneC|Exon_5	0	+	132	151
chr1	204921113	204921269	GeneC|Exon_5	0	+	133	152
chr1	204921113	204921269	GeneC|Exon_5	0	+	134	153
chr1	204921113	204921269	GeneC|Exon_5	0	+	135	151
chr1	204921113	204921269	GeneC|Exon_5	0	+	136	151
chr1	204921113	204921269	GeneC|Exon_5	0	+	137	151
chr1	204921113	204921269	GeneC|Exon_5	0	+	138	151
chr1	204921113	204921269	GeneC|Exon_5	0	+	139	151
chr1	204921113	204921269	GeneC|Exon_5	0	+	140	151
chr1	204921113	204921269	GeneC|Exon_5	0	+	141	148
chr1	204921113	204921269	GeneC|Exon_5	0	+	142	148
chr1	204921113	204921269	GeneC|Exon_5	0	+	143	146
chr1	204921113	204921269	GeneC|Exon_5	0	+	144	145
chr1	204921113	204921269	GeneC|Exon_5	0	+	145	145
chr1	204921113	204921269	GeneC|Exon_5	0	+	146	142
chr1	204921113	204921269	GeneC|Exon_5	0	+	147	143
chr1	204921113	204921269	GeneC|Exon_5	0	+	148	142
chr1	204921113	204921269	GeneC|Exon_5	0	+	149	142
chr1	204921113	204921269	GeneC|Exon_5	0	+	150	141
chr1	204921113	204921269	GeneC|Exon_5	0	+	151	141
chr1	204921113	204921269	GeneC|Exon_5	0	+	152	138
chr1	204921113	204921269	GeneC|Exon_5	0	+	153	138
chr1	204921113	204921269	GeneC|Exon_5	0	+	154	136
chr1	204921113	204921269	GeneC|Exon_5	0	+	155	135
chr1	204921113	204921269	GeneC|Exon_5	0	+	156	133
chr1	204923290	204923537	GeneC|Exon_6	0	+	1	127
chr1	204923290	204923537	GeneC|Exon_6	0	+	2	127
chr1	204923290	204923537	GeneC|Exon_6	0	+	3	127
chr1	204923290	204923537	GeneC|Exon_6	0	+	4	129
chr1	204923290	204923537	GeneC|Exon_6	0	+	5	129
chr1	204923290	204923537	GeneC|Exon_6	0	+	6	129
chr1	204923290	204923537	GeneC|Exon_6	0	+	7	131
chr1	204923290	204923537	GeneC|Exon_6	0	+	8	132
chr1	204923290	204923537	GeneC|Exon_6	0	+	9	131
chr1	204923290	204923537	GeneC|Exon_6	0	+	10	131
chr1	204923290	204923537	GeneC|Exon_6	0	+	11	136
chr1	204923290	204923537	GeneC|Exon_6	0	+	12	135
chr1	204923290	204923537	GeneC|Exon_6	0	+	13	135
chr1	204923290	204923537	GeneC|Exon_6	0	+	14	136
chr1	204923290	204923537	GeneC|Exon_6	0	+	15	137
chr1	204923290	204923537	GeneC|Exon_6	0	+	16	137
chr1	204923290	204923537	GeneC|Exon_6	0	+	17	137
chr1	204923290	204923537	GeneC|Exon_6	0	+	18	138
chr1	204923290	204923537	GeneC|Exon_6	0	+	19	138
chr1	204923290	204923537	GeneC|Exon_6	0	+	20	139
chr1	204923290	204923537	GeneC|Exon_6	0	+	21	139
chr1	204923290	204923537	GeneC|Exon_6	0	+	22	138
chr1	204923290	204923537	GeneC|Exon_6	0	+	23	136
chr1	204923290	204923537	GeneC|Exon_6	0	+	24	134
chr1	204923290	204923537	GeneC|Exon_6	0	+	25	133
chr1	204923290	204923537	GeneC|Exon_6	0	+	26	132
chr1	204923290	204923537	GeneC|Exon_6	0	+	27	132
chr1	204923290	204923537	GeneC|Exon_6	0	+	28	132
chr1	204923290	204923537	GeneC|Exon_6	0	+	29	135
chr1	204923290	204923537	GeneC|Exon_6	0	+	30	134
chr1	204923290	204923537	GeneC|Exon_6	0	+	31	135
chr1	204923290	204923537	GeneC|Exon_6	0	+	32	135
chr1	204923290	204923537	GeneC|Exon_6	0	+	33	133
chr1	204923290	204923537	GeneC|Exon_6	0	+	34	132
chr1	204923290	204923537	GeneC|Exon_6	0	+	35	133
chr1	204923290	204923537	GeneC|Exon_6	0	+	36	133
chr1	204923290	204923537	GeneC|Exon_6	0	+	37	134
chr1	204923290	204923537	GeneC|Exon_6	0	+	38	136
chr1	204923290	204923537	GeneC|Exon_6	0	+	39	137
chr1	204923290	204923537	GeneC|Exon_6	0	+	40	137
chr1	204923290	204923537	GeneC|Exon_6	0	+	41	133
chr1	204923290	204923537	GeneC|Exon_6	0	+	42	132
chr1	204923290	204923537	GeneC|Exon_6	0	+	43	132
chr1	204923290	204923537	GeneC|Exon_6	0	+	44	134
chr1	204923290	204923537	GeneC|Exon_6	0	+	45	133
chr1	204923290	204923537	GeneC|Exon_6	0	+	46	134
chr1	204923290	204923537	GeneC|Exon_6	0	+	47	134
chr1	204923290	204923537	GeneC|Exon_6	0	+	48	138
chr1	204923290	204923537	GeneC|Exon_6	0	+	49	138
chr1	204923290	204923537	GeneC|Exon_6	0	+	50	140
chr1	204923290	204923537	GeneC|Exon_6	0	+	51	141
chr1	204923290	204923537	GeneC|Exon_6	0	+	52	141
chr1	204923290	204923537	GeneC|Exon_6	0	+	53	139
chr1	204923290	204923537	GeneC|Exon_6	0	+	54	141
chr1	204923290	204923537	GeneC|Exon_6	0	+	55	140
chr1	204923290	204923537	GeneC|Exon_6	0	+	56	141
chr1	204923290	204923537	GeneC|Exon_6	0	+	57	142
chr1	204923290	204923537	GeneC|Exon_6	0	+	58	141
chr1	204923290	204923537	GeneC|Exon_6	0	+	59	141
chr1	204923290	204923537	GeneC|Exon_6	0	+	60	138
chr1	204923290	204923537	GeneC|Exon_6	0	+	61	138
chr1	204923290	204923537	GeneC|Exon_6	0	+	62	138
chr1	204923290	204923537	GeneC|Exon_6	0	+	63	139
chr1	204923290	204923537	GeneC|Exon_6	0	+	64	140
chr1	204923290	204923537	GeneC|Exon_6	0	+	65	141
chr1	204923290	204923537	GeneC|Exon_6	0	+	66	140
chr1	204923290	204923537	GeneC|Exon_6	0	+	67	137
chr1	204923290	204923537	GeneC|Exon_6	0	+	68	138
chr1	204923290	204923537	GeneC|Exon_6	0	+	69	138
chr1	204923290	204923537	GeneC|Exon_6	0	+	70	137
chr1	204923290	204923537	GeneC|Exon_6	0	+	71	138
chr1	204923290	204923537	GeneC|Exon_6	0	+	72	138
chr1	204923290	204923537	GeneC|Exon_6	0	+	73	139
chr1	204923290	204923537	GeneC|Exon_6	0	+	74	139
chr1	204923290	204923537	GeneC|Exon_6	0	+	75	141
chr1	204923290	204923537	GeneC|Exon_6	0	+	76	139
chr1	204923290	204923537	GeneC|Exon_6	0	+	77	136
chr1	204923290	204923537	GeneC|Exon_6	0	+	78	134
chr1	204923290	204923537	GeneC|Exon_6	0	+	79	131
chr1	204923290	204923537	GeneC|Exon_6	0	+	80	132
chr1	204923290	204923537	GeneC|Exon_6	0	+	81	132
chr1	204923290	204923537	GeneC|Exon_6	0	+	82	130
chr1	204923290	204923537	GeneC|Exon_6	0	+	83	131
chr1	204923290	204923537	GeneC|Exon_6	0	+	84	132
chr1	204923290	204923537	GeneC|Exon_6	0	+	85	132
chr1	204923290	204923537	GeneC|Exon_6	0	+	86	133
chr1	204923290	204923537	GeneC|Exon_6	0	+	87	131
chr1	204923290	204923537	GeneC|Exon_6	0	+	88	130
chr1	204923290	204923537	GeneC|Exon_6	0	+	89	130
chr1	204923290	204923537	GeneC|Exon_6	0	+	90	130
chr1	204923290	204923537	GeneC|Exon_6	0	+	91	128
chr1	204923290	204923537	GeneC|Exon_6	0	+	92	128
chr1	204923290	204923537	GeneC|Exon_6	0	+	93	128
chr1	204923290	204923537	GeneC|Exon_6	0	+	94	128
chr1	204923290	204923537	GeneC|Exon_6	0	+	95	130
chr1	204923290	204923537	GeneC|Exon_6	0	+	96	130
chr1	204923290	204923537	GeneC|Exon_6	0	+	97	130
chr1	204923290	204923537	GeneC|Exon_6	0	+	98	131
chr1	204923290	204923537	GeneC|Exon_6	0	+	99	130
chr1	204923290	204923537	GeneC|Exon_6	0	+	100	129
chr1	204923290	204923537	GeneC|Exon_6	0	+	101	129
chr1	204923290	204923537	GeneC|Exon_6	0	+	102	128
chr1	204923290	204923537	GeneC|Exon_6	0	+	103	127
chr1	204923290	204923537	GeneC|Exon_6	0	+	104	129
chr1	204923290	204923537	GeneC|Exon_6	0	+	105	129
chr1	204923290	204923537	GeneC|Exon_6	0	+	106	129
chr1	204923290	204923537	GeneC|Exon_6	0	+	107	129
chr1	204923290	204923537	GeneC|Exon_6	0	+	108	127
chr1	204923290	204923537	GeneC|Exon_6	0	+	109	128
chr1	204923290	204923537	GeneC|Exon_6	0	+	110	125
chr1	204923290	204923537	GeneC|Exon_6	0	+	111	124
chr1	204923290	204923537	GeneC|Exon_6	0	+	112	126
chr1	204923290	204923537	GeneC|Exon_6	0	+	113	127
chr1	204923290	204923537	GeneC|Exon_6	0	+	114	127
chr1	204923290	204923537	GeneC|Exon_6	0	+	115	127
chr1	204923290	204923537	GeneC|Exon_6	0	+	116	126
chr1	204923290	204923537	GeneC|Exon_6	0	+	117	125
chr1	204923290	204923537	GeneC|Exon_6	0	+	118	125
chr1	204923290	204923537	GeneC|Exon_6	0	+	119	122
chr1	204923290	204923537	GeneC|Exon_6	0	+	120	123
chr1	204923290	204923537	GeneC|Exon_6	0	+	121	121
chr1	204923290	204923537	GeneC|Exon_6	0	+	122	121
chr1	204923290	204923537	GeneC|Exon_6	0	+	123	120
chr1	204923290	204923537	GeneC|Exon_6	0	+	124	120
chr1	204923290	204923537	GeneC|Exon_6	0	+	125	120
chr1	204923290	204923537	GeneC|Exon_6	0	+	126	120
chr1	204923290	204923537	GeneC|Exon_6	0	+	127	120
chr1	204923290	204923537	GeneC|Exon_6	0	+	128	120
chr1	204923290	204923537	GeneC|Exon_6	0	+	129	120
chr1	204923290	204923537	GeneC|Exon_6	0	+	130	120
chr1	204923290	204923537	GeneC|Exon_6	0	+	131	117
chr1	204923290	204923537	GeneC|Exon_6	0	+	132	99
chr1	204923290	204923537	GeneC|Exon_6	0	+	133	102
chr1	204923290	204923537	GeneC|Exon_6	0	+	134	103
chr1	204923290	204923537	GeneC|Exon_6	0	+	135	91
chr1	204923290	204923537	GeneC|Exon_6	0	+	136	91
chr1	204923290	204923537	GeneC|Exon_6	0	+	137	90
chr1	204923290	204923537	GeneC|Exon_6	0	+	138	87
chr1	204923290	204923537	GeneC|Exon_6	0	+	139	83
chr1	204923290	204923537	GeneC|Exon_6	0	+	140	84
chr1	204923290	204923537	GeneC|Exon_6	0	+	141	84
chr1	204923290	204923537	GeneC|Exon_6	0	+	142	83
chr1	204923290	204923537	GeneC|Exon_6	0	+	143	85
chr1	204923290	204923537	GeneC|Exon_6	0	+	144	85
chr1	204923290	204923537	GeneC|Exon_6	0	+	145	84
chr1	204923290	204923537	GeneC|Exon_6	0	+	146	84
chr1	204923290	204923537	GeneC|Exon_6	0	+	147	86
chr1	204923290	204923537	GeneC|Exon_6	0	+	148	86
chr1	204923290	204923537	GeneC|Exon_6	0	+	149	85
chr1	204923290	204923537	GeneC|Exon_6	0	+	150	84
chr1	204923290	204923537	GeneC|Exon_6	0	+	151	84
chr1	204923290	204923537	GeneC|Exon_6	0	+	152	84
chr1	204923290	204923537	GeneC|Exon_6	0	+	153	85
chr1	204923290	204923537	GeneC|Exon_6	0	+	154	82
chr1	204923290	204923537	GeneC|Exon_6	0	+	155	82
chr1	204923290	204923537	GeneC|Exon_6	0	+	156	83
chr1	204923290	204923537	GeneC|Exon_6	0	+	157	83
chr1	204923290	204923537	GeneC|Exon_6	0	+	158	83
chr1	204923290	204923537	GeneC|Exon_6	0	+	159	84
chr1	204923290	204923537	GeneC|Exon_6	0	+	160	84
chr1	204923290	204923537	GeneC|Exon_6	0	+	161	84
chr1	204923290	204923537	GeneC|Exon_6	0	+	162	82
chr1	204923290	204923537	GeneC|Exon_6	0	+	163	83
chr1	204923290	204923537	GeneC|Exon_6	0	+	164	83
chr1	204923290	204923537	GeneC|Exon_6	0	+	165	84
chr1	204923290	204923537	GeneC|Exon_6	0	+	166	83
chr1	204923290	204923537	GeneC|Exon_6	0	+	167	85
chr1	204923290	204923537	GeneC|Exon_6	0	+	168	85
chr1	204923290	204923537	GeneC|Exon_6	0	+	169	85
chr1	204923290	204923537	GeneC|Exon_6	0	+	170	85
chr1	204923290	204923537	GeneC|Exon_6	0	+	171	87
chr1	204923290	204923537	GeneC|Exon_6	0	+	172	90
chr1	204923290	204923537	GeneC|Exon_6	0	+	173	91
chr1	204923290	204923537	GeneC|Exon_6	0	+	174	92
chr1	204923290	204923537	GeneC|Exon_6	0	+	175	93
chr1	204923290	204923537	GeneC|Exon_6	0	+	176	93
chr1	204923290	204923537	GeneC|Exon_6	0	+	177	93
chr1	204923290	204923537	GeneC|Exon_6	0	+	178	92
chr1	204923290	204923537	GeneC|Exon_6	0	+	179	92
chr1	204923290	204923537	GeneC|Exon_6	0	+	180	92
chr1	204923290	204923537	GeneC|Exon_6	0	+	181	92
chr1	204923290	204923537	GeneC|Exon_6	0	+	182	93
chr1	204923290	204923537	GeneC|Exon_6	0	+	183	92
chr1	204923290	204923537	GeneC|Exon_6	0	+	184	92
chr1	204923290	204923537	GeneC|Exon_6	0	+	185	92
chr1	204923290	204923537	GeneC|Exon_6	0	+	186	89
chr1	204923290	204923537	GeneC|Exon_6	0	+	187	88
chr1	204923290	204923537	GeneC|Exon_6	0	+	188	89
chr1	204923290	204923537	GeneC|Exon_6	0	+	189	88
chr1	204923290	204923537	GeneC|Exon_6	0	+	190	88
chr1	204923290	204923537	GeneC|Exon_6	0	+	191	91
chr1	204923290	204923537	GeneC|Exon_6	0	+	192	93
chr1	204923290	204923537	GeneC|Exon_6	0	+	193	93
chr1	204923290	204923537	GeneC|Exon_6	0	+	194	94
chr1	204923290	204923537	GeneC|Exon_6	0	+	195	94
chr1	204923290	204923537	GeneC|Exon_6	0	+	196	95
chr1	204923290	204923537	GeneC|Exon_6	0	+	197	94
chr1	204923290	204923537	GeneC|Exon_6	0	+	198	93
chr1	204923290	204923537	GeneC|Exon_6	0	+	199	93
chr1	204923290	204923537	GeneC|Exon_6	0	+	200	93
chr1	204923290	204923537	GeneC|Exon_6	0	+	201	94
chr1	204923290	204923537	GeneC|Exon_6	0	+	202	96
chr1	204923290	204923537	GeneC|Exon_6	0	+	203	96
chr1	204923290	204923537	GeneC|Exon_6	0	+	204	96
chr1	204923290	204923537	GeneC|Exon_6	0	+	205	94
chr1	204923290	204923537	GeneC|Exon_6	0	+	206	97
chr1	204923290	204923537	GeneC|Exon_6	0	+	207	98
chr1	204923290	204923537	GeneC|Exon_6	0	+	208	99
chr1	204923290	204923537	GeneC|Exon_6	0	+	209	101
chr1	204923290	204923537	GeneC|Exon_6	0	+	210	102
chr1	204923290	204923537	GeneC|Exon_6	0	+	211	101
chr1	204923290	204923537	GeneC|Exon_6	0	+	212	100
chr1	204923290	204923537	GeneC|Exon_6	0	+	213	101
chr1	204923290	204923537	GeneC|Exon_6	0	+	214	103
chr1	204923290	204923537	GeneC|Exon_6	0	+	215	102
chr1	204923290	204923537	GeneC|Exon_6	0	+	216	101
chr1	204923290	204923537	GeneC|Exon_6	0	+	217	103
chr1	204923290	204923537	GeneC|Exon_6	0	+	218	104
chr1	204923290	204923537	GeneC|Exon_6	0	+	219	106
chr1	204923290	204923537	GeneC|Exon_6	0	+	220	106
chr1	204923290	204923537	GeneC|Exon_6	0	+	221	107
chr1	204923290	204923537	GeneC|Exon_6	0	+	222	109
chr1	204923290	204923537	GeneC|Exon_6	0	+	223	109
chr1	204923290	204923537	GeneC|Exon_6	0	+	224	109
chr1	204923290	204923537	GeneC|Exon_6	0	+	225	109
chr1	204923290	204923537	GeneC|Exon_6	0	+	226	110
chr1	204923290	204923537	GeneC|Exon_6	0	+	227	110
chr1	204923290	204923537	GeneC|Exon_6	0	+	228	112
chr1	204923290	204923537	GeneC|Exon_6	0	+	229	113
chr1	204923290	204923537	GeneC|Exon_6	0	+	230	113
chr1	204923290	204923537	GeneC|Exon_6	0	+	231	112
chr1	204923290	204923537	GeneC|Exon_6	0	+	232	110
chr1	204923290	204923537	GeneC|Exon_6	0	+	233	110
chr1	204923290	204923537	GeneC|Exon_6	0	+	234	111
chr1	204923290	204923537	GeneC|Exon_6	0	+	235	111
chr1	204923290	204923537	GeneC|Exon_6	0	+	236	113
chr1	204923290	204923537	GeneC|Exon_6	0	+	237	112
chr1	204923290	204923537	GeneC|Exon_6	0	+	238	112
chr1	204923290	204923537	GeneC|Exon_6	0	+	239	114
chr1	204923290	204923537	GeneC|Exon_6	0	+	240	113
chr1	204923290	204923537	GeneC|Exon_6	0	+	241	113
chr1	204923290	204923537	GeneC|Exon_6	0	+	242	113
chr1	204923290	204923537	GeneC|Exon_6	0	+	243	113
chr1	204923290	204923537	GeneC|Exon_6	0	+	244	116
chr1	204923290	204923537	GeneC|Exon_6	0	+	245	115
chr1	204923290	204923537	GeneC|Exon_6	0	+	246	114
chr1	204923290	204923537	GeneC|Exon_6	0	+	247	115
chr1	204923931	204924104	GeneC|Exon_7	0	+	1	87
chr1	204923931	204924104	GeneC|Exon_7	0	+	2	88
chr1	204923931	204924104	GeneC|Exon_7	0	+	3	89
chr1	204923931	204924104	GeneC|Exon_7	0	+	4	91
chr1	204923931	204924104	GeneC|Exon_7	0	+	5	92
chr1	204923931	204924104	GeneC|Exon_7	0	+	6	92
chr1	204923931	204924104	GeneC|Exon_7	0	+	7	93
chr1	204923931	204924104	GeneC|Exon_7	0	+	8	94
chr1	204923931	204924104	GeneC|Exon_7	0	+	9	95
chr1	204923931	204924104	GeneC|Exon_7	0	+	10	95
chr1	204923931	204924104	GeneC|Exon_7	0	+	11	95
chr1	204923931	204924104	GeneC|Exon_7	0	+	12	95
chr1	204923931	204924104	GeneC|Exon_7	0	+	13	96
chr1	204923931	204924104	GeneC|Exon_7	0	+	14	96
chr1	204923931	204924104	GeneC|Exon_7	0	+	15	96
chr1	204923931	204924104	GeneC|Exon_7	0	+	16	100
chr1	204923931	204924104	GeneC|Exon_7	0	+	17	101
chr1	204923931	204924104	GeneC|Exon_7	0	+	18	99
chr1	204923931	204924104	GeneC|Exon_7	0	+	19	98
chr1	204923931	204924104	GeneC|Exon_7	0	+	20	98
chr1	204923931	204924104	GeneC|Exon_7	0	+	21	98
chr1	204923931	204924104	GeneC|Exon_7	0	+	22	99
chr1	204923931	204924104	GeneC|Exon_7	0	+	23	99
chr1	204923931	204924104	GeneC|Exon_7	0	+	24	100
chr1	204923931	204924104	GeneC|Exon_7	0	+	25	100
chr1	204923931	204924104	GeneC|Exon_7	0	+	26	101
chr1	204923931	204924104	GeneC|Exon_7	0	+	27	102
chr1	204923931	204924104	GeneC|Exon_7	0	+	28	100
chr1	204923931	204924104	GeneC|Exon_7	0	+	29	102
chr1	204923931	204924104	GeneC|Exon_7	0	+	30	101
chr1	204923931	204924104	GeneC|Exon_7	0	+	31	102
chr1	204923931	204924104	GeneC|Exon_7	0	+	32	103
chr1	204923931	204924104	GeneC|Exon_7	0	+	33	103
chr1	204923931	204924104	GeneC|Exon_7	0	+	34	107
chr1	204923931	204924104	GeneC|Exon_7	0	+	35	108
chr1	204923931	204924104	GeneC|Exon_7	0	+	36	109
chr1	204923931	204924104	GeneC|Exon_7	0	+	37	109
chr1	204923931	204924104	GeneC|Exon_7	0	+	38	109
chr1	204923931	204924104	GeneC|Exon_7	0	+	39	109
chr1	204923931	204924104	GeneC|Exon_7	0	+	40	112
chr1	204923931	204924104	GeneC|Exon_7	0	+	41	113
chr1	204923931	204924104	GeneC|Exon_7	0	+	42	113
chr1	204923931	204924104	GeneC|Exon_7	0	+	43	113
chr1	204923931	204924104	GeneC|Exon_7	0	+	44	114
chr1	204923931	204924104	GeneC|Exon_7	0	+	45	114
chr1	204923931	204924104	GeneC|Exon_7	0	+	46	114
chr1	204923931	204924104	GeneC|Exon_7	0	+	47	112
chr1	204923931	204924104	GeneC|Exon_7	0	+	48	112
chr1	204923931	204924104	GeneC|Exon_7	0	+	49	112
chr1	204923931	204924104	GeneC|Exon_7	0	+	50	112
chr1	204923931	204924104	GeneC|Exon_7	0	+	51	110
chr1	204923931	204924104	GeneC|Exon_7	0	+	52	110
chr1	204923931	204924104	GeneC|Exon_7	0	+	53	109
chr1	204923931	204924104	GeneC|Exon_7	0	+	54	109
chr1	204923931	204924104	GeneC|Exon_7	0	+	55	109
chr1	204923931	204924104	GeneC|Exon_7	0	+	56	108
chr1	204923931	204924104	GeneC|Exon_7	0	+	57	107
chr1	204923931	204924104	GeneC|Exon_7	0	+	58	107
chr1	204923931	204924104	GeneC|Exon_7	0	+	59	107
chr1	204923931	204924104	GeneC|Exon_7	0	+	60	108
chr1	204923931	204924104	GeneC|Exon_7	0	+	61	108
chr1	204923931	204924104	GeneC|Exon_7	0	+	62	108
chr1	204923931	204924104	GeneC|Exon_7	0	+	63	109
chr1	204923931	204924104	GeneC|Exon_7	0	+	64	110
chr1	204923931	204924104	GeneC|Exon_7	0	+	65	111
chr1	204923931	204924104	GeneC|Exon_7	0	+	66	112
chr1	204923931	204924104	GeneC|Exon_7	0	+	67	110
chr1	204923931	204924104	GeneC|Exon_7	0	+	68	109
chr1	204923931	204924104	GeneC|Exon_7	0	+	69	110
chr1	204923931	204924104	GeneC|Exon_7	0	+	70	110
chr1	204923931	204924104	GeneC|Exon_7	0	+	71	109
chr1	204923931	204924104	GeneC|Exon_7	0	+	72	108
chr1	204923931	204924104	GeneC|Exon_7	0	+	73	107
chr1	204923931	204924104	GeneC|Exon_7	0	+	74	108
chr1	204923931	204924104	GeneC|Exon_7	0	+	75	108
chr1	204923931	204924104	GeneC|Exon_7	0	+	76	107
chr1	204923931	204924104	GeneC|Exon_7	0	+	77	106
chr1	204923931	204924104	GeneC|Exon_7	0	+	78	106
chr1	204923931	204924104	GeneC|Exon_7	0	+	79	108
chr1	204923931	204924104	GeneC|Exon_7	0	+	80	108
chr1	204923931	204924104	GeneC|Exon_7	0	+	81	109
chr1	204923931	204924104	GeneC|Exon_7	0	+	82	109
chr1	204923931	204924104	GeneC|Exon_7	0	+	83	109
chr1	204923931	204924104	GeneC|Exon_7	0	+	84	109
chr1	204923931	204924104	GeneC|Exon_7	0	+	85	107
chr1	204923931	204924104	GeneC|Exon_7	0	+	86	107
chr1	204923931	204924104	GeneC|Exon_7	0	+	87	106
chr1	204923931	204924104	GeneC|Exon_7	0	+	88	106
chr1	204923931	204924104	GeneC|Exon_7	0	+	89	106
chr1	204923931	204924104	GeneC|Exon_7	0	+	90	105
chr1	204923931	204924104	GeneC|Exon_7	0	+	91	103
chr1	204923931	204924104	GeneC|Exon_7	0	+	92	103
chr1	204923931	204924104	GeneC|Exon_7	0	+	93	103
chr1	204923931	204924104	GeneC|Exon_7	0	+	94	103
chr1	204923931	204924104	GeneC|Exon_7	0	+	95	102
chr1	204923931	204924104	GeneC|Exon_7	0	+	96	103
chr1	204923931	204924104	GeneC|Exon_7	0	+	97	103
chr1	204923931	204924104	GeneC|Exon_7	0	+	98	102
chr1	204923931	204924104	GeneC|Exon_7	0	+	99	102
chr1	204923931	204924104	GeneC|Exon_7	0	+	100	101
chr1	204923931	204924104	GeneC|Exon_7	0	+	101	101
chr1	204923931	204924104	GeneC|Exon_7	0	+	102	110
chr1	204923931	204924104	GeneC|Exon_7	0	+	103	111
chr1	204923931	204924104	GeneC|Exon_7	0	+	104	111
chr1	204923931	204924104	GeneC|Exon_7	0	+	105	112
chr1	204923931	204924104	GeneC|Exon_7	0	+	106	111
chr1	204923931	204924104	GeneC|Exon_7	0	+	107	111
chr1	204923931	204924104	GeneC|Exon_7	0	+	108	110
chr1	204923931	204924104	GeneC|Exon_7	0	+	109	109
chr1	204923931	204924104	GeneC|Exon_7	0	+	110	110
chr1	204923931	204924104	GeneC|Exon_7	0	+	111	110
chr1	204923931	204924104	GeneC|Exon_7	0	+	112	109
chr1	204923931	204924104	GeneC|Exon_7	0	+	113	110
chr1	204923931	204924104	GeneC|Exon_7	0	+	114	111
chr1	204923931	204924104	GeneC|Exon_7	0	+	115	112
chr1	204923931	204924104	GeneC|Exon_7	0	+	116	112
chr1	204923931	204924104	GeneC|Exon_7	0	+	117	112
chr1	204923931	204924104	GeneC|Exon_7	0	+	118	111
chr1	204923931	204924104	GeneC|Exon_7	0	+	119	112
chr1	204923931	204924104	GeneC|Exon_7	0	+	120	112
chr1	204923931	204924104	GeneC|Exon_7	0	+	121	111
chr1	204923931	204924104	GeneC|Exon_7	0	+	122	109
chr1	204923931	204924104	GeneC|Exon_7	0	+	123	108
chr1	204923931	204924104	GeneC|Exon_7	0	+	124	108
chr1	204923931	204924104	GeneC|Exon_7	0	+	125	108
chr1	204923931	204924104	GeneC|Exon_7	0	+	126	108
chr1	204923931	204924104	GeneC|Exon_7	0	+	127	106
chr1	204923931	204924104	GeneC|Exon_7	0	+	128	106
chr1	204923931	204924104	GeneC|Exon_7	0	+	129	107
chr1	204923931	204924104	GeneC|Exon_7	0	+	130	107
chr1	204923931	204924104	GeneC|Exon_7	0	+	131	107
chr1	204923931	204924104	GeneC|Exon_7	0	+	132	108
chr1	204923931	204924104	GeneC|Exon_7	0	+	133	107
chr1	204923931	204924104	GeneC|Exon_7	0	+	134	106
chr1	204923931	204924104	GeneC|Exon_7	0	+	135	106
chr1	204923931	204924104	GeneC|Exon_7	0	+	136	106
chr1	204923931	204924104	GeneC|Exon_7	0	+	137	103
chr1	204923931	204924104	GeneC|Exon_7	0	+	138	103
chr1	204923931	204924104	GeneC|Exon_7	0	+	139	103
chr1	204923931	204924104	GeneC|Exon_7	0	+	140	102
chr1	204923931	204924104	GeneC|Exon_7	0	+	141	103
chr1	204923931	204924104	GeneC|Exon_7	0	+	142	101
chr1	204923931	204924104	GeneC|Exon_7	0	+	143	101
chr1	204923931	204924104	GeneC|Exon_7	0	+	144	101
chr1	204923931	204924104	GeneC|Exon_7	0	+	145	102
chr1	204923931	204924104	GeneC|Exon_7	0	+	146	102
chr1	204923931	204924104	GeneC|Exon_7	0	+	147	102
chr1	204923931	204924104	GeneC|Exon_7	0	+	148	101
chr1	204923931	204924104	GeneC|Exon_7	0	+	149	100
chr1	204923931	204924104	GeneC|Exon_7	0	+	150	97
chr1	204923931	204924104	GeneC|Exon_7	0	+	151	99
chr1	204923931	204924104	GeneC|Exon_7	0	+	152	95
chr1	204923931	204924104	GeneC|Exon_7	0	+	153	95
chr1	204923931	204924104	GeneC|Exon_7	0	+	154	94
chr1	204923931	204924104	GeneC|Exon_7	0	+	155	93
chr1	204923931	204924104	GeneC|Exon_7	0	+	156	92
chr1	204923931	204924104	GeneC|Exon_7	0	+	157	93
chr1	204923931	204924104	GeneC|Exon_7	0	+	158	97
chr1	204923931	204924104	GeneC|Exon_7	0	+	159	96
chr1	204923931	204924104	GeneC|Exon_7	0	+	160	95
chr1	204923931	204924104	GeneC|Exon_7	0	+	161	95
chr1	204923931	204924104	GeneC|Exon_7	0	+	162	94
chr1	204923931	204924104	GeneC|Exon_7	0	+	163	94
chr1	204923931	204924104	GeneC|Exon_7	0	+	164	93
chr1	204923931	204924104	GeneC|Exon_7	0	+	165	93
chr1	204923931	204924104	GeneC|Exon_7	0	+	166	94
chr1	204923931	204924104	GeneC|Exon_7	0	+	167	90
chr1	204923931	204924104	GeneC|Exon_7	0	+	168	88
chr1	204923931	204924104	GeneC|Exon_7	0	+	169	89
chr1	204923931	204924104	GeneC|Exon_7	0	+	170	91
chr1	204923931	204924104	GeneC|Exon_7	0	+	171	91
chr1	204923931	204924104	GeneC|Exon_7	0	+	172	91
chr1	204923931	204924104	GeneC|Exon_7	0	+	173	91
chr1	204926758	204926979	GeneC|Exon_8	0	+	1	114
chr1	204926758	204926979	GeneC|Exon_8	0	+	2	115
chr1	204926758	204926979	GeneC|Exon_8	0	+	3	117
chr1	204926758	204926979	GeneC|Exon_8	0	+	4	118
chr1	204926758	204926979	GeneC|Exon_8	0	+	5	119
chr1	204926758	204926979	GeneC|Exon_8	0	+	6	120
chr1	204926758	204926979	GeneC|Exon_8	0	+	7	121
chr1	204926758	204926979	GeneC|Exon_8	0	+	8	124
chr1	204926758	204926979	GeneC|Exon_8	0	+	9	125
chr1	204926758	204926979	GeneC|Exon_8	0	+	10	128
chr1	204926758	204926979	GeneC|Exon_8	0	+	11	129
chr1	204926758	204926979	GeneC|Exon_8	0	+	12	129
chr1	204926758	204926979	GeneC|Exon_8	0	+	13	129
chr1	204926758	204926979	GeneC|Exon_8	0	+	14	131
chr1	204926758	204926979	GeneC|Exon_8	0	+	15	131
chr1	204926758	204926979	GeneC|Exon_8	0	+	16	132
chr1	204926758	204926979	GeneC|Exon_8	0	+	17	136
chr1	204926758	204926979	GeneC|Exon_8	0	+	18	135
chr1	204926758	204926979	GeneC|Exon_8	0	+	19	135
chr1	204926758	204926979	GeneC|Exon_8	0	+	20	137
chr1	204926758	204926979	GeneC|Exon_8	0	+	21	139
chr1	204926758	204926979	GeneC|Exon_8	0	+	22	138
chr1	204926758	204926979	GeneC|Exon_8	0	+	23	138
chr1	204926758	204926979	GeneC|Exon_8	0	+	24	138
chr1	204926758	204926979	GeneC|Exon_8	0	+	25	140
chr1	204926758	204926979	GeneC|Exon_8	0	+	26	141
chr1	204926758	204926979	GeneC|Exon_8	0	+	27	141
chr1	204926758	204926979	GeneC|Exon_8	0	+	28	144
chr1	204926758	204926979	GeneC|Exon_8	0	+	29	144
chr1	204926758	204926979	GeneC|Exon_8	0	+	30	145
chr1	204926758	204926979	GeneC|Exon_8	0	+	31	144
chr1	204926758	204926979	GeneC|Exon_8	0	+	32	144
chr1	204926758	204926979	GeneC|Exon_8	0	+	33	142
chr1	204926758	204926979	GeneC|Exon_8	0	+	34	141
chr1	204926758	204926979	GeneC|Exon_8	0	+	35	142
chr1	204926758	204926979	GeneC|Exon_8	0	+	36	142
chr1	204926758	204926979	GeneC|Exon_8	0	+	37	141
chr1	204926758	204926979	GeneC|Exon_8	0	+	38	142
chr1	204926758	204926979	GeneC|Exon_8	0	+	39	141
chr1	204926758	204926979	GeneC|Exon_8	0	+	40	140
chr1	204926758	204926979	GeneC|Exon_8	0	+	41	142
chr1	204926758	204926979	GeneC|Exon_8	0	+	42	142
chr1	204926758	204926979	GeneC|Exon_8	0	+	43	141
chr1	204926758	204926979	GeneC|Exon_8	0	+	44	142
chr1	204926758	204926979	GeneC|Exon_8	0	+	45	141
chr1	204926758	204926979	GeneC|Exon_8	0	+	46	142
chr1	204926758	204926979	GeneC|Exon_8	0	+	47	143
chr1	204926758	204926979	GeneC|Exon_8	0	+	48	143
chr1	204926758	204926979	GeneC|Exon_8	0	+	49	144
chr1	204926758	204926979	GeneC|Exon_8	0	+	50	146
chr1	204926758	204926979	GeneC|Exon_8	0	+	51	145
chr1	204926758	204926979	GeneC|Exon_8	0	+	52	144
chr1	204926758	204926979	GeneC|Exon_8	0	+	53	142
chr1	204926758	204926979	GeneC|Exon_8	0	+	54	142
chr1	204926758	204926979	GeneC|Exon_8	0	+	55	143
chr1	204926758	204926979	GeneC|Exon_8	0	+	56	142
chr1	204926758	204926979	GeneC|Exon_8	0	+	57	140
chr1	204926758	204926979	GeneC|Exon_8	0	+	58	142
chr1	204926758	204926979	GeneC|Exon_8	0	+	59	142
chr1	204926758	204926979	GeneC|Exon_8	0	+	60	142
chr1	204926758	204926979	GeneC|Exon_8	0	+	61	146
chr1	204926758	204926979	GeneC|Exon_8	0	+	62	147
chr1	204926758	204926979	GeneC|Exon_8	0	+	63	147
chr1	204926758	204926979	GeneC|Exon_8	0	+	64	148
chr1	204926758	204926979	GeneC|Exon_8	0	+	65	146
chr1	204926758	204926979	GeneC|Exon_8	0	+	66	146
chr1	204926758	204926979	GeneC|Exon_8	0	+	67	145
chr1	204926758	204926979	GeneC|Exon_8	0	+	68	146
chr1	204926758	204926979	GeneC|Exon_8	0	+	69	147
chr1	204926758	204926979	GeneC|Exon_8	0	+	70	148
chr1	204926758	204926979	GeneC|Exon_8	0	+	71	149
chr1	204926758	204926979	GeneC|Exon_8	0	+	72	151
chr1	204926758	204926979	GeneC|Exon_8	0	+	73	148
chr1	204926758	204926979	GeneC|Exon_8	0	+	74	147
chr1	204926758	204926979	GeneC|Exon_8	0	+	75	149
chr1	204926758	204926979	GeneC|Exon_8	0	+	76	150
chr1	204926758	204926979	GeneC|Exon_8	0	+	77	150
chr1	204926758	204926979	GeneC|Exon_8	0	+	78	150
chr1	204926758	204926979	GeneC|Exon_8	0	+	79	152
chr1	204926758	204926979	GeneC|Exon_8	0	+	80	151
chr1	204926758	204926979	GeneC|Exon_8	0	+	81	153
chr1	204926758	204926979	GeneC|Exon_8	0	+	82	151
chr1	204926758	204926979	GeneC|Exon_8	0	+	83	151
chr1	204926758	204926979	GeneC|Exon_8	0	+	84	152
chr1	204926758	204926979	GeneC|Exon_8	0	+	85	152
chr1	204926758	204926979	GeneC|Exon_8	0	+	86	151
chr1	204926758	204926979	GeneC|Exon_8	0	+	87	151
chr1	204926758	204926979	GeneC|Exon_8	0	+	88	150
chr1	204926758	204926979	GeneC|Exon_8	0	+	89	153
chr1	204926758	204926979	GeneC|Exon_8	0	+	90	152
chr1	204926758	204926979	GeneC|Exon_8	0	+	91	150
chr1	204926758	204926979	GeneC|Exon_8	0	+	92	152
chr1	204926758	204926979	GeneC|Exon_8	0	+	93	155
chr1	204926758	204926979	GeneC|Exon_8	0	+	94	157
chr1	204926758	204926979	GeneC|Exon_8	0	+	95	157
chr1	204926758	204926979	GeneC|Exon_8	0	+	96	155
chr1	204926758	204926979	GeneC|Exon_8	0	+	97	156
chr1	204926758	204926979	GeneC|Exon_8	0	+	98	155
chr1	204926758	204926979	GeneC|Exon_8	0	+	99	156
chr1	204926758	204926979	GeneC|Exon_8	0	+	100	155
chr1	204926758	204926979	GeneC|Exon_8	0	+	101	155
chr1	204926758	204926979	GeneC|Exon_8	0	+	102	154
chr1	204926758	204926979	GeneC|Exon_8	0	+	103	153
chr1	204926758	204926979	GeneC|Exon_8	0	+	104	154
chr1	204926758	204926979	GeneC|Exon_8	0	+	105	156
chr1	204926758	204926979	GeneC|Exon_8	0	+	106	156
chr1	204926758	204926979	GeneC|Exon_8	0	+	107	158
chr1	204926758	204926979	GeneC|Exon_8	0	+	108	157
chr1	204926758	204926979	GeneC|Exon_8	0	+	109	157
chr1	204926758	204926979	GeneC|Exon_8	0	+	110	157
chr1	204926758	204926979	GeneC|Exon_8	0	+	111	157
chr1	204926758	204926979	GeneC|Exon_8	0	+	112	159
chr1	204926758	204926979	GeneC|Exon_8	0	+	113	156
chr1	204926758	204926979	GeneC|Exon_8	0	+	114	156
chr1	204926758	204926979	GeneC|Exon_8	0	+	115	157
chr1	204926758	204926979	GeneC|Exon_8	0	+	116	157
chr1	204926758	204926979	GeneC|Exon_8	0	+	117	156
chr1	204926758	204926979	GeneC|Exon_8	0	+	118	157
chr1	204926758	204926979	GeneC|Exon_8	0	+	119	156
chr1	204926758	204926979	GeneC|Exon_8	0	+	120	156
chr1	204926758	204926979	GeneC|Exon_8	0	+	121	155
chr1	204926758	204926979	GeneC|Exon_8	0	+	122	154
chr1	204926758	204926979	GeneC|Exon_8	0	+	123	155
chr1	204926758	204926979	GeneC|Exon_8	0	+	124	155
chr1	204926758	204926979	GeneC|Exon_8	0	+	125	155
chr1	204926758	204926979	GeneC|Exon_8	0	+	126	152
chr1	204926758	204926979	GeneC|Exon_8	0	+	127	151
chr1	204926758	204926979	GeneC|Exon_8	0	+	128	152
chr1	204926758	204926979	GeneC|Exon_8	0	+	129	153
chr1	204926758	204926979	GeneC|Exon_8	0	+	130	152
chr1	204926758	204926979	GeneC|Exon_8	0	+	131	151
chr1	204926758	204926979	GeneC|Exon_8	0	+	132	151
chr1	204926758	204926979	GeneC|Exon_8	0	+	133	149
chr1	204926758	204926979	GeneC|Exon_8	0	+	134	149
chr1	204926758	204926979	GeneC|Exon_8	0	+	135	148
chr1	204926758	204926979	GeneC|Exon_8	0	+	136	149
chr1	204926758	204926979	GeneC|Exon_8	0	+	137	152
chr1	204926758	204926979	GeneC|Exon_8	0	+	138	152
chr1	204926758	204926979	GeneC|Exon_8	0	+	139	155
chr1	204926758	204926979	GeneC|Exon_8	0	+	140	155
chr1	204926758	204926979	GeneC|Exon_8	0	+	141	156
chr1	204926758	204926979	GeneC|Exon_8	0	+	142	158
chr1	204926758	204926979	GeneC|Exon_8	0	+	143	158
chr1	204926758	204926979	GeneC|Exon_8	0	+	144	160
chr1	204926758	204926979	GeneC|Exon_8	0	+	145	162
chr1	204926758	204926979	GeneC|Exon_8	0	+	146	162
chr1	204926758	204926979	GeneC|Exon_8	0	+	147	161
chr1	204926758	204926979	GeneC|Exon_8	0	+	148	160
chr1	204926758	204926979	GeneC|Exon_8	0	+	149	161
chr1	204926758	204926979	GeneC|Exon_8	0	+	150	161
chr1	204926758	204926979	GeneC|Exon_8	0	+	151	162
chr1	204926758	204926979	GeneC|Exon_8	0	+	152	160
chr1	204926758	204926979	GeneC|Exon_8	0	+	153	160
chr1	204926758	204926979	GeneC|Exon_8	0	+	154	158
chr1	204926758	204926979	GeneC|Exon_8	0	+	155	156
chr1	204926758	204926979	GeneC|Exon_8	0	+	156	157
chr1	204926758	204926979	GeneC|Exon_8	0	+	157	158
chr1	204926758	204926979	GeneC|Exon_8	0	+	158	160
chr1	204926758	204926979	GeneC|Exon_8	0	+	159	157
chr1	204926758	204926979	GeneC|Exon_8	0	+	160	157
chr1	204926758	204926979	GeneC|Exon_8	0	+	161	154
chr1	204926758	204926979	GeneC|Exon_8	0	+	162	157
chr1	204926758	204926979	GeneC|Exon_8	0	+	163	157
chr1	204926758	204926979	GeneC|Exon_8	0	+	164	159
chr1	204926758	204926979	GeneC|Exon_8	0	+	165	159
chr1	204926758	204926979	GeneC|Exon_8	0	+	166	158
chr1	204926758	204926979	GeneC|Exon_8	0	+	167	157
chr1	204926758	204926979	GeneC|Exon_8	0	+	168	154
chr1	204926758	204926979	GeneC|Exon_8	0	+	169	153
chr1	204926758	204926979	GeneC|Exon_8	0	+	170	154
chr1	204926758	204926979	GeneC|Exon_8	0	+	171	154
chr1	204926758	204926979	GeneC|Exon_8	0	+	172	147
chr1	204926758	204926979	GeneC|Exon_8	0	+	173	147
chr1	204926758	204926979	GeneC|Exon_8	0	+	174	148
chr1	204926758	204926979	GeneC|Exon_8	0	+	175	148
chr1	204926758	204926979	GeneC|Exon_8	0	+	176	145
chr1	204926758	204926979	GeneC|Exon_8	0	+	177	146
chr1	204926758	204926979	GeneC|Exon_8	0	+	178	143
chr1	204926758	204926979	GeneC|Exon_8	0	+	179	141
chr1	204926758	204926979	GeneC|Exon_8	0	+	180	142
chr1	204926758	204926979	GeneC|Exon_8	0	+	181	141
chr1	204926758	204926979	GeneC|Exon_8	0	+	182	140
chr1	204926758	204926979	GeneC|Exon_8	0	+	183	140
chr1	204926758	204926979	GeneC|Exon_8	0	+	184	141
chr1	204926758	204926979	GeneC|Exon_8	0	+	185	142
chr1	204926758	204926979	GeneC|Exon_8	0	+	186	140
chr1	204926758	204926979	GeneC|Exon_8	0	+	187	141
chr1	204926758	204926979	GeneC|Exon_8	0	+	188	143
chr1	204926758	204926979	GeneC|Exon_8	0	+	189	144
chr1	204926758	204926979	GeneC|Exon_8	0	+	190	146
chr1	204926758	204926979	GeneC|Exon_8	0	+	191	146
chr1	204926758	204926979	GeneC|Exon_8	0	+	192	146
chr1	204926758	204926979	GeneC|Exon_8	0	+	193	146
chr1	204926758	204926979	GeneC|Exon_8	0	+	194	146
chr1	204926758	204926979	GeneC|Exon_8	0	+	195	144
chr1	204926758	204926979	GeneC|Exon_8	0	+	196	141
chr1	204926758	204926979	GeneC|Exon_8	0	+	197	141
chr1	204926758	204926979	GeneC|Exon_8	0	+	198	142
chr1	204926758	204926979	GeneC|Exon_8	0	+	199	142
chr1	204926758	204926979	GeneC|Exon_8	0	+	200	142
chr1	204926758	204926979	GeneC|Exon_8	0	+	201	141
chr1	204926758	204926979	GeneC|Exon_8	0	+	202	141
chr1	204926758	204926979	GeneC|Exon_8	0	+	203	141
chr1	204926758	204926979	GeneC|Exon_8	0	+	204	142
chr1	204926758	204926979	GeneC|Exon_8	0	+	205	142
chr1	204926758	204926979	GeneC|Exon_8	0	+	206	142
chr1	204926758	204926979	GeneC|Exon_8	0	+	207	143
chr1	204926758	204926979	GeneC|Exon_8	0	+	208	143
chr1	204926758	204926979	GeneC|Exon_8	0	+	209	144
chr1	204926758	204926979	GeneC|Exon_8	0	+	210	146
chr1	204926758	204926979	GeneC|Exon_8	0	+	211	144
chr1	204926758	204926979	GeneC|Exon_8	0	+	212	142
chr1	204926758	204926979	GeneC|Exon_8	0	+	213	142
chr1	204926758	204926979	GeneC|Exon_8	0	+	214	142
chr1	204926758	204926979	GeneC|Exon_8	0	+	215	142
chr1	204926758	204926979	GeneC|Exon_8	0	+	216	141
chr1	204926758	204926979	GeneC|Exon_8	0	+	217	145
chr1	204926758	204926979	GeneC|Exon_8	0	+	218	145
chr1	204926758	204926979	GeneC|Exon_8	0	+	219	143
chr1	204926758	204926979	GeneC|Exon_8	0	+	220	143
chr1	204926758	204926979	GeneC|Exon_8	0	+	221	141
chr1	204931210	204931311	GeneC|Exon_9	0	+	1	114
chr1	204931210	204931311	GeneC|Exon_9	0	+	2	115
chr1	204931210	204931311	GeneC|Exon_9	0	+	3	116
chr1	204931210	204931311	GeneC|Exon_9	0	+	4	119
chr1	204931210	204931311	GeneC|Exon_9	0	+	5	118
chr1	204931210	204931311	GeneC|Exon_9	0	+	6	121
chr1	204931210	204931311	GeneC|Exon_9	0	+	7	123
chr1	204931210	204931311	GeneC|Exon_9	0	+	8	123
chr1	204931210	204931311	GeneC|Exon_9	0	+	9	126
chr1	204931210	204931311	GeneC|Exon_9	0	+	10	126
chr1	204931210	204931311	GeneC|Exon_9	0	+	11	130
chr1	204931210	204931311	GeneC|Exon_9	0	+	12	129
chr1	204931210	204931311	GeneC|Exon_9	0	+	13	129
chr1	204931210	204931311	GeneC|Exon_9	0	+	14	128
chr1	204931210	204931311	GeneC|Exon_9	0	+	15	128
chr1	204931210	204931311	GeneC|Exon_9	0	+	16	128
chr1	204931210	204931311	GeneC|Exon_9	0	+	17	129
chr1	204931210	204931311	GeneC|Exon_9	0	+	18	129
chr1	204931210	204931311	GeneC|Exon_9	0	+	19	128
chr1	204931210	204931311	GeneC|Exon_9	0	+	20	129
chr1	204931210	204931311	GeneC|Exon_9	0	+	21	129
chr1	204931210	204931311	GeneC|Exon_9	0	+	22	129
chr1	204931210	204931311	GeneC|Exon_9	0	+	23	129
chr1	204931210	204931311	GeneC|Exon_9	0	+	24	129
chr1	204931210	204931311	GeneC|Exon_9	0	+	25	130
chr1	204931210	204931311	GeneC|Exon_9	0	+	26	132
chr1	204931210	204931311	GeneC|Exon_9	0	+	27	135
chr1	204931210	204931311	GeneC|Exon_9	0	+	28	136
chr1	204931210	204931311	GeneC|Exon_9	0	+	29	135
chr1	204931210	204931311	GeneC|Exon_9	0	+	30	134
chr1	204931210	204931311	GeneC|Exon_9	0	+	31	134
chr1	204931210	204931311	GeneC|Exon_9	0	+	32	137
chr1	204931210	204931311	GeneC|Exon_9	0	+	33	136
chr1	204931210	204931311	GeneC|Exon_9	0	+	34	136
chr1	204931210	204931311	GeneC|Exon_9	0	+	35	141
chr1	204931210	204931311	GeneC|Exon_9	0	+	36	141
chr1	204931210	204931311	GeneC|Exon_9	0	+	37	141
chr1	204931210	204931311	GeneC|Exon_9	0	+	38	140
chr1	204931210	204931311	GeneC|Exon_9	0	+	39	139
chr1	204931210	204931311	GeneC|Exon_9	0	+	40	138
chr1	204931210	204931311	GeneC|Exon_9	0	+	41	140
chr1	204931210	204931311	GeneC|Exon_9	0	+	42	138
chr1	204931210	204931311	GeneC|Exon_9	0	+	43	137
chr1	204931210	204931311	GeneC|Exon_9	0	+	44	139
chr1	204931210	204931311	GeneC|Exon_9	0	+	45	139
chr1	204931210	204931311	GeneC|Exon_9	0	+	46	138
chr1	204931210	204931311	GeneC|Exon_9	0	+	47	139
chr1	204931210	204931311	GeneC|Exon_9	0	+	48	139
chr1	204931210	204931311	GeneC|Exon_9	0	+	49	139
chr1	204931210	204931311	GeneC|Exon_9	0	+	50	138
chr1	204931210	204931311	GeneC|Exon_9	0	+	51	138
chr1	204931210	204931311	GeneC|Exon_9	0	+	52	139
chr1	204931210	204931311	GeneC|Exon_9	0	+	53	138
chr1	204931210	204931311	GeneC|Exon_9	0	+	54	139
chr1	204931210	204931311	GeneC|Exon_9	0	+	55	140
chr1	204931210	204931311	GeneC|Exon_9	0	+	56	137
chr1	204931210	204931311	GeneC|Exon_9	0	+	57	137
chr1	204931210	204931311	GeneC|Exon_9	0	+	58	137
chr1	204931210	204931311	GeneC|Exon_9	0	+	59	137
chr1	204931210	204931311	GeneC|Exon_9	0	+	60	137
chr1	204931210	204931311	GeneC|Exon_9	0	+	61	136
chr1	204931210	204931311	GeneC|Exon_9	0	+	62	137
chr1	204931210	204931311	GeneC|Exon_9	0	+	63	139
chr1	204931210	204931311	GeneC|Exon_9	0	+	64	139
chr1	204931210	204931311	GeneC|Exon_9	0	+	65	138
chr1	204931210	204931311	GeneC|Exon_9	0	+	66	139
chr1	204931210	204931311	GeneC|Exon_9	0	+	67	139
chr1	204931210	204931311	GeneC|Exon_9	0	+	68	140
chr1	204931210	204931311	GeneC|Exon_9	0	+	69	141
chr1	204931210	204931311	GeneC|Exon_9	0	+	70	141
chr1	204931210	204931311	GeneC|Exon_9	0	+	71	140
chr1	204931210	204931311	GeneC|Exon_9	0	+	72	141
chr1	204931210	204931311	GeneC|Exon_9	0	+	73	141
chr1	204931210	204931311	GeneC|Exon_9	0	+	74	142
chr1	204931210	204931311	GeneC|Exon_9	0	+	75	141
chr1	204931210	204931311	GeneC|Exon_9	0	+	76	140
chr1	204931210	204931311	GeneC|Exon_9	0	+	77	141
chr1	204931210	204931311	GeneC|Exon_9	0	+	78	142
chr1	204931210	204931311	GeneC|Exon_9	0	+	79	142
chr1	204931210	204931311	GeneC|Exon_9	0	+	80	141
chr1	204931210	204931311	GeneC|Exon_9	0	+	81	139
chr1	204931210	204931311	GeneC|Exon_9	0	+	82	137
chr1	204931210	204931311	GeneC|Exon_9	0	+	83	136
chr1	204931210	204931311	GeneC|Exon_9	0	+	84	137
chr1	204931210	204931311	GeneC|Exon_9	0	+	85	136
chr1	204931210	204931311	GeneC|Exon_9	0	+	86	134
chr1	204931210	204931311	GeneC|Exon_9	0	+	87	133
chr1	204931210	204931311	GeneC|Exon_9	0	+	88	134
chr1	204931210	204931311	GeneC|Exon_9	0	+	89	132
chr1	204931210	204931311	GeneC|Exon_9	0	+	90	133
chr1	204931210	204931311	GeneC|Exon_9	0	+	91	133
chr1	204931210	204931311	GeneC|Exon_9	0	+	92	133
chr1	204931210	204931311	GeneC|Exon_9	0	+	93	133
chr1	204931210	204931311	GeneC|Exon_9	0	+	94	133
chr1	204931210	204931311	GeneC|Exon_9	0	+	95	133
chr1	204931210	204931311	GeneC|Exon_9	0	+	96	132
chr1	204931210	204931311	GeneC|Exon_9	0	+	97	132
chr1	204931210	204931311	GeneC|Exon_9	0	+	98	130
chr1	204931210	204931311	GeneC|Exon_9	0	+	99	129
chr1	204931210	204931311	GeneC|Exon_9	0	+	100	129
chr1	204931210	204931311	GeneC|Exon_9	0	+	101	128
chr1	204937351	204937513	GeneC|Exon_10	0	+	1	99
chr1	204937351	204937513	GeneC|Exon_10	0	+	2	100
chr1	204937351	204937513	GeneC|Exon_10	0	+	3	103
chr1	204937351	204937513	GeneC|Exon_10	0	+	4	102
chr1	204937351	204937513	GeneC|Exon_10	0	+	5	103
chr1	204937351	204937513	GeneC|Exon_10	0	+	6	103
chr1	204937351	204937513	GeneC|Exon_10	0	+	7	102
chr1	204937351	204937513	GeneC|Exon_10	0	+	8	102
chr1	204937351	204937513	GeneC|Exon_10	0	+	9	101
chr1	204937351	204937513	GeneC|Exon_10	0	+	10	102
chr1	204937351	204937513	GeneC|Exon_10	0	+	11	102
chr1	204937351	204937513	GeneC|Exon_10	0	+	12	103
chr1	204937351	204937513	GeneC|Exon_10	0	+	13	105
chr1	204937351	204937513	GeneC|Exon_10	0	+	14	107
chr1	204937351	204937513	GeneC|Exon_10	0	+	15	109
chr1	204937351	204937513	GeneC|Exon_10	0	+	16	110
chr1	204937351	204937513	GeneC|Exon_10	0	+	17	111
chr1	204937351	204937513	GeneC|Exon_10	0	+	18	113
chr1	204937351	204937513	GeneC|Exon_10	0	+	19	113
chr1	204937351	204937513	GeneC|Exon_10	0	+	20	113
chr1	204937351	204937513	GeneC|Exon_10	0	+	21	113
chr1	204937351	204937513	GeneC|Exon_10	0	+	22	114
chr1	204937351	204937513	GeneC|Exon_10	0	+	23	114
chr1	204937351	204937513	GeneC|Exon_10	0	+	24	114
chr1	204937351	204937513	GeneC|Exon_10	0	+	25	115
chr1	204937351	204937513	GeneC|Exon_10	0	+	26	116
chr1	204937351	204937513	GeneC|Exon_10	0	+	27	116
chr1	204937351	204937513	GeneC|Exon_10	0	+	28	117
chr1	204937351	204937513	GeneC|Exon_10	0	+	29	119
chr1	204937351	204937513	GeneC|Exon_10	0	+	30	116
chr1	204937351	204937513	GeneC|Exon_10	0	+	31	118
chr1	204937351	204937513	GeneC|Exon_10	0	+	32	117
chr1	204937351	204937513	GeneC|Exon_10	0	+	33	116
chr1	204937351	204937513	GeneC|Exon_10	0	+	34	116
chr1	204937351	204937513	GeneC|Exon_10	0	+	35	117
chr1	204937351	204937513	GeneC|Exon_10	0	+	36	120
chr1	204937351	204937513	GeneC|Exon_10	0	+	37	124
chr1	204937351	204937513	GeneC|Exon_10	0	+	38	124
chr1	204937351	204937513	GeneC|Exon_10	0	+	39	125
chr1	204937351	204937513	GeneC|Exon_10	0	+	40	125
chr1	204937351	204937513	GeneC|Exon_10	0	+	41	127
chr1	204937351	204937513	GeneC|Exon_10	0	+	42	129
chr1	204937351	204937513	GeneC|Exon_10	0	+	43	128
chr1	204937351	204937513	GeneC|Exon_10	0	+	44	128
chr1	204937351	204937513	GeneC|Exon_10	0	+	45	130
chr1	204937351	204937513	GeneC|Exon_10	0	+	46	130
chr1	204937351	204937513	GeneC|Exon_10	0	+	47	129
chr1	204937351	204937513	GeneC|Exon_10	0	+	48	126
chr1	204937351	204937513	GeneC|Exon_10	0	+	49	122
chr1	204937351	204937513	GeneC|Exon_10	0	+	50	124
chr1	204937351	204937513	GeneC|Exon_10	0	+	51	123
chr1	204937351	204937513	GeneC|Exon_10	0	+	52	123
chr1	204937351	204937513	GeneC|Exon_10	0	+	53	124
chr1	204937351	204937513	GeneC|Exon_10	0	+	54	124
chr1	204937351	204937513	GeneC|Exon_10	0	+	55	125
chr1	204937351	204937513	GeneC|Exon_10	0	+	56	125
chr1	204937351	204937513	GeneC|Exon_10	0	+	57	126
chr1	204937351	204937513	GeneC|Exon_10	0	+	58	125
chr1	204937351	204937513	GeneC|Exon_10	0	+	59	123
chr1	204937351	204937513	GeneC|Exon_10	0	+	60	124
chr1	204937351	204937513	GeneC|Exon_10	0	+	61	126
chr1	204937351	204937513	GeneC|Exon_10	0	+	62	124
chr1	204937351	204937513	GeneC|Exon_10	0	+	63	125
chr1	204937351	204937513	GeneC|Exon_10	0	+	64	126
chr1	204937351	204937513	GeneC|Exon_10	0	+	65	125
chr1	204937351	204937513	GeneC|Exon_10	0	+	66	129
chr1	204937351	204937513	GeneC|Exon_10	0	+	67	129
chr1	204937351	204937513	GeneC|Exon_10	0	+	68	130
chr1	204937351	204937513	GeneC|Exon_10	0	+	69	129
chr1	204937351	204937513	GeneC|Exon_10	0	+	70	129
chr1	204937351	204937513	GeneC|Exon_10	0	+	71	130
chr1	204937351	204937513	GeneC|Exon_10	0	+	72	131
chr1	204937351	204937513	GeneC|Exon_10	0	+	73	131
chr1	204937351	204937513	GeneC|Exon_10	0	+	74	130
chr1	204937351	204937513	GeneC|Exon_10	0	+	75	130
chr1	204937351	204937513	GeneC|Exon_10	0	+	76	130
chr1	204937351	204937513	GeneC|Exon_10	0	+	77	130
chr1	204937351	204937513	GeneC|Exon_10	0	+	78	129
chr1	204937351	204937513	GeneC|Exon_10	0	+	79	127
chr1	204937351	204937513	GeneC|Exon_10	0	+	80	126
chr1	204937351	204937513	GeneC|Exon_10	0	+	81	127
chr1	204937351	204937513	GeneC|Exon_10	0	+	82	124
chr1	204937351	204937513	GeneC|Exon_10	0	+	83	125
chr1	204937351	204937513	GeneC|Exon_10	0	+	84	124
chr1	204937351	204937513	GeneC|Exon_10	0	+	85	124
chr1	204937351	204937513	GeneC|Exon_10	0	+	86	125
chr1	204937351	204937513	GeneC|Exon_10	0	+	87	127
chr1	204937351	204937513	GeneC|Exon_10	0	+	88	127
chr1	204937351	204937513	GeneC|Exon_10	0	+	89	128
chr1	204937351	204937513	GeneC|Exon_10	0	+	90	127
chr1	204937351	204937513	GeneC|Exon_10	0	+	91	126
chr1	204937351	204937513	GeneC|Exon_10	0	+	92	126
chr1	204937351	204937513	GeneC|Exon_10	0	+	93	127
chr1	204937351	204937513	GeneC|Exon_10	0	+	94	129
chr1	204937351	204937513	GeneC|Exon_10	0	+	95	129
chr1	204937351	204937513	GeneC|Exon_10	0	+	96	128
chr1	204937351	204937513	GeneC|Exon_10	0	+	97	128
chr1	204937351	204937513	GeneC|Exon_10	0	+	98	127
chr1	204937351	204937513	GeneC|Exon_10	0	+	99	124
chr1	204937351	204937513	GeneC|Exon_10	0	+	100	123
chr1	204937351	204937513	GeneC|Exon_10	0	+	101	122
chr1	204937351	204937513	GeneC|Exon_10	0	+	102	122
chr1	204937351	204937513	GeneC|Exon_10	0	+	103	123
chr1	204937351	204937513	GeneC|Exon_10	0	+	104	123
chr1	204937351	204937513	GeneC|Exon_10	0	+	105	122
chr1	204937351	204937513	GeneC|Exon_10	0	+	106	122
chr1	204937351	204937513	GeneC|Exon_10	0	+	107	124
chr1	204937351	204937513	GeneC|Exon_10	0	+	108	124
chr1	204937351	204937513	GeneC|Exon_10	0	+	109	125
chr1	204937351	204937513	GeneC|Exon_10	0	+	110	125
chr1	204937351	204937513	GeneC|Exon_10	0	+	111	126
chr1	204937351	204937513	GeneC|Exon_10	0	+	112	128
chr1	204937351	204937513	GeneC|Exon_10	0	+	113	129
chr1	204937351	204937513	GeneC|Exon_10	0	+	114	131
chr1	204937351	204937513	GeneC|Exon_10	0	+	115	130
chr1	204937351	204937513	GeneC|Exon_10	0	+	116	130
chr1	204937351	204937513	GeneC|Exon_10	0	+	117	128
chr1	204937351	204937513	GeneC|Exon_10	0	+	118	127
chr1	204937351	204937513	GeneC|Exon_10	0	+	119	127
chr1	204937351	204937513	GeneC|Exon_10	0	+	120	127
chr1	204937351	204937513	GeneC|Exon_10	0	+	121	128
chr1	204937351	204937513	GeneC|Exon_10	0	+	122	128
chr1	204937351	204937513	GeneC|Exon_10	0	+	123	127
chr1	204937351	204937513	GeneC|Exon_10	0	+	124	126
chr1	204937351	204937513	GeneC|Exon_10	0	+	125	126
chr1	204937351	204937513	GeneC|Exon_10	0	+	126	126
chr1	204937351	204937513	GeneC|Exon_10	0	+	127	127
chr1	204937351	204937513	GeneC|Exon_10	0	+	128	128
chr1	204937351	204937513	GeneC|Exon_10	0	+	129	128
chr1	204937351	204937513	GeneC|Exon_10	0	+	130	128
chr1	204937351	204937513	GeneC|Exon_10	0	+	131	128
chr1	204937351	204937513	GeneC|Exon_10	0	+	132	129
chr1	204937351	204937513	GeneC|Exon_10	0	+	133	130
chr1	204937351	204937513	GeneC|Exon_10	0	+	134	130
chr1	204937351	204937513	GeneC|Exon_10	0	+	135	131
chr1	204937351	204937513	GeneC|Exon_10	0	+	136	129
chr1	204937351	204937513	GeneC|Exon_10	0	+	137	126
chr1	204937351	204937513	GeneC|Exon_10	0	+	138	126
chr1	204937351	204937513	GeneC|Exon_10	0	+	139	125
chr1	204937351	204937513	GeneC|Exon_10	0	+	140	123
[truncated: 156,337 more rows]
