# Supplementary material for: A Robust Protocol to Increase NimbleGen SeqCap EZ Multiplexing Capacity to 96 Samples
Source: PLoS One. 2015 Apr 14;10(4):e0123872. doi: 10.1371/journal.pone.0123872 (PMC4397063; doi:10.1371/journal.pone.0123872)
Supplement: S1 Dataset — (GZ) [file pone.0123872.s005.gz › Raw_Data/sampleS/sampleS.BaseCoverage.txt]

chr1	67861445	67861595	GeneS|SNP_2	0	+	1	92
chr1	67861445	67861595	GeneS|SNP_2	0	+	2	96
chr1	67861445	67861595	GeneS|SNP_2	0	+	3	96
chr1	67861445	67861595	GeneS|SNP_2	0	+	4	98
chr1	67861445	67861595	GeneS|SNP_2	0	+	5	99
chr1	67861445	67861595	GeneS|SNP_2	0	+	6	102
chr1	67861445	67861595	GeneS|SNP_2	0	+	7	104
chr1	67861445	67861595	GeneS|SNP_2	0	+	8	104
chr1	67861445	67861595	GeneS|SNP_2	0	+	9	104
chr1	67861445	67861595	GeneS|SNP_2	0	+	10	104
chr1	67861445	67861595	GeneS|SNP_2	0	+	11	105
chr1	67861445	67861595	GeneS|SNP_2	0	+	12	105
chr1	67861445	67861595	GeneS|SNP_2	0	+	13	105
chr1	67861445	67861595	GeneS|SNP_2	0	+	14	106
chr1	67861445	67861595	GeneS|SNP_2	0	+	15	106
chr1	67861445	67861595	GeneS|SNP_2	0	+	16	108
chr1	67861445	67861595	GeneS|SNP_2	0	+	17	109
chr1	67861445	67861595	GeneS|SNP_2	0	+	18	110
chr1	67861445	67861595	GeneS|SNP_2	0	+	19	110
chr1	67861445	67861595	GeneS|SNP_2	0	+	20	110
chr1	67861445	67861595	GeneS|SNP_2	0	+	21	110
chr1	67861445	67861595	GeneS|SNP_2	0	+	22	111
chr1	67861445	67861595	GeneS|SNP_2	0	+	23	112
chr1	67861445	67861595	GeneS|SNP_2	0	+	24	111
chr1	67861445	67861595	GeneS|SNP_2	0	+	25	110
chr1	67861445	67861595	GeneS|SNP_2	0	+	26	110
chr1	67861445	67861595	GeneS|SNP_2	0	+	27	112
chr1	67861445	67861595	GeneS|SNP_2	0	+	28	112
chr1	67861445	67861595	GeneS|SNP_2	0	+	29	112
chr1	67861445	67861595	GeneS|SNP_2	0	+	30	114
chr1	67861445	67861595	GeneS|SNP_2	0	+	31	112
chr1	67861445	67861595	GeneS|SNP_2	0	+	32	115
chr1	67861445	67861595	GeneS|SNP_2	0	+	33	115
chr1	67861445	67861595	GeneS|SNP_2	0	+	34	116
chr1	67861445	67861595	GeneS|SNP_2	0	+	35	117
chr1	67861445	67861595	GeneS|SNP_2	0	+	36	118
chr1	67861445	67861595	GeneS|SNP_2	0	+	37	118
chr1	67861445	67861595	GeneS|SNP_2	0	+	38	118
chr1	67861445	67861595	GeneS|SNP_2	0	+	39	118
chr1	67861445	67861595	GeneS|SNP_2	0	+	40	117
chr1	67861445	67861595	GeneS|SNP_2	0	+	41	117
chr1	67861445	67861595	GeneS|SNP_2	0	+	42	118
chr1	67861445	67861595	GeneS|SNP_2	0	+	43	117
chr1	67861445	67861595	GeneS|SNP_2	0	+	44	117
chr1	67861445	67861595	GeneS|SNP_2	0	+	45	120
chr1	67861445	67861595	GeneS|SNP_2	0	+	46	122
chr1	67861445	67861595	GeneS|SNP_2	0	+	47	124
chr1	67861445	67861595	GeneS|SNP_2	0	+	48	125
chr1	67861445	67861595	GeneS|SNP_2	0	+	49	125
chr1	67861445	67861595	GeneS|SNP_2	0	+	50	125
chr1	67861445	67861595	GeneS|SNP_2	0	+	51	126
chr1	67861445	67861595	GeneS|SNP_2	0	+	52	126
chr1	67861445	67861595	GeneS|SNP_2	0	+	53	126
chr1	67861445	67861595	GeneS|SNP_2	0	+	54	128
chr1	67861445	67861595	GeneS|SNP_2	0	+	55	126
chr1	67861445	67861595	GeneS|SNP_2	0	+	56	127
chr1	67861445	67861595	GeneS|SNP_2	0	+	57	126
chr1	67861445	67861595	GeneS|SNP_2	0	+	58	125
chr1	67861445	67861595	GeneS|SNP_2	0	+	59	125
chr1	67861445	67861595	GeneS|SNP_2	0	+	60	125
chr1	67861445	67861595	GeneS|SNP_2	0	+	61	127
chr1	67861445	67861595	GeneS|SNP_2	0	+	62	129
chr1	67861445	67861595	GeneS|SNP_2	0	+	63	131
chr1	67861445	67861595	GeneS|SNP_2	0	+	64	132
chr1	67861445	67861595	GeneS|SNP_2	0	+	65	134
chr1	67861445	67861595	GeneS|SNP_2	0	+	66	139
chr1	67861445	67861595	GeneS|SNP_2	0	+	67	139
chr1	67861445	67861595	GeneS|SNP_2	0	+	68	138
chr1	67861445	67861595	GeneS|SNP_2	0	+	69	138
chr1	67861445	67861595	GeneS|SNP_2	0	+	70	138
chr1	67861445	67861595	GeneS|SNP_2	0	+	71	138
chr1	67861445	67861595	GeneS|SNP_2	0	+	72	139
chr1	67861445	67861595	GeneS|SNP_2	0	+	73	142
chr1	67861445	67861595	GeneS|SNP_2	0	+	74	144
chr1	67861445	67861595	GeneS|SNP_2	0	+	75	143
chr1	67861445	67861595	GeneS|SNP_2	0	+	76	144
chr1	67861445	67861595	GeneS|SNP_2	0	+	77	144
chr1	67861445	67861595	GeneS|SNP_2	0	+	78	144
chr1	67861445	67861595	GeneS|SNP_2	0	+	79	143
chr1	67861445	67861595	GeneS|SNP_2	0	+	80	142
chr1	67861445	67861595	GeneS|SNP_2	0	+	81	144
chr1	67861445	67861595	GeneS|SNP_2	0	+	82	145
chr1	67861445	67861595	GeneS|SNP_2	0	+	83	145
chr1	67861445	67861595	GeneS|SNP_2	0	+	84	145
chr1	67861445	67861595	GeneS|SNP_2	0	+	85	145
chr1	67861445	67861595	GeneS|SNP_2	0	+	86	145
chr1	67861445	67861595	GeneS|SNP_2	0	+	87	143
chr1	67861445	67861595	GeneS|SNP_2	0	+	88	144
chr1	67861445	67861595	GeneS|SNP_2	0	+	89	144
chr1	67861445	67861595	GeneS|SNP_2	0	+	90	146
chr1	67861445	67861595	GeneS|SNP_2	0	+	91	146
chr1	67861445	67861595	GeneS|SNP_2	0	+	92	147
chr1	67861445	67861595	GeneS|SNP_2	0	+	93	148
chr1	67861445	67861595	GeneS|SNP_2	0	+	94	147
chr1	67861445	67861595	GeneS|SNP_2	0	+	95	147
chr1	67861445	67861595	GeneS|SNP_2	0	+	96	147
chr1	67861445	67861595	GeneS|SNP_2	0	+	97	146
chr1	67861445	67861595	GeneS|SNP_2	0	+	98	147
chr1	67861445	67861595	GeneS|SNP_2	0	+	99	147
chr1	67861445	67861595	GeneS|SNP_2	0	+	100	147
chr1	67861445	67861595	GeneS|SNP_2	0	+	101	147
chr1	67861445	67861595	GeneS|SNP_2	0	+	102	145
chr1	67861445	67861595	GeneS|SNP_2	0	+	103	145
chr1	67861445	67861595	GeneS|SNP_2	0	+	104	146
chr1	67861445	67861595	GeneS|SNP_2	0	+	105	145
chr1	67861445	67861595	GeneS|SNP_2	0	+	106	145
chr1	67861445	67861595	GeneS|SNP_2	0	+	107	144
chr1	67861445	67861595	GeneS|SNP_2	0	+	108	144
chr1	67861445	67861595	GeneS|SNP_2	0	+	109	144
chr1	67861445	67861595	GeneS|SNP_2	0	+	110	145
chr1	67861445	67861595	GeneS|SNP_2	0	+	111	147
chr1	67861445	67861595	GeneS|SNP_2	0	+	112	147
chr1	67861445	67861595	GeneS|SNP_2	0	+	113	148
chr1	67861445	67861595	GeneS|SNP_2	0	+	114	148
chr1	67861445	67861595	GeneS|SNP_2	0	+	115	147
chr1	67861445	67861595	GeneS|SNP_2	0	+	116	145
chr1	67861445	67861595	GeneS|SNP_2	0	+	117	144
chr1	67861445	67861595	GeneS|SNP_2	0	+	118	144
chr1	67861445	67861595	GeneS|SNP_2	0	+	119	144
chr1	67861445	67861595	GeneS|SNP_2	0	+	120	144
chr1	67861445	67861595	GeneS|SNP_2	0	+	121	145
chr1	67861445	67861595	GeneS|SNP_2	0	+	122	144
chr1	67861445	67861595	GeneS|SNP_2	0	+	123	140
chr1	67861445	67861595	GeneS|SNP_2	0	+	124	137
chr1	67861445	67861595	GeneS|SNP_2	0	+	125	135
chr1	67861445	67861595	GeneS|SNP_2	0	+	126	135
chr1	67861445	67861595	GeneS|SNP_2	0	+	127	136
chr1	67861445	67861595	GeneS|SNP_2	0	+	128	135
chr1	67861445	67861595	GeneS|SNP_2	0	+	129	135
chr1	67861445	67861595	GeneS|SNP_2	0	+	130	136
chr1	67861445	67861595	GeneS|SNP_2	0	+	131	137
chr1	67861445	67861595	GeneS|SNP_2	0	+	132	137
chr1	67861445	67861595	GeneS|SNP_2	0	+	133	136
chr1	67861445	67861595	GeneS|SNP_2	0	+	134	134
chr1	67861445	67861595	GeneS|SNP_2	0	+	135	134
chr1	67861445	67861595	GeneS|SNP_2	0	+	136	135
chr1	67861445	67861595	GeneS|SNP_2	0	+	137	131
chr1	67861445	67861595	GeneS|SNP_2	0	+	138	133
chr1	67861445	67861595	GeneS|SNP_2	0	+	139	132
chr1	67861445	67861595	GeneS|SNP_2	0	+	140	132
chr1	67861445	67861595	GeneS|SNP_2	0	+	141	131
chr1	67861445	67861595	GeneS|SNP_2	0	+	142	134
chr1	67861445	67861595	GeneS|SNP_2	0	+	143	135
chr1	67861445	67861595	GeneS|SNP_2	0	+	144	134
chr1	67861445	67861595	GeneS|SNP_2	0	+	145	134
chr1	67861445	67861595	GeneS|SNP_2	0	+	146	133
chr1	67861445	67861595	GeneS|SNP_2	0	+	147	133
chr1	67861445	67861595	GeneS|SNP_2	0	+	148	135
chr1	67861445	67861595	GeneS|SNP_2	0	+	149	134
chr1	67861445	67861595	GeneS|SNP_2	0	+	150	135
chr1	179520431	179520581	GeneS|SNP_1	0	+	1	107
chr1	179520431	179520581	GeneS|SNP_1	0	+	2	108
chr1	179520431	179520581	GeneS|SNP_1	0	+	3	110
chr1	179520431	179520581	GeneS|SNP_1	0	+	4	110
chr1	179520431	179520581	GeneS|SNP_1	0	+	5	110
chr1	179520431	179520581	GeneS|SNP_1	0	+	6	111
chr1	179520431	179520581	GeneS|SNP_1	0	+	7	113
chr1	179520431	179520581	GeneS|SNP_1	0	+	8	114
chr1	179520431	179520581	GeneS|SNP_1	0	+	9	116
chr1	179520431	179520581	GeneS|SNP_1	0	+	10	119
chr1	179520431	179520581	GeneS|SNP_1	0	+	11	119
chr1	179520431	179520581	GeneS|SNP_1	0	+	12	119
chr1	179520431	179520581	GeneS|SNP_1	0	+	13	121
chr1	179520431	179520581	GeneS|SNP_1	0	+	14	121
chr1	179520431	179520581	GeneS|SNP_1	0	+	15	121
chr1	179520431	179520581	GeneS|SNP_1	0	+	16	121
chr1	179520431	179520581	GeneS|SNP_1	0	+	17	126
chr1	179520431	179520581	GeneS|SNP_1	0	+	18	125
chr1	179520431	179520581	GeneS|SNP_1	0	+	19	129
chr1	179520431	179520581	GeneS|SNP_1	0	+	20	129
chr1	179520431	179520581	GeneS|SNP_1	0	+	21	129
chr1	179520431	179520581	GeneS|SNP_1	0	+	22	129
chr1	179520431	179520581	GeneS|SNP_1	0	+	23	130
chr1	179520431	179520581	GeneS|SNP_1	0	+	24	130
chr1	179520431	179520581	GeneS|SNP_1	0	+	25	128
chr1	179520431	179520581	GeneS|SNP_1	0	+	26	129
chr1	179520431	179520581	GeneS|SNP_1	0	+	27	130
chr1	179520431	179520581	GeneS|SNP_1	0	+	28	129
chr1	179520431	179520581	GeneS|SNP_1	0	+	29	129
chr1	179520431	179520581	GeneS|SNP_1	0	+	30	128
chr1	179520431	179520581	GeneS|SNP_1	0	+	31	128
chr1	179520431	179520581	GeneS|SNP_1	0	+	32	130
chr1	179520431	179520581	GeneS|SNP_1	0	+	33	133
chr1	179520431	179520581	GeneS|SNP_1	0	+	34	134
chr1	179520431	179520581	GeneS|SNP_1	0	+	35	134
chr1	179520431	179520581	GeneS|SNP_1	0	+	36	134
chr1	179520431	179520581	GeneS|SNP_1	0	+	37	133
chr1	179520431	179520581	GeneS|SNP_1	0	+	38	135
chr1	179520431	179520581	GeneS|SNP_1	0	+	39	134
chr1	179520431	179520581	GeneS|SNP_1	0	+	40	135
chr1	179520431	179520581	GeneS|SNP_1	0	+	41	136
chr1	179520431	179520581	GeneS|SNP_1	0	+	42	134
chr1	179520431	179520581	GeneS|SNP_1	0	+	43	135
chr1	179520431	179520581	GeneS|SNP_1	0	+	44	134
chr1	179520431	179520581	GeneS|SNP_1	0	+	45	133
chr1	179520431	179520581	GeneS|SNP_1	0	+	46	134
chr1	179520431	179520581	GeneS|SNP_1	0	+	47	133
chr1	179520431	179520581	GeneS|SNP_1	0	+	48	135
chr1	179520431	179520581	GeneS|SNP_1	0	+	49	134
chr1	179520431	179520581	GeneS|SNP_1	0	+	50	134
chr1	179520431	179520581	GeneS|SNP_1	0	+	51	135
chr1	179520431	179520581	GeneS|SNP_1	0	+	52	134
chr1	179520431	179520581	GeneS|SNP_1	0	+	53	134
chr1	179520431	179520581	GeneS|SNP_1	0	+	54	134
chr1	179520431	179520581	GeneS|SNP_1	0	+	55	135
chr1	179520431	179520581	GeneS|SNP_1	0	+	56	138
chr1	179520431	179520581	GeneS|SNP_1	0	+	57	137
chr1	179520431	179520581	GeneS|SNP_1	0	+	58	138
chr1	179520431	179520581	GeneS|SNP_1	0	+	59	137
chr1	179520431	179520581	GeneS|SNP_1	0	+	60	136
chr1	179520431	179520581	GeneS|SNP_1	0	+	61	133
chr1	179520431	179520581	GeneS|SNP_1	0	+	62	132
chr1	179520431	179520581	GeneS|SNP_1	0	+	63	131
chr1	179520431	179520581	GeneS|SNP_1	0	+	64	130
chr1	179520431	179520581	GeneS|SNP_1	0	+	65	132
chr1	179520431	179520581	GeneS|SNP_1	0	+	66	131
chr1	179520431	179520581	GeneS|SNP_1	0	+	67	132
chr1	179520431	179520581	GeneS|SNP_1	0	+	68	132
chr1	179520431	179520581	GeneS|SNP_1	0	+	69	132
chr1	179520431	179520581	GeneS|SNP_1	0	+	70	131
chr1	179520431	179520581	GeneS|SNP_1	0	+	71	132
chr1	179520431	179520581	GeneS|SNP_1	0	+	72	132
chr1	179520431	179520581	GeneS|SNP_1	0	+	73	131
chr1	179520431	179520581	GeneS|SNP_1	0	+	74	131
chr1	179520431	179520581	GeneS|SNP_1	0	+	75	131
chr1	179520431	179520581	GeneS|SNP_1	0	+	76	129
chr1	179520431	179520581	GeneS|SNP_1	0	+	77	129
chr1	179520431	179520581	GeneS|SNP_1	0	+	78	131
chr1	179520431	179520581	GeneS|SNP_1	0	+	79	130
chr1	179520431	179520581	GeneS|SNP_1	0	+	80	129
chr1	179520431	179520581	GeneS|SNP_1	0	+	81	129
chr1	179520431	179520581	GeneS|SNP_1	0	+	82	129
chr1	179520431	179520581	GeneS|SNP_1	0	+	83	129
chr1	179520431	179520581	GeneS|SNP_1	0	+	84	131
chr1	179520431	179520581	GeneS|SNP_1	0	+	85	130
chr1	179520431	179520581	GeneS|SNP_1	0	+	86	127
chr1	179520431	179520581	GeneS|SNP_1	0	+	87	128
chr1	179520431	179520581	GeneS|SNP_1	0	+	88	129
chr1	179520431	179520581	GeneS|SNP_1	0	+	89	128
chr1	179520431	179520581	GeneS|SNP_1	0	+	90	129
chr1	179520431	179520581	GeneS|SNP_1	0	+	91	129
chr1	179520431	179520581	GeneS|SNP_1	0	+	92	129
chr1	179520431	179520581	GeneS|SNP_1	0	+	93	127
chr1	179520431	179520581	GeneS|SNP_1	0	+	94	127
chr1	179520431	179520581	GeneS|SNP_1	0	+	95	126
chr1	179520431	179520581	GeneS|SNP_1	0	+	96	127
chr1	179520431	179520581	GeneS|SNP_1	0	+	97	126
chr1	179520431	179520581	GeneS|SNP_1	0	+	98	124
chr1	179520431	179520581	GeneS|SNP_1	0	+	99	121
chr1	179520431	179520581	GeneS|SNP_1	0	+	100	121
chr1	179520431	179520581	GeneS|SNP_1	0	+	101	121
chr1	179520431	179520581	GeneS|SNP_1	0	+	102	119
chr1	179520431	179520581	GeneS|SNP_1	0	+	103	116
chr1	179520431	179520581	GeneS|SNP_1	0	+	104	113
chr1	179520431	179520581	GeneS|SNP_1	0	+	105	112
chr1	179520431	179520581	GeneS|SNP_1	0	+	106	112
chr1	179520431	179520581	GeneS|SNP_1	0	+	107	112
chr1	179520431	179520581	GeneS|SNP_1	0	+	108	113
chr1	179520431	179520581	GeneS|SNP_1	0	+	109	112
chr1	179520431	179520581	GeneS|SNP_1	0	+	110	112
chr1	179520431	179520581	GeneS|SNP_1	0	+	111	110
chr1	179520431	179520581	GeneS|SNP_1	0	+	112	111
chr1	179520431	179520581	GeneS|SNP_1	0	+	113	111
chr1	179520431	179520581	GeneS|SNP_1	0	+	114	112
chr1	179520431	179520581	GeneS|SNP_1	0	+	115	111
chr1	179520431	179520581	GeneS|SNP_1	0	+	116	111
chr1	179520431	179520581	GeneS|SNP_1	0	+	117	110
chr1	179520431	179520581	GeneS|SNP_1	0	+	118	111
chr1	179520431	179520581	GeneS|SNP_1	0	+	119	112
chr1	179520431	179520581	GeneS|SNP_1	0	+	120	111
chr1	179520431	179520581	GeneS|SNP_1	0	+	121	112
chr1	179520431	179520581	GeneS|SNP_1	0	+	122	114
chr1	179520431	179520581	GeneS|SNP_1	0	+	123	116
chr1	179520431	179520581	GeneS|SNP_1	0	+	124	118
chr1	179520431	179520581	GeneS|SNP_1	0	+	125	118
chr1	179520431	179520581	GeneS|SNP_1	0	+	126	118
chr1	179520431	179520581	GeneS|SNP_1	0	+	127	119
chr1	179520431	179520581	GeneS|SNP_1	0	+	128	118
chr1	179520431	179520581	GeneS|SNP_1	0	+	129	117
chr1	179520431	179520581	GeneS|SNP_1	0	+	130	118
chr1	179520431	179520581	GeneS|SNP_1	0	+	131	118
chr1	179520431	179520581	GeneS|SNP_1	0	+	132	118
chr1	179520431	179520581	GeneS|SNP_1	0	+	133	116
chr1	179520431	179520581	GeneS|SNP_1	0	+	134	117
chr1	179520431	179520581	GeneS|SNP_1	0	+	135	117
chr1	179520431	179520581	GeneS|SNP_1	0	+	136	116
chr1	179520431	179520581	GeneS|SNP_1	0	+	137	115
chr1	179520431	179520581	GeneS|SNP_1	0	+	138	116
chr1	179520431	179520581	GeneS|SNP_1	0	+	139	116
chr1	179520431	179520581	GeneS|SNP_1	0	+	140	117
chr1	179520431	179520581	GeneS|SNP_1	0	+	141	117
chr1	179520431	179520581	GeneS|SNP_1	0	+	142	118
chr1	179520431	179520581	GeneS|SNP_1	0	+	143	118
chr1	179520431	179520581	GeneS|SNP_1	0	+	144	119
chr1	179520431	179520581	GeneS|SNP_1	0	+	145	119
chr1	179520431	179520581	GeneS|SNP_1	0	+	146	119
chr1	179520431	179520581	GeneS|SNP_1	0	+	147	117
chr1	179520431	179520581	GeneS|SNP_1	0	+	148	116
chr1	179520431	179520581	GeneS|SNP_1	0	+	149	115
chr1	179520431	179520581	GeneS|SNP_1	0	+	150	115
chr1	204797731	204797935	GeneC|Exon_1	0	+	1	10
chr1	204797731	204797935	GeneC|Exon_1	0	+	2	11
chr1	204797731	204797935	GeneC|Exon_1	0	+	3	11
chr1	204797731	204797935	GeneC|Exon_1	0	+	4	11
chr1	204797731	204797935	GeneC|Exon_1	0	+	5	12
chr1	204797731	204797935	GeneC|Exon_1	0	+	6	12
chr1	204797731	204797935	GeneC|Exon_1	0	+	7	13
chr1	204797731	204797935	GeneC|Exon_1	0	+	8	13
chr1	204797731	204797935	GeneC|Exon_1	0	+	9	13
chr1	204797731	204797935	GeneC|Exon_1	0	+	10	14
chr1	204797731	204797935	GeneC|Exon_1	0	+	11	14
chr1	204797731	204797935	GeneC|Exon_1	0	+	12	14
chr1	204797731	204797935	GeneC|Exon_1	0	+	13	14
chr1	204797731	204797935	GeneC|Exon_1	0	+	14	14
chr1	204797731	204797935	GeneC|Exon_1	0	+	15	14
chr1	204797731	204797935	GeneC|Exon_1	0	+	16	14
chr1	204797731	204797935	GeneC|Exon_1	0	+	17	15
chr1	204797731	204797935	GeneC|Exon_1	0	+	18	15
chr1	204797731	204797935	GeneC|Exon_1	0	+	19	15
chr1	204797731	204797935	GeneC|Exon_1	0	+	20	15
chr1	204797731	204797935	GeneC|Exon_1	0	+	21	15
chr1	204797731	204797935	GeneC|Exon_1	0	+	22	15
chr1	204797731	204797935	GeneC|Exon_1	0	+	23	15
chr1	204797731	204797935	GeneC|Exon_1	0	+	24	15
chr1	204797731	204797935	GeneC|Exon_1	0	+	25	16
chr1	204797731	204797935	GeneC|Exon_1	0	+	26	16
chr1	204797731	204797935	GeneC|Exon_1	0	+	27	16
chr1	204797731	204797935	GeneC|Exon_1	0	+	28	16
chr1	204797731	204797935	GeneC|Exon_1	0	+	29	16
chr1	204797731	204797935	GeneC|Exon_1	0	+	30	16
chr1	204797731	204797935	GeneC|Exon_1	0	+	31	17
chr1	204797731	204797935	GeneC|Exon_1	0	+	32	17
chr1	204797731	204797935	GeneC|Exon_1	0	+	33	16
chr1	204797731	204797935	GeneC|Exon_1	0	+	34	16
chr1	204797731	204797935	GeneC|Exon_1	0	+	35	16
chr1	204797731	204797935	GeneC|Exon_1	0	+	36	16
chr1	204797731	204797935	GeneC|Exon_1	0	+	37	16
chr1	204797731	204797935	GeneC|Exon_1	0	+	38	16
chr1	204797731	204797935	GeneC|Exon_1	0	+	39	16
chr1	204797731	204797935	GeneC|Exon_1	0	+	40	16
chr1	204797731	204797935	GeneC|Exon_1	0	+	41	17
chr1	204797731	204797935	GeneC|Exon_1	0	+	42	17
chr1	204797731	204797935	GeneC|Exon_1	0	+	43	18
chr1	204797731	204797935	GeneC|Exon_1	0	+	44	19
chr1	204797731	204797935	GeneC|Exon_1	0	+	45	19
chr1	204797731	204797935	GeneC|Exon_1	0	+	46	19
chr1	204797731	204797935	GeneC|Exon_1	0	+	47	19
chr1	204797731	204797935	GeneC|Exon_1	0	+	48	19
chr1	204797731	204797935	GeneC|Exon_1	0	+	49	19
chr1	204797731	204797935	GeneC|Exon_1	0	+	50	19
chr1	204797731	204797935	GeneC|Exon_1	0	+	51	21
chr1	204797731	204797935	GeneC|Exon_1	0	+	52	21
chr1	204797731	204797935	GeneC|Exon_1	0	+	53	22
chr1	204797731	204797935	GeneC|Exon_1	0	+	54	26
chr1	204797731	204797935	GeneC|Exon_1	0	+	55	29
chr1	204797731	204797935	GeneC|Exon_1	0	+	56	30
chr1	204797731	204797935	GeneC|Exon_1	0	+	57	31
chr1	204797731	204797935	GeneC|Exon_1	0	+	58	31
chr1	204797731	204797935	GeneC|Exon_1	0	+	59	32
chr1	204797731	204797935	GeneC|Exon_1	0	+	60	34
chr1	204797731	204797935	GeneC|Exon_1	0	+	61	35
chr1	204797731	204797935	GeneC|Exon_1	0	+	62	35
chr1	204797731	204797935	GeneC|Exon_1	0	+	63	35
chr1	204797731	204797935	GeneC|Exon_1	0	+	64	35
chr1	204797731	204797935	GeneC|Exon_1	0	+	65	37
chr1	204797731	204797935	GeneC|Exon_1	0	+	66	37
chr1	204797731	204797935	GeneC|Exon_1	0	+	67	37
chr1	204797731	204797935	GeneC|Exon_1	0	+	68	37
chr1	204797731	204797935	GeneC|Exon_1	0	+	69	37
chr1	204797731	204797935	GeneC|Exon_1	0	+	70	36
chr1	204797731	204797935	GeneC|Exon_1	0	+	71	36
chr1	204797731	204797935	GeneC|Exon_1	0	+	72	37
chr1	204797731	204797935	GeneC|Exon_1	0	+	73	39
chr1	204797731	204797935	GeneC|Exon_1	0	+	74	39
chr1	204797731	204797935	GeneC|Exon_1	0	+	75	39
chr1	204797731	204797935	GeneC|Exon_1	0	+	76	39
chr1	204797731	204797935	GeneC|Exon_1	0	+	77	39
chr1	204797731	204797935	GeneC|Exon_1	0	+	78	40
chr1	204797731	204797935	GeneC|Exon_1	0	+	79	40
chr1	204797731	204797935	GeneC|Exon_1	0	+	80	39
chr1	204797731	204797935	GeneC|Exon_1	0	+	81	39
chr1	204797731	204797935	GeneC|Exon_1	0	+	82	39
chr1	204797731	204797935	GeneC|Exon_1	0	+	83	39
chr1	204797731	204797935	GeneC|Exon_1	0	+	84	39
chr1	204797731	204797935	GeneC|Exon_1	0	+	85	39
chr1	204797731	204797935	GeneC|Exon_1	0	+	86	39
chr1	204797731	204797935	GeneC|Exon_1	0	+	87	40
chr1	204797731	204797935	GeneC|Exon_1	0	+	88	39
chr1	204797731	204797935	GeneC|Exon_1	0	+	89	39
chr1	204797731	204797935	GeneC|Exon_1	0	+	90	39
chr1	204797731	204797935	GeneC|Exon_1	0	+	91	39
chr1	204797731	204797935	GeneC|Exon_1	0	+	92	39
chr1	204797731	204797935	GeneC|Exon_1	0	+	93	39
chr1	204797731	204797935	GeneC|Exon_1	0	+	94	39
chr1	204797731	204797935	GeneC|Exon_1	0	+	95	38
chr1	204797731	204797935	GeneC|Exon_1	0	+	96	40
chr1	204797731	204797935	GeneC|Exon_1	0	+	97	41
chr1	204797731	204797935	GeneC|Exon_1	0	+	98	41
chr1	204797731	204797935	GeneC|Exon_1	0	+	99	41
chr1	204797731	204797935	GeneC|Exon_1	0	+	100	41
chr1	204797731	204797935	GeneC|Exon_1	0	+	101	42
chr1	204797731	204797935	GeneC|Exon_1	0	+	102	42
chr1	204797731	204797935	GeneC|Exon_1	0	+	103	44
chr1	204797731	204797935	GeneC|Exon_1	0	+	104	44
chr1	204797731	204797935	GeneC|Exon_1	0	+	105	45
chr1	204797731	204797935	GeneC|Exon_1	0	+	106	45
chr1	204797731	204797935	GeneC|Exon_1	0	+	107	45
chr1	204797731	204797935	GeneC|Exon_1	0	+	108	45
chr1	204797731	204797935	GeneC|Exon_1	0	+	109	45
chr1	204797731	204797935	GeneC|Exon_1	0	+	110	45
chr1	204797731	204797935	GeneC|Exon_1	0	+	111	46
chr1	204797731	204797935	GeneC|Exon_1	0	+	112	46
chr1	204797731	204797935	GeneC|Exon_1	0	+	113	46
chr1	204797731	204797935	GeneC|Exon_1	0	+	114	46
chr1	204797731	204797935	GeneC|Exon_1	0	+	115	46
chr1	204797731	204797935	GeneC|Exon_1	0	+	116	46
chr1	204797731	204797935	GeneC|Exon_1	0	+	117	46
chr1	204797731	204797935	GeneC|Exon_1	0	+	118	46
chr1	204797731	204797935	GeneC|Exon_1	0	+	119	45
chr1	204797731	204797935	GeneC|Exon_1	0	+	120	45
chr1	204797731	204797935	GeneC|Exon_1	0	+	121	46
chr1	204797731	204797935	GeneC|Exon_1	0	+	122	47
chr1	204797731	204797935	GeneC|Exon_1	0	+	123	47
chr1	204797731	204797935	GeneC|Exon_1	0	+	124	47
chr1	204797731	204797935	GeneC|Exon_1	0	+	125	45
chr1	204797731	204797935	GeneC|Exon_1	0	+	126	44
chr1	204797731	204797935	GeneC|Exon_1	0	+	127	43
chr1	204797731	204797935	GeneC|Exon_1	0	+	128	43
chr1	204797731	204797935	GeneC|Exon_1	0	+	129	43
chr1	204797731	204797935	GeneC|Exon_1	0	+	130	45
chr1	204797731	204797935	GeneC|Exon_1	0	+	131	44
chr1	204797731	204797935	GeneC|Exon_1	0	+	132	43
chr1	204797731	204797935	GeneC|Exon_1	0	+	133	44
chr1	204797731	204797935	GeneC|Exon_1	0	+	134	46
chr1	204797731	204797935	GeneC|Exon_1	0	+	135	46
chr1	204797731	204797935	GeneC|Exon_1	0	+	136	48
chr1	204797731	204797935	GeneC|Exon_1	0	+	137	46
chr1	204797731	204797935	GeneC|Exon_1	0	+	138	46
chr1	204797731	204797935	GeneC|Exon_1	0	+	139	46
chr1	204797731	204797935	GeneC|Exon_1	0	+	140	46
chr1	204797731	204797935	GeneC|Exon_1	0	+	141	46
chr1	204797731	204797935	GeneC|Exon_1	0	+	142	46
chr1	204797731	204797935	GeneC|Exon_1	0	+	143	46
chr1	204797731	204797935	GeneC|Exon_1	0	+	144	46
chr1	204797731	204797935	GeneC|Exon_1	0	+	145	46
chr1	204797731	204797935	GeneC|Exon_1	0	+	146	47
chr1	204797731	204797935	GeneC|Exon_1	0	+	147	47
chr1	204797731	204797935	GeneC|Exon_1	0	+	148	47
chr1	204797731	204797935	GeneC|Exon_1	0	+	149	47
chr1	204797731	204797935	GeneC|Exon_1	0	+	150	47
chr1	204797731	204797935	GeneC|Exon_1	0	+	151	47
chr1	204797731	204797935	GeneC|Exon_1	0	+	152	47
chr1	204797731	204797935	GeneC|Exon_1	0	+	153	48
chr1	204797731	204797935	GeneC|Exon_1	0	+	154	48
chr1	204797731	204797935	GeneC|Exon_1	0	+	155	48
chr1	204797731	204797935	GeneC|Exon_1	0	+	156	48
chr1	204797731	204797935	GeneC|Exon_1	0	+	157	48
chr1	204797731	204797935	GeneC|Exon_1	0	+	158	48
chr1	204797731	204797935	GeneC|Exon_1	0	+	159	48
chr1	204797731	204797935	GeneC|Exon_1	0	+	160	51
chr1	204797731	204797935	GeneC|Exon_1	0	+	161	48
chr1	204797731	204797935	GeneC|Exon_1	0	+	162	48
chr1	204797731	204797935	GeneC|Exon_1	0	+	163	48
chr1	204797731	204797935	GeneC|Exon_1	0	+	164	48
chr1	204797731	204797935	GeneC|Exon_1	0	+	165	48
chr1	204797731	204797935	GeneC|Exon_1	0	+	166	48
chr1	204797731	204797935	GeneC|Exon_1	0	+	167	48
chr1	204797731	204797935	GeneC|Exon_1	0	+	168	48
chr1	204797731	204797935	GeneC|Exon_1	0	+	169	48
chr1	204797731	204797935	GeneC|Exon_1	0	+	170	48
chr1	204797731	204797935	GeneC|Exon_1	0	+	171	48
chr1	204797731	204797935	GeneC|Exon_1	0	+	172	48
chr1	204797731	204797935	GeneC|Exon_1	0	+	173	48
chr1	204797731	204797935	GeneC|Exon_1	0	+	174	48
chr1	204797731	204797935	GeneC|Exon_1	0	+	175	48
chr1	204797731	204797935	GeneC|Exon_1	0	+	176	47
chr1	204797731	204797935	GeneC|Exon_1	0	+	177	47
chr1	204797731	204797935	GeneC|Exon_1	0	+	178	47
chr1	204797731	204797935	GeneC|Exon_1	0	+	179	47
chr1	204797731	204797935	GeneC|Exon_1	0	+	180	48
chr1	204797731	204797935	GeneC|Exon_1	0	+	181	47
chr1	204797731	204797935	GeneC|Exon_1	0	+	182	47
chr1	204797731	204797935	GeneC|Exon_1	0	+	183	47
chr1	204797731	204797935	GeneC|Exon_1	0	+	184	46
chr1	204797731	204797935	GeneC|Exon_1	0	+	185	44
chr1	204797731	204797935	GeneC|Exon_1	0	+	186	44
chr1	204797731	204797935	GeneC|Exon_1	0	+	187	44
chr1	204797731	204797935	GeneC|Exon_1	0	+	188	44
chr1	204797731	204797935	GeneC|Exon_1	0	+	189	44
chr1	204797731	204797935	GeneC|Exon_1	0	+	190	44
chr1	204797731	204797935	GeneC|Exon_1	0	+	191	44
chr1	204797731	204797935	GeneC|Exon_1	0	+	192	44
chr1	204797731	204797935	GeneC|Exon_1	0	+	193	44
chr1	204797731	204797935	GeneC|Exon_1	0	+	194	43
chr1	204797731	204797935	GeneC|Exon_1	0	+	195	44
chr1	204797731	204797935	GeneC|Exon_1	0	+	196	44
chr1	204797731	204797935	GeneC|Exon_1	0	+	197	44
chr1	204797731	204797935	GeneC|Exon_1	0	+	198	43
chr1	204797731	204797935	GeneC|Exon_1	0	+	199	43
chr1	204797731	204797935	GeneC|Exon_1	0	+	200	43
chr1	204797731	204797935	GeneC|Exon_1	0	+	201	42
chr1	204797731	204797935	GeneC|Exon_1	0	+	202	40
chr1	204797731	204797935	GeneC|Exon_1	0	+	203	40
chr1	204797731	204797935	GeneC|Exon_1	0	+	204	40
chr1	204889734	204889893	GeneC|Exon_2	0	+	1	117
chr1	204889734	204889893	GeneC|Exon_2	0	+	2	117
chr1	204889734	204889893	GeneC|Exon_2	0	+	3	118
chr1	204889734	204889893	GeneC|Exon_2	0	+	4	119
chr1	204889734	204889893	GeneC|Exon_2	0	+	5	120
chr1	204889734	204889893	GeneC|Exon_2	0	+	6	121
chr1	204889734	204889893	GeneC|Exon_2	0	+	7	123
chr1	204889734	204889893	GeneC|Exon_2	0	+	8	125
chr1	204889734	204889893	GeneC|Exon_2	0	+	9	125
chr1	204889734	204889893	GeneC|Exon_2	0	+	10	126
chr1	204889734	204889893	GeneC|Exon_2	0	+	11	126
chr1	204889734	204889893	GeneC|Exon_2	0	+	12	126
chr1	204889734	204889893	GeneC|Exon_2	0	+	13	129
chr1	204889734	204889893	GeneC|Exon_2	0	+	14	129
chr1	204889734	204889893	GeneC|Exon_2	0	+	15	128
chr1	204889734	204889893	GeneC|Exon_2	0	+	16	128
chr1	204889734	204889893	GeneC|Exon_2	0	+	17	129
chr1	204889734	204889893	GeneC|Exon_2	0	+	18	130
chr1	204889734	204889893	GeneC|Exon_2	0	+	19	133
chr1	204889734	204889893	GeneC|Exon_2	0	+	20	132
chr1	204889734	204889893	GeneC|Exon_2	0	+	21	134
chr1	204889734	204889893	GeneC|Exon_2	0	+	22	135
chr1	204889734	204889893	GeneC|Exon_2	0	+	23	138
chr1	204889734	204889893	GeneC|Exon_2	0	+	24	137
chr1	204889734	204889893	GeneC|Exon_2	0	+	25	138
chr1	204889734	204889893	GeneC|Exon_2	0	+	26	140
chr1	204889734	204889893	GeneC|Exon_2	0	+	27	139
chr1	204889734	204889893	GeneC|Exon_2	0	+	28	138
chr1	204889734	204889893	GeneC|Exon_2	0	+	29	139
chr1	204889734	204889893	GeneC|Exon_2	0	+	30	137
chr1	204889734	204889893	GeneC|Exon_2	0	+	31	138
chr1	204889734	204889893	GeneC|Exon_2	0	+	32	137
chr1	204889734	204889893	GeneC|Exon_2	0	+	33	140
chr1	204889734	204889893	GeneC|Exon_2	0	+	34	140
chr1	204889734	204889893	GeneC|Exon_2	0	+	35	140
chr1	204889734	204889893	GeneC|Exon_2	0	+	36	139
chr1	204889734	204889893	GeneC|Exon_2	0	+	37	140
chr1	204889734	204889893	GeneC|Exon_2	0	+	38	139
chr1	204889734	204889893	GeneC|Exon_2	0	+	39	138
chr1	204889734	204889893	GeneC|Exon_2	0	+	40	136
chr1	204889734	204889893	GeneC|Exon_2	0	+	41	136
chr1	204889734	204889893	GeneC|Exon_2	0	+	42	136
chr1	204889734	204889893	GeneC|Exon_2	0	+	43	136
chr1	204889734	204889893	GeneC|Exon_2	0	+	44	138
chr1	204889734	204889893	GeneC|Exon_2	0	+	45	137
chr1	204889734	204889893	GeneC|Exon_2	0	+	46	138
chr1	204889734	204889893	GeneC|Exon_2	0	+	47	141
chr1	204889734	204889893	GeneC|Exon_2	0	+	48	141
chr1	204889734	204889893	GeneC|Exon_2	0	+	49	142
chr1	204889734	204889893	GeneC|Exon_2	0	+	50	141
chr1	204889734	204889893	GeneC|Exon_2	0	+	51	143
chr1	204889734	204889893	GeneC|Exon_2	0	+	52	144
chr1	204889734	204889893	GeneC|Exon_2	0	+	53	142
chr1	204889734	204889893	GeneC|Exon_2	0	+	54	143
chr1	204889734	204889893	GeneC|Exon_2	0	+	55	145
chr1	204889734	204889893	GeneC|Exon_2	0	+	56	148
chr1	204889734	204889893	GeneC|Exon_2	0	+	57	149
chr1	204889734	204889893	GeneC|Exon_2	0	+	58	148
chr1	204889734	204889893	GeneC|Exon_2	0	+	59	151
chr1	204889734	204889893	GeneC|Exon_2	0	+	60	152
chr1	204889734	204889893	GeneC|Exon_2	0	+	61	153
chr1	204889734	204889893	GeneC|Exon_2	0	+	62	152
chr1	204889734	204889893	GeneC|Exon_2	0	+	63	152
chr1	204889734	204889893	GeneC|Exon_2	0	+	64	149
chr1	204889734	204889893	GeneC|Exon_2	0	+	65	150
chr1	204889734	204889893	GeneC|Exon_2	0	+	66	150
chr1	204889734	204889893	GeneC|Exon_2	0	+	67	150
chr1	204889734	204889893	GeneC|Exon_2	0	+	68	150
chr1	204889734	204889893	GeneC|Exon_2	0	+	69	152
chr1	204889734	204889893	GeneC|Exon_2	0	+	70	150
chr1	204889734	204889893	GeneC|Exon_2	0	+	71	149
chr1	204889734	204889893	GeneC|Exon_2	0	+	72	149
chr1	204889734	204889893	GeneC|Exon_2	0	+	73	151
chr1	204889734	204889893	GeneC|Exon_2	0	+	74	151
chr1	204889734	204889893	GeneC|Exon_2	0	+	75	150
chr1	204889734	204889893	GeneC|Exon_2	0	+	76	151
chr1	204889734	204889893	GeneC|Exon_2	0	+	77	152
chr1	204889734	204889893	GeneC|Exon_2	0	+	78	149
chr1	204889734	204889893	GeneC|Exon_2	0	+	79	148
chr1	204889734	204889893	GeneC|Exon_2	0	+	80	149
chr1	204889734	204889893	GeneC|Exon_2	0	+	81	148
chr1	204889734	204889893	GeneC|Exon_2	0	+	82	148
chr1	204889734	204889893	GeneC|Exon_2	0	+	83	148
chr1	204889734	204889893	GeneC|Exon_2	0	+	84	148
chr1	204889734	204889893	GeneC|Exon_2	0	+	85	147
chr1	204889734	204889893	GeneC|Exon_2	0	+	86	149
chr1	204889734	204889893	GeneC|Exon_2	0	+	87	149
chr1	204889734	204889893	GeneC|Exon_2	0	+	88	149
chr1	204889734	204889893	GeneC|Exon_2	0	+	89	148
chr1	204889734	204889893	GeneC|Exon_2	0	+	90	148
chr1	204889734	204889893	GeneC|Exon_2	0	+	91	146
chr1	204889734	204889893	GeneC|Exon_2	0	+	92	145
chr1	204889734	204889893	GeneC|Exon_2	0	+	93	145
chr1	204889734	204889893	GeneC|Exon_2	0	+	94	144
chr1	204889734	204889893	GeneC|Exon_2	0	+	95	145
chr1	204889734	204889893	GeneC|Exon_2	0	+	96	144
chr1	204889734	204889893	GeneC|Exon_2	0	+	97	145
chr1	204889734	204889893	GeneC|Exon_2	0	+	98	144
chr1	204889734	204889893	GeneC|Exon_2	0	+	99	142
chr1	204889734	204889893	GeneC|Exon_2	0	+	100	141
chr1	204889734	204889893	GeneC|Exon_2	0	+	101	140
chr1	204889734	204889893	GeneC|Exon_2	0	+	102	140
chr1	204889734	204889893	GeneC|Exon_2	0	+	103	140
chr1	204889734	204889893	GeneC|Exon_2	0	+	104	140
chr1	204889734	204889893	GeneC|Exon_2	0	+	105	138
chr1	204889734	204889893	GeneC|Exon_2	0	+	106	138
chr1	204889734	204889893	GeneC|Exon_2	0	+	107	137
chr1	204889734	204889893	GeneC|Exon_2	0	+	108	137
chr1	204889734	204889893	GeneC|Exon_2	0	+	109	136
chr1	204889734	204889893	GeneC|Exon_2	0	+	110	136
chr1	204889734	204889893	GeneC|Exon_2	0	+	111	137
chr1	204889734	204889893	GeneC|Exon_2	0	+	112	137
chr1	204889734	204889893	GeneC|Exon_2	0	+	113	136
chr1	204889734	204889893	GeneC|Exon_2	0	+	114	137
chr1	204889734	204889893	GeneC|Exon_2	0	+	115	137
chr1	204889734	204889893	GeneC|Exon_2	0	+	116	139
chr1	204889734	204889893	GeneC|Exon_2	0	+	117	141
chr1	204889734	204889893	GeneC|Exon_2	0	+	118	142
chr1	204889734	204889893	GeneC|Exon_2	0	+	119	139
chr1	204889734	204889893	GeneC|Exon_2	0	+	120	139
chr1	204889734	204889893	GeneC|Exon_2	0	+	121	139
chr1	204889734	204889893	GeneC|Exon_2	0	+	122	136
chr1	204889734	204889893	GeneC|Exon_2	0	+	123	133
chr1	204889734	204889893	GeneC|Exon_2	0	+	124	133
chr1	204889734	204889893	GeneC|Exon_2	0	+	125	133
chr1	204889734	204889893	GeneC|Exon_2	0	+	126	133
chr1	204889734	204889893	GeneC|Exon_2	0	+	127	130
chr1	204889734	204889893	GeneC|Exon_2	0	+	128	127
chr1	204889734	204889893	GeneC|Exon_2	0	+	129	126
chr1	204889734	204889893	GeneC|Exon_2	0	+	130	123
chr1	204889734	204889893	GeneC|Exon_2	0	+	131	125
chr1	204889734	204889893	GeneC|Exon_2	0	+	132	124
chr1	204889734	204889893	GeneC|Exon_2	0	+	133	123
chr1	204889734	204889893	GeneC|Exon_2	0	+	134	124
chr1	204889734	204889893	GeneC|Exon_2	0	+	135	124
chr1	204889734	204889893	GeneC|Exon_2	0	+	136	125
chr1	204889734	204889893	GeneC|Exon_2	0	+	137	127
chr1	204889734	204889893	GeneC|Exon_2	0	+	138	127
chr1	204889734	204889893	GeneC|Exon_2	0	+	139	128
chr1	204889734	204889893	GeneC|Exon_2	0	+	140	129
chr1	204889734	204889893	GeneC|Exon_2	0	+	141	128
chr1	204889734	204889893	GeneC|Exon_2	0	+	142	127
chr1	204889734	204889893	GeneC|Exon_2	0	+	143	126
chr1	204889734	204889893	GeneC|Exon_2	0	+	144	126
chr1	204889734	204889893	GeneC|Exon_2	0	+	145	127
chr1	204889734	204889893	GeneC|Exon_2	0	+	146	125
chr1	204889734	204889893	GeneC|Exon_2	0	+	147	127
chr1	204889734	204889893	GeneC|Exon_2	0	+	148	127
chr1	204889734	204889893	GeneC|Exon_2	0	+	149	125
chr1	204889734	204889893	GeneC|Exon_2	0	+	150	125
chr1	204889734	204889893	GeneC|Exon_2	0	+	151	123
chr1	204889734	204889893	GeneC|Exon_2	0	+	152	123
chr1	204889734	204889893	GeneC|Exon_2	0	+	153	123
chr1	204889734	204889893	GeneC|Exon_2	0	+	154	123
chr1	204889734	204889893	GeneC|Exon_2	0	+	155	123
chr1	204889734	204889893	GeneC|Exon_2	0	+	156	122
chr1	204889734	204889893	GeneC|Exon_2	0	+	157	121
chr1	204889734	204889893	GeneC|Exon_2	0	+	158	119
chr1	204889734	204889893	GeneC|Exon_2	0	+	159	120
chr1	204913328	204913559	GeneC|Exon_3	0	+	1	86
chr1	204913328	204913559	GeneC|Exon_3	0	+	2	86
chr1	204913328	204913559	GeneC|Exon_3	0	+	3	86
chr1	204913328	204913559	GeneC|Exon_3	0	+	4	88
chr1	204913328	204913559	GeneC|Exon_3	0	+	5	90
chr1	204913328	204913559	GeneC|Exon_3	0	+	6	89
chr1	204913328	204913559	GeneC|Exon_3	0	+	7	90
chr1	204913328	204913559	GeneC|Exon_3	0	+	8	90
chr1	204913328	204913559	GeneC|Exon_3	0	+	9	92
chr1	204913328	204913559	GeneC|Exon_3	0	+	10	91
chr1	204913328	204913559	GeneC|Exon_3	0	+	11	91
chr1	204913328	204913559	GeneC|Exon_3	0	+	12	91
chr1	204913328	204913559	GeneC|Exon_3	0	+	13	92
chr1	204913328	204913559	GeneC|Exon_3	0	+	14	93
chr1	204913328	204913559	GeneC|Exon_3	0	+	15	95
chr1	204913328	204913559	GeneC|Exon_3	0	+	16	95
chr1	204913328	204913559	GeneC|Exon_3	0	+	17	96
chr1	204913328	204913559	GeneC|Exon_3	0	+	18	96
chr1	204913328	204913559	GeneC|Exon_3	0	+	19	96
chr1	204913328	204913559	GeneC|Exon_3	0	+	20	96
chr1	204913328	204913559	GeneC|Exon_3	0	+	21	96
chr1	204913328	204913559	GeneC|Exon_3	0	+	22	97
chr1	204913328	204913559	GeneC|Exon_3	0	+	23	97
chr1	204913328	204913559	GeneC|Exon_3	0	+	24	99
chr1	204913328	204913559	GeneC|Exon_3	0	+	25	100
chr1	204913328	204913559	GeneC|Exon_3	0	+	26	100
chr1	204913328	204913559	GeneC|Exon_3	0	+	27	101
chr1	204913328	204913559	GeneC|Exon_3	0	+	28	102
chr1	204913328	204913559	GeneC|Exon_3	0	+	29	101
chr1	204913328	204913559	GeneC|Exon_3	0	+	30	102
chr1	204913328	204913559	GeneC|Exon_3	0	+	31	101
chr1	204913328	204913559	GeneC|Exon_3	0	+	32	103
chr1	204913328	204913559	GeneC|Exon_3	0	+	33	103
chr1	204913328	204913559	GeneC|Exon_3	0	+	34	103
chr1	204913328	204913559	GeneC|Exon_3	0	+	35	107
chr1	204913328	204913559	GeneC|Exon_3	0	+	36	106
chr1	204913328	204913559	GeneC|Exon_3	0	+	37	105
chr1	204913328	204913559	GeneC|Exon_3	0	+	38	107
chr1	204913328	204913559	GeneC|Exon_3	0	+	39	107
chr1	204913328	204913559	GeneC|Exon_3	0	+	40	105
chr1	204913328	204913559	GeneC|Exon_3	0	+	41	105
chr1	204913328	204913559	GeneC|Exon_3	0	+	42	107
chr1	204913328	204913559	GeneC|Exon_3	0	+	43	107
chr1	204913328	204913559	GeneC|Exon_3	0	+	44	108
chr1	204913328	204913559	GeneC|Exon_3	0	+	45	109
chr1	204913328	204913559	GeneC|Exon_3	0	+	46	107
chr1	204913328	204913559	GeneC|Exon_3	0	+	47	108
chr1	204913328	204913559	GeneC|Exon_3	0	+	48	107
chr1	204913328	204913559	GeneC|Exon_3	0	+	49	108
chr1	204913328	204913559	GeneC|Exon_3	0	+	50	108
chr1	204913328	204913559	GeneC|Exon_3	0	+	51	108
chr1	204913328	204913559	GeneC|Exon_3	0	+	52	109
chr1	204913328	204913559	GeneC|Exon_3	0	+	53	108
chr1	204913328	204913559	GeneC|Exon_3	0	+	54	106
chr1	204913328	204913559	GeneC|Exon_3	0	+	55	107
chr1	204913328	204913559	GeneC|Exon_3	0	+	56	106
chr1	204913328	204913559	GeneC|Exon_3	0	+	57	107
chr1	204913328	204913559	GeneC|Exon_3	0	+	58	108
chr1	204913328	204913559	GeneC|Exon_3	0	+	59	109
chr1	204913328	204913559	GeneC|Exon_3	0	+	60	110
chr1	204913328	204913559	GeneC|Exon_3	0	+	61	112
chr1	204913328	204913559	GeneC|Exon_3	0	+	62	112
chr1	204913328	204913559	GeneC|Exon_3	0	+	63	111
chr1	204913328	204913559	GeneC|Exon_3	0	+	64	110
chr1	204913328	204913559	GeneC|Exon_3	0	+	65	109
chr1	204913328	204913559	GeneC|Exon_3	0	+	66	110
chr1	204913328	204913559	GeneC|Exon_3	0	+	67	112
chr1	204913328	204913559	GeneC|Exon_3	0	+	68	111
chr1	204913328	204913559	GeneC|Exon_3	0	+	69	110
chr1	204913328	204913559	GeneC|Exon_3	0	+	70	111
chr1	204913328	204913559	GeneC|Exon_3	0	+	71	112
chr1	204913328	204913559	GeneC|Exon_3	0	+	72	113
chr1	204913328	204913559	GeneC|Exon_3	0	+	73	111
chr1	204913328	204913559	GeneC|Exon_3	0	+	74	111
chr1	204913328	204913559	GeneC|Exon_3	0	+	75	111
chr1	204913328	204913559	GeneC|Exon_3	0	+	76	111
chr1	204913328	204913559	GeneC|Exon_3	0	+	77	112
chr1	204913328	204913559	GeneC|Exon_3	0	+	78	112
chr1	204913328	204913559	GeneC|Exon_3	0	+	79	114
chr1	204913328	204913559	GeneC|Exon_3	0	+	80	116
chr1	204913328	204913559	GeneC|Exon_3	0	+	81	113
chr1	204913328	204913559	GeneC|Exon_3	0	+	82	114
chr1	204913328	204913559	GeneC|Exon_3	0	+	83	114
chr1	204913328	204913559	GeneC|Exon_3	0	+	84	116
chr1	204913328	204913559	GeneC|Exon_3	0	+	85	116
chr1	204913328	204913559	GeneC|Exon_3	0	+	86	116
chr1	204913328	204913559	GeneC|Exon_3	0	+	87	115
chr1	204913328	204913559	GeneC|Exon_3	0	+	88	115
chr1	204913328	204913559	GeneC|Exon_3	0	+	89	115
chr1	204913328	204913559	GeneC|Exon_3	0	+	90	115
chr1	204913328	204913559	GeneC|Exon_3	0	+	91	114
chr1	204913328	204913559	GeneC|Exon_3	0	+	92	116
chr1	204913328	204913559	GeneC|Exon_3	0	+	93	117
chr1	204913328	204913559	GeneC|Exon_3	0	+	94	116
chr1	204913328	204913559	GeneC|Exon_3	0	+	95	116
chr1	204913328	204913559	GeneC|Exon_3	0	+	96	117
chr1	204913328	204913559	GeneC|Exon_3	0	+	97	117
chr1	204913328	204913559	GeneC|Exon_3	0	+	98	115
chr1	204913328	204913559	GeneC|Exon_3	0	+	99	117
chr1	204913328	204913559	GeneC|Exon_3	0	+	100	116
chr1	204913328	204913559	GeneC|Exon_3	0	+	101	116
chr1	204913328	204913559	GeneC|Exon_3	0	+	102	115
chr1	204913328	204913559	GeneC|Exon_3	0	+	103	114
chr1	204913328	204913559	GeneC|Exon_3	0	+	104	114
chr1	204913328	204913559	GeneC|Exon_3	0	+	105	113
chr1	204913328	204913559	GeneC|Exon_3	0	+	106	114
chr1	204913328	204913559	GeneC|Exon_3	0	+	107	115
chr1	204913328	204913559	GeneC|Exon_3	0	+	108	114
chr1	204913328	204913559	GeneC|Exon_3	0	+	109	114
chr1	204913328	204913559	GeneC|Exon_3	0	+	110	113
chr1	204913328	204913559	GeneC|Exon_3	0	+	111	111
chr1	204913328	204913559	GeneC|Exon_3	0	+	112	111
chr1	204913328	204913559	GeneC|Exon_3	0	+	113	113
chr1	204913328	204913559	GeneC|Exon_3	0	+	114	115
chr1	204913328	204913559	GeneC|Exon_3	0	+	115	116
chr1	204913328	204913559	GeneC|Exon_3	0	+	116	116
chr1	204913328	204913559	GeneC|Exon_3	0	+	117	116
chr1	204913328	204913559	GeneC|Exon_3	0	+	118	116
chr1	204913328	204913559	GeneC|Exon_3	0	+	119	117
chr1	204913328	204913559	GeneC|Exon_3	0	+	120	116
chr1	204913328	204913559	GeneC|Exon_3	0	+	121	116
chr1	204913328	204913559	GeneC|Exon_3	0	+	122	116
chr1	204913328	204913559	GeneC|Exon_3	0	+	123	117
chr1	204913328	204913559	GeneC|Exon_3	0	+	124	118
chr1	204913328	204913559	GeneC|Exon_3	0	+	125	118
chr1	204913328	204913559	GeneC|Exon_3	0	+	126	116
chr1	204913328	204913559	GeneC|Exon_3	0	+	127	114
chr1	204913328	204913559	GeneC|Exon_3	0	+	128	115
chr1	204913328	204913559	GeneC|Exon_3	0	+	129	117
chr1	204913328	204913559	GeneC|Exon_3	0	+	130	118
chr1	204913328	204913559	GeneC|Exon_3	0	+	131	120
chr1	204913328	204913559	GeneC|Exon_3	0	+	132	118
chr1	204913328	204913559	GeneC|Exon_3	0	+	133	117
chr1	204913328	204913559	GeneC|Exon_3	0	+	134	117
chr1	204913328	204913559	GeneC|Exon_3	0	+	135	119
chr1	204913328	204913559	GeneC|Exon_3	0	+	136	119
chr1	204913328	204913559	GeneC|Exon_3	0	+	137	123
chr1	204913328	204913559	GeneC|Exon_3	0	+	138	124
chr1	204913328	204913559	GeneC|Exon_3	0	+	139	126
chr1	204913328	204913559	GeneC|Exon_3	0	+	140	126
chr1	204913328	204913559	GeneC|Exon_3	0	+	141	125
chr1	204913328	204913559	GeneC|Exon_3	0	+	142	123
chr1	204913328	204913559	GeneC|Exon_3	0	+	143	124
chr1	204913328	204913559	GeneC|Exon_3	0	+	144	124
chr1	204913328	204913559	GeneC|Exon_3	0	+	145	122
chr1	204913328	204913559	GeneC|Exon_3	0	+	146	122
chr1	204913328	204913559	GeneC|Exon_3	0	+	147	122
chr1	204913328	204913559	GeneC|Exon_3	0	+	148	122
chr1	204913328	204913559	GeneC|Exon_3	0	+	149	122
chr1	204913328	204913559	GeneC|Exon_3	0	+	150	120
chr1	204913328	204913559	GeneC|Exon_3	0	+	151	120
chr1	204913328	204913559	GeneC|Exon_3	0	+	152	120
chr1	204913328	204913559	GeneC|Exon_3	0	+	153	122
chr1	204913328	204913559	GeneC|Exon_3	0	+	154	125
chr1	204913328	204913559	GeneC|Exon_3	0	+	155	124
chr1	204913328	204913559	GeneC|Exon_3	0	+	156	123
chr1	204913328	204913559	GeneC|Exon_3	0	+	157	128
chr1	204913328	204913559	GeneC|Exon_3	0	+	158	127
chr1	204913328	204913559	GeneC|Exon_3	0	+	159	127
chr1	204913328	204913559	GeneC|Exon_3	0	+	160	126
chr1	204913328	204913559	GeneC|Exon_3	0	+	161	125
chr1	204913328	204913559	GeneC|Exon_3	0	+	162	125
chr1	204913328	204913559	GeneC|Exon_3	0	+	163	126
chr1	204913328	204913559	GeneC|Exon_3	0	+	164	127
chr1	204913328	204913559	GeneC|Exon_3	0	+	165	130
chr1	204913328	204913559	GeneC|Exon_3	0	+	166	130
chr1	204913328	204913559	GeneC|Exon_3	0	+	167	130
chr1	204913328	204913559	GeneC|Exon_3	0	+	168	130
chr1	204913328	204913559	GeneC|Exon_3	0	+	169	130
chr1	204913328	204913559	GeneC|Exon_3	0	+	170	133
chr1	204913328	204913559	GeneC|Exon_3	0	+	171	134
chr1	204913328	204913559	GeneC|Exon_3	0	+	172	137
chr1	204913328	204913559	GeneC|Exon_3	0	+	173	136
chr1	204913328	204913559	GeneC|Exon_3	0	+	174	137
chr1	204913328	204913559	GeneC|Exon_3	0	+	175	135
chr1	204913328	204913559	GeneC|Exon_3	0	+	176	135
chr1	204913328	204913559	GeneC|Exon_3	0	+	177	137
chr1	204913328	204913559	GeneC|Exon_3	0	+	178	136
chr1	204913328	204913559	GeneC|Exon_3	0	+	179	133
chr1	204913328	204913559	GeneC|Exon_3	0	+	180	132
chr1	204913328	204913559	GeneC|Exon_3	0	+	181	132
chr1	204913328	204913559	GeneC|Exon_3	0	+	182	135
chr1	204913328	204913559	GeneC|Exon_3	0	+	183	133
chr1	204913328	204913559	GeneC|Exon_3	0	+	184	133
chr1	204913328	204913559	GeneC|Exon_3	0	+	185	135
chr1	204913328	204913559	GeneC|Exon_3	0	+	186	131
chr1	204913328	204913559	GeneC|Exon_3	0	+	187	131
chr1	204913328	204913559	GeneC|Exon_3	0	+	188	129
chr1	204913328	204913559	GeneC|Exon_3	0	+	189	128
chr1	204913328	204913559	GeneC|Exon_3	0	+	190	128
chr1	204913328	204913559	GeneC|Exon_3	0	+	191	129
chr1	204913328	204913559	GeneC|Exon_3	0	+	192	131
chr1	204913328	204913559	GeneC|Exon_3	0	+	193	131
chr1	204913328	204913559	GeneC|Exon_3	0	+	194	130
chr1	204913328	204913559	GeneC|Exon_3	0	+	195	129
chr1	204913328	204913559	GeneC|Exon_3	0	+	196	130
chr1	204913328	204913559	GeneC|Exon_3	0	+	197	131
chr1	204913328	204913559	GeneC|Exon_3	0	+	198	131
chr1	204913328	204913559	GeneC|Exon_3	0	+	199	131
chr1	204913328	204913559	GeneC|Exon_3	0	+	200	133
chr1	204913328	204913559	GeneC|Exon_3	0	+	201	134
chr1	204913328	204913559	GeneC|Exon_3	0	+	202	134
chr1	204913328	204913559	GeneC|Exon_3	0	+	203	133
chr1	204913328	204913559	GeneC|Exon_3	0	+	204	134
chr1	204913328	204913559	GeneC|Exon_3	0	+	205	134
chr1	204913328	204913559	GeneC|Exon_3	0	+	206	134
chr1	204913328	204913559	GeneC|Exon_3	0	+	207	135
chr1	204913328	204913559	GeneC|Exon_3	0	+	208	132
chr1	204913328	204913559	GeneC|Exon_3	0	+	209	131
chr1	204913328	204913559	GeneC|Exon_3	0	+	210	130
chr1	204913328	204913559	GeneC|Exon_3	0	+	211	130
chr1	204913328	204913559	GeneC|Exon_3	0	+	212	129
chr1	204913328	204913559	GeneC|Exon_3	0	+	213	130
chr1	204913328	204913559	GeneC|Exon_3	0	+	214	130
chr1	204913328	204913559	GeneC|Exon_3	0	+	215	133
chr1	204913328	204913559	GeneC|Exon_3	0	+	216	133
chr1	204913328	204913559	GeneC|Exon_3	0	+	217	133
chr1	204913328	204913559	GeneC|Exon_3	0	+	218	134
chr1	204913328	204913559	GeneC|Exon_3	0	+	219	134
chr1	204913328	204913559	GeneC|Exon_3	0	+	220	134
chr1	204913328	204913559	GeneC|Exon_3	0	+	221	133
chr1	204913328	204913559	GeneC|Exon_3	0	+	222	133
chr1	204913328	204913559	GeneC|Exon_3	0	+	223	132
chr1	204913328	204913559	GeneC|Exon_3	0	+	224	132
chr1	204913328	204913559	GeneC|Exon_3	0	+	225	133
chr1	204913328	204913559	GeneC|Exon_3	0	+	226	135
chr1	204913328	204913559	GeneC|Exon_3	0	+	227	135
chr1	204913328	204913559	GeneC|Exon_3	0	+	228	135
chr1	204913328	204913559	GeneC|Exon_3	0	+	229	134
chr1	204913328	204913559	GeneC|Exon_3	0	+	230	132
chr1	204913328	204913559	GeneC|Exon_3	0	+	231	130
chr1	204919659	204919727	GeneC|Exon_4	0	+	1	107
chr1	204919659	204919727	GeneC|Exon_4	0	+	2	108
chr1	204919659	204919727	GeneC|Exon_4	0	+	3	108
chr1	204919659	204919727	GeneC|Exon_4	0	+	4	108
chr1	204919659	204919727	GeneC|Exon_4	0	+	5	109
chr1	204919659	204919727	GeneC|Exon_4	0	+	6	108
chr1	204919659	204919727	GeneC|Exon_4	0	+	7	106
chr1	204919659	204919727	GeneC|Exon_4	0	+	8	105
chr1	204919659	204919727	GeneC|Exon_4	0	+	9	105
chr1	204919659	204919727	GeneC|Exon_4	0	+	10	104
chr1	204919659	204919727	GeneC|Exon_4	0	+	11	104
chr1	204919659	204919727	GeneC|Exon_4	0	+	12	104
chr1	204919659	204919727	GeneC|Exon_4	0	+	13	103
chr1	204919659	204919727	GeneC|Exon_4	0	+	14	103
chr1	204919659	204919727	GeneC|Exon_4	0	+	15	104
chr1	204919659	204919727	GeneC|Exon_4	0	+	16	104
chr1	204919659	204919727	GeneC|Exon_4	0	+	17	104
chr1	204919659	204919727	GeneC|Exon_4	0	+	18	104
chr1	204919659	204919727	GeneC|Exon_4	0	+	19	104
chr1	204919659	204919727	GeneC|Exon_4	0	+	20	105
chr1	204919659	204919727	GeneC|Exon_4	0	+	21	104
chr1	204919659	204919727	GeneC|Exon_4	0	+	22	103
chr1	204919659	204919727	GeneC|Exon_4	0	+	23	103
chr1	204919659	204919727	GeneC|Exon_4	0	+	24	102
chr1	204919659	204919727	GeneC|Exon_4	0	+	25	96
chr1	204919659	204919727	GeneC|Exon_4	0	+	26	96
chr1	204919659	204919727	GeneC|Exon_4	0	+	27	94
chr1	204919659	204919727	GeneC|Exon_4	0	+	28	94
chr1	204919659	204919727	GeneC|Exon_4	0	+	29	95
chr1	204919659	204919727	GeneC|Exon_4	0	+	30	96
chr1	204919659	204919727	GeneC|Exon_4	0	+	31	95
chr1	204919659	204919727	GeneC|Exon_4	0	+	32	97
chr1	204919659	204919727	GeneC|Exon_4	0	+	33	100
chr1	204919659	204919727	GeneC|Exon_4	0	+	34	100
chr1	204919659	204919727	GeneC|Exon_4	0	+	35	99
chr1	204919659	204919727	GeneC|Exon_4	0	+	36	99
chr1	204919659	204919727	GeneC|Exon_4	0	+	37	99
chr1	204919659	204919727	GeneC|Exon_4	0	+	38	100
chr1	204919659	204919727	GeneC|Exon_4	0	+	39	101
chr1	204919659	204919727	GeneC|Exon_4	0	+	40	103
chr1	204919659	204919727	GeneC|Exon_4	0	+	41	103
chr1	204919659	204919727	GeneC|Exon_4	0	+	42	103
chr1	204919659	204919727	GeneC|Exon_4	0	+	43	106
chr1	204919659	204919727	GeneC|Exon_4	0	+	44	106
chr1	204919659	204919727	GeneC|Exon_4	0	+	45	108
chr1	204919659	204919727	GeneC|Exon_4	0	+	46	106
chr1	204919659	204919727	GeneC|Exon_4	0	+	47	107
chr1	204919659	204919727	GeneC|Exon_4	0	+	48	108
chr1	204919659	204919727	GeneC|Exon_4	0	+	49	109
chr1	204919659	204919727	GeneC|Exon_4	0	+	50	109
chr1	204919659	204919727	GeneC|Exon_4	0	+	51	108
chr1	204919659	204919727	GeneC|Exon_4	0	+	52	108
chr1	204919659	204919727	GeneC|Exon_4	0	+	53	110
chr1	204919659	204919727	GeneC|Exon_4	0	+	54	107
chr1	204919659	204919727	GeneC|Exon_4	0	+	55	106
chr1	204919659	204919727	GeneC|Exon_4	0	+	56	106
chr1	204919659	204919727	GeneC|Exon_4	0	+	57	107
chr1	204919659	204919727	GeneC|Exon_4	0	+	58	107
chr1	204919659	204919727	GeneC|Exon_4	0	+	59	106
chr1	204919659	204919727	GeneC|Exon_4	0	+	60	108
chr1	204919659	204919727	GeneC|Exon_4	0	+	61	106
chr1	204919659	204919727	GeneC|Exon_4	0	+	62	104
chr1	204919659	204919727	GeneC|Exon_4	0	+	63	105
chr1	204919659	204919727	GeneC|Exon_4	0	+	64	106
chr1	204919659	204919727	GeneC|Exon_4	0	+	65	106
chr1	204919659	204919727	GeneC|Exon_4	0	+	66	105
chr1	204919659	204919727	GeneC|Exon_4	0	+	67	108
chr1	204919659	204919727	GeneC|Exon_4	0	+	68	109
chr1	204921113	204921269	GeneC|Exon_5	0	+	1	100
chr1	204921113	204921269	GeneC|Exon_5	0	+	2	100
chr1	204921113	204921269	GeneC|Exon_5	0	+	3	101
chr1	204921113	204921269	GeneC|Exon_5	0	+	4	102
chr1	204921113	204921269	GeneC|Exon_5	0	+	5	102
chr1	204921113	204921269	GeneC|Exon_5	0	+	6	102
chr1	204921113	204921269	GeneC|Exon_5	0	+	7	103
chr1	204921113	204921269	GeneC|Exon_5	0	+	8	104
chr1	204921113	204921269	GeneC|Exon_5	0	+	9	106
chr1	204921113	204921269	GeneC|Exon_5	0	+	10	106
chr1	204921113	204921269	GeneC|Exon_5	0	+	11	106
chr1	204921113	204921269	GeneC|Exon_5	0	+	12	106
chr1	204921113	204921269	GeneC|Exon_5	0	+	13	106
chr1	204921113	204921269	GeneC|Exon_5	0	+	14	111
chr1	204921113	204921269	GeneC|Exon_5	0	+	15	113
chr1	204921113	204921269	GeneC|Exon_5	0	+	16	113
chr1	204921113	204921269	GeneC|Exon_5	0	+	17	116
chr1	204921113	204921269	GeneC|Exon_5	0	+	18	119
chr1	204921113	204921269	GeneC|Exon_5	0	+	19	119
chr1	204921113	204921269	GeneC|Exon_5	0	+	20	119
chr1	204921113	204921269	GeneC|Exon_5	0	+	21	119
chr1	204921113	204921269	GeneC|Exon_5	0	+	22	120
chr1	204921113	204921269	GeneC|Exon_5	0	+	23	118
chr1	204921113	204921269	GeneC|Exon_5	0	+	24	120
chr1	204921113	204921269	GeneC|Exon_5	0	+	25	122
chr1	204921113	204921269	GeneC|Exon_5	0	+	26	122
chr1	204921113	204921269	GeneC|Exon_5	0	+	27	122
chr1	204921113	204921269	GeneC|Exon_5	0	+	28	121
chr1	204921113	204921269	GeneC|Exon_5	0	+	29	121
chr1	204921113	204921269	GeneC|Exon_5	0	+	30	122
chr1	204921113	204921269	GeneC|Exon_5	0	+	31	122
chr1	204921113	204921269	GeneC|Exon_5	0	+	32	123
chr1	204921113	204921269	GeneC|Exon_5	0	+	33	123
chr1	204921113	204921269	GeneC|Exon_5	0	+	34	125
chr1	204921113	204921269	GeneC|Exon_5	0	+	35	126
chr1	204921113	204921269	GeneC|Exon_5	0	+	36	127
chr1	204921113	204921269	GeneC|Exon_5	0	+	37	128
chr1	204921113	204921269	GeneC|Exon_5	0	+	38	129
chr1	204921113	204921269	GeneC|Exon_5	0	+	39	129
chr1	204921113	204921269	GeneC|Exon_5	0	+	40	130
chr1	204921113	204921269	GeneC|Exon_5	0	+	41	131
chr1	204921113	204921269	GeneC|Exon_5	0	+	42	129
chr1	204921113	204921269	GeneC|Exon_5	0	+	43	130
chr1	204921113	204921269	GeneC|Exon_5	0	+	44	129
chr1	204921113	204921269	GeneC|Exon_5	0	+	45	128
chr1	204921113	204921269	GeneC|Exon_5	0	+	46	127
chr1	204921113	204921269	GeneC|Exon_5	0	+	47	127
chr1	204921113	204921269	GeneC|Exon_5	0	+	48	129
chr1	204921113	204921269	GeneC|Exon_5	0	+	49	130
chr1	204921113	204921269	GeneC|Exon_5	0	+	50	129
chr1	204921113	204921269	GeneC|Exon_5	0	+	51	129
chr1	204921113	204921269	GeneC|Exon_5	0	+	52	129
chr1	204921113	204921269	GeneC|Exon_5	0	+	53	129
chr1	204921113	204921269	GeneC|Exon_5	0	+	54	128
chr1	204921113	204921269	GeneC|Exon_5	0	+	55	128
chr1	204921113	204921269	GeneC|Exon_5	0	+	56	129
chr1	204921113	204921269	GeneC|Exon_5	0	+	57	127
chr1	204921113	204921269	GeneC|Exon_5	0	+	58	128
chr1	204921113	204921269	GeneC|Exon_5	0	+	59	128
chr1	204921113	204921269	GeneC|Exon_5	0	+	60	133
chr1	204921113	204921269	GeneC|Exon_5	0	+	61	132
chr1	204921113	204921269	GeneC|Exon_5	0	+	62	130
chr1	204921113	204921269	GeneC|Exon_5	0	+	63	132
chr1	204921113	204921269	GeneC|Exon_5	0	+	64	133
chr1	204921113	204921269	GeneC|Exon_5	0	+	65	134
chr1	204921113	204921269	GeneC|Exon_5	0	+	66	135
chr1	204921113	204921269	GeneC|Exon_5	0	+	67	138
chr1	204921113	204921269	GeneC|Exon_5	0	+	68	139
chr1	204921113	204921269	GeneC|Exon_5	0	+	69	136
chr1	204921113	204921269	GeneC|Exon_5	0	+	70	137
chr1	204921113	204921269	GeneC|Exon_5	0	+	71	137
chr1	204921113	204921269	GeneC|Exon_5	0	+	72	136
chr1	204921113	204921269	GeneC|Exon_5	0	+	73	137
chr1	204921113	204921269	GeneC|Exon_5	0	+	74	139
chr1	204921113	204921269	GeneC|Exon_5	0	+	75	139
chr1	204921113	204921269	GeneC|Exon_5	0	+	76	140
chr1	204921113	204921269	GeneC|Exon_5	0	+	77	140
chr1	204921113	204921269	GeneC|Exon_5	0	+	78	139
chr1	204921113	204921269	GeneC|Exon_5	0	+	79	142
chr1	204921113	204921269	GeneC|Exon_5	0	+	80	142
chr1	204921113	204921269	GeneC|Exon_5	0	+	81	142
chr1	204921113	204921269	GeneC|Exon_5	0	+	82	144
chr1	204921113	204921269	GeneC|Exon_5	0	+	83	143
chr1	204921113	204921269	GeneC|Exon_5	0	+	84	143
chr1	204921113	204921269	GeneC|Exon_5	0	+	85	143
chr1	204921113	204921269	GeneC|Exon_5	0	+	86	146
chr1	204921113	204921269	GeneC|Exon_5	0	+	87	146
chr1	204921113	204921269	GeneC|Exon_5	0	+	88	144
chr1	204921113	204921269	GeneC|Exon_5	0	+	89	145
chr1	204921113	204921269	GeneC|Exon_5	0	+	90	144
chr1	204921113	204921269	GeneC|Exon_5	0	+	91	145
chr1	204921113	204921269	GeneC|Exon_5	0	+	92	144
chr1	204921113	204921269	GeneC|Exon_5	0	+	93	144
chr1	204921113	204921269	GeneC|Exon_5	0	+	94	145
chr1	204921113	204921269	GeneC|Exon_5	0	+	95	144
chr1	204921113	204921269	GeneC|Exon_5	0	+	96	144
chr1	204921113	204921269	GeneC|Exon_5	0	+	97	141
chr1	204921113	204921269	GeneC|Exon_5	0	+	98	140
chr1	204921113	204921269	GeneC|Exon_5	0	+	99	140
chr1	204921113	204921269	GeneC|Exon_5	0	+	100	140
chr1	204921113	204921269	GeneC|Exon_5	0	+	101	139
chr1	204921113	204921269	GeneC|Exon_5	0	+	102	141
chr1	204921113	204921269	GeneC|Exon_5	0	+	103	140
chr1	204921113	204921269	GeneC|Exon_5	0	+	104	142
chr1	204921113	204921269	GeneC|Exon_5	0	+	105	143
chr1	204921113	204921269	GeneC|Exon_5	0	+	106	143
chr1	204921113	204921269	GeneC|Exon_5	0	+	107	141
chr1	204921113	204921269	GeneC|Exon_5	0	+	108	142
chr1	204921113	204921269	GeneC|Exon_5	0	+	109	145
chr1	204921113	204921269	GeneC|Exon_5	0	+	110	142
chr1	204921113	204921269	GeneC|Exon_5	0	+	111	142
chr1	204921113	204921269	GeneC|Exon_5	0	+	112	142
chr1	204921113	204921269	GeneC|Exon_5	0	+	113	143
chr1	204921113	204921269	GeneC|Exon_5	0	+	114	144
chr1	204921113	204921269	GeneC|Exon_5	0	+	115	143
chr1	204921113	204921269	GeneC|Exon_5	0	+	116	142
chr1	204921113	204921269	GeneC|Exon_5	0	+	117	142
chr1	204921113	204921269	GeneC|Exon_5	0	+	118	141
chr1	204921113	204921269	GeneC|Exon_5	0	+	119	141
chr1	204921113	204921269	GeneC|Exon_5	0	+	120	142
chr1	204921113	204921269	GeneC|Exon_5	0	+	121	142
chr1	204921113	204921269	GeneC|Exon_5	0	+	122	143
chr1	204921113	204921269	GeneC|Exon_5	0	+	123	144
chr1	204921113	204921269	GeneC|Exon_5	0	+	124	145
chr1	204921113	204921269	GeneC|Exon_5	0	+	125	143
chr1	204921113	204921269	GeneC|Exon_5	0	+	126	140
chr1	204921113	204921269	GeneC|Exon_5	0	+	127	139
chr1	204921113	204921269	GeneC|Exon_5	0	+	128	137
chr1	204921113	204921269	GeneC|Exon_5	0	+	129	139
chr1	204921113	204921269	GeneC|Exon_5	0	+	130	139
chr1	204921113	204921269	GeneC|Exon_5	0	+	131	139
chr1	204921113	204921269	GeneC|Exon_5	0	+	132	138
chr1	204921113	204921269	GeneC|Exon_5	0	+	133	136
chr1	204921113	204921269	GeneC|Exon_5	0	+	134	136
chr1	204921113	204921269	GeneC|Exon_5	0	+	135	137
chr1	204921113	204921269	GeneC|Exon_5	0	+	136	136
chr1	204921113	204921269	GeneC|Exon_5	0	+	137	134
chr1	204921113	204921269	GeneC|Exon_5	0	+	138	133
chr1	204921113	204921269	GeneC|Exon_5	0	+	139	133
chr1	204921113	204921269	GeneC|Exon_5	0	+	140	131
chr1	204921113	204921269	GeneC|Exon_5	0	+	141	132
chr1	204921113	204921269	GeneC|Exon_5	0	+	142	132
chr1	204921113	204921269	GeneC|Exon_5	0	+	143	131
chr1	204921113	204921269	GeneC|Exon_5	0	+	144	131
chr1	204921113	204921269	GeneC|Exon_5	0	+	145	131
chr1	204921113	204921269	GeneC|Exon_5	0	+	146	132
chr1	204921113	204921269	GeneC|Exon_5	0	+	147	131
chr1	204921113	204921269	GeneC|Exon_5	0	+	148	132
chr1	204921113	204921269	GeneC|Exon_5	0	+	149	131
chr1	204921113	204921269	GeneC|Exon_5	0	+	150	130
chr1	204921113	204921269	GeneC|Exon_5	0	+	151	130
chr1	204921113	204921269	GeneC|Exon_5	0	+	152	131
chr1	204921113	204921269	GeneC|Exon_5	0	+	153	131
chr1	204921113	204921269	GeneC|Exon_5	0	+	154	131
chr1	204921113	204921269	GeneC|Exon_5	0	+	155	130
chr1	204921113	204921269	GeneC|Exon_5	0	+	156	131
chr1	204923290	204923537	GeneC|Exon_6	0	+	1	88
chr1	204923290	204923537	GeneC|Exon_6	0	+	2	88
chr1	204923290	204923537	GeneC|Exon_6	0	+	3	88
chr1	204923290	204923537	GeneC|Exon_6	0	+	4	87
chr1	204923290	204923537	GeneC|Exon_6	0	+	5	87
chr1	204923290	204923537	GeneC|Exon_6	0	+	6	88
chr1	204923290	204923537	GeneC|Exon_6	0	+	7	88
chr1	204923290	204923537	GeneC|Exon_6	0	+	8	89
chr1	204923290	204923537	GeneC|Exon_6	0	+	9	91
chr1	204923290	204923537	GeneC|Exon_6	0	+	10	92
chr1	204923290	204923537	GeneC|Exon_6	0	+	11	91
chr1	204923290	204923537	GeneC|Exon_6	0	+	12	93
chr1	204923290	204923537	GeneC|Exon_6	0	+	13	92
chr1	204923290	204923537	GeneC|Exon_6	0	+	14	91
chr1	204923290	204923537	GeneC|Exon_6	0	+	15	91
chr1	204923290	204923537	GeneC|Exon_6	0	+	16	92
chr1	204923290	204923537	GeneC|Exon_6	0	+	17	92
chr1	204923290	204923537	GeneC|Exon_6	0	+	18	90
chr1	204923290	204923537	GeneC|Exon_6	0	+	19	90
chr1	204923290	204923537	GeneC|Exon_6	0	+	20	90
chr1	204923290	204923537	GeneC|Exon_6	0	+	21	93
chr1	204923290	204923537	GeneC|Exon_6	0	+	22	94
chr1	204923290	204923537	GeneC|Exon_6	0	+	23	94
chr1	204923290	204923537	GeneC|Exon_6	0	+	24	94
chr1	204923290	204923537	GeneC|Exon_6	0	+	25	94
chr1	204923290	204923537	GeneC|Exon_6	0	+	26	94
chr1	204923290	204923537	GeneC|Exon_6	0	+	27	94
chr1	204923290	204923537	GeneC|Exon_6	0	+	28	94
chr1	204923290	204923537	GeneC|Exon_6	0	+	29	94
chr1	204923290	204923537	GeneC|Exon_6	0	+	30	95
chr1	204923290	204923537	GeneC|Exon_6	0	+	31	95
chr1	204923290	204923537	GeneC|Exon_6	0	+	32	95
chr1	204923290	204923537	GeneC|Exon_6	0	+	33	97
chr1	204923290	204923537	GeneC|Exon_6	0	+	34	96
chr1	204923290	204923537	GeneC|Exon_6	0	+	35	95
chr1	204923290	204923537	GeneC|Exon_6	0	+	36	95
chr1	204923290	204923537	GeneC|Exon_6	0	+	37	96
chr1	204923290	204923537	GeneC|Exon_6	0	+	38	96
chr1	204923290	204923537	GeneC|Exon_6	0	+	39	97
chr1	204923290	204923537	GeneC|Exon_6	0	+	40	96
chr1	204923290	204923537	GeneC|Exon_6	0	+	41	96
chr1	204923290	204923537	GeneC|Exon_6	0	+	42	97
chr1	204923290	204923537	GeneC|Exon_6	0	+	43	99
chr1	204923290	204923537	GeneC|Exon_6	0	+	44	99
chr1	204923290	204923537	GeneC|Exon_6	0	+	45	103
chr1	204923290	204923537	GeneC|Exon_6	0	+	46	103
chr1	204923290	204923537	GeneC|Exon_6	0	+	47	103
chr1	204923290	204923537	GeneC|Exon_6	0	+	48	102
chr1	204923290	204923537	GeneC|Exon_6	0	+	49	100
chr1	204923290	204923537	GeneC|Exon_6	0	+	50	98
chr1	204923290	204923537	GeneC|Exon_6	0	+	51	97
chr1	204923290	204923537	GeneC|Exon_6	0	+	52	94
chr1	204923290	204923537	GeneC|Exon_6	0	+	53	95
chr1	204923290	204923537	GeneC|Exon_6	0	+	54	96
chr1	204923290	204923537	GeneC|Exon_6	0	+	55	98
chr1	204923290	204923537	GeneC|Exon_6	0	+	56	99
chr1	204923290	204923537	GeneC|Exon_6	0	+	57	99
chr1	204923290	204923537	GeneC|Exon_6	0	+	58	97
chr1	204923290	204923537	GeneC|Exon_6	0	+	59	98
chr1	204923290	204923537	GeneC|Exon_6	0	+	60	99
chr1	204923290	204923537	GeneC|Exon_6	0	+	61	100
chr1	204923290	204923537	GeneC|Exon_6	0	+	62	101
chr1	204923290	204923537	GeneC|Exon_6	0	+	63	103
chr1	204923290	204923537	GeneC|Exon_6	0	+	64	104
chr1	204923290	204923537	GeneC|Exon_6	0	+	65	104
chr1	204923290	204923537	GeneC|Exon_6	0	+	66	104
chr1	204923290	204923537	GeneC|Exon_6	0	+	67	104
chr1	204923290	204923537	GeneC|Exon_6	0	+	68	104
chr1	204923290	204923537	GeneC|Exon_6	0	+	69	104
chr1	204923290	204923537	GeneC|Exon_6	0	+	70	104
chr1	204923290	204923537	GeneC|Exon_6	0	+	71	105
chr1	204923290	204923537	GeneC|Exon_6	0	+	72	106
chr1	204923290	204923537	GeneC|Exon_6	0	+	73	105
chr1	204923290	204923537	GeneC|Exon_6	0	+	74	106
chr1	204923290	204923537	GeneC|Exon_6	0	+	75	107
chr1	204923290	204923537	GeneC|Exon_6	0	+	76	107
chr1	204923290	204923537	GeneC|Exon_6	0	+	77	105
chr1	204923290	204923537	GeneC|Exon_6	0	+	78	104
chr1	204923290	204923537	GeneC|Exon_6	0	+	79	103
chr1	204923290	204923537	GeneC|Exon_6	0	+	80	103
chr1	204923290	204923537	GeneC|Exon_6	0	+	81	103
chr1	204923290	204923537	GeneC|Exon_6	0	+	82	103
chr1	204923290	204923537	GeneC|Exon_6	0	+	83	106
chr1	204923290	204923537	GeneC|Exon_6	0	+	84	106
chr1	204923290	204923537	GeneC|Exon_6	0	+	85	107
chr1	204923290	204923537	GeneC|Exon_6	0	+	86	107
chr1	204923290	204923537	GeneC|Exon_6	0	+	87	108
chr1	204923290	204923537	GeneC|Exon_6	0	+	88	107
chr1	204923290	204923537	GeneC|Exon_6	0	+	89	107
chr1	204923290	204923537	GeneC|Exon_6	0	+	90	106
chr1	204923290	204923537	GeneC|Exon_6	0	+	91	106
chr1	204923290	204923537	GeneC|Exon_6	0	+	92	106
chr1	204923290	204923537	GeneC|Exon_6	0	+	93	106
chr1	204923290	204923537	GeneC|Exon_6	0	+	94	109
chr1	204923290	204923537	GeneC|Exon_6	0	+	95	108
chr1	204923290	204923537	GeneC|Exon_6	0	+	96	105
chr1	204923290	204923537	GeneC|Exon_6	0	+	97	105
chr1	204923290	204923537	GeneC|Exon_6	0	+	98	105
chr1	204923290	204923537	GeneC|Exon_6	0	+	99	104
chr1	204923290	204923537	GeneC|Exon_6	0	+	100	103
chr1	204923290	204923537	GeneC|Exon_6	0	+	101	104
chr1	204923290	204923537	GeneC|Exon_6	0	+	102	104
chr1	204923290	204923537	GeneC|Exon_6	0	+	103	104
chr1	204923290	204923537	GeneC|Exon_6	0	+	104	103
chr1	204923290	204923537	GeneC|Exon_6	0	+	105	103
chr1	204923290	204923537	GeneC|Exon_6	0	+	106	102
chr1	204923290	204923537	GeneC|Exon_6	0	+	107	99
chr1	204923290	204923537	GeneC|Exon_6	0	+	108	99
chr1	204923290	204923537	GeneC|Exon_6	0	+	109	99
chr1	204923290	204923537	GeneC|Exon_6	0	+	110	101
chr1	204923290	204923537	GeneC|Exon_6	0	+	111	101
chr1	204923290	204923537	GeneC|Exon_6	0	+	112	101
chr1	204923290	204923537	GeneC|Exon_6	0	+	113	104
chr1	204923290	204923537	GeneC|Exon_6	0	+	114	104
chr1	204923290	204923537	GeneC|Exon_6	0	+	115	104
chr1	204923290	204923537	GeneC|Exon_6	0	+	116	105
chr1	204923290	204923537	GeneC|Exon_6	0	+	117	105
chr1	204923290	204923537	GeneC|Exon_6	0	+	118	104
chr1	204923290	204923537	GeneC|Exon_6	0	+	119	104
chr1	204923290	204923537	GeneC|Exon_6	0	+	120	103
chr1	204923290	204923537	GeneC|Exon_6	0	+	121	103
chr1	204923290	204923537	GeneC|Exon_6	0	+	122	102
chr1	204923290	204923537	GeneC|Exon_6	0	+	123	103
chr1	204923290	204923537	GeneC|Exon_6	0	+	124	103
chr1	204923290	204923537	GeneC|Exon_6	0	+	125	103
chr1	204923290	204923537	GeneC|Exon_6	0	+	126	103
chr1	204923290	204923537	GeneC|Exon_6	0	+	127	103
chr1	204923290	204923537	GeneC|Exon_6	0	+	128	103
chr1	204923290	204923537	GeneC|Exon_6	0	+	129	103
chr1	204923290	204923537	GeneC|Exon_6	0	+	130	101
chr1	204923290	204923537	GeneC|Exon_6	0	+	131	99
chr1	204923290	204923537	GeneC|Exon_6	0	+	132	89
chr1	204923290	204923537	GeneC|Exon_6	0	+	133	89
chr1	204923290	204923537	GeneC|Exon_6	0	+	134	89
chr1	204923290	204923537	GeneC|Exon_6	0	+	135	75
chr1	204923290	204923537	GeneC|Exon_6	0	+	136	75
chr1	204923290	204923537	GeneC|Exon_6	0	+	137	75
chr1	204923290	204923537	GeneC|Exon_6	0	+	138	78
chr1	204923290	204923537	GeneC|Exon_6	0	+	139	79
chr1	204923290	204923537	GeneC|Exon_6	0	+	140	80
chr1	204923290	204923537	GeneC|Exon_6	0	+	141	84
chr1	204923290	204923537	GeneC|Exon_6	0	+	142	83
chr1	204923290	204923537	GeneC|Exon_6	0	+	143	84
chr1	204923290	204923537	GeneC|Exon_6	0	+	144	84
chr1	204923290	204923537	GeneC|Exon_6	0	+	145	84
chr1	204923290	204923537	GeneC|Exon_6	0	+	146	87
chr1	204923290	204923537	GeneC|Exon_6	0	+	147	86
chr1	204923290	204923537	GeneC|Exon_6	0	+	148	85
chr1	204923290	204923537	GeneC|Exon_6	0	+	149	86
chr1	204923290	204923537	GeneC|Exon_6	0	+	150	85
chr1	204923290	204923537	GeneC|Exon_6	0	+	151	87
chr1	204923290	204923537	GeneC|Exon_6	0	+	152	88
chr1	204923290	204923537	GeneC|Exon_6	0	+	153	88
chr1	204923290	204923537	GeneC|Exon_6	0	+	154	86
chr1	204923290	204923537	GeneC|Exon_6	0	+	155	86
chr1	204923290	204923537	GeneC|Exon_6	0	+	156	87
chr1	204923290	204923537	GeneC|Exon_6	0	+	157	87
chr1	204923290	204923537	GeneC|Exon_6	0	+	158	87
chr1	204923290	204923537	GeneC|Exon_6	0	+	159	87
chr1	204923290	204923537	GeneC|Exon_6	0	+	160	84
chr1	204923290	204923537	GeneC|Exon_6	0	+	161	85
chr1	204923290	204923537	GeneC|Exon_6	0	+	162	86
chr1	204923290	204923537	GeneC|Exon_6	0	+	163	86
chr1	204923290	204923537	GeneC|Exon_6	0	+	164	87
chr1	204923290	204923537	GeneC|Exon_6	0	+	165	89
chr1	204923290	204923537	GeneC|Exon_6	0	+	166	89
chr1	204923290	204923537	GeneC|Exon_6	0	+	167	89
chr1	204923290	204923537	GeneC|Exon_6	0	+	168	86
chr1	204923290	204923537	GeneC|Exon_6	0	+	169	88
chr1	204923290	204923537	GeneC|Exon_6	0	+	170	89
chr1	204923290	204923537	GeneC|Exon_6	0	+	171	91
chr1	204923290	204923537	GeneC|Exon_6	0	+	172	89
chr1	204923290	204923537	GeneC|Exon_6	0	+	173	89
chr1	204923290	204923537	GeneC|Exon_6	0	+	174	89
chr1	204923290	204923537	GeneC|Exon_6	0	+	175	89
chr1	204923290	204923537	GeneC|Exon_6	0	+	176	91
chr1	204923290	204923537	GeneC|Exon_6	0	+	177	92
chr1	204923290	204923537	GeneC|Exon_6	0	+	178	93
chr1	204923290	204923537	GeneC|Exon_6	0	+	179	97
chr1	204923290	204923537	GeneC|Exon_6	0	+	180	98
chr1	204923290	204923537	GeneC|Exon_6	0	+	181	98
chr1	204923290	204923537	GeneC|Exon_6	0	+	182	97
chr1	204923290	204923537	GeneC|Exon_6	0	+	183	96
chr1	204923290	204923537	GeneC|Exon_6	0	+	184	96
chr1	204923290	204923537	GeneC|Exon_6	0	+	185	96
chr1	204923290	204923537	GeneC|Exon_6	0	+	186	96
chr1	204923290	204923537	GeneC|Exon_6	0	+	187	98
chr1	204923290	204923537	GeneC|Exon_6	0	+	188	97
chr1	204923290	204923537	GeneC|Exon_6	0	+	189	97
chr1	204923290	204923537	GeneC|Exon_6	0	+	190	97
chr1	204923290	204923537	GeneC|Exon_6	0	+	191	98
chr1	204923290	204923537	GeneC|Exon_6	0	+	192	98
chr1	204923290	204923537	GeneC|Exon_6	0	+	193	99
chr1	204923290	204923537	GeneC|Exon_6	0	+	194	99
chr1	204923290	204923537	GeneC|Exon_6	0	+	195	98
chr1	204923290	204923537	GeneC|Exon_6	0	+	196	98
chr1	204923290	204923537	GeneC|Exon_6	0	+	197	98
chr1	204923290	204923537	GeneC|Exon_6	0	+	198	98
chr1	204923290	204923537	GeneC|Exon_6	0	+	199	99
chr1	204923290	204923537	GeneC|Exon_6	0	+	200	100
chr1	204923290	204923537	GeneC|Exon_6	0	+	201	100
chr1	204923290	204923537	GeneC|Exon_6	0	+	202	101
chr1	204923290	204923537	GeneC|Exon_6	0	+	203	101
chr1	204923290	204923537	GeneC|Exon_6	0	+	204	100
chr1	204923290	204923537	GeneC|Exon_6	0	+	205	99
chr1	204923290	204923537	GeneC|Exon_6	0	+	206	100
chr1	204923290	204923537	GeneC|Exon_6	0	+	207	99
chr1	204923290	204923537	GeneC|Exon_6	0	+	208	98
chr1	204923290	204923537	GeneC|Exon_6	0	+	209	98
chr1	204923290	204923537	GeneC|Exon_6	0	+	210	98
chr1	204923290	204923537	GeneC|Exon_6	0	+	211	98
chr1	204923290	204923537	GeneC|Exon_6	0	+	212	96
chr1	204923290	204923537	GeneC|Exon_6	0	+	213	97
chr1	204923290	204923537	GeneC|Exon_6	0	+	214	99
chr1	204923290	204923537	GeneC|Exon_6	0	+	215	100
chr1	204923290	204923537	GeneC|Exon_6	0	+	216	101
chr1	204923290	204923537	GeneC|Exon_6	0	+	217	101
chr1	204923290	204923537	GeneC|Exon_6	0	+	218	101
chr1	204923290	204923537	GeneC|Exon_6	0	+	219	101
chr1	204923290	204923537	GeneC|Exon_6	0	+	220	101
chr1	204923290	204923537	GeneC|Exon_6	0	+	221	101
chr1	204923290	204923537	GeneC|Exon_6	0	+	222	101
chr1	204923290	204923537	GeneC|Exon_6	0	+	223	102
chr1	204923290	204923537	GeneC|Exon_6	0	+	224	102
chr1	204923290	204923537	GeneC|Exon_6	0	+	225	102
chr1	204923290	204923537	GeneC|Exon_6	0	+	226	102
chr1	204923290	204923537	GeneC|Exon_6	0	+	227	103
chr1	204923290	204923537	GeneC|Exon_6	0	+	228	103
chr1	204923290	204923537	GeneC|Exon_6	0	+	229	106
chr1	204923290	204923537	GeneC|Exon_6	0	+	230	106
chr1	204923290	204923537	GeneC|Exon_6	0	+	231	106
chr1	204923290	204923537	GeneC|Exon_6	0	+	232	107
chr1	204923290	204923537	GeneC|Exon_6	0	+	233	107
chr1	204923290	204923537	GeneC|Exon_6	0	+	234	105
chr1	204923290	204923537	GeneC|Exon_6	0	+	235	105
chr1	204923290	204923537	GeneC|Exon_6	0	+	236	105
chr1	204923290	204923537	GeneC|Exon_6	0	+	237	105
chr1	204923290	204923537	GeneC|Exon_6	0	+	238	104
chr1	204923290	204923537	GeneC|Exon_6	0	+	239	105
chr1	204923290	204923537	GeneC|Exon_6	0	+	240	105
chr1	204923290	204923537	GeneC|Exon_6	0	+	241	105
chr1	204923290	204923537	GeneC|Exon_6	0	+	242	106
chr1	204923290	204923537	GeneC|Exon_6	0	+	243	106
chr1	204923290	204923537	GeneC|Exon_6	0	+	244	106
chr1	204923290	204923537	GeneC|Exon_6	0	+	245	105
chr1	204923290	204923537	GeneC|Exon_6	0	+	246	106
chr1	204923290	204923537	GeneC|Exon_6	0	+	247	106
chr1	204923931	204924104	GeneC|Exon_7	0	+	1	106
chr1	204923931	204924104	GeneC|Exon_7	0	+	2	108
chr1	204923931	204924104	GeneC|Exon_7	0	+	3	110
chr1	204923931	204924104	GeneC|Exon_7	0	+	4	110
chr1	204923931	204924104	GeneC|Exon_7	0	+	5	109
chr1	204923931	204924104	GeneC|Exon_7	0	+	6	110
chr1	204923931	204924104	GeneC|Exon_7	0	+	7	110
chr1	204923931	204924104	GeneC|Exon_7	0	+	8	109
chr1	204923931	204924104	GeneC|Exon_7	0	+	9	109
chr1	204923931	204924104	GeneC|Exon_7	0	+	10	114
chr1	204923931	204924104	GeneC|Exon_7	0	+	11	116
chr1	204923931	204924104	GeneC|Exon_7	0	+	12	116
chr1	204923931	204924104	GeneC|Exon_7	0	+	13	116
chr1	204923931	204924104	GeneC|Exon_7	0	+	14	115
chr1	204923931	204924104	GeneC|Exon_7	0	+	15	117
chr1	204923931	204924104	GeneC|Exon_7	0	+	16	120
chr1	204923931	204924104	GeneC|Exon_7	0	+	17	118
chr1	204923931	204924104	GeneC|Exon_7	0	+	18	117
chr1	204923931	204924104	GeneC|Exon_7	0	+	19	118
chr1	204923931	204924104	GeneC|Exon_7	0	+	20	119
chr1	204923931	204924104	GeneC|Exon_7	0	+	21	118
chr1	204923931	204924104	GeneC|Exon_7	0	+	22	119
chr1	204923931	204924104	GeneC|Exon_7	0	+	23	121
chr1	204923931	204924104	GeneC|Exon_7	0	+	24	122
chr1	204923931	204924104	GeneC|Exon_7	0	+	25	122
chr1	204923931	204924104	GeneC|Exon_7	0	+	26	122
chr1	204923931	204924104	GeneC|Exon_7	0	+	27	121
chr1	204923931	204924104	GeneC|Exon_7	0	+	28	121
chr1	204923931	204924104	GeneC|Exon_7	0	+	29	124
chr1	204923931	204924104	GeneC|Exon_7	0	+	30	121
chr1	204923931	204924104	GeneC|Exon_7	0	+	31	120
chr1	204923931	204924104	GeneC|Exon_7	0	+	32	121
chr1	204923931	204924104	GeneC|Exon_7	0	+	33	121
chr1	204923931	204924104	GeneC|Exon_7	0	+	34	121
chr1	204923931	204924104	GeneC|Exon_7	0	+	35	120
chr1	204923931	204924104	GeneC|Exon_7	0	+	36	118
chr1	204923931	204924104	GeneC|Exon_7	0	+	37	117
chr1	204923931	204924104	GeneC|Exon_7	0	+	38	120
chr1	204923931	204924104	GeneC|Exon_7	0	+	39	121
chr1	204923931	204924104	GeneC|Exon_7	0	+	40	121
chr1	204923931	204924104	GeneC|Exon_7	0	+	41	119
chr1	204923931	204924104	GeneC|Exon_7	0	+	42	118
chr1	204923931	204924104	GeneC|Exon_7	0	+	43	119
chr1	204923931	204924104	GeneC|Exon_7	0	+	44	117
chr1	204923931	204924104	GeneC|Exon_7	0	+	45	116
chr1	204923931	204924104	GeneC|Exon_7	0	+	46	117
chr1	204923931	204924104	GeneC|Exon_7	0	+	47	118
chr1	204923931	204924104	GeneC|Exon_7	0	+	48	118
chr1	204923931	204924104	GeneC|Exon_7	0	+	49	117
chr1	204923931	204924104	GeneC|Exon_7	0	+	50	117
chr1	204923931	204924104	GeneC|Exon_7	0	+	51	117
chr1	204923931	204924104	GeneC|Exon_7	0	+	52	117
chr1	204923931	204924104	GeneC|Exon_7	0	+	53	117
chr1	204923931	204924104	GeneC|Exon_7	0	+	54	117
chr1	204923931	204924104	GeneC|Exon_7	0	+	55	118
chr1	204923931	204924104	GeneC|Exon_7	0	+	56	117
chr1	204923931	204924104	GeneC|Exon_7	0	+	57	116
chr1	204923931	204924104	GeneC|Exon_7	0	+	58	116
chr1	204923931	204924104	GeneC|Exon_7	0	+	59	116
chr1	204923931	204924104	GeneC|Exon_7	0	+	60	116
chr1	204923931	204924104	GeneC|Exon_7	0	+	61	118
chr1	204923931	204924104	GeneC|Exon_7	0	+	62	117
chr1	204923931	204924104	GeneC|Exon_7	0	+	63	118
chr1	204923931	204924104	GeneC|Exon_7	0	+	64	118
chr1	204923931	204924104	GeneC|Exon_7	0	+	65	117
chr1	204923931	204924104	GeneC|Exon_7	0	+	66	116
chr1	204923931	204924104	GeneC|Exon_7	0	+	67	116
chr1	204923931	204924104	GeneC|Exon_7	0	+	68	117
chr1	204923931	204924104	GeneC|Exon_7	0	+	69	114
chr1	204923931	204924104	GeneC|Exon_7	0	+	70	114
chr1	204923931	204924104	GeneC|Exon_7	0	+	71	113
chr1	204923931	204924104	GeneC|Exon_7	0	+	72	113
chr1	204923931	204924104	GeneC|Exon_7	0	+	73	113
chr1	204923931	204924104	GeneC|Exon_7	0	+	74	112
chr1	204923931	204924104	GeneC|Exon_7	0	+	75	113
chr1	204923931	204924104	GeneC|Exon_7	0	+	76	111
chr1	204923931	204924104	GeneC|Exon_7	0	+	77	110
chr1	204923931	204924104	GeneC|Exon_7	0	+	78	109
chr1	204923931	204924104	GeneC|Exon_7	0	+	79	108
chr1	204923931	204924104	GeneC|Exon_7	0	+	80	108
chr1	204923931	204924104	GeneC|Exon_7	0	+	81	108
chr1	204923931	204924104	GeneC|Exon_7	0	+	82	108
chr1	204923931	204924104	GeneC|Exon_7	0	+	83	108
chr1	204923931	204924104	GeneC|Exon_7	0	+	84	107
chr1	204923931	204924104	GeneC|Exon_7	0	+	85	106
chr1	204923931	204924104	GeneC|Exon_7	0	+	86	104
chr1	204923931	204924104	GeneC|Exon_7	0	+	87	102
chr1	204923931	204924104	GeneC|Exon_7	0	+	88	102
chr1	204923931	204924104	GeneC|Exon_7	0	+	89	101
chr1	204923931	204924104	GeneC|Exon_7	0	+	90	100
chr1	204923931	204924104	GeneC|Exon_7	0	+	91	101
chr1	204923931	204924104	GeneC|Exon_7	0	+	92	101
chr1	204923931	204924104	GeneC|Exon_7	0	+	93	102
chr1	204923931	204924104	GeneC|Exon_7	0	+	94	102
chr1	204923931	204924104	GeneC|Exon_7	0	+	95	102
chr1	204923931	204924104	GeneC|Exon_7	0	+	96	102
chr1	204923931	204924104	GeneC|Exon_7	0	+	97	103
chr1	204923931	204924104	GeneC|Exon_7	0	+	98	101
chr1	204923931	204924104	GeneC|Exon_7	0	+	99	101
chr1	204923931	204924104	GeneC|Exon_7	0	+	100	101
chr1	204923931	204924104	GeneC|Exon_7	0	+	101	101
chr1	204923931	204924104	GeneC|Exon_7	0	+	102	113
chr1	204923931	204924104	GeneC|Exon_7	0	+	103	114
chr1	204923931	204924104	GeneC|Exon_7	0	+	104	113
chr1	204923931	204924104	GeneC|Exon_7	0	+	105	113
chr1	204923931	204924104	GeneC|Exon_7	0	+	106	112
chr1	204923931	204924104	GeneC|Exon_7	0	+	107	110
chr1	204923931	204924104	GeneC|Exon_7	0	+	108	107
chr1	204923931	204924104	GeneC|Exon_7	0	+	109	108
chr1	204923931	204924104	GeneC|Exon_7	0	+	110	109
chr1	204923931	204924104	GeneC|Exon_7	0	+	111	107
chr1	204923931	204924104	GeneC|Exon_7	0	+	112	108
chr1	204923931	204924104	GeneC|Exon_7	0	+	113	108
chr1	204923931	204924104	GeneC|Exon_7	0	+	114	107
chr1	204923931	204924104	GeneC|Exon_7	0	+	115	107
chr1	204923931	204924104	GeneC|Exon_7	0	+	116	108
chr1	204923931	204924104	GeneC|Exon_7	0	+	117	108
chr1	204923931	204924104	GeneC|Exon_7	0	+	118	108
chr1	204923931	204924104	GeneC|Exon_7	0	+	119	108
chr1	204923931	204924104	GeneC|Exon_7	0	+	120	110
chr1	204923931	204924104	GeneC|Exon_7	0	+	121	109
chr1	204923931	204924104	GeneC|Exon_7	0	+	122	109
chr1	204923931	204924104	GeneC|Exon_7	0	+	123	109
chr1	204923931	204924104	GeneC|Exon_7	0	+	124	106
chr1	204923931	204924104	GeneC|Exon_7	0	+	125	106
chr1	204923931	204924104	GeneC|Exon_7	0	+	126	107
chr1	204923931	204924104	GeneC|Exon_7	0	+	127	106
chr1	204923931	204924104	GeneC|Exon_7	0	+	128	105
chr1	204923931	204924104	GeneC|Exon_7	0	+	129	106
chr1	204923931	204924104	GeneC|Exon_7	0	+	130	105
chr1	204923931	204924104	GeneC|Exon_7	0	+	131	105
chr1	204923931	204924104	GeneC|Exon_7	0	+	132	106
chr1	204923931	204924104	GeneC|Exon_7	0	+	133	105
chr1	204923931	204924104	GeneC|Exon_7	0	+	134	105
chr1	204923931	204924104	GeneC|Exon_7	0	+	135	106
chr1	204923931	204924104	GeneC|Exon_7	0	+	136	106
chr1	204923931	204924104	GeneC|Exon_7	0	+	137	104
chr1	204923931	204924104	GeneC|Exon_7	0	+	138	104
chr1	204923931	204924104	GeneC|Exon_7	0	+	139	102
chr1	204923931	204924104	GeneC|Exon_7	0	+	140	101
chr1	204923931	204924104	GeneC|Exon_7	0	+	141	98
chr1	204923931	204924104	GeneC|Exon_7	0	+	142	97
chr1	204923931	204924104	GeneC|Exon_7	0	+	143	96
chr1	204923931	204924104	GeneC|Exon_7	0	+	144	92
chr1	204923931	204924104	GeneC|Exon_7	0	+	145	92
chr1	204923931	204924104	GeneC|Exon_7	0	+	146	92
chr1	204923931	204924104	GeneC|Exon_7	0	+	147	91
chr1	204923931	204924104	GeneC|Exon_7	0	+	148	89
chr1	204923931	204924104	GeneC|Exon_7	0	+	149	88
chr1	204923931	204924104	GeneC|Exon_7	0	+	150	87
chr1	204923931	204924104	GeneC|Exon_7	0	+	151	86
chr1	204923931	204924104	GeneC|Exon_7	0	+	152	84
chr1	204923931	204924104	GeneC|Exon_7	0	+	153	85
chr1	204923931	204924104	GeneC|Exon_7	0	+	154	83
chr1	204923931	204924104	GeneC|Exon_7	0	+	155	82
chr1	204923931	204924104	GeneC|Exon_7	0	+	156	83
chr1	204923931	204924104	GeneC|Exon_7	0	+	157	83
chr1	204923931	204924104	GeneC|Exon_7	0	+	158	91
chr1	204923931	204924104	GeneC|Exon_7	0	+	159	91
chr1	204923931	204924104	GeneC|Exon_7	0	+	160	91
chr1	204923931	204924104	GeneC|Exon_7	0	+	161	88
chr1	204923931	204924104	GeneC|Exon_7	0	+	162	86
chr1	204923931	204924104	GeneC|Exon_7	0	+	163	85
chr1	204923931	204924104	GeneC|Exon_7	0	+	164	84
chr1	204923931	204924104	GeneC|Exon_7	0	+	165	85
chr1	204923931	204924104	GeneC|Exon_7	0	+	166	86
chr1	204923931	204924104	GeneC|Exon_7	0	+	167	86
chr1	204923931	204924104	GeneC|Exon_7	0	+	168	85
chr1	204923931	204924104	GeneC|Exon_7	0	+	169	84
chr1	204923931	204924104	GeneC|Exon_7	0	+	170	85
chr1	204923931	204924104	GeneC|Exon_7	0	+	171	84
chr1	204923931	204924104	GeneC|Exon_7	0	+	172	84
chr1	204923931	204924104	GeneC|Exon_7	0	+	173	85
chr1	204926758	204926979	GeneC|Exon_8	0	+	1	137
chr1	204926758	204926979	GeneC|Exon_8	0	+	2	136
chr1	204926758	204926979	GeneC|Exon_8	0	+	3	139
chr1	204926758	204926979	GeneC|Exon_8	0	+	4	138
chr1	204926758	204926979	GeneC|Exon_8	0	+	5	138
chr1	204926758	204926979	GeneC|Exon_8	0	+	6	141
chr1	204926758	204926979	GeneC|Exon_8	0	+	7	143
chr1	204926758	204926979	GeneC|Exon_8	0	+	8	142
chr1	204926758	204926979	GeneC|Exon_8	0	+	9	141
chr1	204926758	204926979	GeneC|Exon_8	0	+	10	144
chr1	204926758	204926979	GeneC|Exon_8	0	+	11	145
chr1	204926758	204926979	GeneC|Exon_8	0	+	12	143
chr1	204926758	204926979	GeneC|Exon_8	0	+	13	143
chr1	204926758	204926979	GeneC|Exon_8	0	+	14	145
chr1	204926758	204926979	GeneC|Exon_8	0	+	15	144
chr1	204926758	204926979	GeneC|Exon_8	0	+	16	145
chr1	204926758	204926979	GeneC|Exon_8	0	+	17	146
chr1	204926758	204926979	GeneC|Exon_8	0	+	18	146
chr1	204926758	204926979	GeneC|Exon_8	0	+	19	146
chr1	204926758	204926979	GeneC|Exon_8	0	+	20	147
chr1	204926758	204926979	GeneC|Exon_8	0	+	21	149
chr1	204926758	204926979	GeneC|Exon_8	0	+	22	150
chr1	204926758	204926979	GeneC|Exon_8	0	+	23	149
chr1	204926758	204926979	GeneC|Exon_8	0	+	24	149
chr1	204926758	204926979	GeneC|Exon_8	0	+	25	146
chr1	204926758	204926979	GeneC|Exon_8	0	+	26	143
chr1	204926758	204926979	GeneC|Exon_8	0	+	27	144
chr1	204926758	204926979	GeneC|Exon_8	0	+	28	144
chr1	204926758	204926979	GeneC|Exon_8	0	+	29	144
chr1	204926758	204926979	GeneC|Exon_8	0	+	30	146
chr1	204926758	204926979	GeneC|Exon_8	0	+	31	145
chr1	204926758	204926979	GeneC|Exon_8	0	+	32	144
chr1	204926758	204926979	GeneC|Exon_8	0	+	33	145
chr1	204926758	204926979	GeneC|Exon_8	0	+	34	145
chr1	204926758	204926979	GeneC|Exon_8	0	+	35	145
chr1	204926758	204926979	GeneC|Exon_8	0	+	36	146
chr1	204926758	204926979	GeneC|Exon_8	0	+	37	145
chr1	204926758	204926979	GeneC|Exon_8	0	+	38	144
chr1	204926758	204926979	GeneC|Exon_8	0	+	39	144
chr1	204926758	204926979	GeneC|Exon_8	0	+	40	145
chr1	204926758	204926979	GeneC|Exon_8	0	+	41	145
chr1	204926758	204926979	GeneC|Exon_8	0	+	42	147
chr1	204926758	204926979	GeneC|Exon_8	0	+	43	147
chr1	204926758	204926979	GeneC|Exon_8	0	+	44	147
chr1	204926758	204926979	GeneC|Exon_8	0	+	45	148
chr1	204926758	204926979	GeneC|Exon_8	0	+	46	148
chr1	204926758	204926979	GeneC|Exon_8	0	+	47	146
chr1	204926758	204926979	GeneC|Exon_8	0	+	48	146
chr1	204926758	204926979	GeneC|Exon_8	0	+	49	146
chr1	204926758	204926979	GeneC|Exon_8	0	+	50	147
chr1	204926758	204926979	GeneC|Exon_8	0	+	51	147
chr1	204926758	204926979	GeneC|Exon_8	0	+	52	146
chr1	204926758	204926979	GeneC|Exon_8	0	+	53	146
chr1	204926758	204926979	GeneC|Exon_8	0	+	54	146
chr1	204926758	204926979	GeneC|Exon_8	0	+	55	149
chr1	204926758	204926979	GeneC|Exon_8	0	+	56	149
chr1	204926758	204926979	GeneC|Exon_8	0	+	57	151
chr1	204926758	204926979	GeneC|Exon_8	0	+	58	152
chr1	204926758	204926979	GeneC|Exon_8	0	+	59	153
chr1	204926758	204926979	GeneC|Exon_8	0	+	60	153
chr1	204926758	204926979	GeneC|Exon_8	0	+	61	152
chr1	204926758	204926979	GeneC|Exon_8	0	+	62	152
chr1	204926758	204926979	GeneC|Exon_8	0	+	63	153
chr1	204926758	204926979	GeneC|Exon_8	0	+	64	150
chr1	204926758	204926979	GeneC|Exon_8	0	+	65	150
chr1	204926758	204926979	GeneC|Exon_8	0	+	66	149
chr1	204926758	204926979	GeneC|Exon_8	0	+	67	151
chr1	204926758	204926979	GeneC|Exon_8	0	+	68	151
chr1	204926758	204926979	GeneC|Exon_8	0	+	69	150
chr1	204926758	204926979	GeneC|Exon_8	0	+	70	151
chr1	204926758	204926979	GeneC|Exon_8	0	+	71	153
chr1	204926758	204926979	GeneC|Exon_8	0	+	72	154
chr1	204926758	204926979	GeneC|Exon_8	0	+	73	158
chr1	204926758	204926979	GeneC|Exon_8	0	+	74	157
chr1	204926758	204926979	GeneC|Exon_8	0	+	75	154
chr1	204926758	204926979	GeneC|Exon_8	0	+	76	153
chr1	204926758	204926979	GeneC|Exon_8	0	+	77	153
chr1	204926758	204926979	GeneC|Exon_8	0	+	78	152
chr1	204926758	204926979	GeneC|Exon_8	0	+	79	153
chr1	204926758	204926979	GeneC|Exon_8	0	+	80	154
chr1	204926758	204926979	GeneC|Exon_8	0	+	81	153
chr1	204926758	204926979	GeneC|Exon_8	0	+	82	154
chr1	204926758	204926979	GeneC|Exon_8	0	+	83	154
chr1	204926758	204926979	GeneC|Exon_8	0	+	84	155
chr1	204926758	204926979	GeneC|Exon_8	0	+	85	157
chr1	204926758	204926979	GeneC|Exon_8	0	+	86	156
chr1	204926758	204926979	GeneC|Exon_8	0	+	87	154
chr1	204926758	204926979	GeneC|Exon_8	0	+	88	153
chr1	204926758	204926979	GeneC|Exon_8	0	+	89	153
chr1	204926758	204926979	GeneC|Exon_8	0	+	90	153
chr1	204926758	204926979	GeneC|Exon_8	0	+	91	152
chr1	204926758	204926979	GeneC|Exon_8	0	+	92	153
chr1	204926758	204926979	GeneC|Exon_8	0	+	93	155
chr1	204926758	204926979	GeneC|Exon_8	0	+	94	160
chr1	204926758	204926979	GeneC|Exon_8	0	+	95	163
chr1	204926758	204926979	GeneC|Exon_8	0	+	96	163
chr1	204926758	204926979	GeneC|Exon_8	0	+	97	165
chr1	204926758	204926979	GeneC|Exon_8	0	+	98	167
chr1	204926758	204926979	GeneC|Exon_8	0	+	99	167
chr1	204926758	204926979	GeneC|Exon_8	0	+	100	166
chr1	204926758	204926979	GeneC|Exon_8	0	+	101	168
chr1	204926758	204926979	GeneC|Exon_8	0	+	102	169
chr1	204926758	204926979	GeneC|Exon_8	0	+	103	168
chr1	204926758	204926979	GeneC|Exon_8	0	+	104	167
chr1	204926758	204926979	GeneC|Exon_8	0	+	105	167
chr1	204926758	204926979	GeneC|Exon_8	0	+	106	167
chr1	204926758	204926979	GeneC|Exon_8	0	+	107	164
chr1	204926758	204926979	GeneC|Exon_8	0	+	108	166
chr1	204926758	204926979	GeneC|Exon_8	0	+	109	170
chr1	204926758	204926979	GeneC|Exon_8	0	+	110	169
chr1	204926758	204926979	GeneC|Exon_8	0	+	111	170
chr1	204926758	204926979	GeneC|Exon_8	0	+	112	170
chr1	204926758	204926979	GeneC|Exon_8	0	+	113	170
chr1	204926758	204926979	GeneC|Exon_8	0	+	114	169
chr1	204926758	204926979	GeneC|Exon_8	0	+	115	168
chr1	204926758	204926979	GeneC|Exon_8	0	+	116	167
chr1	204926758	204926979	GeneC|Exon_8	0	+	117	168
chr1	204926758	204926979	GeneC|Exon_8	0	+	118	166
chr1	204926758	204926979	GeneC|Exon_8	0	+	119	163
chr1	204926758	204926979	GeneC|Exon_8	0	+	120	161
chr1	204926758	204926979	GeneC|Exon_8	0	+	121	158
chr1	204926758	204926979	GeneC|Exon_8	0	+	122	156
chr1	204926758	204926979	GeneC|Exon_8	0	+	123	159
chr1	204926758	204926979	GeneC|Exon_8	0	+	124	158
chr1	204926758	204926979	GeneC|Exon_8	0	+	125	157
chr1	204926758	204926979	GeneC|Exon_8	0	+	126	158
chr1	204926758	204926979	GeneC|Exon_8	0	+	127	158
chr1	204926758	204926979	GeneC|Exon_8	0	+	128	158
chr1	204926758	204926979	GeneC|Exon_8	0	+	129	158
chr1	204926758	204926979	GeneC|Exon_8	0	+	130	158
chr1	204926758	204926979	GeneC|Exon_8	0	+	131	158
chr1	204926758	204926979	GeneC|Exon_8	0	+	132	158
chr1	204926758	204926979	GeneC|Exon_8	0	+	133	156
chr1	204926758	204926979	GeneC|Exon_8	0	+	134	156
chr1	204926758	204926979	GeneC|Exon_8	0	+	135	155
chr1	204926758	204926979	GeneC|Exon_8	0	+	136	152
chr1	204926758	204926979	GeneC|Exon_8	0	+	137	151
chr1	204926758	204926979	GeneC|Exon_8	0	+	138	150
chr1	204926758	204926979	GeneC|Exon_8	0	+	139	148
chr1	204926758	204926979	GeneC|Exon_8	0	+	140	150
chr1	204926758	204926979	GeneC|Exon_8	0	+	141	148
chr1	204926758	204926979	GeneC|Exon_8	0	+	142	150
chr1	204926758	204926979	GeneC|Exon_8	0	+	143	150
chr1	204926758	204926979	GeneC|Exon_8	0	+	144	150
chr1	204926758	204926979	GeneC|Exon_8	0	+	145	151
chr1	204926758	204926979	GeneC|Exon_8	0	+	146	150
chr1	204926758	204926979	GeneC|Exon_8	0	+	147	148
chr1	204926758	204926979	GeneC|Exon_8	0	+	148	147
chr1	204926758	204926979	GeneC|Exon_8	0	+	149	148
chr1	204926758	204926979	GeneC|Exon_8	0	+	150	147
chr1	204926758	204926979	GeneC|Exon_8	0	+	151	146
chr1	204926758	204926979	GeneC|Exon_8	0	+	152	146
chr1	204926758	204926979	GeneC|Exon_8	0	+	153	150
chr1	204926758	204926979	GeneC|Exon_8	0	+	154	149
chr1	204926758	204926979	GeneC|Exon_8	0	+	155	149
chr1	204926758	204926979	GeneC|Exon_8	0	+	156	151
chr1	204926758	204926979	GeneC|Exon_8	0	+	157	148
chr1	204926758	204926979	GeneC|Exon_8	0	+	158	148
chr1	204926758	204926979	GeneC|Exon_8	0	+	159	149
chr1	204926758	204926979	GeneC|Exon_8	0	+	160	150
chr1	204926758	204926979	GeneC|Exon_8	0	+	161	147
chr1	204926758	204926979	GeneC|Exon_8	0	+	162	144
chr1	204926758	204926979	GeneC|Exon_8	0	+	163	145
chr1	204926758	204926979	GeneC|Exon_8	0	+	164	145
chr1	204926758	204926979	GeneC|Exon_8	0	+	165	143
chr1	204926758	204926979	GeneC|Exon_8	0	+	166	146
chr1	204926758	204926979	GeneC|Exon_8	0	+	167	146
chr1	204926758	204926979	GeneC|Exon_8	0	+	168	145
chr1	204926758	204926979	GeneC|Exon_8	0	+	169	145
chr1	204926758	204926979	GeneC|Exon_8	0	+	170	145
chr1	204926758	204926979	GeneC|Exon_8	0	+	171	144
chr1	204926758	204926979	GeneC|Exon_8	0	+	172	142
chr1	204926758	204926979	GeneC|Exon_8	0	+	173	142
chr1	204926758	204926979	GeneC|Exon_8	0	+	174	143
chr1	204926758	204926979	GeneC|Exon_8	0	+	175	144
chr1	204926758	204926979	GeneC|Exon_8	0	+	176	143
chr1	204926758	204926979	GeneC|Exon_8	0	+	177	143
chr1	204926758	204926979	GeneC|Exon_8	0	+	178	141
chr1	204926758	204926979	GeneC|Exon_8	0	+	179	139
chr1	204926758	204926979	GeneC|Exon_8	0	+	180	138
chr1	204926758	204926979	GeneC|Exon_8	0	+	181	139
chr1	204926758	204926979	GeneC|Exon_8	0	+	182	140
chr1	204926758	204926979	GeneC|Exon_8	0	+	183	141
chr1	204926758	204926979	GeneC|Exon_8	0	+	184	141
chr1	204926758	204926979	GeneC|Exon_8	0	+	185	142
chr1	204926758	204926979	GeneC|Exon_8	0	+	186	142
chr1	204926758	204926979	GeneC|Exon_8	0	+	187	139
chr1	204926758	204926979	GeneC|Exon_8	0	+	188	140
chr1	204926758	204926979	GeneC|Exon_8	0	+	189	143
chr1	204926758	204926979	GeneC|Exon_8	0	+	190	144
chr1	204926758	204926979	GeneC|Exon_8	0	+	191	145
chr1	204926758	204926979	GeneC|Exon_8	0	+	192	146
chr1	204926758	204926979	GeneC|Exon_8	0	+	193	144
chr1	204926758	204926979	GeneC|Exon_8	0	+	194	146
chr1	204926758	204926979	GeneC|Exon_8	0	+	195	145
chr1	204926758	204926979	GeneC|Exon_8	0	+	196	144
chr1	204926758	204926979	GeneC|Exon_8	0	+	197	144
chr1	204926758	204926979	GeneC|Exon_8	0	+	198	142
chr1	204926758	204926979	GeneC|Exon_8	0	+	199	141
chr1	204926758	204926979	GeneC|Exon_8	0	+	200	141
chr1	204926758	204926979	GeneC|Exon_8	0	+	201	139
chr1	204926758	204926979	GeneC|Exon_8	0	+	202	139
chr1	204926758	204926979	GeneC|Exon_8	0	+	203	139
chr1	204926758	204926979	GeneC|Exon_8	0	+	204	138
chr1	204926758	204926979	GeneC|Exon_8	0	+	205	138
chr1	204926758	204926979	GeneC|Exon_8	0	+	206	135
chr1	204926758	204926979	GeneC|Exon_8	0	+	207	136
chr1	204926758	204926979	GeneC|Exon_8	0	+	208	137
chr1	204926758	204926979	GeneC|Exon_8	0	+	209	137
chr1	204926758	204926979	GeneC|Exon_8	0	+	210	137
chr1	204926758	204926979	GeneC|Exon_8	0	+	211	137
chr1	204926758	204926979	GeneC|Exon_8	0	+	212	137
chr1	204926758	204926979	GeneC|Exon_8	0	+	213	138
chr1	204926758	204926979	GeneC|Exon_8	0	+	214	138
chr1	204926758	204926979	GeneC|Exon_8	0	+	215	138
chr1	204926758	204926979	GeneC|Exon_8	0	+	216	137
chr1	204926758	204926979	GeneC|Exon_8	0	+	217	137
chr1	204926758	204926979	GeneC|Exon_8	0	+	218	135
chr1	204926758	204926979	GeneC|Exon_8	0	+	219	134
chr1	204926758	204926979	GeneC|Exon_8	0	+	220	134
chr1	204926758	204926979	GeneC|Exon_8	0	+	221	131
chr1	204931210	204931311	GeneC|Exon_9	0	+	1	109
chr1	204931210	204931311	GeneC|Exon_9	0	+	2	109
chr1	204931210	204931311	GeneC|Exon_9	0	+	3	110
chr1	204931210	204931311	GeneC|Exon_9	0	+	4	110
chr1	204931210	204931311	GeneC|Exon_9	0	+	5	110
chr1	204931210	204931311	GeneC|Exon_9	0	+	6	111
chr1	204931210	204931311	GeneC|Exon_9	0	+	7	112
chr1	204931210	204931311	GeneC|Exon_9	0	+	8	114
chr1	204931210	204931311	GeneC|Exon_9	0	+	9	115
chr1	204931210	204931311	GeneC|Exon_9	0	+	10	115
chr1	204931210	204931311	GeneC|Exon_9	0	+	11	116
chr1	204931210	204931311	GeneC|Exon_9	0	+	12	118
chr1	204931210	204931311	GeneC|Exon_9	0	+	13	119
chr1	204931210	204931311	GeneC|Exon_9	0	+	14	119
chr1	204931210	204931311	GeneC|Exon_9	0	+	15	117
chr1	204931210	204931311	GeneC|Exon_9	0	+	16	117
chr1	204931210	204931311	GeneC|Exon_9	0	+	17	119
chr1	204931210	204931311	GeneC|Exon_9	0	+	18	120
chr1	204931210	204931311	GeneC|Exon_9	0	+	19	121
chr1	204931210	204931311	GeneC|Exon_9	0	+	20	120
chr1	204931210	204931311	GeneC|Exon_9	0	+	21	120
chr1	204931210	204931311	GeneC|Exon_9	0	+	22	121
chr1	204931210	204931311	GeneC|Exon_9	0	+	23	122
chr1	204931210	204931311	GeneC|Exon_9	0	+	24	123
chr1	204931210	204931311	GeneC|Exon_9	0	+	25	120
chr1	204931210	204931311	GeneC|Exon_9	0	+	26	119
chr1	204931210	204931311	GeneC|Exon_9	0	+	27	120
chr1	204931210	204931311	GeneC|Exon_9	0	+	28	120
chr1	204931210	204931311	GeneC|Exon_9	0	+	29	120
chr1	204931210	204931311	GeneC|Exon_9	0	+	30	120
chr1	204931210	204931311	GeneC|Exon_9	0	+	31	120
chr1	204931210	204931311	GeneC|Exon_9	0	+	32	118
chr1	204931210	204931311	GeneC|Exon_9	0	+	33	118
chr1	204931210	204931311	GeneC|Exon_9	0	+	34	116
chr1	204931210	204931311	GeneC|Exon_9	0	+	35	114
chr1	204931210	204931311	GeneC|Exon_9	0	+	36	115
chr1	204931210	204931311	GeneC|Exon_9	0	+	37	114
chr1	204931210	204931311	GeneC|Exon_9	0	+	38	115
chr1	204931210	204931311	GeneC|Exon_9	0	+	39	116
chr1	204931210	204931311	GeneC|Exon_9	0	+	40	115
chr1	204931210	204931311	GeneC|Exon_9	0	+	41	113
chr1	204931210	204931311	GeneC|Exon_9	0	+	42	112
chr1	204931210	204931311	GeneC|Exon_9	0	+	43	112
chr1	204931210	204931311	GeneC|Exon_9	0	+	44	114
chr1	204931210	204931311	GeneC|Exon_9	0	+	45	112
chr1	204931210	204931311	GeneC|Exon_9	0	+	46	113
chr1	204931210	204931311	GeneC|Exon_9	0	+	47	114
chr1	204931210	204931311	GeneC|Exon_9	0	+	48	113
chr1	204931210	204931311	GeneC|Exon_9	0	+	49	112
chr1	204931210	204931311	GeneC|Exon_9	0	+	50	113
chr1	204931210	204931311	GeneC|Exon_9	0	+	51	114
chr1	204931210	204931311	GeneC|Exon_9	0	+	52	113
chr1	204931210	204931311	GeneC|Exon_9	0	+	53	113
chr1	204931210	204931311	GeneC|Exon_9	0	+	54	115
chr1	204931210	204931311	GeneC|Exon_9	0	+	55	115
chr1	204931210	204931311	GeneC|Exon_9	0	+	56	116
chr1	204931210	204931311	GeneC|Exon_9	0	+	57	116
chr1	204931210	204931311	GeneC|Exon_9	0	+	58	115
chr1	204931210	204931311	GeneC|Exon_9	0	+	59	115
chr1	204931210	204931311	GeneC|Exon_9	0	+	60	115
chr1	204931210	204931311	GeneC|Exon_9	0	+	61	115
chr1	204931210	204931311	GeneC|Exon_9	0	+	62	116
chr1	204931210	204931311	GeneC|Exon_9	0	+	63	116
chr1	204931210	204931311	GeneC|Exon_9	0	+	64	117
chr1	204931210	204931311	GeneC|Exon_9	0	+	65	114
chr1	204931210	204931311	GeneC|Exon_9	0	+	66	114
chr1	204931210	204931311	GeneC|Exon_9	0	+	67	114
chr1	204931210	204931311	GeneC|Exon_9	0	+	68	114
chr1	204931210	204931311	GeneC|Exon_9	0	+	69	113
chr1	204931210	204931311	GeneC|Exon_9	0	+	70	112
chr1	204931210	204931311	GeneC|Exon_9	0	+	71	112
chr1	204931210	204931311	GeneC|Exon_9	0	+	72	109
chr1	204931210	204931311	GeneC|Exon_9	0	+	73	109
chr1	204931210	204931311	GeneC|Exon_9	0	+	74	109
chr1	204931210	204931311	GeneC|Exon_9	0	+	75	108
chr1	204931210	204931311	GeneC|Exon_9	0	+	76	107
chr1	204931210	204931311	GeneC|Exon_9	0	+	77	107
chr1	204931210	204931311	GeneC|Exon_9	0	+	78	106
chr1	204931210	204931311	GeneC|Exon_9	0	+	79	106
chr1	204931210	204931311	GeneC|Exon_9	0	+	80	106
chr1	204931210	204931311	GeneC|Exon_9	0	+	81	104
chr1	204931210	204931311	GeneC|Exon_9	0	+	82	102
chr1	204931210	204931311	GeneC|Exon_9	0	+	83	101
chr1	204931210	204931311	GeneC|Exon_9	0	+	84	101
chr1	204931210	204931311	GeneC|Exon_9	0	+	85	101
chr1	204931210	204931311	GeneC|Exon_9	0	+	86	101
chr1	204931210	204931311	GeneC|Exon_9	0	+	87	102
chr1	204931210	204931311	GeneC|Exon_9	0	+	88	101
chr1	204931210	204931311	GeneC|Exon_9	0	+	89	100
chr1	204931210	204931311	GeneC|Exon_9	0	+	90	99
chr1	204931210	204931311	GeneC|Exon_9	0	+	91	98
chr1	204931210	204931311	GeneC|Exon_9	0	+	92	97
chr1	204931210	204931311	GeneC|Exon_9	0	+	93	97
chr1	204931210	204931311	GeneC|Exon_9	0	+	94	97
chr1	204931210	204931311	GeneC|Exon_9	0	+	95	96
chr1	204931210	204931311	GeneC|Exon_9	0	+	96	96
chr1	204931210	204931311	GeneC|Exon_9	0	+	97	95
chr1	204931210	204931311	GeneC|Exon_9	0	+	98	94
chr1	204931210	204931311	GeneC|Exon_9	0	+	99	94
chr1	204931210	204931311	GeneC|Exon_9	0	+	100	92
chr1	204931210	204931311	GeneC|Exon_9	0	+	101	92
chr1	204937351	204937513	GeneC|Exon_10	0	+	1	105
chr1	204937351	204937513	GeneC|Exon_10	0	+	2	106
chr1	204937351	204937513	GeneC|Exon_10	0	+	3	106
chr1	204937351	204937513	GeneC|Exon_10	0	+	4	107
chr1	204937351	204937513	GeneC|Exon_10	0	+	5	107
chr1	204937351	204937513	GeneC|Exon_10	0	+	6	107
chr1	204937351	204937513	GeneC|Exon_10	0	+	7	107
chr1	204937351	204937513	GeneC|Exon_10	0	+	8	107
chr1	204937351	204937513	GeneC|Exon_10	0	+	9	106
chr1	204937351	204937513	GeneC|Exon_10	0	+	10	107
chr1	204937351	204937513	GeneC|Exon_10	0	+	11	107
chr1	204937351	204937513	GeneC|Exon_10	0	+	12	105
chr1	204937351	204937513	GeneC|Exon_10	0	+	13	104
chr1	204937351	204937513	GeneC|Exon_10	0	+	14	104
chr1	204937351	204937513	GeneC|Exon_10	0	+	15	104
chr1	204937351	204937513	GeneC|Exon_10	0	+	16	106
chr1	204937351	204937513	GeneC|Exon_10	0	+	17	106
chr1	204937351	204937513	GeneC|Exon_10	0	+	18	107
chr1	204937351	204937513	GeneC|Exon_10	0	+	19	108
chr1	204937351	204937513	GeneC|Exon_10	0	+	20	108
chr1	204937351	204937513	GeneC|Exon_10	0	+	21	108
chr1	204937351	204937513	GeneC|Exon_10	0	+	22	109
chr1	204937351	204937513	GeneC|Exon_10	0	+	23	109
chr1	204937351	204937513	GeneC|Exon_10	0	+	24	110
chr1	204937351	204937513	GeneC|Exon_10	0	+	25	110
chr1	204937351	204937513	GeneC|Exon_10	0	+	26	110
chr1	204937351	204937513	GeneC|Exon_10	0	+	27	111
chr1	204937351	204937513	GeneC|Exon_10	0	+	28	111
chr1	204937351	204937513	GeneC|Exon_10	0	+	29	113
chr1	204937351	204937513	GeneC|Exon_10	0	+	30	113
chr1	204937351	204937513	GeneC|Exon_10	0	+	31	113
chr1	204937351	204937513	GeneC|Exon_10	0	+	32	114
chr1	204937351	204937513	GeneC|Exon_10	0	+	33	118
chr1	204937351	204937513	GeneC|Exon_10	0	+	34	118
chr1	204937351	204937513	GeneC|Exon_10	0	+	35	119
chr1	204937351	204937513	GeneC|Exon_10	0	+	36	121
chr1	204937351	204937513	GeneC|Exon_10	0	+	37	121
chr1	204937351	204937513	GeneC|Exon_10	0	+	38	121
chr1	204937351	204937513	GeneC|Exon_10	0	+	39	120
chr1	204937351	204937513	GeneC|Exon_10	0	+	40	119
chr1	204937351	204937513	GeneC|Exon_10	0	+	41	119
chr1	204937351	204937513	GeneC|Exon_10	0	+	42	118
chr1	204937351	204937513	GeneC|Exon_10	0	+	43	119
chr1	204937351	204937513	GeneC|Exon_10	0	+	44	121
chr1	204937351	204937513	GeneC|Exon_10	0	+	45	120
chr1	204937351	204937513	GeneC|Exon_10	0	+	46	121
chr1	204937351	204937513	GeneC|Exon_10	0	+	47	121
chr1	204937351	204937513	GeneC|Exon_10	0	+	48	119
chr1	204937351	204937513	GeneC|Exon_10	0	+	49	121
chr1	204937351	204937513	GeneC|Exon_10	0	+	50	120
chr1	204937351	204937513	GeneC|Exon_10	0	+	51	122
chr1	204937351	204937513	GeneC|Exon_10	0	+	52	123
chr1	204937351	204937513	GeneC|Exon_10	0	+	53	124
chr1	204937351	204937513	GeneC|Exon_10	0	+	54	124
chr1	204937351	204937513	GeneC|Exon_10	0	+	55	124
chr1	204937351	204937513	GeneC|Exon_10	0	+	56	126
chr1	204937351	204937513	GeneC|Exon_10	0	+	57	128
chr1	204937351	204937513	GeneC|Exon_10	0	+	58	127
chr1	204937351	204937513	GeneC|Exon_10	0	+	59	131
chr1	204937351	204937513	GeneC|Exon_10	0	+	60	129
chr1	204937351	204937513	GeneC|Exon_10	0	+	61	130
chr1	204937351	204937513	GeneC|Exon_10	0	+	62	133
chr1	204937351	204937513	GeneC|Exon_10	0	+	63	133
chr1	204937351	204937513	GeneC|Exon_10	0	+	64	135
chr1	204937351	204937513	GeneC|Exon_10	0	+	65	136
chr1	204937351	204937513	GeneC|Exon_10	0	+	66	137
chr1	204937351	204937513	GeneC|Exon_10	0	+	67	136
chr1	204937351	204937513	GeneC|Exon_10	0	+	68	133
chr1	204937351	204937513	GeneC|Exon_10	0	+	69	131
chr1	204937351	204937513	GeneC|Exon_10	0	+	70	131
chr1	204937351	204937513	GeneC|Exon_10	0	+	71	131
chr1	204937351	204937513	GeneC|Exon_10	0	+	72	132
chr1	204937351	204937513	GeneC|Exon_10	0	+	73	133
chr1	204937351	204937513	GeneC|Exon_10	0	+	74	134
chr1	204937351	204937513	GeneC|Exon_10	0	+	75	134
chr1	204937351	204937513	GeneC|Exon_10	0	+	76	135
chr1	204937351	204937513	GeneC|Exon_10	0	+	77	135
chr1	204937351	204937513	GeneC|Exon_10	0	+	78	136
chr1	204937351	204937513	GeneC|Exon_10	0	+	79	136
chr1	204937351	204937513	GeneC|Exon_10	0	+	80	137
chr1	204937351	204937513	GeneC|Exon_10	0	+	81	138
chr1	204937351	204937513	GeneC|Exon_10	0	+	82	140
chr1	204937351	204937513	GeneC|Exon_10	0	+	83	140
chr1	204937351	204937513	GeneC|Exon_10	0	+	84	139
chr1	204937351	204937513	GeneC|Exon_10	0	+	85	139
chr1	204937351	204937513	GeneC|Exon_10	0	+	86	135
chr1	204937351	204937513	GeneC|Exon_10	0	+	87	131
chr1	204937351	204937513	GeneC|Exon_10	0	+	88	128
chr1	204937351	204937513	GeneC|Exon_10	0	+	89	126
chr1	204937351	204937513	GeneC|Exon_10	0	+	90	127
chr1	204937351	204937513	GeneC|Exon_10	0	+	91	127
chr1	204937351	204937513	GeneC|Exon_10	0	+	92	125
chr1	204937351	204937513	GeneC|Exon_10	0	+	93	127
chr1	204937351	204937513	GeneC|Exon_10	0	+	94	127
chr1	204937351	204937513	GeneC|Exon_10	0	+	95	128
chr1	204937351	204937513	GeneC|Exon_10	0	+	96	130
chr1	204937351	204937513	GeneC|Exon_10	0	+	97	129
chr1	204937351	204937513	GeneC|Exon_10	0	+	98	129
chr1	204937351	204937513	GeneC|Exon_10	0	+	99	129
chr1	204937351	204937513	GeneC|Exon_10	0	+	100	129
chr1	204937351	204937513	GeneC|Exon_10	0	+	101	129
chr1	204937351	204937513	GeneC|Exon_10	0	+	102	130
chr1	204937351	204937513	GeneC|Exon_10	0	+	103	131
chr1	204937351	204937513	GeneC|Exon_10	0	+	104	130
chr1	204937351	204937513	GeneC|Exon_10	0	+	105	132
chr1	204937351	204937513	GeneC|Exon_10	0	+	106	131
chr1	204937351	204937513	GeneC|Exon_10	0	+	107	131
chr1	204937351	204937513	GeneC|Exon_10	0	+	108	134
chr1	204937351	204937513	GeneC|Exon_10	0	+	109	135
chr1	204937351	204937513	GeneC|Exon_10	0	+	110	137
chr1	204937351	204937513	GeneC|Exon_10	0	+	111	137
chr1	204937351	204937513	GeneC|Exon_10	0	+	112	138
chr1	204937351	204937513	GeneC|Exon_10	0	+	113	136
chr1	204937351	204937513	GeneC|Exon_10	0	+	114	132
chr1	204937351	204937513	GeneC|Exon_10	0	+	115	132
chr1	204937351	204937513	GeneC|Exon_10	0	+	116	132
chr1	204937351	204937513	GeneC|Exon_10	0	+	117	131
chr1	204937351	204937513	GeneC|Exon_10	0	+	118	132
chr1	204937351	204937513	GeneC|Exon_10	0	+	119	135
chr1	204937351	204937513	GeneC|Exon_10	0	+	120	135
chr1	204937351	204937513	GeneC|Exon_10	0	+	121	136
chr1	204937351	204937513	GeneC|Exon_10	0	+	122	136
chr1	204937351	204937513	GeneC|Exon_10	0	+	123	136
chr1	204937351	204937513	GeneC|Exon_10	0	+	124	136
chr1	204937351	204937513	GeneC|Exon_10	0	+	125	135
chr1	204937351	204937513	GeneC|Exon_10	0	+	126	135
chr1	204937351	204937513	GeneC|Exon_10	0	+	127	135
chr1	204937351	204937513	GeneC|Exon_10	0	+	128	136
chr1	204937351	204937513	GeneC|Exon_10	0	+	129	134
chr1	204937351	204937513	GeneC|Exon_10	0	+	130	134
chr1	204937351	204937513	GeneC|Exon_10	0	+	131	134
chr1	204937351	204937513	GeneC|Exon_10	0	+	132	133
chr1	204937351	204937513	GeneC|Exon_10	0	+	133	131
chr1	204937351	204937513	GeneC|Exon_10	0	+	134	128
chr1	204937351	204937513	GeneC|Exon_10	0	+	135	127
chr1	204937351	204937513	GeneC|Exon_10	0	+	136	127
chr1	204937351	204937513	GeneC|Exon_10	0	+	137	125
chr1	204937351	204937513	GeneC|Exon_10	0	+	138	125
chr1	204937351	204937513	GeneC|Exon_10	0	+	139	124
chr1	204937351	204937513	GeneC|Exon_10	0	+	140	125
[truncated: 156,337 more rows]
