# Supplementary material for: A Robust Protocol to Increase NimbleGen SeqCap EZ Multiplexing Capacity to 96 Samples
Source: PLoS One. 2015 Apr 14;10(4):e0123872. doi: 10.1371/journal.pone.0123872 (PMC4397063; doi:10.1371/journal.pone.0123872)
Supplement: S1 Dataset — (GZ) [file pone.0123872.s005.gz › Raw_Data/sampleT/sampleT.BaseCoverage.txt]

chr1	67861445	67861595	GeneS|SNP_2	0	+	1	179
chr1	67861445	67861595	GeneS|SNP_2	0	+	2	179
chr1	67861445	67861595	GeneS|SNP_2	0	+	3	180
chr1	67861445	67861595	GeneS|SNP_2	0	+	4	180
chr1	67861445	67861595	GeneS|SNP_2	0	+	5	180
chr1	67861445	67861595	GeneS|SNP_2	0	+	6	180
chr1	67861445	67861595	GeneS|SNP_2	0	+	7	183
chr1	67861445	67861595	GeneS|SNP_2	0	+	8	185
chr1	67861445	67861595	GeneS|SNP_2	0	+	9	186
chr1	67861445	67861595	GeneS|SNP_2	0	+	10	186
chr1	67861445	67861595	GeneS|SNP_2	0	+	11	188
chr1	67861445	67861595	GeneS|SNP_2	0	+	12	192
chr1	67861445	67861595	GeneS|SNP_2	0	+	13	193
chr1	67861445	67861595	GeneS|SNP_2	0	+	14	194
chr1	67861445	67861595	GeneS|SNP_2	0	+	15	193
chr1	67861445	67861595	GeneS|SNP_2	0	+	16	192
chr1	67861445	67861595	GeneS|SNP_2	0	+	17	192
chr1	67861445	67861595	GeneS|SNP_2	0	+	18	194
chr1	67861445	67861595	GeneS|SNP_2	0	+	19	196
chr1	67861445	67861595	GeneS|SNP_2	0	+	20	196
chr1	67861445	67861595	GeneS|SNP_2	0	+	21	199
chr1	67861445	67861595	GeneS|SNP_2	0	+	22	199
chr1	67861445	67861595	GeneS|SNP_2	0	+	23	198
chr1	67861445	67861595	GeneS|SNP_2	0	+	24	201
chr1	67861445	67861595	GeneS|SNP_2	0	+	25	203
chr1	67861445	67861595	GeneS|SNP_2	0	+	26	205
chr1	67861445	67861595	GeneS|SNP_2	0	+	27	207
chr1	67861445	67861595	GeneS|SNP_2	0	+	28	209
chr1	67861445	67861595	GeneS|SNP_2	0	+	29	209
chr1	67861445	67861595	GeneS|SNP_2	0	+	30	207
chr1	67861445	67861595	GeneS|SNP_2	0	+	31	205
chr1	67861445	67861595	GeneS|SNP_2	0	+	32	204
chr1	67861445	67861595	GeneS|SNP_2	0	+	33	206
chr1	67861445	67861595	GeneS|SNP_2	0	+	34	204
chr1	67861445	67861595	GeneS|SNP_2	0	+	35	203
chr1	67861445	67861595	GeneS|SNP_2	0	+	36	203
chr1	67861445	67861595	GeneS|SNP_2	0	+	37	202
chr1	67861445	67861595	GeneS|SNP_2	0	+	38	202
chr1	67861445	67861595	GeneS|SNP_2	0	+	39	201
chr1	67861445	67861595	GeneS|SNP_2	0	+	40	201
chr1	67861445	67861595	GeneS|SNP_2	0	+	41	199
chr1	67861445	67861595	GeneS|SNP_2	0	+	42	199
chr1	67861445	67861595	GeneS|SNP_2	0	+	43	199
chr1	67861445	67861595	GeneS|SNP_2	0	+	44	199
chr1	67861445	67861595	GeneS|SNP_2	0	+	45	198
chr1	67861445	67861595	GeneS|SNP_2	0	+	46	202
chr1	67861445	67861595	GeneS|SNP_2	0	+	47	204
chr1	67861445	67861595	GeneS|SNP_2	0	+	48	204
chr1	67861445	67861595	GeneS|SNP_2	0	+	49	204
chr1	67861445	67861595	GeneS|SNP_2	0	+	50	205
chr1	67861445	67861595	GeneS|SNP_2	0	+	51	206
chr1	67861445	67861595	GeneS|SNP_2	0	+	52	207
chr1	67861445	67861595	GeneS|SNP_2	0	+	53	208
chr1	67861445	67861595	GeneS|SNP_2	0	+	54	209
chr1	67861445	67861595	GeneS|SNP_2	0	+	55	213
chr1	67861445	67861595	GeneS|SNP_2	0	+	56	216
chr1	67861445	67861595	GeneS|SNP_2	0	+	57	216
chr1	67861445	67861595	GeneS|SNP_2	0	+	58	215
chr1	67861445	67861595	GeneS|SNP_2	0	+	59	215
chr1	67861445	67861595	GeneS|SNP_2	0	+	60	213
chr1	67861445	67861595	GeneS|SNP_2	0	+	61	212
chr1	67861445	67861595	GeneS|SNP_2	0	+	62	210
chr1	67861445	67861595	GeneS|SNP_2	0	+	63	211
chr1	67861445	67861595	GeneS|SNP_2	0	+	64	210
chr1	67861445	67861595	GeneS|SNP_2	0	+	65	210
chr1	67861445	67861595	GeneS|SNP_2	0	+	66	210
chr1	67861445	67861595	GeneS|SNP_2	0	+	67	212
chr1	67861445	67861595	GeneS|SNP_2	0	+	68	211
chr1	67861445	67861595	GeneS|SNP_2	0	+	69	211
chr1	67861445	67861595	GeneS|SNP_2	0	+	70	211
chr1	67861445	67861595	GeneS|SNP_2	0	+	71	214
chr1	67861445	67861595	GeneS|SNP_2	0	+	72	210
chr1	67861445	67861595	GeneS|SNP_2	0	+	73	210
chr1	67861445	67861595	GeneS|SNP_2	0	+	74	209
chr1	67861445	67861595	GeneS|SNP_2	0	+	75	209
chr1	67861445	67861595	GeneS|SNP_2	0	+	76	213
chr1	67861445	67861595	GeneS|SNP_2	0	+	77	213
chr1	67861445	67861595	GeneS|SNP_2	0	+	78	216
chr1	67861445	67861595	GeneS|SNP_2	0	+	79	215
chr1	67861445	67861595	GeneS|SNP_2	0	+	80	213
chr1	67861445	67861595	GeneS|SNP_2	0	+	81	212
chr1	67861445	67861595	GeneS|SNP_2	0	+	82	213
chr1	67861445	67861595	GeneS|SNP_2	0	+	83	212
chr1	67861445	67861595	GeneS|SNP_2	0	+	84	212
chr1	67861445	67861595	GeneS|SNP_2	0	+	85	211
chr1	67861445	67861595	GeneS|SNP_2	0	+	86	211
chr1	67861445	67861595	GeneS|SNP_2	0	+	87	212
chr1	67861445	67861595	GeneS|SNP_2	0	+	88	210
chr1	67861445	67861595	GeneS|SNP_2	0	+	89	209
chr1	67861445	67861595	GeneS|SNP_2	0	+	90	208
chr1	67861445	67861595	GeneS|SNP_2	0	+	91	208
chr1	67861445	67861595	GeneS|SNP_2	0	+	92	210
chr1	67861445	67861595	GeneS|SNP_2	0	+	93	211
chr1	67861445	67861595	GeneS|SNP_2	0	+	94	211
chr1	67861445	67861595	GeneS|SNP_2	0	+	95	212
chr1	67861445	67861595	GeneS|SNP_2	0	+	96	211
chr1	67861445	67861595	GeneS|SNP_2	0	+	97	209
chr1	67861445	67861595	GeneS|SNP_2	0	+	98	209
chr1	67861445	67861595	GeneS|SNP_2	0	+	99	203
chr1	67861445	67861595	GeneS|SNP_2	0	+	100	203
chr1	67861445	67861595	GeneS|SNP_2	0	+	101	202
chr1	67861445	67861595	GeneS|SNP_2	0	+	102	200
chr1	67861445	67861595	GeneS|SNP_2	0	+	103	199
chr1	67861445	67861595	GeneS|SNP_2	0	+	104	199
chr1	67861445	67861595	GeneS|SNP_2	0	+	105	198
chr1	67861445	67861595	GeneS|SNP_2	0	+	106	200
chr1	67861445	67861595	GeneS|SNP_2	0	+	107	200
chr1	67861445	67861595	GeneS|SNP_2	0	+	108	199
chr1	67861445	67861595	GeneS|SNP_2	0	+	109	200
chr1	67861445	67861595	GeneS|SNP_2	0	+	110	198
chr1	67861445	67861595	GeneS|SNP_2	0	+	111	195
chr1	67861445	67861595	GeneS|SNP_2	0	+	112	194
chr1	67861445	67861595	GeneS|SNP_2	0	+	113	192
chr1	67861445	67861595	GeneS|SNP_2	0	+	114	195
chr1	67861445	67861595	GeneS|SNP_2	0	+	115	196
chr1	67861445	67861595	GeneS|SNP_2	0	+	116	196
chr1	67861445	67861595	GeneS|SNP_2	0	+	117	196
chr1	67861445	67861595	GeneS|SNP_2	0	+	118	200
chr1	67861445	67861595	GeneS|SNP_2	0	+	119	199
chr1	67861445	67861595	GeneS|SNP_2	0	+	120	199
chr1	67861445	67861595	GeneS|SNP_2	0	+	121	200
chr1	67861445	67861595	GeneS|SNP_2	0	+	122	199
chr1	67861445	67861595	GeneS|SNP_2	0	+	123	200
chr1	67861445	67861595	GeneS|SNP_2	0	+	124	202
chr1	67861445	67861595	GeneS|SNP_2	0	+	125	202
chr1	67861445	67861595	GeneS|SNP_2	0	+	126	200
chr1	67861445	67861595	GeneS|SNP_2	0	+	127	202
chr1	67861445	67861595	GeneS|SNP_2	0	+	128	201
chr1	67861445	67861595	GeneS|SNP_2	0	+	129	200
chr1	67861445	67861595	GeneS|SNP_2	0	+	130	199
chr1	67861445	67861595	GeneS|SNP_2	0	+	131	198
chr1	67861445	67861595	GeneS|SNP_2	0	+	132	196
chr1	67861445	67861595	GeneS|SNP_2	0	+	133	194
chr1	67861445	67861595	GeneS|SNP_2	0	+	134	194
chr1	67861445	67861595	GeneS|SNP_2	0	+	135	199
chr1	67861445	67861595	GeneS|SNP_2	0	+	136	200
chr1	67861445	67861595	GeneS|SNP_2	0	+	137	200
chr1	67861445	67861595	GeneS|SNP_2	0	+	138	199
chr1	67861445	67861595	GeneS|SNP_2	0	+	139	197
chr1	67861445	67861595	GeneS|SNP_2	0	+	140	198
chr1	67861445	67861595	GeneS|SNP_2	0	+	141	195
chr1	67861445	67861595	GeneS|SNP_2	0	+	142	196
chr1	67861445	67861595	GeneS|SNP_2	0	+	143	197
chr1	67861445	67861595	GeneS|SNP_2	0	+	144	194
chr1	67861445	67861595	GeneS|SNP_2	0	+	145	194
chr1	67861445	67861595	GeneS|SNP_2	0	+	146	195
chr1	67861445	67861595	GeneS|SNP_2	0	+	147	195
chr1	67861445	67861595	GeneS|SNP_2	0	+	148	195
chr1	67861445	67861595	GeneS|SNP_2	0	+	149	197
chr1	67861445	67861595	GeneS|SNP_2	0	+	150	198
chr1	179520431	179520581	GeneS|SNP_1	0	+	1	229
chr1	179520431	179520581	GeneS|SNP_1	0	+	2	228
chr1	179520431	179520581	GeneS|SNP_1	0	+	3	228
chr1	179520431	179520581	GeneS|SNP_1	0	+	4	233
chr1	179520431	179520581	GeneS|SNP_1	0	+	5	235
chr1	179520431	179520581	GeneS|SNP_1	0	+	6	235
chr1	179520431	179520581	GeneS|SNP_1	0	+	7	233
chr1	179520431	179520581	GeneS|SNP_1	0	+	8	235
chr1	179520431	179520581	GeneS|SNP_1	0	+	9	235
chr1	179520431	179520581	GeneS|SNP_1	0	+	10	236
chr1	179520431	179520581	GeneS|SNP_1	0	+	11	240
chr1	179520431	179520581	GeneS|SNP_1	0	+	12	239
chr1	179520431	179520581	GeneS|SNP_1	0	+	13	241
chr1	179520431	179520581	GeneS|SNP_1	0	+	14	241
chr1	179520431	179520581	GeneS|SNP_1	0	+	15	239
chr1	179520431	179520581	GeneS|SNP_1	0	+	16	240
chr1	179520431	179520581	GeneS|SNP_1	0	+	17	242
chr1	179520431	179520581	GeneS|SNP_1	0	+	18	242
chr1	179520431	179520581	GeneS|SNP_1	0	+	19	242
chr1	179520431	179520581	GeneS|SNP_1	0	+	20	244
chr1	179520431	179520581	GeneS|SNP_1	0	+	21	245
chr1	179520431	179520581	GeneS|SNP_1	0	+	22	247
chr1	179520431	179520581	GeneS|SNP_1	0	+	23	242
chr1	179520431	179520581	GeneS|SNP_1	0	+	24	241
chr1	179520431	179520581	GeneS|SNP_1	0	+	25	237
chr1	179520431	179520581	GeneS|SNP_1	0	+	26	233
chr1	179520431	179520581	GeneS|SNP_1	0	+	27	233
chr1	179520431	179520581	GeneS|SNP_1	0	+	28	237
chr1	179520431	179520581	GeneS|SNP_1	0	+	29	238
chr1	179520431	179520581	GeneS|SNP_1	0	+	30	238
chr1	179520431	179520581	GeneS|SNP_1	0	+	31	238
chr1	179520431	179520581	GeneS|SNP_1	0	+	32	239
chr1	179520431	179520581	GeneS|SNP_1	0	+	33	241
chr1	179520431	179520581	GeneS|SNP_1	0	+	34	239
chr1	179520431	179520581	GeneS|SNP_1	0	+	35	236
chr1	179520431	179520581	GeneS|SNP_1	0	+	36	238
chr1	179520431	179520581	GeneS|SNP_1	0	+	37	236
chr1	179520431	179520581	GeneS|SNP_1	0	+	38	238
chr1	179520431	179520581	GeneS|SNP_1	0	+	39	240
chr1	179520431	179520581	GeneS|SNP_1	0	+	40	242
chr1	179520431	179520581	GeneS|SNP_1	0	+	41	243
chr1	179520431	179520581	GeneS|SNP_1	0	+	42	241
chr1	179520431	179520581	GeneS|SNP_1	0	+	43	243
chr1	179520431	179520581	GeneS|SNP_1	0	+	44	244
chr1	179520431	179520581	GeneS|SNP_1	0	+	45	244
chr1	179520431	179520581	GeneS|SNP_1	0	+	46	244
chr1	179520431	179520581	GeneS|SNP_1	0	+	47	245
chr1	179520431	179520581	GeneS|SNP_1	0	+	48	247
chr1	179520431	179520581	GeneS|SNP_1	0	+	49	246
chr1	179520431	179520581	GeneS|SNP_1	0	+	50	245
chr1	179520431	179520581	GeneS|SNP_1	0	+	51	244
chr1	179520431	179520581	GeneS|SNP_1	0	+	52	243
chr1	179520431	179520581	GeneS|SNP_1	0	+	53	244
chr1	179520431	179520581	GeneS|SNP_1	0	+	54	244
chr1	179520431	179520581	GeneS|SNP_1	0	+	55	244
chr1	179520431	179520581	GeneS|SNP_1	0	+	56	245
chr1	179520431	179520581	GeneS|SNP_1	0	+	57	245
chr1	179520431	179520581	GeneS|SNP_1	0	+	58	246
chr1	179520431	179520581	GeneS|SNP_1	0	+	59	248
chr1	179520431	179520581	GeneS|SNP_1	0	+	60	248
chr1	179520431	179520581	GeneS|SNP_1	0	+	61	248
chr1	179520431	179520581	GeneS|SNP_1	0	+	62	249
chr1	179520431	179520581	GeneS|SNP_1	0	+	63	250
chr1	179520431	179520581	GeneS|SNP_1	0	+	64	251
chr1	179520431	179520581	GeneS|SNP_1	0	+	65	246
chr1	179520431	179520581	GeneS|SNP_1	0	+	66	244
chr1	179520431	179520581	GeneS|SNP_1	0	+	67	241
chr1	179520431	179520581	GeneS|SNP_1	0	+	68	240
chr1	179520431	179520581	GeneS|SNP_1	0	+	69	239
chr1	179520431	179520581	GeneS|SNP_1	0	+	70	237
chr1	179520431	179520581	GeneS|SNP_1	0	+	71	235
chr1	179520431	179520581	GeneS|SNP_1	0	+	72	236
chr1	179520431	179520581	GeneS|SNP_1	0	+	73	234
chr1	179520431	179520581	GeneS|SNP_1	0	+	74	234
chr1	179520431	179520581	GeneS|SNP_1	0	+	75	234
chr1	179520431	179520581	GeneS|SNP_1	0	+	76	229
chr1	179520431	179520581	GeneS|SNP_1	0	+	77	229
chr1	179520431	179520581	GeneS|SNP_1	0	+	78	229
chr1	179520431	179520581	GeneS|SNP_1	0	+	79	229
chr1	179520431	179520581	GeneS|SNP_1	0	+	80	227
chr1	179520431	179520581	GeneS|SNP_1	0	+	81	229
chr1	179520431	179520581	GeneS|SNP_1	0	+	82	230
chr1	179520431	179520581	GeneS|SNP_1	0	+	83	233
chr1	179520431	179520581	GeneS|SNP_1	0	+	84	235
chr1	179520431	179520581	GeneS|SNP_1	0	+	85	236
chr1	179520431	179520581	GeneS|SNP_1	0	+	86	237
chr1	179520431	179520581	GeneS|SNP_1	0	+	87	234
chr1	179520431	179520581	GeneS|SNP_1	0	+	88	237
chr1	179520431	179520581	GeneS|SNP_1	0	+	89	236
chr1	179520431	179520581	GeneS|SNP_1	0	+	90	238
chr1	179520431	179520581	GeneS|SNP_1	0	+	91	237
chr1	179520431	179520581	GeneS|SNP_1	0	+	92	232
chr1	179520431	179520581	GeneS|SNP_1	0	+	93	232
chr1	179520431	179520581	GeneS|SNP_1	0	+	94	230
chr1	179520431	179520581	GeneS|SNP_1	0	+	95	228
chr1	179520431	179520581	GeneS|SNP_1	0	+	96	229
chr1	179520431	179520581	GeneS|SNP_1	0	+	97	227
chr1	179520431	179520581	GeneS|SNP_1	0	+	98	228
chr1	179520431	179520581	GeneS|SNP_1	0	+	99	226
chr1	179520431	179520581	GeneS|SNP_1	0	+	100	223
chr1	179520431	179520581	GeneS|SNP_1	0	+	101	223
chr1	179520431	179520581	GeneS|SNP_1	0	+	102	223
chr1	179520431	179520581	GeneS|SNP_1	0	+	103	222
chr1	179520431	179520581	GeneS|SNP_1	0	+	104	223
chr1	179520431	179520581	GeneS|SNP_1	0	+	105	224
chr1	179520431	179520581	GeneS|SNP_1	0	+	106	224
chr1	179520431	179520581	GeneS|SNP_1	0	+	107	224
chr1	179520431	179520581	GeneS|SNP_1	0	+	108	225
chr1	179520431	179520581	GeneS|SNP_1	0	+	109	226
chr1	179520431	179520581	GeneS|SNP_1	0	+	110	226
chr1	179520431	179520581	GeneS|SNP_1	0	+	111	224
chr1	179520431	179520581	GeneS|SNP_1	0	+	112	222
chr1	179520431	179520581	GeneS|SNP_1	0	+	113	221
chr1	179520431	179520581	GeneS|SNP_1	0	+	114	220
chr1	179520431	179520581	GeneS|SNP_1	0	+	115	221
chr1	179520431	179520581	GeneS|SNP_1	0	+	116	220
chr1	179520431	179520581	GeneS|SNP_1	0	+	117	220
chr1	179520431	179520581	GeneS|SNP_1	0	+	118	220
chr1	179520431	179520581	GeneS|SNP_1	0	+	119	219
chr1	179520431	179520581	GeneS|SNP_1	0	+	120	216
chr1	179520431	179520581	GeneS|SNP_1	0	+	121	218
chr1	179520431	179520581	GeneS|SNP_1	0	+	122	221
chr1	179520431	179520581	GeneS|SNP_1	0	+	123	222
chr1	179520431	179520581	GeneS|SNP_1	0	+	124	223
chr1	179520431	179520581	GeneS|SNP_1	0	+	125	223
chr1	179520431	179520581	GeneS|SNP_1	0	+	126	224
chr1	179520431	179520581	GeneS|SNP_1	0	+	127	224
chr1	179520431	179520581	GeneS|SNP_1	0	+	128	223
chr1	179520431	179520581	GeneS|SNP_1	0	+	129	222
chr1	179520431	179520581	GeneS|SNP_1	0	+	130	222
chr1	179520431	179520581	GeneS|SNP_1	0	+	131	221
chr1	179520431	179520581	GeneS|SNP_1	0	+	132	222
chr1	179520431	179520581	GeneS|SNP_1	0	+	133	222
chr1	179520431	179520581	GeneS|SNP_1	0	+	134	219
chr1	179520431	179520581	GeneS|SNP_1	0	+	135	217
chr1	179520431	179520581	GeneS|SNP_1	0	+	136	212
chr1	179520431	179520581	GeneS|SNP_1	0	+	137	211
chr1	179520431	179520581	GeneS|SNP_1	0	+	138	210
chr1	179520431	179520581	GeneS|SNP_1	0	+	139	212
chr1	179520431	179520581	GeneS|SNP_1	0	+	140	214
chr1	179520431	179520581	GeneS|SNP_1	0	+	141	213
chr1	179520431	179520581	GeneS|SNP_1	0	+	142	211
chr1	179520431	179520581	GeneS|SNP_1	0	+	143	208
chr1	179520431	179520581	GeneS|SNP_1	0	+	144	207
chr1	179520431	179520581	GeneS|SNP_1	0	+	145	204
chr1	179520431	179520581	GeneS|SNP_1	0	+	146	203
chr1	179520431	179520581	GeneS|SNP_1	0	+	147	204
chr1	179520431	179520581	GeneS|SNP_1	0	+	148	198
chr1	179520431	179520581	GeneS|SNP_1	0	+	149	195
chr1	179520431	179520581	GeneS|SNP_1	0	+	150	194
chr1	204797731	204797935	GeneC|Exon_1	0	+	1	15
chr1	204797731	204797935	GeneC|Exon_1	0	+	2	15
chr1	204797731	204797935	GeneC|Exon_1	0	+	3	15
chr1	204797731	204797935	GeneC|Exon_1	0	+	4	15
chr1	204797731	204797935	GeneC|Exon_1	0	+	5	15
chr1	204797731	204797935	GeneC|Exon_1	0	+	6	15
chr1	204797731	204797935	GeneC|Exon_1	0	+	7	15
chr1	204797731	204797935	GeneC|Exon_1	0	+	8	15
chr1	204797731	204797935	GeneC|Exon_1	0	+	9	16
chr1	204797731	204797935	GeneC|Exon_1	0	+	10	17
chr1	204797731	204797935	GeneC|Exon_1	0	+	11	17
chr1	204797731	204797935	GeneC|Exon_1	0	+	12	17
chr1	204797731	204797935	GeneC|Exon_1	0	+	13	17
chr1	204797731	204797935	GeneC|Exon_1	0	+	14	17
chr1	204797731	204797935	GeneC|Exon_1	0	+	15	17
chr1	204797731	204797935	GeneC|Exon_1	0	+	16	17
chr1	204797731	204797935	GeneC|Exon_1	0	+	17	17
chr1	204797731	204797935	GeneC|Exon_1	0	+	18	17
chr1	204797731	204797935	GeneC|Exon_1	0	+	19	17
chr1	204797731	204797935	GeneC|Exon_1	0	+	20	17
chr1	204797731	204797935	GeneC|Exon_1	0	+	21	17
chr1	204797731	204797935	GeneC|Exon_1	0	+	22	17
chr1	204797731	204797935	GeneC|Exon_1	0	+	23	17
chr1	204797731	204797935	GeneC|Exon_1	0	+	24	18
chr1	204797731	204797935	GeneC|Exon_1	0	+	25	18
chr1	204797731	204797935	GeneC|Exon_1	0	+	26	18
chr1	204797731	204797935	GeneC|Exon_1	0	+	27	18
chr1	204797731	204797935	GeneC|Exon_1	0	+	28	18
chr1	204797731	204797935	GeneC|Exon_1	0	+	29	18
chr1	204797731	204797935	GeneC|Exon_1	0	+	30	18
chr1	204797731	204797935	GeneC|Exon_1	0	+	31	18
chr1	204797731	204797935	GeneC|Exon_1	0	+	32	19
chr1	204797731	204797935	GeneC|Exon_1	0	+	33	19
chr1	204797731	204797935	GeneC|Exon_1	0	+	34	19
chr1	204797731	204797935	GeneC|Exon_1	0	+	35	22
chr1	204797731	204797935	GeneC|Exon_1	0	+	36	22
chr1	204797731	204797935	GeneC|Exon_1	0	+	37	22
chr1	204797731	204797935	GeneC|Exon_1	0	+	38	22
chr1	204797731	204797935	GeneC|Exon_1	0	+	39	22
chr1	204797731	204797935	GeneC|Exon_1	0	+	40	22
chr1	204797731	204797935	GeneC|Exon_1	0	+	41	22
chr1	204797731	204797935	GeneC|Exon_1	0	+	42	22
chr1	204797731	204797935	GeneC|Exon_1	0	+	43	22
chr1	204797731	204797935	GeneC|Exon_1	0	+	44	22
chr1	204797731	204797935	GeneC|Exon_1	0	+	45	23
chr1	204797731	204797935	GeneC|Exon_1	0	+	46	23
chr1	204797731	204797935	GeneC|Exon_1	0	+	47	24
chr1	204797731	204797935	GeneC|Exon_1	0	+	48	25
chr1	204797731	204797935	GeneC|Exon_1	0	+	49	25
chr1	204797731	204797935	GeneC|Exon_1	0	+	50	25
chr1	204797731	204797935	GeneC|Exon_1	0	+	51	26
chr1	204797731	204797935	GeneC|Exon_1	0	+	52	26
chr1	204797731	204797935	GeneC|Exon_1	0	+	53	27
chr1	204797731	204797935	GeneC|Exon_1	0	+	54	27
chr1	204797731	204797935	GeneC|Exon_1	0	+	55	28
chr1	204797731	204797935	GeneC|Exon_1	0	+	56	29
chr1	204797731	204797935	GeneC|Exon_1	0	+	57	29
chr1	204797731	204797935	GeneC|Exon_1	0	+	58	30
chr1	204797731	204797935	GeneC|Exon_1	0	+	59	33
chr1	204797731	204797935	GeneC|Exon_1	0	+	60	34
chr1	204797731	204797935	GeneC|Exon_1	0	+	61	35
chr1	204797731	204797935	GeneC|Exon_1	0	+	62	35
chr1	204797731	204797935	GeneC|Exon_1	0	+	63	37
chr1	204797731	204797935	GeneC|Exon_1	0	+	64	37
chr1	204797731	204797935	GeneC|Exon_1	0	+	65	37
chr1	204797731	204797935	GeneC|Exon_1	0	+	66	37
chr1	204797731	204797935	GeneC|Exon_1	0	+	67	37
chr1	204797731	204797935	GeneC|Exon_1	0	+	68	37
chr1	204797731	204797935	GeneC|Exon_1	0	+	69	36
chr1	204797731	204797935	GeneC|Exon_1	0	+	70	40
chr1	204797731	204797935	GeneC|Exon_1	0	+	71	41
chr1	204797731	204797935	GeneC|Exon_1	0	+	72	40
chr1	204797731	204797935	GeneC|Exon_1	0	+	73	40
chr1	204797731	204797935	GeneC|Exon_1	0	+	74	40
chr1	204797731	204797935	GeneC|Exon_1	0	+	75	40
chr1	204797731	204797935	GeneC|Exon_1	0	+	76	40
chr1	204797731	204797935	GeneC|Exon_1	0	+	77	40
chr1	204797731	204797935	GeneC|Exon_1	0	+	78	40
chr1	204797731	204797935	GeneC|Exon_1	0	+	79	42
chr1	204797731	204797935	GeneC|Exon_1	0	+	80	46
chr1	204797731	204797935	GeneC|Exon_1	0	+	81	47
chr1	204797731	204797935	GeneC|Exon_1	0	+	82	47
chr1	204797731	204797935	GeneC|Exon_1	0	+	83	47
chr1	204797731	204797935	GeneC|Exon_1	0	+	84	50
chr1	204797731	204797935	GeneC|Exon_1	0	+	85	50
chr1	204797731	204797935	GeneC|Exon_1	0	+	86	50
chr1	204797731	204797935	GeneC|Exon_1	0	+	87	50
chr1	204797731	204797935	GeneC|Exon_1	0	+	88	51
chr1	204797731	204797935	GeneC|Exon_1	0	+	89	51
chr1	204797731	204797935	GeneC|Exon_1	0	+	90	51
chr1	204797731	204797935	GeneC|Exon_1	0	+	91	50
chr1	204797731	204797935	GeneC|Exon_1	0	+	92	50
chr1	204797731	204797935	GeneC|Exon_1	0	+	93	53
chr1	204797731	204797935	GeneC|Exon_1	0	+	94	54
chr1	204797731	204797935	GeneC|Exon_1	0	+	95	54
chr1	204797731	204797935	GeneC|Exon_1	0	+	96	54
chr1	204797731	204797935	GeneC|Exon_1	0	+	97	55
chr1	204797731	204797935	GeneC|Exon_1	0	+	98	55
chr1	204797731	204797935	GeneC|Exon_1	0	+	99	56
chr1	204797731	204797935	GeneC|Exon_1	0	+	100	56
chr1	204797731	204797935	GeneC|Exon_1	0	+	101	57
chr1	204797731	204797935	GeneC|Exon_1	0	+	102	58
chr1	204797731	204797935	GeneC|Exon_1	0	+	103	58
chr1	204797731	204797935	GeneC|Exon_1	0	+	104	58
chr1	204797731	204797935	GeneC|Exon_1	0	+	105	59
chr1	204797731	204797935	GeneC|Exon_1	0	+	106	58
chr1	204797731	204797935	GeneC|Exon_1	0	+	107	58
chr1	204797731	204797935	GeneC|Exon_1	0	+	108	58
chr1	204797731	204797935	GeneC|Exon_1	0	+	109	57
chr1	204797731	204797935	GeneC|Exon_1	0	+	110	57
chr1	204797731	204797935	GeneC|Exon_1	0	+	111	58
chr1	204797731	204797935	GeneC|Exon_1	0	+	112	60
chr1	204797731	204797935	GeneC|Exon_1	0	+	113	61
chr1	204797731	204797935	GeneC|Exon_1	0	+	114	60
chr1	204797731	204797935	GeneC|Exon_1	0	+	115	62
chr1	204797731	204797935	GeneC|Exon_1	0	+	116	61
chr1	204797731	204797935	GeneC|Exon_1	0	+	117	61
chr1	204797731	204797935	GeneC|Exon_1	0	+	118	61
chr1	204797731	204797935	GeneC|Exon_1	0	+	119	61
chr1	204797731	204797935	GeneC|Exon_1	0	+	120	60
chr1	204797731	204797935	GeneC|Exon_1	0	+	121	61
chr1	204797731	204797935	GeneC|Exon_1	0	+	122	61
chr1	204797731	204797935	GeneC|Exon_1	0	+	123	61
chr1	204797731	204797935	GeneC|Exon_1	0	+	124	61
chr1	204797731	204797935	GeneC|Exon_1	0	+	125	61
chr1	204797731	204797935	GeneC|Exon_1	0	+	126	60
chr1	204797731	204797935	GeneC|Exon_1	0	+	127	60
chr1	204797731	204797935	GeneC|Exon_1	0	+	128	61
chr1	204797731	204797935	GeneC|Exon_1	0	+	129	61
chr1	204797731	204797935	GeneC|Exon_1	0	+	130	62
chr1	204797731	204797935	GeneC|Exon_1	0	+	131	60
chr1	204797731	204797935	GeneC|Exon_1	0	+	132	60
chr1	204797731	204797935	GeneC|Exon_1	0	+	133	61
chr1	204797731	204797935	GeneC|Exon_1	0	+	134	61
chr1	204797731	204797935	GeneC|Exon_1	0	+	135	63
chr1	204797731	204797935	GeneC|Exon_1	0	+	136	63
chr1	204797731	204797935	GeneC|Exon_1	0	+	137	60
chr1	204797731	204797935	GeneC|Exon_1	0	+	138	64
chr1	204797731	204797935	GeneC|Exon_1	0	+	139	65
chr1	204797731	204797935	GeneC|Exon_1	0	+	140	65
chr1	204797731	204797935	GeneC|Exon_1	0	+	141	64
chr1	204797731	204797935	GeneC|Exon_1	0	+	142	64
chr1	204797731	204797935	GeneC|Exon_1	0	+	143	64
chr1	204797731	204797935	GeneC|Exon_1	0	+	144	64
chr1	204797731	204797935	GeneC|Exon_1	0	+	145	64
chr1	204797731	204797935	GeneC|Exon_1	0	+	146	62
chr1	204797731	204797935	GeneC|Exon_1	0	+	147	64
chr1	204797731	204797935	GeneC|Exon_1	0	+	148	65
chr1	204797731	204797935	GeneC|Exon_1	0	+	149	66
chr1	204797731	204797935	GeneC|Exon_1	0	+	150	67
chr1	204797731	204797935	GeneC|Exon_1	0	+	151	67
chr1	204797731	204797935	GeneC|Exon_1	0	+	152	67
chr1	204797731	204797935	GeneC|Exon_1	0	+	153	68
chr1	204797731	204797935	GeneC|Exon_1	0	+	154	69
chr1	204797731	204797935	GeneC|Exon_1	0	+	155	71
chr1	204797731	204797935	GeneC|Exon_1	0	+	156	71
chr1	204797731	204797935	GeneC|Exon_1	0	+	157	71
chr1	204797731	204797935	GeneC|Exon_1	0	+	158	71
chr1	204797731	204797935	GeneC|Exon_1	0	+	159	70
chr1	204797731	204797935	GeneC|Exon_1	0	+	160	70
chr1	204797731	204797935	GeneC|Exon_1	0	+	161	68
chr1	204797731	204797935	GeneC|Exon_1	0	+	162	69
chr1	204797731	204797935	GeneC|Exon_1	0	+	163	69
chr1	204797731	204797935	GeneC|Exon_1	0	+	164	70
chr1	204797731	204797935	GeneC|Exon_1	0	+	165	70
chr1	204797731	204797935	GeneC|Exon_1	0	+	166	71
chr1	204797731	204797935	GeneC|Exon_1	0	+	167	71
chr1	204797731	204797935	GeneC|Exon_1	0	+	168	72
chr1	204797731	204797935	GeneC|Exon_1	0	+	169	73
chr1	204797731	204797935	GeneC|Exon_1	0	+	170	73
chr1	204797731	204797935	GeneC|Exon_1	0	+	171	75
chr1	204797731	204797935	GeneC|Exon_1	0	+	172	76
chr1	204797731	204797935	GeneC|Exon_1	0	+	173	77
chr1	204797731	204797935	GeneC|Exon_1	0	+	174	78
chr1	204797731	204797935	GeneC|Exon_1	0	+	175	78
chr1	204797731	204797935	GeneC|Exon_1	0	+	176	77
chr1	204797731	204797935	GeneC|Exon_1	0	+	177	77
chr1	204797731	204797935	GeneC|Exon_1	0	+	178	77
chr1	204797731	204797935	GeneC|Exon_1	0	+	179	77
chr1	204797731	204797935	GeneC|Exon_1	0	+	180	78
chr1	204797731	204797935	GeneC|Exon_1	0	+	181	78
chr1	204797731	204797935	GeneC|Exon_1	0	+	182	78
chr1	204797731	204797935	GeneC|Exon_1	0	+	183	78
chr1	204797731	204797935	GeneC|Exon_1	0	+	184	78
chr1	204797731	204797935	GeneC|Exon_1	0	+	185	77
chr1	204797731	204797935	GeneC|Exon_1	0	+	186	77
chr1	204797731	204797935	GeneC|Exon_1	0	+	187	77
chr1	204797731	204797935	GeneC|Exon_1	0	+	188	77
chr1	204797731	204797935	GeneC|Exon_1	0	+	189	77
chr1	204797731	204797935	GeneC|Exon_1	0	+	190	77
chr1	204797731	204797935	GeneC|Exon_1	0	+	191	78
chr1	204797731	204797935	GeneC|Exon_1	0	+	192	78
chr1	204797731	204797935	GeneC|Exon_1	0	+	193	78
chr1	204797731	204797935	GeneC|Exon_1	0	+	194	77
chr1	204797731	204797935	GeneC|Exon_1	0	+	195	76
chr1	204797731	204797935	GeneC|Exon_1	0	+	196	76
chr1	204797731	204797935	GeneC|Exon_1	0	+	197	76
chr1	204797731	204797935	GeneC|Exon_1	0	+	198	77
chr1	204797731	204797935	GeneC|Exon_1	0	+	199	77
chr1	204797731	204797935	GeneC|Exon_1	0	+	200	77
chr1	204797731	204797935	GeneC|Exon_1	0	+	201	74
chr1	204797731	204797935	GeneC|Exon_1	0	+	202	74
chr1	204797731	204797935	GeneC|Exon_1	0	+	203	73
chr1	204797731	204797935	GeneC|Exon_1	0	+	204	73
chr1	204889734	204889893	GeneC|Exon_2	0	+	1	188
chr1	204889734	204889893	GeneC|Exon_2	0	+	2	188
chr1	204889734	204889893	GeneC|Exon_2	0	+	3	189
chr1	204889734	204889893	GeneC|Exon_2	0	+	4	193
chr1	204889734	204889893	GeneC|Exon_2	0	+	5	195
chr1	204889734	204889893	GeneC|Exon_2	0	+	6	198
chr1	204889734	204889893	GeneC|Exon_2	0	+	7	198
chr1	204889734	204889893	GeneC|Exon_2	0	+	8	200
chr1	204889734	204889893	GeneC|Exon_2	0	+	9	200
chr1	204889734	204889893	GeneC|Exon_2	0	+	10	200
chr1	204889734	204889893	GeneC|Exon_2	0	+	11	202
chr1	204889734	204889893	GeneC|Exon_2	0	+	12	204
chr1	204889734	204889893	GeneC|Exon_2	0	+	13	205
chr1	204889734	204889893	GeneC|Exon_2	0	+	14	206
chr1	204889734	204889893	GeneC|Exon_2	0	+	15	209
chr1	204889734	204889893	GeneC|Exon_2	0	+	16	210
chr1	204889734	204889893	GeneC|Exon_2	0	+	17	212
chr1	204889734	204889893	GeneC|Exon_2	0	+	18	213
chr1	204889734	204889893	GeneC|Exon_2	0	+	19	212
chr1	204889734	204889893	GeneC|Exon_2	0	+	20	212
chr1	204889734	204889893	GeneC|Exon_2	0	+	21	212
chr1	204889734	204889893	GeneC|Exon_2	0	+	22	211
chr1	204889734	204889893	GeneC|Exon_2	0	+	23	216
chr1	204889734	204889893	GeneC|Exon_2	0	+	24	218
chr1	204889734	204889893	GeneC|Exon_2	0	+	25	217
chr1	204889734	204889893	GeneC|Exon_2	0	+	26	219
chr1	204889734	204889893	GeneC|Exon_2	0	+	27	222
chr1	204889734	204889893	GeneC|Exon_2	0	+	28	221
chr1	204889734	204889893	GeneC|Exon_2	0	+	29	217
chr1	204889734	204889893	GeneC|Exon_2	0	+	30	218
chr1	204889734	204889893	GeneC|Exon_2	0	+	31	218
chr1	204889734	204889893	GeneC|Exon_2	0	+	32	218
chr1	204889734	204889893	GeneC|Exon_2	0	+	33	216
chr1	204889734	204889893	GeneC|Exon_2	0	+	34	219
chr1	204889734	204889893	GeneC|Exon_2	0	+	35	220
chr1	204889734	204889893	GeneC|Exon_2	0	+	36	222
chr1	204889734	204889893	GeneC|Exon_2	0	+	37	224
chr1	204889734	204889893	GeneC|Exon_2	0	+	38	223
chr1	204889734	204889893	GeneC|Exon_2	0	+	39	223
chr1	204889734	204889893	GeneC|Exon_2	0	+	40	226
chr1	204889734	204889893	GeneC|Exon_2	0	+	41	224
chr1	204889734	204889893	GeneC|Exon_2	0	+	42	224
chr1	204889734	204889893	GeneC|Exon_2	0	+	43	225
chr1	204889734	204889893	GeneC|Exon_2	0	+	44	229
chr1	204889734	204889893	GeneC|Exon_2	0	+	45	231
chr1	204889734	204889893	GeneC|Exon_2	0	+	46	233
chr1	204889734	204889893	GeneC|Exon_2	0	+	47	234
chr1	204889734	204889893	GeneC|Exon_2	0	+	48	234
chr1	204889734	204889893	GeneC|Exon_2	0	+	49	234
chr1	204889734	204889893	GeneC|Exon_2	0	+	50	237
chr1	204889734	204889893	GeneC|Exon_2	0	+	51	234
chr1	204889734	204889893	GeneC|Exon_2	0	+	52	234
chr1	204889734	204889893	GeneC|Exon_2	0	+	53	235
chr1	204889734	204889893	GeneC|Exon_2	0	+	54	236
chr1	204889734	204889893	GeneC|Exon_2	0	+	55	236
chr1	204889734	204889893	GeneC|Exon_2	0	+	56	236
chr1	204889734	204889893	GeneC|Exon_2	0	+	57	239
chr1	204889734	204889893	GeneC|Exon_2	0	+	58	239
chr1	204889734	204889893	GeneC|Exon_2	0	+	59	240
chr1	204889734	204889893	GeneC|Exon_2	0	+	60	240
chr1	204889734	204889893	GeneC|Exon_2	0	+	61	238
chr1	204889734	204889893	GeneC|Exon_2	0	+	62	238
chr1	204889734	204889893	GeneC|Exon_2	0	+	63	241
chr1	204889734	204889893	GeneC|Exon_2	0	+	64	241
chr1	204889734	204889893	GeneC|Exon_2	0	+	65	240
chr1	204889734	204889893	GeneC|Exon_2	0	+	66	242
chr1	204889734	204889893	GeneC|Exon_2	0	+	67	241
chr1	204889734	204889893	GeneC|Exon_2	0	+	68	236
chr1	204889734	204889893	GeneC|Exon_2	0	+	69	235
chr1	204889734	204889893	GeneC|Exon_2	0	+	70	237
chr1	204889734	204889893	GeneC|Exon_2	0	+	71	237
chr1	204889734	204889893	GeneC|Exon_2	0	+	72	237
chr1	204889734	204889893	GeneC|Exon_2	0	+	73	239
chr1	204889734	204889893	GeneC|Exon_2	0	+	74	241
chr1	204889734	204889893	GeneC|Exon_2	0	+	75	244
chr1	204889734	204889893	GeneC|Exon_2	0	+	76	242
chr1	204889734	204889893	GeneC|Exon_2	0	+	77	242
chr1	204889734	204889893	GeneC|Exon_2	0	+	78	244
chr1	204889734	204889893	GeneC|Exon_2	0	+	79	247
chr1	204889734	204889893	GeneC|Exon_2	0	+	80	248
chr1	204889734	204889893	GeneC|Exon_2	0	+	81	249
chr1	204889734	204889893	GeneC|Exon_2	0	+	82	250
chr1	204889734	204889893	GeneC|Exon_2	0	+	83	248
chr1	204889734	204889893	GeneC|Exon_2	0	+	84	247
chr1	204889734	204889893	GeneC|Exon_2	0	+	85	247
chr1	204889734	204889893	GeneC|Exon_2	0	+	86	246
chr1	204889734	204889893	GeneC|Exon_2	0	+	87	245
chr1	204889734	204889893	GeneC|Exon_2	0	+	88	248
chr1	204889734	204889893	GeneC|Exon_2	0	+	89	245
chr1	204889734	204889893	GeneC|Exon_2	0	+	90	242
chr1	204889734	204889893	GeneC|Exon_2	0	+	91	242
chr1	204889734	204889893	GeneC|Exon_2	0	+	92	242
chr1	204889734	204889893	GeneC|Exon_2	0	+	93	242
chr1	204889734	204889893	GeneC|Exon_2	0	+	94	242
chr1	204889734	204889893	GeneC|Exon_2	0	+	95	240
chr1	204889734	204889893	GeneC|Exon_2	0	+	96	240
chr1	204889734	204889893	GeneC|Exon_2	0	+	97	239
chr1	204889734	204889893	GeneC|Exon_2	0	+	98	238
chr1	204889734	204889893	GeneC|Exon_2	0	+	99	238
chr1	204889734	204889893	GeneC|Exon_2	0	+	100	236
chr1	204889734	204889893	GeneC|Exon_2	0	+	101	233
chr1	204889734	204889893	GeneC|Exon_2	0	+	102	234
chr1	204889734	204889893	GeneC|Exon_2	0	+	103	232
chr1	204889734	204889893	GeneC|Exon_2	0	+	104	230
chr1	204889734	204889893	GeneC|Exon_2	0	+	105	232
chr1	204889734	204889893	GeneC|Exon_2	0	+	106	230
chr1	204889734	204889893	GeneC|Exon_2	0	+	107	231
chr1	204889734	204889893	GeneC|Exon_2	0	+	108	229
chr1	204889734	204889893	GeneC|Exon_2	0	+	109	230
chr1	204889734	204889893	GeneC|Exon_2	0	+	110	230
chr1	204889734	204889893	GeneC|Exon_2	0	+	111	229
chr1	204889734	204889893	GeneC|Exon_2	0	+	112	231
chr1	204889734	204889893	GeneC|Exon_2	0	+	113	232
chr1	204889734	204889893	GeneC|Exon_2	0	+	114	231
chr1	204889734	204889893	GeneC|Exon_2	0	+	115	233
chr1	204889734	204889893	GeneC|Exon_2	0	+	116	231
chr1	204889734	204889893	GeneC|Exon_2	0	+	117	230
chr1	204889734	204889893	GeneC|Exon_2	0	+	118	229
chr1	204889734	204889893	GeneC|Exon_2	0	+	119	227
chr1	204889734	204889893	GeneC|Exon_2	0	+	120	227
chr1	204889734	204889893	GeneC|Exon_2	0	+	121	228
chr1	204889734	204889893	GeneC|Exon_2	0	+	122	227
chr1	204889734	204889893	GeneC|Exon_2	0	+	123	225
chr1	204889734	204889893	GeneC|Exon_2	0	+	124	221
chr1	204889734	204889893	GeneC|Exon_2	0	+	125	222
chr1	204889734	204889893	GeneC|Exon_2	0	+	126	219
chr1	204889734	204889893	GeneC|Exon_2	0	+	127	220
chr1	204889734	204889893	GeneC|Exon_2	0	+	128	221
chr1	204889734	204889893	GeneC|Exon_2	0	+	129	217
chr1	204889734	204889893	GeneC|Exon_2	0	+	130	215
chr1	204889734	204889893	GeneC|Exon_2	0	+	131	212
chr1	204889734	204889893	GeneC|Exon_2	0	+	132	211
chr1	204889734	204889893	GeneC|Exon_2	0	+	133	208
chr1	204889734	204889893	GeneC|Exon_2	0	+	134	206
chr1	204889734	204889893	GeneC|Exon_2	0	+	135	204
chr1	204889734	204889893	GeneC|Exon_2	0	+	136	199
chr1	204889734	204889893	GeneC|Exon_2	0	+	137	197
chr1	204889734	204889893	GeneC|Exon_2	0	+	138	194
chr1	204889734	204889893	GeneC|Exon_2	0	+	139	193
chr1	204889734	204889893	GeneC|Exon_2	0	+	140	193
chr1	204889734	204889893	GeneC|Exon_2	0	+	141	193
chr1	204889734	204889893	GeneC|Exon_2	0	+	142	192
chr1	204889734	204889893	GeneC|Exon_2	0	+	143	191
chr1	204889734	204889893	GeneC|Exon_2	0	+	144	190
chr1	204889734	204889893	GeneC|Exon_2	0	+	145	191
chr1	204889734	204889893	GeneC|Exon_2	0	+	146	189
chr1	204889734	204889893	GeneC|Exon_2	0	+	147	188
chr1	204889734	204889893	GeneC|Exon_2	0	+	148	188
chr1	204889734	204889893	GeneC|Exon_2	0	+	149	188
chr1	204889734	204889893	GeneC|Exon_2	0	+	150	188
chr1	204889734	204889893	GeneC|Exon_2	0	+	151	185
chr1	204889734	204889893	GeneC|Exon_2	0	+	152	180
chr1	204889734	204889893	GeneC|Exon_2	0	+	153	179
chr1	204889734	204889893	GeneC|Exon_2	0	+	154	177
chr1	204889734	204889893	GeneC|Exon_2	0	+	155	175
chr1	204889734	204889893	GeneC|Exon_2	0	+	156	174
chr1	204889734	204889893	GeneC|Exon_2	0	+	157	173
chr1	204889734	204889893	GeneC|Exon_2	0	+	158	172
chr1	204889734	204889893	GeneC|Exon_2	0	+	159	171
chr1	204913328	204913559	GeneC|Exon_3	0	+	1	186
chr1	204913328	204913559	GeneC|Exon_3	0	+	2	185
chr1	204913328	204913559	GeneC|Exon_3	0	+	3	186
chr1	204913328	204913559	GeneC|Exon_3	0	+	4	189
chr1	204913328	204913559	GeneC|Exon_3	0	+	5	194
chr1	204913328	204913559	GeneC|Exon_3	0	+	6	194
chr1	204913328	204913559	GeneC|Exon_3	0	+	7	195
chr1	204913328	204913559	GeneC|Exon_3	0	+	8	195
chr1	204913328	204913559	GeneC|Exon_3	0	+	9	197
chr1	204913328	204913559	GeneC|Exon_3	0	+	10	198
chr1	204913328	204913559	GeneC|Exon_3	0	+	11	199
chr1	204913328	204913559	GeneC|Exon_3	0	+	12	203
chr1	204913328	204913559	GeneC|Exon_3	0	+	13	203
chr1	204913328	204913559	GeneC|Exon_3	0	+	14	202
chr1	204913328	204913559	GeneC|Exon_3	0	+	15	202
chr1	204913328	204913559	GeneC|Exon_3	0	+	16	201
chr1	204913328	204913559	GeneC|Exon_3	0	+	17	203
chr1	204913328	204913559	GeneC|Exon_3	0	+	18	204
chr1	204913328	204913559	GeneC|Exon_3	0	+	19	203
chr1	204913328	204913559	GeneC|Exon_3	0	+	20	203
chr1	204913328	204913559	GeneC|Exon_3	0	+	21	204
chr1	204913328	204913559	GeneC|Exon_3	0	+	22	203
chr1	204913328	204913559	GeneC|Exon_3	0	+	23	203
chr1	204913328	204913559	GeneC|Exon_3	0	+	24	202
chr1	204913328	204913559	GeneC|Exon_3	0	+	25	198
chr1	204913328	204913559	GeneC|Exon_3	0	+	26	199
chr1	204913328	204913559	GeneC|Exon_3	0	+	27	201
chr1	204913328	204913559	GeneC|Exon_3	0	+	28	200
chr1	204913328	204913559	GeneC|Exon_3	0	+	29	196
chr1	204913328	204913559	GeneC|Exon_3	0	+	30	195
chr1	204913328	204913559	GeneC|Exon_3	0	+	31	194
chr1	204913328	204913559	GeneC|Exon_3	0	+	32	193
chr1	204913328	204913559	GeneC|Exon_3	0	+	33	192
chr1	204913328	204913559	GeneC|Exon_3	0	+	34	192
chr1	204913328	204913559	GeneC|Exon_3	0	+	35	193
chr1	204913328	204913559	GeneC|Exon_3	0	+	36	190
chr1	204913328	204913559	GeneC|Exon_3	0	+	37	195
chr1	204913328	204913559	GeneC|Exon_3	0	+	38	198
chr1	204913328	204913559	GeneC|Exon_3	0	+	39	198
chr1	204913328	204913559	GeneC|Exon_3	0	+	40	200
chr1	204913328	204913559	GeneC|Exon_3	0	+	41	201
chr1	204913328	204913559	GeneC|Exon_3	0	+	42	200
chr1	204913328	204913559	GeneC|Exon_3	0	+	43	200
chr1	204913328	204913559	GeneC|Exon_3	0	+	44	201
chr1	204913328	204913559	GeneC|Exon_3	0	+	45	202
chr1	204913328	204913559	GeneC|Exon_3	0	+	46	203
chr1	204913328	204913559	GeneC|Exon_3	0	+	47	203
chr1	204913328	204913559	GeneC|Exon_3	0	+	48	201
chr1	204913328	204913559	GeneC|Exon_3	0	+	49	199
chr1	204913328	204913559	GeneC|Exon_3	0	+	50	202
chr1	204913328	204913559	GeneC|Exon_3	0	+	51	206
chr1	204913328	204913559	GeneC|Exon_3	0	+	52	208
chr1	204913328	204913559	GeneC|Exon_3	0	+	53	205
chr1	204913328	204913559	GeneC|Exon_3	0	+	54	206
chr1	204913328	204913559	GeneC|Exon_3	0	+	55	204
chr1	204913328	204913559	GeneC|Exon_3	0	+	56	206
chr1	204913328	204913559	GeneC|Exon_3	0	+	57	205
chr1	204913328	204913559	GeneC|Exon_3	0	+	58	203
chr1	204913328	204913559	GeneC|Exon_3	0	+	59	203
chr1	204913328	204913559	GeneC|Exon_3	0	+	60	199
chr1	204913328	204913559	GeneC|Exon_3	0	+	61	195
chr1	204913328	204913559	GeneC|Exon_3	0	+	62	198
chr1	204913328	204913559	GeneC|Exon_3	0	+	63	200
chr1	204913328	204913559	GeneC|Exon_3	0	+	64	201
chr1	204913328	204913559	GeneC|Exon_3	0	+	65	202
chr1	204913328	204913559	GeneC|Exon_3	0	+	66	200
chr1	204913328	204913559	GeneC|Exon_3	0	+	67	198
chr1	204913328	204913559	GeneC|Exon_3	0	+	68	199
chr1	204913328	204913559	GeneC|Exon_3	0	+	69	199
chr1	204913328	204913559	GeneC|Exon_3	0	+	70	199
chr1	204913328	204913559	GeneC|Exon_3	0	+	71	197
chr1	204913328	204913559	GeneC|Exon_3	0	+	72	196
chr1	204913328	204913559	GeneC|Exon_3	0	+	73	193
chr1	204913328	204913559	GeneC|Exon_3	0	+	74	194
chr1	204913328	204913559	GeneC|Exon_3	0	+	75	196
chr1	204913328	204913559	GeneC|Exon_3	0	+	76	200
chr1	204913328	204913559	GeneC|Exon_3	0	+	77	201
chr1	204913328	204913559	GeneC|Exon_3	0	+	78	201
chr1	204913328	204913559	GeneC|Exon_3	0	+	79	200
chr1	204913328	204913559	GeneC|Exon_3	0	+	80	199
chr1	204913328	204913559	GeneC|Exon_3	0	+	81	198
chr1	204913328	204913559	GeneC|Exon_3	0	+	82	197
chr1	204913328	204913559	GeneC|Exon_3	0	+	83	196
chr1	204913328	204913559	GeneC|Exon_3	0	+	84	195
chr1	204913328	204913559	GeneC|Exon_3	0	+	85	197
chr1	204913328	204913559	GeneC|Exon_3	0	+	86	199
chr1	204913328	204913559	GeneC|Exon_3	0	+	87	201
chr1	204913328	204913559	GeneC|Exon_3	0	+	88	202
chr1	204913328	204913559	GeneC|Exon_3	0	+	89	202
chr1	204913328	204913559	GeneC|Exon_3	0	+	90	202
chr1	204913328	204913559	GeneC|Exon_3	0	+	91	202
chr1	204913328	204913559	GeneC|Exon_3	0	+	92	202
chr1	204913328	204913559	GeneC|Exon_3	0	+	93	199
chr1	204913328	204913559	GeneC|Exon_3	0	+	94	198
chr1	204913328	204913559	GeneC|Exon_3	0	+	95	195
chr1	204913328	204913559	GeneC|Exon_3	0	+	96	193
chr1	204913328	204913559	GeneC|Exon_3	0	+	97	192
chr1	204913328	204913559	GeneC|Exon_3	0	+	98	189
chr1	204913328	204913559	GeneC|Exon_3	0	+	99	192
chr1	204913328	204913559	GeneC|Exon_3	0	+	100	194
chr1	204913328	204913559	GeneC|Exon_3	0	+	101	194
chr1	204913328	204913559	GeneC|Exon_3	0	+	102	194
chr1	204913328	204913559	GeneC|Exon_3	0	+	103	195
chr1	204913328	204913559	GeneC|Exon_3	0	+	104	197
chr1	204913328	204913559	GeneC|Exon_3	0	+	105	199
chr1	204913328	204913559	GeneC|Exon_3	0	+	106	199
chr1	204913328	204913559	GeneC|Exon_3	0	+	107	198
chr1	204913328	204913559	GeneC|Exon_3	0	+	108	197
chr1	204913328	204913559	GeneC|Exon_3	0	+	109	199
chr1	204913328	204913559	GeneC|Exon_3	0	+	110	201
chr1	204913328	204913559	GeneC|Exon_3	0	+	111	202
chr1	204913328	204913559	GeneC|Exon_3	0	+	112	201
chr1	204913328	204913559	GeneC|Exon_3	0	+	113	202
chr1	204913328	204913559	GeneC|Exon_3	0	+	114	200
chr1	204913328	204913559	GeneC|Exon_3	0	+	115	200
chr1	204913328	204913559	GeneC|Exon_3	0	+	116	202
chr1	204913328	204913559	GeneC|Exon_3	0	+	117	201
chr1	204913328	204913559	GeneC|Exon_3	0	+	118	201
chr1	204913328	204913559	GeneC|Exon_3	0	+	119	200
chr1	204913328	204913559	GeneC|Exon_3	0	+	120	202
chr1	204913328	204913559	GeneC|Exon_3	0	+	121	205
chr1	204913328	204913559	GeneC|Exon_3	0	+	122	202
chr1	204913328	204913559	GeneC|Exon_3	0	+	123	203
chr1	204913328	204913559	GeneC|Exon_3	0	+	124	204
chr1	204913328	204913559	GeneC|Exon_3	0	+	125	200
chr1	204913328	204913559	GeneC|Exon_3	0	+	126	203
chr1	204913328	204913559	GeneC|Exon_3	0	+	127	205
chr1	204913328	204913559	GeneC|Exon_3	0	+	128	203
chr1	204913328	204913559	GeneC|Exon_3	0	+	129	202
chr1	204913328	204913559	GeneC|Exon_3	0	+	130	201
chr1	204913328	204913559	GeneC|Exon_3	0	+	131	204
chr1	204913328	204913559	GeneC|Exon_3	0	+	132	203
chr1	204913328	204913559	GeneC|Exon_3	0	+	133	207
chr1	204913328	204913559	GeneC|Exon_3	0	+	134	206
chr1	204913328	204913559	GeneC|Exon_3	0	+	135	206
chr1	204913328	204913559	GeneC|Exon_3	0	+	136	204
chr1	204913328	204913559	GeneC|Exon_3	0	+	137	204
chr1	204913328	204913559	GeneC|Exon_3	0	+	138	204
chr1	204913328	204913559	GeneC|Exon_3	0	+	139	203
chr1	204913328	204913559	GeneC|Exon_3	0	+	140	202
chr1	204913328	204913559	GeneC|Exon_3	0	+	141	201
chr1	204913328	204913559	GeneC|Exon_3	0	+	142	199
chr1	204913328	204913559	GeneC|Exon_3	0	+	143	199
chr1	204913328	204913559	GeneC|Exon_3	0	+	144	196
chr1	204913328	204913559	GeneC|Exon_3	0	+	145	196
chr1	204913328	204913559	GeneC|Exon_3	0	+	146	196
chr1	204913328	204913559	GeneC|Exon_3	0	+	147	197
chr1	204913328	204913559	GeneC|Exon_3	0	+	148	198
chr1	204913328	204913559	GeneC|Exon_3	0	+	149	200
chr1	204913328	204913559	GeneC|Exon_3	0	+	150	199
chr1	204913328	204913559	GeneC|Exon_3	0	+	151	198
chr1	204913328	204913559	GeneC|Exon_3	0	+	152	197
chr1	204913328	204913559	GeneC|Exon_3	0	+	153	201
chr1	204913328	204913559	GeneC|Exon_3	0	+	154	201
chr1	204913328	204913559	GeneC|Exon_3	0	+	155	199
chr1	204913328	204913559	GeneC|Exon_3	0	+	156	197
chr1	204913328	204913559	GeneC|Exon_3	0	+	157	201
chr1	204913328	204913559	GeneC|Exon_3	0	+	158	203
chr1	204913328	204913559	GeneC|Exon_3	0	+	159	204
chr1	204913328	204913559	GeneC|Exon_3	0	+	160	202
chr1	204913328	204913559	GeneC|Exon_3	0	+	161	201
chr1	204913328	204913559	GeneC|Exon_3	0	+	162	201
chr1	204913328	204913559	GeneC|Exon_3	0	+	163	200
chr1	204913328	204913559	GeneC|Exon_3	0	+	164	200
chr1	204913328	204913559	GeneC|Exon_3	0	+	165	200
chr1	204913328	204913559	GeneC|Exon_3	0	+	166	199
chr1	204913328	204913559	GeneC|Exon_3	0	+	167	199
chr1	204913328	204913559	GeneC|Exon_3	0	+	168	197
chr1	204913328	204913559	GeneC|Exon_3	0	+	169	199
chr1	204913328	204913559	GeneC|Exon_3	0	+	170	200
chr1	204913328	204913559	GeneC|Exon_3	0	+	171	198
chr1	204913328	204913559	GeneC|Exon_3	0	+	172	202
chr1	204913328	204913559	GeneC|Exon_3	0	+	173	203
chr1	204913328	204913559	GeneC|Exon_3	0	+	174	202
chr1	204913328	204913559	GeneC|Exon_3	0	+	175	202
chr1	204913328	204913559	GeneC|Exon_3	0	+	176	202
chr1	204913328	204913559	GeneC|Exon_3	0	+	177	201
chr1	204913328	204913559	GeneC|Exon_3	0	+	178	201
chr1	204913328	204913559	GeneC|Exon_3	0	+	179	196
chr1	204913328	204913559	GeneC|Exon_3	0	+	180	197
chr1	204913328	204913559	GeneC|Exon_3	0	+	181	199
chr1	204913328	204913559	GeneC|Exon_3	0	+	182	200
chr1	204913328	204913559	GeneC|Exon_3	0	+	183	198
chr1	204913328	204913559	GeneC|Exon_3	0	+	184	196
chr1	204913328	204913559	GeneC|Exon_3	0	+	185	197
chr1	204913328	204913559	GeneC|Exon_3	0	+	186	197
chr1	204913328	204913559	GeneC|Exon_3	0	+	187	197
chr1	204913328	204913559	GeneC|Exon_3	0	+	188	196
chr1	204913328	204913559	GeneC|Exon_3	0	+	189	192
chr1	204913328	204913559	GeneC|Exon_3	0	+	190	192
chr1	204913328	204913559	GeneC|Exon_3	0	+	191	192
chr1	204913328	204913559	GeneC|Exon_3	0	+	192	190
chr1	204913328	204913559	GeneC|Exon_3	0	+	193	189
chr1	204913328	204913559	GeneC|Exon_3	0	+	194	189
chr1	204913328	204913559	GeneC|Exon_3	0	+	195	188
chr1	204913328	204913559	GeneC|Exon_3	0	+	196	190
chr1	204913328	204913559	GeneC|Exon_3	0	+	197	191
chr1	204913328	204913559	GeneC|Exon_3	0	+	198	192
chr1	204913328	204913559	GeneC|Exon_3	0	+	199	195
chr1	204913328	204913559	GeneC|Exon_3	0	+	200	195
chr1	204913328	204913559	GeneC|Exon_3	0	+	201	191
chr1	204913328	204913559	GeneC|Exon_3	0	+	202	192
chr1	204913328	204913559	GeneC|Exon_3	0	+	203	190
chr1	204913328	204913559	GeneC|Exon_3	0	+	204	191
chr1	204913328	204913559	GeneC|Exon_3	0	+	205	190
chr1	204913328	204913559	GeneC|Exon_3	0	+	206	191
chr1	204913328	204913559	GeneC|Exon_3	0	+	207	193
chr1	204913328	204913559	GeneC|Exon_3	0	+	208	192
chr1	204913328	204913559	GeneC|Exon_3	0	+	209	192
chr1	204913328	204913559	GeneC|Exon_3	0	+	210	194
chr1	204913328	204913559	GeneC|Exon_3	0	+	211	195
chr1	204913328	204913559	GeneC|Exon_3	0	+	212	195
chr1	204913328	204913559	GeneC|Exon_3	0	+	213	197
chr1	204913328	204913559	GeneC|Exon_3	0	+	214	195
chr1	204913328	204913559	GeneC|Exon_3	0	+	215	194
chr1	204913328	204913559	GeneC|Exon_3	0	+	216	194
chr1	204913328	204913559	GeneC|Exon_3	0	+	217	194
chr1	204913328	204913559	GeneC|Exon_3	0	+	218	195
chr1	204913328	204913559	GeneC|Exon_3	0	+	219	194
chr1	204913328	204913559	GeneC|Exon_3	0	+	220	194
chr1	204913328	204913559	GeneC|Exon_3	0	+	221	192
chr1	204913328	204913559	GeneC|Exon_3	0	+	222	190
chr1	204913328	204913559	GeneC|Exon_3	0	+	223	188
chr1	204913328	204913559	GeneC|Exon_3	0	+	224	188
chr1	204913328	204913559	GeneC|Exon_3	0	+	225	187
chr1	204913328	204913559	GeneC|Exon_3	0	+	226	185
chr1	204913328	204913559	GeneC|Exon_3	0	+	227	185
chr1	204913328	204913559	GeneC|Exon_3	0	+	228	183
chr1	204913328	204913559	GeneC|Exon_3	0	+	229	181
chr1	204913328	204913559	GeneC|Exon_3	0	+	230	181
chr1	204913328	204913559	GeneC|Exon_3	0	+	231	181
chr1	204919659	204919727	GeneC|Exon_4	0	+	1	214
chr1	204919659	204919727	GeneC|Exon_4	0	+	2	213
chr1	204919659	204919727	GeneC|Exon_4	0	+	3	210
chr1	204919659	204919727	GeneC|Exon_4	0	+	4	210
chr1	204919659	204919727	GeneC|Exon_4	0	+	5	209
chr1	204919659	204919727	GeneC|Exon_4	0	+	6	212
chr1	204919659	204919727	GeneC|Exon_4	0	+	7	212
chr1	204919659	204919727	GeneC|Exon_4	0	+	8	213
chr1	204919659	204919727	GeneC|Exon_4	0	+	9	211
chr1	204919659	204919727	GeneC|Exon_4	0	+	10	210
chr1	204919659	204919727	GeneC|Exon_4	0	+	11	211
chr1	204919659	204919727	GeneC|Exon_4	0	+	12	210
chr1	204919659	204919727	GeneC|Exon_4	0	+	13	210
chr1	204919659	204919727	GeneC|Exon_4	0	+	14	211
chr1	204919659	204919727	GeneC|Exon_4	0	+	15	211
chr1	204919659	204919727	GeneC|Exon_4	0	+	16	211
chr1	204919659	204919727	GeneC|Exon_4	0	+	17	214
chr1	204919659	204919727	GeneC|Exon_4	0	+	18	215
chr1	204919659	204919727	GeneC|Exon_4	0	+	19	217
chr1	204919659	204919727	GeneC|Exon_4	0	+	20	222
chr1	204919659	204919727	GeneC|Exon_4	0	+	21	223
chr1	204919659	204919727	GeneC|Exon_4	0	+	22	221
chr1	204919659	204919727	GeneC|Exon_4	0	+	23	221
chr1	204919659	204919727	GeneC|Exon_4	0	+	24	221
chr1	204919659	204919727	GeneC|Exon_4	0	+	25	218
chr1	204919659	204919727	GeneC|Exon_4	0	+	26	217
chr1	204919659	204919727	GeneC|Exon_4	0	+	27	219
chr1	204919659	204919727	GeneC|Exon_4	0	+	28	217
chr1	204919659	204919727	GeneC|Exon_4	0	+	29	217
chr1	204919659	204919727	GeneC|Exon_4	0	+	30	216
chr1	204919659	204919727	GeneC|Exon_4	0	+	31	219
chr1	204919659	204919727	GeneC|Exon_4	0	+	32	217
chr1	204919659	204919727	GeneC|Exon_4	0	+	33	219
chr1	204919659	204919727	GeneC|Exon_4	0	+	34	222
chr1	204919659	204919727	GeneC|Exon_4	0	+	35	220
chr1	204919659	204919727	GeneC|Exon_4	0	+	36	221
chr1	204919659	204919727	GeneC|Exon_4	0	+	37	216
chr1	204919659	204919727	GeneC|Exon_4	0	+	38	217
chr1	204919659	204919727	GeneC|Exon_4	0	+	39	216
chr1	204919659	204919727	GeneC|Exon_4	0	+	40	216
chr1	204919659	204919727	GeneC|Exon_4	0	+	41	216
chr1	204919659	204919727	GeneC|Exon_4	0	+	42	222
chr1	204919659	204919727	GeneC|Exon_4	0	+	43	220
chr1	204919659	204919727	GeneC|Exon_4	0	+	44	218
chr1	204919659	204919727	GeneC|Exon_4	0	+	45	217
chr1	204919659	204919727	GeneC|Exon_4	0	+	46	217
chr1	204919659	204919727	GeneC|Exon_4	0	+	47	218
chr1	204919659	204919727	GeneC|Exon_4	0	+	48	218
chr1	204919659	204919727	GeneC|Exon_4	0	+	49	221
chr1	204919659	204919727	GeneC|Exon_4	0	+	50	222
chr1	204919659	204919727	GeneC|Exon_4	0	+	51	223
chr1	204919659	204919727	GeneC|Exon_4	0	+	52	222
chr1	204919659	204919727	GeneC|Exon_4	0	+	53	223
chr1	204919659	204919727	GeneC|Exon_4	0	+	54	220
chr1	204919659	204919727	GeneC|Exon_4	0	+	55	220
chr1	204919659	204919727	GeneC|Exon_4	0	+	56	222
chr1	204919659	204919727	GeneC|Exon_4	0	+	57	226
chr1	204919659	204919727	GeneC|Exon_4	0	+	58	224
chr1	204919659	204919727	GeneC|Exon_4	0	+	59	224
chr1	204919659	204919727	GeneC|Exon_4	0	+	60	222
chr1	204919659	204919727	GeneC|Exon_4	0	+	61	221
chr1	204919659	204919727	GeneC|Exon_4	0	+	62	222
chr1	204919659	204919727	GeneC|Exon_4	0	+	63	222
chr1	204919659	204919727	GeneC|Exon_4	0	+	64	222
chr1	204919659	204919727	GeneC|Exon_4	0	+	65	223
chr1	204919659	204919727	GeneC|Exon_4	0	+	66	223
chr1	204919659	204919727	GeneC|Exon_4	0	+	67	218
chr1	204919659	204919727	GeneC|Exon_4	0	+	68	220
chr1	204921113	204921269	GeneC|Exon_5	0	+	1	149
chr1	204921113	204921269	GeneC|Exon_5	0	+	2	152
chr1	204921113	204921269	GeneC|Exon_5	0	+	3	152
chr1	204921113	204921269	GeneC|Exon_5	0	+	4	152
chr1	204921113	204921269	GeneC|Exon_5	0	+	5	151
chr1	204921113	204921269	GeneC|Exon_5	0	+	6	151
chr1	204921113	204921269	GeneC|Exon_5	0	+	7	151
chr1	204921113	204921269	GeneC|Exon_5	0	+	8	153
chr1	204921113	204921269	GeneC|Exon_5	0	+	9	155
chr1	204921113	204921269	GeneC|Exon_5	0	+	10	155
chr1	204921113	204921269	GeneC|Exon_5	0	+	11	155
chr1	204921113	204921269	GeneC|Exon_5	0	+	12	155
chr1	204921113	204921269	GeneC|Exon_5	0	+	13	158
chr1	204921113	204921269	GeneC|Exon_5	0	+	14	159
chr1	204921113	204921269	GeneC|Exon_5	0	+	15	160
chr1	204921113	204921269	GeneC|Exon_5	0	+	16	163
chr1	204921113	204921269	GeneC|Exon_5	0	+	17	163
chr1	204921113	204921269	GeneC|Exon_5	0	+	18	163
chr1	204921113	204921269	GeneC|Exon_5	0	+	19	165
chr1	204921113	204921269	GeneC|Exon_5	0	+	20	165
chr1	204921113	204921269	GeneC|Exon_5	0	+	21	165
chr1	204921113	204921269	GeneC|Exon_5	0	+	22	166
chr1	204921113	204921269	GeneC|Exon_5	0	+	23	166
chr1	204921113	204921269	GeneC|Exon_5	0	+	24	167
chr1	204921113	204921269	GeneC|Exon_5	0	+	25	169
chr1	204921113	204921269	GeneC|Exon_5	0	+	26	169
chr1	204921113	204921269	GeneC|Exon_5	0	+	27	174
chr1	204921113	204921269	GeneC|Exon_5	0	+	28	173
chr1	204921113	204921269	GeneC|Exon_5	0	+	29	171
chr1	204921113	204921269	GeneC|Exon_5	0	+	30	172
chr1	204921113	204921269	GeneC|Exon_5	0	+	31	173
chr1	204921113	204921269	GeneC|Exon_5	0	+	32	174
chr1	204921113	204921269	GeneC|Exon_5	0	+	33	175
chr1	204921113	204921269	GeneC|Exon_5	0	+	34	174
chr1	204921113	204921269	GeneC|Exon_5	0	+	35	174
chr1	204921113	204921269	GeneC|Exon_5	0	+	36	174
chr1	204921113	204921269	GeneC|Exon_5	0	+	37	174
chr1	204921113	204921269	GeneC|Exon_5	0	+	38	180
chr1	204921113	204921269	GeneC|Exon_5	0	+	39	181
chr1	204921113	204921269	GeneC|Exon_5	0	+	40	185
chr1	204921113	204921269	GeneC|Exon_5	0	+	41	186
chr1	204921113	204921269	GeneC|Exon_5	0	+	42	188
chr1	204921113	204921269	GeneC|Exon_5	0	+	43	188
chr1	204921113	204921269	GeneC|Exon_5	0	+	44	188
chr1	204921113	204921269	GeneC|Exon_5	0	+	45	192
chr1	204921113	204921269	GeneC|Exon_5	0	+	46	193
chr1	204921113	204921269	GeneC|Exon_5	0	+	47	194
chr1	204921113	204921269	GeneC|Exon_5	0	+	48	196
chr1	204921113	204921269	GeneC|Exon_5	0	+	49	197
chr1	204921113	204921269	GeneC|Exon_5	0	+	50	197
chr1	204921113	204921269	GeneC|Exon_5	0	+	51	198
chr1	204921113	204921269	GeneC|Exon_5	0	+	52	199
chr1	204921113	204921269	GeneC|Exon_5	0	+	53	199
chr1	204921113	204921269	GeneC|Exon_5	0	+	54	197
chr1	204921113	204921269	GeneC|Exon_5	0	+	55	194
chr1	204921113	204921269	GeneC|Exon_5	0	+	56	197
chr1	204921113	204921269	GeneC|Exon_5	0	+	57	199
chr1	204921113	204921269	GeneC|Exon_5	0	+	58	201
chr1	204921113	204921269	GeneC|Exon_5	0	+	59	201
chr1	204921113	204921269	GeneC|Exon_5	0	+	60	203
chr1	204921113	204921269	GeneC|Exon_5	0	+	61	207
chr1	204921113	204921269	GeneC|Exon_5	0	+	62	208
chr1	204921113	204921269	GeneC|Exon_5	0	+	63	206
chr1	204921113	204921269	GeneC|Exon_5	0	+	64	205
chr1	204921113	204921269	GeneC|Exon_5	0	+	65	205
chr1	204921113	204921269	GeneC|Exon_5	0	+	66	205
chr1	204921113	204921269	GeneC|Exon_5	0	+	67	205
chr1	204921113	204921269	GeneC|Exon_5	0	+	68	208
chr1	204921113	204921269	GeneC|Exon_5	0	+	69	210
chr1	204921113	204921269	GeneC|Exon_5	0	+	70	212
chr1	204921113	204921269	GeneC|Exon_5	0	+	71	212
chr1	204921113	204921269	GeneC|Exon_5	0	+	72	212
chr1	204921113	204921269	GeneC|Exon_5	0	+	73	214
chr1	204921113	204921269	GeneC|Exon_5	0	+	74	212
chr1	204921113	204921269	GeneC|Exon_5	0	+	75	210
chr1	204921113	204921269	GeneC|Exon_5	0	+	76	208
chr1	204921113	204921269	GeneC|Exon_5	0	+	77	208
chr1	204921113	204921269	GeneC|Exon_5	0	+	78	209
chr1	204921113	204921269	GeneC|Exon_5	0	+	79	207
chr1	204921113	204921269	GeneC|Exon_5	0	+	80	207
chr1	204921113	204921269	GeneC|Exon_5	0	+	81	208
chr1	204921113	204921269	GeneC|Exon_5	0	+	82	208
chr1	204921113	204921269	GeneC|Exon_5	0	+	83	210
chr1	204921113	204921269	GeneC|Exon_5	0	+	84	211
chr1	204921113	204921269	GeneC|Exon_5	0	+	85	207
chr1	204921113	204921269	GeneC|Exon_5	0	+	86	208
chr1	204921113	204921269	GeneC|Exon_5	0	+	87	207
chr1	204921113	204921269	GeneC|Exon_5	0	+	88	205
chr1	204921113	204921269	GeneC|Exon_5	0	+	89	207
chr1	204921113	204921269	GeneC|Exon_5	0	+	90	208
chr1	204921113	204921269	GeneC|Exon_5	0	+	91	208
chr1	204921113	204921269	GeneC|Exon_5	0	+	92	209
chr1	204921113	204921269	GeneC|Exon_5	0	+	93	210
chr1	204921113	204921269	GeneC|Exon_5	0	+	94	213
chr1	204921113	204921269	GeneC|Exon_5	0	+	95	212
chr1	204921113	204921269	GeneC|Exon_5	0	+	96	215
chr1	204921113	204921269	GeneC|Exon_5	0	+	97	215
chr1	204921113	204921269	GeneC|Exon_5	0	+	98	215
chr1	204921113	204921269	GeneC|Exon_5	0	+	99	215
chr1	204921113	204921269	GeneC|Exon_5	0	+	100	216
chr1	204921113	204921269	GeneC|Exon_5	0	+	101	213
chr1	204921113	204921269	GeneC|Exon_5	0	+	102	213
chr1	204921113	204921269	GeneC|Exon_5	0	+	103	214
chr1	204921113	204921269	GeneC|Exon_5	0	+	104	214
chr1	204921113	204921269	GeneC|Exon_5	0	+	105	213
chr1	204921113	204921269	GeneC|Exon_5	0	+	106	215
chr1	204921113	204921269	GeneC|Exon_5	0	+	107	218
chr1	204921113	204921269	GeneC|Exon_5	0	+	108	218
chr1	204921113	204921269	GeneC|Exon_5	0	+	109	221
chr1	204921113	204921269	GeneC|Exon_5	0	+	110	219
chr1	204921113	204921269	GeneC|Exon_5	0	+	111	219
chr1	204921113	204921269	GeneC|Exon_5	0	+	112	219
chr1	204921113	204921269	GeneC|Exon_5	0	+	113	218
chr1	204921113	204921269	GeneC|Exon_5	0	+	114	221
chr1	204921113	204921269	GeneC|Exon_5	0	+	115	220
chr1	204921113	204921269	GeneC|Exon_5	0	+	116	218
chr1	204921113	204921269	GeneC|Exon_5	0	+	117	216
chr1	204921113	204921269	GeneC|Exon_5	0	+	118	216
chr1	204921113	204921269	GeneC|Exon_5	0	+	119	217
chr1	204921113	204921269	GeneC|Exon_5	0	+	120	216
chr1	204921113	204921269	GeneC|Exon_5	0	+	121	217
chr1	204921113	204921269	GeneC|Exon_5	0	+	122	216
chr1	204921113	204921269	GeneC|Exon_5	0	+	123	217
chr1	204921113	204921269	GeneC|Exon_5	0	+	124	216
chr1	204921113	204921269	GeneC|Exon_5	0	+	125	216
chr1	204921113	204921269	GeneC|Exon_5	0	+	126	220
chr1	204921113	204921269	GeneC|Exon_5	0	+	127	220
chr1	204921113	204921269	GeneC|Exon_5	0	+	128	220
chr1	204921113	204921269	GeneC|Exon_5	0	+	129	221
chr1	204921113	204921269	GeneC|Exon_5	0	+	130	220
chr1	204921113	204921269	GeneC|Exon_5	0	+	131	219
chr1	204921113	204921269	GeneC|Exon_5	0	+	132	218
chr1	204921113	204921269	GeneC|Exon_5	0	+	133	217
chr1	204921113	204921269	GeneC|Exon_5	0	+	134	218
chr1	204921113	204921269	GeneC|Exon_5	0	+	135	218
chr1	204921113	204921269	GeneC|Exon_5	0	+	136	221
chr1	204921113	204921269	GeneC|Exon_5	0	+	137	222
chr1	204921113	204921269	GeneC|Exon_5	0	+	138	223
chr1	204921113	204921269	GeneC|Exon_5	0	+	139	219
chr1	204921113	204921269	GeneC|Exon_5	0	+	140	218
chr1	204921113	204921269	GeneC|Exon_5	0	+	141	216
chr1	204921113	204921269	GeneC|Exon_5	0	+	142	216
chr1	204921113	204921269	GeneC|Exon_5	0	+	143	214
chr1	204921113	204921269	GeneC|Exon_5	0	+	144	214
chr1	204921113	204921269	GeneC|Exon_5	0	+	145	213
chr1	204921113	204921269	GeneC|Exon_5	0	+	146	214
chr1	204921113	204921269	GeneC|Exon_5	0	+	147	215
chr1	204921113	204921269	GeneC|Exon_5	0	+	148	214
chr1	204921113	204921269	GeneC|Exon_5	0	+	149	213
chr1	204921113	204921269	GeneC|Exon_5	0	+	150	213
chr1	204921113	204921269	GeneC|Exon_5	0	+	151	213
chr1	204921113	204921269	GeneC|Exon_5	0	+	152	213
chr1	204921113	204921269	GeneC|Exon_5	0	+	153	211
chr1	204921113	204921269	GeneC|Exon_5	0	+	154	211
chr1	204921113	204921269	GeneC|Exon_5	0	+	155	210
chr1	204921113	204921269	GeneC|Exon_5	0	+	156	210
chr1	204923290	204923537	GeneC|Exon_6	0	+	1	148
chr1	204923290	204923537	GeneC|Exon_6	0	+	2	148
chr1	204923290	204923537	GeneC|Exon_6	0	+	3	150
chr1	204923290	204923537	GeneC|Exon_6	0	+	4	150
chr1	204923290	204923537	GeneC|Exon_6	0	+	5	151
chr1	204923290	204923537	GeneC|Exon_6	0	+	6	153
chr1	204923290	204923537	GeneC|Exon_6	0	+	7	154
chr1	204923290	204923537	GeneC|Exon_6	0	+	8	156
chr1	204923290	204923537	GeneC|Exon_6	0	+	9	156
chr1	204923290	204923537	GeneC|Exon_6	0	+	10	156
chr1	204923290	204923537	GeneC|Exon_6	0	+	11	158
chr1	204923290	204923537	GeneC|Exon_6	0	+	12	159
chr1	204923290	204923537	GeneC|Exon_6	0	+	13	159
chr1	204923290	204923537	GeneC|Exon_6	0	+	14	159
chr1	204923290	204923537	GeneC|Exon_6	0	+	15	158
chr1	204923290	204923537	GeneC|Exon_6	0	+	16	159
chr1	204923290	204923537	GeneC|Exon_6	0	+	17	158
chr1	204923290	204923537	GeneC|Exon_6	0	+	18	158
chr1	204923290	204923537	GeneC|Exon_6	0	+	19	159
chr1	204923290	204923537	GeneC|Exon_6	0	+	20	159
chr1	204923290	204923537	GeneC|Exon_6	0	+	21	159
chr1	204923290	204923537	GeneC|Exon_6	0	+	22	158
chr1	204923290	204923537	GeneC|Exon_6	0	+	23	158
chr1	204923290	204923537	GeneC|Exon_6	0	+	24	157
chr1	204923290	204923537	GeneC|Exon_6	0	+	25	156
chr1	204923290	204923537	GeneC|Exon_6	0	+	26	157
chr1	204923290	204923537	GeneC|Exon_6	0	+	27	155
chr1	204923290	204923537	GeneC|Exon_6	0	+	28	155
chr1	204923290	204923537	GeneC|Exon_6	0	+	29	155
chr1	204923290	204923537	GeneC|Exon_6	0	+	30	153
chr1	204923290	204923537	GeneC|Exon_6	0	+	31	156
chr1	204923290	204923537	GeneC|Exon_6	0	+	32	158
chr1	204923290	204923537	GeneC|Exon_6	0	+	33	159
chr1	204923290	204923537	GeneC|Exon_6	0	+	34	162
chr1	204923290	204923537	GeneC|Exon_6	0	+	35	158
chr1	204923290	204923537	GeneC|Exon_6	0	+	36	159
chr1	204923290	204923537	GeneC|Exon_6	0	+	37	160
chr1	204923290	204923537	GeneC|Exon_6	0	+	38	160
chr1	204923290	204923537	GeneC|Exon_6	0	+	39	161
chr1	204923290	204923537	GeneC|Exon_6	0	+	40	160
chr1	204923290	204923537	GeneC|Exon_6	0	+	41	157
chr1	204923290	204923537	GeneC|Exon_6	0	+	42	158
chr1	204923290	204923537	GeneC|Exon_6	0	+	43	158
chr1	204923290	204923537	GeneC|Exon_6	0	+	44	160
chr1	204923290	204923537	GeneC|Exon_6	0	+	45	161
chr1	204923290	204923537	GeneC|Exon_6	0	+	46	163
chr1	204923290	204923537	GeneC|Exon_6	0	+	47	164
chr1	204923290	204923537	GeneC|Exon_6	0	+	48	163
chr1	204923290	204923537	GeneC|Exon_6	0	+	49	165
chr1	204923290	204923537	GeneC|Exon_6	0	+	50	163
chr1	204923290	204923537	GeneC|Exon_6	0	+	51	164
chr1	204923290	204923537	GeneC|Exon_6	0	+	52	166
chr1	204923290	204923537	GeneC|Exon_6	0	+	53	165
chr1	204923290	204923537	GeneC|Exon_6	0	+	54	164
chr1	204923290	204923537	GeneC|Exon_6	0	+	55	165
chr1	204923290	204923537	GeneC|Exon_6	0	+	56	165
chr1	204923290	204923537	GeneC|Exon_6	0	+	57	165
chr1	204923290	204923537	GeneC|Exon_6	0	+	58	166
chr1	204923290	204923537	GeneC|Exon_6	0	+	59	168
chr1	204923290	204923537	GeneC|Exon_6	0	+	60	168
chr1	204923290	204923537	GeneC|Exon_6	0	+	61	168
chr1	204923290	204923537	GeneC|Exon_6	0	+	62	167
chr1	204923290	204923537	GeneC|Exon_6	0	+	63	168
chr1	204923290	204923537	GeneC|Exon_6	0	+	64	164
chr1	204923290	204923537	GeneC|Exon_6	0	+	65	164
chr1	204923290	204923537	GeneC|Exon_6	0	+	66	167
chr1	204923290	204923537	GeneC|Exon_6	0	+	67	166
chr1	204923290	204923537	GeneC|Exon_6	0	+	68	165
chr1	204923290	204923537	GeneC|Exon_6	0	+	69	165
chr1	204923290	204923537	GeneC|Exon_6	0	+	70	165
chr1	204923290	204923537	GeneC|Exon_6	0	+	71	169
chr1	204923290	204923537	GeneC|Exon_6	0	+	72	168
chr1	204923290	204923537	GeneC|Exon_6	0	+	73	168
chr1	204923290	204923537	GeneC|Exon_6	0	+	74	165
chr1	204923290	204923537	GeneC|Exon_6	0	+	75	166
chr1	204923290	204923537	GeneC|Exon_6	0	+	76	166
chr1	204923290	204923537	GeneC|Exon_6	0	+	77	165
chr1	204923290	204923537	GeneC|Exon_6	0	+	78	166
chr1	204923290	204923537	GeneC|Exon_6	0	+	79	168
chr1	204923290	204923537	GeneC|Exon_6	0	+	80	169
chr1	204923290	204923537	GeneC|Exon_6	0	+	81	169
chr1	204923290	204923537	GeneC|Exon_6	0	+	82	168
chr1	204923290	204923537	GeneC|Exon_6	0	+	83	170
chr1	204923290	204923537	GeneC|Exon_6	0	+	84	171
chr1	204923290	204923537	GeneC|Exon_6	0	+	85	171
chr1	204923290	204923537	GeneC|Exon_6	0	+	86	171
chr1	204923290	204923537	GeneC|Exon_6	0	+	87	171
chr1	204923290	204923537	GeneC|Exon_6	0	+	88	171
chr1	204923290	204923537	GeneC|Exon_6	0	+	89	175
chr1	204923290	204923537	GeneC|Exon_6	0	+	90	175
chr1	204923290	204923537	GeneC|Exon_6	0	+	91	178
chr1	204923290	204923537	GeneC|Exon_6	0	+	92	178
chr1	204923290	204923537	GeneC|Exon_6	0	+	93	179
chr1	204923290	204923537	GeneC|Exon_6	0	+	94	178
chr1	204923290	204923537	GeneC|Exon_6	0	+	95	177
chr1	204923290	204923537	GeneC|Exon_6	0	+	96	175
chr1	204923290	204923537	GeneC|Exon_6	0	+	97	176
chr1	204923290	204923537	GeneC|Exon_6	0	+	98	174
chr1	204923290	204923537	GeneC|Exon_6	0	+	99	175
chr1	204923290	204923537	GeneC|Exon_6	0	+	100	177
chr1	204923290	204923537	GeneC|Exon_6	0	+	101	178
chr1	204923290	204923537	GeneC|Exon_6	0	+	102	181
chr1	204923290	204923537	GeneC|Exon_6	0	+	103	183
chr1	204923290	204923537	GeneC|Exon_6	0	+	104	184
chr1	204923290	204923537	GeneC|Exon_6	0	+	105	184
chr1	204923290	204923537	GeneC|Exon_6	0	+	106	184
chr1	204923290	204923537	GeneC|Exon_6	0	+	107	186
chr1	204923290	204923537	GeneC|Exon_6	0	+	108	187
chr1	204923290	204923537	GeneC|Exon_6	0	+	109	189
chr1	204923290	204923537	GeneC|Exon_6	0	+	110	187
chr1	204923290	204923537	GeneC|Exon_6	0	+	111	190
chr1	204923290	204923537	GeneC|Exon_6	0	+	112	190
chr1	204923290	204923537	GeneC|Exon_6	0	+	113	190
chr1	204923290	204923537	GeneC|Exon_6	0	+	114	190
chr1	204923290	204923537	GeneC|Exon_6	0	+	115	187
chr1	204923290	204923537	GeneC|Exon_6	0	+	116	187
chr1	204923290	204923537	GeneC|Exon_6	0	+	117	188
chr1	204923290	204923537	GeneC|Exon_6	0	+	118	186
chr1	204923290	204923537	GeneC|Exon_6	0	+	119	188
chr1	204923290	204923537	GeneC|Exon_6	0	+	120	190
chr1	204923290	204923537	GeneC|Exon_6	0	+	121	188
chr1	204923290	204923537	GeneC|Exon_6	0	+	122	186
chr1	204923290	204923537	GeneC|Exon_6	0	+	123	187
chr1	204923290	204923537	GeneC|Exon_6	0	+	124	187
chr1	204923290	204923537	GeneC|Exon_6	0	+	125	187
chr1	204923290	204923537	GeneC|Exon_6	0	+	126	187
chr1	204923290	204923537	GeneC|Exon_6	0	+	127	186
chr1	204923290	204923537	GeneC|Exon_6	0	+	128	184
chr1	204923290	204923537	GeneC|Exon_6	0	+	129	185
chr1	204923290	204923537	GeneC|Exon_6	0	+	130	184
chr1	204923290	204923537	GeneC|Exon_6	0	+	131	180
chr1	204923290	204923537	GeneC|Exon_6	0	+	132	159
chr1	204923290	204923537	GeneC|Exon_6	0	+	133	156
chr1	204923290	204923537	GeneC|Exon_6	0	+	134	155
chr1	204923290	204923537	GeneC|Exon_6	0	+	135	134
chr1	204923290	204923537	GeneC|Exon_6	0	+	136	137
chr1	204923290	204923537	GeneC|Exon_6	0	+	137	138
chr1	204923290	204923537	GeneC|Exon_6	0	+	138	138
chr1	204923290	204923537	GeneC|Exon_6	0	+	139	134
chr1	204923290	204923537	GeneC|Exon_6	0	+	140	137
chr1	204923290	204923537	GeneC|Exon_6	0	+	141	137
chr1	204923290	204923537	GeneC|Exon_6	0	+	142	136
chr1	204923290	204923537	GeneC|Exon_6	0	+	143	135
chr1	204923290	204923537	GeneC|Exon_6	0	+	144	136
chr1	204923290	204923537	GeneC|Exon_6	0	+	145	137
chr1	204923290	204923537	GeneC|Exon_6	0	+	146	139
chr1	204923290	204923537	GeneC|Exon_6	0	+	147	141
chr1	204923290	204923537	GeneC|Exon_6	0	+	148	140
chr1	204923290	204923537	GeneC|Exon_6	0	+	149	139
chr1	204923290	204923537	GeneC|Exon_6	0	+	150	139
chr1	204923290	204923537	GeneC|Exon_6	0	+	151	140
chr1	204923290	204923537	GeneC|Exon_6	0	+	152	140
chr1	204923290	204923537	GeneC|Exon_6	0	+	153	141
chr1	204923290	204923537	GeneC|Exon_6	0	+	154	139
chr1	204923290	204923537	GeneC|Exon_6	0	+	155	140
chr1	204923290	204923537	GeneC|Exon_6	0	+	156	140
chr1	204923290	204923537	GeneC|Exon_6	0	+	157	141
chr1	204923290	204923537	GeneC|Exon_6	0	+	158	141
chr1	204923290	204923537	GeneC|Exon_6	0	+	159	141
chr1	204923290	204923537	GeneC|Exon_6	0	+	160	143
chr1	204923290	204923537	GeneC|Exon_6	0	+	161	141
chr1	204923290	204923537	GeneC|Exon_6	0	+	162	144
chr1	204923290	204923537	GeneC|Exon_6	0	+	163	147
chr1	204923290	204923537	GeneC|Exon_6	0	+	164	148
chr1	204923290	204923537	GeneC|Exon_6	0	+	165	148
chr1	204923290	204923537	GeneC|Exon_6	0	+	166	149
chr1	204923290	204923537	GeneC|Exon_6	0	+	167	147
chr1	204923290	204923537	GeneC|Exon_6	0	+	168	146
chr1	204923290	204923537	GeneC|Exon_6	0	+	169	146
chr1	204923290	204923537	GeneC|Exon_6	0	+	170	148
chr1	204923290	204923537	GeneC|Exon_6	0	+	171	150
chr1	204923290	204923537	GeneC|Exon_6	0	+	172	148
chr1	204923290	204923537	GeneC|Exon_6	0	+	173	151
chr1	204923290	204923537	GeneC|Exon_6	0	+	174	152
chr1	204923290	204923537	GeneC|Exon_6	0	+	175	152
chr1	204923290	204923537	GeneC|Exon_6	0	+	176	153
chr1	204923290	204923537	GeneC|Exon_6	0	+	177	153
chr1	204923290	204923537	GeneC|Exon_6	0	+	178	154
chr1	204923290	204923537	GeneC|Exon_6	0	+	179	156
chr1	204923290	204923537	GeneC|Exon_6	0	+	180	156
chr1	204923290	204923537	GeneC|Exon_6	0	+	181	157
chr1	204923290	204923537	GeneC|Exon_6	0	+	182	155
chr1	204923290	204923537	GeneC|Exon_6	0	+	183	157
chr1	204923290	204923537	GeneC|Exon_6	0	+	184	156
chr1	204923290	204923537	GeneC|Exon_6	0	+	185	156
chr1	204923290	204923537	GeneC|Exon_6	0	+	186	157
chr1	204923290	204923537	GeneC|Exon_6	0	+	187	159
chr1	204923290	204923537	GeneC|Exon_6	0	+	188	161
chr1	204923290	204923537	GeneC|Exon_6	0	+	189	164
chr1	204923290	204923537	GeneC|Exon_6	0	+	190	167
chr1	204923290	204923537	GeneC|Exon_6	0	+	191	167
chr1	204923290	204923537	GeneC|Exon_6	0	+	192	169
chr1	204923290	204923537	GeneC|Exon_6	0	+	193	168
chr1	204923290	204923537	GeneC|Exon_6	0	+	194	168
chr1	204923290	204923537	GeneC|Exon_6	0	+	195	169
chr1	204923290	204923537	GeneC|Exon_6	0	+	196	170
chr1	204923290	204923537	GeneC|Exon_6	0	+	197	172
chr1	204923290	204923537	GeneC|Exon_6	0	+	198	173
chr1	204923290	204923537	GeneC|Exon_6	0	+	199	174
chr1	204923290	204923537	GeneC|Exon_6	0	+	200	174
chr1	204923290	204923537	GeneC|Exon_6	0	+	201	174
chr1	204923290	204923537	GeneC|Exon_6	0	+	202	173
chr1	204923290	204923537	GeneC|Exon_6	0	+	203	172
chr1	204923290	204923537	GeneC|Exon_6	0	+	204	172
chr1	204923290	204923537	GeneC|Exon_6	0	+	205	171
chr1	204923290	204923537	GeneC|Exon_6	0	+	206	170
chr1	204923290	204923537	GeneC|Exon_6	0	+	207	170
chr1	204923290	204923537	GeneC|Exon_6	0	+	208	168
chr1	204923290	204923537	GeneC|Exon_6	0	+	209	171
chr1	204923290	204923537	GeneC|Exon_6	0	+	210	175
chr1	204923290	204923537	GeneC|Exon_6	0	+	211	175
chr1	204923290	204923537	GeneC|Exon_6	0	+	212	175
chr1	204923290	204923537	GeneC|Exon_6	0	+	213	175
chr1	204923290	204923537	GeneC|Exon_6	0	+	214	175
chr1	204923290	204923537	GeneC|Exon_6	0	+	215	175
chr1	204923290	204923537	GeneC|Exon_6	0	+	216	175
chr1	204923290	204923537	GeneC|Exon_6	0	+	217	176
chr1	204923290	204923537	GeneC|Exon_6	0	+	218	176
chr1	204923290	204923537	GeneC|Exon_6	0	+	219	176
chr1	204923290	204923537	GeneC|Exon_6	0	+	220	176
chr1	204923290	204923537	GeneC|Exon_6	0	+	221	176
chr1	204923290	204923537	GeneC|Exon_6	0	+	222	179
chr1	204923290	204923537	GeneC|Exon_6	0	+	223	181
chr1	204923290	204923537	GeneC|Exon_6	0	+	224	182
chr1	204923290	204923537	GeneC|Exon_6	0	+	225	184
chr1	204923290	204923537	GeneC|Exon_6	0	+	226	185
chr1	204923290	204923537	GeneC|Exon_6	0	+	227	184
chr1	204923290	204923537	GeneC|Exon_6	0	+	228	184
chr1	204923290	204923537	GeneC|Exon_6	0	+	229	186
chr1	204923290	204923537	GeneC|Exon_6	0	+	230	186
chr1	204923290	204923537	GeneC|Exon_6	0	+	231	185
chr1	204923290	204923537	GeneC|Exon_6	0	+	232	186
chr1	204923290	204923537	GeneC|Exon_6	0	+	233	187
chr1	204923290	204923537	GeneC|Exon_6	0	+	234	187
chr1	204923290	204923537	GeneC|Exon_6	0	+	235	190
chr1	204923290	204923537	GeneC|Exon_6	0	+	236	190
chr1	204923290	204923537	GeneC|Exon_6	0	+	237	189
chr1	204923290	204923537	GeneC|Exon_6	0	+	238	189
chr1	204923290	204923537	GeneC|Exon_6	0	+	239	193
chr1	204923290	204923537	GeneC|Exon_6	0	+	240	192
chr1	204923290	204923537	GeneC|Exon_6	0	+	241	192
chr1	204923290	204923537	GeneC|Exon_6	0	+	242	191
chr1	204923290	204923537	GeneC|Exon_6	0	+	243	190
chr1	204923290	204923537	GeneC|Exon_6	0	+	244	190
chr1	204923290	204923537	GeneC|Exon_6	0	+	245	190
chr1	204923290	204923537	GeneC|Exon_6	0	+	246	193
chr1	204923290	204923537	GeneC|Exon_6	0	+	247	193
chr1	204923931	204924104	GeneC|Exon_7	0	+	1	167
chr1	204923931	204924104	GeneC|Exon_7	0	+	2	167
chr1	204923931	204924104	GeneC|Exon_7	0	+	3	167
chr1	204923931	204924104	GeneC|Exon_7	0	+	4	169
chr1	204923931	204924104	GeneC|Exon_7	0	+	5	170
chr1	204923931	204924104	GeneC|Exon_7	0	+	6	172
chr1	204923931	204924104	GeneC|Exon_7	0	+	7	172
chr1	204923931	204924104	GeneC|Exon_7	0	+	8	171
chr1	204923931	204924104	GeneC|Exon_7	0	+	9	169
chr1	204923931	204924104	GeneC|Exon_7	0	+	10	170
chr1	204923931	204924104	GeneC|Exon_7	0	+	11	170
chr1	204923931	204924104	GeneC|Exon_7	0	+	12	171
chr1	204923931	204924104	GeneC|Exon_7	0	+	13	172
chr1	204923931	204924104	GeneC|Exon_7	0	+	14	173
chr1	204923931	204924104	GeneC|Exon_7	0	+	15	174
chr1	204923931	204924104	GeneC|Exon_7	0	+	16	175
chr1	204923931	204924104	GeneC|Exon_7	0	+	17	174
chr1	204923931	204924104	GeneC|Exon_7	0	+	18	175
chr1	204923931	204924104	GeneC|Exon_7	0	+	19	174
chr1	204923931	204924104	GeneC|Exon_7	0	+	20	174
chr1	204923931	204924104	GeneC|Exon_7	0	+	21	172
chr1	204923931	204924104	GeneC|Exon_7	0	+	22	173
chr1	204923931	204924104	GeneC|Exon_7	0	+	23	172
chr1	204923931	204924104	GeneC|Exon_7	0	+	24	171
chr1	204923931	204924104	GeneC|Exon_7	0	+	25	170
chr1	204923931	204924104	GeneC|Exon_7	0	+	26	171
chr1	204923931	204924104	GeneC|Exon_7	0	+	27	170
chr1	204923931	204924104	GeneC|Exon_7	0	+	28	170
chr1	204923931	204924104	GeneC|Exon_7	0	+	29	169
chr1	204923931	204924104	GeneC|Exon_7	0	+	30	169
chr1	204923931	204924104	GeneC|Exon_7	0	+	31	171
chr1	204923931	204924104	GeneC|Exon_7	0	+	32	173
chr1	204923931	204924104	GeneC|Exon_7	0	+	33	171
chr1	204923931	204924104	GeneC|Exon_7	0	+	34	172
chr1	204923931	204924104	GeneC|Exon_7	0	+	35	171
chr1	204923931	204924104	GeneC|Exon_7	0	+	36	171
chr1	204923931	204924104	GeneC|Exon_7	0	+	37	168
chr1	204923931	204924104	GeneC|Exon_7	0	+	38	170
chr1	204923931	204924104	GeneC|Exon_7	0	+	39	172
chr1	204923931	204924104	GeneC|Exon_7	0	+	40	172
chr1	204923931	204924104	GeneC|Exon_7	0	+	41	172
chr1	204923931	204924104	GeneC|Exon_7	0	+	42	171
chr1	204923931	204924104	GeneC|Exon_7	0	+	43	173
chr1	204923931	204924104	GeneC|Exon_7	0	+	44	173
chr1	204923931	204924104	GeneC|Exon_7	0	+	45	173
chr1	204923931	204924104	GeneC|Exon_7	0	+	46	176
chr1	204923931	204924104	GeneC|Exon_7	0	+	47	176
chr1	204923931	204924104	GeneC|Exon_7	0	+	48	176
chr1	204923931	204924104	GeneC|Exon_7	0	+	49	177
chr1	204923931	204924104	GeneC|Exon_7	0	+	50	174
chr1	204923931	204924104	GeneC|Exon_7	0	+	51	173
chr1	204923931	204924104	GeneC|Exon_7	0	+	52	174
chr1	204923931	204924104	GeneC|Exon_7	0	+	53	175
chr1	204923931	204924104	GeneC|Exon_7	0	+	54	176
chr1	204923931	204924104	GeneC|Exon_7	0	+	55	176
chr1	204923931	204924104	GeneC|Exon_7	0	+	56	175
chr1	204923931	204924104	GeneC|Exon_7	0	+	57	178
chr1	204923931	204924104	GeneC|Exon_7	0	+	58	179
chr1	204923931	204924104	GeneC|Exon_7	0	+	59	177
chr1	204923931	204924104	GeneC|Exon_7	0	+	60	175
chr1	204923931	204924104	GeneC|Exon_7	0	+	61	176
chr1	204923931	204924104	GeneC|Exon_7	0	+	62	174
chr1	204923931	204924104	GeneC|Exon_7	0	+	63	174
chr1	204923931	204924104	GeneC|Exon_7	0	+	64	175
chr1	204923931	204924104	GeneC|Exon_7	0	+	65	175
chr1	204923931	204924104	GeneC|Exon_7	0	+	66	175
chr1	204923931	204924104	GeneC|Exon_7	0	+	67	174
chr1	204923931	204924104	GeneC|Exon_7	0	+	68	174
chr1	204923931	204924104	GeneC|Exon_7	0	+	69	173
chr1	204923931	204924104	GeneC|Exon_7	0	+	70	175
chr1	204923931	204924104	GeneC|Exon_7	0	+	71	175
chr1	204923931	204924104	GeneC|Exon_7	0	+	72	174
chr1	204923931	204924104	GeneC|Exon_7	0	+	73	174
chr1	204923931	204924104	GeneC|Exon_7	0	+	74	175
chr1	204923931	204924104	GeneC|Exon_7	0	+	75	176
chr1	204923931	204924104	GeneC|Exon_7	0	+	76	174
chr1	204923931	204924104	GeneC|Exon_7	0	+	77	173
chr1	204923931	204924104	GeneC|Exon_7	0	+	78	171
chr1	204923931	204924104	GeneC|Exon_7	0	+	79	172
chr1	204923931	204924104	GeneC|Exon_7	0	+	80	170
chr1	204923931	204924104	GeneC|Exon_7	0	+	81	169
chr1	204923931	204924104	GeneC|Exon_7	0	+	82	170
chr1	204923931	204924104	GeneC|Exon_7	0	+	83	168
chr1	204923931	204924104	GeneC|Exon_7	0	+	84	168
chr1	204923931	204924104	GeneC|Exon_7	0	+	85	166
chr1	204923931	204924104	GeneC|Exon_7	0	+	86	164
chr1	204923931	204924104	GeneC|Exon_7	0	+	87	162
chr1	204923931	204924104	GeneC|Exon_7	0	+	88	161
chr1	204923931	204924104	GeneC|Exon_7	0	+	89	161
chr1	204923931	204924104	GeneC|Exon_7	0	+	90	162
chr1	204923931	204924104	GeneC|Exon_7	0	+	91	158
chr1	204923931	204924104	GeneC|Exon_7	0	+	92	158
chr1	204923931	204924104	GeneC|Exon_7	0	+	93	157
chr1	204923931	204924104	GeneC|Exon_7	0	+	94	160
chr1	204923931	204924104	GeneC|Exon_7	0	+	95	160
chr1	204923931	204924104	GeneC|Exon_7	0	+	96	157
chr1	204923931	204924104	GeneC|Exon_7	0	+	97	155
chr1	204923931	204924104	GeneC|Exon_7	0	+	98	155
chr1	204923931	204924104	GeneC|Exon_7	0	+	99	154
chr1	204923931	204924104	GeneC|Exon_7	0	+	100	154
chr1	204923931	204924104	GeneC|Exon_7	0	+	101	154
chr1	204923931	204924104	GeneC|Exon_7	0	+	102	171
chr1	204923931	204924104	GeneC|Exon_7	0	+	103	173
chr1	204923931	204924104	GeneC|Exon_7	0	+	104	170
chr1	204923931	204924104	GeneC|Exon_7	0	+	105	168
chr1	204923931	204924104	GeneC|Exon_7	0	+	106	165
chr1	204923931	204924104	GeneC|Exon_7	0	+	107	165
chr1	204923931	204924104	GeneC|Exon_7	0	+	108	164
chr1	204923931	204924104	GeneC|Exon_7	0	+	109	164
chr1	204923931	204924104	GeneC|Exon_7	0	+	110	166
chr1	204923931	204924104	GeneC|Exon_7	0	+	111	165
chr1	204923931	204924104	GeneC|Exon_7	0	+	112	168
chr1	204923931	204924104	GeneC|Exon_7	0	+	113	167
chr1	204923931	204924104	GeneC|Exon_7	0	+	114	167
chr1	204923931	204924104	GeneC|Exon_7	0	+	115	167
chr1	204923931	204924104	GeneC|Exon_7	0	+	116	169
chr1	204923931	204924104	GeneC|Exon_7	0	+	117	167
chr1	204923931	204924104	GeneC|Exon_7	0	+	118	167
chr1	204923931	204924104	GeneC|Exon_7	0	+	119	167
chr1	204923931	204924104	GeneC|Exon_7	0	+	120	166
chr1	204923931	204924104	GeneC|Exon_7	0	+	121	166
chr1	204923931	204924104	GeneC|Exon_7	0	+	122	165
chr1	204923931	204924104	GeneC|Exon_7	0	+	123	167
chr1	204923931	204924104	GeneC|Exon_7	0	+	124	165
chr1	204923931	204924104	GeneC|Exon_7	0	+	125	164
chr1	204923931	204924104	GeneC|Exon_7	0	+	126	163
chr1	204923931	204924104	GeneC|Exon_7	0	+	127	163
chr1	204923931	204924104	GeneC|Exon_7	0	+	128	164
chr1	204923931	204924104	GeneC|Exon_7	0	+	129	163
chr1	204923931	204924104	GeneC|Exon_7	0	+	130	165
chr1	204923931	204924104	GeneC|Exon_7	0	+	131	166
chr1	204923931	204924104	GeneC|Exon_7	0	+	132	165
chr1	204923931	204924104	GeneC|Exon_7	0	+	133	164
chr1	204923931	204924104	GeneC|Exon_7	0	+	134	161
chr1	204923931	204924104	GeneC|Exon_7	0	+	135	159
chr1	204923931	204924104	GeneC|Exon_7	0	+	136	158
chr1	204923931	204924104	GeneC|Exon_7	0	+	137	153
chr1	204923931	204924104	GeneC|Exon_7	0	+	138	152
chr1	204923931	204924104	GeneC|Exon_7	0	+	139	149
chr1	204923931	204924104	GeneC|Exon_7	0	+	140	148
chr1	204923931	204924104	GeneC|Exon_7	0	+	141	147
chr1	204923931	204924104	GeneC|Exon_7	0	+	142	146
chr1	204923931	204924104	GeneC|Exon_7	0	+	143	148
chr1	204923931	204924104	GeneC|Exon_7	0	+	144	147
chr1	204923931	204924104	GeneC|Exon_7	0	+	145	146
chr1	204923931	204924104	GeneC|Exon_7	0	+	146	146
chr1	204923931	204924104	GeneC|Exon_7	0	+	147	145
chr1	204923931	204924104	GeneC|Exon_7	0	+	148	145
chr1	204923931	204924104	GeneC|Exon_7	0	+	149	144
chr1	204923931	204924104	GeneC|Exon_7	0	+	150	141
chr1	204923931	204924104	GeneC|Exon_7	0	+	151	140
chr1	204923931	204924104	GeneC|Exon_7	0	+	152	140
chr1	204923931	204924104	GeneC|Exon_7	0	+	153	140
chr1	204923931	204924104	GeneC|Exon_7	0	+	154	141
chr1	204923931	204924104	GeneC|Exon_7	0	+	155	138
chr1	204923931	204924104	GeneC|Exon_7	0	+	156	138
chr1	204923931	204924104	GeneC|Exon_7	0	+	157	137
chr1	204923931	204924104	GeneC|Exon_7	0	+	158	141
chr1	204923931	204924104	GeneC|Exon_7	0	+	159	141
chr1	204923931	204924104	GeneC|Exon_7	0	+	160	141
chr1	204923931	204924104	GeneC|Exon_7	0	+	161	139
chr1	204923931	204924104	GeneC|Exon_7	0	+	162	138
chr1	204923931	204924104	GeneC|Exon_7	0	+	163	137
chr1	204923931	204924104	GeneC|Exon_7	0	+	164	136
chr1	204923931	204924104	GeneC|Exon_7	0	+	165	137
chr1	204923931	204924104	GeneC|Exon_7	0	+	166	138
chr1	204923931	204924104	GeneC|Exon_7	0	+	167	137
chr1	204923931	204924104	GeneC|Exon_7	0	+	168	136
chr1	204923931	204924104	GeneC|Exon_7	0	+	169	133
chr1	204923931	204924104	GeneC|Exon_7	0	+	170	137
chr1	204923931	204924104	GeneC|Exon_7	0	+	171	137
chr1	204923931	204924104	GeneC|Exon_7	0	+	172	137
chr1	204923931	204924104	GeneC|Exon_7	0	+	173	136
chr1	204926758	204926979	GeneC|Exon_8	0	+	1	199
chr1	204926758	204926979	GeneC|Exon_8	0	+	2	200
chr1	204926758	204926979	GeneC|Exon_8	0	+	3	200
chr1	204926758	204926979	GeneC|Exon_8	0	+	4	200
chr1	204926758	204926979	GeneC|Exon_8	0	+	5	200
chr1	204926758	204926979	GeneC|Exon_8	0	+	6	201
chr1	204926758	204926979	GeneC|Exon_8	0	+	7	201
chr1	204926758	204926979	GeneC|Exon_8	0	+	8	201
chr1	204926758	204926979	GeneC|Exon_8	0	+	9	202
chr1	204926758	204926979	GeneC|Exon_8	0	+	10	204
chr1	204926758	204926979	GeneC|Exon_8	0	+	11	204
chr1	204926758	204926979	GeneC|Exon_8	0	+	12	203
chr1	204926758	204926979	GeneC|Exon_8	0	+	13	203
chr1	204926758	204926979	GeneC|Exon_8	0	+	14	205
chr1	204926758	204926979	GeneC|Exon_8	0	+	15	207
chr1	204926758	204926979	GeneC|Exon_8	0	+	16	205
chr1	204926758	204926979	GeneC|Exon_8	0	+	17	208
chr1	204926758	204926979	GeneC|Exon_8	0	+	18	208
chr1	204926758	204926979	GeneC|Exon_8	0	+	19	208
chr1	204926758	204926979	GeneC|Exon_8	0	+	20	207
chr1	204926758	204926979	GeneC|Exon_8	0	+	21	208
chr1	204926758	204926979	GeneC|Exon_8	0	+	22	209
chr1	204926758	204926979	GeneC|Exon_8	0	+	23	207
chr1	204926758	204926979	GeneC|Exon_8	0	+	24	207
chr1	204926758	204926979	GeneC|Exon_8	0	+	25	206
chr1	204926758	204926979	GeneC|Exon_8	0	+	26	206
chr1	204926758	204926979	GeneC|Exon_8	0	+	27	209
chr1	204926758	204926979	GeneC|Exon_8	0	+	28	208
chr1	204926758	204926979	GeneC|Exon_8	0	+	29	208
chr1	204926758	204926979	GeneC|Exon_8	0	+	30	207
chr1	204926758	204926979	GeneC|Exon_8	0	+	31	207
chr1	204926758	204926979	GeneC|Exon_8	0	+	32	207
chr1	204926758	204926979	GeneC|Exon_8	0	+	33	207
chr1	204926758	204926979	GeneC|Exon_8	0	+	34	208
chr1	204926758	204926979	GeneC|Exon_8	0	+	35	209
chr1	204926758	204926979	GeneC|Exon_8	0	+	36	209
chr1	204926758	204926979	GeneC|Exon_8	0	+	37	207
chr1	204926758	204926979	GeneC|Exon_8	0	+	38	206
chr1	204926758	204926979	GeneC|Exon_8	0	+	39	206
chr1	204926758	204926979	GeneC|Exon_8	0	+	40	205
chr1	204926758	204926979	GeneC|Exon_8	0	+	41	203
chr1	204926758	204926979	GeneC|Exon_8	0	+	42	203
chr1	204926758	204926979	GeneC|Exon_8	0	+	43	202
chr1	204926758	204926979	GeneC|Exon_8	0	+	44	204
chr1	204926758	204926979	GeneC|Exon_8	0	+	45	204
chr1	204926758	204926979	GeneC|Exon_8	0	+	46	204
chr1	204926758	204926979	GeneC|Exon_8	0	+	47	202
chr1	204926758	204926979	GeneC|Exon_8	0	+	48	203
chr1	204926758	204926979	GeneC|Exon_8	0	+	49	204
chr1	204926758	204926979	GeneC|Exon_8	0	+	50	206
chr1	204926758	204926979	GeneC|Exon_8	0	+	51	206
chr1	204926758	204926979	GeneC|Exon_8	0	+	52	207
chr1	204926758	204926979	GeneC|Exon_8	0	+	53	204
chr1	204926758	204926979	GeneC|Exon_8	0	+	54	204
chr1	204926758	204926979	GeneC|Exon_8	0	+	55	202
chr1	204926758	204926979	GeneC|Exon_8	0	+	56	202
chr1	204926758	204926979	GeneC|Exon_8	0	+	57	201
chr1	204926758	204926979	GeneC|Exon_8	0	+	58	199
chr1	204926758	204926979	GeneC|Exon_8	0	+	59	199
chr1	204926758	204926979	GeneC|Exon_8	0	+	60	197
chr1	204926758	204926979	GeneC|Exon_8	0	+	61	198
chr1	204926758	204926979	GeneC|Exon_8	0	+	62	201
chr1	204926758	204926979	GeneC|Exon_8	0	+	63	203
chr1	204926758	204926979	GeneC|Exon_8	0	+	64	203
chr1	204926758	204926979	GeneC|Exon_8	0	+	65	201
chr1	204926758	204926979	GeneC|Exon_8	0	+	66	199
chr1	204926758	204926979	GeneC|Exon_8	0	+	67	200
chr1	204926758	204926979	GeneC|Exon_8	0	+	68	205
chr1	204926758	204926979	GeneC|Exon_8	0	+	69	206
chr1	204926758	204926979	GeneC|Exon_8	0	+	70	206
chr1	204926758	204926979	GeneC|Exon_8	0	+	71	207
chr1	204926758	204926979	GeneC|Exon_8	0	+	72	207
chr1	204926758	204926979	GeneC|Exon_8	0	+	73	206
chr1	204926758	204926979	GeneC|Exon_8	0	+	74	209
chr1	204926758	204926979	GeneC|Exon_8	0	+	75	209
chr1	204926758	204926979	GeneC|Exon_8	0	+	76	208
chr1	204926758	204926979	GeneC|Exon_8	0	+	77	208
chr1	204926758	204926979	GeneC|Exon_8	0	+	78	207
chr1	204926758	204926979	GeneC|Exon_8	0	+	79	205
chr1	204926758	204926979	GeneC|Exon_8	0	+	80	205
chr1	204926758	204926979	GeneC|Exon_8	0	+	81	206
chr1	204926758	204926979	GeneC|Exon_8	0	+	82	206
chr1	204926758	204926979	GeneC|Exon_8	0	+	83	203
chr1	204926758	204926979	GeneC|Exon_8	0	+	84	200
chr1	204926758	204926979	GeneC|Exon_8	0	+	85	201
chr1	204926758	204926979	GeneC|Exon_8	0	+	86	202
chr1	204926758	204926979	GeneC|Exon_8	0	+	87	200
chr1	204926758	204926979	GeneC|Exon_8	0	+	88	199
chr1	204926758	204926979	GeneC|Exon_8	0	+	89	197
chr1	204926758	204926979	GeneC|Exon_8	0	+	90	199
chr1	204926758	204926979	GeneC|Exon_8	0	+	91	202
chr1	204926758	204926979	GeneC|Exon_8	0	+	92	202
chr1	204926758	204926979	GeneC|Exon_8	0	+	93	203
chr1	204926758	204926979	GeneC|Exon_8	0	+	94	206
chr1	204926758	204926979	GeneC|Exon_8	0	+	95	205
chr1	204926758	204926979	GeneC|Exon_8	0	+	96	203
chr1	204926758	204926979	GeneC|Exon_8	0	+	97	203
chr1	204926758	204926979	GeneC|Exon_8	0	+	98	203
chr1	204926758	204926979	GeneC|Exon_8	0	+	99	204
chr1	204926758	204926979	GeneC|Exon_8	0	+	100	207
chr1	204926758	204926979	GeneC|Exon_8	0	+	101	211
chr1	204926758	204926979	GeneC|Exon_8	0	+	102	212
chr1	204926758	204926979	GeneC|Exon_8	0	+	103	213
chr1	204926758	204926979	GeneC|Exon_8	0	+	104	213
chr1	204926758	204926979	GeneC|Exon_8	0	+	105	213
chr1	204926758	204926979	GeneC|Exon_8	0	+	106	214
chr1	204926758	204926979	GeneC|Exon_8	0	+	107	209
chr1	204926758	204926979	GeneC|Exon_8	0	+	108	210
chr1	204926758	204926979	GeneC|Exon_8	0	+	109	210
chr1	204926758	204926979	GeneC|Exon_8	0	+	110	211
chr1	204926758	204926979	GeneC|Exon_8	0	+	111	210
chr1	204926758	204926979	GeneC|Exon_8	0	+	112	208
chr1	204926758	204926979	GeneC|Exon_8	0	+	113	211
chr1	204926758	204926979	GeneC|Exon_8	0	+	114	212
chr1	204926758	204926979	GeneC|Exon_8	0	+	115	215
chr1	204926758	204926979	GeneC|Exon_8	0	+	116	214
chr1	204926758	204926979	GeneC|Exon_8	0	+	117	218
chr1	204926758	204926979	GeneC|Exon_8	0	+	118	214
chr1	204926758	204926979	GeneC|Exon_8	0	+	119	210
chr1	204926758	204926979	GeneC|Exon_8	0	+	120	208
chr1	204926758	204926979	GeneC|Exon_8	0	+	121	210
chr1	204926758	204926979	GeneC|Exon_8	0	+	122	210
chr1	204926758	204926979	GeneC|Exon_8	0	+	123	209
chr1	204926758	204926979	GeneC|Exon_8	0	+	124	209
chr1	204926758	204926979	GeneC|Exon_8	0	+	125	211
chr1	204926758	204926979	GeneC|Exon_8	0	+	126	210
chr1	204926758	204926979	GeneC|Exon_8	0	+	127	210
chr1	204926758	204926979	GeneC|Exon_8	0	+	128	212
chr1	204926758	204926979	GeneC|Exon_8	0	+	129	211
chr1	204926758	204926979	GeneC|Exon_8	0	+	130	210
chr1	204926758	204926979	GeneC|Exon_8	0	+	131	208
chr1	204926758	204926979	GeneC|Exon_8	0	+	132	209
chr1	204926758	204926979	GeneC|Exon_8	0	+	133	208
chr1	204926758	204926979	GeneC|Exon_8	0	+	134	209
chr1	204926758	204926979	GeneC|Exon_8	0	+	135	210
chr1	204926758	204926979	GeneC|Exon_8	0	+	136	212
chr1	204926758	204926979	GeneC|Exon_8	0	+	137	214
chr1	204926758	204926979	GeneC|Exon_8	0	+	138	216
chr1	204926758	204926979	GeneC|Exon_8	0	+	139	218
chr1	204926758	204926979	GeneC|Exon_8	0	+	140	217
chr1	204926758	204926979	GeneC|Exon_8	0	+	141	216
chr1	204926758	204926979	GeneC|Exon_8	0	+	142	214
chr1	204926758	204926979	GeneC|Exon_8	0	+	143	215
chr1	204926758	204926979	GeneC|Exon_8	0	+	144	215
chr1	204926758	204926979	GeneC|Exon_8	0	+	145	213
chr1	204926758	204926979	GeneC|Exon_8	0	+	146	211
chr1	204926758	204926979	GeneC|Exon_8	0	+	147	213
chr1	204926758	204926979	GeneC|Exon_8	0	+	148	212
chr1	204926758	204926979	GeneC|Exon_8	0	+	149	212
chr1	204926758	204926979	GeneC|Exon_8	0	+	150	212
chr1	204926758	204926979	GeneC|Exon_8	0	+	151	212
chr1	204926758	204926979	GeneC|Exon_8	0	+	152	209
chr1	204926758	204926979	GeneC|Exon_8	0	+	153	212
chr1	204926758	204926979	GeneC|Exon_8	0	+	154	211
chr1	204926758	204926979	GeneC|Exon_8	0	+	155	210
chr1	204926758	204926979	GeneC|Exon_8	0	+	156	212
chr1	204926758	204926979	GeneC|Exon_8	0	+	157	213
chr1	204926758	204926979	GeneC|Exon_8	0	+	158	212
chr1	204926758	204926979	GeneC|Exon_8	0	+	159	213
chr1	204926758	204926979	GeneC|Exon_8	0	+	160	214
chr1	204926758	204926979	GeneC|Exon_8	0	+	161	212
chr1	204926758	204926979	GeneC|Exon_8	0	+	162	212
chr1	204926758	204926979	GeneC|Exon_8	0	+	163	212
chr1	204926758	204926979	GeneC|Exon_8	0	+	164	211
chr1	204926758	204926979	GeneC|Exon_8	0	+	165	211
chr1	204926758	204926979	GeneC|Exon_8	0	+	166	212
chr1	204926758	204926979	GeneC|Exon_8	0	+	167	214
chr1	204926758	204926979	GeneC|Exon_8	0	+	168	212
chr1	204926758	204926979	GeneC|Exon_8	0	+	169	213
chr1	204926758	204926979	GeneC|Exon_8	0	+	170	213
chr1	204926758	204926979	GeneC|Exon_8	0	+	171	215
chr1	204926758	204926979	GeneC|Exon_8	0	+	172	216
chr1	204926758	204926979	GeneC|Exon_8	0	+	173	217
chr1	204926758	204926979	GeneC|Exon_8	0	+	174	221
chr1	204926758	204926979	GeneC|Exon_8	0	+	175	222
chr1	204926758	204926979	GeneC|Exon_8	0	+	176	222
chr1	204926758	204926979	GeneC|Exon_8	0	+	177	224
chr1	204926758	204926979	GeneC|Exon_8	0	+	178	222
chr1	204926758	204926979	GeneC|Exon_8	0	+	179	223
chr1	204926758	204926979	GeneC|Exon_8	0	+	180	221
chr1	204926758	204926979	GeneC|Exon_8	0	+	181	222
chr1	204926758	204926979	GeneC|Exon_8	0	+	182	222
chr1	204926758	204926979	GeneC|Exon_8	0	+	183	223
chr1	204926758	204926979	GeneC|Exon_8	0	+	184	221
chr1	204926758	204926979	GeneC|Exon_8	0	+	185	221
chr1	204926758	204926979	GeneC|Exon_8	0	+	186	219
chr1	204926758	204926979	GeneC|Exon_8	0	+	187	218
chr1	204926758	204926979	GeneC|Exon_8	0	+	188	219
chr1	204926758	204926979	GeneC|Exon_8	0	+	189	224
chr1	204926758	204926979	GeneC|Exon_8	0	+	190	225
chr1	204926758	204926979	GeneC|Exon_8	0	+	191	228
chr1	204926758	204926979	GeneC|Exon_8	0	+	192	229
chr1	204926758	204926979	GeneC|Exon_8	0	+	193	229
chr1	204926758	204926979	GeneC|Exon_8	0	+	194	234
chr1	204926758	204926979	GeneC|Exon_8	0	+	195	232
chr1	204926758	204926979	GeneC|Exon_8	0	+	196	234
chr1	204926758	204926979	GeneC|Exon_8	0	+	197	235
chr1	204926758	204926979	GeneC|Exon_8	0	+	198	238
chr1	204926758	204926979	GeneC|Exon_8	0	+	199	237
chr1	204926758	204926979	GeneC|Exon_8	0	+	200	234
chr1	204926758	204926979	GeneC|Exon_8	0	+	201	235
chr1	204926758	204926979	GeneC|Exon_8	0	+	202	233
chr1	204926758	204926979	GeneC|Exon_8	0	+	203	233
chr1	204926758	204926979	GeneC|Exon_8	0	+	204	233
chr1	204926758	204926979	GeneC|Exon_8	0	+	205	233
chr1	204926758	204926979	GeneC|Exon_8	0	+	206	232
chr1	204926758	204926979	GeneC|Exon_8	0	+	207	232
chr1	204926758	204926979	GeneC|Exon_8	0	+	208	233
chr1	204926758	204926979	GeneC|Exon_8	0	+	209	233
chr1	204926758	204926979	GeneC|Exon_8	0	+	210	229
chr1	204926758	204926979	GeneC|Exon_8	0	+	211	229
chr1	204926758	204926979	GeneC|Exon_8	0	+	212	226
chr1	204926758	204926979	GeneC|Exon_8	0	+	213	223
chr1	204926758	204926979	GeneC|Exon_8	0	+	214	222
chr1	204926758	204926979	GeneC|Exon_8	0	+	215	223
chr1	204926758	204926979	GeneC|Exon_8	0	+	216	223
chr1	204926758	204926979	GeneC|Exon_8	0	+	217	220
chr1	204926758	204926979	GeneC|Exon_8	0	+	218	218
chr1	204926758	204926979	GeneC|Exon_8	0	+	219	216
chr1	204926758	204926979	GeneC|Exon_8	0	+	220	214
chr1	204926758	204926979	GeneC|Exon_8	0	+	221	212
chr1	204931210	204931311	GeneC|Exon_9	0	+	1	173
chr1	204931210	204931311	GeneC|Exon_9	0	+	2	174
chr1	204931210	204931311	GeneC|Exon_9	0	+	3	173
chr1	204931210	204931311	GeneC|Exon_9	0	+	4	174
chr1	204931210	204931311	GeneC|Exon_9	0	+	5	172
chr1	204931210	204931311	GeneC|Exon_9	0	+	6	174
chr1	204931210	204931311	GeneC|Exon_9	0	+	7	174
chr1	204931210	204931311	GeneC|Exon_9	0	+	8	173
chr1	204931210	204931311	GeneC|Exon_9	0	+	9	173
chr1	204931210	204931311	GeneC|Exon_9	0	+	10	175
chr1	204931210	204931311	GeneC|Exon_9	0	+	11	175
chr1	204931210	204931311	GeneC|Exon_9	0	+	12	173
chr1	204931210	204931311	GeneC|Exon_9	0	+	13	174
chr1	204931210	204931311	GeneC|Exon_9	0	+	14	174
chr1	204931210	204931311	GeneC|Exon_9	0	+	15	174
chr1	204931210	204931311	GeneC|Exon_9	0	+	16	175
chr1	204931210	204931311	GeneC|Exon_9	0	+	17	175
chr1	204931210	204931311	GeneC|Exon_9	0	+	18	174
chr1	204931210	204931311	GeneC|Exon_9	0	+	19	175
chr1	204931210	204931311	GeneC|Exon_9	0	+	20	174
chr1	204931210	204931311	GeneC|Exon_9	0	+	21	176
chr1	204931210	204931311	GeneC|Exon_9	0	+	22	172
chr1	204931210	204931311	GeneC|Exon_9	0	+	23	171
chr1	204931210	204931311	GeneC|Exon_9	0	+	24	168
chr1	204931210	204931311	GeneC|Exon_9	0	+	25	170
chr1	204931210	204931311	GeneC|Exon_9	0	+	26	169
chr1	204931210	204931311	GeneC|Exon_9	0	+	27	169
chr1	204931210	204931311	GeneC|Exon_9	0	+	28	168
chr1	204931210	204931311	GeneC|Exon_9	0	+	29	168
chr1	204931210	204931311	GeneC|Exon_9	0	+	30	170
chr1	204931210	204931311	GeneC|Exon_9	0	+	31	169
chr1	204931210	204931311	GeneC|Exon_9	0	+	32	168
chr1	204931210	204931311	GeneC|Exon_9	0	+	33	168
chr1	204931210	204931311	GeneC|Exon_9	0	+	34	166
chr1	204931210	204931311	GeneC|Exon_9	0	+	35	168
chr1	204931210	204931311	GeneC|Exon_9	0	+	36	169
chr1	204931210	204931311	GeneC|Exon_9	0	+	37	169
chr1	204931210	204931311	GeneC|Exon_9	0	+	38	169
chr1	204931210	204931311	GeneC|Exon_9	0	+	39	171
chr1	204931210	204931311	GeneC|Exon_9	0	+	40	173
chr1	204931210	204931311	GeneC|Exon_9	0	+	41	173
chr1	204931210	204931311	GeneC|Exon_9	0	+	42	174
chr1	204931210	204931311	GeneC|Exon_9	0	+	43	175
chr1	204931210	204931311	GeneC|Exon_9	0	+	44	176
chr1	204931210	204931311	GeneC|Exon_9	0	+	45	171
chr1	204931210	204931311	GeneC|Exon_9	0	+	46	170
chr1	204931210	204931311	GeneC|Exon_9	0	+	47	170
chr1	204931210	204931311	GeneC|Exon_9	0	+	48	170
chr1	204931210	204931311	GeneC|Exon_9	0	+	49	168
chr1	204931210	204931311	GeneC|Exon_9	0	+	50	168
chr1	204931210	204931311	GeneC|Exon_9	0	+	51	167
chr1	204931210	204931311	GeneC|Exon_9	0	+	52	167
chr1	204931210	204931311	GeneC|Exon_9	0	+	53	166
chr1	204931210	204931311	GeneC|Exon_9	0	+	54	168
chr1	204931210	204931311	GeneC|Exon_9	0	+	55	168
chr1	204931210	204931311	GeneC|Exon_9	0	+	56	168
chr1	204931210	204931311	GeneC|Exon_9	0	+	57	169
chr1	204931210	204931311	GeneC|Exon_9	0	+	58	169
chr1	204931210	204931311	GeneC|Exon_9	0	+	59	169
chr1	204931210	204931311	GeneC|Exon_9	0	+	60	172
chr1	204931210	204931311	GeneC|Exon_9	0	+	61	169
chr1	204931210	204931311	GeneC|Exon_9	0	+	62	170
chr1	204931210	204931311	GeneC|Exon_9	0	+	63	170
chr1	204931210	204931311	GeneC|Exon_9	0	+	64	170
chr1	204931210	204931311	GeneC|Exon_9	0	+	65	169
chr1	204931210	204931311	GeneC|Exon_9	0	+	66	169
chr1	204931210	204931311	GeneC|Exon_9	0	+	67	169
chr1	204931210	204931311	GeneC|Exon_9	0	+	68	169
chr1	204931210	204931311	GeneC|Exon_9	0	+	69	169
chr1	204931210	204931311	GeneC|Exon_9	0	+	70	170
chr1	204931210	204931311	GeneC|Exon_9	0	+	71	170
chr1	204931210	204931311	GeneC|Exon_9	0	+	72	171
chr1	204931210	204931311	GeneC|Exon_9	0	+	73	167
chr1	204931210	204931311	GeneC|Exon_9	0	+	74	165
chr1	204931210	204931311	GeneC|Exon_9	0	+	75	163
chr1	204931210	204931311	GeneC|Exon_9	0	+	76	163
chr1	204931210	204931311	GeneC|Exon_9	0	+	77	163
chr1	204931210	204931311	GeneC|Exon_9	0	+	78	162
chr1	204931210	204931311	GeneC|Exon_9	0	+	79	160
chr1	204931210	204931311	GeneC|Exon_9	0	+	80	159
chr1	204931210	204931311	GeneC|Exon_9	0	+	81	158
chr1	204931210	204931311	GeneC|Exon_9	0	+	82	157
chr1	204931210	204931311	GeneC|Exon_9	0	+	83	157
chr1	204931210	204931311	GeneC|Exon_9	0	+	84	156
chr1	204931210	204931311	GeneC|Exon_9	0	+	85	154
chr1	204931210	204931311	GeneC|Exon_9	0	+	86	152
chr1	204931210	204931311	GeneC|Exon_9	0	+	87	151
chr1	204931210	204931311	GeneC|Exon_9	0	+	88	154
chr1	204931210	204931311	GeneC|Exon_9	0	+	89	154
chr1	204931210	204931311	GeneC|Exon_9	0	+	90	154
chr1	204931210	204931311	GeneC|Exon_9	0	+	91	150
chr1	204931210	204931311	GeneC|Exon_9	0	+	92	146
chr1	204931210	204931311	GeneC|Exon_9	0	+	93	142
chr1	204931210	204931311	GeneC|Exon_9	0	+	94	142
chr1	204931210	204931311	GeneC|Exon_9	0	+	95	142
chr1	204931210	204931311	GeneC|Exon_9	0	+	96	141
chr1	204931210	204931311	GeneC|Exon_9	0	+	97	139
chr1	204931210	204931311	GeneC|Exon_9	0	+	98	143
chr1	204931210	204931311	GeneC|Exon_9	0	+	99	144
chr1	204931210	204931311	GeneC|Exon_9	0	+	100	144
chr1	204931210	204931311	GeneC|Exon_9	0	+	101	142
chr1	204937351	204937513	GeneC|Exon_10	0	+	1	174
chr1	204937351	204937513	GeneC|Exon_10	0	+	2	178
chr1	204937351	204937513	GeneC|Exon_10	0	+	3	179
chr1	204937351	204937513	GeneC|Exon_10	0	+	4	177
chr1	204937351	204937513	GeneC|Exon_10	0	+	5	177
chr1	204937351	204937513	GeneC|Exon_10	0	+	6	176
chr1	204937351	204937513	GeneC|Exon_10	0	+	7	178
chr1	204937351	204937513	GeneC|Exon_10	0	+	8	178
chr1	204937351	204937513	GeneC|Exon_10	0	+	9	180
chr1	204937351	204937513	GeneC|Exon_10	0	+	10	179
chr1	204937351	204937513	GeneC|Exon_10	0	+	11	180
chr1	204937351	204937513	GeneC|Exon_10	0	+	12	179
chr1	204937351	204937513	GeneC|Exon_10	0	+	13	179
chr1	204937351	204937513	GeneC|Exon_10	0	+	14	180
chr1	204937351	204937513	GeneC|Exon_10	0	+	15	183
chr1	204937351	204937513	GeneC|Exon_10	0	+	16	186
chr1	204937351	204937513	GeneC|Exon_10	0	+	17	187
chr1	204937351	204937513	GeneC|Exon_10	0	+	18	189
chr1	204937351	204937513	GeneC|Exon_10	0	+	19	190
chr1	204937351	204937513	GeneC|Exon_10	0	+	20	191
chr1	204937351	204937513	GeneC|Exon_10	0	+	21	190
chr1	204937351	204937513	GeneC|Exon_10	0	+	22	189
chr1	204937351	204937513	GeneC|Exon_10	0	+	23	188
chr1	204937351	204937513	GeneC|Exon_10	0	+	24	188
chr1	204937351	204937513	GeneC|Exon_10	0	+	25	188
chr1	204937351	204937513	GeneC|Exon_10	0	+	26	186
chr1	204937351	204937513	GeneC|Exon_10	0	+	27	186
chr1	204937351	204937513	GeneC|Exon_10	0	+	28	188
chr1	204937351	204937513	GeneC|Exon_10	0	+	29	189
chr1	204937351	204937513	GeneC|Exon_10	0	+	30	186
chr1	204937351	204937513	GeneC|Exon_10	0	+	31	187
chr1	204937351	204937513	GeneC|Exon_10	0	+	32	185
chr1	204937351	204937513	GeneC|Exon_10	0	+	33	184
chr1	204937351	204937513	GeneC|Exon_10	0	+	34	185
chr1	204937351	204937513	GeneC|Exon_10	0	+	35	185
chr1	204937351	204937513	GeneC|Exon_10	0	+	36	185
chr1	204937351	204937513	GeneC|Exon_10	0	+	37	184
chr1	204937351	204937513	GeneC|Exon_10	0	+	38	185
chr1	204937351	204937513	GeneC|Exon_10	0	+	39	185
chr1	204937351	204937513	GeneC|Exon_10	0	+	40	186
chr1	204937351	204937513	GeneC|Exon_10	0	+	41	186
chr1	204937351	204937513	GeneC|Exon_10	0	+	42	191
chr1	204937351	204937513	GeneC|Exon_10	0	+	43	189
chr1	204937351	204937513	GeneC|Exon_10	0	+	44	190
chr1	204937351	204937513	GeneC|Exon_10	0	+	45	190
chr1	204937351	204937513	GeneC|Exon_10	0	+	46	189
chr1	204937351	204937513	GeneC|Exon_10	0	+	47	188
chr1	204937351	204937513	GeneC|Exon_10	0	+	48	188
chr1	204937351	204937513	GeneC|Exon_10	0	+	49	187
chr1	204937351	204937513	GeneC|Exon_10	0	+	50	187
chr1	204937351	204937513	GeneC|Exon_10	0	+	51	188
chr1	204937351	204937513	GeneC|Exon_10	0	+	52	185
chr1	204937351	204937513	GeneC|Exon_10	0	+	53	185
chr1	204937351	204937513	GeneC|Exon_10	0	+	54	186
chr1	204937351	204937513	GeneC|Exon_10	0	+	55	185
chr1	204937351	204937513	GeneC|Exon_10	0	+	56	185
chr1	204937351	204937513	GeneC|Exon_10	0	+	57	186
chr1	204937351	204937513	GeneC|Exon_10	0	+	58	186
chr1	204937351	204937513	GeneC|Exon_10	0	+	59	186
chr1	204937351	204937513	GeneC|Exon_10	0	+	60	188
chr1	204937351	204937513	GeneC|Exon_10	0	+	61	188
chr1	204937351	204937513	GeneC|Exon_10	0	+	62	186
chr1	204937351	204937513	GeneC|Exon_10	0	+	63	185
chr1	204937351	204937513	GeneC|Exon_10	0	+	64	187
chr1	204937351	204937513	GeneC|Exon_10	0	+	65	186
chr1	204937351	204937513	GeneC|Exon_10	0	+	66	187
chr1	204937351	204937513	GeneC|Exon_10	0	+	67	188
chr1	204937351	204937513	GeneC|Exon_10	0	+	68	186
chr1	204937351	204937513	GeneC|Exon_10	0	+	69	186
chr1	204937351	204937513	GeneC|Exon_10	0	+	70	186
chr1	204937351	204937513	GeneC|Exon_10	0	+	71	186
chr1	204937351	204937513	GeneC|Exon_10	0	+	72	186
chr1	204937351	204937513	GeneC|Exon_10	0	+	73	181
chr1	204937351	204937513	GeneC|Exon_10	0	+	74	180
chr1	204937351	204937513	GeneC|Exon_10	0	+	75	180
chr1	204937351	204937513	GeneC|Exon_10	0	+	76	179
chr1	204937351	204937513	GeneC|Exon_10	0	+	77	181
chr1	204937351	204937513	GeneC|Exon_10	0	+	78	177
chr1	204937351	204937513	GeneC|Exon_10	0	+	79	178
chr1	204937351	204937513	GeneC|Exon_10	0	+	80	179
chr1	204937351	204937513	GeneC|Exon_10	0	+	81	182
chr1	204937351	204937513	GeneC|Exon_10	0	+	82	184
chr1	204937351	204937513	GeneC|Exon_10	0	+	83	183
chr1	204937351	204937513	GeneC|Exon_10	0	+	84	183
chr1	204937351	204937513	GeneC|Exon_10	0	+	85	187
chr1	204937351	204937513	GeneC|Exon_10	0	+	86	185
chr1	204937351	204937513	GeneC|Exon_10	0	+	87	190
chr1	204937351	204937513	GeneC|Exon_10	0	+	88	190
chr1	204937351	204937513	GeneC|Exon_10	0	+	89	190
chr1	204937351	204937513	GeneC|Exon_10	0	+	90	189
chr1	204937351	204937513	GeneC|Exon_10	0	+	91	189
chr1	204937351	204937513	GeneC|Exon_10	0	+	92	188
chr1	204937351	204937513	GeneC|Exon_10	0	+	93	188
chr1	204937351	204937513	GeneC|Exon_10	0	+	94	187
chr1	204937351	204937513	GeneC|Exon_10	0	+	95	190
chr1	204937351	204937513	GeneC|Exon_10	0	+	96	190
chr1	204937351	204937513	GeneC|Exon_10	0	+	97	190
chr1	204937351	204937513	GeneC|Exon_10	0	+	98	185
chr1	204937351	204937513	GeneC|Exon_10	0	+	99	181
chr1	204937351	204937513	GeneC|Exon_10	0	+	100	181
chr1	204937351	204937513	GeneC|Exon_10	0	+	101	182
chr1	204937351	204937513	GeneC|Exon_10	0	+	102	180
chr1	204937351	204937513	GeneC|Exon_10	0	+	103	180
chr1	204937351	204937513	GeneC|Exon_10	0	+	104	179
chr1	204937351	204937513	GeneC|Exon_10	0	+	105	179
chr1	204937351	204937513	GeneC|Exon_10	0	+	106	177
chr1	204937351	204937513	GeneC|Exon_10	0	+	107	177
chr1	204937351	204937513	GeneC|Exon_10	0	+	108	177
chr1	204937351	204937513	GeneC|Exon_10	0	+	109	176
chr1	204937351	204937513	GeneC|Exon_10	0	+	110	177
chr1	204937351	204937513	GeneC|Exon_10	0	+	111	181
chr1	204937351	204937513	GeneC|Exon_10	0	+	112	183
chr1	204937351	204937513	GeneC|Exon_10	0	+	113	183
chr1	204937351	204937513	GeneC|Exon_10	0	+	114	182
chr1	204937351	204937513	GeneC|Exon_10	0	+	115	180
chr1	204937351	204937513	GeneC|Exon_10	0	+	116	180
chr1	204937351	204937513	GeneC|Exon_10	0	+	117	180
chr1	204937351	204937513	GeneC|Exon_10	0	+	118	178
chr1	204937351	204937513	GeneC|Exon_10	0	+	119	178
chr1	204937351	204937513	GeneC|Exon_10	0	+	120	179
chr1	204937351	204937513	GeneC|Exon_10	0	+	121	181
chr1	204937351	204937513	GeneC|Exon_10	0	+	122	183
chr1	204937351	204937513	GeneC|Exon_10	0	+	123	183
chr1	204937351	204937513	GeneC|Exon_10	0	+	124	181
chr1	204937351	204937513	GeneC|Exon_10	0	+	125	180
chr1	204937351	204937513	GeneC|Exon_10	0	+	126	181
chr1	204937351	204937513	GeneC|Exon_10	0	+	127	178
chr1	204937351	204937513	GeneC|Exon_10	0	+	128	177
chr1	204937351	204937513	GeneC|Exon_10	0	+	129	179
chr1	204937351	204937513	GeneC|Exon_10	0	+	130	178
chr1	204937351	204937513	GeneC|Exon_10	0	+	131	181
chr1	204937351	204937513	GeneC|Exon_10	0	+	132	182
chr1	204937351	204937513	GeneC|Exon_10	0	+	133	184
chr1	204937351	204937513	GeneC|Exon_10	0	+	134	182
chr1	204937351	204937513	GeneC|Exon_10	0	+	135	182
chr1	204937351	204937513	GeneC|Exon_10	0	+	136	183
chr1	204937351	204937513	GeneC|Exon_10	0	+	137	181
chr1	204937351	204937513	GeneC|Exon_10	0	+	138	180
chr1	204937351	204937513	GeneC|Exon_10	0	+	139	179
chr1	204937351	204937513	GeneC|Exon_10	0	+	140	177
[truncated: 156,337 more rows]
