# Supplementary material for: A Robust Protocol to Increase NimbleGen SeqCap EZ Multiplexing Capacity to 96 Samples
Source: PLoS One. 2015 Apr 14;10(4):e0123872. doi: 10.1371/journal.pone.0123872 (PMC4397063; doi:10.1371/journal.pone.0123872)
Supplement: S1 Dataset — (GZ) [file pone.0123872.s005.gz › Raw_Data/sampleU/sampleU.flagstat]

437280 + 0 in total (QC-passed reads + QC-failed reads)
0 + 0 duplicates
436886 + 0 mapped (99.91%:-nan%)
436246 + 0 paired in sequencing
218086 + 0 read1
218160 + 0 read2
432967 + 0 properly paired (99.25%:-nan%)
435790 + 0 with itself and mate mapped
136 + 0 singletons (0.03%:-nan%)
2236 + 0 with mate mapped to a different chr
1285 + 0 with mate mapped to a different chr (mapQ>=5)
