# Supplementary material for: A Robust Protocol to Increase NimbleGen SeqCap EZ Multiplexing Capacity to 96 Samples
Source: PLoS One. 2015 Apr 14;10(4):e0123872. doi: 10.1371/journal.pone.0123872 (PMC4397063; doi:10.1371/journal.pone.0123872)
Supplement: S1 Dataset — (GZ) [file pone.0123872.s005.gz › Raw_Data/sampleU/sampleU.BaseCoverage.txt]

chr1	67861445	67861595	GeneS|SNP_2	0	+	1	201
chr1	67861445	67861595	GeneS|SNP_2	0	+	2	205
chr1	67861445	67861595	GeneS|SNP_2	0	+	3	207
chr1	67861445	67861595	GeneS|SNP_2	0	+	4	208
chr1	67861445	67861595	GeneS|SNP_2	0	+	5	207
chr1	67861445	67861595	GeneS|SNP_2	0	+	6	207
chr1	67861445	67861595	GeneS|SNP_2	0	+	7	209
chr1	67861445	67861595	GeneS|SNP_2	0	+	8	211
chr1	67861445	67861595	GeneS|SNP_2	0	+	9	211
chr1	67861445	67861595	GeneS|SNP_2	0	+	10	214
chr1	67861445	67861595	GeneS|SNP_2	0	+	11	217
chr1	67861445	67861595	GeneS|SNP_2	0	+	12	220
chr1	67861445	67861595	GeneS|SNP_2	0	+	13	220
chr1	67861445	67861595	GeneS|SNP_2	0	+	14	218
chr1	67861445	67861595	GeneS|SNP_2	0	+	15	219
chr1	67861445	67861595	GeneS|SNP_2	0	+	16	216
chr1	67861445	67861595	GeneS|SNP_2	0	+	17	219
chr1	67861445	67861595	GeneS|SNP_2	0	+	18	220
chr1	67861445	67861595	GeneS|SNP_2	0	+	19	222
chr1	67861445	67861595	GeneS|SNP_2	0	+	20	223
chr1	67861445	67861595	GeneS|SNP_2	0	+	21	225
chr1	67861445	67861595	GeneS|SNP_2	0	+	22	226
chr1	67861445	67861595	GeneS|SNP_2	0	+	23	229
chr1	67861445	67861595	GeneS|SNP_2	0	+	24	229
chr1	67861445	67861595	GeneS|SNP_2	0	+	25	231
chr1	67861445	67861595	GeneS|SNP_2	0	+	26	232
chr1	67861445	67861595	GeneS|SNP_2	0	+	27	235
chr1	67861445	67861595	GeneS|SNP_2	0	+	28	235
chr1	67861445	67861595	GeneS|SNP_2	0	+	29	235
chr1	67861445	67861595	GeneS|SNP_2	0	+	30	237
chr1	67861445	67861595	GeneS|SNP_2	0	+	31	237
chr1	67861445	67861595	GeneS|SNP_2	0	+	32	238
chr1	67861445	67861595	GeneS|SNP_2	0	+	33	242
chr1	67861445	67861595	GeneS|SNP_2	0	+	34	243
chr1	67861445	67861595	GeneS|SNP_2	0	+	35	246
chr1	67861445	67861595	GeneS|SNP_2	0	+	36	248
chr1	67861445	67861595	GeneS|SNP_2	0	+	37	247
chr1	67861445	67861595	GeneS|SNP_2	0	+	38	253
chr1	67861445	67861595	GeneS|SNP_2	0	+	39	254
chr1	67861445	67861595	GeneS|SNP_2	0	+	40	253
chr1	67861445	67861595	GeneS|SNP_2	0	+	41	251
chr1	67861445	67861595	GeneS|SNP_2	0	+	42	250
chr1	67861445	67861595	GeneS|SNP_2	0	+	43	248
chr1	67861445	67861595	GeneS|SNP_2	0	+	44	247
chr1	67861445	67861595	GeneS|SNP_2	0	+	45	248
chr1	67861445	67861595	GeneS|SNP_2	0	+	46	249
chr1	67861445	67861595	GeneS|SNP_2	0	+	47	251
chr1	67861445	67861595	GeneS|SNP_2	0	+	48	253
chr1	67861445	67861595	GeneS|SNP_2	0	+	49	252
chr1	67861445	67861595	GeneS|SNP_2	0	+	50	250
chr1	67861445	67861595	GeneS|SNP_2	0	+	51	250
chr1	67861445	67861595	GeneS|SNP_2	0	+	52	249
chr1	67861445	67861595	GeneS|SNP_2	0	+	53	250
chr1	67861445	67861595	GeneS|SNP_2	0	+	54	247
chr1	67861445	67861595	GeneS|SNP_2	0	+	55	253
chr1	67861445	67861595	GeneS|SNP_2	0	+	56	252
chr1	67861445	67861595	GeneS|SNP_2	0	+	57	249
chr1	67861445	67861595	GeneS|SNP_2	0	+	58	248
chr1	67861445	67861595	GeneS|SNP_2	0	+	59	247
chr1	67861445	67861595	GeneS|SNP_2	0	+	60	251
chr1	67861445	67861595	GeneS|SNP_2	0	+	61	251
chr1	67861445	67861595	GeneS|SNP_2	0	+	62	254
chr1	67861445	67861595	GeneS|SNP_2	0	+	63	260
chr1	67861445	67861595	GeneS|SNP_2	0	+	64	261
chr1	67861445	67861595	GeneS|SNP_2	0	+	65	260
chr1	67861445	67861595	GeneS|SNP_2	0	+	66	259
chr1	67861445	67861595	GeneS|SNP_2	0	+	67	260
chr1	67861445	67861595	GeneS|SNP_2	0	+	68	259
chr1	67861445	67861595	GeneS|SNP_2	0	+	69	258
chr1	67861445	67861595	GeneS|SNP_2	0	+	70	259
chr1	67861445	67861595	GeneS|SNP_2	0	+	71	258
chr1	67861445	67861595	GeneS|SNP_2	0	+	72	258
chr1	67861445	67861595	GeneS|SNP_2	0	+	73	255
chr1	67861445	67861595	GeneS|SNP_2	0	+	74	256
chr1	67861445	67861595	GeneS|SNP_2	0	+	75	258
chr1	67861445	67861595	GeneS|SNP_2	0	+	76	258
chr1	67861445	67861595	GeneS|SNP_2	0	+	77	260
chr1	67861445	67861595	GeneS|SNP_2	0	+	78	262
chr1	67861445	67861595	GeneS|SNP_2	0	+	79	261
chr1	67861445	67861595	GeneS|SNP_2	0	+	80	263
chr1	67861445	67861595	GeneS|SNP_2	0	+	81	272
chr1	67861445	67861595	GeneS|SNP_2	0	+	82	274
chr1	67861445	67861595	GeneS|SNP_2	0	+	83	276
chr1	67861445	67861595	GeneS|SNP_2	0	+	84	274
chr1	67861445	67861595	GeneS|SNP_2	0	+	85	273
chr1	67861445	67861595	GeneS|SNP_2	0	+	86	270
chr1	67861445	67861595	GeneS|SNP_2	0	+	87	268
chr1	67861445	67861595	GeneS|SNP_2	0	+	88	268
chr1	67861445	67861595	GeneS|SNP_2	0	+	89	270
chr1	67861445	67861595	GeneS|SNP_2	0	+	90	266
chr1	67861445	67861595	GeneS|SNP_2	0	+	91	265
chr1	67861445	67861595	GeneS|SNP_2	0	+	92	264
chr1	67861445	67861595	GeneS|SNP_2	0	+	93	263
chr1	67861445	67861595	GeneS|SNP_2	0	+	94	261
chr1	67861445	67861595	GeneS|SNP_2	0	+	95	263
chr1	67861445	67861595	GeneS|SNP_2	0	+	96	263
chr1	67861445	67861595	GeneS|SNP_2	0	+	97	263
chr1	67861445	67861595	GeneS|SNP_2	0	+	98	261
chr1	67861445	67861595	GeneS|SNP_2	0	+	99	260
chr1	67861445	67861595	GeneS|SNP_2	0	+	100	258
chr1	67861445	67861595	GeneS|SNP_2	0	+	101	257
chr1	67861445	67861595	GeneS|SNP_2	0	+	102	256
chr1	67861445	67861595	GeneS|SNP_2	0	+	103	252
chr1	67861445	67861595	GeneS|SNP_2	0	+	104	249
chr1	67861445	67861595	GeneS|SNP_2	0	+	105	252
chr1	67861445	67861595	GeneS|SNP_2	0	+	106	252
chr1	67861445	67861595	GeneS|SNP_2	0	+	107	251
chr1	67861445	67861595	GeneS|SNP_2	0	+	108	254
chr1	67861445	67861595	GeneS|SNP_2	0	+	109	252
chr1	67861445	67861595	GeneS|SNP_2	0	+	110	250
chr1	67861445	67861595	GeneS|SNP_2	0	+	111	251
chr1	67861445	67861595	GeneS|SNP_2	0	+	112	250
chr1	67861445	67861595	GeneS|SNP_2	0	+	113	252
chr1	67861445	67861595	GeneS|SNP_2	0	+	114	250
chr1	67861445	67861595	GeneS|SNP_2	0	+	115	251
chr1	67861445	67861595	GeneS|SNP_2	0	+	116	251
chr1	67861445	67861595	GeneS|SNP_2	0	+	117	251
chr1	67861445	67861595	GeneS|SNP_2	0	+	118	255
chr1	67861445	67861595	GeneS|SNP_2	0	+	119	254
chr1	67861445	67861595	GeneS|SNP_2	0	+	120	253
chr1	67861445	67861595	GeneS|SNP_2	0	+	121	250
chr1	67861445	67861595	GeneS|SNP_2	0	+	122	252
chr1	67861445	67861595	GeneS|SNP_2	0	+	123	251
chr1	67861445	67861595	GeneS|SNP_2	0	+	124	251
chr1	67861445	67861595	GeneS|SNP_2	0	+	125	251
chr1	67861445	67861595	GeneS|SNP_2	0	+	126	249
chr1	67861445	67861595	GeneS|SNP_2	0	+	127	248
chr1	67861445	67861595	GeneS|SNP_2	0	+	128	246
chr1	67861445	67861595	GeneS|SNP_2	0	+	129	246
chr1	67861445	67861595	GeneS|SNP_2	0	+	130	241
chr1	67861445	67861595	GeneS|SNP_2	0	+	131	239
chr1	67861445	67861595	GeneS|SNP_2	0	+	132	239
chr1	67861445	67861595	GeneS|SNP_2	0	+	133	238
chr1	67861445	67861595	GeneS|SNP_2	0	+	134	236
chr1	67861445	67861595	GeneS|SNP_2	0	+	135	234
chr1	67861445	67861595	GeneS|SNP_2	0	+	136	233
chr1	67861445	67861595	GeneS|SNP_2	0	+	137	232
chr1	67861445	67861595	GeneS|SNP_2	0	+	138	232
chr1	67861445	67861595	GeneS|SNP_2	0	+	139	230
chr1	67861445	67861595	GeneS|SNP_2	0	+	140	229
chr1	67861445	67861595	GeneS|SNP_2	0	+	141	231
chr1	67861445	67861595	GeneS|SNP_2	0	+	142	230
chr1	67861445	67861595	GeneS|SNP_2	0	+	143	232
chr1	67861445	67861595	GeneS|SNP_2	0	+	144	231
chr1	67861445	67861595	GeneS|SNP_2	0	+	145	231
chr1	67861445	67861595	GeneS|SNP_2	0	+	146	229
chr1	67861445	67861595	GeneS|SNP_2	0	+	147	229
chr1	67861445	67861595	GeneS|SNP_2	0	+	148	229
chr1	67861445	67861595	GeneS|SNP_2	0	+	149	227
chr1	67861445	67861595	GeneS|SNP_2	0	+	150	226
chr1	179520431	179520581	GeneS|SNP_1	0	+	1	216
chr1	179520431	179520581	GeneS|SNP_1	0	+	2	219
chr1	179520431	179520581	GeneS|SNP_1	0	+	3	219
chr1	179520431	179520581	GeneS|SNP_1	0	+	4	219
chr1	179520431	179520581	GeneS|SNP_1	0	+	5	222
chr1	179520431	179520581	GeneS|SNP_1	0	+	6	224
chr1	179520431	179520581	GeneS|SNP_1	0	+	7	224
chr1	179520431	179520581	GeneS|SNP_1	0	+	8	225
chr1	179520431	179520581	GeneS|SNP_1	0	+	9	225
chr1	179520431	179520581	GeneS|SNP_1	0	+	10	227
chr1	179520431	179520581	GeneS|SNP_1	0	+	11	228
chr1	179520431	179520581	GeneS|SNP_1	0	+	12	230
chr1	179520431	179520581	GeneS|SNP_1	0	+	13	231
chr1	179520431	179520581	GeneS|SNP_1	0	+	14	233
chr1	179520431	179520581	GeneS|SNP_1	0	+	15	231
chr1	179520431	179520581	GeneS|SNP_1	0	+	16	231
chr1	179520431	179520581	GeneS|SNP_1	0	+	17	232
chr1	179520431	179520581	GeneS|SNP_1	0	+	18	231
chr1	179520431	179520581	GeneS|SNP_1	0	+	19	229
chr1	179520431	179520581	GeneS|SNP_1	0	+	20	233
chr1	179520431	179520581	GeneS|SNP_1	0	+	21	235
chr1	179520431	179520581	GeneS|SNP_1	0	+	22	235
chr1	179520431	179520581	GeneS|SNP_1	0	+	23	237
chr1	179520431	179520581	GeneS|SNP_1	0	+	24	238
chr1	179520431	179520581	GeneS|SNP_1	0	+	25	235
chr1	179520431	179520581	GeneS|SNP_1	0	+	26	235
chr1	179520431	179520581	GeneS|SNP_1	0	+	27	235
chr1	179520431	179520581	GeneS|SNP_1	0	+	28	236
chr1	179520431	179520581	GeneS|SNP_1	0	+	29	237
chr1	179520431	179520581	GeneS|SNP_1	0	+	30	237
chr1	179520431	179520581	GeneS|SNP_1	0	+	31	241
chr1	179520431	179520581	GeneS|SNP_1	0	+	32	245
chr1	179520431	179520581	GeneS|SNP_1	0	+	33	248
chr1	179520431	179520581	GeneS|SNP_1	0	+	34	250
chr1	179520431	179520581	GeneS|SNP_1	0	+	35	250
chr1	179520431	179520581	GeneS|SNP_1	0	+	36	252
chr1	179520431	179520581	GeneS|SNP_1	0	+	37	253
chr1	179520431	179520581	GeneS|SNP_1	0	+	38	252
chr1	179520431	179520581	GeneS|SNP_1	0	+	39	254
chr1	179520431	179520581	GeneS|SNP_1	0	+	40	252
chr1	179520431	179520581	GeneS|SNP_1	0	+	41	249
chr1	179520431	179520581	GeneS|SNP_1	0	+	42	249
chr1	179520431	179520581	GeneS|SNP_1	0	+	43	250
chr1	179520431	179520581	GeneS|SNP_1	0	+	44	251
chr1	179520431	179520581	GeneS|SNP_1	0	+	45	255
chr1	179520431	179520581	GeneS|SNP_1	0	+	46	255
chr1	179520431	179520581	GeneS|SNP_1	0	+	47	258
chr1	179520431	179520581	GeneS|SNP_1	0	+	48	259
chr1	179520431	179520581	GeneS|SNP_1	0	+	49	258
chr1	179520431	179520581	GeneS|SNP_1	0	+	50	257
chr1	179520431	179520581	GeneS|SNP_1	0	+	51	257
chr1	179520431	179520581	GeneS|SNP_1	0	+	52	259
chr1	179520431	179520581	GeneS|SNP_1	0	+	53	259
chr1	179520431	179520581	GeneS|SNP_1	0	+	54	261
chr1	179520431	179520581	GeneS|SNP_1	0	+	55	261
chr1	179520431	179520581	GeneS|SNP_1	0	+	56	262
chr1	179520431	179520581	GeneS|SNP_1	0	+	57	264
chr1	179520431	179520581	GeneS|SNP_1	0	+	58	262
chr1	179520431	179520581	GeneS|SNP_1	0	+	59	260
chr1	179520431	179520581	GeneS|SNP_1	0	+	60	262
chr1	179520431	179520581	GeneS|SNP_1	0	+	61	258
chr1	179520431	179520581	GeneS|SNP_1	0	+	62	255
chr1	179520431	179520581	GeneS|SNP_1	0	+	63	255
chr1	179520431	179520581	GeneS|SNP_1	0	+	64	255
chr1	179520431	179520581	GeneS|SNP_1	0	+	65	255
chr1	179520431	179520581	GeneS|SNP_1	0	+	66	254
chr1	179520431	179520581	GeneS|SNP_1	0	+	67	254
chr1	179520431	179520581	GeneS|SNP_1	0	+	68	253
chr1	179520431	179520581	GeneS|SNP_1	0	+	69	251
chr1	179520431	179520581	GeneS|SNP_1	0	+	70	252
chr1	179520431	179520581	GeneS|SNP_1	0	+	71	250
chr1	179520431	179520581	GeneS|SNP_1	0	+	72	254
chr1	179520431	179520581	GeneS|SNP_1	0	+	73	255
chr1	179520431	179520581	GeneS|SNP_1	0	+	74	254
chr1	179520431	179520581	GeneS|SNP_1	0	+	75	254
chr1	179520431	179520581	GeneS|SNP_1	0	+	76	256
chr1	179520431	179520581	GeneS|SNP_1	0	+	77	256
chr1	179520431	179520581	GeneS|SNP_1	0	+	78	254
chr1	179520431	179520581	GeneS|SNP_1	0	+	79	253
chr1	179520431	179520581	GeneS|SNP_1	0	+	80	252
chr1	179520431	179520581	GeneS|SNP_1	0	+	81	246
chr1	179520431	179520581	GeneS|SNP_1	0	+	82	244
chr1	179520431	179520581	GeneS|SNP_1	0	+	83	244
chr1	179520431	179520581	GeneS|SNP_1	0	+	84	243
chr1	179520431	179520581	GeneS|SNP_1	0	+	85	242
chr1	179520431	179520581	GeneS|SNP_1	0	+	86	240
chr1	179520431	179520581	GeneS|SNP_1	0	+	87	240
chr1	179520431	179520581	GeneS|SNP_1	0	+	88	240
chr1	179520431	179520581	GeneS|SNP_1	0	+	89	242
chr1	179520431	179520581	GeneS|SNP_1	0	+	90	242
chr1	179520431	179520581	GeneS|SNP_1	0	+	91	241
chr1	179520431	179520581	GeneS|SNP_1	0	+	92	240
chr1	179520431	179520581	GeneS|SNP_1	0	+	93	239
chr1	179520431	179520581	GeneS|SNP_1	0	+	94	240
chr1	179520431	179520581	GeneS|SNP_1	0	+	95	240
chr1	179520431	179520581	GeneS|SNP_1	0	+	96	240
chr1	179520431	179520581	GeneS|SNP_1	0	+	97	240
chr1	179520431	179520581	GeneS|SNP_1	0	+	98	241
chr1	179520431	179520581	GeneS|SNP_1	0	+	99	241
chr1	179520431	179520581	GeneS|SNP_1	0	+	100	239
chr1	179520431	179520581	GeneS|SNP_1	0	+	101	240
chr1	179520431	179520581	GeneS|SNP_1	0	+	102	240
chr1	179520431	179520581	GeneS|SNP_1	0	+	103	240
chr1	179520431	179520581	GeneS|SNP_1	0	+	104	241
chr1	179520431	179520581	GeneS|SNP_1	0	+	105	241
chr1	179520431	179520581	GeneS|SNP_1	0	+	106	238
chr1	179520431	179520581	GeneS|SNP_1	0	+	107	238
chr1	179520431	179520581	GeneS|SNP_1	0	+	108	239
chr1	179520431	179520581	GeneS|SNP_1	0	+	109	238
chr1	179520431	179520581	GeneS|SNP_1	0	+	110	238
chr1	179520431	179520581	GeneS|SNP_1	0	+	111	238
chr1	179520431	179520581	GeneS|SNP_1	0	+	112	238
chr1	179520431	179520581	GeneS|SNP_1	0	+	113	240
chr1	179520431	179520581	GeneS|SNP_1	0	+	114	239
chr1	179520431	179520581	GeneS|SNP_1	0	+	115	238
chr1	179520431	179520581	GeneS|SNP_1	0	+	116	237
chr1	179520431	179520581	GeneS|SNP_1	0	+	117	237
chr1	179520431	179520581	GeneS|SNP_1	0	+	118	240
chr1	179520431	179520581	GeneS|SNP_1	0	+	119	241
chr1	179520431	179520581	GeneS|SNP_1	0	+	120	240
chr1	179520431	179520581	GeneS|SNP_1	0	+	121	240
chr1	179520431	179520581	GeneS|SNP_1	0	+	122	243
chr1	179520431	179520581	GeneS|SNP_1	0	+	123	247
chr1	179520431	179520581	GeneS|SNP_1	0	+	124	245
chr1	179520431	179520581	GeneS|SNP_1	0	+	125	247
chr1	179520431	179520581	GeneS|SNP_1	0	+	126	245
chr1	179520431	179520581	GeneS|SNP_1	0	+	127	243
chr1	179520431	179520581	GeneS|SNP_1	0	+	128	245
chr1	179520431	179520581	GeneS|SNP_1	0	+	129	249
chr1	179520431	179520581	GeneS|SNP_1	0	+	130	247
chr1	179520431	179520581	GeneS|SNP_1	0	+	131	246
chr1	179520431	179520581	GeneS|SNP_1	0	+	132	245
chr1	179520431	179520581	GeneS|SNP_1	0	+	133	249
chr1	179520431	179520581	GeneS|SNP_1	0	+	134	245
chr1	179520431	179520581	GeneS|SNP_1	0	+	135	245
chr1	179520431	179520581	GeneS|SNP_1	0	+	136	247
chr1	179520431	179520581	GeneS|SNP_1	0	+	137	247
chr1	179520431	179520581	GeneS|SNP_1	0	+	138	245
chr1	179520431	179520581	GeneS|SNP_1	0	+	139	242
chr1	179520431	179520581	GeneS|SNP_1	0	+	140	241
chr1	179520431	179520581	GeneS|SNP_1	0	+	141	243
chr1	179520431	179520581	GeneS|SNP_1	0	+	142	243
chr1	179520431	179520581	GeneS|SNP_1	0	+	143	242
chr1	179520431	179520581	GeneS|SNP_1	0	+	144	242
chr1	179520431	179520581	GeneS|SNP_1	0	+	145	238
chr1	179520431	179520581	GeneS|SNP_1	0	+	146	241
chr1	179520431	179520581	GeneS|SNP_1	0	+	147	241
chr1	179520431	179520581	GeneS|SNP_1	0	+	148	240
chr1	179520431	179520581	GeneS|SNP_1	0	+	149	241
chr1	179520431	179520581	GeneS|SNP_1	0	+	150	242
chr1	204797731	204797935	GeneC|Exon_1	0	+	1	22
chr1	204797731	204797935	GeneC|Exon_1	0	+	2	22
chr1	204797731	204797935	GeneC|Exon_1	0	+	3	22
chr1	204797731	204797935	GeneC|Exon_1	0	+	4	22
chr1	204797731	204797935	GeneC|Exon_1	0	+	5	23
chr1	204797731	204797935	GeneC|Exon_1	0	+	6	23
chr1	204797731	204797935	GeneC|Exon_1	0	+	7	23
chr1	204797731	204797935	GeneC|Exon_1	0	+	8	24
chr1	204797731	204797935	GeneC|Exon_1	0	+	9	24
chr1	204797731	204797935	GeneC|Exon_1	0	+	10	26
chr1	204797731	204797935	GeneC|Exon_1	0	+	11	26
chr1	204797731	204797935	GeneC|Exon_1	0	+	12	25
chr1	204797731	204797935	GeneC|Exon_1	0	+	13	25
chr1	204797731	204797935	GeneC|Exon_1	0	+	14	26
chr1	204797731	204797935	GeneC|Exon_1	0	+	15	26
chr1	204797731	204797935	GeneC|Exon_1	0	+	16	26
chr1	204797731	204797935	GeneC|Exon_1	0	+	17	26
chr1	204797731	204797935	GeneC|Exon_1	0	+	18	26
chr1	204797731	204797935	GeneC|Exon_1	0	+	19	26
chr1	204797731	204797935	GeneC|Exon_1	0	+	20	26
chr1	204797731	204797935	GeneC|Exon_1	0	+	21	26
chr1	204797731	204797935	GeneC|Exon_1	0	+	22	26
chr1	204797731	204797935	GeneC|Exon_1	0	+	23	26
chr1	204797731	204797935	GeneC|Exon_1	0	+	24	26
chr1	204797731	204797935	GeneC|Exon_1	0	+	25	26
chr1	204797731	204797935	GeneC|Exon_1	0	+	26	26
chr1	204797731	204797935	GeneC|Exon_1	0	+	27	26
chr1	204797731	204797935	GeneC|Exon_1	0	+	28	26
chr1	204797731	204797935	GeneC|Exon_1	0	+	29	28
chr1	204797731	204797935	GeneC|Exon_1	0	+	30	28
chr1	204797731	204797935	GeneC|Exon_1	0	+	31	28
chr1	204797731	204797935	GeneC|Exon_1	0	+	32	29
chr1	204797731	204797935	GeneC|Exon_1	0	+	33	29
chr1	204797731	204797935	GeneC|Exon_1	0	+	34	29
chr1	204797731	204797935	GeneC|Exon_1	0	+	35	31
chr1	204797731	204797935	GeneC|Exon_1	0	+	36	31
chr1	204797731	204797935	GeneC|Exon_1	0	+	37	33
chr1	204797731	204797935	GeneC|Exon_1	0	+	38	33
chr1	204797731	204797935	GeneC|Exon_1	0	+	39	35
chr1	204797731	204797935	GeneC|Exon_1	0	+	40	35
chr1	204797731	204797935	GeneC|Exon_1	0	+	41	37
chr1	204797731	204797935	GeneC|Exon_1	0	+	42	39
chr1	204797731	204797935	GeneC|Exon_1	0	+	43	39
chr1	204797731	204797935	GeneC|Exon_1	0	+	44	39
chr1	204797731	204797935	GeneC|Exon_1	0	+	45	39
chr1	204797731	204797935	GeneC|Exon_1	0	+	46	39
chr1	204797731	204797935	GeneC|Exon_1	0	+	47	38
chr1	204797731	204797935	GeneC|Exon_1	0	+	48	41
chr1	204797731	204797935	GeneC|Exon_1	0	+	49	40
chr1	204797731	204797935	GeneC|Exon_1	0	+	50	41
chr1	204797731	204797935	GeneC|Exon_1	0	+	51	42
chr1	204797731	204797935	GeneC|Exon_1	0	+	52	42
chr1	204797731	204797935	GeneC|Exon_1	0	+	53	43
chr1	204797731	204797935	GeneC|Exon_1	0	+	54	44
chr1	204797731	204797935	GeneC|Exon_1	0	+	55	44
chr1	204797731	204797935	GeneC|Exon_1	0	+	56	44
chr1	204797731	204797935	GeneC|Exon_1	0	+	57	44
chr1	204797731	204797935	GeneC|Exon_1	0	+	58	44
chr1	204797731	204797935	GeneC|Exon_1	0	+	59	44
chr1	204797731	204797935	GeneC|Exon_1	0	+	60	46
chr1	204797731	204797935	GeneC|Exon_1	0	+	61	45
chr1	204797731	204797935	GeneC|Exon_1	0	+	62	45
chr1	204797731	204797935	GeneC|Exon_1	0	+	63	46
chr1	204797731	204797935	GeneC|Exon_1	0	+	64	46
chr1	204797731	204797935	GeneC|Exon_1	0	+	65	47
chr1	204797731	204797935	GeneC|Exon_1	0	+	66	48
chr1	204797731	204797935	GeneC|Exon_1	0	+	67	48
chr1	204797731	204797935	GeneC|Exon_1	0	+	68	48
chr1	204797731	204797935	GeneC|Exon_1	0	+	69	48
chr1	204797731	204797935	GeneC|Exon_1	0	+	70	48
chr1	204797731	204797935	GeneC|Exon_1	0	+	71	48
chr1	204797731	204797935	GeneC|Exon_1	0	+	72	50
chr1	204797731	204797935	GeneC|Exon_1	0	+	73	51
chr1	204797731	204797935	GeneC|Exon_1	0	+	74	51
chr1	204797731	204797935	GeneC|Exon_1	0	+	75	52
chr1	204797731	204797935	GeneC|Exon_1	0	+	76	53
chr1	204797731	204797935	GeneC|Exon_1	0	+	77	54
chr1	204797731	204797935	GeneC|Exon_1	0	+	78	54
chr1	204797731	204797935	GeneC|Exon_1	0	+	79	55
chr1	204797731	204797935	GeneC|Exon_1	0	+	80	56
chr1	204797731	204797935	GeneC|Exon_1	0	+	81	56
chr1	204797731	204797935	GeneC|Exon_1	0	+	82	56
chr1	204797731	204797935	GeneC|Exon_1	0	+	83	55
chr1	204797731	204797935	GeneC|Exon_1	0	+	84	56
chr1	204797731	204797935	GeneC|Exon_1	0	+	85	55
chr1	204797731	204797935	GeneC|Exon_1	0	+	86	55
chr1	204797731	204797935	GeneC|Exon_1	0	+	87	56
chr1	204797731	204797935	GeneC|Exon_1	0	+	88	56
chr1	204797731	204797935	GeneC|Exon_1	0	+	89	55
chr1	204797731	204797935	GeneC|Exon_1	0	+	90	56
chr1	204797731	204797935	GeneC|Exon_1	0	+	91	58
chr1	204797731	204797935	GeneC|Exon_1	0	+	92	59
chr1	204797731	204797935	GeneC|Exon_1	0	+	93	59
chr1	204797731	204797935	GeneC|Exon_1	0	+	94	61
chr1	204797731	204797935	GeneC|Exon_1	0	+	95	61
chr1	204797731	204797935	GeneC|Exon_1	0	+	96	63
chr1	204797731	204797935	GeneC|Exon_1	0	+	97	65
chr1	204797731	204797935	GeneC|Exon_1	0	+	98	65
chr1	204797731	204797935	GeneC|Exon_1	0	+	99	66
chr1	204797731	204797935	GeneC|Exon_1	0	+	100	67
chr1	204797731	204797935	GeneC|Exon_1	0	+	101	70
chr1	204797731	204797935	GeneC|Exon_1	0	+	102	71
chr1	204797731	204797935	GeneC|Exon_1	0	+	103	72
chr1	204797731	204797935	GeneC|Exon_1	0	+	104	73
chr1	204797731	204797935	GeneC|Exon_1	0	+	105	74
chr1	204797731	204797935	GeneC|Exon_1	0	+	106	74
chr1	204797731	204797935	GeneC|Exon_1	0	+	107	74
chr1	204797731	204797935	GeneC|Exon_1	0	+	108	75
chr1	204797731	204797935	GeneC|Exon_1	0	+	109	77
chr1	204797731	204797935	GeneC|Exon_1	0	+	110	77
chr1	204797731	204797935	GeneC|Exon_1	0	+	111	78
chr1	204797731	204797935	GeneC|Exon_1	0	+	112	79
chr1	204797731	204797935	GeneC|Exon_1	0	+	113	80
chr1	204797731	204797935	GeneC|Exon_1	0	+	114	80
chr1	204797731	204797935	GeneC|Exon_1	0	+	115	82
chr1	204797731	204797935	GeneC|Exon_1	0	+	116	82
chr1	204797731	204797935	GeneC|Exon_1	0	+	117	82
chr1	204797731	204797935	GeneC|Exon_1	0	+	118	82
chr1	204797731	204797935	GeneC|Exon_1	0	+	119	83
chr1	204797731	204797935	GeneC|Exon_1	0	+	120	83
chr1	204797731	204797935	GeneC|Exon_1	0	+	121	83
chr1	204797731	204797935	GeneC|Exon_1	0	+	122	84
chr1	204797731	204797935	GeneC|Exon_1	0	+	123	84
chr1	204797731	204797935	GeneC|Exon_1	0	+	124	85
chr1	204797731	204797935	GeneC|Exon_1	0	+	125	83
chr1	204797731	204797935	GeneC|Exon_1	0	+	126	79
chr1	204797731	204797935	GeneC|Exon_1	0	+	127	79
chr1	204797731	204797935	GeneC|Exon_1	0	+	128	79
chr1	204797731	204797935	GeneC|Exon_1	0	+	129	76
chr1	204797731	204797935	GeneC|Exon_1	0	+	130	76
chr1	204797731	204797935	GeneC|Exon_1	0	+	131	75
chr1	204797731	204797935	GeneC|Exon_1	0	+	132	76
chr1	204797731	204797935	GeneC|Exon_1	0	+	133	75
chr1	204797731	204797935	GeneC|Exon_1	0	+	134	75
chr1	204797731	204797935	GeneC|Exon_1	0	+	135	76
chr1	204797731	204797935	GeneC|Exon_1	0	+	136	76
chr1	204797731	204797935	GeneC|Exon_1	0	+	137	75
chr1	204797731	204797935	GeneC|Exon_1	0	+	138	76
chr1	204797731	204797935	GeneC|Exon_1	0	+	139	76
chr1	204797731	204797935	GeneC|Exon_1	0	+	140	76
chr1	204797731	204797935	GeneC|Exon_1	0	+	141	76
chr1	204797731	204797935	GeneC|Exon_1	0	+	142	76
chr1	204797731	204797935	GeneC|Exon_1	0	+	143	76
chr1	204797731	204797935	GeneC|Exon_1	0	+	144	77
chr1	204797731	204797935	GeneC|Exon_1	0	+	145	78
chr1	204797731	204797935	GeneC|Exon_1	0	+	146	77
chr1	204797731	204797935	GeneC|Exon_1	0	+	147	79
chr1	204797731	204797935	GeneC|Exon_1	0	+	148	80
chr1	204797731	204797935	GeneC|Exon_1	0	+	149	80
chr1	204797731	204797935	GeneC|Exon_1	0	+	150	80
chr1	204797731	204797935	GeneC|Exon_1	0	+	151	81
chr1	204797731	204797935	GeneC|Exon_1	0	+	152	81
chr1	204797731	204797935	GeneC|Exon_1	0	+	153	83
chr1	204797731	204797935	GeneC|Exon_1	0	+	154	84
chr1	204797731	204797935	GeneC|Exon_1	0	+	155	86
chr1	204797731	204797935	GeneC|Exon_1	0	+	156	85
chr1	204797731	204797935	GeneC|Exon_1	0	+	157	85
chr1	204797731	204797935	GeneC|Exon_1	0	+	158	85
chr1	204797731	204797935	GeneC|Exon_1	0	+	159	85
chr1	204797731	204797935	GeneC|Exon_1	0	+	160	85
chr1	204797731	204797935	GeneC|Exon_1	0	+	161	85
chr1	204797731	204797935	GeneC|Exon_1	0	+	162	85
chr1	204797731	204797935	GeneC|Exon_1	0	+	163	84
chr1	204797731	204797935	GeneC|Exon_1	0	+	164	84
chr1	204797731	204797935	GeneC|Exon_1	0	+	165	84
chr1	204797731	204797935	GeneC|Exon_1	0	+	166	85
chr1	204797731	204797935	GeneC|Exon_1	0	+	167	85
chr1	204797731	204797935	GeneC|Exon_1	0	+	168	86
chr1	204797731	204797935	GeneC|Exon_1	0	+	169	86
chr1	204797731	204797935	GeneC|Exon_1	0	+	170	86
chr1	204797731	204797935	GeneC|Exon_1	0	+	171	86
chr1	204797731	204797935	GeneC|Exon_1	0	+	172	87
chr1	204797731	204797935	GeneC|Exon_1	0	+	173	87
chr1	204797731	204797935	GeneC|Exon_1	0	+	174	87
chr1	204797731	204797935	GeneC|Exon_1	0	+	175	87
chr1	204797731	204797935	GeneC|Exon_1	0	+	176	88
chr1	204797731	204797935	GeneC|Exon_1	0	+	177	88
chr1	204797731	204797935	GeneC|Exon_1	0	+	178	86
chr1	204797731	204797935	GeneC|Exon_1	0	+	179	87
chr1	204797731	204797935	GeneC|Exon_1	0	+	180	85
chr1	204797731	204797935	GeneC|Exon_1	0	+	181	84
chr1	204797731	204797935	GeneC|Exon_1	0	+	182	85
chr1	204797731	204797935	GeneC|Exon_1	0	+	183	86
chr1	204797731	204797935	GeneC|Exon_1	0	+	184	86
chr1	204797731	204797935	GeneC|Exon_1	0	+	185	86
chr1	204797731	204797935	GeneC|Exon_1	0	+	186	86
chr1	204797731	204797935	GeneC|Exon_1	0	+	187	86
chr1	204797731	204797935	GeneC|Exon_1	0	+	188	84
chr1	204797731	204797935	GeneC|Exon_1	0	+	189	84
chr1	204797731	204797935	GeneC|Exon_1	0	+	190	84
chr1	204797731	204797935	GeneC|Exon_1	0	+	191	86
chr1	204797731	204797935	GeneC|Exon_1	0	+	192	85
chr1	204797731	204797935	GeneC|Exon_1	0	+	193	85
chr1	204797731	204797935	GeneC|Exon_1	0	+	194	85
chr1	204797731	204797935	GeneC|Exon_1	0	+	195	85
chr1	204797731	204797935	GeneC|Exon_1	0	+	196	85
chr1	204797731	204797935	GeneC|Exon_1	0	+	197	85
chr1	204797731	204797935	GeneC|Exon_1	0	+	198	86
chr1	204797731	204797935	GeneC|Exon_1	0	+	199	84
chr1	204797731	204797935	GeneC|Exon_1	0	+	200	84
chr1	204797731	204797935	GeneC|Exon_1	0	+	201	83
chr1	204797731	204797935	GeneC|Exon_1	0	+	202	83
chr1	204797731	204797935	GeneC|Exon_1	0	+	203	84
chr1	204797731	204797935	GeneC|Exon_1	0	+	204	84
chr1	204889734	204889893	GeneC|Exon_2	0	+	1	210
chr1	204889734	204889893	GeneC|Exon_2	0	+	2	211
chr1	204889734	204889893	GeneC|Exon_2	0	+	3	210
chr1	204889734	204889893	GeneC|Exon_2	0	+	4	213
chr1	204889734	204889893	GeneC|Exon_2	0	+	5	216
chr1	204889734	204889893	GeneC|Exon_2	0	+	6	216
chr1	204889734	204889893	GeneC|Exon_2	0	+	7	214
chr1	204889734	204889893	GeneC|Exon_2	0	+	8	214
chr1	204889734	204889893	GeneC|Exon_2	0	+	9	214
chr1	204889734	204889893	GeneC|Exon_2	0	+	10	215
chr1	204889734	204889893	GeneC|Exon_2	0	+	11	216
chr1	204889734	204889893	GeneC|Exon_2	0	+	12	216
chr1	204889734	204889893	GeneC|Exon_2	0	+	13	218
chr1	204889734	204889893	GeneC|Exon_2	0	+	14	218
chr1	204889734	204889893	GeneC|Exon_2	0	+	15	220
chr1	204889734	204889893	GeneC|Exon_2	0	+	16	219
chr1	204889734	204889893	GeneC|Exon_2	0	+	17	223
chr1	204889734	204889893	GeneC|Exon_2	0	+	18	225
chr1	204889734	204889893	GeneC|Exon_2	0	+	19	226
chr1	204889734	204889893	GeneC|Exon_2	0	+	20	225
chr1	204889734	204889893	GeneC|Exon_2	0	+	21	227
chr1	204889734	204889893	GeneC|Exon_2	0	+	22	228
chr1	204889734	204889893	GeneC|Exon_2	0	+	23	228
chr1	204889734	204889893	GeneC|Exon_2	0	+	24	231
chr1	204889734	204889893	GeneC|Exon_2	0	+	25	230
chr1	204889734	204889893	GeneC|Exon_2	0	+	26	233
chr1	204889734	204889893	GeneC|Exon_2	0	+	27	235
chr1	204889734	204889893	GeneC|Exon_2	0	+	28	235
chr1	204889734	204889893	GeneC|Exon_2	0	+	29	239
chr1	204889734	204889893	GeneC|Exon_2	0	+	30	237
chr1	204889734	204889893	GeneC|Exon_2	0	+	31	238
chr1	204889734	204889893	GeneC|Exon_2	0	+	32	241
chr1	204889734	204889893	GeneC|Exon_2	0	+	33	242
chr1	204889734	204889893	GeneC|Exon_2	0	+	34	244
chr1	204889734	204889893	GeneC|Exon_2	0	+	35	248
chr1	204889734	204889893	GeneC|Exon_2	0	+	36	248
chr1	204889734	204889893	GeneC|Exon_2	0	+	37	250
chr1	204889734	204889893	GeneC|Exon_2	0	+	38	250
chr1	204889734	204889893	GeneC|Exon_2	0	+	39	254
chr1	204889734	204889893	GeneC|Exon_2	0	+	40	257
chr1	204889734	204889893	GeneC|Exon_2	0	+	41	257
chr1	204889734	204889893	GeneC|Exon_2	0	+	42	257
chr1	204889734	204889893	GeneC|Exon_2	0	+	43	259
chr1	204889734	204889893	GeneC|Exon_2	0	+	44	264
chr1	204889734	204889893	GeneC|Exon_2	0	+	45	264
chr1	204889734	204889893	GeneC|Exon_2	0	+	46	266
chr1	204889734	204889893	GeneC|Exon_2	0	+	47	267
chr1	204889734	204889893	GeneC|Exon_2	0	+	48	271
chr1	204889734	204889893	GeneC|Exon_2	0	+	49	267
chr1	204889734	204889893	GeneC|Exon_2	0	+	50	267
chr1	204889734	204889893	GeneC|Exon_2	0	+	51	267
chr1	204889734	204889893	GeneC|Exon_2	0	+	52	265
chr1	204889734	204889893	GeneC|Exon_2	0	+	53	268
chr1	204889734	204889893	GeneC|Exon_2	0	+	54	265
chr1	204889734	204889893	GeneC|Exon_2	0	+	55	265
chr1	204889734	204889893	GeneC|Exon_2	0	+	56	271
chr1	204889734	204889893	GeneC|Exon_2	0	+	57	272
chr1	204889734	204889893	GeneC|Exon_2	0	+	58	271
chr1	204889734	204889893	GeneC|Exon_2	0	+	59	270
chr1	204889734	204889893	GeneC|Exon_2	0	+	60	271
chr1	204889734	204889893	GeneC|Exon_2	0	+	61	269
chr1	204889734	204889893	GeneC|Exon_2	0	+	62	267
chr1	204889734	204889893	GeneC|Exon_2	0	+	63	268
chr1	204889734	204889893	GeneC|Exon_2	0	+	64	269
chr1	204889734	204889893	GeneC|Exon_2	0	+	65	271
chr1	204889734	204889893	GeneC|Exon_2	0	+	66	271
chr1	204889734	204889893	GeneC|Exon_2	0	+	67	272
chr1	204889734	204889893	GeneC|Exon_2	0	+	68	272
chr1	204889734	204889893	GeneC|Exon_2	0	+	69	270
chr1	204889734	204889893	GeneC|Exon_2	0	+	70	270
chr1	204889734	204889893	GeneC|Exon_2	0	+	71	272
chr1	204889734	204889893	GeneC|Exon_2	0	+	72	272
chr1	204889734	204889893	GeneC|Exon_2	0	+	73	272
chr1	204889734	204889893	GeneC|Exon_2	0	+	74	272
chr1	204889734	204889893	GeneC|Exon_2	0	+	75	272
chr1	204889734	204889893	GeneC|Exon_2	0	+	76	273
chr1	204889734	204889893	GeneC|Exon_2	0	+	77	272
chr1	204889734	204889893	GeneC|Exon_2	0	+	78	273
chr1	204889734	204889893	GeneC|Exon_2	0	+	79	276
chr1	204889734	204889893	GeneC|Exon_2	0	+	80	276
chr1	204889734	204889893	GeneC|Exon_2	0	+	81	279
chr1	204889734	204889893	GeneC|Exon_2	0	+	82	277
chr1	204889734	204889893	GeneC|Exon_2	0	+	83	278
chr1	204889734	204889893	GeneC|Exon_2	0	+	84	277
chr1	204889734	204889893	GeneC|Exon_2	0	+	85	278
chr1	204889734	204889893	GeneC|Exon_2	0	+	86	278
chr1	204889734	204889893	GeneC|Exon_2	0	+	87	279
chr1	204889734	204889893	GeneC|Exon_2	0	+	88	279
chr1	204889734	204889893	GeneC|Exon_2	0	+	89	277
chr1	204889734	204889893	GeneC|Exon_2	0	+	90	279
chr1	204889734	204889893	GeneC|Exon_2	0	+	91	280
chr1	204889734	204889893	GeneC|Exon_2	0	+	92	279
chr1	204889734	204889893	GeneC|Exon_2	0	+	93	280
chr1	204889734	204889893	GeneC|Exon_2	0	+	94	279
chr1	204889734	204889893	GeneC|Exon_2	0	+	95	278
chr1	204889734	204889893	GeneC|Exon_2	0	+	96	279
chr1	204889734	204889893	GeneC|Exon_2	0	+	97	278
chr1	204889734	204889893	GeneC|Exon_2	0	+	98	274
chr1	204889734	204889893	GeneC|Exon_2	0	+	99	274
chr1	204889734	204889893	GeneC|Exon_2	0	+	100	275
chr1	204889734	204889893	GeneC|Exon_2	0	+	101	272
chr1	204889734	204889893	GeneC|Exon_2	0	+	102	271
chr1	204889734	204889893	GeneC|Exon_2	0	+	103	271
chr1	204889734	204889893	GeneC|Exon_2	0	+	104	271
chr1	204889734	204889893	GeneC|Exon_2	0	+	105	269
chr1	204889734	204889893	GeneC|Exon_2	0	+	106	267
chr1	204889734	204889893	GeneC|Exon_2	0	+	107	266
chr1	204889734	204889893	GeneC|Exon_2	0	+	108	269
chr1	204889734	204889893	GeneC|Exon_2	0	+	109	267
chr1	204889734	204889893	GeneC|Exon_2	0	+	110	267
chr1	204889734	204889893	GeneC|Exon_2	0	+	111	266
chr1	204889734	204889893	GeneC|Exon_2	0	+	112	265
chr1	204889734	204889893	GeneC|Exon_2	0	+	113	263
chr1	204889734	204889893	GeneC|Exon_2	0	+	114	260
chr1	204889734	204889893	GeneC|Exon_2	0	+	115	262
chr1	204889734	204889893	GeneC|Exon_2	0	+	116	262
chr1	204889734	204889893	GeneC|Exon_2	0	+	117	262
chr1	204889734	204889893	GeneC|Exon_2	0	+	118	266
chr1	204889734	204889893	GeneC|Exon_2	0	+	119	267
chr1	204889734	204889893	GeneC|Exon_2	0	+	120	267
chr1	204889734	204889893	GeneC|Exon_2	0	+	121	267
chr1	204889734	204889893	GeneC|Exon_2	0	+	122	265
chr1	204889734	204889893	GeneC|Exon_2	0	+	123	262
chr1	204889734	204889893	GeneC|Exon_2	0	+	124	258
chr1	204889734	204889893	GeneC|Exon_2	0	+	125	258
chr1	204889734	204889893	GeneC|Exon_2	0	+	126	258
chr1	204889734	204889893	GeneC|Exon_2	0	+	127	257
chr1	204889734	204889893	GeneC|Exon_2	0	+	128	256
chr1	204889734	204889893	GeneC|Exon_2	0	+	129	258
chr1	204889734	204889893	GeneC|Exon_2	0	+	130	255
chr1	204889734	204889893	GeneC|Exon_2	0	+	131	255
chr1	204889734	204889893	GeneC|Exon_2	0	+	132	253
chr1	204889734	204889893	GeneC|Exon_2	0	+	133	252
chr1	204889734	204889893	GeneC|Exon_2	0	+	134	252
chr1	204889734	204889893	GeneC|Exon_2	0	+	135	254
chr1	204889734	204889893	GeneC|Exon_2	0	+	136	251
chr1	204889734	204889893	GeneC|Exon_2	0	+	137	251
chr1	204889734	204889893	GeneC|Exon_2	0	+	138	250
chr1	204889734	204889893	GeneC|Exon_2	0	+	139	248
chr1	204889734	204889893	GeneC|Exon_2	0	+	140	248
chr1	204889734	204889893	GeneC|Exon_2	0	+	141	246
chr1	204889734	204889893	GeneC|Exon_2	0	+	142	245
chr1	204889734	204889893	GeneC|Exon_2	0	+	143	242
chr1	204889734	204889893	GeneC|Exon_2	0	+	144	242
chr1	204889734	204889893	GeneC|Exon_2	0	+	145	241
chr1	204889734	204889893	GeneC|Exon_2	0	+	146	239
chr1	204889734	204889893	GeneC|Exon_2	0	+	147	239
chr1	204889734	204889893	GeneC|Exon_2	0	+	148	237
chr1	204889734	204889893	GeneC|Exon_2	0	+	149	237
chr1	204889734	204889893	GeneC|Exon_2	0	+	150	234
chr1	204889734	204889893	GeneC|Exon_2	0	+	151	231
chr1	204889734	204889893	GeneC|Exon_2	0	+	152	231
chr1	204889734	204889893	GeneC|Exon_2	0	+	153	229
chr1	204889734	204889893	GeneC|Exon_2	0	+	154	228
chr1	204889734	204889893	GeneC|Exon_2	0	+	155	228
chr1	204889734	204889893	GeneC|Exon_2	0	+	156	226
chr1	204889734	204889893	GeneC|Exon_2	0	+	157	225
chr1	204889734	204889893	GeneC|Exon_2	0	+	158	221
chr1	204889734	204889893	GeneC|Exon_2	0	+	159	220
chr1	204913328	204913559	GeneC|Exon_3	0	+	1	169
chr1	204913328	204913559	GeneC|Exon_3	0	+	2	168
chr1	204913328	204913559	GeneC|Exon_3	0	+	3	167
chr1	204913328	204913559	GeneC|Exon_3	0	+	4	167
chr1	204913328	204913559	GeneC|Exon_3	0	+	5	170
chr1	204913328	204913559	GeneC|Exon_3	0	+	6	170
chr1	204913328	204913559	GeneC|Exon_3	0	+	7	171
chr1	204913328	204913559	GeneC|Exon_3	0	+	8	171
chr1	204913328	204913559	GeneC|Exon_3	0	+	9	172
chr1	204913328	204913559	GeneC|Exon_3	0	+	10	175
chr1	204913328	204913559	GeneC|Exon_3	0	+	11	176
chr1	204913328	204913559	GeneC|Exon_3	0	+	12	178
chr1	204913328	204913559	GeneC|Exon_3	0	+	13	179
chr1	204913328	204913559	GeneC|Exon_3	0	+	14	184
chr1	204913328	204913559	GeneC|Exon_3	0	+	15	184
chr1	204913328	204913559	GeneC|Exon_3	0	+	16	185
chr1	204913328	204913559	GeneC|Exon_3	0	+	17	185
chr1	204913328	204913559	GeneC|Exon_3	0	+	18	185
chr1	204913328	204913559	GeneC|Exon_3	0	+	19	184
chr1	204913328	204913559	GeneC|Exon_3	0	+	20	183
chr1	204913328	204913559	GeneC|Exon_3	0	+	21	186
chr1	204913328	204913559	GeneC|Exon_3	0	+	22	187
chr1	204913328	204913559	GeneC|Exon_3	0	+	23	189
chr1	204913328	204913559	GeneC|Exon_3	0	+	24	187
chr1	204913328	204913559	GeneC|Exon_3	0	+	25	187
chr1	204913328	204913559	GeneC|Exon_3	0	+	26	189
chr1	204913328	204913559	GeneC|Exon_3	0	+	27	191
chr1	204913328	204913559	GeneC|Exon_3	0	+	28	190
chr1	204913328	204913559	GeneC|Exon_3	0	+	29	192
chr1	204913328	204913559	GeneC|Exon_3	0	+	30	190
chr1	204913328	204913559	GeneC|Exon_3	0	+	31	190
chr1	204913328	204913559	GeneC|Exon_3	0	+	32	190
chr1	204913328	204913559	GeneC|Exon_3	0	+	33	190
chr1	204913328	204913559	GeneC|Exon_3	0	+	34	190
chr1	204913328	204913559	GeneC|Exon_3	0	+	35	190
chr1	204913328	204913559	GeneC|Exon_3	0	+	36	190
chr1	204913328	204913559	GeneC|Exon_3	0	+	37	190
chr1	204913328	204913559	GeneC|Exon_3	0	+	38	190
chr1	204913328	204913559	GeneC|Exon_3	0	+	39	192
chr1	204913328	204913559	GeneC|Exon_3	0	+	40	193
chr1	204913328	204913559	GeneC|Exon_3	0	+	41	190
chr1	204913328	204913559	GeneC|Exon_3	0	+	42	190
chr1	204913328	204913559	GeneC|Exon_3	0	+	43	189
chr1	204913328	204913559	GeneC|Exon_3	0	+	44	183
chr1	204913328	204913559	GeneC|Exon_3	0	+	45	183
chr1	204913328	204913559	GeneC|Exon_3	0	+	46	183
chr1	204913328	204913559	GeneC|Exon_3	0	+	47	183
chr1	204913328	204913559	GeneC|Exon_3	0	+	48	185
chr1	204913328	204913559	GeneC|Exon_3	0	+	49	181
chr1	204913328	204913559	GeneC|Exon_3	0	+	50	181
chr1	204913328	204913559	GeneC|Exon_3	0	+	51	183
chr1	204913328	204913559	GeneC|Exon_3	0	+	52	183
chr1	204913328	204913559	GeneC|Exon_3	0	+	53	184
chr1	204913328	204913559	GeneC|Exon_3	0	+	54	183
chr1	204913328	204913559	GeneC|Exon_3	0	+	55	181
chr1	204913328	204913559	GeneC|Exon_3	0	+	56	180
chr1	204913328	204913559	GeneC|Exon_3	0	+	57	179
chr1	204913328	204913559	GeneC|Exon_3	0	+	58	178
chr1	204913328	204913559	GeneC|Exon_3	0	+	59	177
chr1	204913328	204913559	GeneC|Exon_3	0	+	60	174
chr1	204913328	204913559	GeneC|Exon_3	0	+	61	173
chr1	204913328	204913559	GeneC|Exon_3	0	+	62	175
chr1	204913328	204913559	GeneC|Exon_3	0	+	63	178
chr1	204913328	204913559	GeneC|Exon_3	0	+	64	176
chr1	204913328	204913559	GeneC|Exon_3	0	+	65	176
chr1	204913328	204913559	GeneC|Exon_3	0	+	66	176
chr1	204913328	204913559	GeneC|Exon_3	0	+	67	177
chr1	204913328	204913559	GeneC|Exon_3	0	+	68	177
chr1	204913328	204913559	GeneC|Exon_3	0	+	69	176
chr1	204913328	204913559	GeneC|Exon_3	0	+	70	175
chr1	204913328	204913559	GeneC|Exon_3	0	+	71	175
chr1	204913328	204913559	GeneC|Exon_3	0	+	72	172
chr1	204913328	204913559	GeneC|Exon_3	0	+	73	172
chr1	204913328	204913559	GeneC|Exon_3	0	+	74	176
chr1	204913328	204913559	GeneC|Exon_3	0	+	75	178
chr1	204913328	204913559	GeneC|Exon_3	0	+	76	178
chr1	204913328	204913559	GeneC|Exon_3	0	+	77	180
chr1	204913328	204913559	GeneC|Exon_3	0	+	78	180
chr1	204913328	204913559	GeneC|Exon_3	0	+	79	181
chr1	204913328	204913559	GeneC|Exon_3	0	+	80	183
chr1	204913328	204913559	GeneC|Exon_3	0	+	81	184
chr1	204913328	204913559	GeneC|Exon_3	0	+	82	183
chr1	204913328	204913559	GeneC|Exon_3	0	+	83	182
chr1	204913328	204913559	GeneC|Exon_3	0	+	84	183
chr1	204913328	204913559	GeneC|Exon_3	0	+	85	185
chr1	204913328	204913559	GeneC|Exon_3	0	+	86	188
chr1	204913328	204913559	GeneC|Exon_3	0	+	87	188
chr1	204913328	204913559	GeneC|Exon_3	0	+	88	188
chr1	204913328	204913559	GeneC|Exon_3	0	+	89	188
chr1	204913328	204913559	GeneC|Exon_3	0	+	90	190
chr1	204913328	204913559	GeneC|Exon_3	0	+	91	191
chr1	204913328	204913559	GeneC|Exon_3	0	+	92	193
chr1	204913328	204913559	GeneC|Exon_3	0	+	93	195
chr1	204913328	204913559	GeneC|Exon_3	0	+	94	196
chr1	204913328	204913559	GeneC|Exon_3	0	+	95	195
chr1	204913328	204913559	GeneC|Exon_3	0	+	96	194
chr1	204913328	204913559	GeneC|Exon_3	0	+	97	195
chr1	204913328	204913559	GeneC|Exon_3	0	+	98	194
chr1	204913328	204913559	GeneC|Exon_3	0	+	99	192
chr1	204913328	204913559	GeneC|Exon_3	0	+	100	194
chr1	204913328	204913559	GeneC|Exon_3	0	+	101	196
chr1	204913328	204913559	GeneC|Exon_3	0	+	102	196
chr1	204913328	204913559	GeneC|Exon_3	0	+	103	196
chr1	204913328	204913559	GeneC|Exon_3	0	+	104	195
chr1	204913328	204913559	GeneC|Exon_3	0	+	105	195
chr1	204913328	204913559	GeneC|Exon_3	0	+	106	194
chr1	204913328	204913559	GeneC|Exon_3	0	+	107	196
chr1	204913328	204913559	GeneC|Exon_3	0	+	108	193
chr1	204913328	204913559	GeneC|Exon_3	0	+	109	195
chr1	204913328	204913559	GeneC|Exon_3	0	+	110	195
chr1	204913328	204913559	GeneC|Exon_3	0	+	111	195
chr1	204913328	204913559	GeneC|Exon_3	0	+	112	193
chr1	204913328	204913559	GeneC|Exon_3	0	+	113	196
chr1	204913328	204913559	GeneC|Exon_3	0	+	114	196
chr1	204913328	204913559	GeneC|Exon_3	0	+	115	195
chr1	204913328	204913559	GeneC|Exon_3	0	+	116	195
chr1	204913328	204913559	GeneC|Exon_3	0	+	117	197
chr1	204913328	204913559	GeneC|Exon_3	0	+	118	197
chr1	204913328	204913559	GeneC|Exon_3	0	+	119	199
chr1	204913328	204913559	GeneC|Exon_3	0	+	120	199
chr1	204913328	204913559	GeneC|Exon_3	0	+	121	194
chr1	204913328	204913559	GeneC|Exon_3	0	+	122	193
chr1	204913328	204913559	GeneC|Exon_3	0	+	123	195
chr1	204913328	204913559	GeneC|Exon_3	0	+	124	195
chr1	204913328	204913559	GeneC|Exon_3	0	+	125	194
chr1	204913328	204913559	GeneC|Exon_3	0	+	126	191
chr1	204913328	204913559	GeneC|Exon_3	0	+	127	189
chr1	204913328	204913559	GeneC|Exon_3	0	+	128	189
chr1	204913328	204913559	GeneC|Exon_3	0	+	129	190
chr1	204913328	204913559	GeneC|Exon_3	0	+	130	188
chr1	204913328	204913559	GeneC|Exon_3	0	+	131	188
chr1	204913328	204913559	GeneC|Exon_3	0	+	132	187
chr1	204913328	204913559	GeneC|Exon_3	0	+	133	186
chr1	204913328	204913559	GeneC|Exon_3	0	+	134	188
chr1	204913328	204913559	GeneC|Exon_3	0	+	135	188
chr1	204913328	204913559	GeneC|Exon_3	0	+	136	187
chr1	204913328	204913559	GeneC|Exon_3	0	+	137	187
chr1	204913328	204913559	GeneC|Exon_3	0	+	138	186
chr1	204913328	204913559	GeneC|Exon_3	0	+	139	187
chr1	204913328	204913559	GeneC|Exon_3	0	+	140	188
chr1	204913328	204913559	GeneC|Exon_3	0	+	141	188
chr1	204913328	204913559	GeneC|Exon_3	0	+	142	189
chr1	204913328	204913559	GeneC|Exon_3	0	+	143	195
chr1	204913328	204913559	GeneC|Exon_3	0	+	144	194
chr1	204913328	204913559	GeneC|Exon_3	0	+	145	196
chr1	204913328	204913559	GeneC|Exon_3	0	+	146	196
chr1	204913328	204913559	GeneC|Exon_3	0	+	147	198
chr1	204913328	204913559	GeneC|Exon_3	0	+	148	199
chr1	204913328	204913559	GeneC|Exon_3	0	+	149	199
chr1	204913328	204913559	GeneC|Exon_3	0	+	150	198
chr1	204913328	204913559	GeneC|Exon_3	0	+	151	194
chr1	204913328	204913559	GeneC|Exon_3	0	+	152	192
chr1	204913328	204913559	GeneC|Exon_3	0	+	153	192
chr1	204913328	204913559	GeneC|Exon_3	0	+	154	193
chr1	204913328	204913559	GeneC|Exon_3	0	+	155	194
chr1	204913328	204913559	GeneC|Exon_3	0	+	156	193
chr1	204913328	204913559	GeneC|Exon_3	0	+	157	193
chr1	204913328	204913559	GeneC|Exon_3	0	+	158	193
chr1	204913328	204913559	GeneC|Exon_3	0	+	159	194
chr1	204913328	204913559	GeneC|Exon_3	0	+	160	194
chr1	204913328	204913559	GeneC|Exon_3	0	+	161	191
chr1	204913328	204913559	GeneC|Exon_3	0	+	162	191
chr1	204913328	204913559	GeneC|Exon_3	0	+	163	190
chr1	204913328	204913559	GeneC|Exon_3	0	+	164	190
chr1	204913328	204913559	GeneC|Exon_3	0	+	165	190
chr1	204913328	204913559	GeneC|Exon_3	0	+	166	192
chr1	204913328	204913559	GeneC|Exon_3	0	+	167	190
chr1	204913328	204913559	GeneC|Exon_3	0	+	168	190
chr1	204913328	204913559	GeneC|Exon_3	0	+	169	190
chr1	204913328	204913559	GeneC|Exon_3	0	+	170	193
chr1	204913328	204913559	GeneC|Exon_3	0	+	171	191
chr1	204913328	204913559	GeneC|Exon_3	0	+	172	192
chr1	204913328	204913559	GeneC|Exon_3	0	+	173	192
chr1	204913328	204913559	GeneC|Exon_3	0	+	174	193
chr1	204913328	204913559	GeneC|Exon_3	0	+	175	192
chr1	204913328	204913559	GeneC|Exon_3	0	+	176	194
chr1	204913328	204913559	GeneC|Exon_3	0	+	177	192
chr1	204913328	204913559	GeneC|Exon_3	0	+	178	190
chr1	204913328	204913559	GeneC|Exon_3	0	+	179	190
chr1	204913328	204913559	GeneC|Exon_3	0	+	180	189
chr1	204913328	204913559	GeneC|Exon_3	0	+	181	189
chr1	204913328	204913559	GeneC|Exon_3	0	+	182	188
chr1	204913328	204913559	GeneC|Exon_3	0	+	183	185
chr1	204913328	204913559	GeneC|Exon_3	0	+	184	185
chr1	204913328	204913559	GeneC|Exon_3	0	+	185	188
chr1	204913328	204913559	GeneC|Exon_3	0	+	186	189
chr1	204913328	204913559	GeneC|Exon_3	0	+	187	189
chr1	204913328	204913559	GeneC|Exon_3	0	+	188	190
chr1	204913328	204913559	GeneC|Exon_3	0	+	189	190
chr1	204913328	204913559	GeneC|Exon_3	0	+	190	190
chr1	204913328	204913559	GeneC|Exon_3	0	+	191	191
chr1	204913328	204913559	GeneC|Exon_3	0	+	192	190
chr1	204913328	204913559	GeneC|Exon_3	0	+	193	190
chr1	204913328	204913559	GeneC|Exon_3	0	+	194	193
chr1	204913328	204913559	GeneC|Exon_3	0	+	195	193
chr1	204913328	204913559	GeneC|Exon_3	0	+	196	193
chr1	204913328	204913559	GeneC|Exon_3	0	+	197	193
chr1	204913328	204913559	GeneC|Exon_3	0	+	198	193
chr1	204913328	204913559	GeneC|Exon_3	0	+	199	194
chr1	204913328	204913559	GeneC|Exon_3	0	+	200	193
chr1	204913328	204913559	GeneC|Exon_3	0	+	201	193
chr1	204913328	204913559	GeneC|Exon_3	0	+	202	190
chr1	204913328	204913559	GeneC|Exon_3	0	+	203	189
chr1	204913328	204913559	GeneC|Exon_3	0	+	204	189
chr1	204913328	204913559	GeneC|Exon_3	0	+	205	189
chr1	204913328	204913559	GeneC|Exon_3	0	+	206	187
chr1	204913328	204913559	GeneC|Exon_3	0	+	207	187
chr1	204913328	204913559	GeneC|Exon_3	0	+	208	188
chr1	204913328	204913559	GeneC|Exon_3	0	+	209	186
chr1	204913328	204913559	GeneC|Exon_3	0	+	210	188
chr1	204913328	204913559	GeneC|Exon_3	0	+	211	188
chr1	204913328	204913559	GeneC|Exon_3	0	+	212	187
chr1	204913328	204913559	GeneC|Exon_3	0	+	213	187
chr1	204913328	204913559	GeneC|Exon_3	0	+	214	185
chr1	204913328	204913559	GeneC|Exon_3	0	+	215	185
chr1	204913328	204913559	GeneC|Exon_3	0	+	216	184
chr1	204913328	204913559	GeneC|Exon_3	0	+	217	181
chr1	204913328	204913559	GeneC|Exon_3	0	+	218	181
chr1	204913328	204913559	GeneC|Exon_3	0	+	219	180
chr1	204913328	204913559	GeneC|Exon_3	0	+	220	181
chr1	204913328	204913559	GeneC|Exon_3	0	+	221	184
chr1	204913328	204913559	GeneC|Exon_3	0	+	222	183
chr1	204913328	204913559	GeneC|Exon_3	0	+	223	183
chr1	204913328	204913559	GeneC|Exon_3	0	+	224	182
chr1	204913328	204913559	GeneC|Exon_3	0	+	225	179
chr1	204913328	204913559	GeneC|Exon_3	0	+	226	176
chr1	204913328	204913559	GeneC|Exon_3	0	+	227	175
chr1	204913328	204913559	GeneC|Exon_3	0	+	228	173
chr1	204913328	204913559	GeneC|Exon_3	0	+	229	171
chr1	204913328	204913559	GeneC|Exon_3	0	+	230	171
chr1	204913328	204913559	GeneC|Exon_3	0	+	231	170
chr1	204919659	204919727	GeneC|Exon_4	0	+	1	175
chr1	204919659	204919727	GeneC|Exon_4	0	+	2	173
chr1	204919659	204919727	GeneC|Exon_4	0	+	3	172
chr1	204919659	204919727	GeneC|Exon_4	0	+	4	175
chr1	204919659	204919727	GeneC|Exon_4	0	+	5	177
chr1	204919659	204919727	GeneC|Exon_4	0	+	6	175
chr1	204919659	204919727	GeneC|Exon_4	0	+	7	177
chr1	204919659	204919727	GeneC|Exon_4	0	+	8	178
chr1	204919659	204919727	GeneC|Exon_4	0	+	9	176
chr1	204919659	204919727	GeneC|Exon_4	0	+	10	176
chr1	204919659	204919727	GeneC|Exon_4	0	+	11	179
chr1	204919659	204919727	GeneC|Exon_4	0	+	12	180
chr1	204919659	204919727	GeneC|Exon_4	0	+	13	180
chr1	204919659	204919727	GeneC|Exon_4	0	+	14	183
chr1	204919659	204919727	GeneC|Exon_4	0	+	15	183
chr1	204919659	204919727	GeneC|Exon_4	0	+	16	185
chr1	204919659	204919727	GeneC|Exon_4	0	+	17	186
chr1	204919659	204919727	GeneC|Exon_4	0	+	18	187
chr1	204919659	204919727	GeneC|Exon_4	0	+	19	187
chr1	204919659	204919727	GeneC|Exon_4	0	+	20	188
chr1	204919659	204919727	GeneC|Exon_4	0	+	21	189
chr1	204919659	204919727	GeneC|Exon_4	0	+	22	191
chr1	204919659	204919727	GeneC|Exon_4	0	+	23	193
chr1	204919659	204919727	GeneC|Exon_4	0	+	24	193
chr1	204919659	204919727	GeneC|Exon_4	0	+	25	190
chr1	204919659	204919727	GeneC|Exon_4	0	+	26	191
chr1	204919659	204919727	GeneC|Exon_4	0	+	27	193
chr1	204919659	204919727	GeneC|Exon_4	0	+	28	193
chr1	204919659	204919727	GeneC|Exon_4	0	+	29	190
chr1	204919659	204919727	GeneC|Exon_4	0	+	30	191
chr1	204919659	204919727	GeneC|Exon_4	0	+	31	193
chr1	204919659	204919727	GeneC|Exon_4	0	+	32	192
chr1	204919659	204919727	GeneC|Exon_4	0	+	33	193
chr1	204919659	204919727	GeneC|Exon_4	0	+	34	193
chr1	204919659	204919727	GeneC|Exon_4	0	+	35	195
chr1	204919659	204919727	GeneC|Exon_4	0	+	36	197
chr1	204919659	204919727	GeneC|Exon_4	0	+	37	196
chr1	204919659	204919727	GeneC|Exon_4	0	+	38	199
chr1	204919659	204919727	GeneC|Exon_4	0	+	39	199
chr1	204919659	204919727	GeneC|Exon_4	0	+	40	197
chr1	204919659	204919727	GeneC|Exon_4	0	+	41	197
chr1	204919659	204919727	GeneC|Exon_4	0	+	42	198
chr1	204919659	204919727	GeneC|Exon_4	0	+	43	197
chr1	204919659	204919727	GeneC|Exon_4	0	+	44	198
chr1	204919659	204919727	GeneC|Exon_4	0	+	45	197
chr1	204919659	204919727	GeneC|Exon_4	0	+	46	196
chr1	204919659	204919727	GeneC|Exon_4	0	+	47	195
chr1	204919659	204919727	GeneC|Exon_4	0	+	48	194
chr1	204919659	204919727	GeneC|Exon_4	0	+	49	195
chr1	204919659	204919727	GeneC|Exon_4	0	+	50	194
chr1	204919659	204919727	GeneC|Exon_4	0	+	51	195
chr1	204919659	204919727	GeneC|Exon_4	0	+	52	197
chr1	204919659	204919727	GeneC|Exon_4	0	+	53	198
chr1	204919659	204919727	GeneC|Exon_4	0	+	54	200
chr1	204919659	204919727	GeneC|Exon_4	0	+	55	201
chr1	204919659	204919727	GeneC|Exon_4	0	+	56	203
chr1	204919659	204919727	GeneC|Exon_4	0	+	57	202
chr1	204919659	204919727	GeneC|Exon_4	0	+	58	204
chr1	204919659	204919727	GeneC|Exon_4	0	+	59	205
chr1	204919659	204919727	GeneC|Exon_4	0	+	60	205
chr1	204919659	204919727	GeneC|Exon_4	0	+	61	207
chr1	204919659	204919727	GeneC|Exon_4	0	+	62	208
chr1	204919659	204919727	GeneC|Exon_4	0	+	63	210
chr1	204919659	204919727	GeneC|Exon_4	0	+	64	209
chr1	204919659	204919727	GeneC|Exon_4	0	+	65	209
chr1	204919659	204919727	GeneC|Exon_4	0	+	66	211
chr1	204919659	204919727	GeneC|Exon_4	0	+	67	211
chr1	204919659	204919727	GeneC|Exon_4	0	+	68	212
chr1	204921113	204921269	GeneC|Exon_5	0	+	1	197
chr1	204921113	204921269	GeneC|Exon_5	0	+	2	201
chr1	204921113	204921269	GeneC|Exon_5	0	+	3	204
chr1	204921113	204921269	GeneC|Exon_5	0	+	4	205
chr1	204921113	204921269	GeneC|Exon_5	0	+	5	204
chr1	204921113	204921269	GeneC|Exon_5	0	+	6	205
chr1	204921113	204921269	GeneC|Exon_5	0	+	7	207
chr1	204921113	204921269	GeneC|Exon_5	0	+	8	207
chr1	204921113	204921269	GeneC|Exon_5	0	+	9	208
chr1	204921113	204921269	GeneC|Exon_5	0	+	10	208
chr1	204921113	204921269	GeneC|Exon_5	0	+	11	206
chr1	204921113	204921269	GeneC|Exon_5	0	+	12	207
chr1	204921113	204921269	GeneC|Exon_5	0	+	13	208
chr1	204921113	204921269	GeneC|Exon_5	0	+	14	210
chr1	204921113	204921269	GeneC|Exon_5	0	+	15	210
chr1	204921113	204921269	GeneC|Exon_5	0	+	16	213
chr1	204921113	204921269	GeneC|Exon_5	0	+	17	215
chr1	204921113	204921269	GeneC|Exon_5	0	+	18	218
chr1	204921113	204921269	GeneC|Exon_5	0	+	19	223
chr1	204921113	204921269	GeneC|Exon_5	0	+	20	224
chr1	204921113	204921269	GeneC|Exon_5	0	+	21	224
chr1	204921113	204921269	GeneC|Exon_5	0	+	22	226
chr1	204921113	204921269	GeneC|Exon_5	0	+	23	226
chr1	204921113	204921269	GeneC|Exon_5	0	+	24	226
chr1	204921113	204921269	GeneC|Exon_5	0	+	25	225
chr1	204921113	204921269	GeneC|Exon_5	0	+	26	223
chr1	204921113	204921269	GeneC|Exon_5	0	+	27	223
chr1	204921113	204921269	GeneC|Exon_5	0	+	28	227
chr1	204921113	204921269	GeneC|Exon_5	0	+	29	228
chr1	204921113	204921269	GeneC|Exon_5	0	+	30	232
chr1	204921113	204921269	GeneC|Exon_5	0	+	31	232
chr1	204921113	204921269	GeneC|Exon_5	0	+	32	234
chr1	204921113	204921269	GeneC|Exon_5	0	+	33	233
chr1	204921113	204921269	GeneC|Exon_5	0	+	34	237
chr1	204921113	204921269	GeneC|Exon_5	0	+	35	237
chr1	204921113	204921269	GeneC|Exon_5	0	+	36	237
chr1	204921113	204921269	GeneC|Exon_5	0	+	37	238
chr1	204921113	204921269	GeneC|Exon_5	0	+	38	238
chr1	204921113	204921269	GeneC|Exon_5	0	+	39	237
chr1	204921113	204921269	GeneC|Exon_5	0	+	40	237
chr1	204921113	204921269	GeneC|Exon_5	0	+	41	239
chr1	204921113	204921269	GeneC|Exon_5	0	+	42	239
chr1	204921113	204921269	GeneC|Exon_5	0	+	43	241
chr1	204921113	204921269	GeneC|Exon_5	0	+	44	243
chr1	204921113	204921269	GeneC|Exon_5	0	+	45	246
chr1	204921113	204921269	GeneC|Exon_5	0	+	46	246
chr1	204921113	204921269	GeneC|Exon_5	0	+	47	248
chr1	204921113	204921269	GeneC|Exon_5	0	+	48	251
chr1	204921113	204921269	GeneC|Exon_5	0	+	49	251
chr1	204921113	204921269	GeneC|Exon_5	0	+	50	253
chr1	204921113	204921269	GeneC|Exon_5	0	+	51	254
chr1	204921113	204921269	GeneC|Exon_5	0	+	52	254
chr1	204921113	204921269	GeneC|Exon_5	0	+	53	255
chr1	204921113	204921269	GeneC|Exon_5	0	+	54	254
chr1	204921113	204921269	GeneC|Exon_5	0	+	55	253
chr1	204921113	204921269	GeneC|Exon_5	0	+	56	253
chr1	204921113	204921269	GeneC|Exon_5	0	+	57	250
chr1	204921113	204921269	GeneC|Exon_5	0	+	58	247
chr1	204921113	204921269	GeneC|Exon_5	0	+	59	246
chr1	204921113	204921269	GeneC|Exon_5	0	+	60	246
chr1	204921113	204921269	GeneC|Exon_5	0	+	61	246
chr1	204921113	204921269	GeneC|Exon_5	0	+	62	245
chr1	204921113	204921269	GeneC|Exon_5	0	+	63	243
chr1	204921113	204921269	GeneC|Exon_5	0	+	64	240
chr1	204921113	204921269	GeneC|Exon_5	0	+	65	239
chr1	204921113	204921269	GeneC|Exon_5	0	+	66	239
chr1	204921113	204921269	GeneC|Exon_5	0	+	67	241
chr1	204921113	204921269	GeneC|Exon_5	0	+	68	244
chr1	204921113	204921269	GeneC|Exon_5	0	+	69	245
chr1	204921113	204921269	GeneC|Exon_5	0	+	70	244
chr1	204921113	204921269	GeneC|Exon_5	0	+	71	244
chr1	204921113	204921269	GeneC|Exon_5	0	+	72	245
chr1	204921113	204921269	GeneC|Exon_5	0	+	73	243
chr1	204921113	204921269	GeneC|Exon_5	0	+	74	239
chr1	204921113	204921269	GeneC|Exon_5	0	+	75	242
chr1	204921113	204921269	GeneC|Exon_5	0	+	76	242
chr1	204921113	204921269	GeneC|Exon_5	0	+	77	242
chr1	204921113	204921269	GeneC|Exon_5	0	+	78	244
chr1	204921113	204921269	GeneC|Exon_5	0	+	79	245
chr1	204921113	204921269	GeneC|Exon_5	0	+	80	245
chr1	204921113	204921269	GeneC|Exon_5	0	+	81	245
chr1	204921113	204921269	GeneC|Exon_5	0	+	82	245
chr1	204921113	204921269	GeneC|Exon_5	0	+	83	246
chr1	204921113	204921269	GeneC|Exon_5	0	+	84	245
chr1	204921113	204921269	GeneC|Exon_5	0	+	85	247
chr1	204921113	204921269	GeneC|Exon_5	0	+	86	246
chr1	204921113	204921269	GeneC|Exon_5	0	+	87	246
chr1	204921113	204921269	GeneC|Exon_5	0	+	88	246
chr1	204921113	204921269	GeneC|Exon_5	0	+	89	248
chr1	204921113	204921269	GeneC|Exon_5	0	+	90	249
chr1	204921113	204921269	GeneC|Exon_5	0	+	91	249
chr1	204921113	204921269	GeneC|Exon_5	0	+	92	249
chr1	204921113	204921269	GeneC|Exon_5	0	+	93	250
chr1	204921113	204921269	GeneC|Exon_5	0	+	94	252
chr1	204921113	204921269	GeneC|Exon_5	0	+	95	249
chr1	204921113	204921269	GeneC|Exon_5	0	+	96	248
chr1	204921113	204921269	GeneC|Exon_5	0	+	97	244
chr1	204921113	204921269	GeneC|Exon_5	0	+	98	246
chr1	204921113	204921269	GeneC|Exon_5	0	+	99	248
chr1	204921113	204921269	GeneC|Exon_5	0	+	100	247
chr1	204921113	204921269	GeneC|Exon_5	0	+	101	241
chr1	204921113	204921269	GeneC|Exon_5	0	+	102	244
chr1	204921113	204921269	GeneC|Exon_5	0	+	103	245
chr1	204921113	204921269	GeneC|Exon_5	0	+	104	243
chr1	204921113	204921269	GeneC|Exon_5	0	+	105	243
chr1	204921113	204921269	GeneC|Exon_5	0	+	106	244
chr1	204921113	204921269	GeneC|Exon_5	0	+	107	244
chr1	204921113	204921269	GeneC|Exon_5	0	+	108	243
chr1	204921113	204921269	GeneC|Exon_5	0	+	109	243
chr1	204921113	204921269	GeneC|Exon_5	0	+	110	241
chr1	204921113	204921269	GeneC|Exon_5	0	+	111	240
chr1	204921113	204921269	GeneC|Exon_5	0	+	112	239
chr1	204921113	204921269	GeneC|Exon_5	0	+	113	238
chr1	204921113	204921269	GeneC|Exon_5	0	+	114	237
chr1	204921113	204921269	GeneC|Exon_5	0	+	115	239
chr1	204921113	204921269	GeneC|Exon_5	0	+	116	238
chr1	204921113	204921269	GeneC|Exon_5	0	+	117	238
chr1	204921113	204921269	GeneC|Exon_5	0	+	118	239
chr1	204921113	204921269	GeneC|Exon_5	0	+	119	238
chr1	204921113	204921269	GeneC|Exon_5	0	+	120	239
chr1	204921113	204921269	GeneC|Exon_5	0	+	121	238
chr1	204921113	204921269	GeneC|Exon_5	0	+	122	235
chr1	204921113	204921269	GeneC|Exon_5	0	+	123	239
chr1	204921113	204921269	GeneC|Exon_5	0	+	124	245
chr1	204921113	204921269	GeneC|Exon_5	0	+	125	242
chr1	204921113	204921269	GeneC|Exon_5	0	+	126	244
chr1	204921113	204921269	GeneC|Exon_5	0	+	127	243
chr1	204921113	204921269	GeneC|Exon_5	0	+	128	245
chr1	204921113	204921269	GeneC|Exon_5	0	+	129	244
chr1	204921113	204921269	GeneC|Exon_5	0	+	130	244
chr1	204921113	204921269	GeneC|Exon_5	0	+	131	243
chr1	204921113	204921269	GeneC|Exon_5	0	+	132	241
chr1	204921113	204921269	GeneC|Exon_5	0	+	133	241
chr1	204921113	204921269	GeneC|Exon_5	0	+	134	241
chr1	204921113	204921269	GeneC|Exon_5	0	+	135	239
chr1	204921113	204921269	GeneC|Exon_5	0	+	136	239
chr1	204921113	204921269	GeneC|Exon_5	0	+	137	235
chr1	204921113	204921269	GeneC|Exon_5	0	+	138	235
chr1	204921113	204921269	GeneC|Exon_5	0	+	139	234
chr1	204921113	204921269	GeneC|Exon_5	0	+	140	235
chr1	204921113	204921269	GeneC|Exon_5	0	+	141	235
chr1	204921113	204921269	GeneC|Exon_5	0	+	142	235
chr1	204921113	204921269	GeneC|Exon_5	0	+	143	235
chr1	204921113	204921269	GeneC|Exon_5	0	+	144	233
chr1	204921113	204921269	GeneC|Exon_5	0	+	145	232
chr1	204921113	204921269	GeneC|Exon_5	0	+	146	232
chr1	204921113	204921269	GeneC|Exon_5	0	+	147	230
chr1	204921113	204921269	GeneC|Exon_5	0	+	148	229
chr1	204921113	204921269	GeneC|Exon_5	0	+	149	227
chr1	204921113	204921269	GeneC|Exon_5	0	+	150	226
chr1	204921113	204921269	GeneC|Exon_5	0	+	151	230
chr1	204921113	204921269	GeneC|Exon_5	0	+	152	228
chr1	204921113	204921269	GeneC|Exon_5	0	+	153	224
chr1	204921113	204921269	GeneC|Exon_5	0	+	154	221
chr1	204921113	204921269	GeneC|Exon_5	0	+	155	219
chr1	204921113	204921269	GeneC|Exon_5	0	+	156	218
chr1	204923290	204923537	GeneC|Exon_6	0	+	1	206
chr1	204923290	204923537	GeneC|Exon_6	0	+	2	205
chr1	204923290	204923537	GeneC|Exon_6	0	+	3	209
chr1	204923290	204923537	GeneC|Exon_6	0	+	4	211
chr1	204923290	204923537	GeneC|Exon_6	0	+	5	210
chr1	204923290	204923537	GeneC|Exon_6	0	+	6	211
chr1	204923290	204923537	GeneC|Exon_6	0	+	7	213
chr1	204923290	204923537	GeneC|Exon_6	0	+	8	210
chr1	204923290	204923537	GeneC|Exon_6	0	+	9	213
chr1	204923290	204923537	GeneC|Exon_6	0	+	10	213
chr1	204923290	204923537	GeneC|Exon_6	0	+	11	213
chr1	204923290	204923537	GeneC|Exon_6	0	+	12	215
chr1	204923290	204923537	GeneC|Exon_6	0	+	13	215
chr1	204923290	204923537	GeneC|Exon_6	0	+	14	216
chr1	204923290	204923537	GeneC|Exon_6	0	+	15	210
chr1	204923290	204923537	GeneC|Exon_6	0	+	16	209
chr1	204923290	204923537	GeneC|Exon_6	0	+	17	209
chr1	204923290	204923537	GeneC|Exon_6	0	+	18	210
chr1	204923290	204923537	GeneC|Exon_6	0	+	19	210
chr1	204923290	204923537	GeneC|Exon_6	0	+	20	211
chr1	204923290	204923537	GeneC|Exon_6	0	+	21	214
chr1	204923290	204923537	GeneC|Exon_6	0	+	22	215
chr1	204923290	204923537	GeneC|Exon_6	0	+	23	217
chr1	204923290	204923537	GeneC|Exon_6	0	+	24	217
chr1	204923290	204923537	GeneC|Exon_6	0	+	25	216
chr1	204923290	204923537	GeneC|Exon_6	0	+	26	218
chr1	204923290	204923537	GeneC|Exon_6	0	+	27	219
chr1	204923290	204923537	GeneC|Exon_6	0	+	28	221
chr1	204923290	204923537	GeneC|Exon_6	0	+	29	221
chr1	204923290	204923537	GeneC|Exon_6	0	+	30	220
chr1	204923290	204923537	GeneC|Exon_6	0	+	31	220
chr1	204923290	204923537	GeneC|Exon_6	0	+	32	224
chr1	204923290	204923537	GeneC|Exon_6	0	+	33	224
chr1	204923290	204923537	GeneC|Exon_6	0	+	34	225
chr1	204923290	204923537	GeneC|Exon_6	0	+	35	225
chr1	204923290	204923537	GeneC|Exon_6	0	+	36	224
chr1	204923290	204923537	GeneC|Exon_6	0	+	37	224
chr1	204923290	204923537	GeneC|Exon_6	0	+	38	223
chr1	204923290	204923537	GeneC|Exon_6	0	+	39	225
chr1	204923290	204923537	GeneC|Exon_6	0	+	40	228
chr1	204923290	204923537	GeneC|Exon_6	0	+	41	228
chr1	204923290	204923537	GeneC|Exon_6	0	+	42	226
chr1	204923290	204923537	GeneC|Exon_6	0	+	43	225
chr1	204923290	204923537	GeneC|Exon_6	0	+	44	228
chr1	204923290	204923537	GeneC|Exon_6	0	+	45	230
chr1	204923290	204923537	GeneC|Exon_6	0	+	46	230
chr1	204923290	204923537	GeneC|Exon_6	0	+	47	234
chr1	204923290	204923537	GeneC|Exon_6	0	+	48	228
chr1	204923290	204923537	GeneC|Exon_6	0	+	49	228
chr1	204923290	204923537	GeneC|Exon_6	0	+	50	228
chr1	204923290	204923537	GeneC|Exon_6	0	+	51	228
chr1	204923290	204923537	GeneC|Exon_6	0	+	52	225
chr1	204923290	204923537	GeneC|Exon_6	0	+	53	227
chr1	204923290	204923537	GeneC|Exon_6	0	+	54	227
chr1	204923290	204923537	GeneC|Exon_6	0	+	55	227
chr1	204923290	204923537	GeneC|Exon_6	0	+	56	227
chr1	204923290	204923537	GeneC|Exon_6	0	+	57	226
chr1	204923290	204923537	GeneC|Exon_6	0	+	58	224
chr1	204923290	204923537	GeneC|Exon_6	0	+	59	227
chr1	204923290	204923537	GeneC|Exon_6	0	+	60	228
chr1	204923290	204923537	GeneC|Exon_6	0	+	61	228
chr1	204923290	204923537	GeneC|Exon_6	0	+	62	229
chr1	204923290	204923537	GeneC|Exon_6	0	+	63	224
chr1	204923290	204923537	GeneC|Exon_6	0	+	64	224
chr1	204923290	204923537	GeneC|Exon_6	0	+	65	222
chr1	204923290	204923537	GeneC|Exon_6	0	+	66	219
chr1	204923290	204923537	GeneC|Exon_6	0	+	67	220
chr1	204923290	204923537	GeneC|Exon_6	0	+	68	219
chr1	204923290	204923537	GeneC|Exon_6	0	+	69	219
chr1	204923290	204923537	GeneC|Exon_6	0	+	70	220
chr1	204923290	204923537	GeneC|Exon_6	0	+	71	221
chr1	204923290	204923537	GeneC|Exon_6	0	+	72	221
chr1	204923290	204923537	GeneC|Exon_6	0	+	73	219
chr1	204923290	204923537	GeneC|Exon_6	0	+	74	221
chr1	204923290	204923537	GeneC|Exon_6	0	+	75	221
chr1	204923290	204923537	GeneC|Exon_6	0	+	76	221
chr1	204923290	204923537	GeneC|Exon_6	0	+	77	223
chr1	204923290	204923537	GeneC|Exon_6	0	+	78	222
chr1	204923290	204923537	GeneC|Exon_6	0	+	79	223
chr1	204923290	204923537	GeneC|Exon_6	0	+	80	222
chr1	204923290	204923537	GeneC|Exon_6	0	+	81	223
chr1	204923290	204923537	GeneC|Exon_6	0	+	82	222
chr1	204923290	204923537	GeneC|Exon_6	0	+	83	221
chr1	204923290	204923537	GeneC|Exon_6	0	+	84	220
chr1	204923290	204923537	GeneC|Exon_6	0	+	85	221
chr1	204923290	204923537	GeneC|Exon_6	0	+	86	219
chr1	204923290	204923537	GeneC|Exon_6	0	+	87	217
chr1	204923290	204923537	GeneC|Exon_6	0	+	88	220
chr1	204923290	204923537	GeneC|Exon_6	0	+	89	221
chr1	204923290	204923537	GeneC|Exon_6	0	+	90	220
chr1	204923290	204923537	GeneC|Exon_6	0	+	91	220
chr1	204923290	204923537	GeneC|Exon_6	0	+	92	221
chr1	204923290	204923537	GeneC|Exon_6	0	+	93	221
chr1	204923290	204923537	GeneC|Exon_6	0	+	94	220
chr1	204923290	204923537	GeneC|Exon_6	0	+	95	218
chr1	204923290	204923537	GeneC|Exon_6	0	+	96	216
chr1	204923290	204923537	GeneC|Exon_6	0	+	97	216
chr1	204923290	204923537	GeneC|Exon_6	0	+	98	215
chr1	204923290	204923537	GeneC|Exon_6	0	+	99	214
chr1	204923290	204923537	GeneC|Exon_6	0	+	100	214
chr1	204923290	204923537	GeneC|Exon_6	0	+	101	211
chr1	204923290	204923537	GeneC|Exon_6	0	+	102	209
chr1	204923290	204923537	GeneC|Exon_6	0	+	103	210
chr1	204923290	204923537	GeneC|Exon_6	0	+	104	210
chr1	204923290	204923537	GeneC|Exon_6	0	+	105	211
chr1	204923290	204923537	GeneC|Exon_6	0	+	106	209
chr1	204923290	204923537	GeneC|Exon_6	0	+	107	209
chr1	204923290	204923537	GeneC|Exon_6	0	+	108	208
chr1	204923290	204923537	GeneC|Exon_6	0	+	109	206
chr1	204923290	204923537	GeneC|Exon_6	0	+	110	206
chr1	204923290	204923537	GeneC|Exon_6	0	+	111	204
chr1	204923290	204923537	GeneC|Exon_6	0	+	112	203
chr1	204923290	204923537	GeneC|Exon_6	0	+	113	202
chr1	204923290	204923537	GeneC|Exon_6	0	+	114	202
chr1	204923290	204923537	GeneC|Exon_6	0	+	115	203
chr1	204923290	204923537	GeneC|Exon_6	0	+	116	200
chr1	204923290	204923537	GeneC|Exon_6	0	+	117	197
chr1	204923290	204923537	GeneC|Exon_6	0	+	118	197
chr1	204923290	204923537	GeneC|Exon_6	0	+	119	195
chr1	204923290	204923537	GeneC|Exon_6	0	+	120	196
chr1	204923290	204923537	GeneC|Exon_6	0	+	121	193
chr1	204923290	204923537	GeneC|Exon_6	0	+	122	192
chr1	204923290	204923537	GeneC|Exon_6	0	+	123	192
chr1	204923290	204923537	GeneC|Exon_6	0	+	124	191
chr1	204923290	204923537	GeneC|Exon_6	0	+	125	186
chr1	204923290	204923537	GeneC|Exon_6	0	+	126	187
chr1	204923290	204923537	GeneC|Exon_6	0	+	127	189
chr1	204923290	204923537	GeneC|Exon_6	0	+	128	187
chr1	204923290	204923537	GeneC|Exon_6	0	+	129	186
chr1	204923290	204923537	GeneC|Exon_6	0	+	130	185
chr1	204923290	204923537	GeneC|Exon_6	0	+	131	179
chr1	204923290	204923537	GeneC|Exon_6	0	+	132	163
chr1	204923290	204923537	GeneC|Exon_6	0	+	133	161
chr1	204923290	204923537	GeneC|Exon_6	0	+	134	157
chr1	204923290	204923537	GeneC|Exon_6	0	+	135	140
chr1	204923290	204923537	GeneC|Exon_6	0	+	136	140
chr1	204923290	204923537	GeneC|Exon_6	0	+	137	137
chr1	204923290	204923537	GeneC|Exon_6	0	+	138	136
chr1	204923290	204923537	GeneC|Exon_6	0	+	139	132
chr1	204923290	204923537	GeneC|Exon_6	0	+	140	132
chr1	204923290	204923537	GeneC|Exon_6	0	+	141	132
chr1	204923290	204923537	GeneC|Exon_6	0	+	142	131
chr1	204923290	204923537	GeneC|Exon_6	0	+	143	131
chr1	204923290	204923537	GeneC|Exon_6	0	+	144	130
chr1	204923290	204923537	GeneC|Exon_6	0	+	145	132
chr1	204923290	204923537	GeneC|Exon_6	0	+	146	135
chr1	204923290	204923537	GeneC|Exon_6	0	+	147	134
chr1	204923290	204923537	GeneC|Exon_6	0	+	148	135
chr1	204923290	204923537	GeneC|Exon_6	0	+	149	135
chr1	204923290	204923537	GeneC|Exon_6	0	+	150	135
chr1	204923290	204923537	GeneC|Exon_6	0	+	151	136
chr1	204923290	204923537	GeneC|Exon_6	0	+	152	138
chr1	204923290	204923537	GeneC|Exon_6	0	+	153	140
chr1	204923290	204923537	GeneC|Exon_6	0	+	154	132
chr1	204923290	204923537	GeneC|Exon_6	0	+	155	132
chr1	204923290	204923537	GeneC|Exon_6	0	+	156	134
chr1	204923290	204923537	GeneC|Exon_6	0	+	157	135
chr1	204923290	204923537	GeneC|Exon_6	0	+	158	134
chr1	204923290	204923537	GeneC|Exon_6	0	+	159	133
chr1	204923290	204923537	GeneC|Exon_6	0	+	160	129
chr1	204923290	204923537	GeneC|Exon_6	0	+	161	132
chr1	204923290	204923537	GeneC|Exon_6	0	+	162	133
chr1	204923290	204923537	GeneC|Exon_6	0	+	163	132
chr1	204923290	204923537	GeneC|Exon_6	0	+	164	133
chr1	204923290	204923537	GeneC|Exon_6	0	+	165	134
chr1	204923290	204923537	GeneC|Exon_6	0	+	166	134
chr1	204923290	204923537	GeneC|Exon_6	0	+	167	138
chr1	204923290	204923537	GeneC|Exon_6	0	+	168	138
chr1	204923290	204923537	GeneC|Exon_6	0	+	169	142
chr1	204923290	204923537	GeneC|Exon_6	0	+	170	140
chr1	204923290	204923537	GeneC|Exon_6	0	+	171	140
chr1	204923290	204923537	GeneC|Exon_6	0	+	172	135
chr1	204923290	204923537	GeneC|Exon_6	0	+	173	133
chr1	204923290	204923537	GeneC|Exon_6	0	+	174	134
chr1	204923290	204923537	GeneC|Exon_6	0	+	175	134
chr1	204923290	204923537	GeneC|Exon_6	0	+	176	134
chr1	204923290	204923537	GeneC|Exon_6	0	+	177	134
chr1	204923290	204923537	GeneC|Exon_6	0	+	178	134
chr1	204923290	204923537	GeneC|Exon_6	0	+	179	135
chr1	204923290	204923537	GeneC|Exon_6	0	+	180	134
chr1	204923290	204923537	GeneC|Exon_6	0	+	181	134
chr1	204923290	204923537	GeneC|Exon_6	0	+	182	131
chr1	204923290	204923537	GeneC|Exon_6	0	+	183	129
chr1	204923290	204923537	GeneC|Exon_6	0	+	184	130
chr1	204923290	204923537	GeneC|Exon_6	0	+	185	128
chr1	204923290	204923537	GeneC|Exon_6	0	+	186	127
chr1	204923290	204923537	GeneC|Exon_6	0	+	187	129
chr1	204923290	204923537	GeneC|Exon_6	0	+	188	132
chr1	204923290	204923537	GeneC|Exon_6	0	+	189	131
chr1	204923290	204923537	GeneC|Exon_6	0	+	190	131
chr1	204923290	204923537	GeneC|Exon_6	0	+	191	132
chr1	204923290	204923537	GeneC|Exon_6	0	+	192	133
chr1	204923290	204923537	GeneC|Exon_6	0	+	193	133
chr1	204923290	204923537	GeneC|Exon_6	0	+	194	134
chr1	204923290	204923537	GeneC|Exon_6	0	+	195	134
chr1	204923290	204923537	GeneC|Exon_6	0	+	196	132
chr1	204923290	204923537	GeneC|Exon_6	0	+	197	134
chr1	204923290	204923537	GeneC|Exon_6	0	+	198	131
chr1	204923290	204923537	GeneC|Exon_6	0	+	199	131
chr1	204923290	204923537	GeneC|Exon_6	0	+	200	132
chr1	204923290	204923537	GeneC|Exon_6	0	+	201	132
chr1	204923290	204923537	GeneC|Exon_6	0	+	202	134
chr1	204923290	204923537	GeneC|Exon_6	0	+	203	134
chr1	204923290	204923537	GeneC|Exon_6	0	+	204	131
chr1	204923290	204923537	GeneC|Exon_6	0	+	205	132
chr1	204923290	204923537	GeneC|Exon_6	0	+	206	133
chr1	204923290	204923537	GeneC|Exon_6	0	+	207	134
chr1	204923290	204923537	GeneC|Exon_6	0	+	208	134
chr1	204923290	204923537	GeneC|Exon_6	0	+	209	134
chr1	204923290	204923537	GeneC|Exon_6	0	+	210	133
chr1	204923290	204923537	GeneC|Exon_6	0	+	211	135
chr1	204923290	204923537	GeneC|Exon_6	0	+	212	136
chr1	204923290	204923537	GeneC|Exon_6	0	+	213	138
chr1	204923290	204923537	GeneC|Exon_6	0	+	214	142
chr1	204923290	204923537	GeneC|Exon_6	0	+	215	145
chr1	204923290	204923537	GeneC|Exon_6	0	+	216	146
chr1	204923290	204923537	GeneC|Exon_6	0	+	217	147
chr1	204923290	204923537	GeneC|Exon_6	0	+	218	149
chr1	204923290	204923537	GeneC|Exon_6	0	+	219	149
chr1	204923290	204923537	GeneC|Exon_6	0	+	220	149
chr1	204923290	204923537	GeneC|Exon_6	0	+	221	148
chr1	204923290	204923537	GeneC|Exon_6	0	+	222	148
chr1	204923290	204923537	GeneC|Exon_6	0	+	223	148
chr1	204923290	204923537	GeneC|Exon_6	0	+	224	150
chr1	204923290	204923537	GeneC|Exon_6	0	+	225	150
chr1	204923290	204923537	GeneC|Exon_6	0	+	226	147
chr1	204923290	204923537	GeneC|Exon_6	0	+	227	148
chr1	204923290	204923537	GeneC|Exon_6	0	+	228	148
chr1	204923290	204923537	GeneC|Exon_6	0	+	229	151
chr1	204923290	204923537	GeneC|Exon_6	0	+	230	148
chr1	204923290	204923537	GeneC|Exon_6	0	+	231	147
chr1	204923290	204923537	GeneC|Exon_6	0	+	232	146
chr1	204923290	204923537	GeneC|Exon_6	0	+	233	146
chr1	204923290	204923537	GeneC|Exon_6	0	+	234	147
chr1	204923290	204923537	GeneC|Exon_6	0	+	235	148
chr1	204923290	204923537	GeneC|Exon_6	0	+	236	148
chr1	204923290	204923537	GeneC|Exon_6	0	+	237	146
chr1	204923290	204923537	GeneC|Exon_6	0	+	238	147
chr1	204923290	204923537	GeneC|Exon_6	0	+	239	146
chr1	204923290	204923537	GeneC|Exon_6	0	+	240	147
chr1	204923290	204923537	GeneC|Exon_6	0	+	241	148
chr1	204923290	204923537	GeneC|Exon_6	0	+	242	148
chr1	204923290	204923537	GeneC|Exon_6	0	+	243	149
chr1	204923290	204923537	GeneC|Exon_6	0	+	244	152
chr1	204923290	204923537	GeneC|Exon_6	0	+	245	153
chr1	204923290	204923537	GeneC|Exon_6	0	+	246	153
chr1	204923290	204923537	GeneC|Exon_6	0	+	247	156
chr1	204923931	204924104	GeneC|Exon_7	0	+	1	173
chr1	204923931	204924104	GeneC|Exon_7	0	+	2	175
chr1	204923931	204924104	GeneC|Exon_7	0	+	3	178
chr1	204923931	204924104	GeneC|Exon_7	0	+	4	180
chr1	204923931	204924104	GeneC|Exon_7	0	+	5	181
chr1	204923931	204924104	GeneC|Exon_7	0	+	6	184
chr1	204923931	204924104	GeneC|Exon_7	0	+	7	184
chr1	204923931	204924104	GeneC|Exon_7	0	+	8	185
chr1	204923931	204924104	GeneC|Exon_7	0	+	9	185
chr1	204923931	204924104	GeneC|Exon_7	0	+	10	186
chr1	204923931	204924104	GeneC|Exon_7	0	+	11	186
chr1	204923931	204924104	GeneC|Exon_7	0	+	12	188
chr1	204923931	204924104	GeneC|Exon_7	0	+	13	188
chr1	204923931	204924104	GeneC|Exon_7	0	+	14	188
chr1	204923931	204924104	GeneC|Exon_7	0	+	15	190
chr1	204923931	204924104	GeneC|Exon_7	0	+	16	189
chr1	204923931	204924104	GeneC|Exon_7	0	+	17	188
chr1	204923931	204924104	GeneC|Exon_7	0	+	18	190
chr1	204923931	204924104	GeneC|Exon_7	0	+	19	191
chr1	204923931	204924104	GeneC|Exon_7	0	+	20	193
chr1	204923931	204924104	GeneC|Exon_7	0	+	21	196
chr1	204923931	204924104	GeneC|Exon_7	0	+	22	197
chr1	204923931	204924104	GeneC|Exon_7	0	+	23	199
chr1	204923931	204924104	GeneC|Exon_7	0	+	24	204
chr1	204923931	204924104	GeneC|Exon_7	0	+	25	204
chr1	204923931	204924104	GeneC|Exon_7	0	+	26	205
chr1	204923931	204924104	GeneC|Exon_7	0	+	27	204
chr1	204923931	204924104	GeneC|Exon_7	0	+	28	202
chr1	204923931	204924104	GeneC|Exon_7	0	+	29	203
chr1	204923931	204924104	GeneC|Exon_7	0	+	30	202
chr1	204923931	204924104	GeneC|Exon_7	0	+	31	205
chr1	204923931	204924104	GeneC|Exon_7	0	+	32	206
chr1	204923931	204924104	GeneC|Exon_7	0	+	33	204
chr1	204923931	204924104	GeneC|Exon_7	0	+	34	206
chr1	204923931	204924104	GeneC|Exon_7	0	+	35	208
chr1	204923931	204924104	GeneC|Exon_7	0	+	36	210
chr1	204923931	204924104	GeneC|Exon_7	0	+	37	208
chr1	204923931	204924104	GeneC|Exon_7	0	+	38	209
chr1	204923931	204924104	GeneC|Exon_7	0	+	39	208
chr1	204923931	204924104	GeneC|Exon_7	0	+	40	206
chr1	204923931	204924104	GeneC|Exon_7	0	+	41	207
chr1	204923931	204924104	GeneC|Exon_7	0	+	42	208
chr1	204923931	204924104	GeneC|Exon_7	0	+	43	211
chr1	204923931	204924104	GeneC|Exon_7	0	+	44	209
chr1	204923931	204924104	GeneC|Exon_7	0	+	45	209
chr1	204923931	204924104	GeneC|Exon_7	0	+	46	210
chr1	204923931	204924104	GeneC|Exon_7	0	+	47	213
chr1	204923931	204924104	GeneC|Exon_7	0	+	48	213
chr1	204923931	204924104	GeneC|Exon_7	0	+	49	213
chr1	204923931	204924104	GeneC|Exon_7	0	+	50	212
chr1	204923931	204924104	GeneC|Exon_7	0	+	51	217
chr1	204923931	204924104	GeneC|Exon_7	0	+	52	217
chr1	204923931	204924104	GeneC|Exon_7	0	+	53	215
chr1	204923931	204924104	GeneC|Exon_7	0	+	54	216
chr1	204923931	204924104	GeneC|Exon_7	0	+	55	217
chr1	204923931	204924104	GeneC|Exon_7	0	+	56	217
chr1	204923931	204924104	GeneC|Exon_7	0	+	57	218
chr1	204923931	204924104	GeneC|Exon_7	0	+	58	217
chr1	204923931	204924104	GeneC|Exon_7	0	+	59	216
chr1	204923931	204924104	GeneC|Exon_7	0	+	60	214
chr1	204923931	204924104	GeneC|Exon_7	0	+	61	212
chr1	204923931	204924104	GeneC|Exon_7	0	+	62	210
chr1	204923931	204924104	GeneC|Exon_7	0	+	63	212
chr1	204923931	204924104	GeneC|Exon_7	0	+	64	210
chr1	204923931	204924104	GeneC|Exon_7	0	+	65	209
chr1	204923931	204924104	GeneC|Exon_7	0	+	66	208
chr1	204923931	204924104	GeneC|Exon_7	0	+	67	207
chr1	204923931	204924104	GeneC|Exon_7	0	+	68	208
chr1	204923931	204924104	GeneC|Exon_7	0	+	69	207
chr1	204923931	204924104	GeneC|Exon_7	0	+	70	207
chr1	204923931	204924104	GeneC|Exon_7	0	+	71	206
chr1	204923931	204924104	GeneC|Exon_7	0	+	72	202
chr1	204923931	204924104	GeneC|Exon_7	0	+	73	202
chr1	204923931	204924104	GeneC|Exon_7	0	+	74	202
chr1	204923931	204924104	GeneC|Exon_7	0	+	75	203
chr1	204923931	204924104	GeneC|Exon_7	0	+	76	203
chr1	204923931	204924104	GeneC|Exon_7	0	+	77	200
chr1	204923931	204924104	GeneC|Exon_7	0	+	78	198
chr1	204923931	204924104	GeneC|Exon_7	0	+	79	199
chr1	204923931	204924104	GeneC|Exon_7	0	+	80	199
chr1	204923931	204924104	GeneC|Exon_7	0	+	81	199
chr1	204923931	204924104	GeneC|Exon_7	0	+	82	203
chr1	204923931	204924104	GeneC|Exon_7	0	+	83	202
chr1	204923931	204924104	GeneC|Exon_7	0	+	84	201
chr1	204923931	204924104	GeneC|Exon_7	0	+	85	201
chr1	204923931	204924104	GeneC|Exon_7	0	+	86	199
chr1	204923931	204924104	GeneC|Exon_7	0	+	87	200
chr1	204923931	204924104	GeneC|Exon_7	0	+	88	199
chr1	204923931	204924104	GeneC|Exon_7	0	+	89	198
chr1	204923931	204924104	GeneC|Exon_7	0	+	90	194
chr1	204923931	204924104	GeneC|Exon_7	0	+	91	194
chr1	204923931	204924104	GeneC|Exon_7	0	+	92	193
chr1	204923931	204924104	GeneC|Exon_7	0	+	93	193
chr1	204923931	204924104	GeneC|Exon_7	0	+	94	190
chr1	204923931	204924104	GeneC|Exon_7	0	+	95	187
chr1	204923931	204924104	GeneC|Exon_7	0	+	96	187
chr1	204923931	204924104	GeneC|Exon_7	0	+	97	186
chr1	204923931	204924104	GeneC|Exon_7	0	+	98	187
chr1	204923931	204924104	GeneC|Exon_7	0	+	99	187
chr1	204923931	204924104	GeneC|Exon_7	0	+	100	186
chr1	204923931	204924104	GeneC|Exon_7	0	+	101	186
chr1	204923931	204924104	GeneC|Exon_7	0	+	102	198
chr1	204923931	204924104	GeneC|Exon_7	0	+	103	196
chr1	204923931	204924104	GeneC|Exon_7	0	+	104	197
chr1	204923931	204924104	GeneC|Exon_7	0	+	105	196
chr1	204923931	204924104	GeneC|Exon_7	0	+	106	195
chr1	204923931	204924104	GeneC|Exon_7	0	+	107	195
chr1	204923931	204924104	GeneC|Exon_7	0	+	108	195
chr1	204923931	204924104	GeneC|Exon_7	0	+	109	192
chr1	204923931	204924104	GeneC|Exon_7	0	+	110	192
chr1	204923931	204924104	GeneC|Exon_7	0	+	111	190
chr1	204923931	204924104	GeneC|Exon_7	0	+	112	188
chr1	204923931	204924104	GeneC|Exon_7	0	+	113	185
chr1	204923931	204924104	GeneC|Exon_7	0	+	114	183
chr1	204923931	204924104	GeneC|Exon_7	0	+	115	183
chr1	204923931	204924104	GeneC|Exon_7	0	+	116	184
chr1	204923931	204924104	GeneC|Exon_7	0	+	117	183
chr1	204923931	204924104	GeneC|Exon_7	0	+	118	182
chr1	204923931	204924104	GeneC|Exon_7	0	+	119	183
chr1	204923931	204924104	GeneC|Exon_7	0	+	120	184
chr1	204923931	204924104	GeneC|Exon_7	0	+	121	184
chr1	204923931	204924104	GeneC|Exon_7	0	+	122	188
chr1	204923931	204924104	GeneC|Exon_7	0	+	123	188
chr1	204923931	204924104	GeneC|Exon_7	0	+	124	188
chr1	204923931	204924104	GeneC|Exon_7	0	+	125	187
chr1	204923931	204924104	GeneC|Exon_7	0	+	126	189
chr1	204923931	204924104	GeneC|Exon_7	0	+	127	189
chr1	204923931	204924104	GeneC|Exon_7	0	+	128	191
chr1	204923931	204924104	GeneC|Exon_7	0	+	129	193
chr1	204923931	204924104	GeneC|Exon_7	0	+	130	191
chr1	204923931	204924104	GeneC|Exon_7	0	+	131	191
chr1	204923931	204924104	GeneC|Exon_7	0	+	132	191
chr1	204923931	204924104	GeneC|Exon_7	0	+	133	191
chr1	204923931	204924104	GeneC|Exon_7	0	+	134	191
chr1	204923931	204924104	GeneC|Exon_7	0	+	135	190
chr1	204923931	204924104	GeneC|Exon_7	0	+	136	189
chr1	204923931	204924104	GeneC|Exon_7	0	+	137	186
chr1	204923931	204924104	GeneC|Exon_7	0	+	138	186
chr1	204923931	204924104	GeneC|Exon_7	0	+	139	184
chr1	204923931	204924104	GeneC|Exon_7	0	+	140	184
chr1	204923931	204924104	GeneC|Exon_7	0	+	141	182
chr1	204923931	204924104	GeneC|Exon_7	0	+	142	180
chr1	204923931	204924104	GeneC|Exon_7	0	+	143	178
chr1	204923931	204924104	GeneC|Exon_7	0	+	144	177
chr1	204923931	204924104	GeneC|Exon_7	0	+	145	176
chr1	204923931	204924104	GeneC|Exon_7	0	+	146	173
chr1	204923931	204924104	GeneC|Exon_7	0	+	147	172
chr1	204923931	204924104	GeneC|Exon_7	0	+	148	172
chr1	204923931	204924104	GeneC|Exon_7	0	+	149	171
chr1	204923931	204924104	GeneC|Exon_7	0	+	150	167
chr1	204923931	204924104	GeneC|Exon_7	0	+	151	166
chr1	204923931	204924104	GeneC|Exon_7	0	+	152	164
chr1	204923931	204924104	GeneC|Exon_7	0	+	153	163
chr1	204923931	204924104	GeneC|Exon_7	0	+	154	161
chr1	204923931	204924104	GeneC|Exon_7	0	+	155	159
chr1	204923931	204924104	GeneC|Exon_7	0	+	156	157
chr1	204923931	204924104	GeneC|Exon_7	0	+	157	154
chr1	204923931	204924104	GeneC|Exon_7	0	+	158	157
chr1	204923931	204924104	GeneC|Exon_7	0	+	159	156
chr1	204923931	204924104	GeneC|Exon_7	0	+	160	155
chr1	204923931	204924104	GeneC|Exon_7	0	+	161	155
chr1	204923931	204924104	GeneC|Exon_7	0	+	162	151
chr1	204923931	204924104	GeneC|Exon_7	0	+	163	150
chr1	204923931	204924104	GeneC|Exon_7	0	+	164	148
chr1	204923931	204924104	GeneC|Exon_7	0	+	165	152
chr1	204923931	204924104	GeneC|Exon_7	0	+	166	154
chr1	204923931	204924104	GeneC|Exon_7	0	+	167	153
chr1	204923931	204924104	GeneC|Exon_7	0	+	168	150
chr1	204923931	204924104	GeneC|Exon_7	0	+	169	151
chr1	204923931	204924104	GeneC|Exon_7	0	+	170	152
chr1	204923931	204924104	GeneC|Exon_7	0	+	171	150
chr1	204923931	204924104	GeneC|Exon_7	0	+	172	150
chr1	204923931	204924104	GeneC|Exon_7	0	+	173	150
chr1	204926758	204926979	GeneC|Exon_8	0	+	1	223
chr1	204926758	204926979	GeneC|Exon_8	0	+	2	226
chr1	204926758	204926979	GeneC|Exon_8	0	+	3	227
chr1	204926758	204926979	GeneC|Exon_8	0	+	4	229
chr1	204926758	204926979	GeneC|Exon_8	0	+	5	233
chr1	204926758	204926979	GeneC|Exon_8	0	+	6	233
chr1	204926758	204926979	GeneC|Exon_8	0	+	7	234
chr1	204926758	204926979	GeneC|Exon_8	0	+	8	234
chr1	204926758	204926979	GeneC|Exon_8	0	+	9	238
chr1	204926758	204926979	GeneC|Exon_8	0	+	10	240
chr1	204926758	204926979	GeneC|Exon_8	0	+	11	242
chr1	204926758	204926979	GeneC|Exon_8	0	+	12	241
chr1	204926758	204926979	GeneC|Exon_8	0	+	13	241
chr1	204926758	204926979	GeneC|Exon_8	0	+	14	242
chr1	204926758	204926979	GeneC|Exon_8	0	+	15	244
chr1	204926758	204926979	GeneC|Exon_8	0	+	16	244
chr1	204926758	204926979	GeneC|Exon_8	0	+	17	243
chr1	204926758	204926979	GeneC|Exon_8	0	+	18	241
chr1	204926758	204926979	GeneC|Exon_8	0	+	19	243
chr1	204926758	204926979	GeneC|Exon_8	0	+	20	244
chr1	204926758	204926979	GeneC|Exon_8	0	+	21	246
chr1	204926758	204926979	GeneC|Exon_8	0	+	22	243
chr1	204926758	204926979	GeneC|Exon_8	0	+	23	245
chr1	204926758	204926979	GeneC|Exon_8	0	+	24	246
chr1	204926758	204926979	GeneC|Exon_8	0	+	25	247
chr1	204926758	204926979	GeneC|Exon_8	0	+	26	248
chr1	204926758	204926979	GeneC|Exon_8	0	+	27	251
chr1	204926758	204926979	GeneC|Exon_8	0	+	28	254
chr1	204926758	204926979	GeneC|Exon_8	0	+	29	252
chr1	204926758	204926979	GeneC|Exon_8	0	+	30	248
chr1	204926758	204926979	GeneC|Exon_8	0	+	31	246
chr1	204926758	204926979	GeneC|Exon_8	0	+	32	247
chr1	204926758	204926979	GeneC|Exon_8	0	+	33	244
chr1	204926758	204926979	GeneC|Exon_8	0	+	34	243
chr1	204926758	204926979	GeneC|Exon_8	0	+	35	248
chr1	204926758	204926979	GeneC|Exon_8	0	+	36	249
chr1	204926758	204926979	GeneC|Exon_8	0	+	37	250
chr1	204926758	204926979	GeneC|Exon_8	0	+	38	248
chr1	204926758	204926979	GeneC|Exon_8	0	+	39	249
chr1	204926758	204926979	GeneC|Exon_8	0	+	40	246
chr1	204926758	204926979	GeneC|Exon_8	0	+	41	246
chr1	204926758	204926979	GeneC|Exon_8	0	+	42	243
chr1	204926758	204926979	GeneC|Exon_8	0	+	43	245
chr1	204926758	204926979	GeneC|Exon_8	0	+	44	243
chr1	204926758	204926979	GeneC|Exon_8	0	+	45	242
chr1	204926758	204926979	GeneC|Exon_8	0	+	46	244
chr1	204926758	204926979	GeneC|Exon_8	0	+	47	246
chr1	204926758	204926979	GeneC|Exon_8	0	+	48	246
chr1	204926758	204926979	GeneC|Exon_8	0	+	49	246
chr1	204926758	204926979	GeneC|Exon_8	0	+	50	249
chr1	204926758	204926979	GeneC|Exon_8	0	+	51	250
chr1	204926758	204926979	GeneC|Exon_8	0	+	52	251
chr1	204926758	204926979	GeneC|Exon_8	0	+	53	252
chr1	204926758	204926979	GeneC|Exon_8	0	+	54	252
chr1	204926758	204926979	GeneC|Exon_8	0	+	55	252
chr1	204926758	204926979	GeneC|Exon_8	0	+	56	251
chr1	204926758	204926979	GeneC|Exon_8	0	+	57	252
chr1	204926758	204926979	GeneC|Exon_8	0	+	58	257
chr1	204926758	204926979	GeneC|Exon_8	0	+	59	258
chr1	204926758	204926979	GeneC|Exon_8	0	+	60	258
chr1	204926758	204926979	GeneC|Exon_8	0	+	61	258
chr1	204926758	204926979	GeneC|Exon_8	0	+	62	259
chr1	204926758	204926979	GeneC|Exon_8	0	+	63	257
chr1	204926758	204926979	GeneC|Exon_8	0	+	64	251
chr1	204926758	204926979	GeneC|Exon_8	0	+	65	252
chr1	204926758	204926979	GeneC|Exon_8	0	+	66	256
chr1	204926758	204926979	GeneC|Exon_8	0	+	67	258
chr1	204926758	204926979	GeneC|Exon_8	0	+	68	257
chr1	204926758	204926979	GeneC|Exon_8	0	+	69	259
chr1	204926758	204926979	GeneC|Exon_8	0	+	70	258
chr1	204926758	204926979	GeneC|Exon_8	0	+	71	254
chr1	204926758	204926979	GeneC|Exon_8	0	+	72	253
chr1	204926758	204926979	GeneC|Exon_8	0	+	73	250
chr1	204926758	204926979	GeneC|Exon_8	0	+	74	250
chr1	204926758	204926979	GeneC|Exon_8	0	+	75	252
chr1	204926758	204926979	GeneC|Exon_8	0	+	76	250
chr1	204926758	204926979	GeneC|Exon_8	0	+	77	250
chr1	204926758	204926979	GeneC|Exon_8	0	+	78	250
chr1	204926758	204926979	GeneC|Exon_8	0	+	79	249
chr1	204926758	204926979	GeneC|Exon_8	0	+	80	249
chr1	204926758	204926979	GeneC|Exon_8	0	+	81	249
chr1	204926758	204926979	GeneC|Exon_8	0	+	82	250
chr1	204926758	204926979	GeneC|Exon_8	0	+	83	249
chr1	204926758	204926979	GeneC|Exon_8	0	+	84	249
chr1	204926758	204926979	GeneC|Exon_8	0	+	85	249
chr1	204926758	204926979	GeneC|Exon_8	0	+	86	248
chr1	204926758	204926979	GeneC|Exon_8	0	+	87	248
chr1	204926758	204926979	GeneC|Exon_8	0	+	88	246
chr1	204926758	204926979	GeneC|Exon_8	0	+	89	248
chr1	204926758	204926979	GeneC|Exon_8	0	+	90	249
chr1	204926758	204926979	GeneC|Exon_8	0	+	91	246
chr1	204926758	204926979	GeneC|Exon_8	0	+	92	246
chr1	204926758	204926979	GeneC|Exon_8	0	+	93	245
chr1	204926758	204926979	GeneC|Exon_8	0	+	94	249
chr1	204926758	204926979	GeneC|Exon_8	0	+	95	249
chr1	204926758	204926979	GeneC|Exon_8	0	+	96	248
chr1	204926758	204926979	GeneC|Exon_8	0	+	97	248
chr1	204926758	204926979	GeneC|Exon_8	0	+	98	250
chr1	204926758	204926979	GeneC|Exon_8	0	+	99	249
chr1	204926758	204926979	GeneC|Exon_8	0	+	100	249
chr1	204926758	204926979	GeneC|Exon_8	0	+	101	249
chr1	204926758	204926979	GeneC|Exon_8	0	+	102	250
chr1	204926758	204926979	GeneC|Exon_8	0	+	103	247
chr1	204926758	204926979	GeneC|Exon_8	0	+	104	245
chr1	204926758	204926979	GeneC|Exon_8	0	+	105	243
chr1	204926758	204926979	GeneC|Exon_8	0	+	106	241
chr1	204926758	204926979	GeneC|Exon_8	0	+	107	239
chr1	204926758	204926979	GeneC|Exon_8	0	+	108	237
chr1	204926758	204926979	GeneC|Exon_8	0	+	109	235
chr1	204926758	204926979	GeneC|Exon_8	0	+	110	233
chr1	204926758	204926979	GeneC|Exon_8	0	+	111	232
chr1	204926758	204926979	GeneC|Exon_8	0	+	112	234
chr1	204926758	204926979	GeneC|Exon_8	0	+	113	233
chr1	204926758	204926979	GeneC|Exon_8	0	+	114	235
chr1	204926758	204926979	GeneC|Exon_8	0	+	115	234
chr1	204926758	204926979	GeneC|Exon_8	0	+	116	235
chr1	204926758	204926979	GeneC|Exon_8	0	+	117	240
chr1	204926758	204926979	GeneC|Exon_8	0	+	118	240
chr1	204926758	204926979	GeneC|Exon_8	0	+	119	239
chr1	204926758	204926979	GeneC|Exon_8	0	+	120	242
chr1	204926758	204926979	GeneC|Exon_8	0	+	121	241
chr1	204926758	204926979	GeneC|Exon_8	0	+	122	238
chr1	204926758	204926979	GeneC|Exon_8	0	+	123	236
chr1	204926758	204926979	GeneC|Exon_8	0	+	124	237
chr1	204926758	204926979	GeneC|Exon_8	0	+	125	238
chr1	204926758	204926979	GeneC|Exon_8	0	+	126	236
chr1	204926758	204926979	GeneC|Exon_8	0	+	127	237
chr1	204926758	204926979	GeneC|Exon_8	0	+	128	234
chr1	204926758	204926979	GeneC|Exon_8	0	+	129	236
chr1	204926758	204926979	GeneC|Exon_8	0	+	130	237
chr1	204926758	204926979	GeneC|Exon_8	0	+	131	238
chr1	204926758	204926979	GeneC|Exon_8	0	+	132	237
chr1	204926758	204926979	GeneC|Exon_8	0	+	133	238
chr1	204926758	204926979	GeneC|Exon_8	0	+	134	239
chr1	204926758	204926979	GeneC|Exon_8	0	+	135	239
chr1	204926758	204926979	GeneC|Exon_8	0	+	136	240
chr1	204926758	204926979	GeneC|Exon_8	0	+	137	242
chr1	204926758	204926979	GeneC|Exon_8	0	+	138	240
chr1	204926758	204926979	GeneC|Exon_8	0	+	139	240
chr1	204926758	204926979	GeneC|Exon_8	0	+	140	239
chr1	204926758	204926979	GeneC|Exon_8	0	+	141	242
chr1	204926758	204926979	GeneC|Exon_8	0	+	142	241
chr1	204926758	204926979	GeneC|Exon_8	0	+	143	237
chr1	204926758	204926979	GeneC|Exon_8	0	+	144	239
chr1	204926758	204926979	GeneC|Exon_8	0	+	145	237
chr1	204926758	204926979	GeneC|Exon_8	0	+	146	237
chr1	204926758	204926979	GeneC|Exon_8	0	+	147	238
chr1	204926758	204926979	GeneC|Exon_8	0	+	148	237
chr1	204926758	204926979	GeneC|Exon_8	0	+	149	238
chr1	204926758	204926979	GeneC|Exon_8	0	+	150	238
chr1	204926758	204926979	GeneC|Exon_8	0	+	151	238
chr1	204926758	204926979	GeneC|Exon_8	0	+	152	236
chr1	204926758	204926979	GeneC|Exon_8	0	+	153	235
chr1	204926758	204926979	GeneC|Exon_8	0	+	154	233
chr1	204926758	204926979	GeneC|Exon_8	0	+	155	234
chr1	204926758	204926979	GeneC|Exon_8	0	+	156	231
chr1	204926758	204926979	GeneC|Exon_8	0	+	157	230
chr1	204926758	204926979	GeneC|Exon_8	0	+	158	227
chr1	204926758	204926979	GeneC|Exon_8	0	+	159	226
chr1	204926758	204926979	GeneC|Exon_8	0	+	160	226
chr1	204926758	204926979	GeneC|Exon_8	0	+	161	227
chr1	204926758	204926979	GeneC|Exon_8	0	+	162	229
chr1	204926758	204926979	GeneC|Exon_8	0	+	163	232
chr1	204926758	204926979	GeneC|Exon_8	0	+	164	232
chr1	204926758	204926979	GeneC|Exon_8	0	+	165	232
chr1	204926758	204926979	GeneC|Exon_8	0	+	166	229
chr1	204926758	204926979	GeneC|Exon_8	0	+	167	229
chr1	204926758	204926979	GeneC|Exon_8	0	+	168	230
chr1	204926758	204926979	GeneC|Exon_8	0	+	169	229
chr1	204926758	204926979	GeneC|Exon_8	0	+	170	227
chr1	204926758	204926979	GeneC|Exon_8	0	+	171	225
chr1	204926758	204926979	GeneC|Exon_8	0	+	172	225
chr1	204926758	204926979	GeneC|Exon_8	0	+	173	224
chr1	204926758	204926979	GeneC|Exon_8	0	+	174	221
chr1	204926758	204926979	GeneC|Exon_8	0	+	175	220
chr1	204926758	204926979	GeneC|Exon_8	0	+	176	220
chr1	204926758	204926979	GeneC|Exon_8	0	+	177	221
chr1	204926758	204926979	GeneC|Exon_8	0	+	178	217
chr1	204926758	204926979	GeneC|Exon_8	0	+	179	216
chr1	204926758	204926979	GeneC|Exon_8	0	+	180	216
chr1	204926758	204926979	GeneC|Exon_8	0	+	181	216
chr1	204926758	204926979	GeneC|Exon_8	0	+	182	217
chr1	204926758	204926979	GeneC|Exon_8	0	+	183	215
chr1	204926758	204926979	GeneC|Exon_8	0	+	184	219
chr1	204926758	204926979	GeneC|Exon_8	0	+	185	221
chr1	204926758	204926979	GeneC|Exon_8	0	+	186	216
chr1	204926758	204926979	GeneC|Exon_8	0	+	187	213
chr1	204926758	204926979	GeneC|Exon_8	0	+	188	210
chr1	204926758	204926979	GeneC|Exon_8	0	+	189	208
chr1	204926758	204926979	GeneC|Exon_8	0	+	190	208
chr1	204926758	204926979	GeneC|Exon_8	0	+	191	206
chr1	204926758	204926979	GeneC|Exon_8	0	+	192	208
chr1	204926758	204926979	GeneC|Exon_8	0	+	193	209
chr1	204926758	204926979	GeneC|Exon_8	0	+	194	209
chr1	204926758	204926979	GeneC|Exon_8	0	+	195	209
chr1	204926758	204926979	GeneC|Exon_8	0	+	196	209
chr1	204926758	204926979	GeneC|Exon_8	0	+	197	207
chr1	204926758	204926979	GeneC|Exon_8	0	+	198	203
chr1	204926758	204926979	GeneC|Exon_8	0	+	199	205
chr1	204926758	204926979	GeneC|Exon_8	0	+	200	207
chr1	204926758	204926979	GeneC|Exon_8	0	+	201	203
chr1	204926758	204926979	GeneC|Exon_8	0	+	202	201
chr1	204926758	204926979	GeneC|Exon_8	0	+	203	200
chr1	204926758	204926979	GeneC|Exon_8	0	+	204	199
chr1	204926758	204926979	GeneC|Exon_8	0	+	205	198
chr1	204926758	204926979	GeneC|Exon_8	0	+	206	198
chr1	204926758	204926979	GeneC|Exon_8	0	+	207	198
chr1	204926758	204926979	GeneC|Exon_8	0	+	208	198
chr1	204926758	204926979	GeneC|Exon_8	0	+	209	194
chr1	204926758	204926979	GeneC|Exon_8	0	+	210	194
chr1	204926758	204926979	GeneC|Exon_8	0	+	211	195
chr1	204926758	204926979	GeneC|Exon_8	0	+	212	195
chr1	204926758	204926979	GeneC|Exon_8	0	+	213	191
chr1	204926758	204926979	GeneC|Exon_8	0	+	214	191
chr1	204926758	204926979	GeneC|Exon_8	0	+	215	190
chr1	204926758	204926979	GeneC|Exon_8	0	+	216	187
chr1	204926758	204926979	GeneC|Exon_8	0	+	217	183
chr1	204926758	204926979	GeneC|Exon_8	0	+	218	181
chr1	204926758	204926979	GeneC|Exon_8	0	+	219	182
chr1	204926758	204926979	GeneC|Exon_8	0	+	220	182
chr1	204926758	204926979	GeneC|Exon_8	0	+	221	184
chr1	204931210	204931311	GeneC|Exon_9	0	+	1	211
chr1	204931210	204931311	GeneC|Exon_9	0	+	2	212
chr1	204931210	204931311	GeneC|Exon_9	0	+	3	214
chr1	204931210	204931311	GeneC|Exon_9	0	+	4	214
chr1	204931210	204931311	GeneC|Exon_9	0	+	5	214
chr1	204931210	204931311	GeneC|Exon_9	0	+	6	218
chr1	204931210	204931311	GeneC|Exon_9	0	+	7	220
chr1	204931210	204931311	GeneC|Exon_9	0	+	8	225
chr1	204931210	204931311	GeneC|Exon_9	0	+	9	224
chr1	204931210	204931311	GeneC|Exon_9	0	+	10	223
chr1	204931210	204931311	GeneC|Exon_9	0	+	11	222
chr1	204931210	204931311	GeneC|Exon_9	0	+	12	221
chr1	204931210	204931311	GeneC|Exon_9	0	+	13	217
chr1	204931210	204931311	GeneC|Exon_9	0	+	14	219
chr1	204931210	204931311	GeneC|Exon_9	0	+	15	218
chr1	204931210	204931311	GeneC|Exon_9	0	+	16	216
chr1	204931210	204931311	GeneC|Exon_9	0	+	17	216
chr1	204931210	204931311	GeneC|Exon_9	0	+	18	213
chr1	204931210	204931311	GeneC|Exon_9	0	+	19	211
chr1	204931210	204931311	GeneC|Exon_9	0	+	20	212
chr1	204931210	204931311	GeneC|Exon_9	0	+	21	212
chr1	204931210	204931311	GeneC|Exon_9	0	+	22	210
chr1	204931210	204931311	GeneC|Exon_9	0	+	23	212
chr1	204931210	204931311	GeneC|Exon_9	0	+	24	213
chr1	204931210	204931311	GeneC|Exon_9	0	+	25	206
chr1	204931210	204931311	GeneC|Exon_9	0	+	26	208
chr1	204931210	204931311	GeneC|Exon_9	0	+	27	209
chr1	204931210	204931311	GeneC|Exon_9	0	+	28	209
chr1	204931210	204931311	GeneC|Exon_9	0	+	29	209
chr1	204931210	204931311	GeneC|Exon_9	0	+	30	208
chr1	204931210	204931311	GeneC|Exon_9	0	+	31	207
chr1	204931210	204931311	GeneC|Exon_9	0	+	32	208
chr1	204931210	204931311	GeneC|Exon_9	0	+	33	211
chr1	204931210	204931311	GeneC|Exon_9	0	+	34	210
chr1	204931210	204931311	GeneC|Exon_9	0	+	35	210
chr1	204931210	204931311	GeneC|Exon_9	0	+	36	211
chr1	204931210	204931311	GeneC|Exon_9	0	+	37	210
chr1	204931210	204931311	GeneC|Exon_9	0	+	38	207
chr1	204931210	204931311	GeneC|Exon_9	0	+	39	206
chr1	204931210	204931311	GeneC|Exon_9	0	+	40	207
chr1	204931210	204931311	GeneC|Exon_9	0	+	41	210
chr1	204931210	204931311	GeneC|Exon_9	0	+	42	214
chr1	204931210	204931311	GeneC|Exon_9	0	+	43	214
chr1	204931210	204931311	GeneC|Exon_9	0	+	44	213
chr1	204931210	204931311	GeneC|Exon_9	0	+	45	209
chr1	204931210	204931311	GeneC|Exon_9	0	+	46	208
chr1	204931210	204931311	GeneC|Exon_9	0	+	47	209
chr1	204931210	204931311	GeneC|Exon_9	0	+	48	208
chr1	204931210	204931311	GeneC|Exon_9	0	+	49	209
chr1	204931210	204931311	GeneC|Exon_9	0	+	50	209
chr1	204931210	204931311	GeneC|Exon_9	0	+	51	208
chr1	204931210	204931311	GeneC|Exon_9	0	+	52	207
chr1	204931210	204931311	GeneC|Exon_9	0	+	53	208
chr1	204931210	204931311	GeneC|Exon_9	0	+	54	207
chr1	204931210	204931311	GeneC|Exon_9	0	+	55	207
chr1	204931210	204931311	GeneC|Exon_9	0	+	56	207
chr1	204931210	204931311	GeneC|Exon_9	0	+	57	210
chr1	204931210	204931311	GeneC|Exon_9	0	+	58	211
chr1	204931210	204931311	GeneC|Exon_9	0	+	59	214
chr1	204931210	204931311	GeneC|Exon_9	0	+	60	215
chr1	204931210	204931311	GeneC|Exon_9	0	+	61	215
chr1	204931210	204931311	GeneC|Exon_9	0	+	62	214
chr1	204931210	204931311	GeneC|Exon_9	0	+	63	215
chr1	204931210	204931311	GeneC|Exon_9	0	+	64	215
chr1	204931210	204931311	GeneC|Exon_9	0	+	65	213
chr1	204931210	204931311	GeneC|Exon_9	0	+	66	212
chr1	204931210	204931311	GeneC|Exon_9	0	+	67	212
chr1	204931210	204931311	GeneC|Exon_9	0	+	68	213
chr1	204931210	204931311	GeneC|Exon_9	0	+	69	212
chr1	204931210	204931311	GeneC|Exon_9	0	+	70	213
chr1	204931210	204931311	GeneC|Exon_9	0	+	71	213
chr1	204931210	204931311	GeneC|Exon_9	0	+	72	213
chr1	204931210	204931311	GeneC|Exon_9	0	+	73	213
chr1	204931210	204931311	GeneC|Exon_9	0	+	74	212
chr1	204931210	204931311	GeneC|Exon_9	0	+	75	213
chr1	204931210	204931311	GeneC|Exon_9	0	+	76	211
chr1	204931210	204931311	GeneC|Exon_9	0	+	77	212
chr1	204931210	204931311	GeneC|Exon_9	0	+	78	215
chr1	204931210	204931311	GeneC|Exon_9	0	+	79	214
chr1	204931210	204931311	GeneC|Exon_9	0	+	80	212
chr1	204931210	204931311	GeneC|Exon_9	0	+	81	213
chr1	204931210	204931311	GeneC|Exon_9	0	+	82	211
chr1	204931210	204931311	GeneC|Exon_9	0	+	83	211
chr1	204931210	204931311	GeneC|Exon_9	0	+	84	209
chr1	204931210	204931311	GeneC|Exon_9	0	+	85	208
chr1	204931210	204931311	GeneC|Exon_9	0	+	86	205
chr1	204931210	204931311	GeneC|Exon_9	0	+	87	205
chr1	204931210	204931311	GeneC|Exon_9	0	+	88	205
chr1	204931210	204931311	GeneC|Exon_9	0	+	89	202
chr1	204931210	204931311	GeneC|Exon_9	0	+	90	202
chr1	204931210	204931311	GeneC|Exon_9	0	+	91	200
chr1	204931210	204931311	GeneC|Exon_9	0	+	92	201
chr1	204931210	204931311	GeneC|Exon_9	0	+	93	201
chr1	204931210	204931311	GeneC|Exon_9	0	+	94	201
chr1	204931210	204931311	GeneC|Exon_9	0	+	95	200
chr1	204931210	204931311	GeneC|Exon_9	0	+	96	201
chr1	204931210	204931311	GeneC|Exon_9	0	+	97	201
chr1	204931210	204931311	GeneC|Exon_9	0	+	98	200
chr1	204931210	204931311	GeneC|Exon_9	0	+	99	198
chr1	204931210	204931311	GeneC|Exon_9	0	+	100	198
chr1	204931210	204931311	GeneC|Exon_9	0	+	101	198
chr1	204937351	204937513	GeneC|Exon_10	0	+	1	173
chr1	204937351	204937513	GeneC|Exon_10	0	+	2	175
chr1	204937351	204937513	GeneC|Exon_10	0	+	3	176
chr1	204937351	204937513	GeneC|Exon_10	0	+	4	181
chr1	204937351	204937513	GeneC|Exon_10	0	+	5	182
chr1	204937351	204937513	GeneC|Exon_10	0	+	6	183
chr1	204937351	204937513	GeneC|Exon_10	0	+	7	183
chr1	204937351	204937513	GeneC|Exon_10	0	+	8	183
chr1	204937351	204937513	GeneC|Exon_10	0	+	9	183
chr1	204937351	204937513	GeneC|Exon_10	0	+	10	185
chr1	204937351	204937513	GeneC|Exon_10	0	+	11	186
chr1	204937351	204937513	GeneC|Exon_10	0	+	12	185
chr1	204937351	204937513	GeneC|Exon_10	0	+	13	185
chr1	204937351	204937513	GeneC|Exon_10	0	+	14	187
chr1	204937351	204937513	GeneC|Exon_10	0	+	15	187
chr1	204937351	204937513	GeneC|Exon_10	0	+	16	187
chr1	204937351	204937513	GeneC|Exon_10	0	+	17	187
chr1	204937351	204937513	GeneC|Exon_10	0	+	18	188
chr1	204937351	204937513	GeneC|Exon_10	0	+	19	190
chr1	204937351	204937513	GeneC|Exon_10	0	+	20	191
chr1	204937351	204937513	GeneC|Exon_10	0	+	21	193
chr1	204937351	204937513	GeneC|Exon_10	0	+	22	194
chr1	204937351	204937513	GeneC|Exon_10	0	+	23	195
chr1	204937351	204937513	GeneC|Exon_10	0	+	24	193
chr1	204937351	204937513	GeneC|Exon_10	0	+	25	193
chr1	204937351	204937513	GeneC|Exon_10	0	+	26	193
chr1	204937351	204937513	GeneC|Exon_10	0	+	27	194
chr1	204937351	204937513	GeneC|Exon_10	0	+	28	193
chr1	204937351	204937513	GeneC|Exon_10	0	+	29	192
chr1	204937351	204937513	GeneC|Exon_10	0	+	30	189
chr1	204937351	204937513	GeneC|Exon_10	0	+	31	188
chr1	204937351	204937513	GeneC|Exon_10	0	+	32	190
chr1	204937351	204937513	GeneC|Exon_10	0	+	33	188
chr1	204937351	204937513	GeneC|Exon_10	0	+	34	189
chr1	204937351	204937513	GeneC|Exon_10	0	+	35	187
chr1	204937351	204937513	GeneC|Exon_10	0	+	36	187
chr1	204937351	204937513	GeneC|Exon_10	0	+	37	185
chr1	204937351	204937513	GeneC|Exon_10	0	+	38	184
chr1	204937351	204937513	GeneC|Exon_10	0	+	39	187
chr1	204937351	204937513	GeneC|Exon_10	0	+	40	188
chr1	204937351	204937513	GeneC|Exon_10	0	+	41	188
chr1	204937351	204937513	GeneC|Exon_10	0	+	42	190
chr1	204937351	204937513	GeneC|Exon_10	0	+	43	193
chr1	204937351	204937513	GeneC|Exon_10	0	+	44	195
chr1	204937351	204937513	GeneC|Exon_10	0	+	45	198
chr1	204937351	204937513	GeneC|Exon_10	0	+	46	197
chr1	204937351	204937513	GeneC|Exon_10	0	+	47	198
chr1	204937351	204937513	GeneC|Exon_10	0	+	48	196
chr1	204937351	204937513	GeneC|Exon_10	0	+	49	194
chr1	204937351	204937513	GeneC|Exon_10	0	+	50	193
chr1	204937351	204937513	GeneC|Exon_10	0	+	51	193
chr1	204937351	204937513	GeneC|Exon_10	0	+	52	194
chr1	204937351	204937513	GeneC|Exon_10	0	+	53	194
chr1	204937351	204937513	GeneC|Exon_10	0	+	54	192
chr1	204937351	204937513	GeneC|Exon_10	0	+	55	195
chr1	204937351	204937513	GeneC|Exon_10	0	+	56	192
chr1	204937351	204937513	GeneC|Exon_10	0	+	57	192
chr1	204937351	204937513	GeneC|Exon_10	0	+	58	193
chr1	204937351	204937513	GeneC|Exon_10	0	+	59	194
chr1	204937351	204937513	GeneC|Exon_10	0	+	60	195
chr1	204937351	204937513	GeneC|Exon_10	0	+	61	192
chr1	204937351	204937513	GeneC|Exon_10	0	+	62	194
chr1	204937351	204937513	GeneC|Exon_10	0	+	63	190
chr1	204937351	204937513	GeneC|Exon_10	0	+	64	193
chr1	204937351	204937513	GeneC|Exon_10	0	+	65	193
chr1	204937351	204937513	GeneC|Exon_10	0	+	66	193
chr1	204937351	204937513	GeneC|Exon_10	0	+	67	193
chr1	204937351	204937513	GeneC|Exon_10	0	+	68	193
chr1	204937351	204937513	GeneC|Exon_10	0	+	69	189
chr1	204937351	204937513	GeneC|Exon_10	0	+	70	188
chr1	204937351	204937513	GeneC|Exon_10	0	+	71	189
chr1	204937351	204937513	GeneC|Exon_10	0	+	72	190
chr1	204937351	204937513	GeneC|Exon_10	0	+	73	188
chr1	204937351	204937513	GeneC|Exon_10	0	+	74	191
chr1	204937351	204937513	GeneC|Exon_10	0	+	75	191
chr1	204937351	204937513	GeneC|Exon_10	0	+	76	190
chr1	204937351	204937513	GeneC|Exon_10	0	+	77	189
chr1	204937351	204937513	GeneC|Exon_10	0	+	78	190
chr1	204937351	204937513	GeneC|Exon_10	0	+	79	189
chr1	204937351	204937513	GeneC|Exon_10	0	+	80	190
chr1	204937351	204937513	GeneC|Exon_10	0	+	81	192
chr1	204937351	204937513	GeneC|Exon_10	0	+	82	194
chr1	204937351	204937513	GeneC|Exon_10	0	+	83	192
chr1	204937351	204937513	GeneC|Exon_10	0	+	84	193
chr1	204937351	204937513	GeneC|Exon_10	0	+	85	192
chr1	204937351	204937513	GeneC|Exon_10	0	+	86	188
chr1	204937351	204937513	GeneC|Exon_10	0	+	87	192
chr1	204937351	204937513	GeneC|Exon_10	0	+	88	191
chr1	204937351	204937513	GeneC|Exon_10	0	+	89	191
chr1	204937351	204937513	GeneC|Exon_10	0	+	90	190
chr1	204937351	204937513	GeneC|Exon_10	0	+	91	191
chr1	204937351	204937513	GeneC|Exon_10	0	+	92	192
chr1	204937351	204937513	GeneC|Exon_10	0	+	93	193
chr1	204937351	204937513	GeneC|Exon_10	0	+	94	192
chr1	204937351	204937513	GeneC|Exon_10	0	+	95	192
chr1	204937351	204937513	GeneC|Exon_10	0	+	96	189
chr1	204937351	204937513	GeneC|Exon_10	0	+	97	188
chr1	204937351	204937513	GeneC|Exon_10	0	+	98	189
chr1	204937351	204937513	GeneC|Exon_10	0	+	99	190
chr1	204937351	204937513	GeneC|Exon_10	0	+	100	190
chr1	204937351	204937513	GeneC|Exon_10	0	+	101	189
chr1	204937351	204937513	GeneC|Exon_10	0	+	102	188
chr1	204937351	204937513	GeneC|Exon_10	0	+	103	186
chr1	204937351	204937513	GeneC|Exon_10	0	+	104	187
chr1	204937351	204937513	GeneC|Exon_10	0	+	105	190
chr1	204937351	204937513	GeneC|Exon_10	0	+	106	188
chr1	204937351	204937513	GeneC|Exon_10	0	+	107	187
chr1	204937351	204937513	GeneC|Exon_10	0	+	108	188
chr1	204937351	204937513	GeneC|Exon_10	0	+	109	188
chr1	204937351	204937513	GeneC|Exon_10	0	+	110	188
chr1	204937351	204937513	GeneC|Exon_10	0	+	111	191
chr1	204937351	204937513	GeneC|Exon_10	0	+	112	191
chr1	204937351	204937513	GeneC|Exon_10	0	+	113	188
chr1	204937351	204937513	GeneC|Exon_10	0	+	114	187
chr1	204937351	204937513	GeneC|Exon_10	0	+	115	187
chr1	204937351	204937513	GeneC|Exon_10	0	+	116	187
chr1	204937351	204937513	GeneC|Exon_10	0	+	117	188
chr1	204937351	204937513	GeneC|Exon_10	0	+	118	189
chr1	204937351	204937513	GeneC|Exon_10	0	+	119	190
chr1	204937351	204937513	GeneC|Exon_10	0	+	120	190
chr1	204937351	204937513	GeneC|Exon_10	0	+	121	190
chr1	204937351	204937513	GeneC|Exon_10	0	+	122	189
chr1	204937351	204937513	GeneC|Exon_10	0	+	123	188
chr1	204937351	204937513	GeneC|Exon_10	0	+	124	188
chr1	204937351	204937513	GeneC|Exon_10	0	+	125	186
chr1	204937351	204937513	GeneC|Exon_10	0	+	126	186
chr1	204937351	204937513	GeneC|Exon_10	0	+	127	185
chr1	204937351	204937513	GeneC|Exon_10	0	+	128	186
chr1	204937351	204937513	GeneC|Exon_10	0	+	129	189
chr1	204937351	204937513	GeneC|Exon_10	0	+	130	187
chr1	204937351	204937513	GeneC|Exon_10	0	+	131	188
chr1	204937351	204937513	GeneC|Exon_10	0	+	132	188
chr1	204937351	204937513	GeneC|Exon_10	0	+	133	188
chr1	204937351	204937513	GeneC|Exon_10	0	+	134	189
chr1	204937351	204937513	GeneC|Exon_10	0	+	135	190
chr1	204937351	204937513	GeneC|Exon_10	0	+	136	188
chr1	204937351	204937513	GeneC|Exon_10	0	+	137	188
chr1	204937351	204937513	GeneC|Exon_10	0	+	138	186
chr1	204937351	204937513	GeneC|Exon_10	0	+	139	185
chr1	204937351	204937513	GeneC|Exon_10	0	+	140	187
[truncated: 156,337 more rows]
