# Supplementary material for: A Robust Protocol to Increase NimbleGen SeqCap EZ Multiplexing Capacity to 96 Samples
Source: PLoS One. 2015 Apr 14;10(4):e0123872. doi: 10.1371/journal.pone.0123872 (PMC4397063; doi:10.1371/journal.pone.0123872)
Supplement: S1 Dataset — (GZ) [file pone.0123872.s005.gz › Raw_Data/sampleV/sampleV.BaseCoverage.txt]

chr1	67861445	67861595	GeneS|SNP_2	0	+	1	139
chr1	67861445	67861595	GeneS|SNP_2	0	+	2	141
chr1	67861445	67861595	GeneS|SNP_2	0	+	3	141
chr1	67861445	67861595	GeneS|SNP_2	0	+	4	141
chr1	67861445	67861595	GeneS|SNP_2	0	+	5	142
chr1	67861445	67861595	GeneS|SNP_2	0	+	6	148
chr1	67861445	67861595	GeneS|SNP_2	0	+	7	148
chr1	67861445	67861595	GeneS|SNP_2	0	+	8	148
chr1	67861445	67861595	GeneS|SNP_2	0	+	9	149
chr1	67861445	67861595	GeneS|SNP_2	0	+	10	149
chr1	67861445	67861595	GeneS|SNP_2	0	+	11	151
chr1	67861445	67861595	GeneS|SNP_2	0	+	12	151
chr1	67861445	67861595	GeneS|SNP_2	0	+	13	152
chr1	67861445	67861595	GeneS|SNP_2	0	+	14	153
chr1	67861445	67861595	GeneS|SNP_2	0	+	15	153
chr1	67861445	67861595	GeneS|SNP_2	0	+	16	156
chr1	67861445	67861595	GeneS|SNP_2	0	+	17	156
chr1	67861445	67861595	GeneS|SNP_2	0	+	18	161
chr1	67861445	67861595	GeneS|SNP_2	0	+	19	160
chr1	67861445	67861595	GeneS|SNP_2	0	+	20	162
chr1	67861445	67861595	GeneS|SNP_2	0	+	21	163
chr1	67861445	67861595	GeneS|SNP_2	0	+	22	162
chr1	67861445	67861595	GeneS|SNP_2	0	+	23	164
chr1	67861445	67861595	GeneS|SNP_2	0	+	24	162
chr1	67861445	67861595	GeneS|SNP_2	0	+	25	162
chr1	67861445	67861595	GeneS|SNP_2	0	+	26	166
chr1	67861445	67861595	GeneS|SNP_2	0	+	27	169
chr1	67861445	67861595	GeneS|SNP_2	0	+	28	171
chr1	67861445	67861595	GeneS|SNP_2	0	+	29	169
chr1	67861445	67861595	GeneS|SNP_2	0	+	30	168
chr1	67861445	67861595	GeneS|SNP_2	0	+	31	167
chr1	67861445	67861595	GeneS|SNP_2	0	+	32	168
chr1	67861445	67861595	GeneS|SNP_2	0	+	33	169
chr1	67861445	67861595	GeneS|SNP_2	0	+	34	169
chr1	67861445	67861595	GeneS|SNP_2	0	+	35	171
chr1	67861445	67861595	GeneS|SNP_2	0	+	36	172
chr1	67861445	67861595	GeneS|SNP_2	0	+	37	174
chr1	67861445	67861595	GeneS|SNP_2	0	+	38	177
chr1	67861445	67861595	GeneS|SNP_2	0	+	39	179
chr1	67861445	67861595	GeneS|SNP_2	0	+	40	183
chr1	67861445	67861595	GeneS|SNP_2	0	+	41	183
chr1	67861445	67861595	GeneS|SNP_2	0	+	42	183
chr1	67861445	67861595	GeneS|SNP_2	0	+	43	185
chr1	67861445	67861595	GeneS|SNP_2	0	+	44	186
chr1	67861445	67861595	GeneS|SNP_2	0	+	45	189
chr1	67861445	67861595	GeneS|SNP_2	0	+	46	188
chr1	67861445	67861595	GeneS|SNP_2	0	+	47	190
chr1	67861445	67861595	GeneS|SNP_2	0	+	48	191
chr1	67861445	67861595	GeneS|SNP_2	0	+	49	191
chr1	67861445	67861595	GeneS|SNP_2	0	+	50	187
chr1	67861445	67861595	GeneS|SNP_2	0	+	51	188
chr1	67861445	67861595	GeneS|SNP_2	0	+	52	187
chr1	67861445	67861595	GeneS|SNP_2	0	+	53	191
chr1	67861445	67861595	GeneS|SNP_2	0	+	54	192
chr1	67861445	67861595	GeneS|SNP_2	0	+	55	194
chr1	67861445	67861595	GeneS|SNP_2	0	+	56	194
chr1	67861445	67861595	GeneS|SNP_2	0	+	57	190
chr1	67861445	67861595	GeneS|SNP_2	0	+	58	190
chr1	67861445	67861595	GeneS|SNP_2	0	+	59	188
chr1	67861445	67861595	GeneS|SNP_2	0	+	60	187
chr1	67861445	67861595	GeneS|SNP_2	0	+	61	187
chr1	67861445	67861595	GeneS|SNP_2	0	+	62	186
chr1	67861445	67861595	GeneS|SNP_2	0	+	63	187
chr1	67861445	67861595	GeneS|SNP_2	0	+	64	187
chr1	67861445	67861595	GeneS|SNP_2	0	+	65	189
chr1	67861445	67861595	GeneS|SNP_2	0	+	66	193
chr1	67861445	67861595	GeneS|SNP_2	0	+	67	193
chr1	67861445	67861595	GeneS|SNP_2	0	+	68	193
chr1	67861445	67861595	GeneS|SNP_2	0	+	69	192
chr1	67861445	67861595	GeneS|SNP_2	0	+	70	192
chr1	67861445	67861595	GeneS|SNP_2	0	+	71	191
chr1	67861445	67861595	GeneS|SNP_2	0	+	72	192
chr1	67861445	67861595	GeneS|SNP_2	0	+	73	191
chr1	67861445	67861595	GeneS|SNP_2	0	+	74	193
chr1	67861445	67861595	GeneS|SNP_2	0	+	75	194
chr1	67861445	67861595	GeneS|SNP_2	0	+	76	192
chr1	67861445	67861595	GeneS|SNP_2	0	+	77	194
chr1	67861445	67861595	GeneS|SNP_2	0	+	78	193
chr1	67861445	67861595	GeneS|SNP_2	0	+	79	195
chr1	67861445	67861595	GeneS|SNP_2	0	+	80	196
chr1	67861445	67861595	GeneS|SNP_2	0	+	81	197
chr1	67861445	67861595	GeneS|SNP_2	0	+	82	197
chr1	67861445	67861595	GeneS|SNP_2	0	+	83	197
chr1	67861445	67861595	GeneS|SNP_2	0	+	84	198
chr1	67861445	67861595	GeneS|SNP_2	0	+	85	200
chr1	67861445	67861595	GeneS|SNP_2	0	+	86	200
chr1	67861445	67861595	GeneS|SNP_2	0	+	87	200
chr1	67861445	67861595	GeneS|SNP_2	0	+	88	200
chr1	67861445	67861595	GeneS|SNP_2	0	+	89	200
chr1	67861445	67861595	GeneS|SNP_2	0	+	90	202
chr1	67861445	67861595	GeneS|SNP_2	0	+	91	202
chr1	67861445	67861595	GeneS|SNP_2	0	+	92	203
chr1	67861445	67861595	GeneS|SNP_2	0	+	93	202
chr1	67861445	67861595	GeneS|SNP_2	0	+	94	203
chr1	67861445	67861595	GeneS|SNP_2	0	+	95	204
chr1	67861445	67861595	GeneS|SNP_2	0	+	96	200
chr1	67861445	67861595	GeneS|SNP_2	0	+	97	200
chr1	67861445	67861595	GeneS|SNP_2	0	+	98	200
chr1	67861445	67861595	GeneS|SNP_2	0	+	99	195
chr1	67861445	67861595	GeneS|SNP_2	0	+	100	196
chr1	67861445	67861595	GeneS|SNP_2	0	+	101	196
chr1	67861445	67861595	GeneS|SNP_2	0	+	102	195
chr1	67861445	67861595	GeneS|SNP_2	0	+	103	196
chr1	67861445	67861595	GeneS|SNP_2	0	+	104	196
chr1	67861445	67861595	GeneS|SNP_2	0	+	105	196
chr1	67861445	67861595	GeneS|SNP_2	0	+	106	200
chr1	67861445	67861595	GeneS|SNP_2	0	+	107	201
chr1	67861445	67861595	GeneS|SNP_2	0	+	108	201
chr1	67861445	67861595	GeneS|SNP_2	0	+	109	197
chr1	67861445	67861595	GeneS|SNP_2	0	+	110	199
chr1	67861445	67861595	GeneS|SNP_2	0	+	111	199
chr1	67861445	67861595	GeneS|SNP_2	0	+	112	202
chr1	67861445	67861595	GeneS|SNP_2	0	+	113	204
chr1	67861445	67861595	GeneS|SNP_2	0	+	114	201
chr1	67861445	67861595	GeneS|SNP_2	0	+	115	201
chr1	67861445	67861595	GeneS|SNP_2	0	+	116	201
chr1	67861445	67861595	GeneS|SNP_2	0	+	117	202
chr1	67861445	67861595	GeneS|SNP_2	0	+	118	204
chr1	67861445	67861595	GeneS|SNP_2	0	+	119	204
chr1	67861445	67861595	GeneS|SNP_2	0	+	120	203
chr1	67861445	67861595	GeneS|SNP_2	0	+	121	204
chr1	67861445	67861595	GeneS|SNP_2	0	+	122	203
chr1	67861445	67861595	GeneS|SNP_2	0	+	123	202
chr1	67861445	67861595	GeneS|SNP_2	0	+	124	199
chr1	67861445	67861595	GeneS|SNP_2	0	+	125	199
chr1	67861445	67861595	GeneS|SNP_2	0	+	126	203
chr1	67861445	67861595	GeneS|SNP_2	0	+	127	202
chr1	67861445	67861595	GeneS|SNP_2	0	+	128	201
chr1	67861445	67861595	GeneS|SNP_2	0	+	129	201
chr1	67861445	67861595	GeneS|SNP_2	0	+	130	201
chr1	67861445	67861595	GeneS|SNP_2	0	+	131	203
chr1	67861445	67861595	GeneS|SNP_2	0	+	132	204
chr1	67861445	67861595	GeneS|SNP_2	0	+	133	204
chr1	67861445	67861595	GeneS|SNP_2	0	+	134	203
chr1	67861445	67861595	GeneS|SNP_2	0	+	135	203
chr1	67861445	67861595	GeneS|SNP_2	0	+	136	202
chr1	67861445	67861595	GeneS|SNP_2	0	+	137	202
chr1	67861445	67861595	GeneS|SNP_2	0	+	138	202
chr1	67861445	67861595	GeneS|SNP_2	0	+	139	200
chr1	67861445	67861595	GeneS|SNP_2	0	+	140	202
chr1	67861445	67861595	GeneS|SNP_2	0	+	141	197
chr1	67861445	67861595	GeneS|SNP_2	0	+	142	202
chr1	67861445	67861595	GeneS|SNP_2	0	+	143	202
chr1	67861445	67861595	GeneS|SNP_2	0	+	144	203
chr1	67861445	67861595	GeneS|SNP_2	0	+	145	202
chr1	67861445	67861595	GeneS|SNP_2	0	+	146	201
chr1	67861445	67861595	GeneS|SNP_2	0	+	147	202
chr1	67861445	67861595	GeneS|SNP_2	0	+	148	203
chr1	67861445	67861595	GeneS|SNP_2	0	+	149	202
chr1	67861445	67861595	GeneS|SNP_2	0	+	150	202
chr1	179520431	179520581	GeneS|SNP_1	0	+	1	182
chr1	179520431	179520581	GeneS|SNP_1	0	+	2	183
chr1	179520431	179520581	GeneS|SNP_1	0	+	3	185
chr1	179520431	179520581	GeneS|SNP_1	0	+	4	186
chr1	179520431	179520581	GeneS|SNP_1	0	+	5	183
chr1	179520431	179520581	GeneS|SNP_1	0	+	6	183
chr1	179520431	179520581	GeneS|SNP_1	0	+	7	184
chr1	179520431	179520581	GeneS|SNP_1	0	+	8	185
chr1	179520431	179520581	GeneS|SNP_1	0	+	9	184
chr1	179520431	179520581	GeneS|SNP_1	0	+	10	184
chr1	179520431	179520581	GeneS|SNP_1	0	+	11	184
chr1	179520431	179520581	GeneS|SNP_1	0	+	12	185
chr1	179520431	179520581	GeneS|SNP_1	0	+	13	185
chr1	179520431	179520581	GeneS|SNP_1	0	+	14	183
chr1	179520431	179520581	GeneS|SNP_1	0	+	15	185
chr1	179520431	179520581	GeneS|SNP_1	0	+	16	184
chr1	179520431	179520581	GeneS|SNP_1	0	+	17	189
chr1	179520431	179520581	GeneS|SNP_1	0	+	18	194
chr1	179520431	179520581	GeneS|SNP_1	0	+	19	192
chr1	179520431	179520581	GeneS|SNP_1	0	+	20	194
chr1	179520431	179520581	GeneS|SNP_1	0	+	21	193
chr1	179520431	179520581	GeneS|SNP_1	0	+	22	191
chr1	179520431	179520581	GeneS|SNP_1	0	+	23	192
chr1	179520431	179520581	GeneS|SNP_1	0	+	24	191
chr1	179520431	179520581	GeneS|SNP_1	0	+	25	193
chr1	179520431	179520581	GeneS|SNP_1	0	+	26	191
chr1	179520431	179520581	GeneS|SNP_1	0	+	27	190
chr1	179520431	179520581	GeneS|SNP_1	0	+	28	191
chr1	179520431	179520581	GeneS|SNP_1	0	+	29	190
chr1	179520431	179520581	GeneS|SNP_1	0	+	30	189
chr1	179520431	179520581	GeneS|SNP_1	0	+	31	188
chr1	179520431	179520581	GeneS|SNP_1	0	+	32	189
chr1	179520431	179520581	GeneS|SNP_1	0	+	33	189
chr1	179520431	179520581	GeneS|SNP_1	0	+	34	188
chr1	179520431	179520581	GeneS|SNP_1	0	+	35	189
chr1	179520431	179520581	GeneS|SNP_1	0	+	36	190
chr1	179520431	179520581	GeneS|SNP_1	0	+	37	190
chr1	179520431	179520581	GeneS|SNP_1	0	+	38	190
chr1	179520431	179520581	GeneS|SNP_1	0	+	39	189
chr1	179520431	179520581	GeneS|SNP_1	0	+	40	191
chr1	179520431	179520581	GeneS|SNP_1	0	+	41	191
chr1	179520431	179520581	GeneS|SNP_1	0	+	42	188
chr1	179520431	179520581	GeneS|SNP_1	0	+	43	192
chr1	179520431	179520581	GeneS|SNP_1	0	+	44	192
chr1	179520431	179520581	GeneS|SNP_1	0	+	45	196
chr1	179520431	179520581	GeneS|SNP_1	0	+	46	199
chr1	179520431	179520581	GeneS|SNP_1	0	+	47	201
chr1	179520431	179520581	GeneS|SNP_1	0	+	48	201
chr1	179520431	179520581	GeneS|SNP_1	0	+	49	201
chr1	179520431	179520581	GeneS|SNP_1	0	+	50	200
chr1	179520431	179520581	GeneS|SNP_1	0	+	51	199
chr1	179520431	179520581	GeneS|SNP_1	0	+	52	198
chr1	179520431	179520581	GeneS|SNP_1	0	+	53	195
chr1	179520431	179520581	GeneS|SNP_1	0	+	54	196
chr1	179520431	179520581	GeneS|SNP_1	0	+	55	197
chr1	179520431	179520581	GeneS|SNP_1	0	+	56	196
chr1	179520431	179520581	GeneS|SNP_1	0	+	57	195
chr1	179520431	179520581	GeneS|SNP_1	0	+	58	194
chr1	179520431	179520581	GeneS|SNP_1	0	+	59	194
chr1	179520431	179520581	GeneS|SNP_1	0	+	60	195
chr1	179520431	179520581	GeneS|SNP_1	0	+	61	193
chr1	179520431	179520581	GeneS|SNP_1	0	+	62	195
chr1	179520431	179520581	GeneS|SNP_1	0	+	63	196
chr1	179520431	179520581	GeneS|SNP_1	0	+	64	195
chr1	179520431	179520581	GeneS|SNP_1	0	+	65	194
chr1	179520431	179520581	GeneS|SNP_1	0	+	66	192
chr1	179520431	179520581	GeneS|SNP_1	0	+	67	193
chr1	179520431	179520581	GeneS|SNP_1	0	+	68	192
chr1	179520431	179520581	GeneS|SNP_1	0	+	69	192
chr1	179520431	179520581	GeneS|SNP_1	0	+	70	191
chr1	179520431	179520581	GeneS|SNP_1	0	+	71	189
chr1	179520431	179520581	GeneS|SNP_1	0	+	72	190
chr1	179520431	179520581	GeneS|SNP_1	0	+	73	194
chr1	179520431	179520581	GeneS|SNP_1	0	+	74	194
chr1	179520431	179520581	GeneS|SNP_1	0	+	75	191
chr1	179520431	179520581	GeneS|SNP_1	0	+	76	190
chr1	179520431	179520581	GeneS|SNP_1	0	+	77	191
chr1	179520431	179520581	GeneS|SNP_1	0	+	78	190
chr1	179520431	179520581	GeneS|SNP_1	0	+	79	191
chr1	179520431	179520581	GeneS|SNP_1	0	+	80	192
chr1	179520431	179520581	GeneS|SNP_1	0	+	81	195
chr1	179520431	179520581	GeneS|SNP_1	0	+	82	196
chr1	179520431	179520581	GeneS|SNP_1	0	+	83	195
chr1	179520431	179520581	GeneS|SNP_1	0	+	84	194
chr1	179520431	179520581	GeneS|SNP_1	0	+	85	192
chr1	179520431	179520581	GeneS|SNP_1	0	+	86	189
chr1	179520431	179520581	GeneS|SNP_1	0	+	87	190
chr1	179520431	179520581	GeneS|SNP_1	0	+	88	191
chr1	179520431	179520581	GeneS|SNP_1	0	+	89	191
chr1	179520431	179520581	GeneS|SNP_1	0	+	90	192
chr1	179520431	179520581	GeneS|SNP_1	0	+	91	190
chr1	179520431	179520581	GeneS|SNP_1	0	+	92	190
chr1	179520431	179520581	GeneS|SNP_1	0	+	93	190
chr1	179520431	179520581	GeneS|SNP_1	0	+	94	191
chr1	179520431	179520581	GeneS|SNP_1	0	+	95	192
chr1	179520431	179520581	GeneS|SNP_1	0	+	96	190
chr1	179520431	179520581	GeneS|SNP_1	0	+	97	189
chr1	179520431	179520581	GeneS|SNP_1	0	+	98	190
chr1	179520431	179520581	GeneS|SNP_1	0	+	99	189
chr1	179520431	179520581	GeneS|SNP_1	0	+	100	189
chr1	179520431	179520581	GeneS|SNP_1	0	+	101	190
chr1	179520431	179520581	GeneS|SNP_1	0	+	102	190
chr1	179520431	179520581	GeneS|SNP_1	0	+	103	190
chr1	179520431	179520581	GeneS|SNP_1	0	+	104	188
chr1	179520431	179520581	GeneS|SNP_1	0	+	105	188
chr1	179520431	179520581	GeneS|SNP_1	0	+	106	189
chr1	179520431	179520581	GeneS|SNP_1	0	+	107	189
chr1	179520431	179520581	GeneS|SNP_1	0	+	108	189
chr1	179520431	179520581	GeneS|SNP_1	0	+	109	187
chr1	179520431	179520581	GeneS|SNP_1	0	+	110	184
chr1	179520431	179520581	GeneS|SNP_1	0	+	111	184
chr1	179520431	179520581	GeneS|SNP_1	0	+	112	184
chr1	179520431	179520581	GeneS|SNP_1	0	+	113	185
chr1	179520431	179520581	GeneS|SNP_1	0	+	114	186
chr1	179520431	179520581	GeneS|SNP_1	0	+	115	187
chr1	179520431	179520581	GeneS|SNP_1	0	+	116	188
chr1	179520431	179520581	GeneS|SNP_1	0	+	117	191
chr1	179520431	179520581	GeneS|SNP_1	0	+	118	191
chr1	179520431	179520581	GeneS|SNP_1	0	+	119	192
chr1	179520431	179520581	GeneS|SNP_1	0	+	120	192
chr1	179520431	179520581	GeneS|SNP_1	0	+	121	194
chr1	179520431	179520581	GeneS|SNP_1	0	+	122	197
chr1	179520431	179520581	GeneS|SNP_1	0	+	123	201
chr1	179520431	179520581	GeneS|SNP_1	0	+	124	198
chr1	179520431	179520581	GeneS|SNP_1	0	+	125	197
chr1	179520431	179520581	GeneS|SNP_1	0	+	126	197
chr1	179520431	179520581	GeneS|SNP_1	0	+	127	196
chr1	179520431	179520581	GeneS|SNP_1	0	+	128	194
chr1	179520431	179520581	GeneS|SNP_1	0	+	129	193
chr1	179520431	179520581	GeneS|SNP_1	0	+	130	194
chr1	179520431	179520581	GeneS|SNP_1	0	+	131	191
chr1	179520431	179520581	GeneS|SNP_1	0	+	132	190
chr1	179520431	179520581	GeneS|SNP_1	0	+	133	189
chr1	179520431	179520581	GeneS|SNP_1	0	+	134	187
chr1	179520431	179520581	GeneS|SNP_1	0	+	135	187
chr1	179520431	179520581	GeneS|SNP_1	0	+	136	187
chr1	179520431	179520581	GeneS|SNP_1	0	+	137	186
chr1	179520431	179520581	GeneS|SNP_1	0	+	138	184
chr1	179520431	179520581	GeneS|SNP_1	0	+	139	182
chr1	179520431	179520581	GeneS|SNP_1	0	+	140	181
chr1	179520431	179520581	GeneS|SNP_1	0	+	141	181
chr1	179520431	179520581	GeneS|SNP_1	0	+	142	181
chr1	179520431	179520581	GeneS|SNP_1	0	+	143	181
chr1	179520431	179520581	GeneS|SNP_1	0	+	144	183
chr1	179520431	179520581	GeneS|SNP_1	0	+	145	181
chr1	179520431	179520581	GeneS|SNP_1	0	+	146	181
chr1	179520431	179520581	GeneS|SNP_1	0	+	147	182
chr1	179520431	179520581	GeneS|SNP_1	0	+	148	181
chr1	179520431	179520581	GeneS|SNP_1	0	+	149	181
chr1	179520431	179520581	GeneS|SNP_1	0	+	150	177
chr1	204797731	204797935	GeneC|Exon_1	0	+	1	8
chr1	204797731	204797935	GeneC|Exon_1	0	+	2	8
chr1	204797731	204797935	GeneC|Exon_1	0	+	3	9
chr1	204797731	204797935	GeneC|Exon_1	0	+	4	9
chr1	204797731	204797935	GeneC|Exon_1	0	+	5	9
chr1	204797731	204797935	GeneC|Exon_1	0	+	6	9
chr1	204797731	204797935	GeneC|Exon_1	0	+	7	9
chr1	204797731	204797935	GeneC|Exon_1	0	+	8	9
chr1	204797731	204797935	GeneC|Exon_1	0	+	9	10
chr1	204797731	204797935	GeneC|Exon_1	0	+	10	10
chr1	204797731	204797935	GeneC|Exon_1	0	+	11	10
chr1	204797731	204797935	GeneC|Exon_1	0	+	12	10
chr1	204797731	204797935	GeneC|Exon_1	0	+	13	11
chr1	204797731	204797935	GeneC|Exon_1	0	+	14	12
chr1	204797731	204797935	GeneC|Exon_1	0	+	15	12
chr1	204797731	204797935	GeneC|Exon_1	0	+	16	12
chr1	204797731	204797935	GeneC|Exon_1	0	+	17	12
chr1	204797731	204797935	GeneC|Exon_1	0	+	18	12
chr1	204797731	204797935	GeneC|Exon_1	0	+	19	12
chr1	204797731	204797935	GeneC|Exon_1	0	+	20	13
chr1	204797731	204797935	GeneC|Exon_1	0	+	21	13
chr1	204797731	204797935	GeneC|Exon_1	0	+	22	13
chr1	204797731	204797935	GeneC|Exon_1	0	+	23	14
chr1	204797731	204797935	GeneC|Exon_1	0	+	24	14
chr1	204797731	204797935	GeneC|Exon_1	0	+	25	15
chr1	204797731	204797935	GeneC|Exon_1	0	+	26	16
chr1	204797731	204797935	GeneC|Exon_1	0	+	27	15
chr1	204797731	204797935	GeneC|Exon_1	0	+	28	15
chr1	204797731	204797935	GeneC|Exon_1	0	+	29	15
chr1	204797731	204797935	GeneC|Exon_1	0	+	30	16
chr1	204797731	204797935	GeneC|Exon_1	0	+	31	16
chr1	204797731	204797935	GeneC|Exon_1	0	+	32	16
chr1	204797731	204797935	GeneC|Exon_1	0	+	33	16
chr1	204797731	204797935	GeneC|Exon_1	0	+	34	17
chr1	204797731	204797935	GeneC|Exon_1	0	+	35	17
chr1	204797731	204797935	GeneC|Exon_1	0	+	36	17
chr1	204797731	204797935	GeneC|Exon_1	0	+	37	17
chr1	204797731	204797935	GeneC|Exon_1	0	+	38	18
chr1	204797731	204797935	GeneC|Exon_1	0	+	39	19
chr1	204797731	204797935	GeneC|Exon_1	0	+	40	19
chr1	204797731	204797935	GeneC|Exon_1	0	+	41	21
chr1	204797731	204797935	GeneC|Exon_1	0	+	42	23
chr1	204797731	204797935	GeneC|Exon_1	0	+	43	23
chr1	204797731	204797935	GeneC|Exon_1	0	+	44	24
chr1	204797731	204797935	GeneC|Exon_1	0	+	45	23
chr1	204797731	204797935	GeneC|Exon_1	0	+	46	23
chr1	204797731	204797935	GeneC|Exon_1	0	+	47	23
chr1	204797731	204797935	GeneC|Exon_1	0	+	48	23
chr1	204797731	204797935	GeneC|Exon_1	0	+	49	24
chr1	204797731	204797935	GeneC|Exon_1	0	+	50	24
chr1	204797731	204797935	GeneC|Exon_1	0	+	51	27
chr1	204797731	204797935	GeneC|Exon_1	0	+	52	27
chr1	204797731	204797935	GeneC|Exon_1	0	+	53	28
chr1	204797731	204797935	GeneC|Exon_1	0	+	54	29
chr1	204797731	204797935	GeneC|Exon_1	0	+	55	30
chr1	204797731	204797935	GeneC|Exon_1	0	+	56	32
chr1	204797731	204797935	GeneC|Exon_1	0	+	57	32
chr1	204797731	204797935	GeneC|Exon_1	0	+	58	32
chr1	204797731	204797935	GeneC|Exon_1	0	+	59	33
chr1	204797731	204797935	GeneC|Exon_1	0	+	60	34
chr1	204797731	204797935	GeneC|Exon_1	0	+	61	35
chr1	204797731	204797935	GeneC|Exon_1	0	+	62	35
chr1	204797731	204797935	GeneC|Exon_1	0	+	63	35
chr1	204797731	204797935	GeneC|Exon_1	0	+	64	35
chr1	204797731	204797935	GeneC|Exon_1	0	+	65	35
chr1	204797731	204797935	GeneC|Exon_1	0	+	66	36
chr1	204797731	204797935	GeneC|Exon_1	0	+	67	36
chr1	204797731	204797935	GeneC|Exon_1	0	+	68	38
chr1	204797731	204797935	GeneC|Exon_1	0	+	69	38
chr1	204797731	204797935	GeneC|Exon_1	0	+	70	38
chr1	204797731	204797935	GeneC|Exon_1	0	+	71	39
chr1	204797731	204797935	GeneC|Exon_1	0	+	72	41
chr1	204797731	204797935	GeneC|Exon_1	0	+	73	41
chr1	204797731	204797935	GeneC|Exon_1	0	+	74	41
chr1	204797731	204797935	GeneC|Exon_1	0	+	75	42
chr1	204797731	204797935	GeneC|Exon_1	0	+	76	42
chr1	204797731	204797935	GeneC|Exon_1	0	+	77	42
chr1	204797731	204797935	GeneC|Exon_1	0	+	78	43
chr1	204797731	204797935	GeneC|Exon_1	0	+	79	42
chr1	204797731	204797935	GeneC|Exon_1	0	+	80	43
chr1	204797731	204797935	GeneC|Exon_1	0	+	81	43
chr1	204797731	204797935	GeneC|Exon_1	0	+	82	43
chr1	204797731	204797935	GeneC|Exon_1	0	+	83	43
chr1	204797731	204797935	GeneC|Exon_1	0	+	84	45
chr1	204797731	204797935	GeneC|Exon_1	0	+	85	46
chr1	204797731	204797935	GeneC|Exon_1	0	+	86	46
chr1	204797731	204797935	GeneC|Exon_1	0	+	87	47
chr1	204797731	204797935	GeneC|Exon_1	0	+	88	51
chr1	204797731	204797935	GeneC|Exon_1	0	+	89	49
chr1	204797731	204797935	GeneC|Exon_1	0	+	90	49
chr1	204797731	204797935	GeneC|Exon_1	0	+	91	49
chr1	204797731	204797935	GeneC|Exon_1	0	+	92	50
chr1	204797731	204797935	GeneC|Exon_1	0	+	93	50
chr1	204797731	204797935	GeneC|Exon_1	0	+	94	52
chr1	204797731	204797935	GeneC|Exon_1	0	+	95	51
chr1	204797731	204797935	GeneC|Exon_1	0	+	96	52
chr1	204797731	204797935	GeneC|Exon_1	0	+	97	53
chr1	204797731	204797935	GeneC|Exon_1	0	+	98	53
chr1	204797731	204797935	GeneC|Exon_1	0	+	99	55
chr1	204797731	204797935	GeneC|Exon_1	0	+	100	54
chr1	204797731	204797935	GeneC|Exon_1	0	+	101	55
chr1	204797731	204797935	GeneC|Exon_1	0	+	102	55
chr1	204797731	204797935	GeneC|Exon_1	0	+	103	55
chr1	204797731	204797935	GeneC|Exon_1	0	+	104	55
chr1	204797731	204797935	GeneC|Exon_1	0	+	105	55
chr1	204797731	204797935	GeneC|Exon_1	0	+	106	56
chr1	204797731	204797935	GeneC|Exon_1	0	+	107	56
chr1	204797731	204797935	GeneC|Exon_1	0	+	108	57
chr1	204797731	204797935	GeneC|Exon_1	0	+	109	59
chr1	204797731	204797935	GeneC|Exon_1	0	+	110	61
chr1	204797731	204797935	GeneC|Exon_1	0	+	111	62
chr1	204797731	204797935	GeneC|Exon_1	0	+	112	63
chr1	204797731	204797935	GeneC|Exon_1	0	+	113	64
chr1	204797731	204797935	GeneC|Exon_1	0	+	114	65
chr1	204797731	204797935	GeneC|Exon_1	0	+	115	67
chr1	204797731	204797935	GeneC|Exon_1	0	+	116	70
chr1	204797731	204797935	GeneC|Exon_1	0	+	117	71
chr1	204797731	204797935	GeneC|Exon_1	0	+	118	71
chr1	204797731	204797935	GeneC|Exon_1	0	+	119	71
chr1	204797731	204797935	GeneC|Exon_1	0	+	120	73
chr1	204797731	204797935	GeneC|Exon_1	0	+	121	74
chr1	204797731	204797935	GeneC|Exon_1	0	+	122	75
chr1	204797731	204797935	GeneC|Exon_1	0	+	123	75
chr1	204797731	204797935	GeneC|Exon_1	0	+	124	76
chr1	204797731	204797935	GeneC|Exon_1	0	+	125	76
chr1	204797731	204797935	GeneC|Exon_1	0	+	126	75
chr1	204797731	204797935	GeneC|Exon_1	0	+	127	74
chr1	204797731	204797935	GeneC|Exon_1	0	+	128	74
chr1	204797731	204797935	GeneC|Exon_1	0	+	129	75
chr1	204797731	204797935	GeneC|Exon_1	0	+	130	75
chr1	204797731	204797935	GeneC|Exon_1	0	+	131	76
chr1	204797731	204797935	GeneC|Exon_1	0	+	132	79
chr1	204797731	204797935	GeneC|Exon_1	0	+	133	79
chr1	204797731	204797935	GeneC|Exon_1	0	+	134	79
chr1	204797731	204797935	GeneC|Exon_1	0	+	135	79
chr1	204797731	204797935	GeneC|Exon_1	0	+	136	79
chr1	204797731	204797935	GeneC|Exon_1	0	+	137	79
chr1	204797731	204797935	GeneC|Exon_1	0	+	138	81
chr1	204797731	204797935	GeneC|Exon_1	0	+	139	82
chr1	204797731	204797935	GeneC|Exon_1	0	+	140	82
chr1	204797731	204797935	GeneC|Exon_1	0	+	141	82
chr1	204797731	204797935	GeneC|Exon_1	0	+	142	83
chr1	204797731	204797935	GeneC|Exon_1	0	+	143	82
chr1	204797731	204797935	GeneC|Exon_1	0	+	144	84
chr1	204797731	204797935	GeneC|Exon_1	0	+	145	85
chr1	204797731	204797935	GeneC|Exon_1	0	+	146	85
chr1	204797731	204797935	GeneC|Exon_1	0	+	147	85
chr1	204797731	204797935	GeneC|Exon_1	0	+	148	85
chr1	204797731	204797935	GeneC|Exon_1	0	+	149	85
chr1	204797731	204797935	GeneC|Exon_1	0	+	150	85
chr1	204797731	204797935	GeneC|Exon_1	0	+	151	87
chr1	204797731	204797935	GeneC|Exon_1	0	+	152	87
chr1	204797731	204797935	GeneC|Exon_1	0	+	153	87
chr1	204797731	204797935	GeneC|Exon_1	0	+	154	87
chr1	204797731	204797935	GeneC|Exon_1	0	+	155	88
chr1	204797731	204797935	GeneC|Exon_1	0	+	156	88
chr1	204797731	204797935	GeneC|Exon_1	0	+	157	88
chr1	204797731	204797935	GeneC|Exon_1	0	+	158	88
chr1	204797731	204797935	GeneC|Exon_1	0	+	159	87
chr1	204797731	204797935	GeneC|Exon_1	0	+	160	87
chr1	204797731	204797935	GeneC|Exon_1	0	+	161	87
chr1	204797731	204797935	GeneC|Exon_1	0	+	162	87
chr1	204797731	204797935	GeneC|Exon_1	0	+	163	84
chr1	204797731	204797935	GeneC|Exon_1	0	+	164	84
chr1	204797731	204797935	GeneC|Exon_1	0	+	165	83
chr1	204797731	204797935	GeneC|Exon_1	0	+	166	83
chr1	204797731	204797935	GeneC|Exon_1	0	+	167	86
chr1	204797731	204797935	GeneC|Exon_1	0	+	168	89
chr1	204797731	204797935	GeneC|Exon_1	0	+	169	90
chr1	204797731	204797935	GeneC|Exon_1	0	+	170	90
chr1	204797731	204797935	GeneC|Exon_1	0	+	171	90
chr1	204797731	204797935	GeneC|Exon_1	0	+	172	91
chr1	204797731	204797935	GeneC|Exon_1	0	+	173	92
chr1	204797731	204797935	GeneC|Exon_1	0	+	174	93
chr1	204797731	204797935	GeneC|Exon_1	0	+	175	94
chr1	204797731	204797935	GeneC|Exon_1	0	+	176	94
chr1	204797731	204797935	GeneC|Exon_1	0	+	177	94
chr1	204797731	204797935	GeneC|Exon_1	0	+	178	94
chr1	204797731	204797935	GeneC|Exon_1	0	+	179	96
chr1	204797731	204797935	GeneC|Exon_1	0	+	180	97
chr1	204797731	204797935	GeneC|Exon_1	0	+	181	97
chr1	204797731	204797935	GeneC|Exon_1	0	+	182	98
chr1	204797731	204797935	GeneC|Exon_1	0	+	183	98
chr1	204797731	204797935	GeneC|Exon_1	0	+	184	97
chr1	204797731	204797935	GeneC|Exon_1	0	+	185	96
chr1	204797731	204797935	GeneC|Exon_1	0	+	186	96
chr1	204797731	204797935	GeneC|Exon_1	0	+	187	95
chr1	204797731	204797935	GeneC|Exon_1	0	+	188	95
chr1	204797731	204797935	GeneC|Exon_1	0	+	189	92
chr1	204797731	204797935	GeneC|Exon_1	0	+	190	92
chr1	204797731	204797935	GeneC|Exon_1	0	+	191	92
chr1	204797731	204797935	GeneC|Exon_1	0	+	192	92
chr1	204797731	204797935	GeneC|Exon_1	0	+	193	92
chr1	204797731	204797935	GeneC|Exon_1	0	+	194	92
chr1	204797731	204797935	GeneC|Exon_1	0	+	195	93
chr1	204797731	204797935	GeneC|Exon_1	0	+	196	93
chr1	204797731	204797935	GeneC|Exon_1	0	+	197	92
chr1	204797731	204797935	GeneC|Exon_1	0	+	198	92
chr1	204797731	204797935	GeneC|Exon_1	0	+	199	91
chr1	204797731	204797935	GeneC|Exon_1	0	+	200	91
chr1	204797731	204797935	GeneC|Exon_1	0	+	201	89
chr1	204797731	204797935	GeneC|Exon_1	0	+	202	90
chr1	204797731	204797935	GeneC|Exon_1	0	+	203	90
chr1	204797731	204797935	GeneC|Exon_1	0	+	204	92
chr1	204889734	204889893	GeneC|Exon_2	0	+	1	172
chr1	204889734	204889893	GeneC|Exon_2	0	+	2	172
chr1	204889734	204889893	GeneC|Exon_2	0	+	3	173
chr1	204889734	204889893	GeneC|Exon_2	0	+	4	176
chr1	204889734	204889893	GeneC|Exon_2	0	+	5	177
chr1	204889734	204889893	GeneC|Exon_2	0	+	6	179
chr1	204889734	204889893	GeneC|Exon_2	0	+	7	178
chr1	204889734	204889893	GeneC|Exon_2	0	+	8	179
chr1	204889734	204889893	GeneC|Exon_2	0	+	9	179
chr1	204889734	204889893	GeneC|Exon_2	0	+	10	180
chr1	204889734	204889893	GeneC|Exon_2	0	+	11	180
chr1	204889734	204889893	GeneC|Exon_2	0	+	12	179
chr1	204889734	204889893	GeneC|Exon_2	0	+	13	179
chr1	204889734	204889893	GeneC|Exon_2	0	+	14	180
chr1	204889734	204889893	GeneC|Exon_2	0	+	15	182
chr1	204889734	204889893	GeneC|Exon_2	0	+	16	180
chr1	204889734	204889893	GeneC|Exon_2	0	+	17	182
chr1	204889734	204889893	GeneC|Exon_2	0	+	18	184
chr1	204889734	204889893	GeneC|Exon_2	0	+	19	185
chr1	204889734	204889893	GeneC|Exon_2	0	+	20	186
chr1	204889734	204889893	GeneC|Exon_2	0	+	21	188
chr1	204889734	204889893	GeneC|Exon_2	0	+	22	188
chr1	204889734	204889893	GeneC|Exon_2	0	+	23	192
chr1	204889734	204889893	GeneC|Exon_2	0	+	24	190
chr1	204889734	204889893	GeneC|Exon_2	0	+	25	191
chr1	204889734	204889893	GeneC|Exon_2	0	+	26	192
chr1	204889734	204889893	GeneC|Exon_2	0	+	27	194
chr1	204889734	204889893	GeneC|Exon_2	0	+	28	196
chr1	204889734	204889893	GeneC|Exon_2	0	+	29	196
chr1	204889734	204889893	GeneC|Exon_2	0	+	30	195
chr1	204889734	204889893	GeneC|Exon_2	0	+	31	196
chr1	204889734	204889893	GeneC|Exon_2	0	+	32	197
chr1	204889734	204889893	GeneC|Exon_2	0	+	33	197
chr1	204889734	204889893	GeneC|Exon_2	0	+	34	198
chr1	204889734	204889893	GeneC|Exon_2	0	+	35	197
chr1	204889734	204889893	GeneC|Exon_2	0	+	36	200
chr1	204889734	204889893	GeneC|Exon_2	0	+	37	202
chr1	204889734	204889893	GeneC|Exon_2	0	+	38	203
chr1	204889734	204889893	GeneC|Exon_2	0	+	39	205
chr1	204889734	204889893	GeneC|Exon_2	0	+	40	208
chr1	204889734	204889893	GeneC|Exon_2	0	+	41	214
chr1	204889734	204889893	GeneC|Exon_2	0	+	42	215
chr1	204889734	204889893	GeneC|Exon_2	0	+	43	215
chr1	204889734	204889893	GeneC|Exon_2	0	+	44	218
chr1	204889734	204889893	GeneC|Exon_2	0	+	45	219
chr1	204889734	204889893	GeneC|Exon_2	0	+	46	218
chr1	204889734	204889893	GeneC|Exon_2	0	+	47	218
chr1	204889734	204889893	GeneC|Exon_2	0	+	48	217
chr1	204889734	204889893	GeneC|Exon_2	0	+	49	215
chr1	204889734	204889893	GeneC|Exon_2	0	+	50	217
chr1	204889734	204889893	GeneC|Exon_2	0	+	51	218
chr1	204889734	204889893	GeneC|Exon_2	0	+	52	218
chr1	204889734	204889893	GeneC|Exon_2	0	+	53	218
chr1	204889734	204889893	GeneC|Exon_2	0	+	54	215
chr1	204889734	204889893	GeneC|Exon_2	0	+	55	215
chr1	204889734	204889893	GeneC|Exon_2	0	+	56	215
chr1	204889734	204889893	GeneC|Exon_2	0	+	57	215
chr1	204889734	204889893	GeneC|Exon_2	0	+	58	215
chr1	204889734	204889893	GeneC|Exon_2	0	+	59	214
chr1	204889734	204889893	GeneC|Exon_2	0	+	60	215
chr1	204889734	204889893	GeneC|Exon_2	0	+	61	218
chr1	204889734	204889893	GeneC|Exon_2	0	+	62	219
chr1	204889734	204889893	GeneC|Exon_2	0	+	63	219
chr1	204889734	204889893	GeneC|Exon_2	0	+	64	219
chr1	204889734	204889893	GeneC|Exon_2	0	+	65	220
chr1	204889734	204889893	GeneC|Exon_2	0	+	66	221
chr1	204889734	204889893	GeneC|Exon_2	0	+	67	220
chr1	204889734	204889893	GeneC|Exon_2	0	+	68	221
chr1	204889734	204889893	GeneC|Exon_2	0	+	69	220
chr1	204889734	204889893	GeneC|Exon_2	0	+	70	221
chr1	204889734	204889893	GeneC|Exon_2	0	+	71	222
chr1	204889734	204889893	GeneC|Exon_2	0	+	72	222
chr1	204889734	204889893	GeneC|Exon_2	0	+	73	221
chr1	204889734	204889893	GeneC|Exon_2	0	+	74	219
chr1	204889734	204889893	GeneC|Exon_2	0	+	75	217
chr1	204889734	204889893	GeneC|Exon_2	0	+	76	216
chr1	204889734	204889893	GeneC|Exon_2	0	+	77	217
chr1	204889734	204889893	GeneC|Exon_2	0	+	78	219
chr1	204889734	204889893	GeneC|Exon_2	0	+	79	219
chr1	204889734	204889893	GeneC|Exon_2	0	+	80	222
chr1	204889734	204889893	GeneC|Exon_2	0	+	81	223
chr1	204889734	204889893	GeneC|Exon_2	0	+	82	224
chr1	204889734	204889893	GeneC|Exon_2	0	+	83	227
chr1	204889734	204889893	GeneC|Exon_2	0	+	84	228
chr1	204889734	204889893	GeneC|Exon_2	0	+	85	230
chr1	204889734	204889893	GeneC|Exon_2	0	+	86	233
chr1	204889734	204889893	GeneC|Exon_2	0	+	87	232
chr1	204889734	204889893	GeneC|Exon_2	0	+	88	233
chr1	204889734	204889893	GeneC|Exon_2	0	+	89	233
chr1	204889734	204889893	GeneC|Exon_2	0	+	90	235
chr1	204889734	204889893	GeneC|Exon_2	0	+	91	235
chr1	204889734	204889893	GeneC|Exon_2	0	+	92	237
chr1	204889734	204889893	GeneC|Exon_2	0	+	93	236
chr1	204889734	204889893	GeneC|Exon_2	0	+	94	237
chr1	204889734	204889893	GeneC|Exon_2	0	+	95	237
chr1	204889734	204889893	GeneC|Exon_2	0	+	96	236
chr1	204889734	204889893	GeneC|Exon_2	0	+	97	237
chr1	204889734	204889893	GeneC|Exon_2	0	+	98	239
chr1	204889734	204889893	GeneC|Exon_2	0	+	99	240
chr1	204889734	204889893	GeneC|Exon_2	0	+	100	241
chr1	204889734	204889893	GeneC|Exon_2	0	+	101	240
chr1	204889734	204889893	GeneC|Exon_2	0	+	102	239
chr1	204889734	204889893	GeneC|Exon_2	0	+	103	239
chr1	204889734	204889893	GeneC|Exon_2	0	+	104	235
chr1	204889734	204889893	GeneC|Exon_2	0	+	105	232
chr1	204889734	204889893	GeneC|Exon_2	0	+	106	229
chr1	204889734	204889893	GeneC|Exon_2	0	+	107	230
chr1	204889734	204889893	GeneC|Exon_2	0	+	108	230
chr1	204889734	204889893	GeneC|Exon_2	0	+	109	230
chr1	204889734	204889893	GeneC|Exon_2	0	+	110	231
chr1	204889734	204889893	GeneC|Exon_2	0	+	111	227
chr1	204889734	204889893	GeneC|Exon_2	0	+	112	228
chr1	204889734	204889893	GeneC|Exon_2	0	+	113	227
chr1	204889734	204889893	GeneC|Exon_2	0	+	114	227
chr1	204889734	204889893	GeneC|Exon_2	0	+	115	227
chr1	204889734	204889893	GeneC|Exon_2	0	+	116	223
chr1	204889734	204889893	GeneC|Exon_2	0	+	117	224
chr1	204889734	204889893	GeneC|Exon_2	0	+	118	227
chr1	204889734	204889893	GeneC|Exon_2	0	+	119	225
chr1	204889734	204889893	GeneC|Exon_2	0	+	120	228
chr1	204889734	204889893	GeneC|Exon_2	0	+	121	228
chr1	204889734	204889893	GeneC|Exon_2	0	+	122	229
chr1	204889734	204889893	GeneC|Exon_2	0	+	123	227
chr1	204889734	204889893	GeneC|Exon_2	0	+	124	224
chr1	204889734	204889893	GeneC|Exon_2	0	+	125	228
chr1	204889734	204889893	GeneC|Exon_2	0	+	126	225
chr1	204889734	204889893	GeneC|Exon_2	0	+	127	222
chr1	204889734	204889893	GeneC|Exon_2	0	+	128	223
chr1	204889734	204889893	GeneC|Exon_2	0	+	129	223
chr1	204889734	204889893	GeneC|Exon_2	0	+	130	217
chr1	204889734	204889893	GeneC|Exon_2	0	+	131	218
chr1	204889734	204889893	GeneC|Exon_2	0	+	132	217
chr1	204889734	204889893	GeneC|Exon_2	0	+	133	216
chr1	204889734	204889893	GeneC|Exon_2	0	+	134	215
chr1	204889734	204889893	GeneC|Exon_2	0	+	135	214
chr1	204889734	204889893	GeneC|Exon_2	0	+	136	215
chr1	204889734	204889893	GeneC|Exon_2	0	+	137	216
chr1	204889734	204889893	GeneC|Exon_2	0	+	138	216
chr1	204889734	204889893	GeneC|Exon_2	0	+	139	216
chr1	204889734	204889893	GeneC|Exon_2	0	+	140	216
chr1	204889734	204889893	GeneC|Exon_2	0	+	141	215
chr1	204889734	204889893	GeneC|Exon_2	0	+	142	217
chr1	204889734	204889893	GeneC|Exon_2	0	+	143	215
chr1	204889734	204889893	GeneC|Exon_2	0	+	144	213
chr1	204889734	204889893	GeneC|Exon_2	0	+	145	213
chr1	204889734	204889893	GeneC|Exon_2	0	+	146	214
chr1	204889734	204889893	GeneC|Exon_2	0	+	147	211
chr1	204889734	204889893	GeneC|Exon_2	0	+	148	208
chr1	204889734	204889893	GeneC|Exon_2	0	+	149	207
chr1	204889734	204889893	GeneC|Exon_2	0	+	150	202
chr1	204889734	204889893	GeneC|Exon_2	0	+	151	201
chr1	204889734	204889893	GeneC|Exon_2	0	+	152	199
chr1	204889734	204889893	GeneC|Exon_2	0	+	153	199
chr1	204889734	204889893	GeneC|Exon_2	0	+	154	197
chr1	204889734	204889893	GeneC|Exon_2	0	+	155	193
chr1	204889734	204889893	GeneC|Exon_2	0	+	156	189
chr1	204889734	204889893	GeneC|Exon_2	0	+	157	187
chr1	204889734	204889893	GeneC|Exon_2	0	+	158	187
chr1	204889734	204889893	GeneC|Exon_2	0	+	159	187
chr1	204913328	204913559	GeneC|Exon_3	0	+	1	137
chr1	204913328	204913559	GeneC|Exon_3	0	+	2	140
chr1	204913328	204913559	GeneC|Exon_3	0	+	3	144
chr1	204913328	204913559	GeneC|Exon_3	0	+	4	144
chr1	204913328	204913559	GeneC|Exon_3	0	+	5	146
chr1	204913328	204913559	GeneC|Exon_3	0	+	6	148
chr1	204913328	204913559	GeneC|Exon_3	0	+	7	148
chr1	204913328	204913559	GeneC|Exon_3	0	+	8	149
chr1	204913328	204913559	GeneC|Exon_3	0	+	9	150
chr1	204913328	204913559	GeneC|Exon_3	0	+	10	152
chr1	204913328	204913559	GeneC|Exon_3	0	+	11	152
chr1	204913328	204913559	GeneC|Exon_3	0	+	12	154
chr1	204913328	204913559	GeneC|Exon_3	0	+	13	156
chr1	204913328	204913559	GeneC|Exon_3	0	+	14	156
chr1	204913328	204913559	GeneC|Exon_3	0	+	15	156
chr1	204913328	204913559	GeneC|Exon_3	0	+	16	158
chr1	204913328	204913559	GeneC|Exon_3	0	+	17	159
chr1	204913328	204913559	GeneC|Exon_3	0	+	18	159
chr1	204913328	204913559	GeneC|Exon_3	0	+	19	159
chr1	204913328	204913559	GeneC|Exon_3	0	+	20	160
chr1	204913328	204913559	GeneC|Exon_3	0	+	21	162
chr1	204913328	204913559	GeneC|Exon_3	0	+	22	162
chr1	204913328	204913559	GeneC|Exon_3	0	+	23	164
chr1	204913328	204913559	GeneC|Exon_3	0	+	24	166
chr1	204913328	204913559	GeneC|Exon_3	0	+	25	166
chr1	204913328	204913559	GeneC|Exon_3	0	+	26	164
chr1	204913328	204913559	GeneC|Exon_3	0	+	27	168
chr1	204913328	204913559	GeneC|Exon_3	0	+	28	168
chr1	204913328	204913559	GeneC|Exon_3	0	+	29	167
chr1	204913328	204913559	GeneC|Exon_3	0	+	30	168
chr1	204913328	204913559	GeneC|Exon_3	0	+	31	170
chr1	204913328	204913559	GeneC|Exon_3	0	+	32	170
chr1	204913328	204913559	GeneC|Exon_3	0	+	33	169
chr1	204913328	204913559	GeneC|Exon_3	0	+	34	172
chr1	204913328	204913559	GeneC|Exon_3	0	+	35	174
chr1	204913328	204913559	GeneC|Exon_3	0	+	36	173
chr1	204913328	204913559	GeneC|Exon_3	0	+	37	176
chr1	204913328	204913559	GeneC|Exon_3	0	+	38	180
chr1	204913328	204913559	GeneC|Exon_3	0	+	39	181
chr1	204913328	204913559	GeneC|Exon_3	0	+	40	183
chr1	204913328	204913559	GeneC|Exon_3	0	+	41	184
chr1	204913328	204913559	GeneC|Exon_3	0	+	42	182
chr1	204913328	204913559	GeneC|Exon_3	0	+	43	184
chr1	204913328	204913559	GeneC|Exon_3	0	+	44	185
chr1	204913328	204913559	GeneC|Exon_3	0	+	45	185
chr1	204913328	204913559	GeneC|Exon_3	0	+	46	186
chr1	204913328	204913559	GeneC|Exon_3	0	+	47	186
chr1	204913328	204913559	GeneC|Exon_3	0	+	48	186
chr1	204913328	204913559	GeneC|Exon_3	0	+	49	189
chr1	204913328	204913559	GeneC|Exon_3	0	+	50	187
chr1	204913328	204913559	GeneC|Exon_3	0	+	51	187
chr1	204913328	204913559	GeneC|Exon_3	0	+	52	188
chr1	204913328	204913559	GeneC|Exon_3	0	+	53	186
chr1	204913328	204913559	GeneC|Exon_3	0	+	54	186
chr1	204913328	204913559	GeneC|Exon_3	0	+	55	187
chr1	204913328	204913559	GeneC|Exon_3	0	+	56	187
chr1	204913328	204913559	GeneC|Exon_3	0	+	57	186
chr1	204913328	204913559	GeneC|Exon_3	0	+	58	186
chr1	204913328	204913559	GeneC|Exon_3	0	+	59	187
chr1	204913328	204913559	GeneC|Exon_3	0	+	60	188
chr1	204913328	204913559	GeneC|Exon_3	0	+	61	187
chr1	204913328	204913559	GeneC|Exon_3	0	+	62	191
chr1	204913328	204913559	GeneC|Exon_3	0	+	63	189
chr1	204913328	204913559	GeneC|Exon_3	0	+	64	188
chr1	204913328	204913559	GeneC|Exon_3	0	+	65	190
chr1	204913328	204913559	GeneC|Exon_3	0	+	66	190
chr1	204913328	204913559	GeneC|Exon_3	0	+	67	189
chr1	204913328	204913559	GeneC|Exon_3	0	+	68	189
chr1	204913328	204913559	GeneC|Exon_3	0	+	69	189
chr1	204913328	204913559	GeneC|Exon_3	0	+	70	189
chr1	204913328	204913559	GeneC|Exon_3	0	+	71	190
chr1	204913328	204913559	GeneC|Exon_3	0	+	72	189
chr1	204913328	204913559	GeneC|Exon_3	0	+	73	188
chr1	204913328	204913559	GeneC|Exon_3	0	+	74	189
chr1	204913328	204913559	GeneC|Exon_3	0	+	75	187
chr1	204913328	204913559	GeneC|Exon_3	0	+	76	187
chr1	204913328	204913559	GeneC|Exon_3	0	+	77	185
chr1	204913328	204913559	GeneC|Exon_3	0	+	78	187
chr1	204913328	204913559	GeneC|Exon_3	0	+	79	185
chr1	204913328	204913559	GeneC|Exon_3	0	+	80	187
chr1	204913328	204913559	GeneC|Exon_3	0	+	81	187
chr1	204913328	204913559	GeneC|Exon_3	0	+	82	190
chr1	204913328	204913559	GeneC|Exon_3	0	+	83	190
chr1	204913328	204913559	GeneC|Exon_3	0	+	84	190
chr1	204913328	204913559	GeneC|Exon_3	0	+	85	193
chr1	204913328	204913559	GeneC|Exon_3	0	+	86	194
chr1	204913328	204913559	GeneC|Exon_3	0	+	87	194
chr1	204913328	204913559	GeneC|Exon_3	0	+	88	194
chr1	204913328	204913559	GeneC|Exon_3	0	+	89	194
chr1	204913328	204913559	GeneC|Exon_3	0	+	90	193
chr1	204913328	204913559	GeneC|Exon_3	0	+	91	193
chr1	204913328	204913559	GeneC|Exon_3	0	+	92	194
chr1	204913328	204913559	GeneC|Exon_3	0	+	93	199
chr1	204913328	204913559	GeneC|Exon_3	0	+	94	199
chr1	204913328	204913559	GeneC|Exon_3	0	+	95	200
chr1	204913328	204913559	GeneC|Exon_3	0	+	96	200
chr1	204913328	204913559	GeneC|Exon_3	0	+	97	199
chr1	204913328	204913559	GeneC|Exon_3	0	+	98	200
chr1	204913328	204913559	GeneC|Exon_3	0	+	99	201
chr1	204913328	204913559	GeneC|Exon_3	0	+	100	201
chr1	204913328	204913559	GeneC|Exon_3	0	+	101	201
chr1	204913328	204913559	GeneC|Exon_3	0	+	102	200
chr1	204913328	204913559	GeneC|Exon_3	0	+	103	200
chr1	204913328	204913559	GeneC|Exon_3	0	+	104	199
chr1	204913328	204913559	GeneC|Exon_3	0	+	105	198
chr1	204913328	204913559	GeneC|Exon_3	0	+	106	199
chr1	204913328	204913559	GeneC|Exon_3	0	+	107	198
chr1	204913328	204913559	GeneC|Exon_3	0	+	108	199
chr1	204913328	204913559	GeneC|Exon_3	0	+	109	203
chr1	204913328	204913559	GeneC|Exon_3	0	+	110	204
chr1	204913328	204913559	GeneC|Exon_3	0	+	111	204
chr1	204913328	204913559	GeneC|Exon_3	0	+	112	203
chr1	204913328	204913559	GeneC|Exon_3	0	+	113	200
chr1	204913328	204913559	GeneC|Exon_3	0	+	114	200
chr1	204913328	204913559	GeneC|Exon_3	0	+	115	201
chr1	204913328	204913559	GeneC|Exon_3	0	+	116	202
chr1	204913328	204913559	GeneC|Exon_3	0	+	117	203
chr1	204913328	204913559	GeneC|Exon_3	0	+	118	203
chr1	204913328	204913559	GeneC|Exon_3	0	+	119	203
chr1	204913328	204913559	GeneC|Exon_3	0	+	120	202
chr1	204913328	204913559	GeneC|Exon_3	0	+	121	205
chr1	204913328	204913559	GeneC|Exon_3	0	+	122	204
chr1	204913328	204913559	GeneC|Exon_3	0	+	123	206
chr1	204913328	204913559	GeneC|Exon_3	0	+	124	206
chr1	204913328	204913559	GeneC|Exon_3	0	+	125	204
chr1	204913328	204913559	GeneC|Exon_3	0	+	126	203
chr1	204913328	204913559	GeneC|Exon_3	0	+	127	202
chr1	204913328	204913559	GeneC|Exon_3	0	+	128	202
chr1	204913328	204913559	GeneC|Exon_3	0	+	129	204
chr1	204913328	204913559	GeneC|Exon_3	0	+	130	208
chr1	204913328	204913559	GeneC|Exon_3	0	+	131	210
chr1	204913328	204913559	GeneC|Exon_3	0	+	132	207
chr1	204913328	204913559	GeneC|Exon_3	0	+	133	205
chr1	204913328	204913559	GeneC|Exon_3	0	+	134	207
chr1	204913328	204913559	GeneC|Exon_3	0	+	135	203
chr1	204913328	204913559	GeneC|Exon_3	0	+	136	202
chr1	204913328	204913559	GeneC|Exon_3	0	+	137	204
chr1	204913328	204913559	GeneC|Exon_3	0	+	138	206
chr1	204913328	204913559	GeneC|Exon_3	0	+	139	206
chr1	204913328	204913559	GeneC|Exon_3	0	+	140	204
chr1	204913328	204913559	GeneC|Exon_3	0	+	141	203
chr1	204913328	204913559	GeneC|Exon_3	0	+	142	202
chr1	204913328	204913559	GeneC|Exon_3	0	+	143	202
chr1	204913328	204913559	GeneC|Exon_3	0	+	144	201
chr1	204913328	204913559	GeneC|Exon_3	0	+	145	201
chr1	204913328	204913559	GeneC|Exon_3	0	+	146	202
chr1	204913328	204913559	GeneC|Exon_3	0	+	147	201
chr1	204913328	204913559	GeneC|Exon_3	0	+	148	201
chr1	204913328	204913559	GeneC|Exon_3	0	+	149	201
chr1	204913328	204913559	GeneC|Exon_3	0	+	150	199
chr1	204913328	204913559	GeneC|Exon_3	0	+	151	205
chr1	204913328	204913559	GeneC|Exon_3	0	+	152	203
chr1	204913328	204913559	GeneC|Exon_3	0	+	153	204
chr1	204913328	204913559	GeneC|Exon_3	0	+	154	200
chr1	204913328	204913559	GeneC|Exon_3	0	+	155	201
chr1	204913328	204913559	GeneC|Exon_3	0	+	156	199
chr1	204913328	204913559	GeneC|Exon_3	0	+	157	196
chr1	204913328	204913559	GeneC|Exon_3	0	+	158	195
chr1	204913328	204913559	GeneC|Exon_3	0	+	159	194
chr1	204913328	204913559	GeneC|Exon_3	0	+	160	195
chr1	204913328	204913559	GeneC|Exon_3	0	+	161	194
chr1	204913328	204913559	GeneC|Exon_3	0	+	162	194
chr1	204913328	204913559	GeneC|Exon_3	0	+	163	194
chr1	204913328	204913559	GeneC|Exon_3	0	+	164	192
chr1	204913328	204913559	GeneC|Exon_3	0	+	165	193
chr1	204913328	204913559	GeneC|Exon_3	0	+	166	193
chr1	204913328	204913559	GeneC|Exon_3	0	+	167	190
chr1	204913328	204913559	GeneC|Exon_3	0	+	168	191
chr1	204913328	204913559	GeneC|Exon_3	0	+	169	197
chr1	204913328	204913559	GeneC|Exon_3	0	+	170	198
chr1	204913328	204913559	GeneC|Exon_3	0	+	171	196
chr1	204913328	204913559	GeneC|Exon_3	0	+	172	199
chr1	204913328	204913559	GeneC|Exon_3	0	+	173	201
chr1	204913328	204913559	GeneC|Exon_3	0	+	174	202
chr1	204913328	204913559	GeneC|Exon_3	0	+	175	200
chr1	204913328	204913559	GeneC|Exon_3	0	+	176	200
chr1	204913328	204913559	GeneC|Exon_3	0	+	177	201
chr1	204913328	204913559	GeneC|Exon_3	0	+	178	197
chr1	204913328	204913559	GeneC|Exon_3	0	+	179	199
chr1	204913328	204913559	GeneC|Exon_3	0	+	180	200
chr1	204913328	204913559	GeneC|Exon_3	0	+	181	200
chr1	204913328	204913559	GeneC|Exon_3	0	+	182	200
chr1	204913328	204913559	GeneC|Exon_3	0	+	183	198
chr1	204913328	204913559	GeneC|Exon_3	0	+	184	198
chr1	204913328	204913559	GeneC|Exon_3	0	+	185	195
chr1	204913328	204913559	GeneC|Exon_3	0	+	186	194
chr1	204913328	204913559	GeneC|Exon_3	0	+	187	193
chr1	204913328	204913559	GeneC|Exon_3	0	+	188	192
chr1	204913328	204913559	GeneC|Exon_3	0	+	189	192
chr1	204913328	204913559	GeneC|Exon_3	0	+	190	192
chr1	204913328	204913559	GeneC|Exon_3	0	+	191	193
chr1	204913328	204913559	GeneC|Exon_3	0	+	192	193
chr1	204913328	204913559	GeneC|Exon_3	0	+	193	195
chr1	204913328	204913559	GeneC|Exon_3	0	+	194	193
chr1	204913328	204913559	GeneC|Exon_3	0	+	195	191
chr1	204913328	204913559	GeneC|Exon_3	0	+	196	193
chr1	204913328	204913559	GeneC|Exon_3	0	+	197	191
chr1	204913328	204913559	GeneC|Exon_3	0	+	198	192
chr1	204913328	204913559	GeneC|Exon_3	0	+	199	190
chr1	204913328	204913559	GeneC|Exon_3	0	+	200	189
chr1	204913328	204913559	GeneC|Exon_3	0	+	201	187
chr1	204913328	204913559	GeneC|Exon_3	0	+	202	187
chr1	204913328	204913559	GeneC|Exon_3	0	+	203	184
chr1	204913328	204913559	GeneC|Exon_3	0	+	204	184
chr1	204913328	204913559	GeneC|Exon_3	0	+	205	182
chr1	204913328	204913559	GeneC|Exon_3	0	+	206	182
chr1	204913328	204913559	GeneC|Exon_3	0	+	207	185
chr1	204913328	204913559	GeneC|Exon_3	0	+	208	184
chr1	204913328	204913559	GeneC|Exon_3	0	+	209	183
chr1	204913328	204913559	GeneC|Exon_3	0	+	210	181
chr1	204913328	204913559	GeneC|Exon_3	0	+	211	185
chr1	204913328	204913559	GeneC|Exon_3	0	+	212	184
chr1	204913328	204913559	GeneC|Exon_3	0	+	213	183
chr1	204913328	204913559	GeneC|Exon_3	0	+	214	184
chr1	204913328	204913559	GeneC|Exon_3	0	+	215	184
chr1	204913328	204913559	GeneC|Exon_3	0	+	216	185
chr1	204913328	204913559	GeneC|Exon_3	0	+	217	187
chr1	204913328	204913559	GeneC|Exon_3	0	+	218	186
chr1	204913328	204913559	GeneC|Exon_3	0	+	219	185
chr1	204913328	204913559	GeneC|Exon_3	0	+	220	185
chr1	204913328	204913559	GeneC|Exon_3	0	+	221	182
chr1	204913328	204913559	GeneC|Exon_3	0	+	222	181
chr1	204913328	204913559	GeneC|Exon_3	0	+	223	181
chr1	204913328	204913559	GeneC|Exon_3	0	+	224	182
chr1	204913328	204913559	GeneC|Exon_3	0	+	225	180
chr1	204913328	204913559	GeneC|Exon_3	0	+	226	180
chr1	204913328	204913559	GeneC|Exon_3	0	+	227	182
chr1	204913328	204913559	GeneC|Exon_3	0	+	228	180
chr1	204913328	204913559	GeneC|Exon_3	0	+	229	177
chr1	204913328	204913559	GeneC|Exon_3	0	+	230	177
chr1	204913328	204913559	GeneC|Exon_3	0	+	231	178
chr1	204919659	204919727	GeneC|Exon_4	0	+	1	157
chr1	204919659	204919727	GeneC|Exon_4	0	+	2	157
chr1	204919659	204919727	GeneC|Exon_4	0	+	3	158
chr1	204919659	204919727	GeneC|Exon_4	0	+	4	158
chr1	204919659	204919727	GeneC|Exon_4	0	+	5	157
chr1	204919659	204919727	GeneC|Exon_4	0	+	6	157
chr1	204919659	204919727	GeneC|Exon_4	0	+	7	158
chr1	204919659	204919727	GeneC|Exon_4	0	+	8	160
chr1	204919659	204919727	GeneC|Exon_4	0	+	9	161
chr1	204919659	204919727	GeneC|Exon_4	0	+	10	163
chr1	204919659	204919727	GeneC|Exon_4	0	+	11	164
chr1	204919659	204919727	GeneC|Exon_4	0	+	12	167
chr1	204919659	204919727	GeneC|Exon_4	0	+	13	166
chr1	204919659	204919727	GeneC|Exon_4	0	+	14	164
chr1	204919659	204919727	GeneC|Exon_4	0	+	15	164
chr1	204919659	204919727	GeneC|Exon_4	0	+	16	163
chr1	204919659	204919727	GeneC|Exon_4	0	+	17	163
chr1	204919659	204919727	GeneC|Exon_4	0	+	18	162
chr1	204919659	204919727	GeneC|Exon_4	0	+	19	161
chr1	204919659	204919727	GeneC|Exon_4	0	+	20	164
chr1	204919659	204919727	GeneC|Exon_4	0	+	21	164
chr1	204919659	204919727	GeneC|Exon_4	0	+	22	162
chr1	204919659	204919727	GeneC|Exon_4	0	+	23	162
chr1	204919659	204919727	GeneC|Exon_4	0	+	24	161
chr1	204919659	204919727	GeneC|Exon_4	0	+	25	157
chr1	204919659	204919727	GeneC|Exon_4	0	+	26	159
chr1	204919659	204919727	GeneC|Exon_4	0	+	27	159
chr1	204919659	204919727	GeneC|Exon_4	0	+	28	158
chr1	204919659	204919727	GeneC|Exon_4	0	+	29	157
chr1	204919659	204919727	GeneC|Exon_4	0	+	30	158
chr1	204919659	204919727	GeneC|Exon_4	0	+	31	159
chr1	204919659	204919727	GeneC|Exon_4	0	+	32	159
chr1	204919659	204919727	GeneC|Exon_4	0	+	33	160
chr1	204919659	204919727	GeneC|Exon_4	0	+	34	162
chr1	204919659	204919727	GeneC|Exon_4	0	+	35	164
chr1	204919659	204919727	GeneC|Exon_4	0	+	36	164
chr1	204919659	204919727	GeneC|Exon_4	0	+	37	164
chr1	204919659	204919727	GeneC|Exon_4	0	+	38	165
chr1	204919659	204919727	GeneC|Exon_4	0	+	39	165
chr1	204919659	204919727	GeneC|Exon_4	0	+	40	165
chr1	204919659	204919727	GeneC|Exon_4	0	+	41	167
chr1	204919659	204919727	GeneC|Exon_4	0	+	42	165
chr1	204919659	204919727	GeneC|Exon_4	0	+	43	165
chr1	204919659	204919727	GeneC|Exon_4	0	+	44	168
chr1	204919659	204919727	GeneC|Exon_4	0	+	45	167
chr1	204919659	204919727	GeneC|Exon_4	0	+	46	167
chr1	204919659	204919727	GeneC|Exon_4	0	+	47	165
chr1	204919659	204919727	GeneC|Exon_4	0	+	48	164
chr1	204919659	204919727	GeneC|Exon_4	0	+	49	164
chr1	204919659	204919727	GeneC|Exon_4	0	+	50	165
chr1	204919659	204919727	GeneC|Exon_4	0	+	51	164
chr1	204919659	204919727	GeneC|Exon_4	0	+	52	163
chr1	204919659	204919727	GeneC|Exon_4	0	+	53	163
chr1	204919659	204919727	GeneC|Exon_4	0	+	54	163
chr1	204919659	204919727	GeneC|Exon_4	0	+	55	163
chr1	204919659	204919727	GeneC|Exon_4	0	+	56	161
chr1	204919659	204919727	GeneC|Exon_4	0	+	57	161
chr1	204919659	204919727	GeneC|Exon_4	0	+	58	161
chr1	204919659	204919727	GeneC|Exon_4	0	+	59	159
chr1	204919659	204919727	GeneC|Exon_4	0	+	60	159
chr1	204919659	204919727	GeneC|Exon_4	0	+	61	161
chr1	204919659	204919727	GeneC|Exon_4	0	+	62	161
chr1	204919659	204919727	GeneC|Exon_4	0	+	63	161
chr1	204919659	204919727	GeneC|Exon_4	0	+	64	161
chr1	204919659	204919727	GeneC|Exon_4	0	+	65	163
chr1	204919659	204919727	GeneC|Exon_4	0	+	66	161
chr1	204919659	204919727	GeneC|Exon_4	0	+	67	161
chr1	204919659	204919727	GeneC|Exon_4	0	+	68	161
chr1	204921113	204921269	GeneC|Exon_5	0	+	1	128
chr1	204921113	204921269	GeneC|Exon_5	0	+	2	128
chr1	204921113	204921269	GeneC|Exon_5	0	+	3	130
chr1	204921113	204921269	GeneC|Exon_5	0	+	4	132
chr1	204921113	204921269	GeneC|Exon_5	0	+	5	131
chr1	204921113	204921269	GeneC|Exon_5	0	+	6	132
chr1	204921113	204921269	GeneC|Exon_5	0	+	7	131
chr1	204921113	204921269	GeneC|Exon_5	0	+	8	133
chr1	204921113	204921269	GeneC|Exon_5	0	+	9	135
chr1	204921113	204921269	GeneC|Exon_5	0	+	10	136
chr1	204921113	204921269	GeneC|Exon_5	0	+	11	137
chr1	204921113	204921269	GeneC|Exon_5	0	+	12	139
chr1	204921113	204921269	GeneC|Exon_5	0	+	13	141
chr1	204921113	204921269	GeneC|Exon_5	0	+	14	143
chr1	204921113	204921269	GeneC|Exon_5	0	+	15	146
chr1	204921113	204921269	GeneC|Exon_5	0	+	16	148
chr1	204921113	204921269	GeneC|Exon_5	0	+	17	149
chr1	204921113	204921269	GeneC|Exon_5	0	+	18	149
chr1	204921113	204921269	GeneC|Exon_5	0	+	19	154
chr1	204921113	204921269	GeneC|Exon_5	0	+	20	155
chr1	204921113	204921269	GeneC|Exon_5	0	+	21	155
chr1	204921113	204921269	GeneC|Exon_5	0	+	22	157
chr1	204921113	204921269	GeneC|Exon_5	0	+	23	157
chr1	204921113	204921269	GeneC|Exon_5	0	+	24	158
chr1	204921113	204921269	GeneC|Exon_5	0	+	25	158
chr1	204921113	204921269	GeneC|Exon_5	0	+	26	157
chr1	204921113	204921269	GeneC|Exon_5	0	+	27	157
chr1	204921113	204921269	GeneC|Exon_5	0	+	28	158
chr1	204921113	204921269	GeneC|Exon_5	0	+	29	158
chr1	204921113	204921269	GeneC|Exon_5	0	+	30	160
chr1	204921113	204921269	GeneC|Exon_5	0	+	31	163
chr1	204921113	204921269	GeneC|Exon_5	0	+	32	163
chr1	204921113	204921269	GeneC|Exon_5	0	+	33	162
chr1	204921113	204921269	GeneC|Exon_5	0	+	34	165
chr1	204921113	204921269	GeneC|Exon_5	0	+	35	165
chr1	204921113	204921269	GeneC|Exon_5	0	+	36	165
chr1	204921113	204921269	GeneC|Exon_5	0	+	37	163
chr1	204921113	204921269	GeneC|Exon_5	0	+	38	165
chr1	204921113	204921269	GeneC|Exon_5	0	+	39	166
chr1	204921113	204921269	GeneC|Exon_5	0	+	40	167
chr1	204921113	204921269	GeneC|Exon_5	0	+	41	166
chr1	204921113	204921269	GeneC|Exon_5	0	+	42	165
chr1	204921113	204921269	GeneC|Exon_5	0	+	43	165
chr1	204921113	204921269	GeneC|Exon_5	0	+	44	167
chr1	204921113	204921269	GeneC|Exon_5	0	+	45	168
chr1	204921113	204921269	GeneC|Exon_5	0	+	46	170
chr1	204921113	204921269	GeneC|Exon_5	0	+	47	171
chr1	204921113	204921269	GeneC|Exon_5	0	+	48	171
chr1	204921113	204921269	GeneC|Exon_5	0	+	49	171
chr1	204921113	204921269	GeneC|Exon_5	0	+	50	170
chr1	204921113	204921269	GeneC|Exon_5	0	+	51	171
chr1	204921113	204921269	GeneC|Exon_5	0	+	52	173
chr1	204921113	204921269	GeneC|Exon_5	0	+	53	174
chr1	204921113	204921269	GeneC|Exon_5	0	+	54	172
chr1	204921113	204921269	GeneC|Exon_5	0	+	55	172
chr1	204921113	204921269	GeneC|Exon_5	0	+	56	172
chr1	204921113	204921269	GeneC|Exon_5	0	+	57	173
chr1	204921113	204921269	GeneC|Exon_5	0	+	58	173
chr1	204921113	204921269	GeneC|Exon_5	0	+	59	174
chr1	204921113	204921269	GeneC|Exon_5	0	+	60	174
chr1	204921113	204921269	GeneC|Exon_5	0	+	61	174
chr1	204921113	204921269	GeneC|Exon_5	0	+	62	175
chr1	204921113	204921269	GeneC|Exon_5	0	+	63	174
chr1	204921113	204921269	GeneC|Exon_5	0	+	64	174
chr1	204921113	204921269	GeneC|Exon_5	0	+	65	173
chr1	204921113	204921269	GeneC|Exon_5	0	+	66	172
chr1	204921113	204921269	GeneC|Exon_5	0	+	67	172
chr1	204921113	204921269	GeneC|Exon_5	0	+	68	175
chr1	204921113	204921269	GeneC|Exon_5	0	+	69	174
chr1	204921113	204921269	GeneC|Exon_5	0	+	70	173
chr1	204921113	204921269	GeneC|Exon_5	0	+	71	173
chr1	204921113	204921269	GeneC|Exon_5	0	+	72	172
chr1	204921113	204921269	GeneC|Exon_5	0	+	73	171
chr1	204921113	204921269	GeneC|Exon_5	0	+	74	171
chr1	204921113	204921269	GeneC|Exon_5	0	+	75	171
chr1	204921113	204921269	GeneC|Exon_5	0	+	76	172
chr1	204921113	204921269	GeneC|Exon_5	0	+	77	173
chr1	204921113	204921269	GeneC|Exon_5	0	+	78	170
chr1	204921113	204921269	GeneC|Exon_5	0	+	79	171
chr1	204921113	204921269	GeneC|Exon_5	0	+	80	171
chr1	204921113	204921269	GeneC|Exon_5	0	+	81	171
chr1	204921113	204921269	GeneC|Exon_5	0	+	82	173
chr1	204921113	204921269	GeneC|Exon_5	0	+	83	173
chr1	204921113	204921269	GeneC|Exon_5	0	+	84	170
chr1	204921113	204921269	GeneC|Exon_5	0	+	85	171
chr1	204921113	204921269	GeneC|Exon_5	0	+	86	172
chr1	204921113	204921269	GeneC|Exon_5	0	+	87	175
chr1	204921113	204921269	GeneC|Exon_5	0	+	88	172
chr1	204921113	204921269	GeneC|Exon_5	0	+	89	171
chr1	204921113	204921269	GeneC|Exon_5	0	+	90	170
chr1	204921113	204921269	GeneC|Exon_5	0	+	91	169
chr1	204921113	204921269	GeneC|Exon_5	0	+	92	169
chr1	204921113	204921269	GeneC|Exon_5	0	+	93	171
chr1	204921113	204921269	GeneC|Exon_5	0	+	94	171
chr1	204921113	204921269	GeneC|Exon_5	0	+	95	173
chr1	204921113	204921269	GeneC|Exon_5	0	+	96	173
chr1	204921113	204921269	GeneC|Exon_5	0	+	97	175
chr1	204921113	204921269	GeneC|Exon_5	0	+	98	174
chr1	204921113	204921269	GeneC|Exon_5	0	+	99	174
chr1	204921113	204921269	GeneC|Exon_5	0	+	100	175
chr1	204921113	204921269	GeneC|Exon_5	0	+	101	176
chr1	204921113	204921269	GeneC|Exon_5	0	+	102	178
chr1	204921113	204921269	GeneC|Exon_5	0	+	103	177
chr1	204921113	204921269	GeneC|Exon_5	0	+	104	176
chr1	204921113	204921269	GeneC|Exon_5	0	+	105	174
chr1	204921113	204921269	GeneC|Exon_5	0	+	106	174
chr1	204921113	204921269	GeneC|Exon_5	0	+	107	174
chr1	204921113	204921269	GeneC|Exon_5	0	+	108	175
chr1	204921113	204921269	GeneC|Exon_5	0	+	109	176
chr1	204921113	204921269	GeneC|Exon_5	0	+	110	175
chr1	204921113	204921269	GeneC|Exon_5	0	+	111	175
chr1	204921113	204921269	GeneC|Exon_5	0	+	112	175
chr1	204921113	204921269	GeneC|Exon_5	0	+	113	177
chr1	204921113	204921269	GeneC|Exon_5	0	+	114	178
chr1	204921113	204921269	GeneC|Exon_5	0	+	115	175
chr1	204921113	204921269	GeneC|Exon_5	0	+	116	174
chr1	204921113	204921269	GeneC|Exon_5	0	+	117	174
chr1	204921113	204921269	GeneC|Exon_5	0	+	118	172
chr1	204921113	204921269	GeneC|Exon_5	0	+	119	167
chr1	204921113	204921269	GeneC|Exon_5	0	+	120	165
chr1	204921113	204921269	GeneC|Exon_5	0	+	121	164
chr1	204921113	204921269	GeneC|Exon_5	0	+	122	165
chr1	204921113	204921269	GeneC|Exon_5	0	+	123	166
chr1	204921113	204921269	GeneC|Exon_5	0	+	124	167
chr1	204921113	204921269	GeneC|Exon_5	0	+	125	167
chr1	204921113	204921269	GeneC|Exon_5	0	+	126	168
chr1	204921113	204921269	GeneC|Exon_5	0	+	127	171
chr1	204921113	204921269	GeneC|Exon_5	0	+	128	171
chr1	204921113	204921269	GeneC|Exon_5	0	+	129	171
chr1	204921113	204921269	GeneC|Exon_5	0	+	130	169
chr1	204921113	204921269	GeneC|Exon_5	0	+	131	170
chr1	204921113	204921269	GeneC|Exon_5	0	+	132	169
chr1	204921113	204921269	GeneC|Exon_5	0	+	133	170
chr1	204921113	204921269	GeneC|Exon_5	0	+	134	171
chr1	204921113	204921269	GeneC|Exon_5	0	+	135	173
chr1	204921113	204921269	GeneC|Exon_5	0	+	136	174
chr1	204921113	204921269	GeneC|Exon_5	0	+	137	174
chr1	204921113	204921269	GeneC|Exon_5	0	+	138	175
chr1	204921113	204921269	GeneC|Exon_5	0	+	139	175
chr1	204921113	204921269	GeneC|Exon_5	0	+	140	175
chr1	204921113	204921269	GeneC|Exon_5	0	+	141	174
chr1	204921113	204921269	GeneC|Exon_5	0	+	142	175
chr1	204921113	204921269	GeneC|Exon_5	0	+	143	178
chr1	204921113	204921269	GeneC|Exon_5	0	+	144	176
chr1	204921113	204921269	GeneC|Exon_5	0	+	145	175
chr1	204921113	204921269	GeneC|Exon_5	0	+	146	177
chr1	204921113	204921269	GeneC|Exon_5	0	+	147	181
chr1	204921113	204921269	GeneC|Exon_5	0	+	148	181
chr1	204921113	204921269	GeneC|Exon_5	0	+	149	180
chr1	204921113	204921269	GeneC|Exon_5	0	+	150	178
chr1	204921113	204921269	GeneC|Exon_5	0	+	151	178
chr1	204921113	204921269	GeneC|Exon_5	0	+	152	177
chr1	204921113	204921269	GeneC|Exon_5	0	+	153	176
chr1	204921113	204921269	GeneC|Exon_5	0	+	154	174
chr1	204921113	204921269	GeneC|Exon_5	0	+	155	171
chr1	204921113	204921269	GeneC|Exon_5	0	+	156	171
chr1	204923290	204923537	GeneC|Exon_6	0	+	1	176
chr1	204923290	204923537	GeneC|Exon_6	0	+	2	176
chr1	204923290	204923537	GeneC|Exon_6	0	+	3	175
chr1	204923290	204923537	GeneC|Exon_6	0	+	4	175
chr1	204923290	204923537	GeneC|Exon_6	0	+	5	177
chr1	204923290	204923537	GeneC|Exon_6	0	+	6	177
chr1	204923290	204923537	GeneC|Exon_6	0	+	7	180
chr1	204923290	204923537	GeneC|Exon_6	0	+	8	182
chr1	204923290	204923537	GeneC|Exon_6	0	+	9	182
chr1	204923290	204923537	GeneC|Exon_6	0	+	10	184
chr1	204923290	204923537	GeneC|Exon_6	0	+	11	185
chr1	204923290	204923537	GeneC|Exon_6	0	+	12	185
chr1	204923290	204923537	GeneC|Exon_6	0	+	13	185
chr1	204923290	204923537	GeneC|Exon_6	0	+	14	187
chr1	204923290	204923537	GeneC|Exon_6	0	+	15	187
chr1	204923290	204923537	GeneC|Exon_6	0	+	16	188
chr1	204923290	204923537	GeneC|Exon_6	0	+	17	187
chr1	204923290	204923537	GeneC|Exon_6	0	+	18	187
chr1	204923290	204923537	GeneC|Exon_6	0	+	19	186
chr1	204923290	204923537	GeneC|Exon_6	0	+	20	186
chr1	204923290	204923537	GeneC|Exon_6	0	+	21	185
chr1	204923290	204923537	GeneC|Exon_6	0	+	22	184
chr1	204923290	204923537	GeneC|Exon_6	0	+	23	184
chr1	204923290	204923537	GeneC|Exon_6	0	+	24	183
chr1	204923290	204923537	GeneC|Exon_6	0	+	25	183
chr1	204923290	204923537	GeneC|Exon_6	0	+	26	183
chr1	204923290	204923537	GeneC|Exon_6	0	+	27	184
chr1	204923290	204923537	GeneC|Exon_6	0	+	28	185
chr1	204923290	204923537	GeneC|Exon_6	0	+	29	186
chr1	204923290	204923537	GeneC|Exon_6	0	+	30	184
chr1	204923290	204923537	GeneC|Exon_6	0	+	31	183
chr1	204923290	204923537	GeneC|Exon_6	0	+	32	183
chr1	204923290	204923537	GeneC|Exon_6	0	+	33	183
chr1	204923290	204923537	GeneC|Exon_6	0	+	34	186
chr1	204923290	204923537	GeneC|Exon_6	0	+	35	185
chr1	204923290	204923537	GeneC|Exon_6	0	+	36	185
chr1	204923290	204923537	GeneC|Exon_6	0	+	37	188
chr1	204923290	204923537	GeneC|Exon_6	0	+	38	190
chr1	204923290	204923537	GeneC|Exon_6	0	+	39	191
chr1	204923290	204923537	GeneC|Exon_6	0	+	40	196
chr1	204923290	204923537	GeneC|Exon_6	0	+	41	193
chr1	204923290	204923537	GeneC|Exon_6	0	+	42	191
chr1	204923290	204923537	GeneC|Exon_6	0	+	43	193
chr1	204923290	204923537	GeneC|Exon_6	0	+	44	196
chr1	204923290	204923537	GeneC|Exon_6	0	+	45	193
chr1	204923290	204923537	GeneC|Exon_6	0	+	46	193
chr1	204923290	204923537	GeneC|Exon_6	0	+	47	193
chr1	204923290	204923537	GeneC|Exon_6	0	+	48	193
chr1	204923290	204923537	GeneC|Exon_6	0	+	49	191
chr1	204923290	204923537	GeneC|Exon_6	0	+	50	188
chr1	204923290	204923537	GeneC|Exon_6	0	+	51	191
chr1	204923290	204923537	GeneC|Exon_6	0	+	52	191
chr1	204923290	204923537	GeneC|Exon_6	0	+	53	191
chr1	204923290	204923537	GeneC|Exon_6	0	+	54	191
chr1	204923290	204923537	GeneC|Exon_6	0	+	55	191
chr1	204923290	204923537	GeneC|Exon_6	0	+	56	192
chr1	204923290	204923537	GeneC|Exon_6	0	+	57	191
chr1	204923290	204923537	GeneC|Exon_6	0	+	58	189
chr1	204923290	204923537	GeneC|Exon_6	0	+	59	189
chr1	204923290	204923537	GeneC|Exon_6	0	+	60	191
chr1	204923290	204923537	GeneC|Exon_6	0	+	61	192
chr1	204923290	204923537	GeneC|Exon_6	0	+	62	191
chr1	204923290	204923537	GeneC|Exon_6	0	+	63	190
chr1	204923290	204923537	GeneC|Exon_6	0	+	64	191
chr1	204923290	204923537	GeneC|Exon_6	0	+	65	196
chr1	204923290	204923537	GeneC|Exon_6	0	+	66	198
chr1	204923290	204923537	GeneC|Exon_6	0	+	67	196
chr1	204923290	204923537	GeneC|Exon_6	0	+	68	196
chr1	204923290	204923537	GeneC|Exon_6	0	+	69	196
chr1	204923290	204923537	GeneC|Exon_6	0	+	70	197
chr1	204923290	204923537	GeneC|Exon_6	0	+	71	200
chr1	204923290	204923537	GeneC|Exon_6	0	+	72	200
chr1	204923290	204923537	GeneC|Exon_6	0	+	73	198
chr1	204923290	204923537	GeneC|Exon_6	0	+	74	196
chr1	204923290	204923537	GeneC|Exon_6	0	+	75	200
chr1	204923290	204923537	GeneC|Exon_6	0	+	76	202
chr1	204923290	204923537	GeneC|Exon_6	0	+	77	201
chr1	204923290	204923537	GeneC|Exon_6	0	+	78	200
chr1	204923290	204923537	GeneC|Exon_6	0	+	79	199
chr1	204923290	204923537	GeneC|Exon_6	0	+	80	200
chr1	204923290	204923537	GeneC|Exon_6	0	+	81	201
chr1	204923290	204923537	GeneC|Exon_6	0	+	82	203
chr1	204923290	204923537	GeneC|Exon_6	0	+	83	204
chr1	204923290	204923537	GeneC|Exon_6	0	+	84	201
chr1	204923290	204923537	GeneC|Exon_6	0	+	85	203
chr1	204923290	204923537	GeneC|Exon_6	0	+	86	204
chr1	204923290	204923537	GeneC|Exon_6	0	+	87	201
chr1	204923290	204923537	GeneC|Exon_6	0	+	88	204
chr1	204923290	204923537	GeneC|Exon_6	0	+	89	204
chr1	204923290	204923537	GeneC|Exon_6	0	+	90	204
chr1	204923290	204923537	GeneC|Exon_6	0	+	91	205
chr1	204923290	204923537	GeneC|Exon_6	0	+	92	204
chr1	204923290	204923537	GeneC|Exon_6	0	+	93	203
chr1	204923290	204923537	GeneC|Exon_6	0	+	94	202
chr1	204923290	204923537	GeneC|Exon_6	0	+	95	198
chr1	204923290	204923537	GeneC|Exon_6	0	+	96	196
chr1	204923290	204923537	GeneC|Exon_6	0	+	97	196
chr1	204923290	204923537	GeneC|Exon_6	0	+	98	197
chr1	204923290	204923537	GeneC|Exon_6	0	+	99	199
chr1	204923290	204923537	GeneC|Exon_6	0	+	100	198
chr1	204923290	204923537	GeneC|Exon_6	0	+	101	197
chr1	204923290	204923537	GeneC|Exon_6	0	+	102	195
chr1	204923290	204923537	GeneC|Exon_6	0	+	103	194
chr1	204923290	204923537	GeneC|Exon_6	0	+	104	195
chr1	204923290	204923537	GeneC|Exon_6	0	+	105	195
chr1	204923290	204923537	GeneC|Exon_6	0	+	106	195
chr1	204923290	204923537	GeneC|Exon_6	0	+	107	195
chr1	204923290	204923537	GeneC|Exon_6	0	+	108	197
chr1	204923290	204923537	GeneC|Exon_6	0	+	109	195
chr1	204923290	204923537	GeneC|Exon_6	0	+	110	194
chr1	204923290	204923537	GeneC|Exon_6	0	+	111	192
chr1	204923290	204923537	GeneC|Exon_6	0	+	112	194
chr1	204923290	204923537	GeneC|Exon_6	0	+	113	197
chr1	204923290	204923537	GeneC|Exon_6	0	+	114	198
chr1	204923290	204923537	GeneC|Exon_6	0	+	115	200
chr1	204923290	204923537	GeneC|Exon_6	0	+	116	198
chr1	204923290	204923537	GeneC|Exon_6	0	+	117	195
chr1	204923290	204923537	GeneC|Exon_6	0	+	118	193
chr1	204923290	204923537	GeneC|Exon_6	0	+	119	191
chr1	204923290	204923537	GeneC|Exon_6	0	+	120	185
chr1	204923290	204923537	GeneC|Exon_6	0	+	121	180
chr1	204923290	204923537	GeneC|Exon_6	0	+	122	180
chr1	204923290	204923537	GeneC|Exon_6	0	+	123	179
chr1	204923290	204923537	GeneC|Exon_6	0	+	124	178
chr1	204923290	204923537	GeneC|Exon_6	0	+	125	175
chr1	204923290	204923537	GeneC|Exon_6	0	+	126	176
chr1	204923290	204923537	GeneC|Exon_6	0	+	127	176
chr1	204923290	204923537	GeneC|Exon_6	0	+	128	174
chr1	204923290	204923537	GeneC|Exon_6	0	+	129	178
chr1	204923290	204923537	GeneC|Exon_6	0	+	130	176
chr1	204923290	204923537	GeneC|Exon_6	0	+	131	170
chr1	204923290	204923537	GeneC|Exon_6	0	+	132	150
chr1	204923290	204923537	GeneC|Exon_6	0	+	133	148
chr1	204923290	204923537	GeneC|Exon_6	0	+	134	144
chr1	204923290	204923537	GeneC|Exon_6	0	+	135	124
chr1	204923290	204923537	GeneC|Exon_6	0	+	136	125
chr1	204923290	204923537	GeneC|Exon_6	0	+	137	127
chr1	204923290	204923537	GeneC|Exon_6	0	+	138	129
chr1	204923290	204923537	GeneC|Exon_6	0	+	139	128
chr1	204923290	204923537	GeneC|Exon_6	0	+	140	129
chr1	204923290	204923537	GeneC|Exon_6	0	+	141	130
chr1	204923290	204923537	GeneC|Exon_6	0	+	142	132
chr1	204923290	204923537	GeneC|Exon_6	0	+	143	133
chr1	204923290	204923537	GeneC|Exon_6	0	+	144	133
chr1	204923290	204923537	GeneC|Exon_6	0	+	145	133
chr1	204923290	204923537	GeneC|Exon_6	0	+	146	132
chr1	204923290	204923537	GeneC|Exon_6	0	+	147	132
chr1	204923290	204923537	GeneC|Exon_6	0	+	148	130
chr1	204923290	204923537	GeneC|Exon_6	0	+	149	129
chr1	204923290	204923537	GeneC|Exon_6	0	+	150	129
chr1	204923290	204923537	GeneC|Exon_6	0	+	151	129
chr1	204923290	204923537	GeneC|Exon_6	0	+	152	131
chr1	204923290	204923537	GeneC|Exon_6	0	+	153	134
chr1	204923290	204923537	GeneC|Exon_6	0	+	154	134
chr1	204923290	204923537	GeneC|Exon_6	0	+	155	134
chr1	204923290	204923537	GeneC|Exon_6	0	+	156	137
chr1	204923290	204923537	GeneC|Exon_6	0	+	157	137
chr1	204923290	204923537	GeneC|Exon_6	0	+	158	135
chr1	204923290	204923537	GeneC|Exon_6	0	+	159	134
chr1	204923290	204923537	GeneC|Exon_6	0	+	160	134
chr1	204923290	204923537	GeneC|Exon_6	0	+	161	132
chr1	204923290	204923537	GeneC|Exon_6	0	+	162	135
chr1	204923290	204923537	GeneC|Exon_6	0	+	163	135
chr1	204923290	204923537	GeneC|Exon_6	0	+	164	136
chr1	204923290	204923537	GeneC|Exon_6	0	+	165	137
chr1	204923290	204923537	GeneC|Exon_6	0	+	166	135
chr1	204923290	204923537	GeneC|Exon_6	0	+	167	135
chr1	204923290	204923537	GeneC|Exon_6	0	+	168	135
chr1	204923290	204923537	GeneC|Exon_6	0	+	169	138
chr1	204923290	204923537	GeneC|Exon_6	0	+	170	141
chr1	204923290	204923537	GeneC|Exon_6	0	+	171	144
chr1	204923290	204923537	GeneC|Exon_6	0	+	172	144
chr1	204923290	204923537	GeneC|Exon_6	0	+	173	147
chr1	204923290	204923537	GeneC|Exon_6	0	+	174	146
chr1	204923290	204923537	GeneC|Exon_6	0	+	175	146
chr1	204923290	204923537	GeneC|Exon_6	0	+	176	148
chr1	204923290	204923537	GeneC|Exon_6	0	+	177	147
chr1	204923290	204923537	GeneC|Exon_6	0	+	178	148
chr1	204923290	204923537	GeneC|Exon_6	0	+	179	150
chr1	204923290	204923537	GeneC|Exon_6	0	+	180	151
chr1	204923290	204923537	GeneC|Exon_6	0	+	181	153
chr1	204923290	204923537	GeneC|Exon_6	0	+	182	153
chr1	204923290	204923537	GeneC|Exon_6	0	+	183	153
chr1	204923290	204923537	GeneC|Exon_6	0	+	184	154
chr1	204923290	204923537	GeneC|Exon_6	0	+	185	152
chr1	204923290	204923537	GeneC|Exon_6	0	+	186	153
chr1	204923290	204923537	GeneC|Exon_6	0	+	187	156
chr1	204923290	204923537	GeneC|Exon_6	0	+	188	153
chr1	204923290	204923537	GeneC|Exon_6	0	+	189	156
chr1	204923290	204923537	GeneC|Exon_6	0	+	190	157
chr1	204923290	204923537	GeneC|Exon_6	0	+	191	156
chr1	204923290	204923537	GeneC|Exon_6	0	+	192	157
chr1	204923290	204923537	GeneC|Exon_6	0	+	193	155
chr1	204923290	204923537	GeneC|Exon_6	0	+	194	156
chr1	204923290	204923537	GeneC|Exon_6	0	+	195	156
chr1	204923290	204923537	GeneC|Exon_6	0	+	196	157
chr1	204923290	204923537	GeneC|Exon_6	0	+	197	157
chr1	204923290	204923537	GeneC|Exon_6	0	+	198	155
chr1	204923290	204923537	GeneC|Exon_6	0	+	199	155
chr1	204923290	204923537	GeneC|Exon_6	0	+	200	154
chr1	204923290	204923537	GeneC|Exon_6	0	+	201	156
chr1	204923290	204923537	GeneC|Exon_6	0	+	202	156
chr1	204923290	204923537	GeneC|Exon_6	0	+	203	156
chr1	204923290	204923537	GeneC|Exon_6	0	+	204	155
chr1	204923290	204923537	GeneC|Exon_6	0	+	205	155
chr1	204923290	204923537	GeneC|Exon_6	0	+	206	154
chr1	204923290	204923537	GeneC|Exon_6	0	+	207	156
chr1	204923290	204923537	GeneC|Exon_6	0	+	208	157
chr1	204923290	204923537	GeneC|Exon_6	0	+	209	158
chr1	204923290	204923537	GeneC|Exon_6	0	+	210	159
chr1	204923290	204923537	GeneC|Exon_6	0	+	211	161
chr1	204923290	204923537	GeneC|Exon_6	0	+	212	163
chr1	204923290	204923537	GeneC|Exon_6	0	+	213	161
chr1	204923290	204923537	GeneC|Exon_6	0	+	214	162
chr1	204923290	204923537	GeneC|Exon_6	0	+	215	162
chr1	204923290	204923537	GeneC|Exon_6	0	+	216	162
chr1	204923290	204923537	GeneC|Exon_6	0	+	217	160
chr1	204923290	204923537	GeneC|Exon_6	0	+	218	161
chr1	204923290	204923537	GeneC|Exon_6	0	+	219	161
chr1	204923290	204923537	GeneC|Exon_6	0	+	220	162
chr1	204923290	204923537	GeneC|Exon_6	0	+	221	161
chr1	204923290	204923537	GeneC|Exon_6	0	+	222	162
chr1	204923290	204923537	GeneC|Exon_6	0	+	223	160
chr1	204923290	204923537	GeneC|Exon_6	0	+	224	159
chr1	204923290	204923537	GeneC|Exon_6	0	+	225	161
chr1	204923290	204923537	GeneC|Exon_6	0	+	226	162
chr1	204923290	204923537	GeneC|Exon_6	0	+	227	163
chr1	204923290	204923537	GeneC|Exon_6	0	+	228	162
chr1	204923290	204923537	GeneC|Exon_6	0	+	229	163
chr1	204923290	204923537	GeneC|Exon_6	0	+	230	161
chr1	204923290	204923537	GeneC|Exon_6	0	+	231	160
chr1	204923290	204923537	GeneC|Exon_6	0	+	232	160
chr1	204923290	204923537	GeneC|Exon_6	0	+	233	160
chr1	204923290	204923537	GeneC|Exon_6	0	+	234	160
chr1	204923290	204923537	GeneC|Exon_6	0	+	235	159
chr1	204923290	204923537	GeneC|Exon_6	0	+	236	158
chr1	204923290	204923537	GeneC|Exon_6	0	+	237	157
chr1	204923290	204923537	GeneC|Exon_6	0	+	238	158
chr1	204923290	204923537	GeneC|Exon_6	0	+	239	157
chr1	204923290	204923537	GeneC|Exon_6	0	+	240	156
chr1	204923290	204923537	GeneC|Exon_6	0	+	241	156
chr1	204923290	204923537	GeneC|Exon_6	0	+	242	156
chr1	204923290	204923537	GeneC|Exon_6	0	+	243	158
chr1	204923290	204923537	GeneC|Exon_6	0	+	244	158
chr1	204923290	204923537	GeneC|Exon_6	0	+	245	159
chr1	204923290	204923537	GeneC|Exon_6	0	+	246	163
chr1	204923290	204923537	GeneC|Exon_6	0	+	247	164
chr1	204923931	204924104	GeneC|Exon_7	0	+	1	153
chr1	204923931	204924104	GeneC|Exon_7	0	+	2	157
chr1	204923931	204924104	GeneC|Exon_7	0	+	3	157
chr1	204923931	204924104	GeneC|Exon_7	0	+	4	156
chr1	204923931	204924104	GeneC|Exon_7	0	+	5	156
chr1	204923931	204924104	GeneC|Exon_7	0	+	6	160
chr1	204923931	204924104	GeneC|Exon_7	0	+	7	161
chr1	204923931	204924104	GeneC|Exon_7	0	+	8	162
chr1	204923931	204924104	GeneC|Exon_7	0	+	9	161
chr1	204923931	204924104	GeneC|Exon_7	0	+	10	161
chr1	204923931	204924104	GeneC|Exon_7	0	+	11	161
chr1	204923931	204924104	GeneC|Exon_7	0	+	12	165
chr1	204923931	204924104	GeneC|Exon_7	0	+	13	167
chr1	204923931	204924104	GeneC|Exon_7	0	+	14	169
chr1	204923931	204924104	GeneC|Exon_7	0	+	15	170
chr1	204923931	204924104	GeneC|Exon_7	0	+	16	170
chr1	204923931	204924104	GeneC|Exon_7	0	+	17	172
chr1	204923931	204924104	GeneC|Exon_7	0	+	18	175
chr1	204923931	204924104	GeneC|Exon_7	0	+	19	174
chr1	204923931	204924104	GeneC|Exon_7	0	+	20	175
chr1	204923931	204924104	GeneC|Exon_7	0	+	21	174
chr1	204923931	204924104	GeneC|Exon_7	0	+	22	179
chr1	204923931	204924104	GeneC|Exon_7	0	+	23	178
chr1	204923931	204924104	GeneC|Exon_7	0	+	24	179
chr1	204923931	204924104	GeneC|Exon_7	0	+	25	179
chr1	204923931	204924104	GeneC|Exon_7	0	+	26	179
chr1	204923931	204924104	GeneC|Exon_7	0	+	27	179
chr1	204923931	204924104	GeneC|Exon_7	0	+	28	180
chr1	204923931	204924104	GeneC|Exon_7	0	+	29	180
chr1	204923931	204924104	GeneC|Exon_7	0	+	30	182
chr1	204923931	204924104	GeneC|Exon_7	0	+	31	180
chr1	204923931	204924104	GeneC|Exon_7	0	+	32	179
chr1	204923931	204924104	GeneC|Exon_7	0	+	33	179
chr1	204923931	204924104	GeneC|Exon_7	0	+	34	182
chr1	204923931	204924104	GeneC|Exon_7	0	+	35	183
chr1	204923931	204924104	GeneC|Exon_7	0	+	36	182
chr1	204923931	204924104	GeneC|Exon_7	0	+	37	181
chr1	204923931	204924104	GeneC|Exon_7	0	+	38	187
chr1	204923931	204924104	GeneC|Exon_7	0	+	39	187
chr1	204923931	204924104	GeneC|Exon_7	0	+	40	190
chr1	204923931	204924104	GeneC|Exon_7	0	+	41	190
chr1	204923931	204924104	GeneC|Exon_7	0	+	42	192
chr1	204923931	204924104	GeneC|Exon_7	0	+	43	191
chr1	204923931	204924104	GeneC|Exon_7	0	+	44	192
chr1	204923931	204924104	GeneC|Exon_7	0	+	45	189
chr1	204923931	204924104	GeneC|Exon_7	0	+	46	189
chr1	204923931	204924104	GeneC|Exon_7	0	+	47	190
chr1	204923931	204924104	GeneC|Exon_7	0	+	48	189
chr1	204923931	204924104	GeneC|Exon_7	0	+	49	187
chr1	204923931	204924104	GeneC|Exon_7	0	+	50	187
chr1	204923931	204924104	GeneC|Exon_7	0	+	51	186
chr1	204923931	204924104	GeneC|Exon_7	0	+	52	186
chr1	204923931	204924104	GeneC|Exon_7	0	+	53	188
chr1	204923931	204924104	GeneC|Exon_7	0	+	54	187
chr1	204923931	204924104	GeneC|Exon_7	0	+	55	184
chr1	204923931	204924104	GeneC|Exon_7	0	+	56	184
chr1	204923931	204924104	GeneC|Exon_7	0	+	57	186
chr1	204923931	204924104	GeneC|Exon_7	0	+	58	186
chr1	204923931	204924104	GeneC|Exon_7	0	+	59	186
chr1	204923931	204924104	GeneC|Exon_7	0	+	60	188
chr1	204923931	204924104	GeneC|Exon_7	0	+	61	188
chr1	204923931	204924104	GeneC|Exon_7	0	+	62	188
chr1	204923931	204924104	GeneC|Exon_7	0	+	63	186
chr1	204923931	204924104	GeneC|Exon_7	0	+	64	184
chr1	204923931	204924104	GeneC|Exon_7	0	+	65	184
chr1	204923931	204924104	GeneC|Exon_7	0	+	66	184
chr1	204923931	204924104	GeneC|Exon_7	0	+	67	184
chr1	204923931	204924104	GeneC|Exon_7	0	+	68	182
chr1	204923931	204924104	GeneC|Exon_7	0	+	69	181
chr1	204923931	204924104	GeneC|Exon_7	0	+	70	182
chr1	204923931	204924104	GeneC|Exon_7	0	+	71	183
chr1	204923931	204924104	GeneC|Exon_7	0	+	72	186
chr1	204923931	204924104	GeneC|Exon_7	0	+	73	187
chr1	204923931	204924104	GeneC|Exon_7	0	+	74	187
chr1	204923931	204924104	GeneC|Exon_7	0	+	75	187
chr1	204923931	204924104	GeneC|Exon_7	0	+	76	184
chr1	204923931	204924104	GeneC|Exon_7	0	+	77	184
chr1	204923931	204924104	GeneC|Exon_7	0	+	78	182
chr1	204923931	204924104	GeneC|Exon_7	0	+	79	186
chr1	204923931	204924104	GeneC|Exon_7	0	+	80	186
chr1	204923931	204924104	GeneC|Exon_7	0	+	81	184
chr1	204923931	204924104	GeneC|Exon_7	0	+	82	186
chr1	204923931	204924104	GeneC|Exon_7	0	+	83	185
chr1	204923931	204924104	GeneC|Exon_7	0	+	84	183
chr1	204923931	204924104	GeneC|Exon_7	0	+	85	180
chr1	204923931	204924104	GeneC|Exon_7	0	+	86	177
chr1	204923931	204924104	GeneC|Exon_7	0	+	87	176
chr1	204923931	204924104	GeneC|Exon_7	0	+	88	175
chr1	204923931	204924104	GeneC|Exon_7	0	+	89	175
chr1	204923931	204924104	GeneC|Exon_7	0	+	90	178
chr1	204923931	204924104	GeneC|Exon_7	0	+	91	174
chr1	204923931	204924104	GeneC|Exon_7	0	+	92	173
chr1	204923931	204924104	GeneC|Exon_7	0	+	93	173
chr1	204923931	204924104	GeneC|Exon_7	0	+	94	174
chr1	204923931	204924104	GeneC|Exon_7	0	+	95	173
chr1	204923931	204924104	GeneC|Exon_7	0	+	96	175
chr1	204923931	204924104	GeneC|Exon_7	0	+	97	175
chr1	204923931	204924104	GeneC|Exon_7	0	+	98	175
chr1	204923931	204924104	GeneC|Exon_7	0	+	99	175
chr1	204923931	204924104	GeneC|Exon_7	0	+	100	173
chr1	204923931	204924104	GeneC|Exon_7	0	+	101	171
chr1	204923931	204924104	GeneC|Exon_7	0	+	102	199
chr1	204923931	204924104	GeneC|Exon_7	0	+	103	198
chr1	204923931	204924104	GeneC|Exon_7	0	+	104	198
chr1	204923931	204924104	GeneC|Exon_7	0	+	105	198
chr1	204923931	204924104	GeneC|Exon_7	0	+	106	199
chr1	204923931	204924104	GeneC|Exon_7	0	+	107	199
chr1	204923931	204924104	GeneC|Exon_7	0	+	108	194
chr1	204923931	204924104	GeneC|Exon_7	0	+	109	194
chr1	204923931	204924104	GeneC|Exon_7	0	+	110	195
chr1	204923931	204924104	GeneC|Exon_7	0	+	111	195
chr1	204923931	204924104	GeneC|Exon_7	0	+	112	195
chr1	204923931	204924104	GeneC|Exon_7	0	+	113	193
chr1	204923931	204924104	GeneC|Exon_7	0	+	114	192
chr1	204923931	204924104	GeneC|Exon_7	0	+	115	192
chr1	204923931	204924104	GeneC|Exon_7	0	+	116	190
chr1	204923931	204924104	GeneC|Exon_7	0	+	117	188
chr1	204923931	204924104	GeneC|Exon_7	0	+	118	188
chr1	204923931	204924104	GeneC|Exon_7	0	+	119	189
chr1	204923931	204924104	GeneC|Exon_7	0	+	120	187
chr1	204923931	204924104	GeneC|Exon_7	0	+	121	186
chr1	204923931	204924104	GeneC|Exon_7	0	+	122	184
chr1	204923931	204924104	GeneC|Exon_7	0	+	123	183
chr1	204923931	204924104	GeneC|Exon_7	0	+	124	183
chr1	204923931	204924104	GeneC|Exon_7	0	+	125	180
chr1	204923931	204924104	GeneC|Exon_7	0	+	126	178
chr1	204923931	204924104	GeneC|Exon_7	0	+	127	174
chr1	204923931	204924104	GeneC|Exon_7	0	+	128	173
chr1	204923931	204924104	GeneC|Exon_7	0	+	129	173
chr1	204923931	204924104	GeneC|Exon_7	0	+	130	168
chr1	204923931	204924104	GeneC|Exon_7	0	+	131	166
chr1	204923931	204924104	GeneC|Exon_7	0	+	132	163
chr1	204923931	204924104	GeneC|Exon_7	0	+	133	166
chr1	204923931	204924104	GeneC|Exon_7	0	+	134	164
chr1	204923931	204924104	GeneC|Exon_7	0	+	135	164
chr1	204923931	204924104	GeneC|Exon_7	0	+	136	161
chr1	204923931	204924104	GeneC|Exon_7	0	+	137	163
chr1	204923931	204924104	GeneC|Exon_7	0	+	138	162
chr1	204923931	204924104	GeneC|Exon_7	0	+	139	161
chr1	204923931	204924104	GeneC|Exon_7	0	+	140	161
chr1	204923931	204924104	GeneC|Exon_7	0	+	141	156
chr1	204923931	204924104	GeneC|Exon_7	0	+	142	154
chr1	204923931	204924104	GeneC|Exon_7	0	+	143	155
chr1	204923931	204924104	GeneC|Exon_7	0	+	144	153
chr1	204923931	204924104	GeneC|Exon_7	0	+	145	152
chr1	204923931	204924104	GeneC|Exon_7	0	+	146	151
chr1	204923931	204924104	GeneC|Exon_7	0	+	147	148
chr1	204923931	204924104	GeneC|Exon_7	0	+	148	146
chr1	204923931	204924104	GeneC|Exon_7	0	+	149	141
chr1	204923931	204924104	GeneC|Exon_7	0	+	150	139
chr1	204923931	204924104	GeneC|Exon_7	0	+	151	138
chr1	204923931	204924104	GeneC|Exon_7	0	+	152	137
chr1	204923931	204924104	GeneC|Exon_7	0	+	153	136
chr1	204923931	204924104	GeneC|Exon_7	0	+	154	136
chr1	204923931	204924104	GeneC|Exon_7	0	+	155	135
chr1	204923931	204924104	GeneC|Exon_7	0	+	156	136
chr1	204923931	204924104	GeneC|Exon_7	0	+	157	135
chr1	204923931	204924104	GeneC|Exon_7	0	+	158	137
chr1	204923931	204924104	GeneC|Exon_7	0	+	159	137
chr1	204923931	204924104	GeneC|Exon_7	0	+	160	137
chr1	204923931	204924104	GeneC|Exon_7	0	+	161	138
chr1	204923931	204924104	GeneC|Exon_7	0	+	162	138
chr1	204923931	204924104	GeneC|Exon_7	0	+	163	135
chr1	204923931	204924104	GeneC|Exon_7	0	+	164	134
chr1	204923931	204924104	GeneC|Exon_7	0	+	165	134
chr1	204923931	204924104	GeneC|Exon_7	0	+	166	135
chr1	204923931	204924104	GeneC|Exon_7	0	+	167	134
chr1	204923931	204924104	GeneC|Exon_7	0	+	168	130
chr1	204923931	204924104	GeneC|Exon_7	0	+	169	131
chr1	204923931	204924104	GeneC|Exon_7	0	+	170	133
chr1	204923931	204924104	GeneC|Exon_7	0	+	171	131
chr1	204923931	204924104	GeneC|Exon_7	0	+	172	131
chr1	204923931	204924104	GeneC|Exon_7	0	+	173	130
chr1	204926758	204926979	GeneC|Exon_8	0	+	1	193
chr1	204926758	204926979	GeneC|Exon_8	0	+	2	194
chr1	204926758	204926979	GeneC|Exon_8	0	+	3	194
chr1	204926758	204926979	GeneC|Exon_8	0	+	4	195
chr1	204926758	204926979	GeneC|Exon_8	0	+	5	195
chr1	204926758	204926979	GeneC|Exon_8	0	+	6	196
chr1	204926758	204926979	GeneC|Exon_8	0	+	7	196
chr1	204926758	204926979	GeneC|Exon_8	0	+	8	196
chr1	204926758	204926979	GeneC|Exon_8	0	+	9	196
chr1	204926758	204926979	GeneC|Exon_8	0	+	10	200
chr1	204926758	204926979	GeneC|Exon_8	0	+	11	202
chr1	204926758	204926979	GeneC|Exon_8	0	+	12	203
chr1	204926758	204926979	GeneC|Exon_8	0	+	13	206
chr1	204926758	204926979	GeneC|Exon_8	0	+	14	207
chr1	204926758	204926979	GeneC|Exon_8	0	+	15	209
chr1	204926758	204926979	GeneC|Exon_8	0	+	16	209
chr1	204926758	204926979	GeneC|Exon_8	0	+	17	210
chr1	204926758	204926979	GeneC|Exon_8	0	+	18	214
chr1	204926758	204926979	GeneC|Exon_8	0	+	19	215
chr1	204926758	204926979	GeneC|Exon_8	0	+	20	215
chr1	204926758	204926979	GeneC|Exon_8	0	+	21	215
chr1	204926758	204926979	GeneC|Exon_8	0	+	22	215
chr1	204926758	204926979	GeneC|Exon_8	0	+	23	213
chr1	204926758	204926979	GeneC|Exon_8	0	+	24	213
chr1	204926758	204926979	GeneC|Exon_8	0	+	25	214
chr1	204926758	204926979	GeneC|Exon_8	0	+	26	215
chr1	204926758	204926979	GeneC|Exon_8	0	+	27	216
chr1	204926758	204926979	GeneC|Exon_8	0	+	28	215
chr1	204926758	204926979	GeneC|Exon_8	0	+	29	215
chr1	204926758	204926979	GeneC|Exon_8	0	+	30	217
chr1	204926758	204926979	GeneC|Exon_8	0	+	31	219
chr1	204926758	204926979	GeneC|Exon_8	0	+	32	221
chr1	204926758	204926979	GeneC|Exon_8	0	+	33	223
chr1	204926758	204926979	GeneC|Exon_8	0	+	34	223
chr1	204926758	204926979	GeneC|Exon_8	0	+	35	223
chr1	204926758	204926979	GeneC|Exon_8	0	+	36	225
chr1	204926758	204926979	GeneC|Exon_8	0	+	37	225
chr1	204926758	204926979	GeneC|Exon_8	0	+	38	223
chr1	204926758	204926979	GeneC|Exon_8	0	+	39	222
chr1	204926758	204926979	GeneC|Exon_8	0	+	40	221
chr1	204926758	204926979	GeneC|Exon_8	0	+	41	222
chr1	204926758	204926979	GeneC|Exon_8	0	+	42	222
chr1	204926758	204926979	GeneC|Exon_8	0	+	43	223
chr1	204926758	204926979	GeneC|Exon_8	0	+	44	221
chr1	204926758	204926979	GeneC|Exon_8	0	+	45	223
chr1	204926758	204926979	GeneC|Exon_8	0	+	46	224
chr1	204926758	204926979	GeneC|Exon_8	0	+	47	219
chr1	204926758	204926979	GeneC|Exon_8	0	+	48	219
chr1	204926758	204926979	GeneC|Exon_8	0	+	49	219
chr1	204926758	204926979	GeneC|Exon_8	0	+	50	222
chr1	204926758	204926979	GeneC|Exon_8	0	+	51	222
chr1	204926758	204926979	GeneC|Exon_8	0	+	52	222
chr1	204926758	204926979	GeneC|Exon_8	0	+	53	222
chr1	204926758	204926979	GeneC|Exon_8	0	+	54	222
chr1	204926758	204926979	GeneC|Exon_8	0	+	55	225
chr1	204926758	204926979	GeneC|Exon_8	0	+	56	225
chr1	204926758	204926979	GeneC|Exon_8	0	+	57	229
chr1	204926758	204926979	GeneC|Exon_8	0	+	58	229
chr1	204926758	204926979	GeneC|Exon_8	0	+	59	231
chr1	204926758	204926979	GeneC|Exon_8	0	+	60	226
chr1	204926758	204926979	GeneC|Exon_8	0	+	61	227
chr1	204926758	204926979	GeneC|Exon_8	0	+	62	228
chr1	204926758	204926979	GeneC|Exon_8	0	+	63	228
chr1	204926758	204926979	GeneC|Exon_8	0	+	64	227
chr1	204926758	204926979	GeneC|Exon_8	0	+	65	227
chr1	204926758	204926979	GeneC|Exon_8	0	+	66	224
chr1	204926758	204926979	GeneC|Exon_8	0	+	67	225
chr1	204926758	204926979	GeneC|Exon_8	0	+	68	226
chr1	204926758	204926979	GeneC|Exon_8	0	+	69	227
chr1	204926758	204926979	GeneC|Exon_8	0	+	70	225
chr1	204926758	204926979	GeneC|Exon_8	0	+	71	225
chr1	204926758	204926979	GeneC|Exon_8	0	+	72	224
chr1	204926758	204926979	GeneC|Exon_8	0	+	73	221
chr1	204926758	204926979	GeneC|Exon_8	0	+	74	224
chr1	204926758	204926979	GeneC|Exon_8	0	+	75	221
chr1	204926758	204926979	GeneC|Exon_8	0	+	76	219
chr1	204926758	204926979	GeneC|Exon_8	0	+	77	220
chr1	204926758	204926979	GeneC|Exon_8	0	+	78	218
chr1	204926758	204926979	GeneC|Exon_8	0	+	79	217
chr1	204926758	204926979	GeneC|Exon_8	0	+	80	217
chr1	204926758	204926979	GeneC|Exon_8	0	+	81	217
chr1	204926758	204926979	GeneC|Exon_8	0	+	82	216
chr1	204926758	204926979	GeneC|Exon_8	0	+	83	216
chr1	204926758	204926979	GeneC|Exon_8	0	+	84	214
chr1	204926758	204926979	GeneC|Exon_8	0	+	85	216
chr1	204926758	204926979	GeneC|Exon_8	0	+	86	216
chr1	204926758	204926979	GeneC|Exon_8	0	+	87	215
chr1	204926758	204926979	GeneC|Exon_8	0	+	88	215
chr1	204926758	204926979	GeneC|Exon_8	0	+	89	213
chr1	204926758	204926979	GeneC|Exon_8	0	+	90	214
chr1	204926758	204926979	GeneC|Exon_8	0	+	91	215
chr1	204926758	204926979	GeneC|Exon_8	0	+	92	213
chr1	204926758	204926979	GeneC|Exon_8	0	+	93	216
chr1	204926758	204926979	GeneC|Exon_8	0	+	94	217
chr1	204926758	204926979	GeneC|Exon_8	0	+	95	217
chr1	204926758	204926979	GeneC|Exon_8	0	+	96	216
chr1	204926758	204926979	GeneC|Exon_8	0	+	97	213
chr1	204926758	204926979	GeneC|Exon_8	0	+	98	214
chr1	204926758	204926979	GeneC|Exon_8	0	+	99	213
chr1	204926758	204926979	GeneC|Exon_8	0	+	100	212
chr1	204926758	204926979	GeneC|Exon_8	0	+	101	212
chr1	204926758	204926979	GeneC|Exon_8	0	+	102	212
chr1	204926758	204926979	GeneC|Exon_8	0	+	103	213
chr1	204926758	204926979	GeneC|Exon_8	0	+	104	214
chr1	204926758	204926979	GeneC|Exon_8	0	+	105	215
chr1	204926758	204926979	GeneC|Exon_8	0	+	106	216
chr1	204926758	204926979	GeneC|Exon_8	0	+	107	216
chr1	204926758	204926979	GeneC|Exon_8	0	+	108	215
chr1	204926758	204926979	GeneC|Exon_8	0	+	109	212
chr1	204926758	204926979	GeneC|Exon_8	0	+	110	212
chr1	204926758	204926979	GeneC|Exon_8	0	+	111	211
chr1	204926758	204926979	GeneC|Exon_8	0	+	112	211
chr1	204926758	204926979	GeneC|Exon_8	0	+	113	212
chr1	204926758	204926979	GeneC|Exon_8	0	+	114	212
chr1	204926758	204926979	GeneC|Exon_8	0	+	115	215
chr1	204926758	204926979	GeneC|Exon_8	0	+	116	216
chr1	204926758	204926979	GeneC|Exon_8	0	+	117	217
chr1	204926758	204926979	GeneC|Exon_8	0	+	118	217
chr1	204926758	204926979	GeneC|Exon_8	0	+	119	215
chr1	204926758	204926979	GeneC|Exon_8	0	+	120	217
chr1	204926758	204926979	GeneC|Exon_8	0	+	121	216
chr1	204926758	204926979	GeneC|Exon_8	0	+	122	219
chr1	204926758	204926979	GeneC|Exon_8	0	+	123	219
chr1	204926758	204926979	GeneC|Exon_8	0	+	124	218
chr1	204926758	204926979	GeneC|Exon_8	0	+	125	219
chr1	204926758	204926979	GeneC|Exon_8	0	+	126	219
chr1	204926758	204926979	GeneC|Exon_8	0	+	127	220
chr1	204926758	204926979	GeneC|Exon_8	0	+	128	218
chr1	204926758	204926979	GeneC|Exon_8	0	+	129	218
chr1	204926758	204926979	GeneC|Exon_8	0	+	130	217
chr1	204926758	204926979	GeneC|Exon_8	0	+	131	217
chr1	204926758	204926979	GeneC|Exon_8	0	+	132	213
chr1	204926758	204926979	GeneC|Exon_8	0	+	133	215
chr1	204926758	204926979	GeneC|Exon_8	0	+	134	216
chr1	204926758	204926979	GeneC|Exon_8	0	+	135	214
chr1	204926758	204926979	GeneC|Exon_8	0	+	136	214
chr1	204926758	204926979	GeneC|Exon_8	0	+	137	210
chr1	204926758	204926979	GeneC|Exon_8	0	+	138	211
chr1	204926758	204926979	GeneC|Exon_8	0	+	139	212
chr1	204926758	204926979	GeneC|Exon_8	0	+	140	212
chr1	204926758	204926979	GeneC|Exon_8	0	+	141	209
chr1	204926758	204926979	GeneC|Exon_8	0	+	142	210
chr1	204926758	204926979	GeneC|Exon_8	0	+	143	211
chr1	204926758	204926979	GeneC|Exon_8	0	+	144	210
chr1	204926758	204926979	GeneC|Exon_8	0	+	145	212
chr1	204926758	204926979	GeneC|Exon_8	0	+	146	211
chr1	204926758	204926979	GeneC|Exon_8	0	+	147	209
chr1	204926758	204926979	GeneC|Exon_8	0	+	148	209
chr1	204926758	204926979	GeneC|Exon_8	0	+	149	212
chr1	204926758	204926979	GeneC|Exon_8	0	+	150	211
chr1	204926758	204926979	GeneC|Exon_8	0	+	151	210
chr1	204926758	204926979	GeneC|Exon_8	0	+	152	210
chr1	204926758	204926979	GeneC|Exon_8	0	+	153	212
chr1	204926758	204926979	GeneC|Exon_8	0	+	154	213
chr1	204926758	204926979	GeneC|Exon_8	0	+	155	215
chr1	204926758	204926979	GeneC|Exon_8	0	+	156	215
chr1	204926758	204926979	GeneC|Exon_8	0	+	157	213
chr1	204926758	204926979	GeneC|Exon_8	0	+	158	212
chr1	204926758	204926979	GeneC|Exon_8	0	+	159	212
chr1	204926758	204926979	GeneC|Exon_8	0	+	160	214
chr1	204926758	204926979	GeneC|Exon_8	0	+	161	211
chr1	204926758	204926979	GeneC|Exon_8	0	+	162	211
chr1	204926758	204926979	GeneC|Exon_8	0	+	163	210
chr1	204926758	204926979	GeneC|Exon_8	0	+	164	207
chr1	204926758	204926979	GeneC|Exon_8	0	+	165	207
chr1	204926758	204926979	GeneC|Exon_8	0	+	166	208
chr1	204926758	204926979	GeneC|Exon_8	0	+	167	206
chr1	204926758	204926979	GeneC|Exon_8	0	+	168	203
chr1	204926758	204926979	GeneC|Exon_8	0	+	169	202
chr1	204926758	204926979	GeneC|Exon_8	0	+	170	204
chr1	204926758	204926979	GeneC|Exon_8	0	+	171	203
chr1	204926758	204926979	GeneC|Exon_8	0	+	172	204
chr1	204926758	204926979	GeneC|Exon_8	0	+	173	203
chr1	204926758	204926979	GeneC|Exon_8	0	+	174	204
chr1	204926758	204926979	GeneC|Exon_8	0	+	175	203
chr1	204926758	204926979	GeneC|Exon_8	0	+	176	202
chr1	204926758	204926979	GeneC|Exon_8	0	+	177	200
chr1	204926758	204926979	GeneC|Exon_8	0	+	178	200
chr1	204926758	204926979	GeneC|Exon_8	0	+	179	200
chr1	204926758	204926979	GeneC|Exon_8	0	+	180	201
chr1	204926758	204926979	GeneC|Exon_8	0	+	181	202
chr1	204926758	204926979	GeneC|Exon_8	0	+	182	200
chr1	204926758	204926979	GeneC|Exon_8	0	+	183	196
chr1	204926758	204926979	GeneC|Exon_8	0	+	184	196
chr1	204926758	204926979	GeneC|Exon_8	0	+	185	196
chr1	204926758	204926979	GeneC|Exon_8	0	+	186	194
chr1	204926758	204926979	GeneC|Exon_8	0	+	187	194
chr1	204926758	204926979	GeneC|Exon_8	0	+	188	193
chr1	204926758	204926979	GeneC|Exon_8	0	+	189	194
chr1	204926758	204926979	GeneC|Exon_8	0	+	190	197
chr1	204926758	204926979	GeneC|Exon_8	0	+	191	195
chr1	204926758	204926979	GeneC|Exon_8	0	+	192	195
chr1	204926758	204926979	GeneC|Exon_8	0	+	193	197
chr1	204926758	204926979	GeneC|Exon_8	0	+	194	196
chr1	204926758	204926979	GeneC|Exon_8	0	+	195	197
chr1	204926758	204926979	GeneC|Exon_8	0	+	196	195
chr1	204926758	204926979	GeneC|Exon_8	0	+	197	194
chr1	204926758	204926979	GeneC|Exon_8	0	+	198	194
chr1	204926758	204926979	GeneC|Exon_8	0	+	199	194
chr1	204926758	204926979	GeneC|Exon_8	0	+	200	192
chr1	204926758	204926979	GeneC|Exon_8	0	+	201	190
chr1	204926758	204926979	GeneC|Exon_8	0	+	202	190
chr1	204926758	204926979	GeneC|Exon_8	0	+	203	190
chr1	204926758	204926979	GeneC|Exon_8	0	+	204	189
chr1	204926758	204926979	GeneC|Exon_8	0	+	205	189
chr1	204926758	204926979	GeneC|Exon_8	0	+	206	186
chr1	204926758	204926979	GeneC|Exon_8	0	+	207	186
chr1	204926758	204926979	GeneC|Exon_8	0	+	208	183
chr1	204926758	204926979	GeneC|Exon_8	0	+	209	181
chr1	204926758	204926979	GeneC|Exon_8	0	+	210	179
chr1	204926758	204926979	GeneC|Exon_8	0	+	211	182
chr1	204926758	204926979	GeneC|Exon_8	0	+	212	182
chr1	204926758	204926979	GeneC|Exon_8	0	+	213	183
chr1	204926758	204926979	GeneC|Exon_8	0	+	214	183
chr1	204926758	204926979	GeneC|Exon_8	0	+	215	183
chr1	204926758	204926979	GeneC|Exon_8	0	+	216	181
chr1	204926758	204926979	GeneC|Exon_8	0	+	217	181
chr1	204926758	204926979	GeneC|Exon_8	0	+	218	180
chr1	204926758	204926979	GeneC|Exon_8	0	+	219	182
chr1	204926758	204926979	GeneC|Exon_8	0	+	220	180
chr1	204926758	204926979	GeneC|Exon_8	0	+	221	179
chr1	204931210	204931311	GeneC|Exon_9	0	+	1	182
chr1	204931210	204931311	GeneC|Exon_9	0	+	2	183
chr1	204931210	204931311	GeneC|Exon_9	0	+	3	184
chr1	204931210	204931311	GeneC|Exon_9	0	+	4	184
chr1	204931210	204931311	GeneC|Exon_9	0	+	5	184
chr1	204931210	204931311	GeneC|Exon_9	0	+	6	187
chr1	204931210	204931311	GeneC|Exon_9	0	+	7	189
chr1	204931210	204931311	GeneC|Exon_9	0	+	8	194
chr1	204931210	204931311	GeneC|Exon_9	0	+	9	195
chr1	204931210	204931311	GeneC|Exon_9	0	+	10	194
chr1	204931210	204931311	GeneC|Exon_9	0	+	11	194
chr1	204931210	204931311	GeneC|Exon_9	0	+	12	193
chr1	204931210	204931311	GeneC|Exon_9	0	+	13	195
chr1	204931210	204931311	GeneC|Exon_9	0	+	14	197
chr1	204931210	204931311	GeneC|Exon_9	0	+	15	194
chr1	204931210	204931311	GeneC|Exon_9	0	+	16	196
chr1	204931210	204931311	GeneC|Exon_9	0	+	17	195
chr1	204931210	204931311	GeneC|Exon_9	0	+	18	195
chr1	204931210	204931311	GeneC|Exon_9	0	+	19	197
chr1	204931210	204931311	GeneC|Exon_9	0	+	20	199
chr1	204931210	204931311	GeneC|Exon_9	0	+	21	199
chr1	204931210	204931311	GeneC|Exon_9	0	+	22	199
chr1	204931210	204931311	GeneC|Exon_9	0	+	23	200
chr1	204931210	204931311	GeneC|Exon_9	0	+	24	200
chr1	204931210	204931311	GeneC|Exon_9	0	+	25	200
chr1	204931210	204931311	GeneC|Exon_9	0	+	26	201
chr1	204931210	204931311	GeneC|Exon_9	0	+	27	202
chr1	204931210	204931311	GeneC|Exon_9	0	+	28	201
chr1	204931210	204931311	GeneC|Exon_9	0	+	29	196
chr1	204931210	204931311	GeneC|Exon_9	0	+	30	198
chr1	204931210	204931311	GeneC|Exon_9	0	+	31	199
chr1	204931210	204931311	GeneC|Exon_9	0	+	32	199
chr1	204931210	204931311	GeneC|Exon_9	0	+	33	199
chr1	204931210	204931311	GeneC|Exon_9	0	+	34	199
chr1	204931210	204931311	GeneC|Exon_9	0	+	35	201
chr1	204931210	204931311	GeneC|Exon_9	0	+	36	201
chr1	204931210	204931311	GeneC|Exon_9	0	+	37	201
chr1	204931210	204931311	GeneC|Exon_9	0	+	38	203
chr1	204931210	204931311	GeneC|Exon_9	0	+	39	204
chr1	204931210	204931311	GeneC|Exon_9	0	+	40	207
chr1	204931210	204931311	GeneC|Exon_9	0	+	41	207
chr1	204931210	204931311	GeneC|Exon_9	0	+	42	207
chr1	204931210	204931311	GeneC|Exon_9	0	+	43	206
chr1	204931210	204931311	GeneC|Exon_9	0	+	44	202
chr1	204931210	204931311	GeneC|Exon_9	0	+	45	202
chr1	204931210	204931311	GeneC|Exon_9	0	+	46	200
chr1	204931210	204931311	GeneC|Exon_9	0	+	47	200
chr1	204931210	204931311	GeneC|Exon_9	0	+	48	199
chr1	204931210	204931311	GeneC|Exon_9	0	+	49	200
chr1	204931210	204931311	GeneC|Exon_9	0	+	50	198
chr1	204931210	204931311	GeneC|Exon_9	0	+	51	197
chr1	204931210	204931311	GeneC|Exon_9	0	+	52	197
chr1	204931210	204931311	GeneC|Exon_9	0	+	53	196
chr1	204931210	204931311	GeneC|Exon_9	0	+	54	193
chr1	204931210	204931311	GeneC|Exon_9	0	+	55	195
chr1	204931210	204931311	GeneC|Exon_9	0	+	56	194
chr1	204931210	204931311	GeneC|Exon_9	0	+	57	194
chr1	204931210	204931311	GeneC|Exon_9	0	+	58	192
chr1	204931210	204931311	GeneC|Exon_9	0	+	59	193
chr1	204931210	204931311	GeneC|Exon_9	0	+	60	193
chr1	204931210	204931311	GeneC|Exon_9	0	+	61	193
chr1	204931210	204931311	GeneC|Exon_9	0	+	62	194
chr1	204931210	204931311	GeneC|Exon_9	0	+	63	196
chr1	204931210	204931311	GeneC|Exon_9	0	+	64	192
chr1	204931210	204931311	GeneC|Exon_9	0	+	65	191
chr1	204931210	204931311	GeneC|Exon_9	0	+	66	193
chr1	204931210	204931311	GeneC|Exon_9	0	+	67	193
chr1	204931210	204931311	GeneC|Exon_9	0	+	68	194
chr1	204931210	204931311	GeneC|Exon_9	0	+	69	193
chr1	204931210	204931311	GeneC|Exon_9	0	+	70	191
chr1	204931210	204931311	GeneC|Exon_9	0	+	71	193
chr1	204931210	204931311	GeneC|Exon_9	0	+	72	191
chr1	204931210	204931311	GeneC|Exon_9	0	+	73	192
chr1	204931210	204931311	GeneC|Exon_9	0	+	74	192
chr1	204931210	204931311	GeneC|Exon_9	0	+	75	191
chr1	204931210	204931311	GeneC|Exon_9	0	+	76	192
chr1	204931210	204931311	GeneC|Exon_9	0	+	77	192
chr1	204931210	204931311	GeneC|Exon_9	0	+	78	191
chr1	204931210	204931311	GeneC|Exon_9	0	+	79	193
chr1	204931210	204931311	GeneC|Exon_9	0	+	80	194
chr1	204931210	204931311	GeneC|Exon_9	0	+	81	191
chr1	204931210	204931311	GeneC|Exon_9	0	+	82	189
chr1	204931210	204931311	GeneC|Exon_9	0	+	83	189
chr1	204931210	204931311	GeneC|Exon_9	0	+	84	186
chr1	204931210	204931311	GeneC|Exon_9	0	+	85	186
chr1	204931210	204931311	GeneC|Exon_9	0	+	86	185
chr1	204931210	204931311	GeneC|Exon_9	0	+	87	183
chr1	204931210	204931311	GeneC|Exon_9	0	+	88	179
chr1	204931210	204931311	GeneC|Exon_9	0	+	89	179
chr1	204931210	204931311	GeneC|Exon_9	0	+	90	179
chr1	204931210	204931311	GeneC|Exon_9	0	+	91	178
chr1	204931210	204931311	GeneC|Exon_9	0	+	92	175
chr1	204931210	204931311	GeneC|Exon_9	0	+	93	173
chr1	204931210	204931311	GeneC|Exon_9	0	+	94	171
chr1	204931210	204931311	GeneC|Exon_9	0	+	95	172
chr1	204931210	204931311	GeneC|Exon_9	0	+	96	172
chr1	204931210	204931311	GeneC|Exon_9	0	+	97	172
chr1	204931210	204931311	GeneC|Exon_9	0	+	98	169
chr1	204931210	204931311	GeneC|Exon_9	0	+	99	170
chr1	204931210	204931311	GeneC|Exon_9	0	+	100	170
chr1	204931210	204931311	GeneC|Exon_9	0	+	101	169
chr1	204937351	204937513	GeneC|Exon_10	0	+	1	125
chr1	204937351	204937513	GeneC|Exon_10	0	+	2	125
chr1	204937351	204937513	GeneC|Exon_10	0	+	3	124
chr1	204937351	204937513	GeneC|Exon_10	0	+	4	124
chr1	204937351	204937513	GeneC|Exon_10	0	+	5	124
chr1	204937351	204937513	GeneC|Exon_10	0	+	6	127
chr1	204937351	204937513	GeneC|Exon_10	0	+	7	127
chr1	204937351	204937513	GeneC|Exon_10	0	+	8	127
chr1	204937351	204937513	GeneC|Exon_10	0	+	9	128
chr1	204937351	204937513	GeneC|Exon_10	0	+	10	128
chr1	204937351	204937513	GeneC|Exon_10	0	+	11	128
chr1	204937351	204937513	GeneC|Exon_10	0	+	12	130
chr1	204937351	204937513	GeneC|Exon_10	0	+	13	132
chr1	204937351	204937513	GeneC|Exon_10	0	+	14	131
chr1	204937351	204937513	GeneC|Exon_10	0	+	15	128
chr1	204937351	204937513	GeneC|Exon_10	0	+	16	127
chr1	204937351	204937513	GeneC|Exon_10	0	+	17	126
chr1	204937351	204937513	GeneC|Exon_10	0	+	18	127
chr1	204937351	204937513	GeneC|Exon_10	0	+	19	127
chr1	204937351	204937513	GeneC|Exon_10	0	+	20	127
chr1	204937351	204937513	GeneC|Exon_10	0	+	21	131
chr1	204937351	204937513	GeneC|Exon_10	0	+	22	131
chr1	204937351	204937513	GeneC|Exon_10	0	+	23	133
chr1	204937351	204937513	GeneC|Exon_10	0	+	24	133
chr1	204937351	204937513	GeneC|Exon_10	0	+	25	134
chr1	204937351	204937513	GeneC|Exon_10	0	+	26	136
chr1	204937351	204937513	GeneC|Exon_10	0	+	27	136
chr1	204937351	204937513	GeneC|Exon_10	0	+	28	135
chr1	204937351	204937513	GeneC|Exon_10	0	+	29	135
chr1	204937351	204937513	GeneC|Exon_10	0	+	30	137
chr1	204937351	204937513	GeneC|Exon_10	0	+	31	140
chr1	204937351	204937513	GeneC|Exon_10	0	+	32	142
chr1	204937351	204937513	GeneC|Exon_10	0	+	33	145
chr1	204937351	204937513	GeneC|Exon_10	0	+	34	144
chr1	204937351	204937513	GeneC|Exon_10	0	+	35	145
chr1	204937351	204937513	GeneC|Exon_10	0	+	36	146
chr1	204937351	204937513	GeneC|Exon_10	0	+	37	145
chr1	204937351	204937513	GeneC|Exon_10	0	+	38	146
chr1	204937351	204937513	GeneC|Exon_10	0	+	39	146
chr1	204937351	204937513	GeneC|Exon_10	0	+	40	145
chr1	204937351	204937513	GeneC|Exon_10	0	+	41	145
chr1	204937351	204937513	GeneC|Exon_10	0	+	42	146
chr1	204937351	204937513	GeneC|Exon_10	0	+	43	149
chr1	204937351	204937513	GeneC|Exon_10	0	+	44	148
chr1	204937351	204937513	GeneC|Exon_10	0	+	45	147
chr1	204937351	204937513	GeneC|Exon_10	0	+	46	146
chr1	204937351	204937513	GeneC|Exon_10	0	+	47	148
chr1	204937351	204937513	GeneC|Exon_10	0	+	48	148
chr1	204937351	204937513	GeneC|Exon_10	0	+	49	148
chr1	204937351	204937513	GeneC|Exon_10	0	+	50	147
chr1	204937351	204937513	GeneC|Exon_10	0	+	51	147
chr1	204937351	204937513	GeneC|Exon_10	0	+	52	147
chr1	204937351	204937513	GeneC|Exon_10	0	+	53	147
chr1	204937351	204937513	GeneC|Exon_10	0	+	54	150
chr1	204937351	204937513	GeneC|Exon_10	0	+	55	152
chr1	204937351	204937513	GeneC|Exon_10	0	+	56	153
chr1	204937351	204937513	GeneC|Exon_10	0	+	57	154
chr1	204937351	204937513	GeneC|Exon_10	0	+	58	155
chr1	204937351	204937513	GeneC|Exon_10	0	+	59	157
chr1	204937351	204937513	GeneC|Exon_10	0	+	60	157
chr1	204937351	204937513	GeneC|Exon_10	0	+	61	157
chr1	204937351	204937513	GeneC|Exon_10	0	+	62	156
chr1	204937351	204937513	GeneC|Exon_10	0	+	63	158
chr1	204937351	204937513	GeneC|Exon_10	0	+	64	158
chr1	204937351	204937513	GeneC|Exon_10	0	+	65	157
chr1	204937351	204937513	GeneC|Exon_10	0	+	66	157
chr1	204937351	204937513	GeneC|Exon_10	0	+	67	158
chr1	204937351	204937513	GeneC|Exon_10	0	+	68	158
chr1	204937351	204937513	GeneC|Exon_10	0	+	69	157
chr1	204937351	204937513	GeneC|Exon_10	0	+	70	158
chr1	204937351	204937513	GeneC|Exon_10	0	+	71	159
chr1	204937351	204937513	GeneC|Exon_10	0	+	72	160
chr1	204937351	204937513	GeneC|Exon_10	0	+	73	159
chr1	204937351	204937513	GeneC|Exon_10	0	+	74	160
chr1	204937351	204937513	GeneC|Exon_10	0	+	75	162
chr1	204937351	204937513	GeneC|Exon_10	0	+	76	159
chr1	204937351	204937513	GeneC|Exon_10	0	+	77	158
chr1	204937351	204937513	GeneC|Exon_10	0	+	78	158
chr1	204937351	204937513	GeneC|Exon_10	0	+	79	158
chr1	204937351	204937513	GeneC|Exon_10	0	+	80	158
chr1	204937351	204937513	GeneC|Exon_10	0	+	81	159
chr1	204937351	204937513	GeneC|Exon_10	0	+	82	159
chr1	204937351	204937513	GeneC|Exon_10	0	+	83	161
chr1	204937351	204937513	GeneC|Exon_10	0	+	84	160
chr1	204937351	204937513	GeneC|Exon_10	0	+	85	158
chr1	204937351	204937513	GeneC|Exon_10	0	+	86	159
chr1	204937351	204937513	GeneC|Exon_10	0	+	87	158
chr1	204937351	204937513	GeneC|Exon_10	0	+	88	159
chr1	204937351	204937513	GeneC|Exon_10	0	+	89	162
chr1	204937351	204937513	GeneC|Exon_10	0	+	90	163
chr1	204937351	204937513	GeneC|Exon_10	0	+	91	163
chr1	204937351	204937513	GeneC|Exon_10	0	+	92	165
chr1	204937351	204937513	GeneC|Exon_10	0	+	93	167
chr1	204937351	204937513	GeneC|Exon_10	0	+	94	167
chr1	204937351	204937513	GeneC|Exon_10	0	+	95	167
chr1	204937351	204937513	GeneC|Exon_10	0	+	96	168
chr1	204937351	204937513	GeneC|Exon_10	0	+	97	168
chr1	204937351	204937513	GeneC|Exon_10	0	+	98	170
chr1	204937351	204937513	GeneC|Exon_10	0	+	99	171
chr1	204937351	204937513	GeneC|Exon_10	0	+	100	171
chr1	204937351	204937513	GeneC|Exon_10	0	+	101	170
chr1	204937351	204937513	GeneC|Exon_10	0	+	102	169
chr1	204937351	204937513	GeneC|Exon_10	0	+	103	171
chr1	204937351	204937513	GeneC|Exon_10	0	+	104	172
chr1	204937351	204937513	GeneC|Exon_10	0	+	105	171
chr1	204937351	204937513	GeneC|Exon_10	0	+	106	171
chr1	204937351	204937513	GeneC|Exon_10	0	+	107	171
chr1	204937351	204937513	GeneC|Exon_10	0	+	108	172
chr1	204937351	204937513	GeneC|Exon_10	0	+	109	173
chr1	204937351	204937513	GeneC|Exon_10	0	+	110	173
chr1	204937351	204937513	GeneC|Exon_10	0	+	111	174
chr1	204937351	204937513	GeneC|Exon_10	0	+	112	172
chr1	204937351	204937513	GeneC|Exon_10	0	+	113	170
chr1	204937351	204937513	GeneC|Exon_10	0	+	114	168
chr1	204937351	204937513	GeneC|Exon_10	0	+	115	168
chr1	204937351	204937513	GeneC|Exon_10	0	+	116	169
chr1	204937351	204937513	GeneC|Exon_10	0	+	117	168
chr1	204937351	204937513	GeneC|Exon_10	0	+	118	166
chr1	204937351	204937513	GeneC|Exon_10	0	+	119	167
chr1	204937351	204937513	GeneC|Exon_10	0	+	120	170
chr1	204937351	204937513	GeneC|Exon_10	0	+	121	171
chr1	204937351	204937513	GeneC|Exon_10	0	+	122	171
chr1	204937351	204937513	GeneC|Exon_10	0	+	123	172
chr1	204937351	204937513	GeneC|Exon_10	0	+	124	172
chr1	204937351	204937513	GeneC|Exon_10	0	+	125	170
chr1	204937351	204937513	GeneC|Exon_10	0	+	126	171
chr1	204937351	204937513	GeneC|Exon_10	0	+	127	170
chr1	204937351	204937513	GeneC|Exon_10	0	+	128	170
chr1	204937351	204937513	GeneC|Exon_10	0	+	129	170
chr1	204937351	204937513	GeneC|Exon_10	0	+	130	171
chr1	204937351	204937513	GeneC|Exon_10	0	+	131	170
chr1	204937351	204937513	GeneC|Exon_10	0	+	132	168
chr1	204937351	204937513	GeneC|Exon_10	0	+	133	165
chr1	204937351	204937513	GeneC|Exon_10	0	+	134	166
chr1	204937351	204937513	GeneC|Exon_10	0	+	135	166
chr1	204937351	204937513	GeneC|Exon_10	0	+	136	166
chr1	204937351	204937513	GeneC|Exon_10	0	+	137	166
chr1	204937351	204937513	GeneC|Exon_10	0	+	138	166
chr1	204937351	204937513	GeneC|Exon_10	0	+	139	165
chr1	204937351	204937513	GeneC|Exon_10	0	+	140	165
[truncated: 156,337 more rows]
