# Supplementary material for: A Robust Protocol to Increase NimbleGen SeqCap EZ Multiplexing Capacity to 96 Samples
Source: PLoS One. 2015 Apr 14;10(4):e0123872. doi: 10.1371/journal.pone.0123872 (PMC4397063; doi:10.1371/journal.pone.0123872)
Supplement: S1 Dataset — (GZ) [file pone.0123872.s005.gz › Raw_Data/sampleW/sampleW.BaseCoverage.txt]

chr1	67861445	67861595	GeneS|SNP_2	0	+	1	179
chr1	67861445	67861595	GeneS|SNP_2	0	+	2	179
chr1	67861445	67861595	GeneS|SNP_2	0	+	3	181
chr1	67861445	67861595	GeneS|SNP_2	0	+	4	184
chr1	67861445	67861595	GeneS|SNP_2	0	+	5	183
chr1	67861445	67861595	GeneS|SNP_2	0	+	6	184
chr1	67861445	67861595	GeneS|SNP_2	0	+	7	183
chr1	67861445	67861595	GeneS|SNP_2	0	+	8	182
chr1	67861445	67861595	GeneS|SNP_2	0	+	9	182
chr1	67861445	67861595	GeneS|SNP_2	0	+	10	184
chr1	67861445	67861595	GeneS|SNP_2	0	+	11	185
chr1	67861445	67861595	GeneS|SNP_2	0	+	12	184
chr1	67861445	67861595	GeneS|SNP_2	0	+	13	187
chr1	67861445	67861595	GeneS|SNP_2	0	+	14	186
chr1	67861445	67861595	GeneS|SNP_2	0	+	15	187
chr1	67861445	67861595	GeneS|SNP_2	0	+	16	189
chr1	67861445	67861595	GeneS|SNP_2	0	+	17	188
chr1	67861445	67861595	GeneS|SNP_2	0	+	18	188
chr1	67861445	67861595	GeneS|SNP_2	0	+	19	183
chr1	67861445	67861595	GeneS|SNP_2	0	+	20	183
chr1	67861445	67861595	GeneS|SNP_2	0	+	21	184
chr1	67861445	67861595	GeneS|SNP_2	0	+	22	183
chr1	67861445	67861595	GeneS|SNP_2	0	+	23	182
chr1	67861445	67861595	GeneS|SNP_2	0	+	24	184
chr1	67861445	67861595	GeneS|SNP_2	0	+	25	184
chr1	67861445	67861595	GeneS|SNP_2	0	+	26	185
chr1	67861445	67861595	GeneS|SNP_2	0	+	27	187
chr1	67861445	67861595	GeneS|SNP_2	0	+	28	189
chr1	67861445	67861595	GeneS|SNP_2	0	+	29	189
chr1	67861445	67861595	GeneS|SNP_2	0	+	30	189
chr1	67861445	67861595	GeneS|SNP_2	0	+	31	188
chr1	67861445	67861595	GeneS|SNP_2	0	+	32	187
chr1	67861445	67861595	GeneS|SNP_2	0	+	33	187
chr1	67861445	67861595	GeneS|SNP_2	0	+	34	186
chr1	67861445	67861595	GeneS|SNP_2	0	+	35	186
chr1	67861445	67861595	GeneS|SNP_2	0	+	36	187
chr1	67861445	67861595	GeneS|SNP_2	0	+	37	187
chr1	67861445	67861595	GeneS|SNP_2	0	+	38	188
chr1	67861445	67861595	GeneS|SNP_2	0	+	39	190
chr1	67861445	67861595	GeneS|SNP_2	0	+	40	194
chr1	67861445	67861595	GeneS|SNP_2	0	+	41	194
chr1	67861445	67861595	GeneS|SNP_2	0	+	42	196
chr1	67861445	67861595	GeneS|SNP_2	0	+	43	193
chr1	67861445	67861595	GeneS|SNP_2	0	+	44	193
chr1	67861445	67861595	GeneS|SNP_2	0	+	45	193
chr1	67861445	67861595	GeneS|SNP_2	0	+	46	194
chr1	67861445	67861595	GeneS|SNP_2	0	+	47	201
chr1	67861445	67861595	GeneS|SNP_2	0	+	48	202
chr1	67861445	67861595	GeneS|SNP_2	0	+	49	201
chr1	67861445	67861595	GeneS|SNP_2	0	+	50	205
chr1	67861445	67861595	GeneS|SNP_2	0	+	51	205
chr1	67861445	67861595	GeneS|SNP_2	0	+	52	207
chr1	67861445	67861595	GeneS|SNP_2	0	+	53	206
chr1	67861445	67861595	GeneS|SNP_2	0	+	54	206
chr1	67861445	67861595	GeneS|SNP_2	0	+	55	208
chr1	67861445	67861595	GeneS|SNP_2	0	+	56	208
chr1	67861445	67861595	GeneS|SNP_2	0	+	57	206
chr1	67861445	67861595	GeneS|SNP_2	0	+	58	203
chr1	67861445	67861595	GeneS|SNP_2	0	+	59	204
chr1	67861445	67861595	GeneS|SNP_2	0	+	60	205
chr1	67861445	67861595	GeneS|SNP_2	0	+	61	202
chr1	67861445	67861595	GeneS|SNP_2	0	+	62	201
chr1	67861445	67861595	GeneS|SNP_2	0	+	63	202
chr1	67861445	67861595	GeneS|SNP_2	0	+	64	199
chr1	67861445	67861595	GeneS|SNP_2	0	+	65	200
chr1	67861445	67861595	GeneS|SNP_2	0	+	66	204
chr1	67861445	67861595	GeneS|SNP_2	0	+	67	203
chr1	67861445	67861595	GeneS|SNP_2	0	+	68	205
chr1	67861445	67861595	GeneS|SNP_2	0	+	69	208
chr1	67861445	67861595	GeneS|SNP_2	0	+	70	208
chr1	67861445	67861595	GeneS|SNP_2	0	+	71	210
chr1	67861445	67861595	GeneS|SNP_2	0	+	72	207
chr1	67861445	67861595	GeneS|SNP_2	0	+	73	207
chr1	67861445	67861595	GeneS|SNP_2	0	+	74	208
chr1	67861445	67861595	GeneS|SNP_2	0	+	75	210
chr1	67861445	67861595	GeneS|SNP_2	0	+	76	208
chr1	67861445	67861595	GeneS|SNP_2	0	+	77	205
chr1	67861445	67861595	GeneS|SNP_2	0	+	78	202
chr1	67861445	67861595	GeneS|SNP_2	0	+	79	201
chr1	67861445	67861595	GeneS|SNP_2	0	+	80	201
chr1	67861445	67861595	GeneS|SNP_2	0	+	81	200
chr1	67861445	67861595	GeneS|SNP_2	0	+	82	202
chr1	67861445	67861595	GeneS|SNP_2	0	+	83	201
chr1	67861445	67861595	GeneS|SNP_2	0	+	84	204
chr1	67861445	67861595	GeneS|SNP_2	0	+	85	203
chr1	67861445	67861595	GeneS|SNP_2	0	+	86	203
chr1	67861445	67861595	GeneS|SNP_2	0	+	87	203
chr1	67861445	67861595	GeneS|SNP_2	0	+	88	206
chr1	67861445	67861595	GeneS|SNP_2	0	+	89	205
chr1	67861445	67861595	GeneS|SNP_2	0	+	90	207
chr1	67861445	67861595	GeneS|SNP_2	0	+	91	205
chr1	67861445	67861595	GeneS|SNP_2	0	+	92	205
chr1	67861445	67861595	GeneS|SNP_2	0	+	93	206
chr1	67861445	67861595	GeneS|SNP_2	0	+	94	207
chr1	67861445	67861595	GeneS|SNP_2	0	+	95	209
chr1	67861445	67861595	GeneS|SNP_2	0	+	96	208
chr1	67861445	67861595	GeneS|SNP_2	0	+	97	209
chr1	67861445	67861595	GeneS|SNP_2	0	+	98	207
chr1	67861445	67861595	GeneS|SNP_2	0	+	99	203
chr1	67861445	67861595	GeneS|SNP_2	0	+	100	200
chr1	67861445	67861595	GeneS|SNP_2	0	+	101	201
chr1	67861445	67861595	GeneS|SNP_2	0	+	102	202
chr1	67861445	67861595	GeneS|SNP_2	0	+	103	202
chr1	67861445	67861595	GeneS|SNP_2	0	+	104	201
chr1	67861445	67861595	GeneS|SNP_2	0	+	105	201
chr1	67861445	67861595	GeneS|SNP_2	0	+	106	199
chr1	67861445	67861595	GeneS|SNP_2	0	+	107	198
chr1	67861445	67861595	GeneS|SNP_2	0	+	108	195
chr1	67861445	67861595	GeneS|SNP_2	0	+	109	195
chr1	67861445	67861595	GeneS|SNP_2	0	+	110	196
chr1	67861445	67861595	GeneS|SNP_2	0	+	111	197
chr1	67861445	67861595	GeneS|SNP_2	0	+	112	197
chr1	67861445	67861595	GeneS|SNP_2	0	+	113	195
chr1	67861445	67861595	GeneS|SNP_2	0	+	114	192
chr1	67861445	67861595	GeneS|SNP_2	0	+	115	192
chr1	67861445	67861595	GeneS|SNP_2	0	+	116	189
chr1	67861445	67861595	GeneS|SNP_2	0	+	117	190
chr1	67861445	67861595	GeneS|SNP_2	0	+	118	192
chr1	67861445	67861595	GeneS|SNP_2	0	+	119	194
chr1	67861445	67861595	GeneS|SNP_2	0	+	120	192
chr1	67861445	67861595	GeneS|SNP_2	0	+	121	193
chr1	67861445	67861595	GeneS|SNP_2	0	+	122	194
chr1	67861445	67861595	GeneS|SNP_2	0	+	123	195
chr1	67861445	67861595	GeneS|SNP_2	0	+	124	195
chr1	67861445	67861595	GeneS|SNP_2	0	+	125	197
chr1	67861445	67861595	GeneS|SNP_2	0	+	126	198
chr1	67861445	67861595	GeneS|SNP_2	0	+	127	198
chr1	67861445	67861595	GeneS|SNP_2	0	+	128	198
chr1	67861445	67861595	GeneS|SNP_2	0	+	129	200
chr1	67861445	67861595	GeneS|SNP_2	0	+	130	199
chr1	67861445	67861595	GeneS|SNP_2	0	+	131	197
chr1	67861445	67861595	GeneS|SNP_2	0	+	132	196
chr1	67861445	67861595	GeneS|SNP_2	0	+	133	194
chr1	67861445	67861595	GeneS|SNP_2	0	+	134	194
chr1	67861445	67861595	GeneS|SNP_2	0	+	135	192
chr1	67861445	67861595	GeneS|SNP_2	0	+	136	194
chr1	67861445	67861595	GeneS|SNP_2	0	+	137	191
chr1	67861445	67861595	GeneS|SNP_2	0	+	138	193
chr1	67861445	67861595	GeneS|SNP_2	0	+	139	190
chr1	67861445	67861595	GeneS|SNP_2	0	+	140	191
chr1	67861445	67861595	GeneS|SNP_2	0	+	141	189
chr1	67861445	67861595	GeneS|SNP_2	0	+	142	188
chr1	67861445	67861595	GeneS|SNP_2	0	+	143	188
chr1	67861445	67861595	GeneS|SNP_2	0	+	144	191
chr1	67861445	67861595	GeneS|SNP_2	0	+	145	190
chr1	67861445	67861595	GeneS|SNP_2	0	+	146	189
chr1	67861445	67861595	GeneS|SNP_2	0	+	147	191
chr1	67861445	67861595	GeneS|SNP_2	0	+	148	190
chr1	67861445	67861595	GeneS|SNP_2	0	+	149	189
chr1	67861445	67861595	GeneS|SNP_2	0	+	150	188
chr1	179520431	179520581	GeneS|SNP_1	0	+	1	218
chr1	179520431	179520581	GeneS|SNP_1	0	+	2	220
chr1	179520431	179520581	GeneS|SNP_1	0	+	3	219
chr1	179520431	179520581	GeneS|SNP_1	0	+	4	220
chr1	179520431	179520581	GeneS|SNP_1	0	+	5	222
chr1	179520431	179520581	GeneS|SNP_1	0	+	6	223
chr1	179520431	179520581	GeneS|SNP_1	0	+	7	223
chr1	179520431	179520581	GeneS|SNP_1	0	+	8	225
chr1	179520431	179520581	GeneS|SNP_1	0	+	9	225
chr1	179520431	179520581	GeneS|SNP_1	0	+	10	227
chr1	179520431	179520581	GeneS|SNP_1	0	+	11	228
chr1	179520431	179520581	GeneS|SNP_1	0	+	12	229
chr1	179520431	179520581	GeneS|SNP_1	0	+	13	230
chr1	179520431	179520581	GeneS|SNP_1	0	+	14	229
chr1	179520431	179520581	GeneS|SNP_1	0	+	15	230
chr1	179520431	179520581	GeneS|SNP_1	0	+	16	228
chr1	179520431	179520581	GeneS|SNP_1	0	+	17	229
chr1	179520431	179520581	GeneS|SNP_1	0	+	18	234
chr1	179520431	179520581	GeneS|SNP_1	0	+	19	233
chr1	179520431	179520581	GeneS|SNP_1	0	+	20	232
chr1	179520431	179520581	GeneS|SNP_1	0	+	21	234
chr1	179520431	179520581	GeneS|SNP_1	0	+	22	235
chr1	179520431	179520581	GeneS|SNP_1	0	+	23	237
chr1	179520431	179520581	GeneS|SNP_1	0	+	24	238
chr1	179520431	179520581	GeneS|SNP_1	0	+	25	237
chr1	179520431	179520581	GeneS|SNP_1	0	+	26	240
chr1	179520431	179520581	GeneS|SNP_1	0	+	27	239
chr1	179520431	179520581	GeneS|SNP_1	0	+	28	240
chr1	179520431	179520581	GeneS|SNP_1	0	+	29	239
chr1	179520431	179520581	GeneS|SNP_1	0	+	30	241
chr1	179520431	179520581	GeneS|SNP_1	0	+	31	240
chr1	179520431	179520581	GeneS|SNP_1	0	+	32	238
chr1	179520431	179520581	GeneS|SNP_1	0	+	33	239
chr1	179520431	179520581	GeneS|SNP_1	0	+	34	237
chr1	179520431	179520581	GeneS|SNP_1	0	+	35	238
chr1	179520431	179520581	GeneS|SNP_1	0	+	36	238
chr1	179520431	179520581	GeneS|SNP_1	0	+	37	238
chr1	179520431	179520581	GeneS|SNP_1	0	+	38	236
chr1	179520431	179520581	GeneS|SNP_1	0	+	39	238
chr1	179520431	179520581	GeneS|SNP_1	0	+	40	238
chr1	179520431	179520581	GeneS|SNP_1	0	+	41	238
chr1	179520431	179520581	GeneS|SNP_1	0	+	42	237
chr1	179520431	179520581	GeneS|SNP_1	0	+	43	237
chr1	179520431	179520581	GeneS|SNP_1	0	+	44	237
chr1	179520431	179520581	GeneS|SNP_1	0	+	45	239
chr1	179520431	179520581	GeneS|SNP_1	0	+	46	239
chr1	179520431	179520581	GeneS|SNP_1	0	+	47	238
chr1	179520431	179520581	GeneS|SNP_1	0	+	48	239
chr1	179520431	179520581	GeneS|SNP_1	0	+	49	241
chr1	179520431	179520581	GeneS|SNP_1	0	+	50	241
chr1	179520431	179520581	GeneS|SNP_1	0	+	51	239
chr1	179520431	179520581	GeneS|SNP_1	0	+	52	238
chr1	179520431	179520581	GeneS|SNP_1	0	+	53	237
chr1	179520431	179520581	GeneS|SNP_1	0	+	54	235
chr1	179520431	179520581	GeneS|SNP_1	0	+	55	235
chr1	179520431	179520581	GeneS|SNP_1	0	+	56	235
chr1	179520431	179520581	GeneS|SNP_1	0	+	57	236
chr1	179520431	179520581	GeneS|SNP_1	0	+	58	237
chr1	179520431	179520581	GeneS|SNP_1	0	+	59	232
chr1	179520431	179520581	GeneS|SNP_1	0	+	60	233
chr1	179520431	179520581	GeneS|SNP_1	0	+	61	233
chr1	179520431	179520581	GeneS|SNP_1	0	+	62	235
chr1	179520431	179520581	GeneS|SNP_1	0	+	63	232
chr1	179520431	179520581	GeneS|SNP_1	0	+	64	230
chr1	179520431	179520581	GeneS|SNP_1	0	+	65	230
chr1	179520431	179520581	GeneS|SNP_1	0	+	66	230
chr1	179520431	179520581	GeneS|SNP_1	0	+	67	231
chr1	179520431	179520581	GeneS|SNP_1	0	+	68	227
chr1	179520431	179520581	GeneS|SNP_1	0	+	69	226
chr1	179520431	179520581	GeneS|SNP_1	0	+	70	225
chr1	179520431	179520581	GeneS|SNP_1	0	+	71	225
chr1	179520431	179520581	GeneS|SNP_1	0	+	72	224
chr1	179520431	179520581	GeneS|SNP_1	0	+	73	225
chr1	179520431	179520581	GeneS|SNP_1	0	+	74	225
chr1	179520431	179520581	GeneS|SNP_1	0	+	75	226
chr1	179520431	179520581	GeneS|SNP_1	0	+	76	225
chr1	179520431	179520581	GeneS|SNP_1	0	+	77	228
chr1	179520431	179520581	GeneS|SNP_1	0	+	78	228
chr1	179520431	179520581	GeneS|SNP_1	0	+	79	229
chr1	179520431	179520581	GeneS|SNP_1	0	+	80	233
chr1	179520431	179520581	GeneS|SNP_1	0	+	81	232
chr1	179520431	179520581	GeneS|SNP_1	0	+	82	232
chr1	179520431	179520581	GeneS|SNP_1	0	+	83	232
chr1	179520431	179520581	GeneS|SNP_1	0	+	84	231
chr1	179520431	179520581	GeneS|SNP_1	0	+	85	227
chr1	179520431	179520581	GeneS|SNP_1	0	+	86	224
chr1	179520431	179520581	GeneS|SNP_1	0	+	87	227
chr1	179520431	179520581	GeneS|SNP_1	0	+	88	225
chr1	179520431	179520581	GeneS|SNP_1	0	+	89	226
chr1	179520431	179520581	GeneS|SNP_1	0	+	90	227
chr1	179520431	179520581	GeneS|SNP_1	0	+	91	226
chr1	179520431	179520581	GeneS|SNP_1	0	+	92	224
chr1	179520431	179520581	GeneS|SNP_1	0	+	93	227
chr1	179520431	179520581	GeneS|SNP_1	0	+	94	226
chr1	179520431	179520581	GeneS|SNP_1	0	+	95	224
chr1	179520431	179520581	GeneS|SNP_1	0	+	96	223
chr1	179520431	179520581	GeneS|SNP_1	0	+	97	225
chr1	179520431	179520581	GeneS|SNP_1	0	+	98	224
chr1	179520431	179520581	GeneS|SNP_1	0	+	99	226
chr1	179520431	179520581	GeneS|SNP_1	0	+	100	227
chr1	179520431	179520581	GeneS|SNP_1	0	+	101	226
chr1	179520431	179520581	GeneS|SNP_1	0	+	102	225
chr1	179520431	179520581	GeneS|SNP_1	0	+	103	223
chr1	179520431	179520581	GeneS|SNP_1	0	+	104	221
chr1	179520431	179520581	GeneS|SNP_1	0	+	105	219
chr1	179520431	179520581	GeneS|SNP_1	0	+	106	218
chr1	179520431	179520581	GeneS|SNP_1	0	+	107	219
chr1	179520431	179520581	GeneS|SNP_1	0	+	108	219
chr1	179520431	179520581	GeneS|SNP_1	0	+	109	218
chr1	179520431	179520581	GeneS|SNP_1	0	+	110	221
chr1	179520431	179520581	GeneS|SNP_1	0	+	111	221
chr1	179520431	179520581	GeneS|SNP_1	0	+	112	222
chr1	179520431	179520581	GeneS|SNP_1	0	+	113	221
chr1	179520431	179520581	GeneS|SNP_1	0	+	114	219
chr1	179520431	179520581	GeneS|SNP_1	0	+	115	219
chr1	179520431	179520581	GeneS|SNP_1	0	+	116	218
chr1	179520431	179520581	GeneS|SNP_1	0	+	117	216
chr1	179520431	179520581	GeneS|SNP_1	0	+	118	217
chr1	179520431	179520581	GeneS|SNP_1	0	+	119	217
chr1	179520431	179520581	GeneS|SNP_1	0	+	120	217
chr1	179520431	179520581	GeneS|SNP_1	0	+	121	212
chr1	179520431	179520581	GeneS|SNP_1	0	+	122	212
chr1	179520431	179520581	GeneS|SNP_1	0	+	123	208
chr1	179520431	179520581	GeneS|SNP_1	0	+	124	207
chr1	179520431	179520581	GeneS|SNP_1	0	+	125	206
chr1	179520431	179520581	GeneS|SNP_1	0	+	126	206
chr1	179520431	179520581	GeneS|SNP_1	0	+	127	205
chr1	179520431	179520581	GeneS|SNP_1	0	+	128	206
chr1	179520431	179520581	GeneS|SNP_1	0	+	129	207
chr1	179520431	179520581	GeneS|SNP_1	0	+	130	207
chr1	179520431	179520581	GeneS|SNP_1	0	+	131	207
chr1	179520431	179520581	GeneS|SNP_1	0	+	132	207
chr1	179520431	179520581	GeneS|SNP_1	0	+	133	204
chr1	179520431	179520581	GeneS|SNP_1	0	+	134	202
chr1	179520431	179520581	GeneS|SNP_1	0	+	135	202
chr1	179520431	179520581	GeneS|SNP_1	0	+	136	200
chr1	179520431	179520581	GeneS|SNP_1	0	+	137	201
chr1	179520431	179520581	GeneS|SNP_1	0	+	138	205
chr1	179520431	179520581	GeneS|SNP_1	0	+	139	206
chr1	179520431	179520581	GeneS|SNP_1	0	+	140	205
chr1	179520431	179520581	GeneS|SNP_1	0	+	141	205
chr1	179520431	179520581	GeneS|SNP_1	0	+	142	204
chr1	179520431	179520581	GeneS|SNP_1	0	+	143	204
chr1	179520431	179520581	GeneS|SNP_1	0	+	144	205
chr1	179520431	179520581	GeneS|SNP_1	0	+	145	202
chr1	179520431	179520581	GeneS|SNP_1	0	+	146	201
chr1	179520431	179520581	GeneS|SNP_1	0	+	147	201
chr1	179520431	179520581	GeneS|SNP_1	0	+	148	198
chr1	179520431	179520581	GeneS|SNP_1	0	+	149	194
chr1	179520431	179520581	GeneS|SNP_1	0	+	150	191
chr1	204797731	204797935	GeneC|Exon_1	0	+	1	20
chr1	204797731	204797935	GeneC|Exon_1	0	+	2	20
chr1	204797731	204797935	GeneC|Exon_1	0	+	3	20
chr1	204797731	204797935	GeneC|Exon_1	0	+	4	18
chr1	204797731	204797935	GeneC|Exon_1	0	+	5	20
chr1	204797731	204797935	GeneC|Exon_1	0	+	6	21
chr1	204797731	204797935	GeneC|Exon_1	0	+	7	21
chr1	204797731	204797935	GeneC|Exon_1	0	+	8	22
chr1	204797731	204797935	GeneC|Exon_1	0	+	9	22
chr1	204797731	204797935	GeneC|Exon_1	0	+	10	24
chr1	204797731	204797935	GeneC|Exon_1	0	+	11	24
chr1	204797731	204797935	GeneC|Exon_1	0	+	12	26
chr1	204797731	204797935	GeneC|Exon_1	0	+	13	26
chr1	204797731	204797935	GeneC|Exon_1	0	+	14	26
chr1	204797731	204797935	GeneC|Exon_1	0	+	15	27
chr1	204797731	204797935	GeneC|Exon_1	0	+	16	28
chr1	204797731	204797935	GeneC|Exon_1	0	+	17	28
chr1	204797731	204797935	GeneC|Exon_1	0	+	18	29
chr1	204797731	204797935	GeneC|Exon_1	0	+	19	29
chr1	204797731	204797935	GeneC|Exon_1	0	+	20	29
chr1	204797731	204797935	GeneC|Exon_1	0	+	21	30
chr1	204797731	204797935	GeneC|Exon_1	0	+	22	30
chr1	204797731	204797935	GeneC|Exon_1	0	+	23	30
chr1	204797731	204797935	GeneC|Exon_1	0	+	24	33
chr1	204797731	204797935	GeneC|Exon_1	0	+	25	33
chr1	204797731	204797935	GeneC|Exon_1	0	+	26	33
chr1	204797731	204797935	GeneC|Exon_1	0	+	27	35
chr1	204797731	204797935	GeneC|Exon_1	0	+	28	35
chr1	204797731	204797935	GeneC|Exon_1	0	+	29	36
chr1	204797731	204797935	GeneC|Exon_1	0	+	30	36
chr1	204797731	204797935	GeneC|Exon_1	0	+	31	36
chr1	204797731	204797935	GeneC|Exon_1	0	+	32	35
chr1	204797731	204797935	GeneC|Exon_1	0	+	33	35
chr1	204797731	204797935	GeneC|Exon_1	0	+	34	35
chr1	204797731	204797935	GeneC|Exon_1	0	+	35	36
chr1	204797731	204797935	GeneC|Exon_1	0	+	36	36
chr1	204797731	204797935	GeneC|Exon_1	0	+	37	36
chr1	204797731	204797935	GeneC|Exon_1	0	+	38	36
chr1	204797731	204797935	GeneC|Exon_1	0	+	39	37
chr1	204797731	204797935	GeneC|Exon_1	0	+	40	37
chr1	204797731	204797935	GeneC|Exon_1	0	+	41	38
chr1	204797731	204797935	GeneC|Exon_1	0	+	42	37
chr1	204797731	204797935	GeneC|Exon_1	0	+	43	37
chr1	204797731	204797935	GeneC|Exon_1	0	+	44	38
chr1	204797731	204797935	GeneC|Exon_1	0	+	45	39
chr1	204797731	204797935	GeneC|Exon_1	0	+	46	39
chr1	204797731	204797935	GeneC|Exon_1	0	+	47	39
chr1	204797731	204797935	GeneC|Exon_1	0	+	48	41
chr1	204797731	204797935	GeneC|Exon_1	0	+	49	42
chr1	204797731	204797935	GeneC|Exon_1	0	+	50	42
chr1	204797731	204797935	GeneC|Exon_1	0	+	51	42
chr1	204797731	204797935	GeneC|Exon_1	0	+	52	42
chr1	204797731	204797935	GeneC|Exon_1	0	+	53	42
chr1	204797731	204797935	GeneC|Exon_1	0	+	54	42
chr1	204797731	204797935	GeneC|Exon_1	0	+	55	42
chr1	204797731	204797935	GeneC|Exon_1	0	+	56	43
chr1	204797731	204797935	GeneC|Exon_1	0	+	57	42
chr1	204797731	204797935	GeneC|Exon_1	0	+	58	42
chr1	204797731	204797935	GeneC|Exon_1	0	+	59	43
chr1	204797731	204797935	GeneC|Exon_1	0	+	60	43
chr1	204797731	204797935	GeneC|Exon_1	0	+	61	44
chr1	204797731	204797935	GeneC|Exon_1	0	+	62	44
chr1	204797731	204797935	GeneC|Exon_1	0	+	63	45
chr1	204797731	204797935	GeneC|Exon_1	0	+	64	48
chr1	204797731	204797935	GeneC|Exon_1	0	+	65	48
chr1	204797731	204797935	GeneC|Exon_1	0	+	66	48
chr1	204797731	204797935	GeneC|Exon_1	0	+	67	47
chr1	204797731	204797935	GeneC|Exon_1	0	+	68	47
chr1	204797731	204797935	GeneC|Exon_1	0	+	69	47
chr1	204797731	204797935	GeneC|Exon_1	0	+	70	49
chr1	204797731	204797935	GeneC|Exon_1	0	+	71	50
chr1	204797731	204797935	GeneC|Exon_1	0	+	72	51
chr1	204797731	204797935	GeneC|Exon_1	0	+	73	52
chr1	204797731	204797935	GeneC|Exon_1	0	+	74	53
chr1	204797731	204797935	GeneC|Exon_1	0	+	75	53
chr1	204797731	204797935	GeneC|Exon_1	0	+	76	53
chr1	204797731	204797935	GeneC|Exon_1	0	+	77	56
chr1	204797731	204797935	GeneC|Exon_1	0	+	78	56
chr1	204797731	204797935	GeneC|Exon_1	0	+	79	56
chr1	204797731	204797935	GeneC|Exon_1	0	+	80	56
chr1	204797731	204797935	GeneC|Exon_1	0	+	81	56
chr1	204797731	204797935	GeneC|Exon_1	0	+	82	57
chr1	204797731	204797935	GeneC|Exon_1	0	+	83	61
chr1	204797731	204797935	GeneC|Exon_1	0	+	84	65
chr1	204797731	204797935	GeneC|Exon_1	0	+	85	67
chr1	204797731	204797935	GeneC|Exon_1	0	+	86	67
chr1	204797731	204797935	GeneC|Exon_1	0	+	87	70
chr1	204797731	204797935	GeneC|Exon_1	0	+	88	70
chr1	204797731	204797935	GeneC|Exon_1	0	+	89	70
chr1	204797731	204797935	GeneC|Exon_1	0	+	90	70
chr1	204797731	204797935	GeneC|Exon_1	0	+	91	70
chr1	204797731	204797935	GeneC|Exon_1	0	+	92	73
chr1	204797731	204797935	GeneC|Exon_1	0	+	93	74
chr1	204797731	204797935	GeneC|Exon_1	0	+	94	74
chr1	204797731	204797935	GeneC|Exon_1	0	+	95	74
chr1	204797731	204797935	GeneC|Exon_1	0	+	96	74
chr1	204797731	204797935	GeneC|Exon_1	0	+	97	76
chr1	204797731	204797935	GeneC|Exon_1	0	+	98	76
chr1	204797731	204797935	GeneC|Exon_1	0	+	99	78
chr1	204797731	204797935	GeneC|Exon_1	0	+	100	78
chr1	204797731	204797935	GeneC|Exon_1	0	+	101	79
chr1	204797731	204797935	GeneC|Exon_1	0	+	102	79
chr1	204797731	204797935	GeneC|Exon_1	0	+	103	79
chr1	204797731	204797935	GeneC|Exon_1	0	+	104	78
chr1	204797731	204797935	GeneC|Exon_1	0	+	105	79
chr1	204797731	204797935	GeneC|Exon_1	0	+	106	79
chr1	204797731	204797935	GeneC|Exon_1	0	+	107	79
chr1	204797731	204797935	GeneC|Exon_1	0	+	108	79
chr1	204797731	204797935	GeneC|Exon_1	0	+	109	81
chr1	204797731	204797935	GeneC|Exon_1	0	+	110	81
chr1	204797731	204797935	GeneC|Exon_1	0	+	111	81
chr1	204797731	204797935	GeneC|Exon_1	0	+	112	81
chr1	204797731	204797935	GeneC|Exon_1	0	+	113	81
chr1	204797731	204797935	GeneC|Exon_1	0	+	114	82
chr1	204797731	204797935	GeneC|Exon_1	0	+	115	83
chr1	204797731	204797935	GeneC|Exon_1	0	+	116	83
chr1	204797731	204797935	GeneC|Exon_1	0	+	117	85
chr1	204797731	204797935	GeneC|Exon_1	0	+	118	85
chr1	204797731	204797935	GeneC|Exon_1	0	+	119	85
chr1	204797731	204797935	GeneC|Exon_1	0	+	120	85
chr1	204797731	204797935	GeneC|Exon_1	0	+	121	85
chr1	204797731	204797935	GeneC|Exon_1	0	+	122	84
chr1	204797731	204797935	GeneC|Exon_1	0	+	123	85
chr1	204797731	204797935	GeneC|Exon_1	0	+	124	84
chr1	204797731	204797935	GeneC|Exon_1	0	+	125	82
chr1	204797731	204797935	GeneC|Exon_1	0	+	126	80
chr1	204797731	204797935	GeneC|Exon_1	0	+	127	78
chr1	204797731	204797935	GeneC|Exon_1	0	+	128	79
chr1	204797731	204797935	GeneC|Exon_1	0	+	129	77
chr1	204797731	204797935	GeneC|Exon_1	0	+	130	77
chr1	204797731	204797935	GeneC|Exon_1	0	+	131	77
chr1	204797731	204797935	GeneC|Exon_1	0	+	132	78
chr1	204797731	204797935	GeneC|Exon_1	0	+	133	79
chr1	204797731	204797935	GeneC|Exon_1	0	+	134	81
chr1	204797731	204797935	GeneC|Exon_1	0	+	135	80
chr1	204797731	204797935	GeneC|Exon_1	0	+	136	79
chr1	204797731	204797935	GeneC|Exon_1	0	+	137	77
chr1	204797731	204797935	GeneC|Exon_1	0	+	138	77
chr1	204797731	204797935	GeneC|Exon_1	0	+	139	78
chr1	204797731	204797935	GeneC|Exon_1	0	+	140	78
chr1	204797731	204797935	GeneC|Exon_1	0	+	141	78
chr1	204797731	204797935	GeneC|Exon_1	0	+	142	78
chr1	204797731	204797935	GeneC|Exon_1	0	+	143	78
chr1	204797731	204797935	GeneC|Exon_1	0	+	144	77
chr1	204797731	204797935	GeneC|Exon_1	0	+	145	77
chr1	204797731	204797935	GeneC|Exon_1	0	+	146	77
chr1	204797731	204797935	GeneC|Exon_1	0	+	147	78
chr1	204797731	204797935	GeneC|Exon_1	0	+	148	78
chr1	204797731	204797935	GeneC|Exon_1	0	+	149	78
chr1	204797731	204797935	GeneC|Exon_1	0	+	150	78
chr1	204797731	204797935	GeneC|Exon_1	0	+	151	78
chr1	204797731	204797935	GeneC|Exon_1	0	+	152	78
chr1	204797731	204797935	GeneC|Exon_1	0	+	153	78
chr1	204797731	204797935	GeneC|Exon_1	0	+	154	79
chr1	204797731	204797935	GeneC|Exon_1	0	+	155	79
chr1	204797731	204797935	GeneC|Exon_1	0	+	156	80
chr1	204797731	204797935	GeneC|Exon_1	0	+	157	80
chr1	204797731	204797935	GeneC|Exon_1	0	+	158	80
chr1	204797731	204797935	GeneC|Exon_1	0	+	159	80
chr1	204797731	204797935	GeneC|Exon_1	0	+	160	80
chr1	204797731	204797935	GeneC|Exon_1	0	+	161	79
chr1	204797731	204797935	GeneC|Exon_1	0	+	162	79
chr1	204797731	204797935	GeneC|Exon_1	0	+	163	78
chr1	204797731	204797935	GeneC|Exon_1	0	+	164	79
chr1	204797731	204797935	GeneC|Exon_1	0	+	165	79
chr1	204797731	204797935	GeneC|Exon_1	0	+	166	79
chr1	204797731	204797935	GeneC|Exon_1	0	+	167	79
chr1	204797731	204797935	GeneC|Exon_1	0	+	168	78
chr1	204797731	204797935	GeneC|Exon_1	0	+	169	79
chr1	204797731	204797935	GeneC|Exon_1	0	+	170	79
chr1	204797731	204797935	GeneC|Exon_1	0	+	171	79
chr1	204797731	204797935	GeneC|Exon_1	0	+	172	79
chr1	204797731	204797935	GeneC|Exon_1	0	+	173	80
chr1	204797731	204797935	GeneC|Exon_1	0	+	174	80
chr1	204797731	204797935	GeneC|Exon_1	0	+	175	80
chr1	204797731	204797935	GeneC|Exon_1	0	+	176	79
chr1	204797731	204797935	GeneC|Exon_1	0	+	177	80
chr1	204797731	204797935	GeneC|Exon_1	0	+	178	80
chr1	204797731	204797935	GeneC|Exon_1	0	+	179	80
chr1	204797731	204797935	GeneC|Exon_1	0	+	180	80
chr1	204797731	204797935	GeneC|Exon_1	0	+	181	80
chr1	204797731	204797935	GeneC|Exon_1	0	+	182	81
chr1	204797731	204797935	GeneC|Exon_1	0	+	183	82
chr1	204797731	204797935	GeneC|Exon_1	0	+	184	82
chr1	204797731	204797935	GeneC|Exon_1	0	+	185	83
chr1	204797731	204797935	GeneC|Exon_1	0	+	186	82
chr1	204797731	204797935	GeneC|Exon_1	0	+	187	82
chr1	204797731	204797935	GeneC|Exon_1	0	+	188	82
chr1	204797731	204797935	GeneC|Exon_1	0	+	189	81
chr1	204797731	204797935	GeneC|Exon_1	0	+	190	81
chr1	204797731	204797935	GeneC|Exon_1	0	+	191	80
chr1	204797731	204797935	GeneC|Exon_1	0	+	192	79
chr1	204797731	204797935	GeneC|Exon_1	0	+	193	79
chr1	204797731	204797935	GeneC|Exon_1	0	+	194	79
chr1	204797731	204797935	GeneC|Exon_1	0	+	195	78
chr1	204797731	204797935	GeneC|Exon_1	0	+	196	78
chr1	204797731	204797935	GeneC|Exon_1	0	+	197	79
chr1	204797731	204797935	GeneC|Exon_1	0	+	198	79
chr1	204797731	204797935	GeneC|Exon_1	0	+	199	77
chr1	204797731	204797935	GeneC|Exon_1	0	+	200	77
chr1	204797731	204797935	GeneC|Exon_1	0	+	201	77
chr1	204797731	204797935	GeneC|Exon_1	0	+	202	77
chr1	204797731	204797935	GeneC|Exon_1	0	+	203	77
chr1	204797731	204797935	GeneC|Exon_1	0	+	204	77
chr1	204889734	204889893	GeneC|Exon_2	0	+	1	119
chr1	204889734	204889893	GeneC|Exon_2	0	+	2	119
chr1	204889734	204889893	GeneC|Exon_2	0	+	3	121
chr1	204889734	204889893	GeneC|Exon_2	0	+	4	122
chr1	204889734	204889893	GeneC|Exon_2	0	+	5	122
chr1	204889734	204889893	GeneC|Exon_2	0	+	6	123
chr1	204889734	204889893	GeneC|Exon_2	0	+	7	122
chr1	204889734	204889893	GeneC|Exon_2	0	+	8	125
chr1	204889734	204889893	GeneC|Exon_2	0	+	9	125
chr1	204889734	204889893	GeneC|Exon_2	0	+	10	125
chr1	204889734	204889893	GeneC|Exon_2	0	+	11	126
chr1	204889734	204889893	GeneC|Exon_2	0	+	12	127
chr1	204889734	204889893	GeneC|Exon_2	0	+	13	128
chr1	204889734	204889893	GeneC|Exon_2	0	+	14	128
chr1	204889734	204889893	GeneC|Exon_2	0	+	15	128
chr1	204889734	204889893	GeneC|Exon_2	0	+	16	130
chr1	204889734	204889893	GeneC|Exon_2	0	+	17	131
chr1	204889734	204889893	GeneC|Exon_2	0	+	18	132
chr1	204889734	204889893	GeneC|Exon_2	0	+	19	134
chr1	204889734	204889893	GeneC|Exon_2	0	+	20	135
chr1	204889734	204889893	GeneC|Exon_2	0	+	21	137
chr1	204889734	204889893	GeneC|Exon_2	0	+	22	137
chr1	204889734	204889893	GeneC|Exon_2	0	+	23	137
chr1	204889734	204889893	GeneC|Exon_2	0	+	24	136
chr1	204889734	204889893	GeneC|Exon_2	0	+	25	137
chr1	204889734	204889893	GeneC|Exon_2	0	+	26	136
chr1	204889734	204889893	GeneC|Exon_2	0	+	27	136
chr1	204889734	204889893	GeneC|Exon_2	0	+	28	136
chr1	204889734	204889893	GeneC|Exon_2	0	+	29	136
chr1	204889734	204889893	GeneC|Exon_2	0	+	30	139
chr1	204889734	204889893	GeneC|Exon_2	0	+	31	140
chr1	204889734	204889893	GeneC|Exon_2	0	+	32	140
chr1	204889734	204889893	GeneC|Exon_2	0	+	33	145
chr1	204889734	204889893	GeneC|Exon_2	0	+	34	145
chr1	204889734	204889893	GeneC|Exon_2	0	+	35	145
chr1	204889734	204889893	GeneC|Exon_2	0	+	36	147
chr1	204889734	204889893	GeneC|Exon_2	0	+	37	147
chr1	204889734	204889893	GeneC|Exon_2	0	+	38	148
chr1	204889734	204889893	GeneC|Exon_2	0	+	39	147
chr1	204889734	204889893	GeneC|Exon_2	0	+	40	149
chr1	204889734	204889893	GeneC|Exon_2	0	+	41	150
chr1	204889734	204889893	GeneC|Exon_2	0	+	42	151
chr1	204889734	204889893	GeneC|Exon_2	0	+	43	153
chr1	204889734	204889893	GeneC|Exon_2	0	+	44	153
chr1	204889734	204889893	GeneC|Exon_2	0	+	45	156
chr1	204889734	204889893	GeneC|Exon_2	0	+	46	156
chr1	204889734	204889893	GeneC|Exon_2	0	+	47	155
chr1	204889734	204889893	GeneC|Exon_2	0	+	48	155
chr1	204889734	204889893	GeneC|Exon_2	0	+	49	158
chr1	204889734	204889893	GeneC|Exon_2	0	+	50	156
chr1	204889734	204889893	GeneC|Exon_2	0	+	51	160
chr1	204889734	204889893	GeneC|Exon_2	0	+	52	160
chr1	204889734	204889893	GeneC|Exon_2	0	+	53	159
chr1	204889734	204889893	GeneC|Exon_2	0	+	54	160
chr1	204889734	204889893	GeneC|Exon_2	0	+	55	160
chr1	204889734	204889893	GeneC|Exon_2	0	+	56	160
chr1	204889734	204889893	GeneC|Exon_2	0	+	57	162
chr1	204889734	204889893	GeneC|Exon_2	0	+	58	160
chr1	204889734	204889893	GeneC|Exon_2	0	+	59	160
chr1	204889734	204889893	GeneC|Exon_2	0	+	60	162
chr1	204889734	204889893	GeneC|Exon_2	0	+	61	163
chr1	204889734	204889893	GeneC|Exon_2	0	+	62	166
chr1	204889734	204889893	GeneC|Exon_2	0	+	63	162
chr1	204889734	204889893	GeneC|Exon_2	0	+	64	160
chr1	204889734	204889893	GeneC|Exon_2	0	+	65	161
chr1	204889734	204889893	GeneC|Exon_2	0	+	66	161
chr1	204889734	204889893	GeneC|Exon_2	0	+	67	160
chr1	204889734	204889893	GeneC|Exon_2	0	+	68	158
chr1	204889734	204889893	GeneC|Exon_2	0	+	69	158
chr1	204889734	204889893	GeneC|Exon_2	0	+	70	161
chr1	204889734	204889893	GeneC|Exon_2	0	+	71	160
chr1	204889734	204889893	GeneC|Exon_2	0	+	72	160
chr1	204889734	204889893	GeneC|Exon_2	0	+	73	159
chr1	204889734	204889893	GeneC|Exon_2	0	+	74	159
chr1	204889734	204889893	GeneC|Exon_2	0	+	75	158
chr1	204889734	204889893	GeneC|Exon_2	0	+	76	158
chr1	204889734	204889893	GeneC|Exon_2	0	+	77	158
chr1	204889734	204889893	GeneC|Exon_2	0	+	78	160
chr1	204889734	204889893	GeneC|Exon_2	0	+	79	164
chr1	204889734	204889893	GeneC|Exon_2	0	+	80	167
chr1	204889734	204889893	GeneC|Exon_2	0	+	81	166
chr1	204889734	204889893	GeneC|Exon_2	0	+	82	164
chr1	204889734	204889893	GeneC|Exon_2	0	+	83	165
chr1	204889734	204889893	GeneC|Exon_2	0	+	84	166
chr1	204889734	204889893	GeneC|Exon_2	0	+	85	167
chr1	204889734	204889893	GeneC|Exon_2	0	+	86	167
chr1	204889734	204889893	GeneC|Exon_2	0	+	87	169
chr1	204889734	204889893	GeneC|Exon_2	0	+	88	170
chr1	204889734	204889893	GeneC|Exon_2	0	+	89	172
chr1	204889734	204889893	GeneC|Exon_2	0	+	90	172
chr1	204889734	204889893	GeneC|Exon_2	0	+	91	171
chr1	204889734	204889893	GeneC|Exon_2	0	+	92	168
chr1	204889734	204889893	GeneC|Exon_2	0	+	93	168
chr1	204889734	204889893	GeneC|Exon_2	0	+	94	167
chr1	204889734	204889893	GeneC|Exon_2	0	+	95	167
chr1	204889734	204889893	GeneC|Exon_2	0	+	96	167
chr1	204889734	204889893	GeneC|Exon_2	0	+	97	169
chr1	204889734	204889893	GeneC|Exon_2	0	+	98	167
chr1	204889734	204889893	GeneC|Exon_2	0	+	99	168
chr1	204889734	204889893	GeneC|Exon_2	0	+	100	168
chr1	204889734	204889893	GeneC|Exon_2	0	+	101	166
chr1	204889734	204889893	GeneC|Exon_2	0	+	102	166
chr1	204889734	204889893	GeneC|Exon_2	0	+	103	166
chr1	204889734	204889893	GeneC|Exon_2	0	+	104	168
chr1	204889734	204889893	GeneC|Exon_2	0	+	105	169
chr1	204889734	204889893	GeneC|Exon_2	0	+	106	168
chr1	204889734	204889893	GeneC|Exon_2	0	+	107	169
chr1	204889734	204889893	GeneC|Exon_2	0	+	108	169
chr1	204889734	204889893	GeneC|Exon_2	0	+	109	168
chr1	204889734	204889893	GeneC|Exon_2	0	+	110	167
chr1	204889734	204889893	GeneC|Exon_2	0	+	111	167
chr1	204889734	204889893	GeneC|Exon_2	0	+	112	165
chr1	204889734	204889893	GeneC|Exon_2	0	+	113	164
chr1	204889734	204889893	GeneC|Exon_2	0	+	114	164
chr1	204889734	204889893	GeneC|Exon_2	0	+	115	163
chr1	204889734	204889893	GeneC|Exon_2	0	+	116	162
chr1	204889734	204889893	GeneC|Exon_2	0	+	117	162
chr1	204889734	204889893	GeneC|Exon_2	0	+	118	165
chr1	204889734	204889893	GeneC|Exon_2	0	+	119	165
chr1	204889734	204889893	GeneC|Exon_2	0	+	120	165
chr1	204889734	204889893	GeneC|Exon_2	0	+	121	168
chr1	204889734	204889893	GeneC|Exon_2	0	+	122	167
chr1	204889734	204889893	GeneC|Exon_2	0	+	123	169
chr1	204889734	204889893	GeneC|Exon_2	0	+	124	169
chr1	204889734	204889893	GeneC|Exon_2	0	+	125	167
chr1	204889734	204889893	GeneC|Exon_2	0	+	126	166
chr1	204889734	204889893	GeneC|Exon_2	0	+	127	165
chr1	204889734	204889893	GeneC|Exon_2	0	+	128	165
chr1	204889734	204889893	GeneC|Exon_2	0	+	129	164
chr1	204889734	204889893	GeneC|Exon_2	0	+	130	166
chr1	204889734	204889893	GeneC|Exon_2	0	+	131	166
chr1	204889734	204889893	GeneC|Exon_2	0	+	132	165
chr1	204889734	204889893	GeneC|Exon_2	0	+	133	166
chr1	204889734	204889893	GeneC|Exon_2	0	+	134	164
chr1	204889734	204889893	GeneC|Exon_2	0	+	135	167
chr1	204889734	204889893	GeneC|Exon_2	0	+	136	169
chr1	204889734	204889893	GeneC|Exon_2	0	+	137	169
chr1	204889734	204889893	GeneC|Exon_2	0	+	138	168
chr1	204889734	204889893	GeneC|Exon_2	0	+	139	165
chr1	204889734	204889893	GeneC|Exon_2	0	+	140	165
chr1	204889734	204889893	GeneC|Exon_2	0	+	141	164
chr1	204889734	204889893	GeneC|Exon_2	0	+	142	166
chr1	204889734	204889893	GeneC|Exon_2	0	+	143	166
chr1	204889734	204889893	GeneC|Exon_2	0	+	144	164
chr1	204889734	204889893	GeneC|Exon_2	0	+	145	164
chr1	204889734	204889893	GeneC|Exon_2	0	+	146	167
chr1	204889734	204889893	GeneC|Exon_2	0	+	147	164
chr1	204889734	204889893	GeneC|Exon_2	0	+	148	165
chr1	204889734	204889893	GeneC|Exon_2	0	+	149	166
chr1	204889734	204889893	GeneC|Exon_2	0	+	150	164
chr1	204889734	204889893	GeneC|Exon_2	0	+	151	164
chr1	204889734	204889893	GeneC|Exon_2	0	+	152	162
chr1	204889734	204889893	GeneC|Exon_2	0	+	153	162
chr1	204889734	204889893	GeneC|Exon_2	0	+	154	163
chr1	204889734	204889893	GeneC|Exon_2	0	+	155	163
chr1	204889734	204889893	GeneC|Exon_2	0	+	156	164
chr1	204889734	204889893	GeneC|Exon_2	0	+	157	162
chr1	204889734	204889893	GeneC|Exon_2	0	+	158	161
chr1	204889734	204889893	GeneC|Exon_2	0	+	159	161
chr1	204913328	204913559	GeneC|Exon_3	0	+	1	176
chr1	204913328	204913559	GeneC|Exon_3	0	+	2	176
chr1	204913328	204913559	GeneC|Exon_3	0	+	3	176
chr1	204913328	204913559	GeneC|Exon_3	0	+	4	179
chr1	204913328	204913559	GeneC|Exon_3	0	+	5	179
chr1	204913328	204913559	GeneC|Exon_3	0	+	6	180
chr1	204913328	204913559	GeneC|Exon_3	0	+	7	180
chr1	204913328	204913559	GeneC|Exon_3	0	+	8	181
chr1	204913328	204913559	GeneC|Exon_3	0	+	9	184
chr1	204913328	204913559	GeneC|Exon_3	0	+	10	185
chr1	204913328	204913559	GeneC|Exon_3	0	+	11	185
chr1	204913328	204913559	GeneC|Exon_3	0	+	12	186
chr1	204913328	204913559	GeneC|Exon_3	0	+	13	187
chr1	204913328	204913559	GeneC|Exon_3	0	+	14	189
chr1	204913328	204913559	GeneC|Exon_3	0	+	15	190
chr1	204913328	204913559	GeneC|Exon_3	0	+	16	190
chr1	204913328	204913559	GeneC|Exon_3	0	+	17	192
chr1	204913328	204913559	GeneC|Exon_3	0	+	18	192
chr1	204913328	204913559	GeneC|Exon_3	0	+	19	191
chr1	204913328	204913559	GeneC|Exon_3	0	+	20	190
chr1	204913328	204913559	GeneC|Exon_3	0	+	21	190
chr1	204913328	204913559	GeneC|Exon_3	0	+	22	189
chr1	204913328	204913559	GeneC|Exon_3	0	+	23	189
chr1	204913328	204913559	GeneC|Exon_3	0	+	24	190
chr1	204913328	204913559	GeneC|Exon_3	0	+	25	191
chr1	204913328	204913559	GeneC|Exon_3	0	+	26	189
chr1	204913328	204913559	GeneC|Exon_3	0	+	27	190
chr1	204913328	204913559	GeneC|Exon_3	0	+	28	190
chr1	204913328	204913559	GeneC|Exon_3	0	+	29	189
chr1	204913328	204913559	GeneC|Exon_3	0	+	30	189
chr1	204913328	204913559	GeneC|Exon_3	0	+	31	188
chr1	204913328	204913559	GeneC|Exon_3	0	+	32	191
chr1	204913328	204913559	GeneC|Exon_3	0	+	33	191
chr1	204913328	204913559	GeneC|Exon_3	0	+	34	194
chr1	204913328	204913559	GeneC|Exon_3	0	+	35	196
chr1	204913328	204913559	GeneC|Exon_3	0	+	36	196
chr1	204913328	204913559	GeneC|Exon_3	0	+	37	195
chr1	204913328	204913559	GeneC|Exon_3	0	+	38	195
chr1	204913328	204913559	GeneC|Exon_3	0	+	39	195
chr1	204913328	204913559	GeneC|Exon_3	0	+	40	195
chr1	204913328	204913559	GeneC|Exon_3	0	+	41	192
chr1	204913328	204913559	GeneC|Exon_3	0	+	42	193
chr1	204913328	204913559	GeneC|Exon_3	0	+	43	194
chr1	204913328	204913559	GeneC|Exon_3	0	+	44	195
chr1	204913328	204913559	GeneC|Exon_3	0	+	45	195
chr1	204913328	204913559	GeneC|Exon_3	0	+	46	195
chr1	204913328	204913559	GeneC|Exon_3	0	+	47	195
chr1	204913328	204913559	GeneC|Exon_3	0	+	48	195
chr1	204913328	204913559	GeneC|Exon_3	0	+	49	194
chr1	204913328	204913559	GeneC|Exon_3	0	+	50	198
chr1	204913328	204913559	GeneC|Exon_3	0	+	51	199
chr1	204913328	204913559	GeneC|Exon_3	0	+	52	202
chr1	204913328	204913559	GeneC|Exon_3	0	+	53	202
chr1	204913328	204913559	GeneC|Exon_3	0	+	54	202
chr1	204913328	204913559	GeneC|Exon_3	0	+	55	198
chr1	204913328	204913559	GeneC|Exon_3	0	+	56	198
chr1	204913328	204913559	GeneC|Exon_3	0	+	57	197
chr1	204913328	204913559	GeneC|Exon_3	0	+	58	196
chr1	204913328	204913559	GeneC|Exon_3	0	+	59	196
chr1	204913328	204913559	GeneC|Exon_3	0	+	60	195
chr1	204913328	204913559	GeneC|Exon_3	0	+	61	195
chr1	204913328	204913559	GeneC|Exon_3	0	+	62	197
chr1	204913328	204913559	GeneC|Exon_3	0	+	63	197
chr1	204913328	204913559	GeneC|Exon_3	0	+	64	198
chr1	204913328	204913559	GeneC|Exon_3	0	+	65	199
chr1	204913328	204913559	GeneC|Exon_3	0	+	66	198
chr1	204913328	204913559	GeneC|Exon_3	0	+	67	199
chr1	204913328	204913559	GeneC|Exon_3	0	+	68	199
chr1	204913328	204913559	GeneC|Exon_3	0	+	69	200
chr1	204913328	204913559	GeneC|Exon_3	0	+	70	200
chr1	204913328	204913559	GeneC|Exon_3	0	+	71	201
chr1	204913328	204913559	GeneC|Exon_3	0	+	72	199
chr1	204913328	204913559	GeneC|Exon_3	0	+	73	197
chr1	204913328	204913559	GeneC|Exon_3	0	+	74	200
chr1	204913328	204913559	GeneC|Exon_3	0	+	75	202
chr1	204913328	204913559	GeneC|Exon_3	0	+	76	204
chr1	204913328	204913559	GeneC|Exon_3	0	+	77	205
chr1	204913328	204913559	GeneC|Exon_3	0	+	78	207
chr1	204913328	204913559	GeneC|Exon_3	0	+	79	209
chr1	204913328	204913559	GeneC|Exon_3	0	+	80	210
chr1	204913328	204913559	GeneC|Exon_3	0	+	81	212
chr1	204913328	204913559	GeneC|Exon_3	0	+	82	214
chr1	204913328	204913559	GeneC|Exon_3	0	+	83	213
chr1	204913328	204913559	GeneC|Exon_3	0	+	84	211
chr1	204913328	204913559	GeneC|Exon_3	0	+	85	214
chr1	204913328	204913559	GeneC|Exon_3	0	+	86	216
chr1	204913328	204913559	GeneC|Exon_3	0	+	87	215
chr1	204913328	204913559	GeneC|Exon_3	0	+	88	215
chr1	204913328	204913559	GeneC|Exon_3	0	+	89	213
chr1	204913328	204913559	GeneC|Exon_3	0	+	90	215
chr1	204913328	204913559	GeneC|Exon_3	0	+	91	215
chr1	204913328	204913559	GeneC|Exon_3	0	+	92	218
chr1	204913328	204913559	GeneC|Exon_3	0	+	93	219
chr1	204913328	204913559	GeneC|Exon_3	0	+	94	218
chr1	204913328	204913559	GeneC|Exon_3	0	+	95	213
chr1	204913328	204913559	GeneC|Exon_3	0	+	96	209
chr1	204913328	204913559	GeneC|Exon_3	0	+	97	204
chr1	204913328	204913559	GeneC|Exon_3	0	+	98	203
chr1	204913328	204913559	GeneC|Exon_3	0	+	99	204
chr1	204913328	204913559	GeneC|Exon_3	0	+	100	212
chr1	204913328	204913559	GeneC|Exon_3	0	+	101	215
chr1	204913328	204913559	GeneC|Exon_3	0	+	102	215
chr1	204913328	204913559	GeneC|Exon_3	0	+	103	218
chr1	204913328	204913559	GeneC|Exon_3	0	+	104	219
chr1	204913328	204913559	GeneC|Exon_3	0	+	105	221
chr1	204913328	204913559	GeneC|Exon_3	0	+	106	220
chr1	204913328	204913559	GeneC|Exon_3	0	+	107	219
chr1	204913328	204913559	GeneC|Exon_3	0	+	108	219
chr1	204913328	204913559	GeneC|Exon_3	0	+	109	217
chr1	204913328	204913559	GeneC|Exon_3	0	+	110	217
chr1	204913328	204913559	GeneC|Exon_3	0	+	111	216
chr1	204913328	204913559	GeneC|Exon_3	0	+	112	217
chr1	204913328	204913559	GeneC|Exon_3	0	+	113	218
chr1	204913328	204913559	GeneC|Exon_3	0	+	114	219
chr1	204913328	204913559	GeneC|Exon_3	0	+	115	218
chr1	204913328	204913559	GeneC|Exon_3	0	+	116	219
chr1	204913328	204913559	GeneC|Exon_3	0	+	117	221
chr1	204913328	204913559	GeneC|Exon_3	0	+	118	220
chr1	204913328	204913559	GeneC|Exon_3	0	+	119	219
chr1	204913328	204913559	GeneC|Exon_3	0	+	120	216
chr1	204913328	204913559	GeneC|Exon_3	0	+	121	217
chr1	204913328	204913559	GeneC|Exon_3	0	+	122	215
chr1	204913328	204913559	GeneC|Exon_3	0	+	123	221
chr1	204913328	204913559	GeneC|Exon_3	0	+	124	220
chr1	204913328	204913559	GeneC|Exon_3	0	+	125	220
chr1	204913328	204913559	GeneC|Exon_3	0	+	126	219
chr1	204913328	204913559	GeneC|Exon_3	0	+	127	216
chr1	204913328	204913559	GeneC|Exon_3	0	+	128	214
chr1	204913328	204913559	GeneC|Exon_3	0	+	129	213
chr1	204913328	204913559	GeneC|Exon_3	0	+	130	209
chr1	204913328	204913559	GeneC|Exon_3	0	+	131	207
chr1	204913328	204913559	GeneC|Exon_3	0	+	132	209
chr1	204913328	204913559	GeneC|Exon_3	0	+	133	208
chr1	204913328	204913559	GeneC|Exon_3	0	+	134	209
chr1	204913328	204913559	GeneC|Exon_3	0	+	135	209
chr1	204913328	204913559	GeneC|Exon_3	0	+	136	209
chr1	204913328	204913559	GeneC|Exon_3	0	+	137	210
chr1	204913328	204913559	GeneC|Exon_3	0	+	138	213
chr1	204913328	204913559	GeneC|Exon_3	0	+	139	215
chr1	204913328	204913559	GeneC|Exon_3	0	+	140	214
chr1	204913328	204913559	GeneC|Exon_3	0	+	141	217
chr1	204913328	204913559	GeneC|Exon_3	0	+	142	217
chr1	204913328	204913559	GeneC|Exon_3	0	+	143	219
chr1	204913328	204913559	GeneC|Exon_3	0	+	144	219
chr1	204913328	204913559	GeneC|Exon_3	0	+	145	219
chr1	204913328	204913559	GeneC|Exon_3	0	+	146	217
chr1	204913328	204913559	GeneC|Exon_3	0	+	147	214
chr1	204913328	204913559	GeneC|Exon_3	0	+	148	212
chr1	204913328	204913559	GeneC|Exon_3	0	+	149	212
chr1	204913328	204913559	GeneC|Exon_3	0	+	150	210
chr1	204913328	204913559	GeneC|Exon_3	0	+	151	209
chr1	204913328	204913559	GeneC|Exon_3	0	+	152	208
chr1	204913328	204913559	GeneC|Exon_3	0	+	153	208
chr1	204913328	204913559	GeneC|Exon_3	0	+	154	211
chr1	204913328	204913559	GeneC|Exon_3	0	+	155	208
chr1	204913328	204913559	GeneC|Exon_3	0	+	156	208
chr1	204913328	204913559	GeneC|Exon_3	0	+	157	209
chr1	204913328	204913559	GeneC|Exon_3	0	+	158	211
chr1	204913328	204913559	GeneC|Exon_3	0	+	159	209
chr1	204913328	204913559	GeneC|Exon_3	0	+	160	206
chr1	204913328	204913559	GeneC|Exon_3	0	+	161	207
chr1	204913328	204913559	GeneC|Exon_3	0	+	162	205
chr1	204913328	204913559	GeneC|Exon_3	0	+	163	206
chr1	204913328	204913559	GeneC|Exon_3	0	+	164	206
chr1	204913328	204913559	GeneC|Exon_3	0	+	165	202
chr1	204913328	204913559	GeneC|Exon_3	0	+	166	200
chr1	204913328	204913559	GeneC|Exon_3	0	+	167	199
chr1	204913328	204913559	GeneC|Exon_3	0	+	168	196
chr1	204913328	204913559	GeneC|Exon_3	0	+	169	198
chr1	204913328	204913559	GeneC|Exon_3	0	+	170	199
chr1	204913328	204913559	GeneC|Exon_3	0	+	171	200
chr1	204913328	204913559	GeneC|Exon_3	0	+	172	206
chr1	204913328	204913559	GeneC|Exon_3	0	+	173	206
chr1	204913328	204913559	GeneC|Exon_3	0	+	174	204
chr1	204913328	204913559	GeneC|Exon_3	0	+	175	204
chr1	204913328	204913559	GeneC|Exon_3	0	+	176	204
chr1	204913328	204913559	GeneC|Exon_3	0	+	177	203
chr1	204913328	204913559	GeneC|Exon_3	0	+	178	201
chr1	204913328	204913559	GeneC|Exon_3	0	+	179	200
chr1	204913328	204913559	GeneC|Exon_3	0	+	180	200
chr1	204913328	204913559	GeneC|Exon_3	0	+	181	198
chr1	204913328	204913559	GeneC|Exon_3	0	+	182	199
chr1	204913328	204913559	GeneC|Exon_3	0	+	183	197
chr1	204913328	204913559	GeneC|Exon_3	0	+	184	195
chr1	204913328	204913559	GeneC|Exon_3	0	+	185	194
chr1	204913328	204913559	GeneC|Exon_3	0	+	186	193
chr1	204913328	204913559	GeneC|Exon_3	0	+	187	192
chr1	204913328	204913559	GeneC|Exon_3	0	+	188	191
chr1	204913328	204913559	GeneC|Exon_3	0	+	189	188
chr1	204913328	204913559	GeneC|Exon_3	0	+	190	186
chr1	204913328	204913559	GeneC|Exon_3	0	+	191	186
chr1	204913328	204913559	GeneC|Exon_3	0	+	192	186
chr1	204913328	204913559	GeneC|Exon_3	0	+	193	185
chr1	204913328	204913559	GeneC|Exon_3	0	+	194	185
chr1	204913328	204913559	GeneC|Exon_3	0	+	195	184
chr1	204913328	204913559	GeneC|Exon_3	0	+	196	184
chr1	204913328	204913559	GeneC|Exon_3	0	+	197	184
chr1	204913328	204913559	GeneC|Exon_3	0	+	198	184
chr1	204913328	204913559	GeneC|Exon_3	0	+	199	183
chr1	204913328	204913559	GeneC|Exon_3	0	+	200	183
chr1	204913328	204913559	GeneC|Exon_3	0	+	201	182
chr1	204913328	204913559	GeneC|Exon_3	0	+	202	179
chr1	204913328	204913559	GeneC|Exon_3	0	+	203	176
chr1	204913328	204913559	GeneC|Exon_3	0	+	204	174
chr1	204913328	204913559	GeneC|Exon_3	0	+	205	174
chr1	204913328	204913559	GeneC|Exon_3	0	+	206	174
chr1	204913328	204913559	GeneC|Exon_3	0	+	207	172
chr1	204913328	204913559	GeneC|Exon_3	0	+	208	173
chr1	204913328	204913559	GeneC|Exon_3	0	+	209	175
chr1	204913328	204913559	GeneC|Exon_3	0	+	210	175
chr1	204913328	204913559	GeneC|Exon_3	0	+	211	174
chr1	204913328	204913559	GeneC|Exon_3	0	+	212	173
chr1	204913328	204913559	GeneC|Exon_3	0	+	213	174
chr1	204913328	204913559	GeneC|Exon_3	0	+	214	173
chr1	204913328	204913559	GeneC|Exon_3	0	+	215	172
chr1	204913328	204913559	GeneC|Exon_3	0	+	216	170
chr1	204913328	204913559	GeneC|Exon_3	0	+	217	169
chr1	204913328	204913559	GeneC|Exon_3	0	+	218	167
chr1	204913328	204913559	GeneC|Exon_3	0	+	219	168
chr1	204913328	204913559	GeneC|Exon_3	0	+	220	168
chr1	204913328	204913559	GeneC|Exon_3	0	+	221	168
chr1	204913328	204913559	GeneC|Exon_3	0	+	222	166
chr1	204913328	204913559	GeneC|Exon_3	0	+	223	165
chr1	204913328	204913559	GeneC|Exon_3	0	+	224	165
chr1	204913328	204913559	GeneC|Exon_3	0	+	225	162
chr1	204913328	204913559	GeneC|Exon_3	0	+	226	161
chr1	204913328	204913559	GeneC|Exon_3	0	+	227	159
chr1	204913328	204913559	GeneC|Exon_3	0	+	228	158
chr1	204913328	204913559	GeneC|Exon_3	0	+	229	156
chr1	204913328	204913559	GeneC|Exon_3	0	+	230	156
chr1	204913328	204913559	GeneC|Exon_3	0	+	231	155
chr1	204919659	204919727	GeneC|Exon_4	0	+	1	166
chr1	204919659	204919727	GeneC|Exon_4	0	+	2	166
chr1	204919659	204919727	GeneC|Exon_4	0	+	3	165
chr1	204919659	204919727	GeneC|Exon_4	0	+	4	167
chr1	204919659	204919727	GeneC|Exon_4	0	+	5	167
chr1	204919659	204919727	GeneC|Exon_4	0	+	6	169
chr1	204919659	204919727	GeneC|Exon_4	0	+	7	171
chr1	204919659	204919727	GeneC|Exon_4	0	+	8	170
chr1	204919659	204919727	GeneC|Exon_4	0	+	9	172
chr1	204919659	204919727	GeneC|Exon_4	0	+	10	174
chr1	204919659	204919727	GeneC|Exon_4	0	+	11	174
chr1	204919659	204919727	GeneC|Exon_4	0	+	12	174
chr1	204919659	204919727	GeneC|Exon_4	0	+	13	175
chr1	204919659	204919727	GeneC|Exon_4	0	+	14	175
chr1	204919659	204919727	GeneC|Exon_4	0	+	15	175
chr1	204919659	204919727	GeneC|Exon_4	0	+	16	177
chr1	204919659	204919727	GeneC|Exon_4	0	+	17	177
chr1	204919659	204919727	GeneC|Exon_4	0	+	18	177
chr1	204919659	204919727	GeneC|Exon_4	0	+	19	178
chr1	204919659	204919727	GeneC|Exon_4	0	+	20	178
chr1	204919659	204919727	GeneC|Exon_4	0	+	21	180
chr1	204919659	204919727	GeneC|Exon_4	0	+	22	180
chr1	204919659	204919727	GeneC|Exon_4	0	+	23	181
chr1	204919659	204919727	GeneC|Exon_4	0	+	24	182
chr1	204919659	204919727	GeneC|Exon_4	0	+	25	181
chr1	204919659	204919727	GeneC|Exon_4	0	+	26	180
chr1	204919659	204919727	GeneC|Exon_4	0	+	27	184
chr1	204919659	204919727	GeneC|Exon_4	0	+	28	187
chr1	204919659	204919727	GeneC|Exon_4	0	+	29	187
chr1	204919659	204919727	GeneC|Exon_4	0	+	30	187
chr1	204919659	204919727	GeneC|Exon_4	0	+	31	186
chr1	204919659	204919727	GeneC|Exon_4	0	+	32	187
chr1	204919659	204919727	GeneC|Exon_4	0	+	33	187
chr1	204919659	204919727	GeneC|Exon_4	0	+	34	185
chr1	204919659	204919727	GeneC|Exon_4	0	+	35	187
chr1	204919659	204919727	GeneC|Exon_4	0	+	36	186
chr1	204919659	204919727	GeneC|Exon_4	0	+	37	189
chr1	204919659	204919727	GeneC|Exon_4	0	+	38	188
chr1	204919659	204919727	GeneC|Exon_4	0	+	39	189
chr1	204919659	204919727	GeneC|Exon_4	0	+	40	187
chr1	204919659	204919727	GeneC|Exon_4	0	+	41	188
chr1	204919659	204919727	GeneC|Exon_4	0	+	42	188
chr1	204919659	204919727	GeneC|Exon_4	0	+	43	189
chr1	204919659	204919727	GeneC|Exon_4	0	+	44	190
chr1	204919659	204919727	GeneC|Exon_4	0	+	45	190
chr1	204919659	204919727	GeneC|Exon_4	0	+	46	188
chr1	204919659	204919727	GeneC|Exon_4	0	+	47	187
chr1	204919659	204919727	GeneC|Exon_4	0	+	48	187
chr1	204919659	204919727	GeneC|Exon_4	0	+	49	187
chr1	204919659	204919727	GeneC|Exon_4	0	+	50	189
chr1	204919659	204919727	GeneC|Exon_4	0	+	51	188
chr1	204919659	204919727	GeneC|Exon_4	0	+	52	189
chr1	204919659	204919727	GeneC|Exon_4	0	+	53	190
chr1	204919659	204919727	GeneC|Exon_4	0	+	54	191
chr1	204919659	204919727	GeneC|Exon_4	0	+	55	189
chr1	204919659	204919727	GeneC|Exon_4	0	+	56	189
chr1	204919659	204919727	GeneC|Exon_4	0	+	57	188
chr1	204919659	204919727	GeneC|Exon_4	0	+	58	187
chr1	204919659	204919727	GeneC|Exon_4	0	+	59	188
chr1	204919659	204919727	GeneC|Exon_4	0	+	60	189
chr1	204919659	204919727	GeneC|Exon_4	0	+	61	190
chr1	204919659	204919727	GeneC|Exon_4	0	+	62	190
chr1	204919659	204919727	GeneC|Exon_4	0	+	63	190
chr1	204919659	204919727	GeneC|Exon_4	0	+	64	190
chr1	204919659	204919727	GeneC|Exon_4	0	+	65	189
chr1	204919659	204919727	GeneC|Exon_4	0	+	66	189
chr1	204919659	204919727	GeneC|Exon_4	0	+	67	189
chr1	204919659	204919727	GeneC|Exon_4	0	+	68	189
chr1	204921113	204921269	GeneC|Exon_5	0	+	1	202
chr1	204921113	204921269	GeneC|Exon_5	0	+	2	206
chr1	204921113	204921269	GeneC|Exon_5	0	+	3	208
chr1	204921113	204921269	GeneC|Exon_5	0	+	4	211
chr1	204921113	204921269	GeneC|Exon_5	0	+	5	212
chr1	204921113	204921269	GeneC|Exon_5	0	+	6	211
chr1	204921113	204921269	GeneC|Exon_5	0	+	7	212
chr1	204921113	204921269	GeneC|Exon_5	0	+	8	212
chr1	204921113	204921269	GeneC|Exon_5	0	+	9	214
chr1	204921113	204921269	GeneC|Exon_5	0	+	10	213
chr1	204921113	204921269	GeneC|Exon_5	0	+	11	213
chr1	204921113	204921269	GeneC|Exon_5	0	+	12	213
chr1	204921113	204921269	GeneC|Exon_5	0	+	13	215
chr1	204921113	204921269	GeneC|Exon_5	0	+	14	218
chr1	204921113	204921269	GeneC|Exon_5	0	+	15	219
chr1	204921113	204921269	GeneC|Exon_5	0	+	16	220
chr1	204921113	204921269	GeneC|Exon_5	0	+	17	221
chr1	204921113	204921269	GeneC|Exon_5	0	+	18	223
chr1	204921113	204921269	GeneC|Exon_5	0	+	19	224
chr1	204921113	204921269	GeneC|Exon_5	0	+	20	224
chr1	204921113	204921269	GeneC|Exon_5	0	+	21	225
chr1	204921113	204921269	GeneC|Exon_5	0	+	22	226
chr1	204921113	204921269	GeneC|Exon_5	0	+	23	225
chr1	204921113	204921269	GeneC|Exon_5	0	+	24	224
chr1	204921113	204921269	GeneC|Exon_5	0	+	25	225
chr1	204921113	204921269	GeneC|Exon_5	0	+	26	223
chr1	204921113	204921269	GeneC|Exon_5	0	+	27	222
chr1	204921113	204921269	GeneC|Exon_5	0	+	28	222
chr1	204921113	204921269	GeneC|Exon_5	0	+	29	224
chr1	204921113	204921269	GeneC|Exon_5	0	+	30	226
chr1	204921113	204921269	GeneC|Exon_5	0	+	31	227
chr1	204921113	204921269	GeneC|Exon_5	0	+	32	228
chr1	204921113	204921269	GeneC|Exon_5	0	+	33	228
chr1	204921113	204921269	GeneC|Exon_5	0	+	34	229
chr1	204921113	204921269	GeneC|Exon_5	0	+	35	229
chr1	204921113	204921269	GeneC|Exon_5	0	+	36	226
chr1	204921113	204921269	GeneC|Exon_5	0	+	37	226
chr1	204921113	204921269	GeneC|Exon_5	0	+	38	232
chr1	204921113	204921269	GeneC|Exon_5	0	+	39	234
chr1	204921113	204921269	GeneC|Exon_5	0	+	40	235
chr1	204921113	204921269	GeneC|Exon_5	0	+	41	234
chr1	204921113	204921269	GeneC|Exon_5	0	+	42	235
chr1	204921113	204921269	GeneC|Exon_5	0	+	43	237
chr1	204921113	204921269	GeneC|Exon_5	0	+	44	238
chr1	204921113	204921269	GeneC|Exon_5	0	+	45	239
chr1	204921113	204921269	GeneC|Exon_5	0	+	46	236
chr1	204921113	204921269	GeneC|Exon_5	0	+	47	239
chr1	204921113	204921269	GeneC|Exon_5	0	+	48	239
chr1	204921113	204921269	GeneC|Exon_5	0	+	49	239
chr1	204921113	204921269	GeneC|Exon_5	0	+	50	241
chr1	204921113	204921269	GeneC|Exon_5	0	+	51	241
chr1	204921113	204921269	GeneC|Exon_5	0	+	52	243
chr1	204921113	204921269	GeneC|Exon_5	0	+	53	242
chr1	204921113	204921269	GeneC|Exon_5	0	+	54	240
chr1	204921113	204921269	GeneC|Exon_5	0	+	55	242
chr1	204921113	204921269	GeneC|Exon_5	0	+	56	244
chr1	204921113	204921269	GeneC|Exon_5	0	+	57	246
chr1	204921113	204921269	GeneC|Exon_5	0	+	58	246
chr1	204921113	204921269	GeneC|Exon_5	0	+	59	244
chr1	204921113	204921269	GeneC|Exon_5	0	+	60	244
chr1	204921113	204921269	GeneC|Exon_5	0	+	61	245
chr1	204921113	204921269	GeneC|Exon_5	0	+	62	246
chr1	204921113	204921269	GeneC|Exon_5	0	+	63	245
chr1	204921113	204921269	GeneC|Exon_5	0	+	64	244
chr1	204921113	204921269	GeneC|Exon_5	0	+	65	243
chr1	204921113	204921269	GeneC|Exon_5	0	+	66	242
chr1	204921113	204921269	GeneC|Exon_5	0	+	67	244
chr1	204921113	204921269	GeneC|Exon_5	0	+	68	246
chr1	204921113	204921269	GeneC|Exon_5	0	+	69	245
chr1	204921113	204921269	GeneC|Exon_5	0	+	70	245
chr1	204921113	204921269	GeneC|Exon_5	0	+	71	244
chr1	204921113	204921269	GeneC|Exon_5	0	+	72	240
chr1	204921113	204921269	GeneC|Exon_5	0	+	73	243
chr1	204921113	204921269	GeneC|Exon_5	0	+	74	242
chr1	204921113	204921269	GeneC|Exon_5	0	+	75	243
chr1	204921113	204921269	GeneC|Exon_5	0	+	76	243
chr1	204921113	204921269	GeneC|Exon_5	0	+	77	242
chr1	204921113	204921269	GeneC|Exon_5	0	+	78	242
chr1	204921113	204921269	GeneC|Exon_5	0	+	79	238
chr1	204921113	204921269	GeneC|Exon_5	0	+	80	238
chr1	204921113	204921269	GeneC|Exon_5	0	+	81	237
chr1	204921113	204921269	GeneC|Exon_5	0	+	82	239
chr1	204921113	204921269	GeneC|Exon_5	0	+	83	237
chr1	204921113	204921269	GeneC|Exon_5	0	+	84	234
chr1	204921113	204921269	GeneC|Exon_5	0	+	85	235
chr1	204921113	204921269	GeneC|Exon_5	0	+	86	237
chr1	204921113	204921269	GeneC|Exon_5	0	+	87	238
chr1	204921113	204921269	GeneC|Exon_5	0	+	88	239
chr1	204921113	204921269	GeneC|Exon_5	0	+	89	240
chr1	204921113	204921269	GeneC|Exon_5	0	+	90	240
chr1	204921113	204921269	GeneC|Exon_5	0	+	91	239
chr1	204921113	204921269	GeneC|Exon_5	0	+	92	237
chr1	204921113	204921269	GeneC|Exon_5	0	+	93	238
chr1	204921113	204921269	GeneC|Exon_5	0	+	94	235
chr1	204921113	204921269	GeneC|Exon_5	0	+	95	236
chr1	204921113	204921269	GeneC|Exon_5	0	+	96	235
chr1	204921113	204921269	GeneC|Exon_5	0	+	97	230
chr1	204921113	204921269	GeneC|Exon_5	0	+	98	230
chr1	204921113	204921269	GeneC|Exon_5	0	+	99	227
chr1	204921113	204921269	GeneC|Exon_5	0	+	100	227
chr1	204921113	204921269	GeneC|Exon_5	0	+	101	228
chr1	204921113	204921269	GeneC|Exon_5	0	+	102	228
chr1	204921113	204921269	GeneC|Exon_5	0	+	103	230
chr1	204921113	204921269	GeneC|Exon_5	0	+	104	233
chr1	204921113	204921269	GeneC|Exon_5	0	+	105	233
chr1	204921113	204921269	GeneC|Exon_5	0	+	106	235
chr1	204921113	204921269	GeneC|Exon_5	0	+	107	233
chr1	204921113	204921269	GeneC|Exon_5	0	+	108	231
chr1	204921113	204921269	GeneC|Exon_5	0	+	109	228
chr1	204921113	204921269	GeneC|Exon_5	0	+	110	229
chr1	204921113	204921269	GeneC|Exon_5	0	+	111	228
chr1	204921113	204921269	GeneC|Exon_5	0	+	112	229
chr1	204921113	204921269	GeneC|Exon_5	0	+	113	225
chr1	204921113	204921269	GeneC|Exon_5	0	+	114	225
chr1	204921113	204921269	GeneC|Exon_5	0	+	115	223
chr1	204921113	204921269	GeneC|Exon_5	0	+	116	226
chr1	204921113	204921269	GeneC|Exon_5	0	+	117	227
chr1	204921113	204921269	GeneC|Exon_5	0	+	118	225
chr1	204921113	204921269	GeneC|Exon_5	0	+	119	226
chr1	204921113	204921269	GeneC|Exon_5	0	+	120	225
chr1	204921113	204921269	GeneC|Exon_5	0	+	121	225
chr1	204921113	204921269	GeneC|Exon_5	0	+	122	220
chr1	204921113	204921269	GeneC|Exon_5	0	+	123	221
chr1	204921113	204921269	GeneC|Exon_5	0	+	124	217
chr1	204921113	204921269	GeneC|Exon_5	0	+	125	218
chr1	204921113	204921269	GeneC|Exon_5	0	+	126	220
chr1	204921113	204921269	GeneC|Exon_5	0	+	127	218
chr1	204921113	204921269	GeneC|Exon_5	0	+	128	218
chr1	204921113	204921269	GeneC|Exon_5	0	+	129	217
chr1	204921113	204921269	GeneC|Exon_5	0	+	130	213
chr1	204921113	204921269	GeneC|Exon_5	0	+	131	212
chr1	204921113	204921269	GeneC|Exon_5	0	+	132	205
chr1	204921113	204921269	GeneC|Exon_5	0	+	133	205
chr1	204921113	204921269	GeneC|Exon_5	0	+	134	206
chr1	204921113	204921269	GeneC|Exon_5	0	+	135	205
chr1	204921113	204921269	GeneC|Exon_5	0	+	136	202
chr1	204921113	204921269	GeneC|Exon_5	0	+	137	198
chr1	204921113	204921269	GeneC|Exon_5	0	+	138	198
chr1	204921113	204921269	GeneC|Exon_5	0	+	139	198
chr1	204921113	204921269	GeneC|Exon_5	0	+	140	199
chr1	204921113	204921269	GeneC|Exon_5	0	+	141	198
chr1	204921113	204921269	GeneC|Exon_5	0	+	142	199
chr1	204921113	204921269	GeneC|Exon_5	0	+	143	197
chr1	204921113	204921269	GeneC|Exon_5	0	+	144	195
chr1	204921113	204921269	GeneC|Exon_5	0	+	145	195
chr1	204921113	204921269	GeneC|Exon_5	0	+	146	192
chr1	204921113	204921269	GeneC|Exon_5	0	+	147	194
chr1	204921113	204921269	GeneC|Exon_5	0	+	148	194
chr1	204921113	204921269	GeneC|Exon_5	0	+	149	191
chr1	204921113	204921269	GeneC|Exon_5	0	+	150	188
chr1	204921113	204921269	GeneC|Exon_5	0	+	151	187
chr1	204921113	204921269	GeneC|Exon_5	0	+	152	188
chr1	204921113	204921269	GeneC|Exon_5	0	+	153	186
chr1	204921113	204921269	GeneC|Exon_5	0	+	154	183
chr1	204921113	204921269	GeneC|Exon_5	0	+	155	180
chr1	204921113	204921269	GeneC|Exon_5	0	+	156	179
chr1	204923290	204923537	GeneC|Exon_6	0	+	1	153
chr1	204923290	204923537	GeneC|Exon_6	0	+	2	154
chr1	204923290	204923537	GeneC|Exon_6	0	+	3	156
chr1	204923290	204923537	GeneC|Exon_6	0	+	4	157
chr1	204923290	204923537	GeneC|Exon_6	0	+	5	160
chr1	204923290	204923537	GeneC|Exon_6	0	+	6	161
chr1	204923290	204923537	GeneC|Exon_6	0	+	7	164
chr1	204923290	204923537	GeneC|Exon_6	0	+	8	165
chr1	204923290	204923537	GeneC|Exon_6	0	+	9	165
chr1	204923290	204923537	GeneC|Exon_6	0	+	10	167
chr1	204923290	204923537	GeneC|Exon_6	0	+	11	168
chr1	204923290	204923537	GeneC|Exon_6	0	+	12	171
chr1	204923290	204923537	GeneC|Exon_6	0	+	13	171
chr1	204923290	204923537	GeneC|Exon_6	0	+	14	173
chr1	204923290	204923537	GeneC|Exon_6	0	+	15	174
chr1	204923290	204923537	GeneC|Exon_6	0	+	16	174
chr1	204923290	204923537	GeneC|Exon_6	0	+	17	174
chr1	204923290	204923537	GeneC|Exon_6	0	+	18	177
chr1	204923290	204923537	GeneC|Exon_6	0	+	19	177
chr1	204923290	204923537	GeneC|Exon_6	0	+	20	177
chr1	204923290	204923537	GeneC|Exon_6	0	+	21	179
chr1	204923290	204923537	GeneC|Exon_6	0	+	22	181
chr1	204923290	204923537	GeneC|Exon_6	0	+	23	182
chr1	204923290	204923537	GeneC|Exon_6	0	+	24	182
chr1	204923290	204923537	GeneC|Exon_6	0	+	25	178
chr1	204923290	204923537	GeneC|Exon_6	0	+	26	176
chr1	204923290	204923537	GeneC|Exon_6	0	+	27	177
chr1	204923290	204923537	GeneC|Exon_6	0	+	28	177
chr1	204923290	204923537	GeneC|Exon_6	0	+	29	180
chr1	204923290	204923537	GeneC|Exon_6	0	+	30	179
chr1	204923290	204923537	GeneC|Exon_6	0	+	31	181
chr1	204923290	204923537	GeneC|Exon_6	0	+	32	182
chr1	204923290	204923537	GeneC|Exon_6	0	+	33	183
chr1	204923290	204923537	GeneC|Exon_6	0	+	34	185
chr1	204923290	204923537	GeneC|Exon_6	0	+	35	184
chr1	204923290	204923537	GeneC|Exon_6	0	+	36	181
chr1	204923290	204923537	GeneC|Exon_6	0	+	37	180
chr1	204923290	204923537	GeneC|Exon_6	0	+	38	179
chr1	204923290	204923537	GeneC|Exon_6	0	+	39	185
chr1	204923290	204923537	GeneC|Exon_6	0	+	40	187
chr1	204923290	204923537	GeneC|Exon_6	0	+	41	189
chr1	204923290	204923537	GeneC|Exon_6	0	+	42	188
chr1	204923290	204923537	GeneC|Exon_6	0	+	43	193
chr1	204923290	204923537	GeneC|Exon_6	0	+	44	197
chr1	204923290	204923537	GeneC|Exon_6	0	+	45	198
chr1	204923290	204923537	GeneC|Exon_6	0	+	46	199
chr1	204923290	204923537	GeneC|Exon_6	0	+	47	202
chr1	204923290	204923537	GeneC|Exon_6	0	+	48	204
chr1	204923290	204923537	GeneC|Exon_6	0	+	49	202
chr1	204923290	204923537	GeneC|Exon_6	0	+	50	203
chr1	204923290	204923537	GeneC|Exon_6	0	+	51	205
chr1	204923290	204923537	GeneC|Exon_6	0	+	52	206
chr1	204923290	204923537	GeneC|Exon_6	0	+	53	207
chr1	204923290	204923537	GeneC|Exon_6	0	+	54	210
chr1	204923290	204923537	GeneC|Exon_6	0	+	55	210
chr1	204923290	204923537	GeneC|Exon_6	0	+	56	211
chr1	204923290	204923537	GeneC|Exon_6	0	+	57	212
chr1	204923290	204923537	GeneC|Exon_6	0	+	58	212
chr1	204923290	204923537	GeneC|Exon_6	0	+	59	212
chr1	204923290	204923537	GeneC|Exon_6	0	+	60	211
chr1	204923290	204923537	GeneC|Exon_6	0	+	61	212
chr1	204923290	204923537	GeneC|Exon_6	0	+	62	212
chr1	204923290	204923537	GeneC|Exon_6	0	+	63	215
chr1	204923290	204923537	GeneC|Exon_6	0	+	64	217
chr1	204923290	204923537	GeneC|Exon_6	0	+	65	216
chr1	204923290	204923537	GeneC|Exon_6	0	+	66	220
chr1	204923290	204923537	GeneC|Exon_6	0	+	67	220
chr1	204923290	204923537	GeneC|Exon_6	0	+	68	224
chr1	204923290	204923537	GeneC|Exon_6	0	+	69	222
chr1	204923290	204923537	GeneC|Exon_6	0	+	70	221
chr1	204923290	204923537	GeneC|Exon_6	0	+	71	222
chr1	204923290	204923537	GeneC|Exon_6	0	+	72	224
chr1	204923290	204923537	GeneC|Exon_6	0	+	73	224
chr1	204923290	204923537	GeneC|Exon_6	0	+	74	225
chr1	204923290	204923537	GeneC|Exon_6	0	+	75	226
chr1	204923290	204923537	GeneC|Exon_6	0	+	76	229
chr1	204923290	204923537	GeneC|Exon_6	0	+	77	233
chr1	204923290	204923537	GeneC|Exon_6	0	+	78	232
chr1	204923290	204923537	GeneC|Exon_6	0	+	79	233
chr1	204923290	204923537	GeneC|Exon_6	0	+	80	234
chr1	204923290	204923537	GeneC|Exon_6	0	+	81	233
chr1	204923290	204923537	GeneC|Exon_6	0	+	82	233
chr1	204923290	204923537	GeneC|Exon_6	0	+	83	234
chr1	204923290	204923537	GeneC|Exon_6	0	+	84	236
chr1	204923290	204923537	GeneC|Exon_6	0	+	85	238
chr1	204923290	204923537	GeneC|Exon_6	0	+	86	240
chr1	204923290	204923537	GeneC|Exon_6	0	+	87	239
chr1	204923290	204923537	GeneC|Exon_6	0	+	88	242
chr1	204923290	204923537	GeneC|Exon_6	0	+	89	243
chr1	204923290	204923537	GeneC|Exon_6	0	+	90	242
chr1	204923290	204923537	GeneC|Exon_6	0	+	91	243
chr1	204923290	204923537	GeneC|Exon_6	0	+	92	243
chr1	204923290	204923537	GeneC|Exon_6	0	+	93	243
chr1	204923290	204923537	GeneC|Exon_6	0	+	94	245
chr1	204923290	204923537	GeneC|Exon_6	0	+	95	246
chr1	204923290	204923537	GeneC|Exon_6	0	+	96	247
chr1	204923290	204923537	GeneC|Exon_6	0	+	97	249
chr1	204923290	204923537	GeneC|Exon_6	0	+	98	254
chr1	204923290	204923537	GeneC|Exon_6	0	+	99	255
chr1	204923290	204923537	GeneC|Exon_6	0	+	100	254
chr1	204923290	204923537	GeneC|Exon_6	0	+	101	251
chr1	204923290	204923537	GeneC|Exon_6	0	+	102	252
chr1	204923290	204923537	GeneC|Exon_6	0	+	103	253
chr1	204923290	204923537	GeneC|Exon_6	0	+	104	258
chr1	204923290	204923537	GeneC|Exon_6	0	+	105	259
chr1	204923290	204923537	GeneC|Exon_6	0	+	106	258
chr1	204923290	204923537	GeneC|Exon_6	0	+	107	258
chr1	204923290	204923537	GeneC|Exon_6	0	+	108	260
chr1	204923290	204923537	GeneC|Exon_6	0	+	109	262
chr1	204923290	204923537	GeneC|Exon_6	0	+	110	262
chr1	204923290	204923537	GeneC|Exon_6	0	+	111	259
chr1	204923290	204923537	GeneC|Exon_6	0	+	112	260
chr1	204923290	204923537	GeneC|Exon_6	0	+	113	261
chr1	204923290	204923537	GeneC|Exon_6	0	+	114	261
chr1	204923290	204923537	GeneC|Exon_6	0	+	115	257
chr1	204923290	204923537	GeneC|Exon_6	0	+	116	256
chr1	204923290	204923537	GeneC|Exon_6	0	+	117	259
chr1	204923290	204923537	GeneC|Exon_6	0	+	118	259
chr1	204923290	204923537	GeneC|Exon_6	0	+	119	260
chr1	204923290	204923537	GeneC|Exon_6	0	+	120	256
chr1	204923290	204923537	GeneC|Exon_6	0	+	121	257
chr1	204923290	204923537	GeneC|Exon_6	0	+	122	259
chr1	204923290	204923537	GeneC|Exon_6	0	+	123	258
chr1	204923290	204923537	GeneC|Exon_6	0	+	124	257
chr1	204923290	204923537	GeneC|Exon_6	0	+	125	257
chr1	204923290	204923537	GeneC|Exon_6	0	+	126	254
chr1	204923290	204923537	GeneC|Exon_6	0	+	127	253
chr1	204923290	204923537	GeneC|Exon_6	0	+	128	249
chr1	204923290	204923537	GeneC|Exon_6	0	+	129	249
chr1	204923290	204923537	GeneC|Exon_6	0	+	130	247
chr1	204923290	204923537	GeneC|Exon_6	0	+	131	238
chr1	204923290	204923537	GeneC|Exon_6	0	+	132	204
chr1	204923290	204923537	GeneC|Exon_6	0	+	133	203
chr1	204923290	204923537	GeneC|Exon_6	0	+	134	202
chr1	204923290	204923537	GeneC|Exon_6	0	+	135	169
chr1	204923290	204923537	GeneC|Exon_6	0	+	136	172
chr1	204923290	204923537	GeneC|Exon_6	0	+	137	167
chr1	204923290	204923537	GeneC|Exon_6	0	+	138	166
chr1	204923290	204923537	GeneC|Exon_6	0	+	139	161
chr1	204923290	204923537	GeneC|Exon_6	0	+	140	165
chr1	204923290	204923537	GeneC|Exon_6	0	+	141	165
chr1	204923290	204923537	GeneC|Exon_6	0	+	142	167
chr1	204923290	204923537	GeneC|Exon_6	0	+	143	169
chr1	204923290	204923537	GeneC|Exon_6	0	+	144	169
chr1	204923290	204923537	GeneC|Exon_6	0	+	145	170
chr1	204923290	204923537	GeneC|Exon_6	0	+	146	170
chr1	204923290	204923537	GeneC|Exon_6	0	+	147	170
chr1	204923290	204923537	GeneC|Exon_6	0	+	148	171
chr1	204923290	204923537	GeneC|Exon_6	0	+	149	170
chr1	204923290	204923537	GeneC|Exon_6	0	+	150	171
chr1	204923290	204923537	GeneC|Exon_6	0	+	151	171
chr1	204923290	204923537	GeneC|Exon_6	0	+	152	172
chr1	204923290	204923537	GeneC|Exon_6	0	+	153	172
chr1	204923290	204923537	GeneC|Exon_6	0	+	154	170
chr1	204923290	204923537	GeneC|Exon_6	0	+	155	172
chr1	204923290	204923537	GeneC|Exon_6	0	+	156	173
chr1	204923290	204923537	GeneC|Exon_6	0	+	157	175
chr1	204923290	204923537	GeneC|Exon_6	0	+	158	175
chr1	204923290	204923537	GeneC|Exon_6	0	+	159	178
chr1	204923290	204923537	GeneC|Exon_6	0	+	160	178
chr1	204923290	204923537	GeneC|Exon_6	0	+	161	179
chr1	204923290	204923537	GeneC|Exon_6	0	+	162	180
chr1	204923290	204923537	GeneC|Exon_6	0	+	163	181
chr1	204923290	204923537	GeneC|Exon_6	0	+	164	182
chr1	204923290	204923537	GeneC|Exon_6	0	+	165	181
chr1	204923290	204923537	GeneC|Exon_6	0	+	166	182
chr1	204923290	204923537	GeneC|Exon_6	0	+	167	181
chr1	204923290	204923537	GeneC|Exon_6	0	+	168	177
chr1	204923290	204923537	GeneC|Exon_6	0	+	169	181
chr1	204923290	204923537	GeneC|Exon_6	0	+	170	182
chr1	204923290	204923537	GeneC|Exon_6	0	+	171	183
chr1	204923290	204923537	GeneC|Exon_6	0	+	172	180
chr1	204923290	204923537	GeneC|Exon_6	0	+	173	180
chr1	204923290	204923537	GeneC|Exon_6	0	+	174	179
chr1	204923290	204923537	GeneC|Exon_6	0	+	175	179
chr1	204923290	204923537	GeneC|Exon_6	0	+	176	181
chr1	204923290	204923537	GeneC|Exon_6	0	+	177	182
chr1	204923290	204923537	GeneC|Exon_6	0	+	178	183
chr1	204923290	204923537	GeneC|Exon_6	0	+	179	183
chr1	204923290	204923537	GeneC|Exon_6	0	+	180	179
chr1	204923290	204923537	GeneC|Exon_6	0	+	181	178
chr1	204923290	204923537	GeneC|Exon_6	0	+	182	176
chr1	204923290	204923537	GeneC|Exon_6	0	+	183	173
chr1	204923290	204923537	GeneC|Exon_6	0	+	184	172
chr1	204923290	204923537	GeneC|Exon_6	0	+	185	172
chr1	204923290	204923537	GeneC|Exon_6	0	+	186	175
chr1	204923290	204923537	GeneC|Exon_6	0	+	187	174
chr1	204923290	204923537	GeneC|Exon_6	0	+	188	173
chr1	204923290	204923537	GeneC|Exon_6	0	+	189	172
chr1	204923290	204923537	GeneC|Exon_6	0	+	190	169
chr1	204923290	204923537	GeneC|Exon_6	0	+	191	170
chr1	204923290	204923537	GeneC|Exon_6	0	+	192	171
chr1	204923290	204923537	GeneC|Exon_6	0	+	193	167
chr1	204923290	204923537	GeneC|Exon_6	0	+	194	165
chr1	204923290	204923537	GeneC|Exon_6	0	+	195	163
chr1	204923290	204923537	GeneC|Exon_6	0	+	196	163
chr1	204923290	204923537	GeneC|Exon_6	0	+	197	164
chr1	204923290	204923537	GeneC|Exon_6	0	+	198	162
chr1	204923290	204923537	GeneC|Exon_6	0	+	199	162
chr1	204923290	204923537	GeneC|Exon_6	0	+	200	161
chr1	204923290	204923537	GeneC|Exon_6	0	+	201	161
chr1	204923290	204923537	GeneC|Exon_6	0	+	202	159
chr1	204923290	204923537	GeneC|Exon_6	0	+	203	158
chr1	204923290	204923537	GeneC|Exon_6	0	+	204	158
chr1	204923290	204923537	GeneC|Exon_6	0	+	205	158
chr1	204923290	204923537	GeneC|Exon_6	0	+	206	157
chr1	204923290	204923537	GeneC|Exon_6	0	+	207	159
chr1	204923290	204923537	GeneC|Exon_6	0	+	208	163
chr1	204923290	204923537	GeneC|Exon_6	0	+	209	164
chr1	204923290	204923537	GeneC|Exon_6	0	+	210	166
chr1	204923290	204923537	GeneC|Exon_6	0	+	211	163
chr1	204923290	204923537	GeneC|Exon_6	0	+	212	163
chr1	204923290	204923537	GeneC|Exon_6	0	+	213	163
chr1	204923290	204923537	GeneC|Exon_6	0	+	214	162
chr1	204923290	204923537	GeneC|Exon_6	0	+	215	159
chr1	204923290	204923537	GeneC|Exon_6	0	+	216	160
chr1	204923290	204923537	GeneC|Exon_6	0	+	217	158
chr1	204923290	204923537	GeneC|Exon_6	0	+	218	157
chr1	204923290	204923537	GeneC|Exon_6	0	+	219	155
chr1	204923290	204923537	GeneC|Exon_6	0	+	220	159
chr1	204923290	204923537	GeneC|Exon_6	0	+	221	160
chr1	204923290	204923537	GeneC|Exon_6	0	+	222	159
chr1	204923290	204923537	GeneC|Exon_6	0	+	223	159
chr1	204923290	204923537	GeneC|Exon_6	0	+	224	159
chr1	204923290	204923537	GeneC|Exon_6	0	+	225	158
chr1	204923290	204923537	GeneC|Exon_6	0	+	226	158
chr1	204923290	204923537	GeneC|Exon_6	0	+	227	157
chr1	204923290	204923537	GeneC|Exon_6	0	+	228	155
chr1	204923290	204923537	GeneC|Exon_6	0	+	229	156
chr1	204923290	204923537	GeneC|Exon_6	0	+	230	155
chr1	204923290	204923537	GeneC|Exon_6	0	+	231	154
chr1	204923290	204923537	GeneC|Exon_6	0	+	232	157
chr1	204923290	204923537	GeneC|Exon_6	0	+	233	158
chr1	204923290	204923537	GeneC|Exon_6	0	+	234	160
chr1	204923290	204923537	GeneC|Exon_6	0	+	235	159
chr1	204923290	204923537	GeneC|Exon_6	0	+	236	156
chr1	204923290	204923537	GeneC|Exon_6	0	+	237	155
chr1	204923290	204923537	GeneC|Exon_6	0	+	238	154
chr1	204923290	204923537	GeneC|Exon_6	0	+	239	151
chr1	204923290	204923537	GeneC|Exon_6	0	+	240	151
chr1	204923290	204923537	GeneC|Exon_6	0	+	241	150
chr1	204923290	204923537	GeneC|Exon_6	0	+	242	150
chr1	204923290	204923537	GeneC|Exon_6	0	+	243	149
chr1	204923290	204923537	GeneC|Exon_6	0	+	244	150
chr1	204923290	204923537	GeneC|Exon_6	0	+	245	150
chr1	204923290	204923537	GeneC|Exon_6	0	+	246	149
chr1	204923290	204923537	GeneC|Exon_6	0	+	247	151
chr1	204923931	204924104	GeneC|Exon_7	0	+	1	117
chr1	204923931	204924104	GeneC|Exon_7	0	+	2	117
chr1	204923931	204924104	GeneC|Exon_7	0	+	3	118
chr1	204923931	204924104	GeneC|Exon_7	0	+	4	118
chr1	204923931	204924104	GeneC|Exon_7	0	+	5	118
chr1	204923931	204924104	GeneC|Exon_7	0	+	6	118
chr1	204923931	204924104	GeneC|Exon_7	0	+	7	119
chr1	204923931	204924104	GeneC|Exon_7	0	+	8	118
chr1	204923931	204924104	GeneC|Exon_7	0	+	9	118
chr1	204923931	204924104	GeneC|Exon_7	0	+	10	120
chr1	204923931	204924104	GeneC|Exon_7	0	+	11	120
chr1	204923931	204924104	GeneC|Exon_7	0	+	12	124
chr1	204923931	204924104	GeneC|Exon_7	0	+	13	124
chr1	204923931	204924104	GeneC|Exon_7	0	+	14	124
chr1	204923931	204924104	GeneC|Exon_7	0	+	15	123
chr1	204923931	204924104	GeneC|Exon_7	0	+	16	124
chr1	204923931	204924104	GeneC|Exon_7	0	+	17	125
chr1	204923931	204924104	GeneC|Exon_7	0	+	18	126
chr1	204923931	204924104	GeneC|Exon_7	0	+	19	127
chr1	204923931	204924104	GeneC|Exon_7	0	+	20	129
chr1	204923931	204924104	GeneC|Exon_7	0	+	21	128
chr1	204923931	204924104	GeneC|Exon_7	0	+	22	130
chr1	204923931	204924104	GeneC|Exon_7	0	+	23	131
chr1	204923931	204924104	GeneC|Exon_7	0	+	24	134
chr1	204923931	204924104	GeneC|Exon_7	0	+	25	135
chr1	204923931	204924104	GeneC|Exon_7	0	+	26	136
chr1	204923931	204924104	GeneC|Exon_7	0	+	27	136
chr1	204923931	204924104	GeneC|Exon_7	0	+	28	136
chr1	204923931	204924104	GeneC|Exon_7	0	+	29	139
chr1	204923931	204924104	GeneC|Exon_7	0	+	30	140
chr1	204923931	204924104	GeneC|Exon_7	0	+	31	142
chr1	204923931	204924104	GeneC|Exon_7	0	+	32	141
chr1	204923931	204924104	GeneC|Exon_7	0	+	33	141
chr1	204923931	204924104	GeneC|Exon_7	0	+	34	141
chr1	204923931	204924104	GeneC|Exon_7	0	+	35	143
chr1	204923931	204924104	GeneC|Exon_7	0	+	36	144
chr1	204923931	204924104	GeneC|Exon_7	0	+	37	146
chr1	204923931	204924104	GeneC|Exon_7	0	+	38	148
chr1	204923931	204924104	GeneC|Exon_7	0	+	39	147
chr1	204923931	204924104	GeneC|Exon_7	0	+	40	147
chr1	204923931	204924104	GeneC|Exon_7	0	+	41	147
chr1	204923931	204924104	GeneC|Exon_7	0	+	42	148
chr1	204923931	204924104	GeneC|Exon_7	0	+	43	154
chr1	204923931	204924104	GeneC|Exon_7	0	+	44	154
chr1	204923931	204924104	GeneC|Exon_7	0	+	45	153
chr1	204923931	204924104	GeneC|Exon_7	0	+	46	155
chr1	204923931	204924104	GeneC|Exon_7	0	+	47	153
chr1	204923931	204924104	GeneC|Exon_7	0	+	48	153
chr1	204923931	204924104	GeneC|Exon_7	0	+	49	155
chr1	204923931	204924104	GeneC|Exon_7	0	+	50	155
chr1	204923931	204924104	GeneC|Exon_7	0	+	51	155
chr1	204923931	204924104	GeneC|Exon_7	0	+	52	155
chr1	204923931	204924104	GeneC|Exon_7	0	+	53	154
chr1	204923931	204924104	GeneC|Exon_7	0	+	54	154
chr1	204923931	204924104	GeneC|Exon_7	0	+	55	153
chr1	204923931	204924104	GeneC|Exon_7	0	+	56	152
chr1	204923931	204924104	GeneC|Exon_7	0	+	57	157
chr1	204923931	204924104	GeneC|Exon_7	0	+	58	157
chr1	204923931	204924104	GeneC|Exon_7	0	+	59	157
chr1	204923931	204924104	GeneC|Exon_7	0	+	60	157
chr1	204923931	204924104	GeneC|Exon_7	0	+	61	155
chr1	204923931	204924104	GeneC|Exon_7	0	+	62	155
chr1	204923931	204924104	GeneC|Exon_7	0	+	63	155
chr1	204923931	204924104	GeneC|Exon_7	0	+	64	154
chr1	204923931	204924104	GeneC|Exon_7	0	+	65	156
chr1	204923931	204924104	GeneC|Exon_7	0	+	66	157
chr1	204923931	204924104	GeneC|Exon_7	0	+	67	157
chr1	204923931	204924104	GeneC|Exon_7	0	+	68	156
chr1	204923931	204924104	GeneC|Exon_7	0	+	69	154
chr1	204923931	204924104	GeneC|Exon_7	0	+	70	155
chr1	204923931	204924104	GeneC|Exon_7	0	+	71	156
chr1	204923931	204924104	GeneC|Exon_7	0	+	72	154
chr1	204923931	204924104	GeneC|Exon_7	0	+	73	153
chr1	204923931	204924104	GeneC|Exon_7	0	+	74	153
chr1	204923931	204924104	GeneC|Exon_7	0	+	75	152
chr1	204923931	204924104	GeneC|Exon_7	0	+	76	150
chr1	204923931	204924104	GeneC|Exon_7	0	+	77	150
chr1	204923931	204924104	GeneC|Exon_7	0	+	78	149
chr1	204923931	204924104	GeneC|Exon_7	0	+	79	145
chr1	204923931	204924104	GeneC|Exon_7	0	+	80	144
chr1	204923931	204924104	GeneC|Exon_7	0	+	81	145
chr1	204923931	204924104	GeneC|Exon_7	0	+	82	145
chr1	204923931	204924104	GeneC|Exon_7	0	+	83	146
chr1	204923931	204924104	GeneC|Exon_7	0	+	84	146
chr1	204923931	204924104	GeneC|Exon_7	0	+	85	147
chr1	204923931	204924104	GeneC|Exon_7	0	+	86	147
chr1	204923931	204924104	GeneC|Exon_7	0	+	87	146
chr1	204923931	204924104	GeneC|Exon_7	0	+	88	145
chr1	204923931	204924104	GeneC|Exon_7	0	+	89	145
chr1	204923931	204924104	GeneC|Exon_7	0	+	90	142
chr1	204923931	204924104	GeneC|Exon_7	0	+	91	141
chr1	204923931	204924104	GeneC|Exon_7	0	+	92	141
chr1	204923931	204924104	GeneC|Exon_7	0	+	93	138
chr1	204923931	204924104	GeneC|Exon_7	0	+	94	138
chr1	204923931	204924104	GeneC|Exon_7	0	+	95	137
chr1	204923931	204924104	GeneC|Exon_7	0	+	96	137
chr1	204923931	204924104	GeneC|Exon_7	0	+	97	137
chr1	204923931	204924104	GeneC|Exon_7	0	+	98	137
chr1	204923931	204924104	GeneC|Exon_7	0	+	99	136
chr1	204923931	204924104	GeneC|Exon_7	0	+	100	136
chr1	204923931	204924104	GeneC|Exon_7	0	+	101	135
chr1	204923931	204924104	GeneC|Exon_7	0	+	102	157
chr1	204923931	204924104	GeneC|Exon_7	0	+	103	152
chr1	204923931	204924104	GeneC|Exon_7	0	+	104	152
chr1	204923931	204924104	GeneC|Exon_7	0	+	105	154
chr1	204923931	204924104	GeneC|Exon_7	0	+	106	152
chr1	204923931	204924104	GeneC|Exon_7	0	+	107	153
chr1	204923931	204924104	GeneC|Exon_7	0	+	108	152
chr1	204923931	204924104	GeneC|Exon_7	0	+	109	153
chr1	204923931	204924104	GeneC|Exon_7	0	+	110	155
chr1	204923931	204924104	GeneC|Exon_7	0	+	111	155
chr1	204923931	204924104	GeneC|Exon_7	0	+	112	155
chr1	204923931	204924104	GeneC|Exon_7	0	+	113	152
chr1	204923931	204924104	GeneC|Exon_7	0	+	114	152
chr1	204923931	204924104	GeneC|Exon_7	0	+	115	153
chr1	204923931	204924104	GeneC|Exon_7	0	+	116	154
chr1	204923931	204924104	GeneC|Exon_7	0	+	117	153
chr1	204923931	204924104	GeneC|Exon_7	0	+	118	153
chr1	204923931	204924104	GeneC|Exon_7	0	+	119	152
chr1	204923931	204924104	GeneC|Exon_7	0	+	120	153
chr1	204923931	204924104	GeneC|Exon_7	0	+	121	153
chr1	204923931	204924104	GeneC|Exon_7	0	+	122	155
chr1	204923931	204924104	GeneC|Exon_7	0	+	123	154
chr1	204923931	204924104	GeneC|Exon_7	0	+	124	154
chr1	204923931	204924104	GeneC|Exon_7	0	+	125	154
chr1	204923931	204924104	GeneC|Exon_7	0	+	126	155
chr1	204923931	204924104	GeneC|Exon_7	0	+	127	155
chr1	204923931	204924104	GeneC|Exon_7	0	+	128	156
chr1	204923931	204924104	GeneC|Exon_7	0	+	129	155
chr1	204923931	204924104	GeneC|Exon_7	0	+	130	157
chr1	204923931	204924104	GeneC|Exon_7	0	+	131	158
chr1	204923931	204924104	GeneC|Exon_7	0	+	132	158
chr1	204923931	204924104	GeneC|Exon_7	0	+	133	160
chr1	204923931	204924104	GeneC|Exon_7	0	+	134	159
chr1	204923931	204924104	GeneC|Exon_7	0	+	135	158
chr1	204923931	204924104	GeneC|Exon_7	0	+	136	158
chr1	204923931	204924104	GeneC|Exon_7	0	+	137	155
chr1	204923931	204924104	GeneC|Exon_7	0	+	138	153
chr1	204923931	204924104	GeneC|Exon_7	0	+	139	152
chr1	204923931	204924104	GeneC|Exon_7	0	+	140	152
chr1	204923931	204924104	GeneC|Exon_7	0	+	141	151
chr1	204923931	204924104	GeneC|Exon_7	0	+	142	152
chr1	204923931	204924104	GeneC|Exon_7	0	+	143	151
chr1	204923931	204924104	GeneC|Exon_7	0	+	144	149
chr1	204923931	204924104	GeneC|Exon_7	0	+	145	149
chr1	204923931	204924104	GeneC|Exon_7	0	+	146	150
chr1	204923931	204924104	GeneC|Exon_7	0	+	147	150
chr1	204923931	204924104	GeneC|Exon_7	0	+	148	149
chr1	204923931	204924104	GeneC|Exon_7	0	+	149	149
chr1	204923931	204924104	GeneC|Exon_7	0	+	150	149
chr1	204923931	204924104	GeneC|Exon_7	0	+	151	149
chr1	204923931	204924104	GeneC|Exon_7	0	+	152	148
chr1	204923931	204924104	GeneC|Exon_7	0	+	153	148
chr1	204923931	204924104	GeneC|Exon_7	0	+	154	144
chr1	204923931	204924104	GeneC|Exon_7	0	+	155	143
chr1	204923931	204924104	GeneC|Exon_7	0	+	156	146
chr1	204923931	204924104	GeneC|Exon_7	0	+	157	147
chr1	204923931	204924104	GeneC|Exon_7	0	+	158	153
chr1	204923931	204924104	GeneC|Exon_7	0	+	159	152
chr1	204923931	204924104	GeneC|Exon_7	0	+	160	152
chr1	204923931	204924104	GeneC|Exon_7	0	+	161	149
chr1	204923931	204924104	GeneC|Exon_7	0	+	162	148
chr1	204923931	204924104	GeneC|Exon_7	0	+	163	144
chr1	204923931	204924104	GeneC|Exon_7	0	+	164	144
chr1	204923931	204924104	GeneC|Exon_7	0	+	165	145
chr1	204923931	204924104	GeneC|Exon_7	0	+	166	146
chr1	204923931	204924104	GeneC|Exon_7	0	+	167	144
chr1	204923931	204924104	GeneC|Exon_7	0	+	168	141
chr1	204923931	204924104	GeneC|Exon_7	0	+	169	142
chr1	204923931	204924104	GeneC|Exon_7	0	+	170	141
chr1	204923931	204924104	GeneC|Exon_7	0	+	171	141
chr1	204923931	204924104	GeneC|Exon_7	0	+	172	140
chr1	204923931	204924104	GeneC|Exon_7	0	+	173	140
chr1	204926758	204926979	GeneC|Exon_8	0	+	1	203
chr1	204926758	204926979	GeneC|Exon_8	0	+	2	204
chr1	204926758	204926979	GeneC|Exon_8	0	+	3	204
chr1	204926758	204926979	GeneC|Exon_8	0	+	4	204
chr1	204926758	204926979	GeneC|Exon_8	0	+	5	204
chr1	204926758	204926979	GeneC|Exon_8	0	+	6	205
chr1	204926758	204926979	GeneC|Exon_8	0	+	7	209
chr1	204926758	204926979	GeneC|Exon_8	0	+	8	209
chr1	204926758	204926979	GeneC|Exon_8	0	+	9	212
chr1	204926758	204926979	GeneC|Exon_8	0	+	10	215
chr1	204926758	204926979	GeneC|Exon_8	0	+	11	216
chr1	204926758	204926979	GeneC|Exon_8	0	+	12	217
chr1	204926758	204926979	GeneC|Exon_8	0	+	13	219
chr1	204926758	204926979	GeneC|Exon_8	0	+	14	221
chr1	204926758	204926979	GeneC|Exon_8	0	+	15	223
chr1	204926758	204926979	GeneC|Exon_8	0	+	16	224
chr1	204926758	204926979	GeneC|Exon_8	0	+	17	223
chr1	204926758	204926979	GeneC|Exon_8	0	+	18	224
chr1	204926758	204926979	GeneC|Exon_8	0	+	19	224
chr1	204926758	204926979	GeneC|Exon_8	0	+	20	223
chr1	204926758	204926979	GeneC|Exon_8	0	+	21	224
chr1	204926758	204926979	GeneC|Exon_8	0	+	22	227
chr1	204926758	204926979	GeneC|Exon_8	0	+	23	227
chr1	204926758	204926979	GeneC|Exon_8	0	+	24	229
chr1	204926758	204926979	GeneC|Exon_8	0	+	25	229
chr1	204926758	204926979	GeneC|Exon_8	0	+	26	229
chr1	204926758	204926979	GeneC|Exon_8	0	+	27	232
chr1	204926758	204926979	GeneC|Exon_8	0	+	28	236
chr1	204926758	204926979	GeneC|Exon_8	0	+	29	235
chr1	204926758	204926979	GeneC|Exon_8	0	+	30	235
chr1	204926758	204926979	GeneC|Exon_8	0	+	31	237
chr1	204926758	204926979	GeneC|Exon_8	0	+	32	233
chr1	204926758	204926979	GeneC|Exon_8	0	+	33	233
chr1	204926758	204926979	GeneC|Exon_8	0	+	34	234
chr1	204926758	204926979	GeneC|Exon_8	0	+	35	239
chr1	204926758	204926979	GeneC|Exon_8	0	+	36	241
chr1	204926758	204926979	GeneC|Exon_8	0	+	37	240
chr1	204926758	204926979	GeneC|Exon_8	0	+	38	240
chr1	204926758	204926979	GeneC|Exon_8	0	+	39	242
chr1	204926758	204926979	GeneC|Exon_8	0	+	40	239
chr1	204926758	204926979	GeneC|Exon_8	0	+	41	241
chr1	204926758	204926979	GeneC|Exon_8	0	+	42	243
chr1	204926758	204926979	GeneC|Exon_8	0	+	43	244
chr1	204926758	204926979	GeneC|Exon_8	0	+	44	244
chr1	204926758	204926979	GeneC|Exon_8	0	+	45	242
chr1	204926758	204926979	GeneC|Exon_8	0	+	46	242
chr1	204926758	204926979	GeneC|Exon_8	0	+	47	240
chr1	204926758	204926979	GeneC|Exon_8	0	+	48	242
chr1	204926758	204926979	GeneC|Exon_8	0	+	49	242
chr1	204926758	204926979	GeneC|Exon_8	0	+	50	244
chr1	204926758	204926979	GeneC|Exon_8	0	+	51	244
chr1	204926758	204926979	GeneC|Exon_8	0	+	52	248
chr1	204926758	204926979	GeneC|Exon_8	0	+	53	252
chr1	204926758	204926979	GeneC|Exon_8	0	+	54	253
chr1	204926758	204926979	GeneC|Exon_8	0	+	55	250
chr1	204926758	204926979	GeneC|Exon_8	0	+	56	250
chr1	204926758	204926979	GeneC|Exon_8	0	+	57	249
chr1	204926758	204926979	GeneC|Exon_8	0	+	58	249
chr1	204926758	204926979	GeneC|Exon_8	0	+	59	247
chr1	204926758	204926979	GeneC|Exon_8	0	+	60	247
chr1	204926758	204926979	GeneC|Exon_8	0	+	61	250
chr1	204926758	204926979	GeneC|Exon_8	0	+	62	253
chr1	204926758	204926979	GeneC|Exon_8	0	+	63	253
chr1	204926758	204926979	GeneC|Exon_8	0	+	64	254
chr1	204926758	204926979	GeneC|Exon_8	0	+	65	253
chr1	204926758	204926979	GeneC|Exon_8	0	+	66	255
chr1	204926758	204926979	GeneC|Exon_8	0	+	67	255
chr1	204926758	204926979	GeneC|Exon_8	0	+	68	255
chr1	204926758	204926979	GeneC|Exon_8	0	+	69	254
chr1	204926758	204926979	GeneC|Exon_8	0	+	70	252
chr1	204926758	204926979	GeneC|Exon_8	0	+	71	252
chr1	204926758	204926979	GeneC|Exon_8	0	+	72	253
chr1	204926758	204926979	GeneC|Exon_8	0	+	73	252
chr1	204926758	204926979	GeneC|Exon_8	0	+	74	252
chr1	204926758	204926979	GeneC|Exon_8	0	+	75	256
chr1	204926758	204926979	GeneC|Exon_8	0	+	76	256
chr1	204926758	204926979	GeneC|Exon_8	0	+	77	254
chr1	204926758	204926979	GeneC|Exon_8	0	+	78	254
chr1	204926758	204926979	GeneC|Exon_8	0	+	79	253
chr1	204926758	204926979	GeneC|Exon_8	0	+	80	253
chr1	204926758	204926979	GeneC|Exon_8	0	+	81	258
chr1	204926758	204926979	GeneC|Exon_8	0	+	82	258
chr1	204926758	204926979	GeneC|Exon_8	0	+	83	258
chr1	204926758	204926979	GeneC|Exon_8	0	+	84	257
chr1	204926758	204926979	GeneC|Exon_8	0	+	85	256
chr1	204926758	204926979	GeneC|Exon_8	0	+	86	257
chr1	204926758	204926979	GeneC|Exon_8	0	+	87	257
chr1	204926758	204926979	GeneC|Exon_8	0	+	88	258
chr1	204926758	204926979	GeneC|Exon_8	0	+	89	259
chr1	204926758	204926979	GeneC|Exon_8	0	+	90	260
chr1	204926758	204926979	GeneC|Exon_8	0	+	91	256
chr1	204926758	204926979	GeneC|Exon_8	0	+	92	258
chr1	204926758	204926979	GeneC|Exon_8	0	+	93	260
chr1	204926758	204926979	GeneC|Exon_8	0	+	94	261
chr1	204926758	204926979	GeneC|Exon_8	0	+	95	264
chr1	204926758	204926979	GeneC|Exon_8	0	+	96	260
chr1	204926758	204926979	GeneC|Exon_8	0	+	97	261
chr1	204926758	204926979	GeneC|Exon_8	0	+	98	260
chr1	204926758	204926979	GeneC|Exon_8	0	+	99	259
chr1	204926758	204926979	GeneC|Exon_8	0	+	100	259
chr1	204926758	204926979	GeneC|Exon_8	0	+	101	259
chr1	204926758	204926979	GeneC|Exon_8	0	+	102	258
chr1	204926758	204926979	GeneC|Exon_8	0	+	103	261
chr1	204926758	204926979	GeneC|Exon_8	0	+	104	261
chr1	204926758	204926979	GeneC|Exon_8	0	+	105	264
chr1	204926758	204926979	GeneC|Exon_8	0	+	106	266
chr1	204926758	204926979	GeneC|Exon_8	0	+	107	264
chr1	204926758	204926979	GeneC|Exon_8	0	+	108	265
chr1	204926758	204926979	GeneC|Exon_8	0	+	109	264
chr1	204926758	204926979	GeneC|Exon_8	0	+	110	261
chr1	204926758	204926979	GeneC|Exon_8	0	+	111	258
chr1	204926758	204926979	GeneC|Exon_8	0	+	112	260
chr1	204926758	204926979	GeneC|Exon_8	0	+	113	263
chr1	204926758	204926979	GeneC|Exon_8	0	+	114	263
chr1	204926758	204926979	GeneC|Exon_8	0	+	115	265
chr1	204926758	204926979	GeneC|Exon_8	0	+	116	267
chr1	204926758	204926979	GeneC|Exon_8	0	+	117	264
chr1	204926758	204926979	GeneC|Exon_8	0	+	118	260
chr1	204926758	204926979	GeneC|Exon_8	0	+	119	261
chr1	204926758	204926979	GeneC|Exon_8	0	+	120	262
chr1	204926758	204926979	GeneC|Exon_8	0	+	121	264
chr1	204926758	204926979	GeneC|Exon_8	0	+	122	263
chr1	204926758	204926979	GeneC|Exon_8	0	+	123	263
chr1	204926758	204926979	GeneC|Exon_8	0	+	124	263
chr1	204926758	204926979	GeneC|Exon_8	0	+	125	263
chr1	204926758	204926979	GeneC|Exon_8	0	+	126	265
chr1	204926758	204926979	GeneC|Exon_8	0	+	127	261
chr1	204926758	204926979	GeneC|Exon_8	0	+	128	264
chr1	204926758	204926979	GeneC|Exon_8	0	+	129	263
chr1	204926758	204926979	GeneC|Exon_8	0	+	130	261
chr1	204926758	204926979	GeneC|Exon_8	0	+	131	259
chr1	204926758	204926979	GeneC|Exon_8	0	+	132	260
chr1	204926758	204926979	GeneC|Exon_8	0	+	133	261
chr1	204926758	204926979	GeneC|Exon_8	0	+	134	260
chr1	204926758	204926979	GeneC|Exon_8	0	+	135	259
chr1	204926758	204926979	GeneC|Exon_8	0	+	136	260
chr1	204926758	204926979	GeneC|Exon_8	0	+	137	258
chr1	204926758	204926979	GeneC|Exon_8	0	+	138	257
chr1	204926758	204926979	GeneC|Exon_8	0	+	139	256
chr1	204926758	204926979	GeneC|Exon_8	0	+	140	257
chr1	204926758	204926979	GeneC|Exon_8	0	+	141	256
chr1	204926758	204926979	GeneC|Exon_8	0	+	142	254
chr1	204926758	204926979	GeneC|Exon_8	0	+	143	251
chr1	204926758	204926979	GeneC|Exon_8	0	+	144	251
chr1	204926758	204926979	GeneC|Exon_8	0	+	145	251
chr1	204926758	204926979	GeneC|Exon_8	0	+	146	249
chr1	204926758	204926979	GeneC|Exon_8	0	+	147	253
chr1	204926758	204926979	GeneC|Exon_8	0	+	148	249
chr1	204926758	204926979	GeneC|Exon_8	0	+	149	249
chr1	204926758	204926979	GeneC|Exon_8	0	+	150	247
chr1	204926758	204926979	GeneC|Exon_8	0	+	151	249
chr1	204926758	204926979	GeneC|Exon_8	0	+	152	249
chr1	204926758	204926979	GeneC|Exon_8	0	+	153	250
chr1	204926758	204926979	GeneC|Exon_8	0	+	154	250
chr1	204926758	204926979	GeneC|Exon_8	0	+	155	251
chr1	204926758	204926979	GeneC|Exon_8	0	+	156	251
chr1	204926758	204926979	GeneC|Exon_8	0	+	157	249
chr1	204926758	204926979	GeneC|Exon_8	0	+	158	246
chr1	204926758	204926979	GeneC|Exon_8	0	+	159	246
chr1	204926758	204926979	GeneC|Exon_8	0	+	160	247
chr1	204926758	204926979	GeneC|Exon_8	0	+	161	242
chr1	204926758	204926979	GeneC|Exon_8	0	+	162	238
chr1	204926758	204926979	GeneC|Exon_8	0	+	163	239
chr1	204926758	204926979	GeneC|Exon_8	0	+	164	238
chr1	204926758	204926979	GeneC|Exon_8	0	+	165	240
chr1	204926758	204926979	GeneC|Exon_8	0	+	166	237
chr1	204926758	204926979	GeneC|Exon_8	0	+	167	239
chr1	204926758	204926979	GeneC|Exon_8	0	+	168	240
chr1	204926758	204926979	GeneC|Exon_8	0	+	169	241
chr1	204926758	204926979	GeneC|Exon_8	0	+	170	242
chr1	204926758	204926979	GeneC|Exon_8	0	+	171	243
chr1	204926758	204926979	GeneC|Exon_8	0	+	172	243
chr1	204926758	204926979	GeneC|Exon_8	0	+	173	240
chr1	204926758	204926979	GeneC|Exon_8	0	+	174	240
chr1	204926758	204926979	GeneC|Exon_8	0	+	175	242
chr1	204926758	204926979	GeneC|Exon_8	0	+	176	242
chr1	204926758	204926979	GeneC|Exon_8	0	+	177	241
chr1	204926758	204926979	GeneC|Exon_8	0	+	178	238
chr1	204926758	204926979	GeneC|Exon_8	0	+	179	236
chr1	204926758	204926979	GeneC|Exon_8	0	+	180	235
chr1	204926758	204926979	GeneC|Exon_8	0	+	181	234
chr1	204926758	204926979	GeneC|Exon_8	0	+	182	232
chr1	204926758	204926979	GeneC|Exon_8	0	+	183	232
chr1	204926758	204926979	GeneC|Exon_8	0	+	184	234
chr1	204926758	204926979	GeneC|Exon_8	0	+	185	233
chr1	204926758	204926979	GeneC|Exon_8	0	+	186	231
chr1	204926758	204926979	GeneC|Exon_8	0	+	187	230
chr1	204926758	204926979	GeneC|Exon_8	0	+	188	232
chr1	204926758	204926979	GeneC|Exon_8	0	+	189	239
chr1	204926758	204926979	GeneC|Exon_8	0	+	190	243
chr1	204926758	204926979	GeneC|Exon_8	0	+	191	243
chr1	204926758	204926979	GeneC|Exon_8	0	+	192	241
chr1	204926758	204926979	GeneC|Exon_8	0	+	193	238
chr1	204926758	204926979	GeneC|Exon_8	0	+	194	237
chr1	204926758	204926979	GeneC|Exon_8	0	+	195	238
chr1	204926758	204926979	GeneC|Exon_8	0	+	196	240
chr1	204926758	204926979	GeneC|Exon_8	0	+	197	239
chr1	204926758	204926979	GeneC|Exon_8	0	+	198	238
chr1	204926758	204926979	GeneC|Exon_8	0	+	199	238
chr1	204926758	204926979	GeneC|Exon_8	0	+	200	237
chr1	204926758	204926979	GeneC|Exon_8	0	+	201	237
chr1	204926758	204926979	GeneC|Exon_8	0	+	202	236
chr1	204926758	204926979	GeneC|Exon_8	0	+	203	233
chr1	204926758	204926979	GeneC|Exon_8	0	+	204	227
chr1	204926758	204926979	GeneC|Exon_8	0	+	205	225
chr1	204926758	204926979	GeneC|Exon_8	0	+	206	226
chr1	204926758	204926979	GeneC|Exon_8	0	+	207	225
chr1	204926758	204926979	GeneC|Exon_8	0	+	208	225
chr1	204926758	204926979	GeneC|Exon_8	0	+	209	226
chr1	204926758	204926979	GeneC|Exon_8	0	+	210	226
chr1	204926758	204926979	GeneC|Exon_8	0	+	211	227
chr1	204926758	204926979	GeneC|Exon_8	0	+	212	223
chr1	204926758	204926979	GeneC|Exon_8	0	+	213	220
chr1	204926758	204926979	GeneC|Exon_8	0	+	214	217
chr1	204926758	204926979	GeneC|Exon_8	0	+	215	214
chr1	204926758	204926979	GeneC|Exon_8	0	+	216	212
chr1	204926758	204926979	GeneC|Exon_8	0	+	217	208
chr1	204926758	204926979	GeneC|Exon_8	0	+	218	207
chr1	204926758	204926979	GeneC|Exon_8	0	+	219	203
chr1	204926758	204926979	GeneC|Exon_8	0	+	220	200
chr1	204926758	204926979	GeneC|Exon_8	0	+	221	202
chr1	204931210	204931311	GeneC|Exon_9	0	+	1	194
chr1	204931210	204931311	GeneC|Exon_9	0	+	2	195
chr1	204931210	204931311	GeneC|Exon_9	0	+	3	196
chr1	204931210	204931311	GeneC|Exon_9	0	+	4	198
chr1	204931210	204931311	GeneC|Exon_9	0	+	5	197
chr1	204931210	204931311	GeneC|Exon_9	0	+	6	196
chr1	204931210	204931311	GeneC|Exon_9	0	+	7	200
chr1	204931210	204931311	GeneC|Exon_9	0	+	8	206
chr1	204931210	204931311	GeneC|Exon_9	0	+	9	206
chr1	204931210	204931311	GeneC|Exon_9	0	+	10	207
chr1	204931210	204931311	GeneC|Exon_9	0	+	11	206
chr1	204931210	204931311	GeneC|Exon_9	0	+	12	206
chr1	204931210	204931311	GeneC|Exon_9	0	+	13	207
chr1	204931210	204931311	GeneC|Exon_9	0	+	14	210
chr1	204931210	204931311	GeneC|Exon_9	0	+	15	208
chr1	204931210	204931311	GeneC|Exon_9	0	+	16	208
chr1	204931210	204931311	GeneC|Exon_9	0	+	17	209
chr1	204931210	204931311	GeneC|Exon_9	0	+	18	209
chr1	204931210	204931311	GeneC|Exon_9	0	+	19	209
chr1	204931210	204931311	GeneC|Exon_9	0	+	20	207
chr1	204931210	204931311	GeneC|Exon_9	0	+	21	209
chr1	204931210	204931311	GeneC|Exon_9	0	+	22	208
chr1	204931210	204931311	GeneC|Exon_9	0	+	23	209
chr1	204931210	204931311	GeneC|Exon_9	0	+	24	209
chr1	204931210	204931311	GeneC|Exon_9	0	+	25	209
chr1	204931210	204931311	GeneC|Exon_9	0	+	26	208
chr1	204931210	204931311	GeneC|Exon_9	0	+	27	210
chr1	204931210	204931311	GeneC|Exon_9	0	+	28	208
chr1	204931210	204931311	GeneC|Exon_9	0	+	29	207
chr1	204931210	204931311	GeneC|Exon_9	0	+	30	206
chr1	204931210	204931311	GeneC|Exon_9	0	+	31	201
chr1	204931210	204931311	GeneC|Exon_9	0	+	32	199
chr1	204931210	204931311	GeneC|Exon_9	0	+	33	200
chr1	204931210	204931311	GeneC|Exon_9	0	+	34	204
chr1	204931210	204931311	GeneC|Exon_9	0	+	35	204
chr1	204931210	204931311	GeneC|Exon_9	0	+	36	205
chr1	204931210	204931311	GeneC|Exon_9	0	+	37	204
chr1	204931210	204931311	GeneC|Exon_9	0	+	38	204
chr1	204931210	204931311	GeneC|Exon_9	0	+	39	201
chr1	204931210	204931311	GeneC|Exon_9	0	+	40	203
chr1	204931210	204931311	GeneC|Exon_9	0	+	41	202
chr1	204931210	204931311	GeneC|Exon_9	0	+	42	205
chr1	204931210	204931311	GeneC|Exon_9	0	+	43	204
chr1	204931210	204931311	GeneC|Exon_9	0	+	44	204
chr1	204931210	204931311	GeneC|Exon_9	0	+	45	204
chr1	204931210	204931311	GeneC|Exon_9	0	+	46	204
chr1	204931210	204931311	GeneC|Exon_9	0	+	47	202
chr1	204931210	204931311	GeneC|Exon_9	0	+	48	201
chr1	204931210	204931311	GeneC|Exon_9	0	+	49	203
chr1	204931210	204931311	GeneC|Exon_9	0	+	50	203
chr1	204931210	204931311	GeneC|Exon_9	0	+	51	202
chr1	204931210	204931311	GeneC|Exon_9	0	+	52	201
chr1	204931210	204931311	GeneC|Exon_9	0	+	53	202
chr1	204931210	204931311	GeneC|Exon_9	0	+	54	200
chr1	204931210	204931311	GeneC|Exon_9	0	+	55	198
chr1	204931210	204931311	GeneC|Exon_9	0	+	56	197
chr1	204931210	204931311	GeneC|Exon_9	0	+	57	197
chr1	204931210	204931311	GeneC|Exon_9	0	+	58	197
chr1	204931210	204931311	GeneC|Exon_9	0	+	59	200
chr1	204931210	204931311	GeneC|Exon_9	0	+	60	205
chr1	204931210	204931311	GeneC|Exon_9	0	+	61	207
chr1	204931210	204931311	GeneC|Exon_9	0	+	62	209
chr1	204931210	204931311	GeneC|Exon_9	0	+	63	210
chr1	204931210	204931311	GeneC|Exon_9	0	+	64	211
chr1	204931210	204931311	GeneC|Exon_9	0	+	65	210
chr1	204931210	204931311	GeneC|Exon_9	0	+	66	209
chr1	204931210	204931311	GeneC|Exon_9	0	+	67	208
chr1	204931210	204931311	GeneC|Exon_9	0	+	68	205
chr1	204931210	204931311	GeneC|Exon_9	0	+	69	205
chr1	204931210	204931311	GeneC|Exon_9	0	+	70	202
chr1	204931210	204931311	GeneC|Exon_9	0	+	71	201
chr1	204931210	204931311	GeneC|Exon_9	0	+	72	201
chr1	204931210	204931311	GeneC|Exon_9	0	+	73	202
chr1	204931210	204931311	GeneC|Exon_9	0	+	74	203
chr1	204931210	204931311	GeneC|Exon_9	0	+	75	203
chr1	204931210	204931311	GeneC|Exon_9	0	+	76	204
chr1	204931210	204931311	GeneC|Exon_9	0	+	77	204
chr1	204931210	204931311	GeneC|Exon_9	0	+	78	203
chr1	204931210	204931311	GeneC|Exon_9	0	+	79	201
chr1	204931210	204931311	GeneC|Exon_9	0	+	80	199
chr1	204931210	204931311	GeneC|Exon_9	0	+	81	198
chr1	204931210	204931311	GeneC|Exon_9	0	+	82	196
chr1	204931210	204931311	GeneC|Exon_9	0	+	83	196
chr1	204931210	204931311	GeneC|Exon_9	0	+	84	194
chr1	204931210	204931311	GeneC|Exon_9	0	+	85	193
chr1	204931210	204931311	GeneC|Exon_9	0	+	86	192
chr1	204931210	204931311	GeneC|Exon_9	0	+	87	192
chr1	204931210	204931311	GeneC|Exon_9	0	+	88	192
chr1	204931210	204931311	GeneC|Exon_9	0	+	89	186
chr1	204931210	204931311	GeneC|Exon_9	0	+	90	180
chr1	204931210	204931311	GeneC|Exon_9	0	+	91	180
chr1	204931210	204931311	GeneC|Exon_9	0	+	92	177
chr1	204931210	204931311	GeneC|Exon_9	0	+	93	177
chr1	204931210	204931311	GeneC|Exon_9	0	+	94	177
chr1	204931210	204931311	GeneC|Exon_9	0	+	95	176
chr1	204931210	204931311	GeneC|Exon_9	0	+	96	175
chr1	204931210	204931311	GeneC|Exon_9	0	+	97	176
chr1	204931210	204931311	GeneC|Exon_9	0	+	98	178
chr1	204931210	204931311	GeneC|Exon_9	0	+	99	179
chr1	204931210	204931311	GeneC|Exon_9	0	+	100	179
chr1	204931210	204931311	GeneC|Exon_9	0	+	101	179
chr1	204937351	204937513	GeneC|Exon_10	0	+	1	162
chr1	204937351	204937513	GeneC|Exon_10	0	+	2	162
chr1	204937351	204937513	GeneC|Exon_10	0	+	3	164
chr1	204937351	204937513	GeneC|Exon_10	0	+	4	163
chr1	204937351	204937513	GeneC|Exon_10	0	+	5	165
chr1	204937351	204937513	GeneC|Exon_10	0	+	6	166
chr1	204937351	204937513	GeneC|Exon_10	0	+	7	167
chr1	204937351	204937513	GeneC|Exon_10	0	+	8	167
chr1	204937351	204937513	GeneC|Exon_10	0	+	9	169
chr1	204937351	204937513	GeneC|Exon_10	0	+	10	169
chr1	204937351	204937513	GeneC|Exon_10	0	+	11	170
chr1	204937351	204937513	GeneC|Exon_10	0	+	12	175
chr1	204937351	204937513	GeneC|Exon_10	0	+	13	176
chr1	204937351	204937513	GeneC|Exon_10	0	+	14	176
chr1	204937351	204937513	GeneC|Exon_10	0	+	15	181
chr1	204937351	204937513	GeneC|Exon_10	0	+	16	184
chr1	204937351	204937513	GeneC|Exon_10	0	+	17	183
chr1	204937351	204937513	GeneC|Exon_10	0	+	18	183
chr1	204937351	204937513	GeneC|Exon_10	0	+	19	183
chr1	204937351	204937513	GeneC|Exon_10	0	+	20	182
chr1	204937351	204937513	GeneC|Exon_10	0	+	21	182
chr1	204937351	204937513	GeneC|Exon_10	0	+	22	185
chr1	204937351	204937513	GeneC|Exon_10	0	+	23	183
chr1	204937351	204937513	GeneC|Exon_10	0	+	24	183
chr1	204937351	204937513	GeneC|Exon_10	0	+	25	183
chr1	204937351	204937513	GeneC|Exon_10	0	+	26	185
chr1	204937351	204937513	GeneC|Exon_10	0	+	27	188
chr1	204937351	204937513	GeneC|Exon_10	0	+	28	186
chr1	204937351	204937513	GeneC|Exon_10	0	+	29	187
chr1	204937351	204937513	GeneC|Exon_10	0	+	30	186
chr1	204937351	204937513	GeneC|Exon_10	0	+	31	186
chr1	204937351	204937513	GeneC|Exon_10	0	+	32	186
chr1	204937351	204937513	GeneC|Exon_10	0	+	33	185
chr1	204937351	204937513	GeneC|Exon_10	0	+	34	186
chr1	204937351	204937513	GeneC|Exon_10	0	+	35	185
chr1	204937351	204937513	GeneC|Exon_10	0	+	36	187
chr1	204937351	204937513	GeneC|Exon_10	0	+	37	189
chr1	204937351	204937513	GeneC|Exon_10	0	+	38	188
chr1	204937351	204937513	GeneC|Exon_10	0	+	39	191
chr1	204937351	204937513	GeneC|Exon_10	0	+	40	193
chr1	204937351	204937513	GeneC|Exon_10	0	+	41	195
chr1	204937351	204937513	GeneC|Exon_10	0	+	42	196
chr1	204937351	204937513	GeneC|Exon_10	0	+	43	198
chr1	204937351	204937513	GeneC|Exon_10	0	+	44	197
chr1	204937351	204937513	GeneC|Exon_10	0	+	45	197
chr1	204937351	204937513	GeneC|Exon_10	0	+	46	195
chr1	204937351	204937513	GeneC|Exon_10	0	+	47	197
chr1	204937351	204937513	GeneC|Exon_10	0	+	48	198
chr1	204937351	204937513	GeneC|Exon_10	0	+	49	199
chr1	204937351	204937513	GeneC|Exon_10	0	+	50	199
chr1	204937351	204937513	GeneC|Exon_10	0	+	51	202
chr1	204937351	204937513	GeneC|Exon_10	0	+	52	203
chr1	204937351	204937513	GeneC|Exon_10	0	+	53	205
chr1	204937351	204937513	GeneC|Exon_10	0	+	54	205
chr1	204937351	204937513	GeneC|Exon_10	0	+	55	208
chr1	204937351	204937513	GeneC|Exon_10	0	+	56	205
chr1	204937351	204937513	GeneC|Exon_10	0	+	57	202
chr1	204937351	204937513	GeneC|Exon_10	0	+	58	205
chr1	204937351	204937513	GeneC|Exon_10	0	+	59	206
chr1	204937351	204937513	GeneC|Exon_10	0	+	60	205
chr1	204937351	204937513	GeneC|Exon_10	0	+	61	204
chr1	204937351	204937513	GeneC|Exon_10	0	+	62	204
chr1	204937351	204937513	GeneC|Exon_10	0	+	63	203
chr1	204937351	204937513	GeneC|Exon_10	0	+	64	205
chr1	204937351	204937513	GeneC|Exon_10	0	+	65	205
chr1	204937351	204937513	GeneC|Exon_10	0	+	66	206
chr1	204937351	204937513	GeneC|Exon_10	0	+	67	205
chr1	204937351	204937513	GeneC|Exon_10	0	+	68	205
chr1	204937351	204937513	GeneC|Exon_10	0	+	69	204
chr1	204937351	204937513	GeneC|Exon_10	0	+	70	203
chr1	204937351	204937513	GeneC|Exon_10	0	+	71	205
chr1	204937351	204937513	GeneC|Exon_10	0	+	72	205
chr1	204937351	204937513	GeneC|Exon_10	0	+	73	209
chr1	204937351	204937513	GeneC|Exon_10	0	+	74	210
chr1	204937351	204937513	GeneC|Exon_10	0	+	75	209
chr1	204937351	204937513	GeneC|Exon_10	0	+	76	211
chr1	204937351	204937513	GeneC|Exon_10	0	+	77	211
chr1	204937351	204937513	GeneC|Exon_10	0	+	78	212
chr1	204937351	204937513	GeneC|Exon_10	0	+	79	216
chr1	204937351	204937513	GeneC|Exon_10	0	+	80	218
chr1	204937351	204937513	GeneC|Exon_10	0	+	81	219
chr1	204937351	204937513	GeneC|Exon_10	0	+	82	218
chr1	204937351	204937513	GeneC|Exon_10	0	+	83	221
chr1	204937351	204937513	GeneC|Exon_10	0	+	84	222
chr1	204937351	204937513	GeneC|Exon_10	0	+	85	222
chr1	204937351	204937513	GeneC|Exon_10	0	+	86	224
chr1	204937351	204937513	GeneC|Exon_10	0	+	87	224
chr1	204937351	204937513	GeneC|Exon_10	0	+	88	225
chr1	204937351	204937513	GeneC|Exon_10	0	+	89	225
chr1	204937351	204937513	GeneC|Exon_10	0	+	90	227
chr1	204937351	204937513	GeneC|Exon_10	0	+	91	226
chr1	204937351	204937513	GeneC|Exon_10	0	+	92	227
chr1	204937351	204937513	GeneC|Exon_10	0	+	93	228
chr1	204937351	204937513	GeneC|Exon_10	0	+	94	226
chr1	204937351	204937513	GeneC|Exon_10	0	+	95	228
chr1	204937351	204937513	GeneC|Exon_10	0	+	96	228
chr1	204937351	204937513	GeneC|Exon_10	0	+	97	227
chr1	204937351	204937513	GeneC|Exon_10	0	+	98	223
chr1	204937351	204937513	GeneC|Exon_10	0	+	99	223
chr1	204937351	204937513	GeneC|Exon_10	0	+	100	224
chr1	204937351	204937513	GeneC|Exon_10	0	+	101	225
chr1	204937351	204937513	GeneC|Exon_10	0	+	102	224
chr1	204937351	204937513	GeneC|Exon_10	0	+	103	224
chr1	204937351	204937513	GeneC|Exon_10	0	+	104	222
chr1	204937351	204937513	GeneC|Exon_10	0	+	105	223
chr1	204937351	204937513	GeneC|Exon_10	0	+	106	223
chr1	204937351	204937513	GeneC|Exon_10	0	+	107	222
chr1	204937351	204937513	GeneC|Exon_10	0	+	108	225
chr1	204937351	204937513	GeneC|Exon_10	0	+	109	227
chr1	204937351	204937513	GeneC|Exon_10	0	+	110	227
chr1	204937351	204937513	GeneC|Exon_10	0	+	111	228
chr1	204937351	204937513	GeneC|Exon_10	0	+	112	227
chr1	204937351	204937513	GeneC|Exon_10	0	+	113	226
chr1	204937351	204937513	GeneC|Exon_10	0	+	114	223
chr1	204937351	204937513	GeneC|Exon_10	0	+	115	225
chr1	204937351	204937513	GeneC|Exon_10	0	+	116	226
chr1	204937351	204937513	GeneC|Exon_10	0	+	117	226
chr1	204937351	204937513	GeneC|Exon_10	0	+	118	222
chr1	204937351	204937513	GeneC|Exon_10	0	+	119	221
chr1	204937351	204937513	GeneC|Exon_10	0	+	120	221
chr1	204937351	204937513	GeneC|Exon_10	0	+	121	221
chr1	204937351	204937513	GeneC|Exon_10	0	+	122	220
chr1	204937351	204937513	GeneC|Exon_10	0	+	123	219
chr1	204937351	204937513	GeneC|Exon_10	0	+	124	219
chr1	204937351	204937513	GeneC|Exon_10	0	+	125	216
chr1	204937351	204937513	GeneC|Exon_10	0	+	126	217
chr1	204937351	204937513	GeneC|Exon_10	0	+	127	218
chr1	204937351	204937513	GeneC|Exon_10	0	+	128	219
chr1	204937351	204937513	GeneC|Exon_10	0	+	129	220
chr1	204937351	204937513	GeneC|Exon_10	0	+	130	217
chr1	204937351	204937513	GeneC|Exon_10	0	+	131	216
chr1	204937351	204937513	GeneC|Exon_10	0	+	132	212
chr1	204937351	204937513	GeneC|Exon_10	0	+	133	213
chr1	204937351	204937513	GeneC|Exon_10	0	+	134	213
chr1	204937351	204937513	GeneC|Exon_10	0	+	135	211
chr1	204937351	204937513	GeneC|Exon_10	0	+	136	210
chr1	204937351	204937513	GeneC|Exon_10	0	+	137	209
chr1	204937351	204937513	GeneC|Exon_10	0	+	138	208
chr1	204937351	204937513	GeneC|Exon_10	0	+	139	207
chr1	204937351	204937513	GeneC|Exon_10	0	+	140	210
[truncated: 156,337 more rows]
