# Supplementary material for: A Robust Protocol to Increase NimbleGen SeqCap EZ Multiplexing Capacity to 96 Samples
Source: PLoS One. 2015 Apr 14;10(4):e0123872. doi: 10.1371/journal.pone.0123872 (PMC4397063; doi:10.1371/journal.pone.0123872)
Supplement: S1 Dataset — (GZ) [file pone.0123872.s005.gz › Raw_Data/sampleX/sampleX.flagstat]

347346 + 0 in total (QC-passed reads + QC-failed reads)
0 + 0 duplicates
347041 + 0 mapped (99.91%:-nan%)
346486 + 0 paired in sequencing
173214 + 0 read1
173272 + 0 read2
344681 + 0 properly paired (99.48%:-nan%)
346122 + 0 with itself and mate mapped
123 + 0 singletons (0.04%:-nan%)
1111 + 0 with mate mapped to a different chr
608 + 0 with mate mapped to a different chr (mapQ>=5)
