# Supplementary material for: A Robust Protocol to Increase NimbleGen SeqCap EZ Multiplexing Capacity to 96 Samples
Source: PLoS One. 2015 Apr 14;10(4):e0123872. doi: 10.1371/journal.pone.0123872 (PMC4397063; doi:10.1371/journal.pone.0123872)
Supplement: S1 Dataset — (GZ) [file pone.0123872.s005.gz › Raw_Data/sampleX/sampleX.BaseCoverage.txt]

chr1	67861445	67861595	GeneS|SNP_2	0	+	1	128
chr1	67861445	67861595	GeneS|SNP_2	0	+	2	128
chr1	67861445	67861595	GeneS|SNP_2	0	+	3	127
chr1	67861445	67861595	GeneS|SNP_2	0	+	4	130
chr1	67861445	67861595	GeneS|SNP_2	0	+	5	130
chr1	67861445	67861595	GeneS|SNP_2	0	+	6	129
chr1	67861445	67861595	GeneS|SNP_2	0	+	7	131
chr1	67861445	67861595	GeneS|SNP_2	0	+	8	130
chr1	67861445	67861595	GeneS|SNP_2	0	+	9	130
chr1	67861445	67861595	GeneS|SNP_2	0	+	10	130
chr1	67861445	67861595	GeneS|SNP_2	0	+	11	131
chr1	67861445	67861595	GeneS|SNP_2	0	+	12	132
chr1	67861445	67861595	GeneS|SNP_2	0	+	13	132
chr1	67861445	67861595	GeneS|SNP_2	0	+	14	134
chr1	67861445	67861595	GeneS|SNP_2	0	+	15	136
chr1	67861445	67861595	GeneS|SNP_2	0	+	16	136
chr1	67861445	67861595	GeneS|SNP_2	0	+	17	135
chr1	67861445	67861595	GeneS|SNP_2	0	+	18	135
chr1	67861445	67861595	GeneS|SNP_2	0	+	19	135
chr1	67861445	67861595	GeneS|SNP_2	0	+	20	135
chr1	67861445	67861595	GeneS|SNP_2	0	+	21	135
chr1	67861445	67861595	GeneS|SNP_2	0	+	22	135
chr1	67861445	67861595	GeneS|SNP_2	0	+	23	135
chr1	67861445	67861595	GeneS|SNP_2	0	+	24	135
chr1	67861445	67861595	GeneS|SNP_2	0	+	25	137
chr1	67861445	67861595	GeneS|SNP_2	0	+	26	138
chr1	67861445	67861595	GeneS|SNP_2	0	+	27	138
chr1	67861445	67861595	GeneS|SNP_2	0	+	28	138
chr1	67861445	67861595	GeneS|SNP_2	0	+	29	139
chr1	67861445	67861595	GeneS|SNP_2	0	+	30	139
chr1	67861445	67861595	GeneS|SNP_2	0	+	31	140
chr1	67861445	67861595	GeneS|SNP_2	0	+	32	139
chr1	67861445	67861595	GeneS|SNP_2	0	+	33	139
chr1	67861445	67861595	GeneS|SNP_2	0	+	34	139
chr1	67861445	67861595	GeneS|SNP_2	0	+	35	138
chr1	67861445	67861595	GeneS|SNP_2	0	+	36	138
chr1	67861445	67861595	GeneS|SNP_2	0	+	37	138
chr1	67861445	67861595	GeneS|SNP_2	0	+	38	138
chr1	67861445	67861595	GeneS|SNP_2	0	+	39	138
chr1	67861445	67861595	GeneS|SNP_2	0	+	40	139
chr1	67861445	67861595	GeneS|SNP_2	0	+	41	140
chr1	67861445	67861595	GeneS|SNP_2	0	+	42	141
chr1	67861445	67861595	GeneS|SNP_2	0	+	43	140
chr1	67861445	67861595	GeneS|SNP_2	0	+	44	142
chr1	67861445	67861595	GeneS|SNP_2	0	+	45	141
chr1	67861445	67861595	GeneS|SNP_2	0	+	46	142
chr1	67861445	67861595	GeneS|SNP_2	0	+	47	143
chr1	67861445	67861595	GeneS|SNP_2	0	+	48	144
chr1	67861445	67861595	GeneS|SNP_2	0	+	49	145
chr1	67861445	67861595	GeneS|SNP_2	0	+	50	144
chr1	67861445	67861595	GeneS|SNP_2	0	+	51	146
chr1	67861445	67861595	GeneS|SNP_2	0	+	52	145
chr1	67861445	67861595	GeneS|SNP_2	0	+	53	146
chr1	67861445	67861595	GeneS|SNP_2	0	+	54	145
chr1	67861445	67861595	GeneS|SNP_2	0	+	55	147
chr1	67861445	67861595	GeneS|SNP_2	0	+	56	146
chr1	67861445	67861595	GeneS|SNP_2	0	+	57	145
chr1	67861445	67861595	GeneS|SNP_2	0	+	58	146
chr1	67861445	67861595	GeneS|SNP_2	0	+	59	144
chr1	67861445	67861595	GeneS|SNP_2	0	+	60	144
chr1	67861445	67861595	GeneS|SNP_2	0	+	61	144
chr1	67861445	67861595	GeneS|SNP_2	0	+	62	145
chr1	67861445	67861595	GeneS|SNP_2	0	+	63	143
chr1	67861445	67861595	GeneS|SNP_2	0	+	64	145
chr1	67861445	67861595	GeneS|SNP_2	0	+	65	146
chr1	67861445	67861595	GeneS|SNP_2	0	+	66	148
chr1	67861445	67861595	GeneS|SNP_2	0	+	67	148
chr1	67861445	67861595	GeneS|SNP_2	0	+	68	148
chr1	67861445	67861595	GeneS|SNP_2	0	+	69	149
chr1	67861445	67861595	GeneS|SNP_2	0	+	70	149
chr1	67861445	67861595	GeneS|SNP_2	0	+	71	147
chr1	67861445	67861595	GeneS|SNP_2	0	+	72	146
chr1	67861445	67861595	GeneS|SNP_2	0	+	73	146
chr1	67861445	67861595	GeneS|SNP_2	0	+	74	145
chr1	67861445	67861595	GeneS|SNP_2	0	+	75	144
chr1	67861445	67861595	GeneS|SNP_2	0	+	76	143
chr1	67861445	67861595	GeneS|SNP_2	0	+	77	142
chr1	67861445	67861595	GeneS|SNP_2	0	+	78	142
chr1	67861445	67861595	GeneS|SNP_2	0	+	79	143
chr1	67861445	67861595	GeneS|SNP_2	0	+	80	142
chr1	67861445	67861595	GeneS|SNP_2	0	+	81	143
chr1	67861445	67861595	GeneS|SNP_2	0	+	82	144
chr1	67861445	67861595	GeneS|SNP_2	0	+	83	147
chr1	67861445	67861595	GeneS|SNP_2	0	+	84	148
chr1	67861445	67861595	GeneS|SNP_2	0	+	85	148
chr1	67861445	67861595	GeneS|SNP_2	0	+	86	151
chr1	67861445	67861595	GeneS|SNP_2	0	+	87	152
chr1	67861445	67861595	GeneS|SNP_2	0	+	88	151
chr1	67861445	67861595	GeneS|SNP_2	0	+	89	152
chr1	67861445	67861595	GeneS|SNP_2	0	+	90	153
chr1	67861445	67861595	GeneS|SNP_2	0	+	91	157
chr1	67861445	67861595	GeneS|SNP_2	0	+	92	157
chr1	67861445	67861595	GeneS|SNP_2	0	+	93	157
chr1	67861445	67861595	GeneS|SNP_2	0	+	94	156
chr1	67861445	67861595	GeneS|SNP_2	0	+	95	156
chr1	67861445	67861595	GeneS|SNP_2	0	+	96	156
chr1	67861445	67861595	GeneS|SNP_2	0	+	97	155
chr1	67861445	67861595	GeneS|SNP_2	0	+	98	155
chr1	67861445	67861595	GeneS|SNP_2	0	+	99	154
chr1	67861445	67861595	GeneS|SNP_2	0	+	100	152
chr1	67861445	67861595	GeneS|SNP_2	0	+	101	152
chr1	67861445	67861595	GeneS|SNP_2	0	+	102	151
chr1	67861445	67861595	GeneS|SNP_2	0	+	103	152
chr1	67861445	67861595	GeneS|SNP_2	0	+	104	154
chr1	67861445	67861595	GeneS|SNP_2	0	+	105	154
chr1	67861445	67861595	GeneS|SNP_2	0	+	106	154
chr1	67861445	67861595	GeneS|SNP_2	0	+	107	154
chr1	67861445	67861595	GeneS|SNP_2	0	+	108	154
chr1	67861445	67861595	GeneS|SNP_2	0	+	109	154
chr1	67861445	67861595	GeneS|SNP_2	0	+	110	155
chr1	67861445	67861595	GeneS|SNP_2	0	+	111	156
chr1	67861445	67861595	GeneS|SNP_2	0	+	112	154
chr1	67861445	67861595	GeneS|SNP_2	0	+	113	156
chr1	67861445	67861595	GeneS|SNP_2	0	+	114	153
chr1	67861445	67861595	GeneS|SNP_2	0	+	115	153
chr1	67861445	67861595	GeneS|SNP_2	0	+	116	152
chr1	67861445	67861595	GeneS|SNP_2	0	+	117	154
chr1	67861445	67861595	GeneS|SNP_2	0	+	118	155
chr1	67861445	67861595	GeneS|SNP_2	0	+	119	156
chr1	67861445	67861595	GeneS|SNP_2	0	+	120	157
chr1	67861445	67861595	GeneS|SNP_2	0	+	121	157
chr1	67861445	67861595	GeneS|SNP_2	0	+	122	154
chr1	67861445	67861595	GeneS|SNP_2	0	+	123	156
chr1	67861445	67861595	GeneS|SNP_2	0	+	124	158
chr1	67861445	67861595	GeneS|SNP_2	0	+	125	159
chr1	67861445	67861595	GeneS|SNP_2	0	+	126	158
chr1	67861445	67861595	GeneS|SNP_2	0	+	127	159
chr1	67861445	67861595	GeneS|SNP_2	0	+	128	159
chr1	67861445	67861595	GeneS|SNP_2	0	+	129	158
chr1	67861445	67861595	GeneS|SNP_2	0	+	130	157
chr1	67861445	67861595	GeneS|SNP_2	0	+	131	157
chr1	67861445	67861595	GeneS|SNP_2	0	+	132	157
chr1	67861445	67861595	GeneS|SNP_2	0	+	133	154
chr1	67861445	67861595	GeneS|SNP_2	0	+	134	152
chr1	67861445	67861595	GeneS|SNP_2	0	+	135	152
chr1	67861445	67861595	GeneS|SNP_2	0	+	136	153
chr1	67861445	67861595	GeneS|SNP_2	0	+	137	154
chr1	67861445	67861595	GeneS|SNP_2	0	+	138	152
chr1	67861445	67861595	GeneS|SNP_2	0	+	139	152
chr1	67861445	67861595	GeneS|SNP_2	0	+	140	150
chr1	67861445	67861595	GeneS|SNP_2	0	+	141	148
chr1	67861445	67861595	GeneS|SNP_2	0	+	142	147
chr1	67861445	67861595	GeneS|SNP_2	0	+	143	147
chr1	67861445	67861595	GeneS|SNP_2	0	+	144	146
chr1	67861445	67861595	GeneS|SNP_2	0	+	145	146
chr1	67861445	67861595	GeneS|SNP_2	0	+	146	145
chr1	67861445	67861595	GeneS|SNP_2	0	+	147	146
chr1	67861445	67861595	GeneS|SNP_2	0	+	148	146
chr1	67861445	67861595	GeneS|SNP_2	0	+	149	146
chr1	67861445	67861595	GeneS|SNP_2	0	+	150	144
chr1	179520431	179520581	GeneS|SNP_1	0	+	1	159
chr1	179520431	179520581	GeneS|SNP_1	0	+	2	161
chr1	179520431	179520581	GeneS|SNP_1	0	+	3	163
chr1	179520431	179520581	GeneS|SNP_1	0	+	4	164
chr1	179520431	179520581	GeneS|SNP_1	0	+	5	164
chr1	179520431	179520581	GeneS|SNP_1	0	+	6	164
chr1	179520431	179520581	GeneS|SNP_1	0	+	7	166
chr1	179520431	179520581	GeneS|SNP_1	0	+	8	166
chr1	179520431	179520581	GeneS|SNP_1	0	+	9	167
chr1	179520431	179520581	GeneS|SNP_1	0	+	10	169
chr1	179520431	179520581	GeneS|SNP_1	0	+	11	171
chr1	179520431	179520581	GeneS|SNP_1	0	+	12	174
chr1	179520431	179520581	GeneS|SNP_1	0	+	13	176
chr1	179520431	179520581	GeneS|SNP_1	0	+	14	173
chr1	179520431	179520581	GeneS|SNP_1	0	+	15	174
chr1	179520431	179520581	GeneS|SNP_1	0	+	16	175
chr1	179520431	179520581	GeneS|SNP_1	0	+	17	174
chr1	179520431	179520581	GeneS|SNP_1	0	+	18	177
chr1	179520431	179520581	GeneS|SNP_1	0	+	19	174
chr1	179520431	179520581	GeneS|SNP_1	0	+	20	175
chr1	179520431	179520581	GeneS|SNP_1	0	+	21	176
chr1	179520431	179520581	GeneS|SNP_1	0	+	22	175
chr1	179520431	179520581	GeneS|SNP_1	0	+	23	177
chr1	179520431	179520581	GeneS|SNP_1	0	+	24	178
chr1	179520431	179520581	GeneS|SNP_1	0	+	25	182
chr1	179520431	179520581	GeneS|SNP_1	0	+	26	183
chr1	179520431	179520581	GeneS|SNP_1	0	+	27	183
chr1	179520431	179520581	GeneS|SNP_1	0	+	28	185
chr1	179520431	179520581	GeneS|SNP_1	0	+	29	185
chr1	179520431	179520581	GeneS|SNP_1	0	+	30	186
chr1	179520431	179520581	GeneS|SNP_1	0	+	31	186
chr1	179520431	179520581	GeneS|SNP_1	0	+	32	185
chr1	179520431	179520581	GeneS|SNP_1	0	+	33	185
chr1	179520431	179520581	GeneS|SNP_1	0	+	34	183
chr1	179520431	179520581	GeneS|SNP_1	0	+	35	180
chr1	179520431	179520581	GeneS|SNP_1	0	+	36	181
chr1	179520431	179520581	GeneS|SNP_1	0	+	37	179
chr1	179520431	179520581	GeneS|SNP_1	0	+	38	178
chr1	179520431	179520581	GeneS|SNP_1	0	+	39	180
chr1	179520431	179520581	GeneS|SNP_1	0	+	40	180
chr1	179520431	179520581	GeneS|SNP_1	0	+	41	178
chr1	179520431	179520581	GeneS|SNP_1	0	+	42	180
chr1	179520431	179520581	GeneS|SNP_1	0	+	43	181
chr1	179520431	179520581	GeneS|SNP_1	0	+	44	181
chr1	179520431	179520581	GeneS|SNP_1	0	+	45	183
chr1	179520431	179520581	GeneS|SNP_1	0	+	46	185
chr1	179520431	179520581	GeneS|SNP_1	0	+	47	185
chr1	179520431	179520581	GeneS|SNP_1	0	+	48	184
chr1	179520431	179520581	GeneS|SNP_1	0	+	49	182
chr1	179520431	179520581	GeneS|SNP_1	0	+	50	182
chr1	179520431	179520581	GeneS|SNP_1	0	+	51	182
chr1	179520431	179520581	GeneS|SNP_1	0	+	52	180
chr1	179520431	179520581	GeneS|SNP_1	0	+	53	179
chr1	179520431	179520581	GeneS|SNP_1	0	+	54	177
chr1	179520431	179520581	GeneS|SNP_1	0	+	55	177
chr1	179520431	179520581	GeneS|SNP_1	0	+	56	174
chr1	179520431	179520581	GeneS|SNP_1	0	+	57	175
chr1	179520431	179520581	GeneS|SNP_1	0	+	58	174
chr1	179520431	179520581	GeneS|SNP_1	0	+	59	176
chr1	179520431	179520581	GeneS|SNP_1	0	+	60	176
chr1	179520431	179520581	GeneS|SNP_1	0	+	61	176
chr1	179520431	179520581	GeneS|SNP_1	0	+	62	175
chr1	179520431	179520581	GeneS|SNP_1	0	+	63	173
chr1	179520431	179520581	GeneS|SNP_1	0	+	64	169
chr1	179520431	179520581	GeneS|SNP_1	0	+	65	170
chr1	179520431	179520581	GeneS|SNP_1	0	+	66	168
chr1	179520431	179520581	GeneS|SNP_1	0	+	67	168
chr1	179520431	179520581	GeneS|SNP_1	0	+	68	167
chr1	179520431	179520581	GeneS|SNP_1	0	+	69	168
chr1	179520431	179520581	GeneS|SNP_1	0	+	70	167
chr1	179520431	179520581	GeneS|SNP_1	0	+	71	167
chr1	179520431	179520581	GeneS|SNP_1	0	+	72	167
chr1	179520431	179520581	GeneS|SNP_1	0	+	73	166
chr1	179520431	179520581	GeneS|SNP_1	0	+	74	163
chr1	179520431	179520581	GeneS|SNP_1	0	+	75	163
chr1	179520431	179520581	GeneS|SNP_1	0	+	76	164
chr1	179520431	179520581	GeneS|SNP_1	0	+	77	165
chr1	179520431	179520581	GeneS|SNP_1	0	+	78	164
chr1	179520431	179520581	GeneS|SNP_1	0	+	79	162
chr1	179520431	179520581	GeneS|SNP_1	0	+	80	165
chr1	179520431	179520581	GeneS|SNP_1	0	+	81	165
chr1	179520431	179520581	GeneS|SNP_1	0	+	82	164
chr1	179520431	179520581	GeneS|SNP_1	0	+	83	164
chr1	179520431	179520581	GeneS|SNP_1	0	+	84	162
chr1	179520431	179520581	GeneS|SNP_1	0	+	85	161
chr1	179520431	179520581	GeneS|SNP_1	0	+	86	161
chr1	179520431	179520581	GeneS|SNP_1	0	+	87	162
chr1	179520431	179520581	GeneS|SNP_1	0	+	88	161
chr1	179520431	179520581	GeneS|SNP_1	0	+	89	164
chr1	179520431	179520581	GeneS|SNP_1	0	+	90	167
chr1	179520431	179520581	GeneS|SNP_1	0	+	91	167
chr1	179520431	179520581	GeneS|SNP_1	0	+	92	163
chr1	179520431	179520581	GeneS|SNP_1	0	+	93	163
chr1	179520431	179520581	GeneS|SNP_1	0	+	94	162
chr1	179520431	179520581	GeneS|SNP_1	0	+	95	163
chr1	179520431	179520581	GeneS|SNP_1	0	+	96	162
chr1	179520431	179520581	GeneS|SNP_1	0	+	97	161
chr1	179520431	179520581	GeneS|SNP_1	0	+	98	162
chr1	179520431	179520581	GeneS|SNP_1	0	+	99	162
chr1	179520431	179520581	GeneS|SNP_1	0	+	100	162
chr1	179520431	179520581	GeneS|SNP_1	0	+	101	162
chr1	179520431	179520581	GeneS|SNP_1	0	+	102	162
chr1	179520431	179520581	GeneS|SNP_1	0	+	103	161
chr1	179520431	179520581	GeneS|SNP_1	0	+	104	160
chr1	179520431	179520581	GeneS|SNP_1	0	+	105	158
chr1	179520431	179520581	GeneS|SNP_1	0	+	106	159
chr1	179520431	179520581	GeneS|SNP_1	0	+	107	159
chr1	179520431	179520581	GeneS|SNP_1	0	+	108	162
chr1	179520431	179520581	GeneS|SNP_1	0	+	109	163
chr1	179520431	179520581	GeneS|SNP_1	0	+	110	163
chr1	179520431	179520581	GeneS|SNP_1	0	+	111	163
chr1	179520431	179520581	GeneS|SNP_1	0	+	112	164
chr1	179520431	179520581	GeneS|SNP_1	0	+	113	164
chr1	179520431	179520581	GeneS|SNP_1	0	+	114	165
chr1	179520431	179520581	GeneS|SNP_1	0	+	115	166
chr1	179520431	179520581	GeneS|SNP_1	0	+	116	165
chr1	179520431	179520581	GeneS|SNP_1	0	+	117	163
chr1	179520431	179520581	GeneS|SNP_1	0	+	118	163
chr1	179520431	179520581	GeneS|SNP_1	0	+	119	162
chr1	179520431	179520581	GeneS|SNP_1	0	+	120	163
chr1	179520431	179520581	GeneS|SNP_1	0	+	121	162
chr1	179520431	179520581	GeneS|SNP_1	0	+	122	157
chr1	179520431	179520581	GeneS|SNP_1	0	+	123	161
chr1	179520431	179520581	GeneS|SNP_1	0	+	124	159
chr1	179520431	179520581	GeneS|SNP_1	0	+	125	157
chr1	179520431	179520581	GeneS|SNP_1	0	+	126	157
chr1	179520431	179520581	GeneS|SNP_1	0	+	127	154
chr1	179520431	179520581	GeneS|SNP_1	0	+	128	155
chr1	179520431	179520581	GeneS|SNP_1	0	+	129	157
chr1	179520431	179520581	GeneS|SNP_1	0	+	130	158
chr1	179520431	179520581	GeneS|SNP_1	0	+	131	156
chr1	179520431	179520581	GeneS|SNP_1	0	+	132	157
chr1	179520431	179520581	GeneS|SNP_1	0	+	133	157
chr1	179520431	179520581	GeneS|SNP_1	0	+	134	156
chr1	179520431	179520581	GeneS|SNP_1	0	+	135	156
chr1	179520431	179520581	GeneS|SNP_1	0	+	136	155
chr1	179520431	179520581	GeneS|SNP_1	0	+	137	151
chr1	179520431	179520581	GeneS|SNP_1	0	+	138	150
chr1	179520431	179520581	GeneS|SNP_1	0	+	139	148
chr1	179520431	179520581	GeneS|SNP_1	0	+	140	149
chr1	179520431	179520581	GeneS|SNP_1	0	+	141	149
chr1	179520431	179520581	GeneS|SNP_1	0	+	142	148
chr1	179520431	179520581	GeneS|SNP_1	0	+	143	149
chr1	179520431	179520581	GeneS|SNP_1	0	+	144	150
chr1	179520431	179520581	GeneS|SNP_1	0	+	145	148
chr1	179520431	179520581	GeneS|SNP_1	0	+	146	148
chr1	179520431	179520581	GeneS|SNP_1	0	+	147	147
chr1	179520431	179520581	GeneS|SNP_1	0	+	148	147
chr1	179520431	179520581	GeneS|SNP_1	0	+	149	148
chr1	179520431	179520581	GeneS|SNP_1	0	+	150	150
chr1	204797731	204797935	GeneC|Exon_1	0	+	1	17
chr1	204797731	204797935	GeneC|Exon_1	0	+	2	17
chr1	204797731	204797935	GeneC|Exon_1	0	+	3	17
chr1	204797731	204797935	GeneC|Exon_1	0	+	4	17
chr1	204797731	204797935	GeneC|Exon_1	0	+	5	17
chr1	204797731	204797935	GeneC|Exon_1	0	+	6	17
chr1	204797731	204797935	GeneC|Exon_1	0	+	7	17
chr1	204797731	204797935	GeneC|Exon_1	0	+	8	18
chr1	204797731	204797935	GeneC|Exon_1	0	+	9	18
chr1	204797731	204797935	GeneC|Exon_1	0	+	10	18
chr1	204797731	204797935	GeneC|Exon_1	0	+	11	18
chr1	204797731	204797935	GeneC|Exon_1	0	+	12	18
chr1	204797731	204797935	GeneC|Exon_1	0	+	13	18
chr1	204797731	204797935	GeneC|Exon_1	0	+	14	19
chr1	204797731	204797935	GeneC|Exon_1	0	+	15	19
chr1	204797731	204797935	GeneC|Exon_1	0	+	16	19
chr1	204797731	204797935	GeneC|Exon_1	0	+	17	19
chr1	204797731	204797935	GeneC|Exon_1	0	+	18	20
chr1	204797731	204797935	GeneC|Exon_1	0	+	19	20
chr1	204797731	204797935	GeneC|Exon_1	0	+	20	20
chr1	204797731	204797935	GeneC|Exon_1	0	+	21	21
chr1	204797731	204797935	GeneC|Exon_1	0	+	22	21
chr1	204797731	204797935	GeneC|Exon_1	0	+	23	21
chr1	204797731	204797935	GeneC|Exon_1	0	+	24	23
chr1	204797731	204797935	GeneC|Exon_1	0	+	25	26
chr1	204797731	204797935	GeneC|Exon_1	0	+	26	28
chr1	204797731	204797935	GeneC|Exon_1	0	+	27	28
chr1	204797731	204797935	GeneC|Exon_1	0	+	28	28
chr1	204797731	204797935	GeneC|Exon_1	0	+	29	27
chr1	204797731	204797935	GeneC|Exon_1	0	+	30	27
chr1	204797731	204797935	GeneC|Exon_1	0	+	31	28
chr1	204797731	204797935	GeneC|Exon_1	0	+	32	28
chr1	204797731	204797935	GeneC|Exon_1	0	+	33	28
chr1	204797731	204797935	GeneC|Exon_1	0	+	34	28
chr1	204797731	204797935	GeneC|Exon_1	0	+	35	29
chr1	204797731	204797935	GeneC|Exon_1	0	+	36	29
chr1	204797731	204797935	GeneC|Exon_1	0	+	37	29
chr1	204797731	204797935	GeneC|Exon_1	0	+	38	29
chr1	204797731	204797935	GeneC|Exon_1	0	+	39	29
chr1	204797731	204797935	GeneC|Exon_1	0	+	40	28
chr1	204797731	204797935	GeneC|Exon_1	0	+	41	28
chr1	204797731	204797935	GeneC|Exon_1	0	+	42	29
chr1	204797731	204797935	GeneC|Exon_1	0	+	43	28
chr1	204797731	204797935	GeneC|Exon_1	0	+	44	28
chr1	204797731	204797935	GeneC|Exon_1	0	+	45	29
chr1	204797731	204797935	GeneC|Exon_1	0	+	46	31
chr1	204797731	204797935	GeneC|Exon_1	0	+	47	32
chr1	204797731	204797935	GeneC|Exon_1	0	+	48	33
chr1	204797731	204797935	GeneC|Exon_1	0	+	49	34
chr1	204797731	204797935	GeneC|Exon_1	0	+	50	34
chr1	204797731	204797935	GeneC|Exon_1	0	+	51	34
chr1	204797731	204797935	GeneC|Exon_1	0	+	52	34
chr1	204797731	204797935	GeneC|Exon_1	0	+	53	34
chr1	204797731	204797935	GeneC|Exon_1	0	+	54	35
chr1	204797731	204797935	GeneC|Exon_1	0	+	55	35
chr1	204797731	204797935	GeneC|Exon_1	0	+	56	35
chr1	204797731	204797935	GeneC|Exon_1	0	+	57	36
chr1	204797731	204797935	GeneC|Exon_1	0	+	58	36
chr1	204797731	204797935	GeneC|Exon_1	0	+	59	37
chr1	204797731	204797935	GeneC|Exon_1	0	+	60	37
chr1	204797731	204797935	GeneC|Exon_1	0	+	61	37
chr1	204797731	204797935	GeneC|Exon_1	0	+	62	37
chr1	204797731	204797935	GeneC|Exon_1	0	+	63	38
chr1	204797731	204797935	GeneC|Exon_1	0	+	64	38
chr1	204797731	204797935	GeneC|Exon_1	0	+	65	39
chr1	204797731	204797935	GeneC|Exon_1	0	+	66	39
chr1	204797731	204797935	GeneC|Exon_1	0	+	67	40
chr1	204797731	204797935	GeneC|Exon_1	0	+	68	40
chr1	204797731	204797935	GeneC|Exon_1	0	+	69	40
chr1	204797731	204797935	GeneC|Exon_1	0	+	70	40
chr1	204797731	204797935	GeneC|Exon_1	0	+	71	41
chr1	204797731	204797935	GeneC|Exon_1	0	+	72	41
chr1	204797731	204797935	GeneC|Exon_1	0	+	73	41
chr1	204797731	204797935	GeneC|Exon_1	0	+	74	41
chr1	204797731	204797935	GeneC|Exon_1	0	+	75	41
chr1	204797731	204797935	GeneC|Exon_1	0	+	76	41
chr1	204797731	204797935	GeneC|Exon_1	0	+	77	42
chr1	204797731	204797935	GeneC|Exon_1	0	+	78	42
chr1	204797731	204797935	GeneC|Exon_1	0	+	79	42
chr1	204797731	204797935	GeneC|Exon_1	0	+	80	43
chr1	204797731	204797935	GeneC|Exon_1	0	+	81	46
chr1	204797731	204797935	GeneC|Exon_1	0	+	82	48
chr1	204797731	204797935	GeneC|Exon_1	0	+	83	48
chr1	204797731	204797935	GeneC|Exon_1	0	+	84	48
chr1	204797731	204797935	GeneC|Exon_1	0	+	85	49
chr1	204797731	204797935	GeneC|Exon_1	0	+	86	50
chr1	204797731	204797935	GeneC|Exon_1	0	+	87	51
chr1	204797731	204797935	GeneC|Exon_1	0	+	88	51
chr1	204797731	204797935	GeneC|Exon_1	0	+	89	51
chr1	204797731	204797935	GeneC|Exon_1	0	+	90	51
chr1	204797731	204797935	GeneC|Exon_1	0	+	91	52
chr1	204797731	204797935	GeneC|Exon_1	0	+	92	52
chr1	204797731	204797935	GeneC|Exon_1	0	+	93	52
chr1	204797731	204797935	GeneC|Exon_1	0	+	94	52
chr1	204797731	204797935	GeneC|Exon_1	0	+	95	53
chr1	204797731	204797935	GeneC|Exon_1	0	+	96	54
chr1	204797731	204797935	GeneC|Exon_1	0	+	97	56
chr1	204797731	204797935	GeneC|Exon_1	0	+	98	56
chr1	204797731	204797935	GeneC|Exon_1	0	+	99	57
chr1	204797731	204797935	GeneC|Exon_1	0	+	100	58
chr1	204797731	204797935	GeneC|Exon_1	0	+	101	60
chr1	204797731	204797935	GeneC|Exon_1	0	+	102	61
chr1	204797731	204797935	GeneC|Exon_1	0	+	103	61
chr1	204797731	204797935	GeneC|Exon_1	0	+	104	61
chr1	204797731	204797935	GeneC|Exon_1	0	+	105	61
chr1	204797731	204797935	GeneC|Exon_1	0	+	106	61
chr1	204797731	204797935	GeneC|Exon_1	0	+	107	61
chr1	204797731	204797935	GeneC|Exon_1	0	+	108	63
chr1	204797731	204797935	GeneC|Exon_1	0	+	109	63
chr1	204797731	204797935	GeneC|Exon_1	0	+	110	63
chr1	204797731	204797935	GeneC|Exon_1	0	+	111	63
chr1	204797731	204797935	GeneC|Exon_1	0	+	112	64
chr1	204797731	204797935	GeneC|Exon_1	0	+	113	64
chr1	204797731	204797935	GeneC|Exon_1	0	+	114	66
chr1	204797731	204797935	GeneC|Exon_1	0	+	115	67
chr1	204797731	204797935	GeneC|Exon_1	0	+	116	65
chr1	204797731	204797935	GeneC|Exon_1	0	+	117	65
chr1	204797731	204797935	GeneC|Exon_1	0	+	118	65
chr1	204797731	204797935	GeneC|Exon_1	0	+	119	65
chr1	204797731	204797935	GeneC|Exon_1	0	+	120	65
chr1	204797731	204797935	GeneC|Exon_1	0	+	121	65
chr1	204797731	204797935	GeneC|Exon_1	0	+	122	67
chr1	204797731	204797935	GeneC|Exon_1	0	+	123	67
chr1	204797731	204797935	GeneC|Exon_1	0	+	124	65
chr1	204797731	204797935	GeneC|Exon_1	0	+	125	62
chr1	204797731	204797935	GeneC|Exon_1	0	+	126	59
chr1	204797731	204797935	GeneC|Exon_1	0	+	127	59
chr1	204797731	204797935	GeneC|Exon_1	0	+	128	59
chr1	204797731	204797935	GeneC|Exon_1	0	+	129	58
chr1	204797731	204797935	GeneC|Exon_1	0	+	130	58
chr1	204797731	204797935	GeneC|Exon_1	0	+	131	58
chr1	204797731	204797935	GeneC|Exon_1	0	+	132	58
chr1	204797731	204797935	GeneC|Exon_1	0	+	133	58
chr1	204797731	204797935	GeneC|Exon_1	0	+	134	57
chr1	204797731	204797935	GeneC|Exon_1	0	+	135	57
chr1	204797731	204797935	GeneC|Exon_1	0	+	136	59
chr1	204797731	204797935	GeneC|Exon_1	0	+	137	58
chr1	204797731	204797935	GeneC|Exon_1	0	+	138	58
chr1	204797731	204797935	GeneC|Exon_1	0	+	139	58
chr1	204797731	204797935	GeneC|Exon_1	0	+	140	59
chr1	204797731	204797935	GeneC|Exon_1	0	+	141	59
chr1	204797731	204797935	GeneC|Exon_1	0	+	142	59
chr1	204797731	204797935	GeneC|Exon_1	0	+	143	59
chr1	204797731	204797935	GeneC|Exon_1	0	+	144	59
chr1	204797731	204797935	GeneC|Exon_1	0	+	145	60
chr1	204797731	204797935	GeneC|Exon_1	0	+	146	60
chr1	204797731	204797935	GeneC|Exon_1	0	+	147	60
chr1	204797731	204797935	GeneC|Exon_1	0	+	148	60
chr1	204797731	204797935	GeneC|Exon_1	0	+	149	59
chr1	204797731	204797935	GeneC|Exon_1	0	+	150	59
chr1	204797731	204797935	GeneC|Exon_1	0	+	151	60
chr1	204797731	204797935	GeneC|Exon_1	0	+	152	59
chr1	204797731	204797935	GeneC|Exon_1	0	+	153	62
chr1	204797731	204797935	GeneC|Exon_1	0	+	154	62
chr1	204797731	204797935	GeneC|Exon_1	0	+	155	61
chr1	204797731	204797935	GeneC|Exon_1	0	+	156	61
chr1	204797731	204797935	GeneC|Exon_1	0	+	157	61
chr1	204797731	204797935	GeneC|Exon_1	0	+	158	61
chr1	204797731	204797935	GeneC|Exon_1	0	+	159	60
chr1	204797731	204797935	GeneC|Exon_1	0	+	160	61
chr1	204797731	204797935	GeneC|Exon_1	0	+	161	61
chr1	204797731	204797935	GeneC|Exon_1	0	+	162	61
chr1	204797731	204797935	GeneC|Exon_1	0	+	163	61
chr1	204797731	204797935	GeneC|Exon_1	0	+	164	61
chr1	204797731	204797935	GeneC|Exon_1	0	+	165	60
chr1	204797731	204797935	GeneC|Exon_1	0	+	166	60
chr1	204797731	204797935	GeneC|Exon_1	0	+	167	60
chr1	204797731	204797935	GeneC|Exon_1	0	+	168	62
chr1	204797731	204797935	GeneC|Exon_1	0	+	169	62
chr1	204797731	204797935	GeneC|Exon_1	0	+	170	62
chr1	204797731	204797935	GeneC|Exon_1	0	+	171	63
chr1	204797731	204797935	GeneC|Exon_1	0	+	172	64
chr1	204797731	204797935	GeneC|Exon_1	0	+	173	65
chr1	204797731	204797935	GeneC|Exon_1	0	+	174	65
chr1	204797731	204797935	GeneC|Exon_1	0	+	175	65
chr1	204797731	204797935	GeneC|Exon_1	0	+	176	67
chr1	204797731	204797935	GeneC|Exon_1	0	+	177	67
chr1	204797731	204797935	GeneC|Exon_1	0	+	178	67
chr1	204797731	204797935	GeneC|Exon_1	0	+	179	69
chr1	204797731	204797935	GeneC|Exon_1	0	+	180	70
chr1	204797731	204797935	GeneC|Exon_1	0	+	181	67
chr1	204797731	204797935	GeneC|Exon_1	0	+	182	67
chr1	204797731	204797935	GeneC|Exon_1	0	+	183	67
chr1	204797731	204797935	GeneC|Exon_1	0	+	184	67
chr1	204797731	204797935	GeneC|Exon_1	0	+	185	67
chr1	204797731	204797935	GeneC|Exon_1	0	+	186	67
chr1	204797731	204797935	GeneC|Exon_1	0	+	187	67
chr1	204797731	204797935	GeneC|Exon_1	0	+	188	67
chr1	204797731	204797935	GeneC|Exon_1	0	+	189	67
chr1	204797731	204797935	GeneC|Exon_1	0	+	190	67
chr1	204797731	204797935	GeneC|Exon_1	0	+	191	67
chr1	204797731	204797935	GeneC|Exon_1	0	+	192	68
chr1	204797731	204797935	GeneC|Exon_1	0	+	193	68
chr1	204797731	204797935	GeneC|Exon_1	0	+	194	68
chr1	204797731	204797935	GeneC|Exon_1	0	+	195	68
chr1	204797731	204797935	GeneC|Exon_1	0	+	196	67
chr1	204797731	204797935	GeneC|Exon_1	0	+	197	67
chr1	204797731	204797935	GeneC|Exon_1	0	+	198	66
chr1	204797731	204797935	GeneC|Exon_1	0	+	199	65
chr1	204797731	204797935	GeneC|Exon_1	0	+	200	64
chr1	204797731	204797935	GeneC|Exon_1	0	+	201	64
chr1	204797731	204797935	GeneC|Exon_1	0	+	202	64
chr1	204797731	204797935	GeneC|Exon_1	0	+	203	64
chr1	204797731	204797935	GeneC|Exon_1	0	+	204	64
chr1	204889734	204889893	GeneC|Exon_2	0	+	1	184
chr1	204889734	204889893	GeneC|Exon_2	0	+	2	183
chr1	204889734	204889893	GeneC|Exon_2	0	+	3	184
chr1	204889734	204889893	GeneC|Exon_2	0	+	4	186
chr1	204889734	204889893	GeneC|Exon_2	0	+	5	188
chr1	204889734	204889893	GeneC|Exon_2	0	+	6	187
chr1	204889734	204889893	GeneC|Exon_2	0	+	7	187
chr1	204889734	204889893	GeneC|Exon_2	0	+	8	187
chr1	204889734	204889893	GeneC|Exon_2	0	+	9	186
chr1	204889734	204889893	GeneC|Exon_2	0	+	10	187
chr1	204889734	204889893	GeneC|Exon_2	0	+	11	187
chr1	204889734	204889893	GeneC|Exon_2	0	+	12	187
chr1	204889734	204889893	GeneC|Exon_2	0	+	13	186
chr1	204889734	204889893	GeneC|Exon_2	0	+	14	189
chr1	204889734	204889893	GeneC|Exon_2	0	+	15	194
chr1	204889734	204889893	GeneC|Exon_2	0	+	16	194
chr1	204889734	204889893	GeneC|Exon_2	0	+	17	195
chr1	204889734	204889893	GeneC|Exon_2	0	+	18	195
chr1	204889734	204889893	GeneC|Exon_2	0	+	19	195
chr1	204889734	204889893	GeneC|Exon_2	0	+	20	195
chr1	204889734	204889893	GeneC|Exon_2	0	+	21	194
chr1	204889734	204889893	GeneC|Exon_2	0	+	22	194
chr1	204889734	204889893	GeneC|Exon_2	0	+	23	195
chr1	204889734	204889893	GeneC|Exon_2	0	+	24	194
chr1	204889734	204889893	GeneC|Exon_2	0	+	25	194
chr1	204889734	204889893	GeneC|Exon_2	0	+	26	194
chr1	204889734	204889893	GeneC|Exon_2	0	+	27	192
chr1	204889734	204889893	GeneC|Exon_2	0	+	28	192
chr1	204889734	204889893	GeneC|Exon_2	0	+	29	190
chr1	204889734	204889893	GeneC|Exon_2	0	+	30	187
chr1	204889734	204889893	GeneC|Exon_2	0	+	31	188
chr1	204889734	204889893	GeneC|Exon_2	0	+	32	188
chr1	204889734	204889893	GeneC|Exon_2	0	+	33	188
chr1	204889734	204889893	GeneC|Exon_2	0	+	34	186
chr1	204889734	204889893	GeneC|Exon_2	0	+	35	185
chr1	204889734	204889893	GeneC|Exon_2	0	+	36	187
chr1	204889734	204889893	GeneC|Exon_2	0	+	37	188
chr1	204889734	204889893	GeneC|Exon_2	0	+	38	188
chr1	204889734	204889893	GeneC|Exon_2	0	+	39	186
chr1	204889734	204889893	GeneC|Exon_2	0	+	40	185
chr1	204889734	204889893	GeneC|Exon_2	0	+	41	187
chr1	204889734	204889893	GeneC|Exon_2	0	+	42	185
chr1	204889734	204889893	GeneC|Exon_2	0	+	43	186
chr1	204889734	204889893	GeneC|Exon_2	0	+	44	188
chr1	204889734	204889893	GeneC|Exon_2	0	+	45	187
chr1	204889734	204889893	GeneC|Exon_2	0	+	46	187
chr1	204889734	204889893	GeneC|Exon_2	0	+	47	186
chr1	204889734	204889893	GeneC|Exon_2	0	+	48	186
chr1	204889734	204889893	GeneC|Exon_2	0	+	49	186
chr1	204889734	204889893	GeneC|Exon_2	0	+	50	186
chr1	204889734	204889893	GeneC|Exon_2	0	+	51	185
chr1	204889734	204889893	GeneC|Exon_2	0	+	52	182
chr1	204889734	204889893	GeneC|Exon_2	0	+	53	181
chr1	204889734	204889893	GeneC|Exon_2	0	+	54	180
chr1	204889734	204889893	GeneC|Exon_2	0	+	55	178
chr1	204889734	204889893	GeneC|Exon_2	0	+	56	181
chr1	204889734	204889893	GeneC|Exon_2	0	+	57	182
chr1	204889734	204889893	GeneC|Exon_2	0	+	58	178
chr1	204889734	204889893	GeneC|Exon_2	0	+	59	178
chr1	204889734	204889893	GeneC|Exon_2	0	+	60	175
chr1	204889734	204889893	GeneC|Exon_2	0	+	61	175
chr1	204889734	204889893	GeneC|Exon_2	0	+	62	174
chr1	204889734	204889893	GeneC|Exon_2	0	+	63	174
chr1	204889734	204889893	GeneC|Exon_2	0	+	64	174
chr1	204889734	204889893	GeneC|Exon_2	0	+	65	177
chr1	204889734	204889893	GeneC|Exon_2	0	+	66	177
chr1	204889734	204889893	GeneC|Exon_2	0	+	67	178
chr1	204889734	204889893	GeneC|Exon_2	0	+	68	179
chr1	204889734	204889893	GeneC|Exon_2	0	+	69	182
chr1	204889734	204889893	GeneC|Exon_2	0	+	70	183
chr1	204889734	204889893	GeneC|Exon_2	0	+	71	182
chr1	204889734	204889893	GeneC|Exon_2	0	+	72	182
chr1	204889734	204889893	GeneC|Exon_2	0	+	73	182
chr1	204889734	204889893	GeneC|Exon_2	0	+	74	180
chr1	204889734	204889893	GeneC|Exon_2	0	+	75	179
chr1	204889734	204889893	GeneC|Exon_2	0	+	76	176
chr1	204889734	204889893	GeneC|Exon_2	0	+	77	177
chr1	204889734	204889893	GeneC|Exon_2	0	+	78	174
chr1	204889734	204889893	GeneC|Exon_2	0	+	79	175
chr1	204889734	204889893	GeneC|Exon_2	0	+	80	174
chr1	204889734	204889893	GeneC|Exon_2	0	+	81	175
chr1	204889734	204889893	GeneC|Exon_2	0	+	82	173
chr1	204889734	204889893	GeneC|Exon_2	0	+	83	173
chr1	204889734	204889893	GeneC|Exon_2	0	+	84	175
chr1	204889734	204889893	GeneC|Exon_2	0	+	85	176
chr1	204889734	204889893	GeneC|Exon_2	0	+	86	175
chr1	204889734	204889893	GeneC|Exon_2	0	+	87	175
chr1	204889734	204889893	GeneC|Exon_2	0	+	88	176
chr1	204889734	204889893	GeneC|Exon_2	0	+	89	177
chr1	204889734	204889893	GeneC|Exon_2	0	+	90	176
chr1	204889734	204889893	GeneC|Exon_2	0	+	91	178
chr1	204889734	204889893	GeneC|Exon_2	0	+	92	178
chr1	204889734	204889893	GeneC|Exon_2	0	+	93	178
chr1	204889734	204889893	GeneC|Exon_2	0	+	94	180
chr1	204889734	204889893	GeneC|Exon_2	0	+	95	179
chr1	204889734	204889893	GeneC|Exon_2	0	+	96	178
chr1	204889734	204889893	GeneC|Exon_2	0	+	97	177
chr1	204889734	204889893	GeneC|Exon_2	0	+	98	177
chr1	204889734	204889893	GeneC|Exon_2	0	+	99	181
chr1	204889734	204889893	GeneC|Exon_2	0	+	100	180
chr1	204889734	204889893	GeneC|Exon_2	0	+	101	180
chr1	204889734	204889893	GeneC|Exon_2	0	+	102	178
chr1	204889734	204889893	GeneC|Exon_2	0	+	103	176
chr1	204889734	204889893	GeneC|Exon_2	0	+	104	177
chr1	204889734	204889893	GeneC|Exon_2	0	+	105	178
chr1	204889734	204889893	GeneC|Exon_2	0	+	106	176
chr1	204889734	204889893	GeneC|Exon_2	0	+	107	175
chr1	204889734	204889893	GeneC|Exon_2	0	+	108	176
chr1	204889734	204889893	GeneC|Exon_2	0	+	109	177
chr1	204889734	204889893	GeneC|Exon_2	0	+	110	182
chr1	204889734	204889893	GeneC|Exon_2	0	+	111	182
chr1	204889734	204889893	GeneC|Exon_2	0	+	112	184
chr1	204889734	204889893	GeneC|Exon_2	0	+	113	184
chr1	204889734	204889893	GeneC|Exon_2	0	+	114	186
chr1	204889734	204889893	GeneC|Exon_2	0	+	115	186
chr1	204889734	204889893	GeneC|Exon_2	0	+	116	183
chr1	204889734	204889893	GeneC|Exon_2	0	+	117	183
chr1	204889734	204889893	GeneC|Exon_2	0	+	118	182
chr1	204889734	204889893	GeneC|Exon_2	0	+	119	183
chr1	204889734	204889893	GeneC|Exon_2	0	+	120	182
chr1	204889734	204889893	GeneC|Exon_2	0	+	121	183
chr1	204889734	204889893	GeneC|Exon_2	0	+	122	182
chr1	204889734	204889893	GeneC|Exon_2	0	+	123	181
chr1	204889734	204889893	GeneC|Exon_2	0	+	124	180
chr1	204889734	204889893	GeneC|Exon_2	0	+	125	178
chr1	204889734	204889893	GeneC|Exon_2	0	+	126	175
chr1	204889734	204889893	GeneC|Exon_2	0	+	127	175
chr1	204889734	204889893	GeneC|Exon_2	0	+	128	176
chr1	204889734	204889893	GeneC|Exon_2	0	+	129	175
chr1	204889734	204889893	GeneC|Exon_2	0	+	130	175
chr1	204889734	204889893	GeneC|Exon_2	0	+	131	177
chr1	204889734	204889893	GeneC|Exon_2	0	+	132	176
chr1	204889734	204889893	GeneC|Exon_2	0	+	133	177
chr1	204889734	204889893	GeneC|Exon_2	0	+	134	173
chr1	204889734	204889893	GeneC|Exon_2	0	+	135	170
chr1	204889734	204889893	GeneC|Exon_2	0	+	136	171
chr1	204889734	204889893	GeneC|Exon_2	0	+	137	171
chr1	204889734	204889893	GeneC|Exon_2	0	+	138	170
chr1	204889734	204889893	GeneC|Exon_2	0	+	139	170
chr1	204889734	204889893	GeneC|Exon_2	0	+	140	169
chr1	204889734	204889893	GeneC|Exon_2	0	+	141	169
chr1	204889734	204889893	GeneC|Exon_2	0	+	142	171
chr1	204889734	204889893	GeneC|Exon_2	0	+	143	172
chr1	204889734	204889893	GeneC|Exon_2	0	+	144	169
chr1	204889734	204889893	GeneC|Exon_2	0	+	145	173
chr1	204889734	204889893	GeneC|Exon_2	0	+	146	172
chr1	204889734	204889893	GeneC|Exon_2	0	+	147	172
chr1	204889734	204889893	GeneC|Exon_2	0	+	148	173
chr1	204889734	204889893	GeneC|Exon_2	0	+	149	173
chr1	204889734	204889893	GeneC|Exon_2	0	+	150	173
chr1	204889734	204889893	GeneC|Exon_2	0	+	151	172
chr1	204889734	204889893	GeneC|Exon_2	0	+	152	172
chr1	204889734	204889893	GeneC|Exon_2	0	+	153	173
chr1	204889734	204889893	GeneC|Exon_2	0	+	154	170
chr1	204889734	204889893	GeneC|Exon_2	0	+	155	168
chr1	204889734	204889893	GeneC|Exon_2	0	+	156	167
chr1	204889734	204889893	GeneC|Exon_2	0	+	157	164
chr1	204889734	204889893	GeneC|Exon_2	0	+	158	165
chr1	204889734	204889893	GeneC|Exon_2	0	+	159	164
chr1	204913328	204913559	GeneC|Exon_3	0	+	1	132
chr1	204913328	204913559	GeneC|Exon_3	0	+	2	132
chr1	204913328	204913559	GeneC|Exon_3	0	+	3	132
chr1	204913328	204913559	GeneC|Exon_3	0	+	4	132
chr1	204913328	204913559	GeneC|Exon_3	0	+	5	133
chr1	204913328	204913559	GeneC|Exon_3	0	+	6	134
chr1	204913328	204913559	GeneC|Exon_3	0	+	7	135
chr1	204913328	204913559	GeneC|Exon_3	0	+	8	138
chr1	204913328	204913559	GeneC|Exon_3	0	+	9	139
chr1	204913328	204913559	GeneC|Exon_3	0	+	10	140
chr1	204913328	204913559	GeneC|Exon_3	0	+	11	140
chr1	204913328	204913559	GeneC|Exon_3	0	+	12	143
chr1	204913328	204913559	GeneC|Exon_3	0	+	13	145
chr1	204913328	204913559	GeneC|Exon_3	0	+	14	146
chr1	204913328	204913559	GeneC|Exon_3	0	+	15	147
chr1	204913328	204913559	GeneC|Exon_3	0	+	16	148
chr1	204913328	204913559	GeneC|Exon_3	0	+	17	149
chr1	204913328	204913559	GeneC|Exon_3	0	+	18	150
chr1	204913328	204913559	GeneC|Exon_3	0	+	19	150
chr1	204913328	204913559	GeneC|Exon_3	0	+	20	150
chr1	204913328	204913559	GeneC|Exon_3	0	+	21	152
chr1	204913328	204913559	GeneC|Exon_3	0	+	22	152
chr1	204913328	204913559	GeneC|Exon_3	0	+	23	153
chr1	204913328	204913559	GeneC|Exon_3	0	+	24	157
chr1	204913328	204913559	GeneC|Exon_3	0	+	25	157
chr1	204913328	204913559	GeneC|Exon_3	0	+	26	157
chr1	204913328	204913559	GeneC|Exon_3	0	+	27	159
chr1	204913328	204913559	GeneC|Exon_3	0	+	28	158
chr1	204913328	204913559	GeneC|Exon_3	0	+	29	159
chr1	204913328	204913559	GeneC|Exon_3	0	+	30	161
chr1	204913328	204913559	GeneC|Exon_3	0	+	31	166
chr1	204913328	204913559	GeneC|Exon_3	0	+	32	167
chr1	204913328	204913559	GeneC|Exon_3	0	+	33	166
chr1	204913328	204913559	GeneC|Exon_3	0	+	34	166
chr1	204913328	204913559	GeneC|Exon_3	0	+	35	168
chr1	204913328	204913559	GeneC|Exon_3	0	+	36	170
chr1	204913328	204913559	GeneC|Exon_3	0	+	37	168
chr1	204913328	204913559	GeneC|Exon_3	0	+	38	168
chr1	204913328	204913559	GeneC|Exon_3	0	+	39	170
chr1	204913328	204913559	GeneC|Exon_3	0	+	40	169
chr1	204913328	204913559	GeneC|Exon_3	0	+	41	167
chr1	204913328	204913559	GeneC|Exon_3	0	+	42	167
chr1	204913328	204913559	GeneC|Exon_3	0	+	43	168
chr1	204913328	204913559	GeneC|Exon_3	0	+	44	168
chr1	204913328	204913559	GeneC|Exon_3	0	+	45	167
chr1	204913328	204913559	GeneC|Exon_3	0	+	46	167
chr1	204913328	204913559	GeneC|Exon_3	0	+	47	170
chr1	204913328	204913559	GeneC|Exon_3	0	+	48	169
chr1	204913328	204913559	GeneC|Exon_3	0	+	49	170
chr1	204913328	204913559	GeneC|Exon_3	0	+	50	171
chr1	204913328	204913559	GeneC|Exon_3	0	+	51	174
chr1	204913328	204913559	GeneC|Exon_3	0	+	52	172
chr1	204913328	204913559	GeneC|Exon_3	0	+	53	172
chr1	204913328	204913559	GeneC|Exon_3	0	+	54	169
chr1	204913328	204913559	GeneC|Exon_3	0	+	55	168
chr1	204913328	204913559	GeneC|Exon_3	0	+	56	167
chr1	204913328	204913559	GeneC|Exon_3	0	+	57	168
chr1	204913328	204913559	GeneC|Exon_3	0	+	58	170
chr1	204913328	204913559	GeneC|Exon_3	0	+	59	170
chr1	204913328	204913559	GeneC|Exon_3	0	+	60	171
chr1	204913328	204913559	GeneC|Exon_3	0	+	61	173
chr1	204913328	204913559	GeneC|Exon_3	0	+	62	174
chr1	204913328	204913559	GeneC|Exon_3	0	+	63	173
chr1	204913328	204913559	GeneC|Exon_3	0	+	64	174
chr1	204913328	204913559	GeneC|Exon_3	0	+	65	174
chr1	204913328	204913559	GeneC|Exon_3	0	+	66	176
chr1	204913328	204913559	GeneC|Exon_3	0	+	67	176
chr1	204913328	204913559	GeneC|Exon_3	0	+	68	176
chr1	204913328	204913559	GeneC|Exon_3	0	+	69	174
chr1	204913328	204913559	GeneC|Exon_3	0	+	70	174
chr1	204913328	204913559	GeneC|Exon_3	0	+	71	176
chr1	204913328	204913559	GeneC|Exon_3	0	+	72	176
chr1	204913328	204913559	GeneC|Exon_3	0	+	73	178
chr1	204913328	204913559	GeneC|Exon_3	0	+	74	180
chr1	204913328	204913559	GeneC|Exon_3	0	+	75	179
chr1	204913328	204913559	GeneC|Exon_3	0	+	76	178
chr1	204913328	204913559	GeneC|Exon_3	0	+	77	180
chr1	204913328	204913559	GeneC|Exon_3	0	+	78	183
chr1	204913328	204913559	GeneC|Exon_3	0	+	79	181
chr1	204913328	204913559	GeneC|Exon_3	0	+	80	182
chr1	204913328	204913559	GeneC|Exon_3	0	+	81	179
chr1	204913328	204913559	GeneC|Exon_3	0	+	82	178
chr1	204913328	204913559	GeneC|Exon_3	0	+	83	178
chr1	204913328	204913559	GeneC|Exon_3	0	+	84	179
chr1	204913328	204913559	GeneC|Exon_3	0	+	85	179
chr1	204913328	204913559	GeneC|Exon_3	0	+	86	178
chr1	204913328	204913559	GeneC|Exon_3	0	+	87	177
chr1	204913328	204913559	GeneC|Exon_3	0	+	88	177
chr1	204913328	204913559	GeneC|Exon_3	0	+	89	181
chr1	204913328	204913559	GeneC|Exon_3	0	+	90	181
chr1	204913328	204913559	GeneC|Exon_3	0	+	91	182
chr1	204913328	204913559	GeneC|Exon_3	0	+	92	182
chr1	204913328	204913559	GeneC|Exon_3	0	+	93	182
chr1	204913328	204913559	GeneC|Exon_3	0	+	94	182
chr1	204913328	204913559	GeneC|Exon_3	0	+	95	181
chr1	204913328	204913559	GeneC|Exon_3	0	+	96	179
chr1	204913328	204913559	GeneC|Exon_3	0	+	97	177
chr1	204913328	204913559	GeneC|Exon_3	0	+	98	176
chr1	204913328	204913559	GeneC|Exon_3	0	+	99	176
chr1	204913328	204913559	GeneC|Exon_3	0	+	100	175
chr1	204913328	204913559	GeneC|Exon_3	0	+	101	176
chr1	204913328	204913559	GeneC|Exon_3	0	+	102	176
chr1	204913328	204913559	GeneC|Exon_3	0	+	103	176
chr1	204913328	204913559	GeneC|Exon_3	0	+	104	177
chr1	204913328	204913559	GeneC|Exon_3	0	+	105	179
chr1	204913328	204913559	GeneC|Exon_3	0	+	106	178
chr1	204913328	204913559	GeneC|Exon_3	0	+	107	176
chr1	204913328	204913559	GeneC|Exon_3	0	+	108	177
chr1	204913328	204913559	GeneC|Exon_3	0	+	109	180
chr1	204913328	204913559	GeneC|Exon_3	0	+	110	179
chr1	204913328	204913559	GeneC|Exon_3	0	+	111	181
chr1	204913328	204913559	GeneC|Exon_3	0	+	112	184
chr1	204913328	204913559	GeneC|Exon_3	0	+	113	185
chr1	204913328	204913559	GeneC|Exon_3	0	+	114	185
chr1	204913328	204913559	GeneC|Exon_3	0	+	115	187
chr1	204913328	204913559	GeneC|Exon_3	0	+	116	186
chr1	204913328	204913559	GeneC|Exon_3	0	+	117	184
chr1	204913328	204913559	GeneC|Exon_3	0	+	118	184
chr1	204913328	204913559	GeneC|Exon_3	0	+	119	184
chr1	204913328	204913559	GeneC|Exon_3	0	+	120	181
chr1	204913328	204913559	GeneC|Exon_3	0	+	121	180
chr1	204913328	204913559	GeneC|Exon_3	0	+	122	179
chr1	204913328	204913559	GeneC|Exon_3	0	+	123	176
chr1	204913328	204913559	GeneC|Exon_3	0	+	124	173
chr1	204913328	204913559	GeneC|Exon_3	0	+	125	173
chr1	204913328	204913559	GeneC|Exon_3	0	+	126	174
chr1	204913328	204913559	GeneC|Exon_3	0	+	127	175
chr1	204913328	204913559	GeneC|Exon_3	0	+	128	173
chr1	204913328	204913559	GeneC|Exon_3	0	+	129	173
chr1	204913328	204913559	GeneC|Exon_3	0	+	130	170
chr1	204913328	204913559	GeneC|Exon_3	0	+	131	172
chr1	204913328	204913559	GeneC|Exon_3	0	+	132	173
chr1	204913328	204913559	GeneC|Exon_3	0	+	133	170
chr1	204913328	204913559	GeneC|Exon_3	0	+	134	171
chr1	204913328	204913559	GeneC|Exon_3	0	+	135	172
chr1	204913328	204913559	GeneC|Exon_3	0	+	136	171
chr1	204913328	204913559	GeneC|Exon_3	0	+	137	173
chr1	204913328	204913559	GeneC|Exon_3	0	+	138	175
chr1	204913328	204913559	GeneC|Exon_3	0	+	139	177
chr1	204913328	204913559	GeneC|Exon_3	0	+	140	177
chr1	204913328	204913559	GeneC|Exon_3	0	+	141	177
chr1	204913328	204913559	GeneC|Exon_3	0	+	142	177
chr1	204913328	204913559	GeneC|Exon_3	0	+	143	178
chr1	204913328	204913559	GeneC|Exon_3	0	+	144	177
chr1	204913328	204913559	GeneC|Exon_3	0	+	145	177
chr1	204913328	204913559	GeneC|Exon_3	0	+	146	177
chr1	204913328	204913559	GeneC|Exon_3	0	+	147	177
chr1	204913328	204913559	GeneC|Exon_3	0	+	148	178
chr1	204913328	204913559	GeneC|Exon_3	0	+	149	179
chr1	204913328	204913559	GeneC|Exon_3	0	+	150	181
chr1	204913328	204913559	GeneC|Exon_3	0	+	151	180
chr1	204913328	204913559	GeneC|Exon_3	0	+	152	177
chr1	204913328	204913559	GeneC|Exon_3	0	+	153	177
chr1	204913328	204913559	GeneC|Exon_3	0	+	154	177
chr1	204913328	204913559	GeneC|Exon_3	0	+	155	175
chr1	204913328	204913559	GeneC|Exon_3	0	+	156	172
chr1	204913328	204913559	GeneC|Exon_3	0	+	157	171
chr1	204913328	204913559	GeneC|Exon_3	0	+	158	170
chr1	204913328	204913559	GeneC|Exon_3	0	+	159	167
chr1	204913328	204913559	GeneC|Exon_3	0	+	160	166
chr1	204913328	204913559	GeneC|Exon_3	0	+	161	166
chr1	204913328	204913559	GeneC|Exon_3	0	+	162	165
chr1	204913328	204913559	GeneC|Exon_3	0	+	163	164
chr1	204913328	204913559	GeneC|Exon_3	0	+	164	164
chr1	204913328	204913559	GeneC|Exon_3	0	+	165	163
chr1	204913328	204913559	GeneC|Exon_3	0	+	166	162
chr1	204913328	204913559	GeneC|Exon_3	0	+	167	159
chr1	204913328	204913559	GeneC|Exon_3	0	+	168	158
chr1	204913328	204913559	GeneC|Exon_3	0	+	169	160
chr1	204913328	204913559	GeneC|Exon_3	0	+	170	160
chr1	204913328	204913559	GeneC|Exon_3	0	+	171	158
chr1	204913328	204913559	GeneC|Exon_3	0	+	172	160
chr1	204913328	204913559	GeneC|Exon_3	0	+	173	160
chr1	204913328	204913559	GeneC|Exon_3	0	+	174	160
chr1	204913328	204913559	GeneC|Exon_3	0	+	175	155
chr1	204913328	204913559	GeneC|Exon_3	0	+	176	157
chr1	204913328	204913559	GeneC|Exon_3	0	+	177	159
chr1	204913328	204913559	GeneC|Exon_3	0	+	178	156
chr1	204913328	204913559	GeneC|Exon_3	0	+	179	156
chr1	204913328	204913559	GeneC|Exon_3	0	+	180	154
chr1	204913328	204913559	GeneC|Exon_3	0	+	181	153
chr1	204913328	204913559	GeneC|Exon_3	0	+	182	149
chr1	204913328	204913559	GeneC|Exon_3	0	+	183	150
chr1	204913328	204913559	GeneC|Exon_3	0	+	184	150
chr1	204913328	204913559	GeneC|Exon_3	0	+	185	148
chr1	204913328	204913559	GeneC|Exon_3	0	+	186	151
chr1	204913328	204913559	GeneC|Exon_3	0	+	187	152
chr1	204913328	204913559	GeneC|Exon_3	0	+	188	152
chr1	204913328	204913559	GeneC|Exon_3	0	+	189	150
chr1	204913328	204913559	GeneC|Exon_3	0	+	190	150
chr1	204913328	204913559	GeneC|Exon_3	0	+	191	152
chr1	204913328	204913559	GeneC|Exon_3	0	+	192	153
chr1	204913328	204913559	GeneC|Exon_3	0	+	193	153
chr1	204913328	204913559	GeneC|Exon_3	0	+	194	152
chr1	204913328	204913559	GeneC|Exon_3	0	+	195	153
chr1	204913328	204913559	GeneC|Exon_3	0	+	196	152
chr1	204913328	204913559	GeneC|Exon_3	0	+	197	152
chr1	204913328	204913559	GeneC|Exon_3	0	+	198	150
chr1	204913328	204913559	GeneC|Exon_3	0	+	199	150
chr1	204913328	204913559	GeneC|Exon_3	0	+	200	149
chr1	204913328	204913559	GeneC|Exon_3	0	+	201	148
chr1	204913328	204913559	GeneC|Exon_3	0	+	202	145
chr1	204913328	204913559	GeneC|Exon_3	0	+	203	143
chr1	204913328	204913559	GeneC|Exon_3	0	+	204	143
chr1	204913328	204913559	GeneC|Exon_3	0	+	205	143
chr1	204913328	204913559	GeneC|Exon_3	0	+	206	143
chr1	204913328	204913559	GeneC|Exon_3	0	+	207	142
chr1	204913328	204913559	GeneC|Exon_3	0	+	208	142
chr1	204913328	204913559	GeneC|Exon_3	0	+	209	141
chr1	204913328	204913559	GeneC|Exon_3	0	+	210	143
chr1	204913328	204913559	GeneC|Exon_3	0	+	211	142
chr1	204913328	204913559	GeneC|Exon_3	0	+	212	140
chr1	204913328	204913559	GeneC|Exon_3	0	+	213	138
chr1	204913328	204913559	GeneC|Exon_3	0	+	214	137
chr1	204913328	204913559	GeneC|Exon_3	0	+	215	137
chr1	204913328	204913559	GeneC|Exon_3	0	+	216	136
chr1	204913328	204913559	GeneC|Exon_3	0	+	217	135
chr1	204913328	204913559	GeneC|Exon_3	0	+	218	136
chr1	204913328	204913559	GeneC|Exon_3	0	+	219	135
chr1	204913328	204913559	GeneC|Exon_3	0	+	220	135
chr1	204913328	204913559	GeneC|Exon_3	0	+	221	136
chr1	204913328	204913559	GeneC|Exon_3	0	+	222	136
chr1	204913328	204913559	GeneC|Exon_3	0	+	223	136
chr1	204913328	204913559	GeneC|Exon_3	0	+	224	133
chr1	204913328	204913559	GeneC|Exon_3	0	+	225	132
chr1	204913328	204913559	GeneC|Exon_3	0	+	226	133
chr1	204913328	204913559	GeneC|Exon_3	0	+	227	133
chr1	204913328	204913559	GeneC|Exon_3	0	+	228	131
chr1	204913328	204913559	GeneC|Exon_3	0	+	229	126
chr1	204913328	204913559	GeneC|Exon_3	0	+	230	126
chr1	204913328	204913559	GeneC|Exon_3	0	+	231	125
chr1	204919659	204919727	GeneC|Exon_4	0	+	1	204
chr1	204919659	204919727	GeneC|Exon_4	0	+	2	205
chr1	204919659	204919727	GeneC|Exon_4	0	+	3	205
chr1	204919659	204919727	GeneC|Exon_4	0	+	4	208
chr1	204919659	204919727	GeneC|Exon_4	0	+	5	209
chr1	204919659	204919727	GeneC|Exon_4	0	+	6	209
chr1	204919659	204919727	GeneC|Exon_4	0	+	7	211
chr1	204919659	204919727	GeneC|Exon_4	0	+	8	211
chr1	204919659	204919727	GeneC|Exon_4	0	+	9	212
chr1	204919659	204919727	GeneC|Exon_4	0	+	10	213
chr1	204919659	204919727	GeneC|Exon_4	0	+	11	210
chr1	204919659	204919727	GeneC|Exon_4	0	+	12	208
chr1	204919659	204919727	GeneC|Exon_4	0	+	13	207
chr1	204919659	204919727	GeneC|Exon_4	0	+	14	209
chr1	204919659	204919727	GeneC|Exon_4	0	+	15	208
chr1	204919659	204919727	GeneC|Exon_4	0	+	16	207
chr1	204919659	204919727	GeneC|Exon_4	0	+	17	205
chr1	204919659	204919727	GeneC|Exon_4	0	+	18	207
chr1	204919659	204919727	GeneC|Exon_4	0	+	19	208
chr1	204919659	204919727	GeneC|Exon_4	0	+	20	209
chr1	204919659	204919727	GeneC|Exon_4	0	+	21	208
chr1	204919659	204919727	GeneC|Exon_4	0	+	22	208
chr1	204919659	204919727	GeneC|Exon_4	0	+	23	210
chr1	204919659	204919727	GeneC|Exon_4	0	+	24	209
chr1	204919659	204919727	GeneC|Exon_4	0	+	25	207
chr1	204919659	204919727	GeneC|Exon_4	0	+	26	204
chr1	204919659	204919727	GeneC|Exon_4	0	+	27	205
chr1	204919659	204919727	GeneC|Exon_4	0	+	28	206
chr1	204919659	204919727	GeneC|Exon_4	0	+	29	202
chr1	204919659	204919727	GeneC|Exon_4	0	+	30	203
chr1	204919659	204919727	GeneC|Exon_4	0	+	31	204
chr1	204919659	204919727	GeneC|Exon_4	0	+	32	203
chr1	204919659	204919727	GeneC|Exon_4	0	+	33	204
chr1	204919659	204919727	GeneC|Exon_4	0	+	34	203
chr1	204919659	204919727	GeneC|Exon_4	0	+	35	202
chr1	204919659	204919727	GeneC|Exon_4	0	+	36	199
chr1	204919659	204919727	GeneC|Exon_4	0	+	37	199
chr1	204919659	204919727	GeneC|Exon_4	0	+	38	199
chr1	204919659	204919727	GeneC|Exon_4	0	+	39	196
chr1	204919659	204919727	GeneC|Exon_4	0	+	40	197
chr1	204919659	204919727	GeneC|Exon_4	0	+	41	197
chr1	204919659	204919727	GeneC|Exon_4	0	+	42	197
chr1	204919659	204919727	GeneC|Exon_4	0	+	43	196
chr1	204919659	204919727	GeneC|Exon_4	0	+	44	194
chr1	204919659	204919727	GeneC|Exon_4	0	+	45	195
chr1	204919659	204919727	GeneC|Exon_4	0	+	46	195
chr1	204919659	204919727	GeneC|Exon_4	0	+	47	194
chr1	204919659	204919727	GeneC|Exon_4	0	+	48	192
chr1	204919659	204919727	GeneC|Exon_4	0	+	49	190
chr1	204919659	204919727	GeneC|Exon_4	0	+	50	191
chr1	204919659	204919727	GeneC|Exon_4	0	+	51	191
chr1	204919659	204919727	GeneC|Exon_4	0	+	52	194
chr1	204919659	204919727	GeneC|Exon_4	0	+	53	193
chr1	204919659	204919727	GeneC|Exon_4	0	+	54	194
chr1	204919659	204919727	GeneC|Exon_4	0	+	55	197
chr1	204919659	204919727	GeneC|Exon_4	0	+	56	194
chr1	204919659	204919727	GeneC|Exon_4	0	+	57	194
chr1	204919659	204919727	GeneC|Exon_4	0	+	58	193
chr1	204919659	204919727	GeneC|Exon_4	0	+	59	193
chr1	204919659	204919727	GeneC|Exon_4	0	+	60	196
chr1	204919659	204919727	GeneC|Exon_4	0	+	61	194
chr1	204919659	204919727	GeneC|Exon_4	0	+	62	194
chr1	204919659	204919727	GeneC|Exon_4	0	+	63	193
chr1	204919659	204919727	GeneC|Exon_4	0	+	64	191
chr1	204919659	204919727	GeneC|Exon_4	0	+	65	193
chr1	204919659	204919727	GeneC|Exon_4	0	+	66	192
chr1	204919659	204919727	GeneC|Exon_4	0	+	67	191
chr1	204919659	204919727	GeneC|Exon_4	0	+	68	189
chr1	204921113	204921269	GeneC|Exon_5	0	+	1	149
chr1	204921113	204921269	GeneC|Exon_5	0	+	2	149
chr1	204921113	204921269	GeneC|Exon_5	0	+	3	149
chr1	204921113	204921269	GeneC|Exon_5	0	+	4	149
chr1	204921113	204921269	GeneC|Exon_5	0	+	5	147
chr1	204921113	204921269	GeneC|Exon_5	0	+	6	148
chr1	204921113	204921269	GeneC|Exon_5	0	+	7	153
chr1	204921113	204921269	GeneC|Exon_5	0	+	8	155
chr1	204921113	204921269	GeneC|Exon_5	0	+	9	158
chr1	204921113	204921269	GeneC|Exon_5	0	+	10	159
chr1	204921113	204921269	GeneC|Exon_5	0	+	11	160
chr1	204921113	204921269	GeneC|Exon_5	0	+	12	162
chr1	204921113	204921269	GeneC|Exon_5	0	+	13	163
chr1	204921113	204921269	GeneC|Exon_5	0	+	14	167
chr1	204921113	204921269	GeneC|Exon_5	0	+	15	169
chr1	204921113	204921269	GeneC|Exon_5	0	+	16	170
chr1	204921113	204921269	GeneC|Exon_5	0	+	17	175
chr1	204921113	204921269	GeneC|Exon_5	0	+	18	176
chr1	204921113	204921269	GeneC|Exon_5	0	+	19	176
chr1	204921113	204921269	GeneC|Exon_5	0	+	20	175
chr1	204921113	204921269	GeneC|Exon_5	0	+	21	176
chr1	204921113	204921269	GeneC|Exon_5	0	+	22	174
chr1	204921113	204921269	GeneC|Exon_5	0	+	23	173
chr1	204921113	204921269	GeneC|Exon_5	0	+	24	175
chr1	204921113	204921269	GeneC|Exon_5	0	+	25	176
chr1	204921113	204921269	GeneC|Exon_5	0	+	26	177
chr1	204921113	204921269	GeneC|Exon_5	0	+	27	177
chr1	204921113	204921269	GeneC|Exon_5	0	+	28	177
chr1	204921113	204921269	GeneC|Exon_5	0	+	29	179
chr1	204921113	204921269	GeneC|Exon_5	0	+	30	181
chr1	204921113	204921269	GeneC|Exon_5	0	+	31	181
chr1	204921113	204921269	GeneC|Exon_5	0	+	32	181
chr1	204921113	204921269	GeneC|Exon_5	0	+	33	183
chr1	204921113	204921269	GeneC|Exon_5	0	+	34	185
chr1	204921113	204921269	GeneC|Exon_5	0	+	35	187
chr1	204921113	204921269	GeneC|Exon_5	0	+	36	189
chr1	204921113	204921269	GeneC|Exon_5	0	+	37	190
chr1	204921113	204921269	GeneC|Exon_5	0	+	38	192
chr1	204921113	204921269	GeneC|Exon_5	0	+	39	189
chr1	204921113	204921269	GeneC|Exon_5	0	+	40	191
chr1	204921113	204921269	GeneC|Exon_5	0	+	41	191
chr1	204921113	204921269	GeneC|Exon_5	0	+	42	190
chr1	204921113	204921269	GeneC|Exon_5	0	+	43	188
chr1	204921113	204921269	GeneC|Exon_5	0	+	44	190
chr1	204921113	204921269	GeneC|Exon_5	0	+	45	190
chr1	204921113	204921269	GeneC|Exon_5	0	+	46	191
chr1	204921113	204921269	GeneC|Exon_5	0	+	47	189
chr1	204921113	204921269	GeneC|Exon_5	0	+	48	187
chr1	204921113	204921269	GeneC|Exon_5	0	+	49	189
chr1	204921113	204921269	GeneC|Exon_5	0	+	50	190
chr1	204921113	204921269	GeneC|Exon_5	0	+	51	191
chr1	204921113	204921269	GeneC|Exon_5	0	+	52	191
chr1	204921113	204921269	GeneC|Exon_5	0	+	53	191
chr1	204921113	204921269	GeneC|Exon_5	0	+	54	193
chr1	204921113	204921269	GeneC|Exon_5	0	+	55	193
chr1	204921113	204921269	GeneC|Exon_5	0	+	56	193
chr1	204921113	204921269	GeneC|Exon_5	0	+	57	197
chr1	204921113	204921269	GeneC|Exon_5	0	+	58	201
chr1	204921113	204921269	GeneC|Exon_5	0	+	59	203
chr1	204921113	204921269	GeneC|Exon_5	0	+	60	210
chr1	204921113	204921269	GeneC|Exon_5	0	+	61	207
chr1	204921113	204921269	GeneC|Exon_5	0	+	62	208
chr1	204921113	204921269	GeneC|Exon_5	0	+	63	209
chr1	204921113	204921269	GeneC|Exon_5	0	+	64	210
chr1	204921113	204921269	GeneC|Exon_5	0	+	65	211
chr1	204921113	204921269	GeneC|Exon_5	0	+	66	212
chr1	204921113	204921269	GeneC|Exon_5	0	+	67	214
chr1	204921113	204921269	GeneC|Exon_5	0	+	68	215
chr1	204921113	204921269	GeneC|Exon_5	0	+	69	216
chr1	204921113	204921269	GeneC|Exon_5	0	+	70	216
chr1	204921113	204921269	GeneC|Exon_5	0	+	71	216
chr1	204921113	204921269	GeneC|Exon_5	0	+	72	218
chr1	204921113	204921269	GeneC|Exon_5	0	+	73	219
chr1	204921113	204921269	GeneC|Exon_5	0	+	74	220
chr1	204921113	204921269	GeneC|Exon_5	0	+	75	219
chr1	204921113	204921269	GeneC|Exon_5	0	+	76	219
chr1	204921113	204921269	GeneC|Exon_5	0	+	77	216
chr1	204921113	204921269	GeneC|Exon_5	0	+	78	217
chr1	204921113	204921269	GeneC|Exon_5	0	+	79	216
chr1	204921113	204921269	GeneC|Exon_5	0	+	80	217
chr1	204921113	204921269	GeneC|Exon_5	0	+	81	219
chr1	204921113	204921269	GeneC|Exon_5	0	+	82	222
chr1	204921113	204921269	GeneC|Exon_5	0	+	83	219
chr1	204921113	204921269	GeneC|Exon_5	0	+	84	219
chr1	204921113	204921269	GeneC|Exon_5	0	+	85	220
chr1	204921113	204921269	GeneC|Exon_5	0	+	86	218
chr1	204921113	204921269	GeneC|Exon_5	0	+	87	219
chr1	204921113	204921269	GeneC|Exon_5	0	+	88	218
chr1	204921113	204921269	GeneC|Exon_5	0	+	89	218
chr1	204921113	204921269	GeneC|Exon_5	0	+	90	218
chr1	204921113	204921269	GeneC|Exon_5	0	+	91	219
chr1	204921113	204921269	GeneC|Exon_5	0	+	92	219
chr1	204921113	204921269	GeneC|Exon_5	0	+	93	219
chr1	204921113	204921269	GeneC|Exon_5	0	+	94	220
chr1	204921113	204921269	GeneC|Exon_5	0	+	95	220
chr1	204921113	204921269	GeneC|Exon_5	0	+	96	219
chr1	204921113	204921269	GeneC|Exon_5	0	+	97	220
chr1	204921113	204921269	GeneC|Exon_5	0	+	98	219
chr1	204921113	204921269	GeneC|Exon_5	0	+	99	219
chr1	204921113	204921269	GeneC|Exon_5	0	+	100	220
chr1	204921113	204921269	GeneC|Exon_5	0	+	101	221
chr1	204921113	204921269	GeneC|Exon_5	0	+	102	220
chr1	204921113	204921269	GeneC|Exon_5	0	+	103	218
chr1	204921113	204921269	GeneC|Exon_5	0	+	104	218
chr1	204921113	204921269	GeneC|Exon_5	0	+	105	216
chr1	204921113	204921269	GeneC|Exon_5	0	+	106	213
chr1	204921113	204921269	GeneC|Exon_5	0	+	107	212
chr1	204921113	204921269	GeneC|Exon_5	0	+	108	211
chr1	204921113	204921269	GeneC|Exon_5	0	+	109	211
chr1	204921113	204921269	GeneC|Exon_5	0	+	110	210
chr1	204921113	204921269	GeneC|Exon_5	0	+	111	216
chr1	204921113	204921269	GeneC|Exon_5	0	+	112	216
chr1	204921113	204921269	GeneC|Exon_5	0	+	113	217
chr1	204921113	204921269	GeneC|Exon_5	0	+	114	216
chr1	204921113	204921269	GeneC|Exon_5	0	+	115	215
chr1	204921113	204921269	GeneC|Exon_5	0	+	116	214
chr1	204921113	204921269	GeneC|Exon_5	0	+	117	212
chr1	204921113	204921269	GeneC|Exon_5	0	+	118	213
chr1	204921113	204921269	GeneC|Exon_5	0	+	119	213
chr1	204921113	204921269	GeneC|Exon_5	0	+	120	213
chr1	204921113	204921269	GeneC|Exon_5	0	+	121	214
chr1	204921113	204921269	GeneC|Exon_5	0	+	122	214
chr1	204921113	204921269	GeneC|Exon_5	0	+	123	214
chr1	204921113	204921269	GeneC|Exon_5	0	+	124	217
chr1	204921113	204921269	GeneC|Exon_5	0	+	125	216
chr1	204921113	204921269	GeneC|Exon_5	0	+	126	218
chr1	204921113	204921269	GeneC|Exon_5	0	+	127	218
chr1	204921113	204921269	GeneC|Exon_5	0	+	128	216
chr1	204921113	204921269	GeneC|Exon_5	0	+	129	219
chr1	204921113	204921269	GeneC|Exon_5	0	+	130	216
chr1	204921113	204921269	GeneC|Exon_5	0	+	131	217
chr1	204921113	204921269	GeneC|Exon_5	0	+	132	219
chr1	204921113	204921269	GeneC|Exon_5	0	+	133	221
chr1	204921113	204921269	GeneC|Exon_5	0	+	134	222
chr1	204921113	204921269	GeneC|Exon_5	0	+	135	219
chr1	204921113	204921269	GeneC|Exon_5	0	+	136	221
chr1	204921113	204921269	GeneC|Exon_5	0	+	137	219
chr1	204921113	204921269	GeneC|Exon_5	0	+	138	221
chr1	204921113	204921269	GeneC|Exon_5	0	+	139	222
chr1	204921113	204921269	GeneC|Exon_5	0	+	140	221
chr1	204921113	204921269	GeneC|Exon_5	0	+	141	218
chr1	204921113	204921269	GeneC|Exon_5	0	+	142	218
chr1	204921113	204921269	GeneC|Exon_5	0	+	143	220
chr1	204921113	204921269	GeneC|Exon_5	0	+	144	218
chr1	204921113	204921269	GeneC|Exon_5	0	+	145	215
chr1	204921113	204921269	GeneC|Exon_5	0	+	146	212
chr1	204921113	204921269	GeneC|Exon_5	0	+	147	212
chr1	204921113	204921269	GeneC|Exon_5	0	+	148	210
chr1	204921113	204921269	GeneC|Exon_5	0	+	149	208
chr1	204921113	204921269	GeneC|Exon_5	0	+	150	206
chr1	204921113	204921269	GeneC|Exon_5	0	+	151	204
chr1	204921113	204921269	GeneC|Exon_5	0	+	152	202
chr1	204921113	204921269	GeneC|Exon_5	0	+	153	202
chr1	204921113	204921269	GeneC|Exon_5	0	+	154	201
chr1	204921113	204921269	GeneC|Exon_5	0	+	155	202
chr1	204921113	204921269	GeneC|Exon_5	0	+	156	202
chr1	204923290	204923537	GeneC|Exon_6	0	+	1	133
chr1	204923290	204923537	GeneC|Exon_6	0	+	2	135
chr1	204923290	204923537	GeneC|Exon_6	0	+	3	137
chr1	204923290	204923537	GeneC|Exon_6	0	+	4	138
chr1	204923290	204923537	GeneC|Exon_6	0	+	5	137
chr1	204923290	204923537	GeneC|Exon_6	0	+	6	138
chr1	204923290	204923537	GeneC|Exon_6	0	+	7	138
chr1	204923290	204923537	GeneC|Exon_6	0	+	8	137
chr1	204923290	204923537	GeneC|Exon_6	0	+	9	136
chr1	204923290	204923537	GeneC|Exon_6	0	+	10	136
chr1	204923290	204923537	GeneC|Exon_6	0	+	11	137
chr1	204923290	204923537	GeneC|Exon_6	0	+	12	141
chr1	204923290	204923537	GeneC|Exon_6	0	+	13	143
chr1	204923290	204923537	GeneC|Exon_6	0	+	14	144
chr1	204923290	204923537	GeneC|Exon_6	0	+	15	145
chr1	204923290	204923537	GeneC|Exon_6	0	+	16	145
chr1	204923290	204923537	GeneC|Exon_6	0	+	17	146
chr1	204923290	204923537	GeneC|Exon_6	0	+	18	148
chr1	204923290	204923537	GeneC|Exon_6	0	+	19	148
chr1	204923290	204923537	GeneC|Exon_6	0	+	20	151
chr1	204923290	204923537	GeneC|Exon_6	0	+	21	152
chr1	204923290	204923537	GeneC|Exon_6	0	+	22	151
chr1	204923290	204923537	GeneC|Exon_6	0	+	23	150
chr1	204923290	204923537	GeneC|Exon_6	0	+	24	152
chr1	204923290	204923537	GeneC|Exon_6	0	+	25	151
chr1	204923290	204923537	GeneC|Exon_6	0	+	26	153
chr1	204923290	204923537	GeneC|Exon_6	0	+	27	156
chr1	204923290	204923537	GeneC|Exon_6	0	+	28	156
chr1	204923290	204923537	GeneC|Exon_6	0	+	29	155
chr1	204923290	204923537	GeneC|Exon_6	0	+	30	157
chr1	204923290	204923537	GeneC|Exon_6	0	+	31	158
chr1	204923290	204923537	GeneC|Exon_6	0	+	32	156
chr1	204923290	204923537	GeneC|Exon_6	0	+	33	157
chr1	204923290	204923537	GeneC|Exon_6	0	+	34	156
chr1	204923290	204923537	GeneC|Exon_6	0	+	35	153
chr1	204923290	204923537	GeneC|Exon_6	0	+	36	153
chr1	204923290	204923537	GeneC|Exon_6	0	+	37	153
chr1	204923290	204923537	GeneC|Exon_6	0	+	38	152
chr1	204923290	204923537	GeneC|Exon_6	0	+	39	152
chr1	204923290	204923537	GeneC|Exon_6	0	+	40	149
chr1	204923290	204923537	GeneC|Exon_6	0	+	41	148
chr1	204923290	204923537	GeneC|Exon_6	0	+	42	149
chr1	204923290	204923537	GeneC|Exon_6	0	+	43	152
chr1	204923290	204923537	GeneC|Exon_6	0	+	44	153
chr1	204923290	204923537	GeneC|Exon_6	0	+	45	154
chr1	204923290	204923537	GeneC|Exon_6	0	+	46	154
chr1	204923290	204923537	GeneC|Exon_6	0	+	47	154
chr1	204923290	204923537	GeneC|Exon_6	0	+	48	152
chr1	204923290	204923537	GeneC|Exon_6	0	+	49	152
chr1	204923290	204923537	GeneC|Exon_6	0	+	50	154
chr1	204923290	204923537	GeneC|Exon_6	0	+	51	154
chr1	204923290	204923537	GeneC|Exon_6	0	+	52	152
chr1	204923290	204923537	GeneC|Exon_6	0	+	53	151
chr1	204923290	204923537	GeneC|Exon_6	0	+	54	153
chr1	204923290	204923537	GeneC|Exon_6	0	+	55	156
chr1	204923290	204923537	GeneC|Exon_6	0	+	56	156
chr1	204923290	204923537	GeneC|Exon_6	0	+	57	154
chr1	204923290	204923537	GeneC|Exon_6	0	+	58	155
chr1	204923290	204923537	GeneC|Exon_6	0	+	59	154
chr1	204923290	204923537	GeneC|Exon_6	0	+	60	155
chr1	204923290	204923537	GeneC|Exon_6	0	+	61	155
chr1	204923290	204923537	GeneC|Exon_6	0	+	62	157
chr1	204923290	204923537	GeneC|Exon_6	0	+	63	158
chr1	204923290	204923537	GeneC|Exon_6	0	+	64	158
chr1	204923290	204923537	GeneC|Exon_6	0	+	65	160
chr1	204923290	204923537	GeneC|Exon_6	0	+	66	163
chr1	204923290	204923537	GeneC|Exon_6	0	+	67	161
chr1	204923290	204923537	GeneC|Exon_6	0	+	68	160
chr1	204923290	204923537	GeneC|Exon_6	0	+	69	160
chr1	204923290	204923537	GeneC|Exon_6	0	+	70	160
chr1	204923290	204923537	GeneC|Exon_6	0	+	71	159
chr1	204923290	204923537	GeneC|Exon_6	0	+	72	160
chr1	204923290	204923537	GeneC|Exon_6	0	+	73	160
chr1	204923290	204923537	GeneC|Exon_6	0	+	74	159
chr1	204923290	204923537	GeneC|Exon_6	0	+	75	158
chr1	204923290	204923537	GeneC|Exon_6	0	+	76	155
chr1	204923290	204923537	GeneC|Exon_6	0	+	77	155
chr1	204923290	204923537	GeneC|Exon_6	0	+	78	155
chr1	204923290	204923537	GeneC|Exon_6	0	+	79	156
chr1	204923290	204923537	GeneC|Exon_6	0	+	80	156
chr1	204923290	204923537	GeneC|Exon_6	0	+	81	155
chr1	204923290	204923537	GeneC|Exon_6	0	+	82	155
chr1	204923290	204923537	GeneC|Exon_6	0	+	83	160
chr1	204923290	204923537	GeneC|Exon_6	0	+	84	161
chr1	204923290	204923537	GeneC|Exon_6	0	+	85	162
chr1	204923290	204923537	GeneC|Exon_6	0	+	86	162
chr1	204923290	204923537	GeneC|Exon_6	0	+	87	162
chr1	204923290	204923537	GeneC|Exon_6	0	+	88	162
chr1	204923290	204923537	GeneC|Exon_6	0	+	89	165
chr1	204923290	204923537	GeneC|Exon_6	0	+	90	165
chr1	204923290	204923537	GeneC|Exon_6	0	+	91	165
chr1	204923290	204923537	GeneC|Exon_6	0	+	92	165
chr1	204923290	204923537	GeneC|Exon_6	0	+	93	167
chr1	204923290	204923537	GeneC|Exon_6	0	+	94	168
chr1	204923290	204923537	GeneC|Exon_6	0	+	95	168
chr1	204923290	204923537	GeneC|Exon_6	0	+	96	164
chr1	204923290	204923537	GeneC|Exon_6	0	+	97	163
chr1	204923290	204923537	GeneC|Exon_6	0	+	98	162
chr1	204923290	204923537	GeneC|Exon_6	0	+	99	161
chr1	204923290	204923537	GeneC|Exon_6	0	+	100	161
chr1	204923290	204923537	GeneC|Exon_6	0	+	101	160
chr1	204923290	204923537	GeneC|Exon_6	0	+	102	160
chr1	204923290	204923537	GeneC|Exon_6	0	+	103	159
chr1	204923290	204923537	GeneC|Exon_6	0	+	104	160
chr1	204923290	204923537	GeneC|Exon_6	0	+	105	161
chr1	204923290	204923537	GeneC|Exon_6	0	+	106	163
chr1	204923290	204923537	GeneC|Exon_6	0	+	107	163
chr1	204923290	204923537	GeneC|Exon_6	0	+	108	161
chr1	204923290	204923537	GeneC|Exon_6	0	+	109	160
chr1	204923290	204923537	GeneC|Exon_6	0	+	110	158
chr1	204923290	204923537	GeneC|Exon_6	0	+	111	158
chr1	204923290	204923537	GeneC|Exon_6	0	+	112	157
chr1	204923290	204923537	GeneC|Exon_6	0	+	113	157
chr1	204923290	204923537	GeneC|Exon_6	0	+	114	158
chr1	204923290	204923537	GeneC|Exon_6	0	+	115	157
chr1	204923290	204923537	GeneC|Exon_6	0	+	116	156
chr1	204923290	204923537	GeneC|Exon_6	0	+	117	156
chr1	204923290	204923537	GeneC|Exon_6	0	+	118	155
chr1	204923290	204923537	GeneC|Exon_6	0	+	119	152
chr1	204923290	204923537	GeneC|Exon_6	0	+	120	150
chr1	204923290	204923537	GeneC|Exon_6	0	+	121	148
chr1	204923290	204923537	GeneC|Exon_6	0	+	122	145
chr1	204923290	204923537	GeneC|Exon_6	0	+	123	143
chr1	204923290	204923537	GeneC|Exon_6	0	+	124	141
chr1	204923290	204923537	GeneC|Exon_6	0	+	125	140
chr1	204923290	204923537	GeneC|Exon_6	0	+	126	142
chr1	204923290	204923537	GeneC|Exon_6	0	+	127	145
chr1	204923290	204923537	GeneC|Exon_6	0	+	128	144
chr1	204923290	204923537	GeneC|Exon_6	0	+	129	143
chr1	204923290	204923537	GeneC|Exon_6	0	+	130	141
chr1	204923290	204923537	GeneC|Exon_6	0	+	131	139
chr1	204923290	204923537	GeneC|Exon_6	0	+	132	121
chr1	204923290	204923537	GeneC|Exon_6	0	+	133	119
chr1	204923290	204923537	GeneC|Exon_6	0	+	134	117
chr1	204923290	204923537	GeneC|Exon_6	0	+	135	97
chr1	204923290	204923537	GeneC|Exon_6	0	+	136	99
chr1	204923290	204923537	GeneC|Exon_6	0	+	137	99
chr1	204923290	204923537	GeneC|Exon_6	0	+	138	99
chr1	204923290	204923537	GeneC|Exon_6	0	+	139	97
chr1	204923290	204923537	GeneC|Exon_6	0	+	140	97
chr1	204923290	204923537	GeneC|Exon_6	0	+	141	97
chr1	204923290	204923537	GeneC|Exon_6	0	+	142	100
chr1	204923290	204923537	GeneC|Exon_6	0	+	143	101
chr1	204923290	204923537	GeneC|Exon_6	0	+	144	101
chr1	204923290	204923537	GeneC|Exon_6	0	+	145	102
chr1	204923290	204923537	GeneC|Exon_6	0	+	146	102
chr1	204923290	204923537	GeneC|Exon_6	0	+	147	103
chr1	204923290	204923537	GeneC|Exon_6	0	+	148	104
chr1	204923290	204923537	GeneC|Exon_6	0	+	149	104
chr1	204923290	204923537	GeneC|Exon_6	0	+	150	105
chr1	204923290	204923537	GeneC|Exon_6	0	+	151	105
chr1	204923290	204923537	GeneC|Exon_6	0	+	152	105
chr1	204923290	204923537	GeneC|Exon_6	0	+	153	107
chr1	204923290	204923537	GeneC|Exon_6	0	+	154	104
chr1	204923290	204923537	GeneC|Exon_6	0	+	155	105
chr1	204923290	204923537	GeneC|Exon_6	0	+	156	106
chr1	204923290	204923537	GeneC|Exon_6	0	+	157	106
chr1	204923290	204923537	GeneC|Exon_6	0	+	158	106
chr1	204923290	204923537	GeneC|Exon_6	0	+	159	106
chr1	204923290	204923537	GeneC|Exon_6	0	+	160	107
chr1	204923290	204923537	GeneC|Exon_6	0	+	161	107
chr1	204923290	204923537	GeneC|Exon_6	0	+	162	108
chr1	204923290	204923537	GeneC|Exon_6	0	+	163	106
chr1	204923290	204923537	GeneC|Exon_6	0	+	164	105
chr1	204923290	204923537	GeneC|Exon_6	0	+	165	105
chr1	204923290	204923537	GeneC|Exon_6	0	+	166	105
chr1	204923290	204923537	GeneC|Exon_6	0	+	167	106
chr1	204923290	204923537	GeneC|Exon_6	0	+	168	105
chr1	204923290	204923537	GeneC|Exon_6	0	+	169	106
chr1	204923290	204923537	GeneC|Exon_6	0	+	170	109
chr1	204923290	204923537	GeneC|Exon_6	0	+	171	111
chr1	204923290	204923537	GeneC|Exon_6	0	+	172	112
chr1	204923290	204923537	GeneC|Exon_6	0	+	173	114
chr1	204923290	204923537	GeneC|Exon_6	0	+	174	115
chr1	204923290	204923537	GeneC|Exon_6	0	+	175	115
chr1	204923290	204923537	GeneC|Exon_6	0	+	176	117
chr1	204923290	204923537	GeneC|Exon_6	0	+	177	117
chr1	204923290	204923537	GeneC|Exon_6	0	+	178	116
chr1	204923290	204923537	GeneC|Exon_6	0	+	179	117
chr1	204923290	204923537	GeneC|Exon_6	0	+	180	118
chr1	204923290	204923537	GeneC|Exon_6	0	+	181	119
chr1	204923290	204923537	GeneC|Exon_6	0	+	182	121
chr1	204923290	204923537	GeneC|Exon_6	0	+	183	122
chr1	204923290	204923537	GeneC|Exon_6	0	+	184	120
chr1	204923290	204923537	GeneC|Exon_6	0	+	185	121
chr1	204923290	204923537	GeneC|Exon_6	0	+	186	121
chr1	204923290	204923537	GeneC|Exon_6	0	+	187	120
chr1	204923290	204923537	GeneC|Exon_6	0	+	188	120
chr1	204923290	204923537	GeneC|Exon_6	0	+	189	120
chr1	204923290	204923537	GeneC|Exon_6	0	+	190	120
chr1	204923290	204923537	GeneC|Exon_6	0	+	191	120
chr1	204923290	204923537	GeneC|Exon_6	0	+	192	119
chr1	204923290	204923537	GeneC|Exon_6	0	+	193	120
chr1	204923290	204923537	GeneC|Exon_6	0	+	194	121
chr1	204923290	204923537	GeneC|Exon_6	0	+	195	121
chr1	204923290	204923537	GeneC|Exon_6	0	+	196	123
chr1	204923290	204923537	GeneC|Exon_6	0	+	197	122
chr1	204923290	204923537	GeneC|Exon_6	0	+	198	124
chr1	204923290	204923537	GeneC|Exon_6	0	+	199	123
chr1	204923290	204923537	GeneC|Exon_6	0	+	200	123
chr1	204923290	204923537	GeneC|Exon_6	0	+	201	120
chr1	204923290	204923537	GeneC|Exon_6	0	+	202	124
chr1	204923290	204923537	GeneC|Exon_6	0	+	203	124
chr1	204923290	204923537	GeneC|Exon_6	0	+	204	124
chr1	204923290	204923537	GeneC|Exon_6	0	+	205	122
chr1	204923290	204923537	GeneC|Exon_6	0	+	206	123
chr1	204923290	204923537	GeneC|Exon_6	0	+	207	122
chr1	204923290	204923537	GeneC|Exon_6	0	+	208	123
chr1	204923290	204923537	GeneC|Exon_6	0	+	209	124
chr1	204923290	204923537	GeneC|Exon_6	0	+	210	125
chr1	204923290	204923537	GeneC|Exon_6	0	+	211	124
chr1	204923290	204923537	GeneC|Exon_6	0	+	212	123
chr1	204923290	204923537	GeneC|Exon_6	0	+	213	122
chr1	204923290	204923537	GeneC|Exon_6	0	+	214	122
chr1	204923290	204923537	GeneC|Exon_6	0	+	215	121
chr1	204923290	204923537	GeneC|Exon_6	0	+	216	120
chr1	204923290	204923537	GeneC|Exon_6	0	+	217	120
chr1	204923290	204923537	GeneC|Exon_6	0	+	218	120
chr1	204923290	204923537	GeneC|Exon_6	0	+	219	120
chr1	204923290	204923537	GeneC|Exon_6	0	+	220	121
chr1	204923290	204923537	GeneC|Exon_6	0	+	221	120
chr1	204923290	204923537	GeneC|Exon_6	0	+	222	120
chr1	204923290	204923537	GeneC|Exon_6	0	+	223	121
chr1	204923290	204923537	GeneC|Exon_6	0	+	224	122
chr1	204923290	204923537	GeneC|Exon_6	0	+	225	123
chr1	204923290	204923537	GeneC|Exon_6	0	+	226	123
chr1	204923290	204923537	GeneC|Exon_6	0	+	227	124
chr1	204923290	204923537	GeneC|Exon_6	0	+	228	124
chr1	204923290	204923537	GeneC|Exon_6	0	+	229	123
chr1	204923290	204923537	GeneC|Exon_6	0	+	230	123
chr1	204923290	204923537	GeneC|Exon_6	0	+	231	124
chr1	204923290	204923537	GeneC|Exon_6	0	+	232	123
chr1	204923290	204923537	GeneC|Exon_6	0	+	233	123
chr1	204923290	204923537	GeneC|Exon_6	0	+	234	120
chr1	204923290	204923537	GeneC|Exon_6	0	+	235	119
chr1	204923290	204923537	GeneC|Exon_6	0	+	236	118
chr1	204923290	204923537	GeneC|Exon_6	0	+	237	120
chr1	204923290	204923537	GeneC|Exon_6	0	+	238	121
chr1	204923290	204923537	GeneC|Exon_6	0	+	239	120
chr1	204923290	204923537	GeneC|Exon_6	0	+	240	118
chr1	204923290	204923537	GeneC|Exon_6	0	+	241	116
chr1	204923290	204923537	GeneC|Exon_6	0	+	242	115
chr1	204923290	204923537	GeneC|Exon_6	0	+	243	114
chr1	204923290	204923537	GeneC|Exon_6	0	+	244	115
chr1	204923290	204923537	GeneC|Exon_6	0	+	245	114
chr1	204923290	204923537	GeneC|Exon_6	0	+	246	113
chr1	204923290	204923537	GeneC|Exon_6	0	+	247	114
chr1	204923931	204924104	GeneC|Exon_7	0	+	1	131
chr1	204923931	204924104	GeneC|Exon_7	0	+	2	132
chr1	204923931	204924104	GeneC|Exon_7	0	+	3	135
chr1	204923931	204924104	GeneC|Exon_7	0	+	4	135
chr1	204923931	204924104	GeneC|Exon_7	0	+	5	135
chr1	204923931	204924104	GeneC|Exon_7	0	+	6	137
chr1	204923931	204924104	GeneC|Exon_7	0	+	7	138
chr1	204923931	204924104	GeneC|Exon_7	0	+	8	139
chr1	204923931	204924104	GeneC|Exon_7	0	+	9	141
chr1	204923931	204924104	GeneC|Exon_7	0	+	10	142
chr1	204923931	204924104	GeneC|Exon_7	0	+	11	143
chr1	204923931	204924104	GeneC|Exon_7	0	+	12	144
chr1	204923931	204924104	GeneC|Exon_7	0	+	13	145
chr1	204923931	204924104	GeneC|Exon_7	0	+	14	144
chr1	204923931	204924104	GeneC|Exon_7	0	+	15	143
chr1	204923931	204924104	GeneC|Exon_7	0	+	16	144
chr1	204923931	204924104	GeneC|Exon_7	0	+	17	142
chr1	204923931	204924104	GeneC|Exon_7	0	+	18	144
chr1	204923931	204924104	GeneC|Exon_7	0	+	19	141
chr1	204923931	204924104	GeneC|Exon_7	0	+	20	141
chr1	204923931	204924104	GeneC|Exon_7	0	+	21	141
chr1	204923931	204924104	GeneC|Exon_7	0	+	22	141
chr1	204923931	204924104	GeneC|Exon_7	0	+	23	142
chr1	204923931	204924104	GeneC|Exon_7	0	+	24	142
chr1	204923931	204924104	GeneC|Exon_7	0	+	25	142
chr1	204923931	204924104	GeneC|Exon_7	0	+	26	143
chr1	204923931	204924104	GeneC|Exon_7	0	+	27	142
chr1	204923931	204924104	GeneC|Exon_7	0	+	28	142
chr1	204923931	204924104	GeneC|Exon_7	0	+	29	144
chr1	204923931	204924104	GeneC|Exon_7	0	+	30	144
chr1	204923931	204924104	GeneC|Exon_7	0	+	31	147
chr1	204923931	204924104	GeneC|Exon_7	0	+	32	147
chr1	204923931	204924104	GeneC|Exon_7	0	+	33	146
chr1	204923931	204924104	GeneC|Exon_7	0	+	34	146
chr1	204923931	204924104	GeneC|Exon_7	0	+	35	147
chr1	204923931	204924104	GeneC|Exon_7	0	+	36	149
chr1	204923931	204924104	GeneC|Exon_7	0	+	37	151
chr1	204923931	204924104	GeneC|Exon_7	0	+	38	153
chr1	204923931	204924104	GeneC|Exon_7	0	+	39	154
chr1	204923931	204924104	GeneC|Exon_7	0	+	40	155
chr1	204923931	204924104	GeneC|Exon_7	0	+	41	154
chr1	204923931	204924104	GeneC|Exon_7	0	+	42	156
chr1	204923931	204924104	GeneC|Exon_7	0	+	43	155
chr1	204923931	204924104	GeneC|Exon_7	0	+	44	156
chr1	204923931	204924104	GeneC|Exon_7	0	+	45	157
chr1	204923931	204924104	GeneC|Exon_7	0	+	46	156
chr1	204923931	204924104	GeneC|Exon_7	0	+	47	155
chr1	204923931	204924104	GeneC|Exon_7	0	+	48	156
chr1	204923931	204924104	GeneC|Exon_7	0	+	49	155
chr1	204923931	204924104	GeneC|Exon_7	0	+	50	154
chr1	204923931	204924104	GeneC|Exon_7	0	+	51	154
chr1	204923931	204924104	GeneC|Exon_7	0	+	52	153
chr1	204923931	204924104	GeneC|Exon_7	0	+	53	152
chr1	204923931	204924104	GeneC|Exon_7	0	+	54	152
chr1	204923931	204924104	GeneC|Exon_7	0	+	55	150
chr1	204923931	204924104	GeneC|Exon_7	0	+	56	150
chr1	204923931	204924104	GeneC|Exon_7	0	+	57	149
chr1	204923931	204924104	GeneC|Exon_7	0	+	58	148
chr1	204923931	204924104	GeneC|Exon_7	0	+	59	148
chr1	204923931	204924104	GeneC|Exon_7	0	+	60	148
chr1	204923931	204924104	GeneC|Exon_7	0	+	61	148
chr1	204923931	204924104	GeneC|Exon_7	0	+	62	146
chr1	204923931	204924104	GeneC|Exon_7	0	+	63	144
chr1	204923931	204924104	GeneC|Exon_7	0	+	64	144
chr1	204923931	204924104	GeneC|Exon_7	0	+	65	142
chr1	204923931	204924104	GeneC|Exon_7	0	+	66	140
chr1	204923931	204924104	GeneC|Exon_7	0	+	67	143
chr1	204923931	204924104	GeneC|Exon_7	0	+	68	143
chr1	204923931	204924104	GeneC|Exon_7	0	+	69	144
chr1	204923931	204924104	GeneC|Exon_7	0	+	70	145
chr1	204923931	204924104	GeneC|Exon_7	0	+	71	147
chr1	204923931	204924104	GeneC|Exon_7	0	+	72	147
chr1	204923931	204924104	GeneC|Exon_7	0	+	73	146
chr1	204923931	204924104	GeneC|Exon_7	0	+	74	143
chr1	204923931	204924104	GeneC|Exon_7	0	+	75	143
chr1	204923931	204924104	GeneC|Exon_7	0	+	76	141
chr1	204923931	204924104	GeneC|Exon_7	0	+	77	143
chr1	204923931	204924104	GeneC|Exon_7	0	+	78	142
chr1	204923931	204924104	GeneC|Exon_7	0	+	79	140
chr1	204923931	204924104	GeneC|Exon_7	0	+	80	140
chr1	204923931	204924104	GeneC|Exon_7	0	+	81	139
chr1	204923931	204924104	GeneC|Exon_7	0	+	82	138
chr1	204923931	204924104	GeneC|Exon_7	0	+	83	138
chr1	204923931	204924104	GeneC|Exon_7	0	+	84	138
chr1	204923931	204924104	GeneC|Exon_7	0	+	85	140
chr1	204923931	204924104	GeneC|Exon_7	0	+	86	140
chr1	204923931	204924104	GeneC|Exon_7	0	+	87	140
chr1	204923931	204924104	GeneC|Exon_7	0	+	88	139
chr1	204923931	204924104	GeneC|Exon_7	0	+	89	138
chr1	204923931	204924104	GeneC|Exon_7	0	+	90	139
chr1	204923931	204924104	GeneC|Exon_7	0	+	91	139
chr1	204923931	204924104	GeneC|Exon_7	0	+	92	140
chr1	204923931	204924104	GeneC|Exon_7	0	+	93	140
chr1	204923931	204924104	GeneC|Exon_7	0	+	94	140
chr1	204923931	204924104	GeneC|Exon_7	0	+	95	140
chr1	204923931	204924104	GeneC|Exon_7	0	+	96	139
chr1	204923931	204924104	GeneC|Exon_7	0	+	97	138
chr1	204923931	204924104	GeneC|Exon_7	0	+	98	137
chr1	204923931	204924104	GeneC|Exon_7	0	+	99	136
chr1	204923931	204924104	GeneC|Exon_7	0	+	100	136
chr1	204923931	204924104	GeneC|Exon_7	0	+	101	136
chr1	204923931	204924104	GeneC|Exon_7	0	+	102	154
chr1	204923931	204924104	GeneC|Exon_7	0	+	103	153
chr1	204923931	204924104	GeneC|Exon_7	0	+	104	151
chr1	204923931	204924104	GeneC|Exon_7	0	+	105	151
chr1	204923931	204924104	GeneC|Exon_7	0	+	106	150
chr1	204923931	204924104	GeneC|Exon_7	0	+	107	150
chr1	204923931	204924104	GeneC|Exon_7	0	+	108	150
chr1	204923931	204924104	GeneC|Exon_7	0	+	109	149
chr1	204923931	204924104	GeneC|Exon_7	0	+	110	149
chr1	204923931	204924104	GeneC|Exon_7	0	+	111	149
chr1	204923931	204924104	GeneC|Exon_7	0	+	112	148
chr1	204923931	204924104	GeneC|Exon_7	0	+	113	148
chr1	204923931	204924104	GeneC|Exon_7	0	+	114	148
chr1	204923931	204924104	GeneC|Exon_7	0	+	115	147
chr1	204923931	204924104	GeneC|Exon_7	0	+	116	148
chr1	204923931	204924104	GeneC|Exon_7	0	+	117	146
chr1	204923931	204924104	GeneC|Exon_7	0	+	118	145
chr1	204923931	204924104	GeneC|Exon_7	0	+	119	144
chr1	204923931	204924104	GeneC|Exon_7	0	+	120	144
chr1	204923931	204924104	GeneC|Exon_7	0	+	121	144
chr1	204923931	204924104	GeneC|Exon_7	0	+	122	147
chr1	204923931	204924104	GeneC|Exon_7	0	+	123	144
chr1	204923931	204924104	GeneC|Exon_7	0	+	124	145
chr1	204923931	204924104	GeneC|Exon_7	0	+	125	146
chr1	204923931	204924104	GeneC|Exon_7	0	+	126	143
chr1	204923931	204924104	GeneC|Exon_7	0	+	127	143
chr1	204923931	204924104	GeneC|Exon_7	0	+	128	140
chr1	204923931	204924104	GeneC|Exon_7	0	+	129	138
chr1	204923931	204924104	GeneC|Exon_7	0	+	130	138
chr1	204923931	204924104	GeneC|Exon_7	0	+	131	135
chr1	204923931	204924104	GeneC|Exon_7	0	+	132	134
chr1	204923931	204924104	GeneC|Exon_7	0	+	133	135
chr1	204923931	204924104	GeneC|Exon_7	0	+	134	134
chr1	204923931	204924104	GeneC|Exon_7	0	+	135	132
chr1	204923931	204924104	GeneC|Exon_7	0	+	136	132
chr1	204923931	204924104	GeneC|Exon_7	0	+	137	133
chr1	204923931	204924104	GeneC|Exon_7	0	+	138	130
chr1	204923931	204924104	GeneC|Exon_7	0	+	139	130
chr1	204923931	204924104	GeneC|Exon_7	0	+	140	130
chr1	204923931	204924104	GeneC|Exon_7	0	+	141	128
chr1	204923931	204924104	GeneC|Exon_7	0	+	142	126
chr1	204923931	204924104	GeneC|Exon_7	0	+	143	124
chr1	204923931	204924104	GeneC|Exon_7	0	+	144	125
chr1	204923931	204924104	GeneC|Exon_7	0	+	145	123
chr1	204923931	204924104	GeneC|Exon_7	0	+	146	124
chr1	204923931	204924104	GeneC|Exon_7	0	+	147	124
chr1	204923931	204924104	GeneC|Exon_7	0	+	148	124
chr1	204923931	204924104	GeneC|Exon_7	0	+	149	123
chr1	204923931	204924104	GeneC|Exon_7	0	+	150	124
chr1	204923931	204924104	GeneC|Exon_7	0	+	151	124
chr1	204923931	204924104	GeneC|Exon_7	0	+	152	123
chr1	204923931	204924104	GeneC|Exon_7	0	+	153	123
chr1	204923931	204924104	GeneC|Exon_7	0	+	154	122
chr1	204923931	204924104	GeneC|Exon_7	0	+	155	122
chr1	204923931	204924104	GeneC|Exon_7	0	+	156	123
chr1	204923931	204924104	GeneC|Exon_7	0	+	157	121
chr1	204923931	204924104	GeneC|Exon_7	0	+	158	123
chr1	204923931	204924104	GeneC|Exon_7	0	+	159	122
chr1	204923931	204924104	GeneC|Exon_7	0	+	160	121
chr1	204923931	204924104	GeneC|Exon_7	0	+	161	122
chr1	204923931	204924104	GeneC|Exon_7	0	+	162	121
chr1	204923931	204924104	GeneC|Exon_7	0	+	163	120
chr1	204923931	204924104	GeneC|Exon_7	0	+	164	119
chr1	204923931	204924104	GeneC|Exon_7	0	+	165	119
chr1	204923931	204924104	GeneC|Exon_7	0	+	166	120
chr1	204923931	204924104	GeneC|Exon_7	0	+	167	116
chr1	204923931	204924104	GeneC|Exon_7	0	+	168	116
chr1	204923931	204924104	GeneC|Exon_7	0	+	169	116
chr1	204923931	204924104	GeneC|Exon_7	0	+	170	121
chr1	204923931	204924104	GeneC|Exon_7	0	+	171	121
chr1	204923931	204924104	GeneC|Exon_7	0	+	172	121
chr1	204923931	204924104	GeneC|Exon_7	0	+	173	120
chr1	204926758	204926979	GeneC|Exon_8	0	+	1	154
chr1	204926758	204926979	GeneC|Exon_8	0	+	2	152
chr1	204926758	204926979	GeneC|Exon_8	0	+	3	153
chr1	204926758	204926979	GeneC|Exon_8	0	+	4	154
chr1	204926758	204926979	GeneC|Exon_8	0	+	5	153
chr1	204926758	204926979	GeneC|Exon_8	0	+	6	154
chr1	204926758	204926979	GeneC|Exon_8	0	+	7	153
chr1	204926758	204926979	GeneC|Exon_8	0	+	8	153
chr1	204926758	204926979	GeneC|Exon_8	0	+	9	155
chr1	204926758	204926979	GeneC|Exon_8	0	+	10	155
chr1	204926758	204926979	GeneC|Exon_8	0	+	11	155
chr1	204926758	204926979	GeneC|Exon_8	0	+	12	156
chr1	204926758	204926979	GeneC|Exon_8	0	+	13	156
chr1	204926758	204926979	GeneC|Exon_8	0	+	14	163
chr1	204926758	204926979	GeneC|Exon_8	0	+	15	165
chr1	204926758	204926979	GeneC|Exon_8	0	+	16	165
chr1	204926758	204926979	GeneC|Exon_8	0	+	17	169
chr1	204926758	204926979	GeneC|Exon_8	0	+	18	168
chr1	204926758	204926979	GeneC|Exon_8	0	+	19	169
chr1	204926758	204926979	GeneC|Exon_8	0	+	20	171
chr1	204926758	204926979	GeneC|Exon_8	0	+	21	172
chr1	204926758	204926979	GeneC|Exon_8	0	+	22	172
chr1	204926758	204926979	GeneC|Exon_8	0	+	23	172
chr1	204926758	204926979	GeneC|Exon_8	0	+	24	172
chr1	204926758	204926979	GeneC|Exon_8	0	+	25	170
chr1	204926758	204926979	GeneC|Exon_8	0	+	26	170
chr1	204926758	204926979	GeneC|Exon_8	0	+	27	172
chr1	204926758	204926979	GeneC|Exon_8	0	+	28	174
chr1	204926758	204926979	GeneC|Exon_8	0	+	29	175
chr1	204926758	204926979	GeneC|Exon_8	0	+	30	174
chr1	204926758	204926979	GeneC|Exon_8	0	+	31	173
chr1	204926758	204926979	GeneC|Exon_8	0	+	32	173
chr1	204926758	204926979	GeneC|Exon_8	0	+	33	173
chr1	204926758	204926979	GeneC|Exon_8	0	+	34	173
chr1	204926758	204926979	GeneC|Exon_8	0	+	35	173
chr1	204926758	204926979	GeneC|Exon_8	0	+	36	173
chr1	204926758	204926979	GeneC|Exon_8	0	+	37	174
chr1	204926758	204926979	GeneC|Exon_8	0	+	38	176
chr1	204926758	204926979	GeneC|Exon_8	0	+	39	176
chr1	204926758	204926979	GeneC|Exon_8	0	+	40	175
chr1	204926758	204926979	GeneC|Exon_8	0	+	41	172
chr1	204926758	204926979	GeneC|Exon_8	0	+	42	172
chr1	204926758	204926979	GeneC|Exon_8	0	+	43	171
chr1	204926758	204926979	GeneC|Exon_8	0	+	44	170
chr1	204926758	204926979	GeneC|Exon_8	0	+	45	167
chr1	204926758	204926979	GeneC|Exon_8	0	+	46	168
chr1	204926758	204926979	GeneC|Exon_8	0	+	47	168
chr1	204926758	204926979	GeneC|Exon_8	0	+	48	169
chr1	204926758	204926979	GeneC|Exon_8	0	+	49	170
chr1	204926758	204926979	GeneC|Exon_8	0	+	50	170
chr1	204926758	204926979	GeneC|Exon_8	0	+	51	171
chr1	204926758	204926979	GeneC|Exon_8	0	+	52	169
chr1	204926758	204926979	GeneC|Exon_8	0	+	53	169
chr1	204926758	204926979	GeneC|Exon_8	0	+	54	170
chr1	204926758	204926979	GeneC|Exon_8	0	+	55	172
chr1	204926758	204926979	GeneC|Exon_8	0	+	56	173
chr1	204926758	204926979	GeneC|Exon_8	0	+	57	175
chr1	204926758	204926979	GeneC|Exon_8	0	+	58	175
chr1	204926758	204926979	GeneC|Exon_8	0	+	59	176
chr1	204926758	204926979	GeneC|Exon_8	0	+	60	175
chr1	204926758	204926979	GeneC|Exon_8	0	+	61	175
chr1	204926758	204926979	GeneC|Exon_8	0	+	62	174
chr1	204926758	204926979	GeneC|Exon_8	0	+	63	174
chr1	204926758	204926979	GeneC|Exon_8	0	+	64	175
chr1	204926758	204926979	GeneC|Exon_8	0	+	65	172
chr1	204926758	204926979	GeneC|Exon_8	0	+	66	174
chr1	204926758	204926979	GeneC|Exon_8	0	+	67	171
chr1	204926758	204926979	GeneC|Exon_8	0	+	68	171
chr1	204926758	204926979	GeneC|Exon_8	0	+	69	174
chr1	204926758	204926979	GeneC|Exon_8	0	+	70	176
chr1	204926758	204926979	GeneC|Exon_8	0	+	71	173
chr1	204926758	204926979	GeneC|Exon_8	0	+	72	171
chr1	204926758	204926979	GeneC|Exon_8	0	+	73	172
chr1	204926758	204926979	GeneC|Exon_8	0	+	74	173
chr1	204926758	204926979	GeneC|Exon_8	0	+	75	173
chr1	204926758	204926979	GeneC|Exon_8	0	+	76	175
chr1	204926758	204926979	GeneC|Exon_8	0	+	77	176
chr1	204926758	204926979	GeneC|Exon_8	0	+	78	177
chr1	204926758	204926979	GeneC|Exon_8	0	+	79	177
chr1	204926758	204926979	GeneC|Exon_8	0	+	80	176
chr1	204926758	204926979	GeneC|Exon_8	0	+	81	178
chr1	204926758	204926979	GeneC|Exon_8	0	+	82	180
chr1	204926758	204926979	GeneC|Exon_8	0	+	83	176
chr1	204926758	204926979	GeneC|Exon_8	0	+	84	174
chr1	204926758	204926979	GeneC|Exon_8	0	+	85	174
chr1	204926758	204926979	GeneC|Exon_8	0	+	86	174
chr1	204926758	204926979	GeneC|Exon_8	0	+	87	175
chr1	204926758	204926979	GeneC|Exon_8	0	+	88	179
chr1	204926758	204926979	GeneC|Exon_8	0	+	89	181
chr1	204926758	204926979	GeneC|Exon_8	0	+	90	180
chr1	204926758	204926979	GeneC|Exon_8	0	+	91	179
chr1	204926758	204926979	GeneC|Exon_8	0	+	92	180
chr1	204926758	204926979	GeneC|Exon_8	0	+	93	179
chr1	204926758	204926979	GeneC|Exon_8	0	+	94	180
chr1	204926758	204926979	GeneC|Exon_8	0	+	95	184
chr1	204926758	204926979	GeneC|Exon_8	0	+	96	187
chr1	204926758	204926979	GeneC|Exon_8	0	+	97	189
chr1	204926758	204926979	GeneC|Exon_8	0	+	98	189
chr1	204926758	204926979	GeneC|Exon_8	0	+	99	190
chr1	204926758	204926979	GeneC|Exon_8	0	+	100	191
chr1	204926758	204926979	GeneC|Exon_8	0	+	101	192
chr1	204926758	204926979	GeneC|Exon_8	0	+	102	192
chr1	204926758	204926979	GeneC|Exon_8	0	+	103	195
chr1	204926758	204926979	GeneC|Exon_8	0	+	104	195
chr1	204926758	204926979	GeneC|Exon_8	0	+	105	196
chr1	204926758	204926979	GeneC|Exon_8	0	+	106	196
chr1	204926758	204926979	GeneC|Exon_8	0	+	107	199
chr1	204926758	204926979	GeneC|Exon_8	0	+	108	197
chr1	204926758	204926979	GeneC|Exon_8	0	+	109	194
chr1	204926758	204926979	GeneC|Exon_8	0	+	110	193
chr1	204926758	204926979	GeneC|Exon_8	0	+	111	190
chr1	204926758	204926979	GeneC|Exon_8	0	+	112	187
chr1	204926758	204926979	GeneC|Exon_8	0	+	113	186
chr1	204926758	204926979	GeneC|Exon_8	0	+	114	185
chr1	204926758	204926979	GeneC|Exon_8	0	+	115	183
chr1	204926758	204926979	GeneC|Exon_8	0	+	116	183
chr1	204926758	204926979	GeneC|Exon_8	0	+	117	186
chr1	204926758	204926979	GeneC|Exon_8	0	+	118	187
chr1	204926758	204926979	GeneC|Exon_8	0	+	119	188
chr1	204926758	204926979	GeneC|Exon_8	0	+	120	189
chr1	204926758	204926979	GeneC|Exon_8	0	+	121	188
chr1	204926758	204926979	GeneC|Exon_8	0	+	122	190
chr1	204926758	204926979	GeneC|Exon_8	0	+	123	192
chr1	204926758	204926979	GeneC|Exon_8	0	+	124	193
chr1	204926758	204926979	GeneC|Exon_8	0	+	125	195
chr1	204926758	204926979	GeneC|Exon_8	0	+	126	197
chr1	204926758	204926979	GeneC|Exon_8	0	+	127	197
chr1	204926758	204926979	GeneC|Exon_8	0	+	128	198
chr1	204926758	204926979	GeneC|Exon_8	0	+	129	195
chr1	204926758	204926979	GeneC|Exon_8	0	+	130	195
chr1	204926758	204926979	GeneC|Exon_8	0	+	131	195
chr1	204926758	204926979	GeneC|Exon_8	0	+	132	196
chr1	204926758	204926979	GeneC|Exon_8	0	+	133	196
chr1	204926758	204926979	GeneC|Exon_8	0	+	134	194
chr1	204926758	204926979	GeneC|Exon_8	0	+	135	197
chr1	204926758	204926979	GeneC|Exon_8	0	+	136	197
chr1	204926758	204926979	GeneC|Exon_8	0	+	137	195
chr1	204926758	204926979	GeneC|Exon_8	0	+	138	194
chr1	204926758	204926979	GeneC|Exon_8	0	+	139	193
chr1	204926758	204926979	GeneC|Exon_8	0	+	140	197
chr1	204926758	204926979	GeneC|Exon_8	0	+	141	197
chr1	204926758	204926979	GeneC|Exon_8	0	+	142	195
chr1	204926758	204926979	GeneC|Exon_8	0	+	143	195
chr1	204926758	204926979	GeneC|Exon_8	0	+	144	195
chr1	204926758	204926979	GeneC|Exon_8	0	+	145	192
chr1	204926758	204926979	GeneC|Exon_8	0	+	146	192
chr1	204926758	204926979	GeneC|Exon_8	0	+	147	193
chr1	204926758	204926979	GeneC|Exon_8	0	+	148	192
chr1	204926758	204926979	GeneC|Exon_8	0	+	149	193
chr1	204926758	204926979	GeneC|Exon_8	0	+	150	193
chr1	204926758	204926979	GeneC|Exon_8	0	+	151	192
chr1	204926758	204926979	GeneC|Exon_8	0	+	152	189
chr1	204926758	204926979	GeneC|Exon_8	0	+	153	190
chr1	204926758	204926979	GeneC|Exon_8	0	+	154	191
chr1	204926758	204926979	GeneC|Exon_8	0	+	155	190
chr1	204926758	204926979	GeneC|Exon_8	0	+	156	190
chr1	204926758	204926979	GeneC|Exon_8	0	+	157	190
chr1	204926758	204926979	GeneC|Exon_8	0	+	158	190
chr1	204926758	204926979	GeneC|Exon_8	0	+	159	189
chr1	204926758	204926979	GeneC|Exon_8	0	+	160	189
chr1	204926758	204926979	GeneC|Exon_8	0	+	161	189
chr1	204926758	204926979	GeneC|Exon_8	0	+	162	184
chr1	204926758	204926979	GeneC|Exon_8	0	+	163	185
chr1	204926758	204926979	GeneC|Exon_8	0	+	164	184
chr1	204926758	204926979	GeneC|Exon_8	0	+	165	181
chr1	204926758	204926979	GeneC|Exon_8	0	+	166	179
chr1	204926758	204926979	GeneC|Exon_8	0	+	167	179
chr1	204926758	204926979	GeneC|Exon_8	0	+	168	177
chr1	204926758	204926979	GeneC|Exon_8	0	+	169	178
chr1	204926758	204926979	GeneC|Exon_8	0	+	170	177
chr1	204926758	204926979	GeneC|Exon_8	0	+	171	175
chr1	204926758	204926979	GeneC|Exon_8	0	+	172	177
chr1	204926758	204926979	GeneC|Exon_8	0	+	173	177
chr1	204926758	204926979	GeneC|Exon_8	0	+	174	176
chr1	204926758	204926979	GeneC|Exon_8	0	+	175	175
chr1	204926758	204926979	GeneC|Exon_8	0	+	176	175
chr1	204926758	204926979	GeneC|Exon_8	0	+	177	179
chr1	204926758	204926979	GeneC|Exon_8	0	+	178	178
chr1	204926758	204926979	GeneC|Exon_8	0	+	179	177
chr1	204926758	204926979	GeneC|Exon_8	0	+	180	176
chr1	204926758	204926979	GeneC|Exon_8	0	+	181	176
chr1	204926758	204926979	GeneC|Exon_8	0	+	182	178
chr1	204926758	204926979	GeneC|Exon_8	0	+	183	177
chr1	204926758	204926979	GeneC|Exon_8	0	+	184	180
chr1	204926758	204926979	GeneC|Exon_8	0	+	185	181
chr1	204926758	204926979	GeneC|Exon_8	0	+	186	181
chr1	204926758	204926979	GeneC|Exon_8	0	+	187	179
chr1	204926758	204926979	GeneC|Exon_8	0	+	188	177
chr1	204926758	204926979	GeneC|Exon_8	0	+	189	178
chr1	204926758	204926979	GeneC|Exon_8	0	+	190	178
chr1	204926758	204926979	GeneC|Exon_8	0	+	191	180
chr1	204926758	204926979	GeneC|Exon_8	0	+	192	177
chr1	204926758	204926979	GeneC|Exon_8	0	+	193	175
chr1	204926758	204926979	GeneC|Exon_8	0	+	194	178
chr1	204926758	204926979	GeneC|Exon_8	0	+	195	183
chr1	204926758	204926979	GeneC|Exon_8	0	+	196	183
chr1	204926758	204926979	GeneC|Exon_8	0	+	197	183
chr1	204926758	204926979	GeneC|Exon_8	0	+	198	181
chr1	204926758	204926979	GeneC|Exon_8	0	+	199	183
chr1	204926758	204926979	GeneC|Exon_8	0	+	200	182
chr1	204926758	204926979	GeneC|Exon_8	0	+	201	185
chr1	204926758	204926979	GeneC|Exon_8	0	+	202	184
chr1	204926758	204926979	GeneC|Exon_8	0	+	203	185
chr1	204926758	204926979	GeneC|Exon_8	0	+	204	186
chr1	204926758	204926979	GeneC|Exon_8	0	+	205	186
chr1	204926758	204926979	GeneC|Exon_8	0	+	206	183
chr1	204926758	204926979	GeneC|Exon_8	0	+	207	183
chr1	204926758	204926979	GeneC|Exon_8	0	+	208	182
chr1	204926758	204926979	GeneC|Exon_8	0	+	209	181
chr1	204926758	204926979	GeneC|Exon_8	0	+	210	179
chr1	204926758	204926979	GeneC|Exon_8	0	+	211	177
chr1	204926758	204926979	GeneC|Exon_8	0	+	212	176
chr1	204926758	204926979	GeneC|Exon_8	0	+	213	175
chr1	204926758	204926979	GeneC|Exon_8	0	+	214	174
chr1	204926758	204926979	GeneC|Exon_8	0	+	215	174
chr1	204926758	204926979	GeneC|Exon_8	0	+	216	175
chr1	204926758	204926979	GeneC|Exon_8	0	+	217	173
chr1	204926758	204926979	GeneC|Exon_8	0	+	218	176
chr1	204926758	204926979	GeneC|Exon_8	0	+	219	177
chr1	204926758	204926979	GeneC|Exon_8	0	+	220	174
chr1	204926758	204926979	GeneC|Exon_8	0	+	221	171
chr1	204931210	204931311	GeneC|Exon_9	0	+	1	163
chr1	204931210	204931311	GeneC|Exon_9	0	+	2	163
chr1	204931210	204931311	GeneC|Exon_9	0	+	3	163
chr1	204931210	204931311	GeneC|Exon_9	0	+	4	163
chr1	204931210	204931311	GeneC|Exon_9	0	+	5	163
chr1	204931210	204931311	GeneC|Exon_9	0	+	6	165
chr1	204931210	204931311	GeneC|Exon_9	0	+	7	164
chr1	204931210	204931311	GeneC|Exon_9	0	+	8	162
chr1	204931210	204931311	GeneC|Exon_9	0	+	9	162
chr1	204931210	204931311	GeneC|Exon_9	0	+	10	162
chr1	204931210	204931311	GeneC|Exon_9	0	+	11	165
chr1	204931210	204931311	GeneC|Exon_9	0	+	12	164
chr1	204931210	204931311	GeneC|Exon_9	0	+	13	164
chr1	204931210	204931311	GeneC|Exon_9	0	+	14	164
chr1	204931210	204931311	GeneC|Exon_9	0	+	15	161
chr1	204931210	204931311	GeneC|Exon_9	0	+	16	163
chr1	204931210	204931311	GeneC|Exon_9	0	+	17	164
chr1	204931210	204931311	GeneC|Exon_9	0	+	18	166
chr1	204931210	204931311	GeneC|Exon_9	0	+	19	166
chr1	204931210	204931311	GeneC|Exon_9	0	+	20	168
chr1	204931210	204931311	GeneC|Exon_9	0	+	21	169
chr1	204931210	204931311	GeneC|Exon_9	0	+	22	169
chr1	204931210	204931311	GeneC|Exon_9	0	+	23	174
chr1	204931210	204931311	GeneC|Exon_9	0	+	24	176
chr1	204931210	204931311	GeneC|Exon_9	0	+	25	177
chr1	204931210	204931311	GeneC|Exon_9	0	+	26	178
chr1	204931210	204931311	GeneC|Exon_9	0	+	27	180
chr1	204931210	204931311	GeneC|Exon_9	0	+	28	180
chr1	204931210	204931311	GeneC|Exon_9	0	+	29	179
chr1	204931210	204931311	GeneC|Exon_9	0	+	30	180
chr1	204931210	204931311	GeneC|Exon_9	0	+	31	180
chr1	204931210	204931311	GeneC|Exon_9	0	+	32	181
chr1	204931210	204931311	GeneC|Exon_9	0	+	33	181
chr1	204931210	204931311	GeneC|Exon_9	0	+	34	181
chr1	204931210	204931311	GeneC|Exon_9	0	+	35	179
chr1	204931210	204931311	GeneC|Exon_9	0	+	36	179
chr1	204931210	204931311	GeneC|Exon_9	0	+	37	179
chr1	204931210	204931311	GeneC|Exon_9	0	+	38	179
chr1	204931210	204931311	GeneC|Exon_9	0	+	39	180
chr1	204931210	204931311	GeneC|Exon_9	0	+	40	181
chr1	204931210	204931311	GeneC|Exon_9	0	+	41	181
chr1	204931210	204931311	GeneC|Exon_9	0	+	42	182
chr1	204931210	204931311	GeneC|Exon_9	0	+	43	180
chr1	204931210	204931311	GeneC|Exon_9	0	+	44	180
chr1	204931210	204931311	GeneC|Exon_9	0	+	45	175
chr1	204931210	204931311	GeneC|Exon_9	0	+	46	174
chr1	204931210	204931311	GeneC|Exon_9	0	+	47	180
chr1	204931210	204931311	GeneC|Exon_9	0	+	48	181
chr1	204931210	204931311	GeneC|Exon_9	0	+	49	182
chr1	204931210	204931311	GeneC|Exon_9	0	+	50	183
chr1	204931210	204931311	GeneC|Exon_9	0	+	51	183
chr1	204931210	204931311	GeneC|Exon_9	0	+	52	182
chr1	204931210	204931311	GeneC|Exon_9	0	+	53	180
chr1	204931210	204931311	GeneC|Exon_9	0	+	54	178
chr1	204931210	204931311	GeneC|Exon_9	0	+	55	178
chr1	204931210	204931311	GeneC|Exon_9	0	+	56	178
chr1	204931210	204931311	GeneC|Exon_9	0	+	57	179
chr1	204931210	204931311	GeneC|Exon_9	0	+	58	179
chr1	204931210	204931311	GeneC|Exon_9	0	+	59	178
chr1	204931210	204931311	GeneC|Exon_9	0	+	60	179
chr1	204931210	204931311	GeneC|Exon_9	0	+	61	179
chr1	204931210	204931311	GeneC|Exon_9	0	+	62	179
chr1	204931210	204931311	GeneC|Exon_9	0	+	63	180
chr1	204931210	204931311	GeneC|Exon_9	0	+	64	180
chr1	204931210	204931311	GeneC|Exon_9	0	+	65	176
chr1	204931210	204931311	GeneC|Exon_9	0	+	66	176
chr1	204931210	204931311	GeneC|Exon_9	0	+	67	177
chr1	204931210	204931311	GeneC|Exon_9	0	+	68	179
chr1	204931210	204931311	GeneC|Exon_9	0	+	69	178
chr1	204931210	204931311	GeneC|Exon_9	0	+	70	177
chr1	204931210	204931311	GeneC|Exon_9	0	+	71	176
chr1	204931210	204931311	GeneC|Exon_9	0	+	72	174
chr1	204931210	204931311	GeneC|Exon_9	0	+	73	175
chr1	204931210	204931311	GeneC|Exon_9	0	+	74	175
chr1	204931210	204931311	GeneC|Exon_9	0	+	75	170
chr1	204931210	204931311	GeneC|Exon_9	0	+	76	168
chr1	204931210	204931311	GeneC|Exon_9	0	+	77	165
chr1	204931210	204931311	GeneC|Exon_9	0	+	78	163
chr1	204931210	204931311	GeneC|Exon_9	0	+	79	160
chr1	204931210	204931311	GeneC|Exon_9	0	+	80	159
chr1	204931210	204931311	GeneC|Exon_9	0	+	81	159
chr1	204931210	204931311	GeneC|Exon_9	0	+	82	158
chr1	204931210	204931311	GeneC|Exon_9	0	+	83	160
chr1	204931210	204931311	GeneC|Exon_9	0	+	84	154
chr1	204931210	204931311	GeneC|Exon_9	0	+	85	152
chr1	204931210	204931311	GeneC|Exon_9	0	+	86	147
chr1	204931210	204931311	GeneC|Exon_9	0	+	87	145
chr1	204931210	204931311	GeneC|Exon_9	0	+	88	145
chr1	204931210	204931311	GeneC|Exon_9	0	+	89	144
chr1	204931210	204931311	GeneC|Exon_9	0	+	90	144
chr1	204931210	204931311	GeneC|Exon_9	0	+	91	145
chr1	204931210	204931311	GeneC|Exon_9	0	+	92	145
chr1	204931210	204931311	GeneC|Exon_9	0	+	93	145
chr1	204931210	204931311	GeneC|Exon_9	0	+	94	142
chr1	204931210	204931311	GeneC|Exon_9	0	+	95	142
chr1	204931210	204931311	GeneC|Exon_9	0	+	96	142
chr1	204931210	204931311	GeneC|Exon_9	0	+	97	142
chr1	204931210	204931311	GeneC|Exon_9	0	+	98	143
chr1	204931210	204931311	GeneC|Exon_9	0	+	99	142
chr1	204931210	204931311	GeneC|Exon_9	0	+	100	141
chr1	204931210	204931311	GeneC|Exon_9	0	+	101	141
chr1	204937351	204937513	GeneC|Exon_10	0	+	1	186
chr1	204937351	204937513	GeneC|Exon_10	0	+	2	187
chr1	204937351	204937513	GeneC|Exon_10	0	+	3	187
chr1	204937351	204937513	GeneC|Exon_10	0	+	4	187
chr1	204937351	204937513	GeneC|Exon_10	0	+	5	189
chr1	204937351	204937513	GeneC|Exon_10	0	+	6	189
chr1	204937351	204937513	GeneC|Exon_10	0	+	7	189
chr1	204937351	204937513	GeneC|Exon_10	0	+	8	191
chr1	204937351	204937513	GeneC|Exon_10	0	+	9	190
chr1	204937351	204937513	GeneC|Exon_10	0	+	10	191
chr1	204937351	204937513	GeneC|Exon_10	0	+	11	190
chr1	204937351	204937513	GeneC|Exon_10	0	+	12	190
chr1	204937351	204937513	GeneC|Exon_10	0	+	13	192
chr1	204937351	204937513	GeneC|Exon_10	0	+	14	193
chr1	204937351	204937513	GeneC|Exon_10	0	+	15	195
chr1	204937351	204937513	GeneC|Exon_10	0	+	16	196
chr1	204937351	204937513	GeneC|Exon_10	0	+	17	198
chr1	204937351	204937513	GeneC|Exon_10	0	+	18	200
chr1	204937351	204937513	GeneC|Exon_10	0	+	19	202
chr1	204937351	204937513	GeneC|Exon_10	0	+	20	199
chr1	204937351	204937513	GeneC|Exon_10	0	+	21	198
chr1	204937351	204937513	GeneC|Exon_10	0	+	22	197
chr1	204937351	204937513	GeneC|Exon_10	0	+	23	196
chr1	204937351	204937513	GeneC|Exon_10	0	+	24	198
chr1	204937351	204937513	GeneC|Exon_10	0	+	25	200
chr1	204937351	204937513	GeneC|Exon_10	0	+	26	198
chr1	204937351	204937513	GeneC|Exon_10	0	+	27	199
chr1	204937351	204937513	GeneC|Exon_10	0	+	28	198
chr1	204937351	204937513	GeneC|Exon_10	0	+	29	194
chr1	204937351	204937513	GeneC|Exon_10	0	+	30	189
chr1	204937351	204937513	GeneC|Exon_10	0	+	31	190
chr1	204937351	204937513	GeneC|Exon_10	0	+	32	191
chr1	204937351	204937513	GeneC|Exon_10	0	+	33	192
chr1	204937351	204937513	GeneC|Exon_10	0	+	34	195
chr1	204937351	204937513	GeneC|Exon_10	0	+	35	194
chr1	204937351	204937513	GeneC|Exon_10	0	+	36	194
chr1	204937351	204937513	GeneC|Exon_10	0	+	37	195
chr1	204937351	204937513	GeneC|Exon_10	0	+	38	191
chr1	204937351	204937513	GeneC|Exon_10	0	+	39	192
chr1	204937351	204937513	GeneC|Exon_10	0	+	40	193
chr1	204937351	204937513	GeneC|Exon_10	0	+	41	193
chr1	204937351	204937513	GeneC|Exon_10	0	+	42	196
chr1	204937351	204937513	GeneC|Exon_10	0	+	43	197
chr1	204937351	204937513	GeneC|Exon_10	0	+	44	198
chr1	204937351	204937513	GeneC|Exon_10	0	+	45	198
chr1	204937351	204937513	GeneC|Exon_10	0	+	46	201
chr1	204937351	204937513	GeneC|Exon_10	0	+	47	201
chr1	204937351	204937513	GeneC|Exon_10	0	+	48	200
chr1	204937351	204937513	GeneC|Exon_10	0	+	49	200
chr1	204937351	204937513	GeneC|Exon_10	0	+	50	199
chr1	204937351	204937513	GeneC|Exon_10	0	+	51	199
chr1	204937351	204937513	GeneC|Exon_10	0	+	52	199
chr1	204937351	204937513	GeneC|Exon_10	0	+	53	201
chr1	204937351	204937513	GeneC|Exon_10	0	+	54	200
chr1	204937351	204937513	GeneC|Exon_10	0	+	55	200
chr1	204937351	204937513	GeneC|Exon_10	0	+	56	201
chr1	204937351	204937513	GeneC|Exon_10	0	+	57	202
chr1	204937351	204937513	GeneC|Exon_10	0	+	58	202
chr1	204937351	204937513	GeneC|Exon_10	0	+	59	202
chr1	204937351	204937513	GeneC|Exon_10	0	+	60	203
chr1	204937351	204937513	GeneC|Exon_10	0	+	61	206
chr1	204937351	204937513	GeneC|Exon_10	0	+	62	206
chr1	204937351	204937513	GeneC|Exon_10	0	+	63	203
chr1	204937351	204937513	GeneC|Exon_10	0	+	64	204
chr1	204937351	204937513	GeneC|Exon_10	0	+	65	208
chr1	204937351	204937513	GeneC|Exon_10	0	+	66	208
chr1	204937351	204937513	GeneC|Exon_10	0	+	67	209
chr1	204937351	204937513	GeneC|Exon_10	0	+	68	211
chr1	204937351	204937513	GeneC|Exon_10	0	+	69	212
chr1	204937351	204937513	GeneC|Exon_10	0	+	70	212
chr1	204937351	204937513	GeneC|Exon_10	0	+	71	212
chr1	204937351	204937513	GeneC|Exon_10	0	+	72	208
chr1	204937351	204937513	GeneC|Exon_10	0	+	73	206
chr1	204937351	204937513	GeneC|Exon_10	0	+	74	206
chr1	204937351	204937513	GeneC|Exon_10	0	+	75	205
chr1	204937351	204937513	GeneC|Exon_10	0	+	76	204
chr1	204937351	204937513	GeneC|Exon_10	0	+	77	205
chr1	204937351	204937513	GeneC|Exon_10	0	+	78	209
chr1	204937351	204937513	GeneC|Exon_10	0	+	79	207
chr1	204937351	204937513	GeneC|Exon_10	0	+	80	207
chr1	204937351	204937513	GeneC|Exon_10	0	+	81	207
chr1	204937351	204937513	GeneC|Exon_10	0	+	82	208
chr1	204937351	204937513	GeneC|Exon_10	0	+	83	207
chr1	204937351	204937513	GeneC|Exon_10	0	+	84	208
chr1	204937351	204937513	GeneC|Exon_10	0	+	85	206
chr1	204937351	204937513	GeneC|Exon_10	0	+	86	204
chr1	204937351	204937513	GeneC|Exon_10	0	+	87	203
chr1	204937351	204937513	GeneC|Exon_10	0	+	88	204
chr1	204937351	204937513	GeneC|Exon_10	0	+	89	204
chr1	204937351	204937513	GeneC|Exon_10	0	+	90	205
chr1	204937351	204937513	GeneC|Exon_10	0	+	91	202
chr1	204937351	204937513	GeneC|Exon_10	0	+	92	201
chr1	204937351	204937513	GeneC|Exon_10	0	+	93	200
chr1	204937351	204937513	GeneC|Exon_10	0	+	94	202
chr1	204937351	204937513	GeneC|Exon_10	0	+	95	202
chr1	204937351	204937513	GeneC|Exon_10	0	+	96	203
chr1	204937351	204937513	GeneC|Exon_10	0	+	97	202
chr1	204937351	204937513	GeneC|Exon_10	0	+	98	203
chr1	204937351	204937513	GeneC|Exon_10	0	+	99	201
chr1	204937351	204937513	GeneC|Exon_10	0	+	100	202
chr1	204937351	204937513	GeneC|Exon_10	0	+	101	202
chr1	204937351	204937513	GeneC|Exon_10	0	+	102	200
chr1	204937351	204937513	GeneC|Exon_10	0	+	103	200
chr1	204937351	204937513	GeneC|Exon_10	0	+	104	203
chr1	204937351	204937513	GeneC|Exon_10	0	+	105	205
chr1	204937351	204937513	GeneC|Exon_10	0	+	106	203
chr1	204937351	204937513	GeneC|Exon_10	0	+	107	201
chr1	204937351	204937513	GeneC|Exon_10	0	+	108	199
chr1	204937351	204937513	GeneC|Exon_10	0	+	109	199
chr1	204937351	204937513	GeneC|Exon_10	0	+	110	196
chr1	204937351	204937513	GeneC|Exon_10	0	+	111	197
chr1	204937351	204937513	GeneC|Exon_10	0	+	112	198
chr1	204937351	204937513	GeneC|Exon_10	0	+	113	198
chr1	204937351	204937513	GeneC|Exon_10	0	+	114	195
chr1	204937351	204937513	GeneC|Exon_10	0	+	115	194
chr1	204937351	204937513	GeneC|Exon_10	0	+	116	194
chr1	204937351	204937513	GeneC|Exon_10	0	+	117	194
chr1	204937351	204937513	GeneC|Exon_10	0	+	118	195
chr1	204937351	204937513	GeneC|Exon_10	0	+	119	191
chr1	204937351	204937513	GeneC|Exon_10	0	+	120	190
chr1	204937351	204937513	GeneC|Exon_10	0	+	121	187
chr1	204937351	204937513	GeneC|Exon_10	0	+	122	183
chr1	204937351	204937513	GeneC|Exon_10	0	+	123	183
chr1	204937351	204937513	GeneC|Exon_10	0	+	124	182
chr1	204937351	204937513	GeneC|Exon_10	0	+	125	177
chr1	204937351	204937513	GeneC|Exon_10	0	+	126	173
chr1	204937351	204937513	GeneC|Exon_10	0	+	127	173
chr1	204937351	204937513	GeneC|Exon_10	0	+	128	172
chr1	204937351	204937513	GeneC|Exon_10	0	+	129	172
chr1	204937351	204937513	GeneC|Exon_10	0	+	130	172
chr1	204937351	204937513	GeneC|Exon_10	0	+	131	169
chr1	204937351	204937513	GeneC|Exon_10	0	+	132	170
chr1	204937351	204937513	GeneC|Exon_10	0	+	133	167
chr1	204937351	204937513	GeneC|Exon_10	0	+	134	167
chr1	204937351	204937513	GeneC|Exon_10	0	+	135	168
chr1	204937351	204937513	GeneC|Exon_10	0	+	136	166
chr1	204937351	204937513	GeneC|Exon_10	0	+	137	163
chr1	204937351	204937513	GeneC|Exon_10	0	+	138	165
chr1	204937351	204937513	GeneC|Exon_10	0	+	139	165
chr1	204937351	204937513	GeneC|Exon_10	0	+	140	166
[truncated: 156,337 more rows]
