# Supplementary material for: A Robust Protocol to Increase NimbleGen SeqCap EZ Multiplexing Capacity to 96 Samples
Source: PLoS One. 2015 Apr 14;10(4):e0123872. doi: 10.1371/journal.pone.0123872 (PMC4397063; doi:10.1371/journal.pone.0123872)
Supplement: S1 Dataset — (GZ) [file pone.0123872.s005.gz › Raw_Data/sampleY/sampleY.flagstat]

1118871 + 0 in total (QC-passed reads + QC-failed reads)
0 + 0 duplicates
1118068 + 0 mapped (99.93%:-nan%)
1117410 + 0 paired in sequencing
558640 + 0 read1
558770 + 0 read2
1105914 + 0 properly paired (98.97%:-nan%)
1116599 + 0 with itself and mate mapped
206 + 0 singletons (0.02%:-nan%)
8701 + 0 with mate mapped to a different chr
6782 + 0 with mate mapped to a different chr (mapQ>=5)
