# Supplementary material for: A Robust Protocol to Increase NimbleGen SeqCap EZ Multiplexing Capacity to 96 Samples
Source: PLoS One. 2015 Apr 14;10(4):e0123872. doi: 10.1371/journal.pone.0123872 (PMC4397063; doi:10.1371/journal.pone.0123872)
Supplement: S1 Dataset — (GZ) [file pone.0123872.s005.gz › Raw_Data/sampleY/sampleY.BaseCoverage.txt]

chr1	67861445	67861595	GeneS|SNP_2	0	+	1	496
chr1	67861445	67861595	GeneS|SNP_2	0	+	2	497
chr1	67861445	67861595	GeneS|SNP_2	0	+	3	496
chr1	67861445	67861595	GeneS|SNP_2	0	+	4	499
chr1	67861445	67861595	GeneS|SNP_2	0	+	5	503
chr1	67861445	67861595	GeneS|SNP_2	0	+	6	504
chr1	67861445	67861595	GeneS|SNP_2	0	+	7	501
chr1	67861445	67861595	GeneS|SNP_2	0	+	8	505
chr1	67861445	67861595	GeneS|SNP_2	0	+	9	506
chr1	67861445	67861595	GeneS|SNP_2	0	+	10	507
chr1	67861445	67861595	GeneS|SNP_2	0	+	11	505
chr1	67861445	67861595	GeneS|SNP_2	0	+	12	508
chr1	67861445	67861595	GeneS|SNP_2	0	+	13	508
chr1	67861445	67861595	GeneS|SNP_2	0	+	14	506
chr1	67861445	67861595	GeneS|SNP_2	0	+	15	511
chr1	67861445	67861595	GeneS|SNP_2	0	+	16	515
chr1	67861445	67861595	GeneS|SNP_2	0	+	17	515
chr1	67861445	67861595	GeneS|SNP_2	0	+	18	514
chr1	67861445	67861595	GeneS|SNP_2	0	+	19	511
chr1	67861445	67861595	GeneS|SNP_2	0	+	20	511
chr1	67861445	67861595	GeneS|SNP_2	0	+	21	511
chr1	67861445	67861595	GeneS|SNP_2	0	+	22	513
chr1	67861445	67861595	GeneS|SNP_2	0	+	23	512
chr1	67861445	67861595	GeneS|SNP_2	0	+	24	515
chr1	67861445	67861595	GeneS|SNP_2	0	+	25	514
chr1	67861445	67861595	GeneS|SNP_2	0	+	26	516
chr1	67861445	67861595	GeneS|SNP_2	0	+	27	515
chr1	67861445	67861595	GeneS|SNP_2	0	+	28	513
chr1	67861445	67861595	GeneS|SNP_2	0	+	29	513
chr1	67861445	67861595	GeneS|SNP_2	0	+	30	512
chr1	67861445	67861595	GeneS|SNP_2	0	+	31	511
chr1	67861445	67861595	GeneS|SNP_2	0	+	32	508
chr1	67861445	67861595	GeneS|SNP_2	0	+	33	509
chr1	67861445	67861595	GeneS|SNP_2	0	+	34	508
chr1	67861445	67861595	GeneS|SNP_2	0	+	35	516
chr1	67861445	67861595	GeneS|SNP_2	0	+	36	523
chr1	67861445	67861595	GeneS|SNP_2	0	+	37	526
chr1	67861445	67861595	GeneS|SNP_2	0	+	38	525
chr1	67861445	67861595	GeneS|SNP_2	0	+	39	526
chr1	67861445	67861595	GeneS|SNP_2	0	+	40	521
chr1	67861445	67861595	GeneS|SNP_2	0	+	41	521
chr1	67861445	67861595	GeneS|SNP_2	0	+	42	522
chr1	67861445	67861595	GeneS|SNP_2	0	+	43	523
chr1	67861445	67861595	GeneS|SNP_2	0	+	44	522
chr1	67861445	67861595	GeneS|SNP_2	0	+	45	522
chr1	67861445	67861595	GeneS|SNP_2	0	+	46	521
chr1	67861445	67861595	GeneS|SNP_2	0	+	47	526
chr1	67861445	67861595	GeneS|SNP_2	0	+	48	525
chr1	67861445	67861595	GeneS|SNP_2	0	+	49	529
chr1	67861445	67861595	GeneS|SNP_2	0	+	50	529
chr1	67861445	67861595	GeneS|SNP_2	0	+	51	527
chr1	67861445	67861595	GeneS|SNP_2	0	+	52	526
chr1	67861445	67861595	GeneS|SNP_2	0	+	53	525
chr1	67861445	67861595	GeneS|SNP_2	0	+	54	525
chr1	67861445	67861595	GeneS|SNP_2	0	+	55	528
chr1	67861445	67861595	GeneS|SNP_2	0	+	56	532
chr1	67861445	67861595	GeneS|SNP_2	0	+	57	529
chr1	67861445	67861595	GeneS|SNP_2	0	+	58	531
chr1	67861445	67861595	GeneS|SNP_2	0	+	59	530
chr1	67861445	67861595	GeneS|SNP_2	0	+	60	530
chr1	67861445	67861595	GeneS|SNP_2	0	+	61	530
chr1	67861445	67861595	GeneS|SNP_2	0	+	62	532
chr1	67861445	67861595	GeneS|SNP_2	0	+	63	532
chr1	67861445	67861595	GeneS|SNP_2	0	+	64	529
chr1	67861445	67861595	GeneS|SNP_2	0	+	65	529
chr1	67861445	67861595	GeneS|SNP_2	0	+	66	532
chr1	67861445	67861595	GeneS|SNP_2	0	+	67	533
chr1	67861445	67861595	GeneS|SNP_2	0	+	68	534
chr1	67861445	67861595	GeneS|SNP_2	0	+	69	535
chr1	67861445	67861595	GeneS|SNP_2	0	+	70	534
chr1	67861445	67861595	GeneS|SNP_2	0	+	71	534
chr1	67861445	67861595	GeneS|SNP_2	0	+	72	535
chr1	67861445	67861595	GeneS|SNP_2	0	+	73	536
chr1	67861445	67861595	GeneS|SNP_2	0	+	74	534
chr1	67861445	67861595	GeneS|SNP_2	0	+	75	533
chr1	67861445	67861595	GeneS|SNP_2	0	+	76	532
chr1	67861445	67861595	GeneS|SNP_2	0	+	77	529
chr1	67861445	67861595	GeneS|SNP_2	0	+	78	530
chr1	67861445	67861595	GeneS|SNP_2	0	+	79	531
chr1	67861445	67861595	GeneS|SNP_2	0	+	80	533
chr1	67861445	67861595	GeneS|SNP_2	0	+	81	533
chr1	67861445	67861595	GeneS|SNP_2	0	+	82	533
chr1	67861445	67861595	GeneS|SNP_2	0	+	83	533
chr1	67861445	67861595	GeneS|SNP_2	0	+	84	535
chr1	67861445	67861595	GeneS|SNP_2	0	+	85	538
chr1	67861445	67861595	GeneS|SNP_2	0	+	86	543
chr1	67861445	67861595	GeneS|SNP_2	0	+	87	546
chr1	67861445	67861595	GeneS|SNP_2	0	+	88	549
chr1	67861445	67861595	GeneS|SNP_2	0	+	89	548
chr1	67861445	67861595	GeneS|SNP_2	0	+	90	543
chr1	67861445	67861595	GeneS|SNP_2	0	+	91	540
chr1	67861445	67861595	GeneS|SNP_2	0	+	92	544
chr1	67861445	67861595	GeneS|SNP_2	0	+	93	546
chr1	67861445	67861595	GeneS|SNP_2	0	+	94	548
chr1	67861445	67861595	GeneS|SNP_2	0	+	95	546
chr1	67861445	67861595	GeneS|SNP_2	0	+	96	544
chr1	67861445	67861595	GeneS|SNP_2	0	+	97	539
chr1	67861445	67861595	GeneS|SNP_2	0	+	98	537
chr1	67861445	67861595	GeneS|SNP_2	0	+	99	542
chr1	67861445	67861595	GeneS|SNP_2	0	+	100	541
chr1	67861445	67861595	GeneS|SNP_2	0	+	101	541
chr1	67861445	67861595	GeneS|SNP_2	0	+	102	539
chr1	67861445	67861595	GeneS|SNP_2	0	+	103	538
chr1	67861445	67861595	GeneS|SNP_2	0	+	104	536
chr1	67861445	67861595	GeneS|SNP_2	0	+	105	536
chr1	67861445	67861595	GeneS|SNP_2	0	+	106	532
chr1	67861445	67861595	GeneS|SNP_2	0	+	107	532
chr1	67861445	67861595	GeneS|SNP_2	0	+	108	533
chr1	67861445	67861595	GeneS|SNP_2	0	+	109	536
chr1	67861445	67861595	GeneS|SNP_2	0	+	110	536
chr1	67861445	67861595	GeneS|SNP_2	0	+	111	534
chr1	67861445	67861595	GeneS|SNP_2	0	+	112	531
chr1	67861445	67861595	GeneS|SNP_2	0	+	113	526
chr1	67861445	67861595	GeneS|SNP_2	0	+	114	528
chr1	67861445	67861595	GeneS|SNP_2	0	+	115	534
chr1	67861445	67861595	GeneS|SNP_2	0	+	116	535
chr1	67861445	67861595	GeneS|SNP_2	0	+	117	533
chr1	67861445	67861595	GeneS|SNP_2	0	+	118	526
chr1	67861445	67861595	GeneS|SNP_2	0	+	119	523
chr1	67861445	67861595	GeneS|SNP_2	0	+	120	522
chr1	67861445	67861595	GeneS|SNP_2	0	+	121	520
chr1	67861445	67861595	GeneS|SNP_2	0	+	122	516
chr1	67861445	67861595	GeneS|SNP_2	0	+	123	520
chr1	67861445	67861595	GeneS|SNP_2	0	+	124	516
chr1	67861445	67861595	GeneS|SNP_2	0	+	125	518
chr1	67861445	67861595	GeneS|SNP_2	0	+	126	520
chr1	67861445	67861595	GeneS|SNP_2	0	+	127	521
chr1	67861445	67861595	GeneS|SNP_2	0	+	128	517
chr1	67861445	67861595	GeneS|SNP_2	0	+	129	516
chr1	67861445	67861595	GeneS|SNP_2	0	+	130	514
chr1	67861445	67861595	GeneS|SNP_2	0	+	131	517
chr1	67861445	67861595	GeneS|SNP_2	0	+	132	513
chr1	67861445	67861595	GeneS|SNP_2	0	+	133	511
chr1	67861445	67861595	GeneS|SNP_2	0	+	134	511
chr1	67861445	67861595	GeneS|SNP_2	0	+	135	514
chr1	67861445	67861595	GeneS|SNP_2	0	+	136	516
chr1	67861445	67861595	GeneS|SNP_2	0	+	137	516
chr1	67861445	67861595	GeneS|SNP_2	0	+	138	517
chr1	67861445	67861595	GeneS|SNP_2	0	+	139	515
chr1	67861445	67861595	GeneS|SNP_2	0	+	140	518
chr1	67861445	67861595	GeneS|SNP_2	0	+	141	515
chr1	67861445	67861595	GeneS|SNP_2	0	+	142	516
chr1	67861445	67861595	GeneS|SNP_2	0	+	143	514
chr1	67861445	67861595	GeneS|SNP_2	0	+	144	510
chr1	67861445	67861595	GeneS|SNP_2	0	+	145	502
chr1	67861445	67861595	GeneS|SNP_2	0	+	146	500
chr1	67861445	67861595	GeneS|SNP_2	0	+	147	500
chr1	67861445	67861595	GeneS|SNP_2	0	+	148	498
chr1	67861445	67861595	GeneS|SNP_2	0	+	149	501
chr1	67861445	67861595	GeneS|SNP_2	0	+	150	504
chr1	179520431	179520581	GeneS|SNP_1	0	+	1	524
chr1	179520431	179520581	GeneS|SNP_1	0	+	2	531
chr1	179520431	179520581	GeneS|SNP_1	0	+	3	535
chr1	179520431	179520581	GeneS|SNP_1	0	+	4	537
chr1	179520431	179520581	GeneS|SNP_1	0	+	5	546
chr1	179520431	179520581	GeneS|SNP_1	0	+	6	545
chr1	179520431	179520581	GeneS|SNP_1	0	+	7	545
chr1	179520431	179520581	GeneS|SNP_1	0	+	8	542
chr1	179520431	179520581	GeneS|SNP_1	0	+	9	546
chr1	179520431	179520581	GeneS|SNP_1	0	+	10	545
chr1	179520431	179520581	GeneS|SNP_1	0	+	11	550
chr1	179520431	179520581	GeneS|SNP_1	0	+	12	553
chr1	179520431	179520581	GeneS|SNP_1	0	+	13	555
chr1	179520431	179520581	GeneS|SNP_1	0	+	14	556
chr1	179520431	179520581	GeneS|SNP_1	0	+	15	554
chr1	179520431	179520581	GeneS|SNP_1	0	+	16	556
chr1	179520431	179520581	GeneS|SNP_1	0	+	17	557
chr1	179520431	179520581	GeneS|SNP_1	0	+	18	566
chr1	179520431	179520581	GeneS|SNP_1	0	+	19	564
chr1	179520431	179520581	GeneS|SNP_1	0	+	20	569
chr1	179520431	179520581	GeneS|SNP_1	0	+	21	571
chr1	179520431	179520581	GeneS|SNP_1	0	+	22	574
chr1	179520431	179520581	GeneS|SNP_1	0	+	23	575
chr1	179520431	179520581	GeneS|SNP_1	0	+	24	577
chr1	179520431	179520581	GeneS|SNP_1	0	+	25	577
chr1	179520431	179520581	GeneS|SNP_1	0	+	26	572
chr1	179520431	179520581	GeneS|SNP_1	0	+	27	571
chr1	179520431	179520581	GeneS|SNP_1	0	+	28	572
chr1	179520431	179520581	GeneS|SNP_1	0	+	29	569
chr1	179520431	179520581	GeneS|SNP_1	0	+	30	564
chr1	179520431	179520581	GeneS|SNP_1	0	+	31	564
chr1	179520431	179520581	GeneS|SNP_1	0	+	32	568
chr1	179520431	179520581	GeneS|SNP_1	0	+	33	575
chr1	179520431	179520581	GeneS|SNP_1	0	+	34	572
chr1	179520431	179520581	GeneS|SNP_1	0	+	35	571
chr1	179520431	179520581	GeneS|SNP_1	0	+	36	577
chr1	179520431	179520581	GeneS|SNP_1	0	+	37	575
chr1	179520431	179520581	GeneS|SNP_1	0	+	38	573
chr1	179520431	179520581	GeneS|SNP_1	0	+	39	572
chr1	179520431	179520581	GeneS|SNP_1	0	+	40	569
chr1	179520431	179520581	GeneS|SNP_1	0	+	41	568
chr1	179520431	179520581	GeneS|SNP_1	0	+	42	572
chr1	179520431	179520581	GeneS|SNP_1	0	+	43	572
chr1	179520431	179520581	GeneS|SNP_1	0	+	44	577
chr1	179520431	179520581	GeneS|SNP_1	0	+	45	579
chr1	179520431	179520581	GeneS|SNP_1	0	+	46	584
chr1	179520431	179520581	GeneS|SNP_1	0	+	47	581
chr1	179520431	179520581	GeneS|SNP_1	0	+	48	581
chr1	179520431	179520581	GeneS|SNP_1	0	+	49	578
chr1	179520431	179520581	GeneS|SNP_1	0	+	50	579
chr1	179520431	179520581	GeneS|SNP_1	0	+	51	579
chr1	179520431	179520581	GeneS|SNP_1	0	+	52	575
chr1	179520431	179520581	GeneS|SNP_1	0	+	53	578
chr1	179520431	179520581	GeneS|SNP_1	0	+	54	583
chr1	179520431	179520581	GeneS|SNP_1	0	+	55	581
chr1	179520431	179520581	GeneS|SNP_1	0	+	56	581
chr1	179520431	179520581	GeneS|SNP_1	0	+	57	582
chr1	179520431	179520581	GeneS|SNP_1	0	+	58	584
chr1	179520431	179520581	GeneS|SNP_1	0	+	59	583
chr1	179520431	179520581	GeneS|SNP_1	0	+	60	582
chr1	179520431	179520581	GeneS|SNP_1	0	+	61	583
chr1	179520431	179520581	GeneS|SNP_1	0	+	62	583
chr1	179520431	179520581	GeneS|SNP_1	0	+	63	581
chr1	179520431	179520581	GeneS|SNP_1	0	+	64	580
chr1	179520431	179520581	GeneS|SNP_1	0	+	65	582
chr1	179520431	179520581	GeneS|SNP_1	0	+	66	584
chr1	179520431	179520581	GeneS|SNP_1	0	+	67	589
chr1	179520431	179520581	GeneS|SNP_1	0	+	68	582
chr1	179520431	179520581	GeneS|SNP_1	0	+	69	590
chr1	179520431	179520581	GeneS|SNP_1	0	+	70	592
chr1	179520431	179520581	GeneS|SNP_1	0	+	71	586
chr1	179520431	179520581	GeneS|SNP_1	0	+	72	584
chr1	179520431	179520581	GeneS|SNP_1	0	+	73	576
chr1	179520431	179520581	GeneS|SNP_1	0	+	74	582
chr1	179520431	179520581	GeneS|SNP_1	0	+	75	587
chr1	179520431	179520581	GeneS|SNP_1	0	+	76	587
chr1	179520431	179520581	GeneS|SNP_1	0	+	77	587
chr1	179520431	179520581	GeneS|SNP_1	0	+	78	585
chr1	179520431	179520581	GeneS|SNP_1	0	+	79	581
chr1	179520431	179520581	GeneS|SNP_1	0	+	80	582
chr1	179520431	179520581	GeneS|SNP_1	0	+	81	578
chr1	179520431	179520581	GeneS|SNP_1	0	+	82	578
chr1	179520431	179520581	GeneS|SNP_1	0	+	83	575
chr1	179520431	179520581	GeneS|SNP_1	0	+	84	571
chr1	179520431	179520581	GeneS|SNP_1	0	+	85	569
chr1	179520431	179520581	GeneS|SNP_1	0	+	86	564
chr1	179520431	179520581	GeneS|SNP_1	0	+	87	566
chr1	179520431	179520581	GeneS|SNP_1	0	+	88	570
chr1	179520431	179520581	GeneS|SNP_1	0	+	89	570
chr1	179520431	179520581	GeneS|SNP_1	0	+	90	575
chr1	179520431	179520581	GeneS|SNP_1	0	+	91	573
chr1	179520431	179520581	GeneS|SNP_1	0	+	92	573
chr1	179520431	179520581	GeneS|SNP_1	0	+	93	574
chr1	179520431	179520581	GeneS|SNP_1	0	+	94	579
chr1	179520431	179520581	GeneS|SNP_1	0	+	95	577
chr1	179520431	179520581	GeneS|SNP_1	0	+	96	575
chr1	179520431	179520581	GeneS|SNP_1	0	+	97	576
chr1	179520431	179520581	GeneS|SNP_1	0	+	98	572
chr1	179520431	179520581	GeneS|SNP_1	0	+	99	573
chr1	179520431	179520581	GeneS|SNP_1	0	+	100	576
chr1	179520431	179520581	GeneS|SNP_1	0	+	101	574
chr1	179520431	179520581	GeneS|SNP_1	0	+	102	577
chr1	179520431	179520581	GeneS|SNP_1	0	+	103	571
chr1	179520431	179520581	GeneS|SNP_1	0	+	104	571
chr1	179520431	179520581	GeneS|SNP_1	0	+	105	575
chr1	179520431	179520581	GeneS|SNP_1	0	+	106	574
chr1	179520431	179520581	GeneS|SNP_1	0	+	107	575
chr1	179520431	179520581	GeneS|SNP_1	0	+	108	577
chr1	179520431	179520581	GeneS|SNP_1	0	+	109	574
chr1	179520431	179520581	GeneS|SNP_1	0	+	110	575
chr1	179520431	179520581	GeneS|SNP_1	0	+	111	574
chr1	179520431	179520581	GeneS|SNP_1	0	+	112	579
chr1	179520431	179520581	GeneS|SNP_1	0	+	113	577
chr1	179520431	179520581	GeneS|SNP_1	0	+	114	577
chr1	179520431	179520581	GeneS|SNP_1	0	+	115	572
chr1	179520431	179520581	GeneS|SNP_1	0	+	116	572
chr1	179520431	179520581	GeneS|SNP_1	0	+	117	571
chr1	179520431	179520581	GeneS|SNP_1	0	+	118	567
chr1	179520431	179520581	GeneS|SNP_1	0	+	119	569
chr1	179520431	179520581	GeneS|SNP_1	0	+	120	567
chr1	179520431	179520581	GeneS|SNP_1	0	+	121	569
chr1	179520431	179520581	GeneS|SNP_1	0	+	122	567
chr1	179520431	179520581	GeneS|SNP_1	0	+	123	573
chr1	179520431	179520581	GeneS|SNP_1	0	+	124	576
chr1	179520431	179520581	GeneS|SNP_1	0	+	125	581
chr1	179520431	179520581	GeneS|SNP_1	0	+	126	580
chr1	179520431	179520581	GeneS|SNP_1	0	+	127	582
chr1	179520431	179520581	GeneS|SNP_1	0	+	128	590
chr1	179520431	179520581	GeneS|SNP_1	0	+	129	590
chr1	179520431	179520581	GeneS|SNP_1	0	+	130	594
chr1	179520431	179520581	GeneS|SNP_1	0	+	131	594
chr1	179520431	179520581	GeneS|SNP_1	0	+	132	588
chr1	179520431	179520581	GeneS|SNP_1	0	+	133	589
chr1	179520431	179520581	GeneS|SNP_1	0	+	134	589
chr1	179520431	179520581	GeneS|SNP_1	0	+	135	588
chr1	179520431	179520581	GeneS|SNP_1	0	+	136	586
chr1	179520431	179520581	GeneS|SNP_1	0	+	137	585
chr1	179520431	179520581	GeneS|SNP_1	0	+	138	586
chr1	179520431	179520581	GeneS|SNP_1	0	+	139	583
chr1	179520431	179520581	GeneS|SNP_1	0	+	140	582
chr1	179520431	179520581	GeneS|SNP_1	0	+	141	581
chr1	179520431	179520581	GeneS|SNP_1	0	+	142	578
chr1	179520431	179520581	GeneS|SNP_1	0	+	143	581
chr1	179520431	179520581	GeneS|SNP_1	0	+	144	582
chr1	179520431	179520581	GeneS|SNP_1	0	+	145	579
chr1	179520431	179520581	GeneS|SNP_1	0	+	146	576
chr1	179520431	179520581	GeneS|SNP_1	0	+	147	579
chr1	179520431	179520581	GeneS|SNP_1	0	+	148	578
chr1	179520431	179520581	GeneS|SNP_1	0	+	149	580
chr1	179520431	179520581	GeneS|SNP_1	0	+	150	579
chr1	204797731	204797935	GeneC|Exon_1	0	+	1	74
chr1	204797731	204797935	GeneC|Exon_1	0	+	2	75
chr1	204797731	204797935	GeneC|Exon_1	0	+	3	77
chr1	204797731	204797935	GeneC|Exon_1	0	+	4	78
chr1	204797731	204797935	GeneC|Exon_1	0	+	5	79
chr1	204797731	204797935	GeneC|Exon_1	0	+	6	79
chr1	204797731	204797935	GeneC|Exon_1	0	+	7	80
chr1	204797731	204797935	GeneC|Exon_1	0	+	8	82
chr1	204797731	204797935	GeneC|Exon_1	0	+	9	84
chr1	204797731	204797935	GeneC|Exon_1	0	+	10	87
chr1	204797731	204797935	GeneC|Exon_1	0	+	11	87
chr1	204797731	204797935	GeneC|Exon_1	0	+	12	85
chr1	204797731	204797935	GeneC|Exon_1	0	+	13	85
chr1	204797731	204797935	GeneC|Exon_1	0	+	14	88
chr1	204797731	204797935	GeneC|Exon_1	0	+	15	89
chr1	204797731	204797935	GeneC|Exon_1	0	+	16	89
chr1	204797731	204797935	GeneC|Exon_1	0	+	17	89
chr1	204797731	204797935	GeneC|Exon_1	0	+	18	89
chr1	204797731	204797935	GeneC|Exon_1	0	+	19	89
chr1	204797731	204797935	GeneC|Exon_1	0	+	20	89
chr1	204797731	204797935	GeneC|Exon_1	0	+	21	89
chr1	204797731	204797935	GeneC|Exon_1	0	+	22	89
chr1	204797731	204797935	GeneC|Exon_1	0	+	23	89
chr1	204797731	204797935	GeneC|Exon_1	0	+	24	91
chr1	204797731	204797935	GeneC|Exon_1	0	+	25	92
chr1	204797731	204797935	GeneC|Exon_1	0	+	26	94
chr1	204797731	204797935	GeneC|Exon_1	0	+	27	94
chr1	204797731	204797935	GeneC|Exon_1	0	+	28	95
chr1	204797731	204797935	GeneC|Exon_1	0	+	29	97
chr1	204797731	204797935	GeneC|Exon_1	0	+	30	98
chr1	204797731	204797935	GeneC|Exon_1	0	+	31	99
chr1	204797731	204797935	GeneC|Exon_1	0	+	32	102
chr1	204797731	204797935	GeneC|Exon_1	0	+	33	105
chr1	204797731	204797935	GeneC|Exon_1	0	+	34	105
chr1	204797731	204797935	GeneC|Exon_1	0	+	35	107
chr1	204797731	204797935	GeneC|Exon_1	0	+	36	107
chr1	204797731	204797935	GeneC|Exon_1	0	+	37	107
chr1	204797731	204797935	GeneC|Exon_1	0	+	38	107
chr1	204797731	204797935	GeneC|Exon_1	0	+	39	107
chr1	204797731	204797935	GeneC|Exon_1	0	+	40	108
chr1	204797731	204797935	GeneC|Exon_1	0	+	41	109
chr1	204797731	204797935	GeneC|Exon_1	0	+	42	109
chr1	204797731	204797935	GeneC|Exon_1	0	+	43	111
chr1	204797731	204797935	GeneC|Exon_1	0	+	44	115
chr1	204797731	204797935	GeneC|Exon_1	0	+	45	120
chr1	204797731	204797935	GeneC|Exon_1	0	+	46	120
chr1	204797731	204797935	GeneC|Exon_1	0	+	47	119
chr1	204797731	204797935	GeneC|Exon_1	0	+	48	121
chr1	204797731	204797935	GeneC|Exon_1	0	+	49	123
chr1	204797731	204797935	GeneC|Exon_1	0	+	50	126
chr1	204797731	204797935	GeneC|Exon_1	0	+	51	131
chr1	204797731	204797935	GeneC|Exon_1	0	+	52	132
chr1	204797731	204797935	GeneC|Exon_1	0	+	53	134
chr1	204797731	204797935	GeneC|Exon_1	0	+	54	134
chr1	204797731	204797935	GeneC|Exon_1	0	+	55	136
chr1	204797731	204797935	GeneC|Exon_1	0	+	56	138
chr1	204797731	204797935	GeneC|Exon_1	0	+	57	139
chr1	204797731	204797935	GeneC|Exon_1	0	+	58	140
chr1	204797731	204797935	GeneC|Exon_1	0	+	59	141
chr1	204797731	204797935	GeneC|Exon_1	0	+	60	144
chr1	204797731	204797935	GeneC|Exon_1	0	+	61	145
chr1	204797731	204797935	GeneC|Exon_1	0	+	62	146
chr1	204797731	204797935	GeneC|Exon_1	0	+	63	149
chr1	204797731	204797935	GeneC|Exon_1	0	+	64	151
chr1	204797731	204797935	GeneC|Exon_1	0	+	65	151
chr1	204797731	204797935	GeneC|Exon_1	0	+	66	153
chr1	204797731	204797935	GeneC|Exon_1	0	+	67	161
chr1	204797731	204797935	GeneC|Exon_1	0	+	68	163
chr1	204797731	204797935	GeneC|Exon_1	0	+	69	166
chr1	204797731	204797935	GeneC|Exon_1	0	+	70	167
chr1	204797731	204797935	GeneC|Exon_1	0	+	71	168
chr1	204797731	204797935	GeneC|Exon_1	0	+	72	169
chr1	204797731	204797935	GeneC|Exon_1	0	+	73	171
chr1	204797731	204797935	GeneC|Exon_1	0	+	74	172
chr1	204797731	204797935	GeneC|Exon_1	0	+	75	173
chr1	204797731	204797935	GeneC|Exon_1	0	+	76	173
chr1	204797731	204797935	GeneC|Exon_1	0	+	77	175
chr1	204797731	204797935	GeneC|Exon_1	0	+	78	176
chr1	204797731	204797935	GeneC|Exon_1	0	+	79	176
chr1	204797731	204797935	GeneC|Exon_1	0	+	80	180
chr1	204797731	204797935	GeneC|Exon_1	0	+	81	179
chr1	204797731	204797935	GeneC|Exon_1	0	+	82	178
chr1	204797731	204797935	GeneC|Exon_1	0	+	83	178
chr1	204797731	204797935	GeneC|Exon_1	0	+	84	181
chr1	204797731	204797935	GeneC|Exon_1	0	+	85	182
chr1	204797731	204797935	GeneC|Exon_1	0	+	86	183
chr1	204797731	204797935	GeneC|Exon_1	0	+	87	187
chr1	204797731	204797935	GeneC|Exon_1	0	+	88	188
chr1	204797731	204797935	GeneC|Exon_1	0	+	89	188
chr1	204797731	204797935	GeneC|Exon_1	0	+	90	189
chr1	204797731	204797935	GeneC|Exon_1	0	+	91	186
chr1	204797731	204797935	GeneC|Exon_1	0	+	92	188
chr1	204797731	204797935	GeneC|Exon_1	0	+	93	189
chr1	204797731	204797935	GeneC|Exon_1	0	+	94	193
chr1	204797731	204797935	GeneC|Exon_1	0	+	95	194
chr1	204797731	204797935	GeneC|Exon_1	0	+	96	194
chr1	204797731	204797935	GeneC|Exon_1	0	+	97	198
chr1	204797731	204797935	GeneC|Exon_1	0	+	98	199
chr1	204797731	204797935	GeneC|Exon_1	0	+	99	202
chr1	204797731	204797935	GeneC|Exon_1	0	+	100	203
chr1	204797731	204797935	GeneC|Exon_1	0	+	101	203
chr1	204797731	204797935	GeneC|Exon_1	0	+	102	207
chr1	204797731	204797935	GeneC|Exon_1	0	+	103	211
chr1	204797731	204797935	GeneC|Exon_1	0	+	104	212
chr1	204797731	204797935	GeneC|Exon_1	0	+	105	212
chr1	204797731	204797935	GeneC|Exon_1	0	+	106	210
chr1	204797731	204797935	GeneC|Exon_1	0	+	107	208
chr1	204797731	204797935	GeneC|Exon_1	0	+	108	211
chr1	204797731	204797935	GeneC|Exon_1	0	+	109	210
chr1	204797731	204797935	GeneC|Exon_1	0	+	110	213
chr1	204797731	204797935	GeneC|Exon_1	0	+	111	219
chr1	204797731	204797935	GeneC|Exon_1	0	+	112	218
chr1	204797731	204797935	GeneC|Exon_1	0	+	113	222
chr1	204797731	204797935	GeneC|Exon_1	0	+	114	222
chr1	204797731	204797935	GeneC|Exon_1	0	+	115	225
chr1	204797731	204797935	GeneC|Exon_1	0	+	116	214
chr1	204797731	204797935	GeneC|Exon_1	0	+	117	213
chr1	204797731	204797935	GeneC|Exon_1	0	+	118	214
chr1	204797731	204797935	GeneC|Exon_1	0	+	119	211
chr1	204797731	204797935	GeneC|Exon_1	0	+	120	217
chr1	204797731	204797935	GeneC|Exon_1	0	+	121	218
chr1	204797731	204797935	GeneC|Exon_1	0	+	122	218
chr1	204797731	204797935	GeneC|Exon_1	0	+	123	220
chr1	204797731	204797935	GeneC|Exon_1	0	+	124	220
chr1	204797731	204797935	GeneC|Exon_1	0	+	125	215
chr1	204797731	204797935	GeneC|Exon_1	0	+	126	214
chr1	204797731	204797935	GeneC|Exon_1	0	+	127	212
chr1	204797731	204797935	GeneC|Exon_1	0	+	128	211
chr1	204797731	204797935	GeneC|Exon_1	0	+	129	213
chr1	204797731	204797935	GeneC|Exon_1	0	+	130	212
chr1	204797731	204797935	GeneC|Exon_1	0	+	131	212
chr1	204797731	204797935	GeneC|Exon_1	0	+	132	214
chr1	204797731	204797935	GeneC|Exon_1	0	+	133	217
chr1	204797731	204797935	GeneC|Exon_1	0	+	134	219
chr1	204797731	204797935	GeneC|Exon_1	0	+	135	222
chr1	204797731	204797935	GeneC|Exon_1	0	+	136	223
chr1	204797731	204797935	GeneC|Exon_1	0	+	137	220
chr1	204797731	204797935	GeneC|Exon_1	0	+	138	222
chr1	204797731	204797935	GeneC|Exon_1	0	+	139	222
chr1	204797731	204797935	GeneC|Exon_1	0	+	140	222
chr1	204797731	204797935	GeneC|Exon_1	0	+	141	223
chr1	204797731	204797935	GeneC|Exon_1	0	+	142	222
chr1	204797731	204797935	GeneC|Exon_1	0	+	143	224
chr1	204797731	204797935	GeneC|Exon_1	0	+	144	225
chr1	204797731	204797935	GeneC|Exon_1	0	+	145	231
chr1	204797731	204797935	GeneC|Exon_1	0	+	146	229
chr1	204797731	204797935	GeneC|Exon_1	0	+	147	230
chr1	204797731	204797935	GeneC|Exon_1	0	+	148	232
chr1	204797731	204797935	GeneC|Exon_1	0	+	149	232
chr1	204797731	204797935	GeneC|Exon_1	0	+	150	231
chr1	204797731	204797935	GeneC|Exon_1	0	+	151	233
chr1	204797731	204797935	GeneC|Exon_1	0	+	152	233
chr1	204797731	204797935	GeneC|Exon_1	0	+	153	234
chr1	204797731	204797935	GeneC|Exon_1	0	+	154	235
chr1	204797731	204797935	GeneC|Exon_1	0	+	155	234
chr1	204797731	204797935	GeneC|Exon_1	0	+	156	234
chr1	204797731	204797935	GeneC|Exon_1	0	+	157	234
chr1	204797731	204797935	GeneC|Exon_1	0	+	158	233
chr1	204797731	204797935	GeneC|Exon_1	0	+	159	233
chr1	204797731	204797935	GeneC|Exon_1	0	+	160	234
chr1	204797731	204797935	GeneC|Exon_1	0	+	161	232
chr1	204797731	204797935	GeneC|Exon_1	0	+	162	232
chr1	204797731	204797935	GeneC|Exon_1	0	+	163	231
chr1	204797731	204797935	GeneC|Exon_1	0	+	164	231
chr1	204797731	204797935	GeneC|Exon_1	0	+	165	230
chr1	204797731	204797935	GeneC|Exon_1	0	+	166	232
chr1	204797731	204797935	GeneC|Exon_1	0	+	167	233
chr1	204797731	204797935	GeneC|Exon_1	0	+	168	232
chr1	204797731	204797935	GeneC|Exon_1	0	+	169	231
chr1	204797731	204797935	GeneC|Exon_1	0	+	170	234
chr1	204797731	204797935	GeneC|Exon_1	0	+	171	234
chr1	204797731	204797935	GeneC|Exon_1	0	+	172	235
chr1	204797731	204797935	GeneC|Exon_1	0	+	173	235
chr1	204797731	204797935	GeneC|Exon_1	0	+	174	234
chr1	204797731	204797935	GeneC|Exon_1	0	+	175	235
chr1	204797731	204797935	GeneC|Exon_1	0	+	176	237
chr1	204797731	204797935	GeneC|Exon_1	0	+	177	237
chr1	204797731	204797935	GeneC|Exon_1	0	+	178	235
chr1	204797731	204797935	GeneC|Exon_1	0	+	179	235
chr1	204797731	204797935	GeneC|Exon_1	0	+	180	235
chr1	204797731	204797935	GeneC|Exon_1	0	+	181	231
chr1	204797731	204797935	GeneC|Exon_1	0	+	182	233
chr1	204797731	204797935	GeneC|Exon_1	0	+	183	233
chr1	204797731	204797935	GeneC|Exon_1	0	+	184	235
chr1	204797731	204797935	GeneC|Exon_1	0	+	185	236
chr1	204797731	204797935	GeneC|Exon_1	0	+	186	236
chr1	204797731	204797935	GeneC|Exon_1	0	+	187	236
chr1	204797731	204797935	GeneC|Exon_1	0	+	188	237
chr1	204797731	204797935	GeneC|Exon_1	0	+	189	237
chr1	204797731	204797935	GeneC|Exon_1	0	+	190	236
chr1	204797731	204797935	GeneC|Exon_1	0	+	191	235
chr1	204797731	204797935	GeneC|Exon_1	0	+	192	237
chr1	204797731	204797935	GeneC|Exon_1	0	+	193	237
chr1	204797731	204797935	GeneC|Exon_1	0	+	194	236
chr1	204797731	204797935	GeneC|Exon_1	0	+	195	234
chr1	204797731	204797935	GeneC|Exon_1	0	+	196	228
chr1	204797731	204797935	GeneC|Exon_1	0	+	197	229
chr1	204797731	204797935	GeneC|Exon_1	0	+	198	230
chr1	204797731	204797935	GeneC|Exon_1	0	+	199	227
chr1	204797731	204797935	GeneC|Exon_1	0	+	200	227
chr1	204797731	204797935	GeneC|Exon_1	0	+	201	222
chr1	204797731	204797935	GeneC|Exon_1	0	+	202	225
chr1	204797731	204797935	GeneC|Exon_1	0	+	203	223
chr1	204797731	204797935	GeneC|Exon_1	0	+	204	223
chr1	204889734	204889893	GeneC|Exon_2	0	+	1	481
chr1	204889734	204889893	GeneC|Exon_2	0	+	2	486
chr1	204889734	204889893	GeneC|Exon_2	0	+	3	490
chr1	204889734	204889893	GeneC|Exon_2	0	+	4	496
chr1	204889734	204889893	GeneC|Exon_2	0	+	5	497
chr1	204889734	204889893	GeneC|Exon_2	0	+	6	496
chr1	204889734	204889893	GeneC|Exon_2	0	+	7	502
chr1	204889734	204889893	GeneC|Exon_2	0	+	8	505
chr1	204889734	204889893	GeneC|Exon_2	0	+	9	505
chr1	204889734	204889893	GeneC|Exon_2	0	+	10	506
chr1	204889734	204889893	GeneC|Exon_2	0	+	11	509
chr1	204889734	204889893	GeneC|Exon_2	0	+	12	509
chr1	204889734	204889893	GeneC|Exon_2	0	+	13	512
chr1	204889734	204889893	GeneC|Exon_2	0	+	14	515
chr1	204889734	204889893	GeneC|Exon_2	0	+	15	519
chr1	204889734	204889893	GeneC|Exon_2	0	+	16	520
chr1	204889734	204889893	GeneC|Exon_2	0	+	17	520
chr1	204889734	204889893	GeneC|Exon_2	0	+	18	524
chr1	204889734	204889893	GeneC|Exon_2	0	+	19	527
chr1	204889734	204889893	GeneC|Exon_2	0	+	20	524
chr1	204889734	204889893	GeneC|Exon_2	0	+	21	526
chr1	204889734	204889893	GeneC|Exon_2	0	+	22	524
chr1	204889734	204889893	GeneC|Exon_2	0	+	23	527
chr1	204889734	204889893	GeneC|Exon_2	0	+	24	527
chr1	204889734	204889893	GeneC|Exon_2	0	+	25	525
chr1	204889734	204889893	GeneC|Exon_2	0	+	26	529
chr1	204889734	204889893	GeneC|Exon_2	0	+	27	531
chr1	204889734	204889893	GeneC|Exon_2	0	+	28	529
chr1	204889734	204889893	GeneC|Exon_2	0	+	29	538
chr1	204889734	204889893	GeneC|Exon_2	0	+	30	543
chr1	204889734	204889893	GeneC|Exon_2	0	+	31	546
chr1	204889734	204889893	GeneC|Exon_2	0	+	32	545
chr1	204889734	204889893	GeneC|Exon_2	0	+	33	546
chr1	204889734	204889893	GeneC|Exon_2	0	+	34	553
chr1	204889734	204889893	GeneC|Exon_2	0	+	35	557
chr1	204889734	204889893	GeneC|Exon_2	0	+	36	561
chr1	204889734	204889893	GeneC|Exon_2	0	+	37	560
chr1	204889734	204889893	GeneC|Exon_2	0	+	38	557
chr1	204889734	204889893	GeneC|Exon_2	0	+	39	563
chr1	204889734	204889893	GeneC|Exon_2	0	+	40	563
chr1	204889734	204889893	GeneC|Exon_2	0	+	41	564
chr1	204889734	204889893	GeneC|Exon_2	0	+	42	561
chr1	204889734	204889893	GeneC|Exon_2	0	+	43	563
chr1	204889734	204889893	GeneC|Exon_2	0	+	44	567
chr1	204889734	204889893	GeneC|Exon_2	0	+	45	564
chr1	204889734	204889893	GeneC|Exon_2	0	+	46	566
chr1	204889734	204889893	GeneC|Exon_2	0	+	47	569
chr1	204889734	204889893	GeneC|Exon_2	0	+	48	568
chr1	204889734	204889893	GeneC|Exon_2	0	+	49	568
chr1	204889734	204889893	GeneC|Exon_2	0	+	50	567
chr1	204889734	204889893	GeneC|Exon_2	0	+	51	569
chr1	204889734	204889893	GeneC|Exon_2	0	+	52	569
chr1	204889734	204889893	GeneC|Exon_2	0	+	53	570
chr1	204889734	204889893	GeneC|Exon_2	0	+	54	565
chr1	204889734	204889893	GeneC|Exon_2	0	+	55	559
chr1	204889734	204889893	GeneC|Exon_2	0	+	56	559
chr1	204889734	204889893	GeneC|Exon_2	0	+	57	554
chr1	204889734	204889893	GeneC|Exon_2	0	+	58	557
chr1	204889734	204889893	GeneC|Exon_2	0	+	59	559
chr1	204889734	204889893	GeneC|Exon_2	0	+	60	562
chr1	204889734	204889893	GeneC|Exon_2	0	+	61	561
chr1	204889734	204889893	GeneC|Exon_2	0	+	62	565
chr1	204889734	204889893	GeneC|Exon_2	0	+	63	572
chr1	204889734	204889893	GeneC|Exon_2	0	+	64	573
chr1	204889734	204889893	GeneC|Exon_2	0	+	65	573
chr1	204889734	204889893	GeneC|Exon_2	0	+	66	578
chr1	204889734	204889893	GeneC|Exon_2	0	+	67	579
chr1	204889734	204889893	GeneC|Exon_2	0	+	68	578
chr1	204889734	204889893	GeneC|Exon_2	0	+	69	579
chr1	204889734	204889893	GeneC|Exon_2	0	+	70	577
chr1	204889734	204889893	GeneC|Exon_2	0	+	71	580
chr1	204889734	204889893	GeneC|Exon_2	0	+	72	579
chr1	204889734	204889893	GeneC|Exon_2	0	+	73	579
chr1	204889734	204889893	GeneC|Exon_2	0	+	74	581
chr1	204889734	204889893	GeneC|Exon_2	0	+	75	574
chr1	204889734	204889893	GeneC|Exon_2	0	+	76	574
chr1	204889734	204889893	GeneC|Exon_2	0	+	77	581
chr1	204889734	204889893	GeneC|Exon_2	0	+	78	588
chr1	204889734	204889893	GeneC|Exon_2	0	+	79	587
chr1	204889734	204889893	GeneC|Exon_2	0	+	80	588
chr1	204889734	204889893	GeneC|Exon_2	0	+	81	586
chr1	204889734	204889893	GeneC|Exon_2	0	+	82	588
chr1	204889734	204889893	GeneC|Exon_2	0	+	83	586
chr1	204889734	204889893	GeneC|Exon_2	0	+	84	588
chr1	204889734	204889893	GeneC|Exon_2	0	+	85	585
chr1	204889734	204889893	GeneC|Exon_2	0	+	86	586
chr1	204889734	204889893	GeneC|Exon_2	0	+	87	582
chr1	204889734	204889893	GeneC|Exon_2	0	+	88	577
chr1	204889734	204889893	GeneC|Exon_2	0	+	89	574
chr1	204889734	204889893	GeneC|Exon_2	0	+	90	581
chr1	204889734	204889893	GeneC|Exon_2	0	+	91	582
chr1	204889734	204889893	GeneC|Exon_2	0	+	92	584
chr1	204889734	204889893	GeneC|Exon_2	0	+	93	581
chr1	204889734	204889893	GeneC|Exon_2	0	+	94	574
chr1	204889734	204889893	GeneC|Exon_2	0	+	95	574
chr1	204889734	204889893	GeneC|Exon_2	0	+	96	573
chr1	204889734	204889893	GeneC|Exon_2	0	+	97	572
chr1	204889734	204889893	GeneC|Exon_2	0	+	98	570
chr1	204889734	204889893	GeneC|Exon_2	0	+	99	571
chr1	204889734	204889893	GeneC|Exon_2	0	+	100	573
chr1	204889734	204889893	GeneC|Exon_2	0	+	101	568
chr1	204889734	204889893	GeneC|Exon_2	0	+	102	570
chr1	204889734	204889893	GeneC|Exon_2	0	+	103	570
chr1	204889734	204889893	GeneC|Exon_2	0	+	104	569
chr1	204889734	204889893	GeneC|Exon_2	0	+	105	569
chr1	204889734	204889893	GeneC|Exon_2	0	+	106	564
chr1	204889734	204889893	GeneC|Exon_2	0	+	107	567
chr1	204889734	204889893	GeneC|Exon_2	0	+	108	568
chr1	204889734	204889893	GeneC|Exon_2	0	+	109	575
chr1	204889734	204889893	GeneC|Exon_2	0	+	110	574
chr1	204889734	204889893	GeneC|Exon_2	0	+	111	573
chr1	204889734	204889893	GeneC|Exon_2	0	+	112	576
chr1	204889734	204889893	GeneC|Exon_2	0	+	113	576
chr1	204889734	204889893	GeneC|Exon_2	0	+	114	569
chr1	204889734	204889893	GeneC|Exon_2	0	+	115	570
chr1	204889734	204889893	GeneC|Exon_2	0	+	116	570
chr1	204889734	204889893	GeneC|Exon_2	0	+	117	569
chr1	204889734	204889893	GeneC|Exon_2	0	+	118	568
chr1	204889734	204889893	GeneC|Exon_2	0	+	119	565
chr1	204889734	204889893	GeneC|Exon_2	0	+	120	562
chr1	204889734	204889893	GeneC|Exon_2	0	+	121	563
chr1	204889734	204889893	GeneC|Exon_2	0	+	122	560
chr1	204889734	204889893	GeneC|Exon_2	0	+	123	558
chr1	204889734	204889893	GeneC|Exon_2	0	+	124	559
chr1	204889734	204889893	GeneC|Exon_2	0	+	125	558
chr1	204889734	204889893	GeneC|Exon_2	0	+	126	559
chr1	204889734	204889893	GeneC|Exon_2	0	+	127	556
chr1	204889734	204889893	GeneC|Exon_2	0	+	128	549
chr1	204889734	204889893	GeneC|Exon_2	0	+	129	550
chr1	204889734	204889893	GeneC|Exon_2	0	+	130	547
chr1	204889734	204889893	GeneC|Exon_2	0	+	131	547
chr1	204889734	204889893	GeneC|Exon_2	0	+	132	545
chr1	204889734	204889893	GeneC|Exon_2	0	+	133	547
chr1	204889734	204889893	GeneC|Exon_2	0	+	134	543
chr1	204889734	204889893	GeneC|Exon_2	0	+	135	542
chr1	204889734	204889893	GeneC|Exon_2	0	+	136	538
chr1	204889734	204889893	GeneC|Exon_2	0	+	137	537
chr1	204889734	204889893	GeneC|Exon_2	0	+	138	536
chr1	204889734	204889893	GeneC|Exon_2	0	+	139	533
chr1	204889734	204889893	GeneC|Exon_2	0	+	140	533
chr1	204889734	204889893	GeneC|Exon_2	0	+	141	528
chr1	204889734	204889893	GeneC|Exon_2	0	+	142	530
chr1	204889734	204889893	GeneC|Exon_2	0	+	143	532
chr1	204889734	204889893	GeneC|Exon_2	0	+	144	525
chr1	204889734	204889893	GeneC|Exon_2	0	+	145	524
chr1	204889734	204889893	GeneC|Exon_2	0	+	146	528
chr1	204889734	204889893	GeneC|Exon_2	0	+	147	523
chr1	204889734	204889893	GeneC|Exon_2	0	+	148	519
chr1	204889734	204889893	GeneC|Exon_2	0	+	149	515
chr1	204889734	204889893	GeneC|Exon_2	0	+	150	514
chr1	204889734	204889893	GeneC|Exon_2	0	+	151	514
chr1	204889734	204889893	GeneC|Exon_2	0	+	152	513
chr1	204889734	204889893	GeneC|Exon_2	0	+	153	506
chr1	204889734	204889893	GeneC|Exon_2	0	+	154	504
chr1	204889734	204889893	GeneC|Exon_2	0	+	155	502
chr1	204889734	204889893	GeneC|Exon_2	0	+	156	503
chr1	204889734	204889893	GeneC|Exon_2	0	+	157	503
chr1	204889734	204889893	GeneC|Exon_2	0	+	158	498
chr1	204889734	204889893	GeneC|Exon_2	0	+	159	497
chr1	204913328	204913559	GeneC|Exon_3	0	+	1	486
chr1	204913328	204913559	GeneC|Exon_3	0	+	2	488
chr1	204913328	204913559	GeneC|Exon_3	0	+	3	491
chr1	204913328	204913559	GeneC|Exon_3	0	+	4	491
chr1	204913328	204913559	GeneC|Exon_3	0	+	5	493
chr1	204913328	204913559	GeneC|Exon_3	0	+	6	495
chr1	204913328	204913559	GeneC|Exon_3	0	+	7	500
chr1	204913328	204913559	GeneC|Exon_3	0	+	8	509
chr1	204913328	204913559	GeneC|Exon_3	0	+	9	513
chr1	204913328	204913559	GeneC|Exon_3	0	+	10	515
chr1	204913328	204913559	GeneC|Exon_3	0	+	11	514
chr1	204913328	204913559	GeneC|Exon_3	0	+	12	518
chr1	204913328	204913559	GeneC|Exon_3	0	+	13	521
chr1	204913328	204913559	GeneC|Exon_3	0	+	14	524
chr1	204913328	204913559	GeneC|Exon_3	0	+	15	525
chr1	204913328	204913559	GeneC|Exon_3	0	+	16	523
chr1	204913328	204913559	GeneC|Exon_3	0	+	17	527
chr1	204913328	204913559	GeneC|Exon_3	0	+	18	531
chr1	204913328	204913559	GeneC|Exon_3	0	+	19	532
chr1	204913328	204913559	GeneC|Exon_3	0	+	20	536
chr1	204913328	204913559	GeneC|Exon_3	0	+	21	537
chr1	204913328	204913559	GeneC|Exon_3	0	+	22	537
chr1	204913328	204913559	GeneC|Exon_3	0	+	23	538
chr1	204913328	204913559	GeneC|Exon_3	0	+	24	540
chr1	204913328	204913559	GeneC|Exon_3	0	+	25	544
chr1	204913328	204913559	GeneC|Exon_3	0	+	26	544
chr1	204913328	204913559	GeneC|Exon_3	0	+	27	548
chr1	204913328	204913559	GeneC|Exon_3	0	+	28	549
chr1	204913328	204913559	GeneC|Exon_3	0	+	29	557
chr1	204913328	204913559	GeneC|Exon_3	0	+	30	560
chr1	204913328	204913559	GeneC|Exon_3	0	+	31	564
chr1	204913328	204913559	GeneC|Exon_3	0	+	32	564
chr1	204913328	204913559	GeneC|Exon_3	0	+	33	563
chr1	204913328	204913559	GeneC|Exon_3	0	+	34	566
chr1	204913328	204913559	GeneC|Exon_3	0	+	35	569
chr1	204913328	204913559	GeneC|Exon_3	0	+	36	568
chr1	204913328	204913559	GeneC|Exon_3	0	+	37	564
chr1	204913328	204913559	GeneC|Exon_3	0	+	38	561
chr1	204913328	204913559	GeneC|Exon_3	0	+	39	563
chr1	204913328	204913559	GeneC|Exon_3	0	+	40	560
chr1	204913328	204913559	GeneC|Exon_3	0	+	41	563
chr1	204913328	204913559	GeneC|Exon_3	0	+	42	558
chr1	204913328	204913559	GeneC|Exon_3	0	+	43	558
chr1	204913328	204913559	GeneC|Exon_3	0	+	44	554
chr1	204913328	204913559	GeneC|Exon_3	0	+	45	555
chr1	204913328	204913559	GeneC|Exon_3	0	+	46	561
chr1	204913328	204913559	GeneC|Exon_3	0	+	47	565
chr1	204913328	204913559	GeneC|Exon_3	0	+	48	567
chr1	204913328	204913559	GeneC|Exon_3	0	+	49	564
chr1	204913328	204913559	GeneC|Exon_3	0	+	50	564
chr1	204913328	204913559	GeneC|Exon_3	0	+	51	561
chr1	204913328	204913559	GeneC|Exon_3	0	+	52	562
chr1	204913328	204913559	GeneC|Exon_3	0	+	53	563
chr1	204913328	204913559	GeneC|Exon_3	0	+	54	561
chr1	204913328	204913559	GeneC|Exon_3	0	+	55	563
chr1	204913328	204913559	GeneC|Exon_3	0	+	56	562
chr1	204913328	204913559	GeneC|Exon_3	0	+	57	558
chr1	204913328	204913559	GeneC|Exon_3	0	+	58	556
chr1	204913328	204913559	GeneC|Exon_3	0	+	59	554
chr1	204913328	204913559	GeneC|Exon_3	0	+	60	552
chr1	204913328	204913559	GeneC|Exon_3	0	+	61	555
chr1	204913328	204913559	GeneC|Exon_3	0	+	62	557
chr1	204913328	204913559	GeneC|Exon_3	0	+	63	561
chr1	204913328	204913559	GeneC|Exon_3	0	+	64	562
chr1	204913328	204913559	GeneC|Exon_3	0	+	65	565
chr1	204913328	204913559	GeneC|Exon_3	0	+	66	563
chr1	204913328	204913559	GeneC|Exon_3	0	+	67	561
chr1	204913328	204913559	GeneC|Exon_3	0	+	68	559
chr1	204913328	204913559	GeneC|Exon_3	0	+	69	560
chr1	204913328	204913559	GeneC|Exon_3	0	+	70	562
chr1	204913328	204913559	GeneC|Exon_3	0	+	71	565
chr1	204913328	204913559	GeneC|Exon_3	0	+	72	565
chr1	204913328	204913559	GeneC|Exon_3	0	+	73	566
chr1	204913328	204913559	GeneC|Exon_3	0	+	74	569
chr1	204913328	204913559	GeneC|Exon_3	0	+	75	577
chr1	204913328	204913559	GeneC|Exon_3	0	+	76	578
chr1	204913328	204913559	GeneC|Exon_3	0	+	77	582
chr1	204913328	204913559	GeneC|Exon_3	0	+	78	580
chr1	204913328	204913559	GeneC|Exon_3	0	+	79	573
chr1	204913328	204913559	GeneC|Exon_3	0	+	80	573
chr1	204913328	204913559	GeneC|Exon_3	0	+	81	569
chr1	204913328	204913559	GeneC|Exon_3	0	+	82	567
chr1	204913328	204913559	GeneC|Exon_3	0	+	83	571
chr1	204913328	204913559	GeneC|Exon_3	0	+	84	567
chr1	204913328	204913559	GeneC|Exon_3	0	+	85	570
chr1	204913328	204913559	GeneC|Exon_3	0	+	86	570
chr1	204913328	204913559	GeneC|Exon_3	0	+	87	568
chr1	204913328	204913559	GeneC|Exon_3	0	+	88	566
chr1	204913328	204913559	GeneC|Exon_3	0	+	89	564
chr1	204913328	204913559	GeneC|Exon_3	0	+	90	562
chr1	204913328	204913559	GeneC|Exon_3	0	+	91	565
chr1	204913328	204913559	GeneC|Exon_3	0	+	92	568
chr1	204913328	204913559	GeneC|Exon_3	0	+	93	569
chr1	204913328	204913559	GeneC|Exon_3	0	+	94	570
chr1	204913328	204913559	GeneC|Exon_3	0	+	95	570
chr1	204913328	204913559	GeneC|Exon_3	0	+	96	564
chr1	204913328	204913559	GeneC|Exon_3	0	+	97	562
chr1	204913328	204913559	GeneC|Exon_3	0	+	98	561
chr1	204913328	204913559	GeneC|Exon_3	0	+	99	561
chr1	204913328	204913559	GeneC|Exon_3	0	+	100	559
chr1	204913328	204913559	GeneC|Exon_3	0	+	101	560
chr1	204913328	204913559	GeneC|Exon_3	0	+	102	562
chr1	204913328	204913559	GeneC|Exon_3	0	+	103	558
chr1	204913328	204913559	GeneC|Exon_3	0	+	104	562
chr1	204913328	204913559	GeneC|Exon_3	0	+	105	561
chr1	204913328	204913559	GeneC|Exon_3	0	+	106	561
chr1	204913328	204913559	GeneC|Exon_3	0	+	107	559
chr1	204913328	204913559	GeneC|Exon_3	0	+	108	554
chr1	204913328	204913559	GeneC|Exon_3	0	+	109	554
chr1	204913328	204913559	GeneC|Exon_3	0	+	110	549
chr1	204913328	204913559	GeneC|Exon_3	0	+	111	553
chr1	204913328	204913559	GeneC|Exon_3	0	+	112	562
chr1	204913328	204913559	GeneC|Exon_3	0	+	113	562
chr1	204913328	204913559	GeneC|Exon_3	0	+	114	564
chr1	204913328	204913559	GeneC|Exon_3	0	+	115	565
chr1	204913328	204913559	GeneC|Exon_3	0	+	116	563
chr1	204913328	204913559	GeneC|Exon_3	0	+	117	565
chr1	204913328	204913559	GeneC|Exon_3	0	+	118	565
chr1	204913328	204913559	GeneC|Exon_3	0	+	119	567
chr1	204913328	204913559	GeneC|Exon_3	0	+	120	568
chr1	204913328	204913559	GeneC|Exon_3	0	+	121	569
chr1	204913328	204913559	GeneC|Exon_3	0	+	122	565
chr1	204913328	204913559	GeneC|Exon_3	0	+	123	568
chr1	204913328	204913559	GeneC|Exon_3	0	+	124	569
chr1	204913328	204913559	GeneC|Exon_3	0	+	125	568
chr1	204913328	204913559	GeneC|Exon_3	0	+	126	561
chr1	204913328	204913559	GeneC|Exon_3	0	+	127	557
chr1	204913328	204913559	GeneC|Exon_3	0	+	128	556
chr1	204913328	204913559	GeneC|Exon_3	0	+	129	558
chr1	204913328	204913559	GeneC|Exon_3	0	+	130	557
chr1	204913328	204913559	GeneC|Exon_3	0	+	131	567
chr1	204913328	204913559	GeneC|Exon_3	0	+	132	570
chr1	204913328	204913559	GeneC|Exon_3	0	+	133	567
chr1	204913328	204913559	GeneC|Exon_3	0	+	134	569
chr1	204913328	204913559	GeneC|Exon_3	0	+	135	576
chr1	204913328	204913559	GeneC|Exon_3	0	+	136	573
chr1	204913328	204913559	GeneC|Exon_3	0	+	137	579
chr1	204913328	204913559	GeneC|Exon_3	0	+	138	581
chr1	204913328	204913559	GeneC|Exon_3	0	+	139	583
chr1	204913328	204913559	GeneC|Exon_3	0	+	140	580
chr1	204913328	204913559	GeneC|Exon_3	0	+	141	579
chr1	204913328	204913559	GeneC|Exon_3	0	+	142	577
chr1	204913328	204913559	GeneC|Exon_3	0	+	143	576
chr1	204913328	204913559	GeneC|Exon_3	0	+	144	575
chr1	204913328	204913559	GeneC|Exon_3	0	+	145	576
chr1	204913328	204913559	GeneC|Exon_3	0	+	146	575
chr1	204913328	204913559	GeneC|Exon_3	0	+	147	569
chr1	204913328	204913559	GeneC|Exon_3	0	+	148	571
chr1	204913328	204913559	GeneC|Exon_3	0	+	149	567
chr1	204913328	204913559	GeneC|Exon_3	0	+	150	565
chr1	204913328	204913559	GeneC|Exon_3	0	+	151	565
chr1	204913328	204913559	GeneC|Exon_3	0	+	152	565
chr1	204913328	204913559	GeneC|Exon_3	0	+	153	563
chr1	204913328	204913559	GeneC|Exon_3	0	+	154	565
chr1	204913328	204913559	GeneC|Exon_3	0	+	155	565
chr1	204913328	204913559	GeneC|Exon_3	0	+	156	567
chr1	204913328	204913559	GeneC|Exon_3	0	+	157	566
chr1	204913328	204913559	GeneC|Exon_3	0	+	158	563
chr1	204913328	204913559	GeneC|Exon_3	0	+	159	559
chr1	204913328	204913559	GeneC|Exon_3	0	+	160	560
chr1	204913328	204913559	GeneC|Exon_3	0	+	161	559
chr1	204913328	204913559	GeneC|Exon_3	0	+	162	558
chr1	204913328	204913559	GeneC|Exon_3	0	+	163	560
chr1	204913328	204913559	GeneC|Exon_3	0	+	164	554
chr1	204913328	204913559	GeneC|Exon_3	0	+	165	549
chr1	204913328	204913559	GeneC|Exon_3	0	+	166	547
chr1	204913328	204913559	GeneC|Exon_3	0	+	167	551
chr1	204913328	204913559	GeneC|Exon_3	0	+	168	545
chr1	204913328	204913559	GeneC|Exon_3	0	+	169	546
chr1	204913328	204913559	GeneC|Exon_3	0	+	170	546
chr1	204913328	204913559	GeneC|Exon_3	0	+	171	544
chr1	204913328	204913559	GeneC|Exon_3	0	+	172	545
chr1	204913328	204913559	GeneC|Exon_3	0	+	173	546
chr1	204913328	204913559	GeneC|Exon_3	0	+	174	547
chr1	204913328	204913559	GeneC|Exon_3	0	+	175	544
chr1	204913328	204913559	GeneC|Exon_3	0	+	176	541
chr1	204913328	204913559	GeneC|Exon_3	0	+	177	545
chr1	204913328	204913559	GeneC|Exon_3	0	+	178	545
chr1	204913328	204913559	GeneC|Exon_3	0	+	179	544
chr1	204913328	204913559	GeneC|Exon_3	0	+	180	538
chr1	204913328	204913559	GeneC|Exon_3	0	+	181	535
chr1	204913328	204913559	GeneC|Exon_3	0	+	182	529
chr1	204913328	204913559	GeneC|Exon_3	0	+	183	533
chr1	204913328	204913559	GeneC|Exon_3	0	+	184	534
chr1	204913328	204913559	GeneC|Exon_3	0	+	185	536
chr1	204913328	204913559	GeneC|Exon_3	0	+	186	534
chr1	204913328	204913559	GeneC|Exon_3	0	+	187	536
chr1	204913328	204913559	GeneC|Exon_3	0	+	188	535
chr1	204913328	204913559	GeneC|Exon_3	0	+	189	539
chr1	204913328	204913559	GeneC|Exon_3	0	+	190	539
chr1	204913328	204913559	GeneC|Exon_3	0	+	191	542
chr1	204913328	204913559	GeneC|Exon_3	0	+	192	539
chr1	204913328	204913559	GeneC|Exon_3	0	+	193	542
chr1	204913328	204913559	GeneC|Exon_3	0	+	194	544
chr1	204913328	204913559	GeneC|Exon_3	0	+	195	547
chr1	204913328	204913559	GeneC|Exon_3	0	+	196	550
chr1	204913328	204913559	GeneC|Exon_3	0	+	197	544
chr1	204913328	204913559	GeneC|Exon_3	0	+	198	545
chr1	204913328	204913559	GeneC|Exon_3	0	+	199	545
chr1	204913328	204913559	GeneC|Exon_3	0	+	200	544
chr1	204913328	204913559	GeneC|Exon_3	0	+	201	542
chr1	204913328	204913559	GeneC|Exon_3	0	+	202	539
chr1	204913328	204913559	GeneC|Exon_3	0	+	203	536
chr1	204913328	204913559	GeneC|Exon_3	0	+	204	533
chr1	204913328	204913559	GeneC|Exon_3	0	+	205	534
chr1	204913328	204913559	GeneC|Exon_3	0	+	206	533
chr1	204913328	204913559	GeneC|Exon_3	0	+	207	538
chr1	204913328	204913559	GeneC|Exon_3	0	+	208	538
chr1	204913328	204913559	GeneC|Exon_3	0	+	209	541
chr1	204913328	204913559	GeneC|Exon_3	0	+	210	540
chr1	204913328	204913559	GeneC|Exon_3	0	+	211	540
chr1	204913328	204913559	GeneC|Exon_3	0	+	212	536
chr1	204913328	204913559	GeneC|Exon_3	0	+	213	531
chr1	204913328	204913559	GeneC|Exon_3	0	+	214	531
chr1	204913328	204913559	GeneC|Exon_3	0	+	215	532
chr1	204913328	204913559	GeneC|Exon_3	0	+	216	527
chr1	204913328	204913559	GeneC|Exon_3	0	+	217	528
chr1	204913328	204913559	GeneC|Exon_3	0	+	218	531
chr1	204913328	204913559	GeneC|Exon_3	0	+	219	528
chr1	204913328	204913559	GeneC|Exon_3	0	+	220	525
chr1	204913328	204913559	GeneC|Exon_3	0	+	221	525
chr1	204913328	204913559	GeneC|Exon_3	0	+	222	524
chr1	204913328	204913559	GeneC|Exon_3	0	+	223	520
chr1	204913328	204913559	GeneC|Exon_3	0	+	224	515
chr1	204913328	204913559	GeneC|Exon_3	0	+	225	510
chr1	204913328	204913559	GeneC|Exon_3	0	+	226	504
chr1	204913328	204913559	GeneC|Exon_3	0	+	227	507
chr1	204913328	204913559	GeneC|Exon_3	0	+	228	502
chr1	204913328	204913559	GeneC|Exon_3	0	+	229	496
chr1	204913328	204913559	GeneC|Exon_3	0	+	230	493
chr1	204913328	204913559	GeneC|Exon_3	0	+	231	493
chr1	204919659	204919727	GeneC|Exon_4	0	+	1	565
chr1	204919659	204919727	GeneC|Exon_4	0	+	2	565
chr1	204919659	204919727	GeneC|Exon_4	0	+	3	568
chr1	204919659	204919727	GeneC|Exon_4	0	+	4	569
chr1	204919659	204919727	GeneC|Exon_4	0	+	5	570
chr1	204919659	204919727	GeneC|Exon_4	0	+	6	566
chr1	204919659	204919727	GeneC|Exon_4	0	+	7	568
chr1	204919659	204919727	GeneC|Exon_4	0	+	8	569
chr1	204919659	204919727	GeneC|Exon_4	0	+	9	567
chr1	204919659	204919727	GeneC|Exon_4	0	+	10	569
chr1	204919659	204919727	GeneC|Exon_4	0	+	11	574
chr1	204919659	204919727	GeneC|Exon_4	0	+	12	569
chr1	204919659	204919727	GeneC|Exon_4	0	+	13	567
chr1	204919659	204919727	GeneC|Exon_4	0	+	14	564
chr1	204919659	204919727	GeneC|Exon_4	0	+	15	566
chr1	204919659	204919727	GeneC|Exon_4	0	+	16	566
chr1	204919659	204919727	GeneC|Exon_4	0	+	17	567
chr1	204919659	204919727	GeneC|Exon_4	0	+	18	568
chr1	204919659	204919727	GeneC|Exon_4	0	+	19	570
chr1	204919659	204919727	GeneC|Exon_4	0	+	20	572
chr1	204919659	204919727	GeneC|Exon_4	0	+	21	572
chr1	204919659	204919727	GeneC|Exon_4	0	+	22	574
chr1	204919659	204919727	GeneC|Exon_4	0	+	23	577
chr1	204919659	204919727	GeneC|Exon_4	0	+	24	578
chr1	204919659	204919727	GeneC|Exon_4	0	+	25	579
chr1	204919659	204919727	GeneC|Exon_4	0	+	26	577
chr1	204919659	204919727	GeneC|Exon_4	0	+	27	573
chr1	204919659	204919727	GeneC|Exon_4	0	+	28	575
chr1	204919659	204919727	GeneC|Exon_4	0	+	29	578
chr1	204919659	204919727	GeneC|Exon_4	0	+	30	574
chr1	204919659	204919727	GeneC|Exon_4	0	+	31	579
chr1	204919659	204919727	GeneC|Exon_4	0	+	32	582
chr1	204919659	204919727	GeneC|Exon_4	0	+	33	580
chr1	204919659	204919727	GeneC|Exon_4	0	+	34	582
chr1	204919659	204919727	GeneC|Exon_4	0	+	35	577
chr1	204919659	204919727	GeneC|Exon_4	0	+	36	577
chr1	204919659	204919727	GeneC|Exon_4	0	+	37	580
chr1	204919659	204919727	GeneC|Exon_4	0	+	38	577
chr1	204919659	204919727	GeneC|Exon_4	0	+	39	580
chr1	204919659	204919727	GeneC|Exon_4	0	+	40	582
chr1	204919659	204919727	GeneC|Exon_4	0	+	41	579
chr1	204919659	204919727	GeneC|Exon_4	0	+	42	580
chr1	204919659	204919727	GeneC|Exon_4	0	+	43	584
chr1	204919659	204919727	GeneC|Exon_4	0	+	44	582
chr1	204919659	204919727	GeneC|Exon_4	0	+	45	584
chr1	204919659	204919727	GeneC|Exon_4	0	+	46	589
chr1	204919659	204919727	GeneC|Exon_4	0	+	47	582
chr1	204919659	204919727	GeneC|Exon_4	0	+	48	579
chr1	204919659	204919727	GeneC|Exon_4	0	+	49	578
chr1	204919659	204919727	GeneC|Exon_4	0	+	50	581
chr1	204919659	204919727	GeneC|Exon_4	0	+	51	580
chr1	204919659	204919727	GeneC|Exon_4	0	+	52	582
chr1	204919659	204919727	GeneC|Exon_4	0	+	53	579
chr1	204919659	204919727	GeneC|Exon_4	0	+	54	573
chr1	204919659	204919727	GeneC|Exon_4	0	+	55	572
chr1	204919659	204919727	GeneC|Exon_4	0	+	56	578
chr1	204919659	204919727	GeneC|Exon_4	0	+	57	576
chr1	204919659	204919727	GeneC|Exon_4	0	+	58	574
chr1	204919659	204919727	GeneC|Exon_4	0	+	59	572
chr1	204919659	204919727	GeneC|Exon_4	0	+	60	568
chr1	204919659	204919727	GeneC|Exon_4	0	+	61	571
chr1	204919659	204919727	GeneC|Exon_4	0	+	62	567
chr1	204919659	204919727	GeneC|Exon_4	0	+	63	562
chr1	204919659	204919727	GeneC|Exon_4	0	+	64	563
chr1	204919659	204919727	GeneC|Exon_4	0	+	65	563
chr1	204919659	204919727	GeneC|Exon_4	0	+	66	561
chr1	204919659	204919727	GeneC|Exon_4	0	+	67	563
chr1	204919659	204919727	GeneC|Exon_4	0	+	68	562
chr1	204921113	204921269	GeneC|Exon_5	0	+	1	425
chr1	204921113	204921269	GeneC|Exon_5	0	+	2	428
chr1	204921113	204921269	GeneC|Exon_5	0	+	3	434
chr1	204921113	204921269	GeneC|Exon_5	0	+	4	436
chr1	204921113	204921269	GeneC|Exon_5	0	+	5	440
chr1	204921113	204921269	GeneC|Exon_5	0	+	6	442
chr1	204921113	204921269	GeneC|Exon_5	0	+	7	447
chr1	204921113	204921269	GeneC|Exon_5	0	+	8	448
chr1	204921113	204921269	GeneC|Exon_5	0	+	9	452
chr1	204921113	204921269	GeneC|Exon_5	0	+	10	455
chr1	204921113	204921269	GeneC|Exon_5	0	+	11	456
chr1	204921113	204921269	GeneC|Exon_5	0	+	12	461
chr1	204921113	204921269	GeneC|Exon_5	0	+	13	463
chr1	204921113	204921269	GeneC|Exon_5	0	+	14	467
chr1	204921113	204921269	GeneC|Exon_5	0	+	15	470
chr1	204921113	204921269	GeneC|Exon_5	0	+	16	475
chr1	204921113	204921269	GeneC|Exon_5	0	+	17	476
chr1	204921113	204921269	GeneC|Exon_5	0	+	18	483
chr1	204921113	204921269	GeneC|Exon_5	0	+	19	487
chr1	204921113	204921269	GeneC|Exon_5	0	+	20	487
chr1	204921113	204921269	GeneC|Exon_5	0	+	21	488
chr1	204921113	204921269	GeneC|Exon_5	0	+	22	489
chr1	204921113	204921269	GeneC|Exon_5	0	+	23	490
chr1	204921113	204921269	GeneC|Exon_5	0	+	24	494
chr1	204921113	204921269	GeneC|Exon_5	0	+	25	495
chr1	204921113	204921269	GeneC|Exon_5	0	+	26	494
chr1	204921113	204921269	GeneC|Exon_5	0	+	27	499
chr1	204921113	204921269	GeneC|Exon_5	0	+	28	501
chr1	204921113	204921269	GeneC|Exon_5	0	+	29	500
chr1	204921113	204921269	GeneC|Exon_5	0	+	30	504
chr1	204921113	204921269	GeneC|Exon_5	0	+	31	504
chr1	204921113	204921269	GeneC|Exon_5	0	+	32	506
chr1	204921113	204921269	GeneC|Exon_5	0	+	33	509
chr1	204921113	204921269	GeneC|Exon_5	0	+	34	516
chr1	204921113	204921269	GeneC|Exon_5	0	+	35	519
chr1	204921113	204921269	GeneC|Exon_5	0	+	36	518
chr1	204921113	204921269	GeneC|Exon_5	0	+	37	520
chr1	204921113	204921269	GeneC|Exon_5	0	+	38	521
chr1	204921113	204921269	GeneC|Exon_5	0	+	39	518
chr1	204921113	204921269	GeneC|Exon_5	0	+	40	519
chr1	204921113	204921269	GeneC|Exon_5	0	+	41	523
chr1	204921113	204921269	GeneC|Exon_5	0	+	42	526
chr1	204921113	204921269	GeneC|Exon_5	0	+	43	528
chr1	204921113	204921269	GeneC|Exon_5	0	+	44	528
chr1	204921113	204921269	GeneC|Exon_5	0	+	45	529
chr1	204921113	204921269	GeneC|Exon_5	0	+	46	529
chr1	204921113	204921269	GeneC|Exon_5	0	+	47	529
chr1	204921113	204921269	GeneC|Exon_5	0	+	48	529
chr1	204921113	204921269	GeneC|Exon_5	0	+	49	526
chr1	204921113	204921269	GeneC|Exon_5	0	+	50	531
chr1	204921113	204921269	GeneC|Exon_5	0	+	51	533
chr1	204921113	204921269	GeneC|Exon_5	0	+	52	539
chr1	204921113	204921269	GeneC|Exon_5	0	+	53	537
chr1	204921113	204921269	GeneC|Exon_5	0	+	54	538
chr1	204921113	204921269	GeneC|Exon_5	0	+	55	540
chr1	204921113	204921269	GeneC|Exon_5	0	+	56	541
chr1	204921113	204921269	GeneC|Exon_5	0	+	57	544
chr1	204921113	204921269	GeneC|Exon_5	0	+	58	537
chr1	204921113	204921269	GeneC|Exon_5	0	+	59	540
chr1	204921113	204921269	GeneC|Exon_5	0	+	60	535
chr1	204921113	204921269	GeneC|Exon_5	0	+	61	542
chr1	204921113	204921269	GeneC|Exon_5	0	+	62	545
chr1	204921113	204921269	GeneC|Exon_5	0	+	63	551
chr1	204921113	204921269	GeneC|Exon_5	0	+	64	551
chr1	204921113	204921269	GeneC|Exon_5	0	+	65	546
chr1	204921113	204921269	GeneC|Exon_5	0	+	66	546
chr1	204921113	204921269	GeneC|Exon_5	0	+	67	549
chr1	204921113	204921269	GeneC|Exon_5	0	+	68	550
chr1	204921113	204921269	GeneC|Exon_5	0	+	69	551
chr1	204921113	204921269	GeneC|Exon_5	0	+	70	551
chr1	204921113	204921269	GeneC|Exon_5	0	+	71	549
chr1	204921113	204921269	GeneC|Exon_5	0	+	72	552
chr1	204921113	204921269	GeneC|Exon_5	0	+	73	554
chr1	204921113	204921269	GeneC|Exon_5	0	+	74	552
chr1	204921113	204921269	GeneC|Exon_5	0	+	75	554
chr1	204921113	204921269	GeneC|Exon_5	0	+	76	552
chr1	204921113	204921269	GeneC|Exon_5	0	+	77	552
chr1	204921113	204921269	GeneC|Exon_5	0	+	78	553
chr1	204921113	204921269	GeneC|Exon_5	0	+	79	557
chr1	204921113	204921269	GeneC|Exon_5	0	+	80	563
chr1	204921113	204921269	GeneC|Exon_5	0	+	81	568
chr1	204921113	204921269	GeneC|Exon_5	0	+	82	572
chr1	204921113	204921269	GeneC|Exon_5	0	+	83	567
chr1	204921113	204921269	GeneC|Exon_5	0	+	84	569
chr1	204921113	204921269	GeneC|Exon_5	0	+	85	569
chr1	204921113	204921269	GeneC|Exon_5	0	+	86	570
chr1	204921113	204921269	GeneC|Exon_5	0	+	87	571
chr1	204921113	204921269	GeneC|Exon_5	0	+	88	569
chr1	204921113	204921269	GeneC|Exon_5	0	+	89	568
chr1	204921113	204921269	GeneC|Exon_5	0	+	90	564
chr1	204921113	204921269	GeneC|Exon_5	0	+	91	563
chr1	204921113	204921269	GeneC|Exon_5	0	+	92	557
chr1	204921113	204921269	GeneC|Exon_5	0	+	93	554
chr1	204921113	204921269	GeneC|Exon_5	0	+	94	557
chr1	204921113	204921269	GeneC|Exon_5	0	+	95	554
chr1	204921113	204921269	GeneC|Exon_5	0	+	96	552
chr1	204921113	204921269	GeneC|Exon_5	0	+	97	551
chr1	204921113	204921269	GeneC|Exon_5	0	+	98	550
chr1	204921113	204921269	GeneC|Exon_5	0	+	99	554
chr1	204921113	204921269	GeneC|Exon_5	0	+	100	556
chr1	204921113	204921269	GeneC|Exon_5	0	+	101	554
chr1	204921113	204921269	GeneC|Exon_5	0	+	102	555
chr1	204921113	204921269	GeneC|Exon_5	0	+	103	555
chr1	204921113	204921269	GeneC|Exon_5	0	+	104	558
chr1	204921113	204921269	GeneC|Exon_5	0	+	105	561
chr1	204921113	204921269	GeneC|Exon_5	0	+	106	560
chr1	204921113	204921269	GeneC|Exon_5	0	+	107	559
chr1	204921113	204921269	GeneC|Exon_5	0	+	108	557
chr1	204921113	204921269	GeneC|Exon_5	0	+	109	555
chr1	204921113	204921269	GeneC|Exon_5	0	+	110	553
chr1	204921113	204921269	GeneC|Exon_5	0	+	111	552
chr1	204921113	204921269	GeneC|Exon_5	0	+	112	551
chr1	204921113	204921269	GeneC|Exon_5	0	+	113	556
chr1	204921113	204921269	GeneC|Exon_5	0	+	114	557
chr1	204921113	204921269	GeneC|Exon_5	0	+	115	554
chr1	204921113	204921269	GeneC|Exon_5	0	+	116	551
chr1	204921113	204921269	GeneC|Exon_5	0	+	117	547
chr1	204921113	204921269	GeneC|Exon_5	0	+	118	539
chr1	204921113	204921269	GeneC|Exon_5	0	+	119	539
chr1	204921113	204921269	GeneC|Exon_5	0	+	120	539
chr1	204921113	204921269	GeneC|Exon_5	0	+	121	540
chr1	204921113	204921269	GeneC|Exon_5	0	+	122	539
chr1	204921113	204921269	GeneC|Exon_5	0	+	123	538
chr1	204921113	204921269	GeneC|Exon_5	0	+	124	535
chr1	204921113	204921269	GeneC|Exon_5	0	+	125	537
chr1	204921113	204921269	GeneC|Exon_5	0	+	126	539
chr1	204921113	204921269	GeneC|Exon_5	0	+	127	545
chr1	204921113	204921269	GeneC|Exon_5	0	+	128	547
chr1	204921113	204921269	GeneC|Exon_5	0	+	129	545
chr1	204921113	204921269	GeneC|Exon_5	0	+	130	548
chr1	204921113	204921269	GeneC|Exon_5	0	+	131	549
chr1	204921113	204921269	GeneC|Exon_5	0	+	132	541
chr1	204921113	204921269	GeneC|Exon_5	0	+	133	539
chr1	204921113	204921269	GeneC|Exon_5	0	+	134	537
chr1	204921113	204921269	GeneC|Exon_5	0	+	135	534
chr1	204921113	204921269	GeneC|Exon_5	0	+	136	534
chr1	204921113	204921269	GeneC|Exon_5	0	+	137	533
chr1	204921113	204921269	GeneC|Exon_5	0	+	138	530
chr1	204921113	204921269	GeneC|Exon_5	0	+	139	537
chr1	204921113	204921269	GeneC|Exon_5	0	+	140	538
chr1	204921113	204921269	GeneC|Exon_5	0	+	141	533
chr1	204921113	204921269	GeneC|Exon_5	0	+	142	532
chr1	204921113	204921269	GeneC|Exon_5	0	+	143	533
chr1	204921113	204921269	GeneC|Exon_5	0	+	144	529
chr1	204921113	204921269	GeneC|Exon_5	0	+	145	527
chr1	204921113	204921269	GeneC|Exon_5	0	+	146	528
chr1	204921113	204921269	GeneC|Exon_5	0	+	147	527
chr1	204921113	204921269	GeneC|Exon_5	0	+	148	526
chr1	204921113	204921269	GeneC|Exon_5	0	+	149	524
chr1	204921113	204921269	GeneC|Exon_5	0	+	150	526
chr1	204921113	204921269	GeneC|Exon_5	0	+	151	526
chr1	204921113	204921269	GeneC|Exon_5	0	+	152	524
chr1	204921113	204921269	GeneC|Exon_5	0	+	153	523
chr1	204921113	204921269	GeneC|Exon_5	0	+	154	522
chr1	204921113	204921269	GeneC|Exon_5	0	+	155	520
chr1	204921113	204921269	GeneC|Exon_5	0	+	156	519
chr1	204923290	204923537	GeneC|Exon_6	0	+	1	533
chr1	204923290	204923537	GeneC|Exon_6	0	+	2	536
chr1	204923290	204923537	GeneC|Exon_6	0	+	3	536
chr1	204923290	204923537	GeneC|Exon_6	0	+	4	538
chr1	204923290	204923537	GeneC|Exon_6	0	+	5	545
chr1	204923290	204923537	GeneC|Exon_6	0	+	6	544
chr1	204923290	204923537	GeneC|Exon_6	0	+	7	542
chr1	204923290	204923537	GeneC|Exon_6	0	+	8	547
chr1	204923290	204923537	GeneC|Exon_6	0	+	9	544
chr1	204923290	204923537	GeneC|Exon_6	0	+	10	545
chr1	204923290	204923537	GeneC|Exon_6	0	+	11	546
chr1	204923290	204923537	GeneC|Exon_6	0	+	12	554
chr1	204923290	204923537	GeneC|Exon_6	0	+	13	558
chr1	204923290	204923537	GeneC|Exon_6	0	+	14	557
chr1	204923290	204923537	GeneC|Exon_6	0	+	15	556
chr1	204923290	204923537	GeneC|Exon_6	0	+	16	562
chr1	204923290	204923537	GeneC|Exon_6	0	+	17	561
chr1	204923290	204923537	GeneC|Exon_6	0	+	18	566
chr1	204923290	204923537	GeneC|Exon_6	0	+	19	563
chr1	204923290	204923537	GeneC|Exon_6	0	+	20	567
chr1	204923290	204923537	GeneC|Exon_6	0	+	21	568
chr1	204923290	204923537	GeneC|Exon_6	0	+	22	565
chr1	204923290	204923537	GeneC|Exon_6	0	+	23	563
chr1	204923290	204923537	GeneC|Exon_6	0	+	24	565
chr1	204923290	204923537	GeneC|Exon_6	0	+	25	564
chr1	204923290	204923537	GeneC|Exon_6	0	+	26	564
chr1	204923290	204923537	GeneC|Exon_6	0	+	27	564
chr1	204923290	204923537	GeneC|Exon_6	0	+	28	564
chr1	204923290	204923537	GeneC|Exon_6	0	+	29	566
chr1	204923290	204923537	GeneC|Exon_6	0	+	30	565
chr1	204923290	204923537	GeneC|Exon_6	0	+	31	564
chr1	204923290	204923537	GeneC|Exon_6	0	+	32	563
chr1	204923290	204923537	GeneC|Exon_6	0	+	33	563
chr1	204923290	204923537	GeneC|Exon_6	0	+	34	562
chr1	204923290	204923537	GeneC|Exon_6	0	+	35	562
chr1	204923290	204923537	GeneC|Exon_6	0	+	36	563
chr1	204923290	204923537	GeneC|Exon_6	0	+	37	564
chr1	204923290	204923537	GeneC|Exon_6	0	+	38	564
chr1	204923290	204923537	GeneC|Exon_6	0	+	39	569
chr1	204923290	204923537	GeneC|Exon_6	0	+	40	570
chr1	204923290	204923537	GeneC|Exon_6	0	+	41	572
chr1	204923290	204923537	GeneC|Exon_6	0	+	42	577
chr1	204923290	204923537	GeneC|Exon_6	0	+	43	578
chr1	204923290	204923537	GeneC|Exon_6	0	+	44	578
chr1	204923290	204923537	GeneC|Exon_6	0	+	45	577
chr1	204923290	204923537	GeneC|Exon_6	0	+	46	578
chr1	204923290	204923537	GeneC|Exon_6	0	+	47	577
chr1	204923290	204923537	GeneC|Exon_6	0	+	48	573
chr1	204923290	204923537	GeneC|Exon_6	0	+	49	567
chr1	204923290	204923537	GeneC|Exon_6	0	+	50	569
chr1	204923290	204923537	GeneC|Exon_6	0	+	51	571
chr1	204923290	204923537	GeneC|Exon_6	0	+	52	570
chr1	204923290	204923537	GeneC|Exon_6	0	+	53	574
chr1	204923290	204923537	GeneC|Exon_6	0	+	54	577
chr1	204923290	204923537	GeneC|Exon_6	0	+	55	580
chr1	204923290	204923537	GeneC|Exon_6	0	+	56	577
chr1	204923290	204923537	GeneC|Exon_6	0	+	57	577
chr1	204923290	204923537	GeneC|Exon_6	0	+	58	573
chr1	204923290	204923537	GeneC|Exon_6	0	+	59	570
chr1	204923290	204923537	GeneC|Exon_6	0	+	60	562
chr1	204923290	204923537	GeneC|Exon_6	0	+	61	562
chr1	204923290	204923537	GeneC|Exon_6	0	+	62	562
chr1	204923290	204923537	GeneC|Exon_6	0	+	63	564
chr1	204923290	204923537	GeneC|Exon_6	0	+	64	565
chr1	204923290	204923537	GeneC|Exon_6	0	+	65	564
chr1	204923290	204923537	GeneC|Exon_6	0	+	66	563
chr1	204923290	204923537	GeneC|Exon_6	0	+	67	560
chr1	204923290	204923537	GeneC|Exon_6	0	+	68	561
chr1	204923290	204923537	GeneC|Exon_6	0	+	69	559
chr1	204923290	204923537	GeneC|Exon_6	0	+	70	554
chr1	204923290	204923537	GeneC|Exon_6	0	+	71	559
chr1	204923290	204923537	GeneC|Exon_6	0	+	72	559
chr1	204923290	204923537	GeneC|Exon_6	0	+	73	561
chr1	204923290	204923537	GeneC|Exon_6	0	+	74	558
chr1	204923290	204923537	GeneC|Exon_6	0	+	75	561
chr1	204923290	204923537	GeneC|Exon_6	0	+	76	554
chr1	204923290	204923537	GeneC|Exon_6	0	+	77	551
chr1	204923290	204923537	GeneC|Exon_6	0	+	78	553
chr1	204923290	204923537	GeneC|Exon_6	0	+	79	551
chr1	204923290	204923537	GeneC|Exon_6	0	+	80	556
chr1	204923290	204923537	GeneC|Exon_6	0	+	81	552
chr1	204923290	204923537	GeneC|Exon_6	0	+	82	555
chr1	204923290	204923537	GeneC|Exon_6	0	+	83	556
chr1	204923290	204923537	GeneC|Exon_6	0	+	84	554
chr1	204923290	204923537	GeneC|Exon_6	0	+	85	554
chr1	204923290	204923537	GeneC|Exon_6	0	+	86	564
chr1	204923290	204923537	GeneC|Exon_6	0	+	87	563
chr1	204923290	204923537	GeneC|Exon_6	0	+	88	566
chr1	204923290	204923537	GeneC|Exon_6	0	+	89	568
chr1	204923290	204923537	GeneC|Exon_6	0	+	90	567
chr1	204923290	204923537	GeneC|Exon_6	0	+	91	567
chr1	204923290	204923537	GeneC|Exon_6	0	+	92	568
chr1	204923290	204923537	GeneC|Exon_6	0	+	93	566
chr1	204923290	204923537	GeneC|Exon_6	0	+	94	565
chr1	204923290	204923537	GeneC|Exon_6	0	+	95	561
chr1	204923290	204923537	GeneC|Exon_6	0	+	96	559
chr1	204923290	204923537	GeneC|Exon_6	0	+	97	558
chr1	204923290	204923537	GeneC|Exon_6	0	+	98	562
chr1	204923290	204923537	GeneC|Exon_6	0	+	99	564
chr1	204923290	204923537	GeneC|Exon_6	0	+	100	564
chr1	204923290	204923537	GeneC|Exon_6	0	+	101	560
chr1	204923290	204923537	GeneC|Exon_6	0	+	102	560
chr1	204923290	204923537	GeneC|Exon_6	0	+	103	565
chr1	204923290	204923537	GeneC|Exon_6	0	+	104	566
chr1	204923290	204923537	GeneC|Exon_6	0	+	105	567
chr1	204923290	204923537	GeneC|Exon_6	0	+	106	568
chr1	204923290	204923537	GeneC|Exon_6	0	+	107	564
chr1	204923290	204923537	GeneC|Exon_6	0	+	108	562
chr1	204923290	204923537	GeneC|Exon_6	0	+	109	562
chr1	204923290	204923537	GeneC|Exon_6	0	+	110	565
chr1	204923290	204923537	GeneC|Exon_6	0	+	111	564
chr1	204923290	204923537	GeneC|Exon_6	0	+	112	562
chr1	204923290	204923537	GeneC|Exon_6	0	+	113	562
chr1	204923290	204923537	GeneC|Exon_6	0	+	114	565
chr1	204923290	204923537	GeneC|Exon_6	0	+	115	564
chr1	204923290	204923537	GeneC|Exon_6	0	+	116	564
chr1	204923290	204923537	GeneC|Exon_6	0	+	117	561
chr1	204923290	204923537	GeneC|Exon_6	0	+	118	561
chr1	204923290	204923537	GeneC|Exon_6	0	+	119	558
chr1	204923290	204923537	GeneC|Exon_6	0	+	120	552
chr1	204923290	204923537	GeneC|Exon_6	0	+	121	545
chr1	204923290	204923537	GeneC|Exon_6	0	+	122	543
chr1	204923290	204923537	GeneC|Exon_6	0	+	123	534
chr1	204923290	204923537	GeneC|Exon_6	0	+	124	535
chr1	204923290	204923537	GeneC|Exon_6	0	+	125	526
chr1	204923290	204923537	GeneC|Exon_6	0	+	126	533
chr1	204923290	204923537	GeneC|Exon_6	0	+	127	528
chr1	204923290	204923537	GeneC|Exon_6	0	+	128	524
chr1	204923290	204923537	GeneC|Exon_6	0	+	129	519
chr1	204923290	204923537	GeneC|Exon_6	0	+	130	518
chr1	204923290	204923537	GeneC|Exon_6	0	+	131	501
chr1	204923290	204923537	GeneC|Exon_6	0	+	132	444
chr1	204923290	204923537	GeneC|Exon_6	0	+	133	435
chr1	204923290	204923537	GeneC|Exon_6	0	+	134	435
chr1	204923290	204923537	GeneC|Exon_6	0	+	135	372
chr1	204923290	204923537	GeneC|Exon_6	0	+	136	374
chr1	204923290	204923537	GeneC|Exon_6	0	+	137	370
chr1	204923290	204923537	GeneC|Exon_6	0	+	138	376
chr1	204923290	204923537	GeneC|Exon_6	0	+	139	365
chr1	204923290	204923537	GeneC|Exon_6	0	+	140	371
chr1	204923290	204923537	GeneC|Exon_6	0	+	141	373
chr1	204923290	204923537	GeneC|Exon_6	0	+	142	374
chr1	204923290	204923537	GeneC|Exon_6	0	+	143	372
chr1	204923290	204923537	GeneC|Exon_6	0	+	144	369
chr1	204923290	204923537	GeneC|Exon_6	0	+	145	372
chr1	204923290	204923537	GeneC|Exon_6	0	+	146	377
chr1	204923290	204923537	GeneC|Exon_6	0	+	147	381
chr1	204923290	204923537	GeneC|Exon_6	0	+	148	381
chr1	204923290	204923537	GeneC|Exon_6	0	+	149	390
chr1	204923290	204923537	GeneC|Exon_6	0	+	150	389
chr1	204923290	204923537	GeneC|Exon_6	0	+	151	392
chr1	204923290	204923537	GeneC|Exon_6	0	+	152	391
chr1	204923290	204923537	GeneC|Exon_6	0	+	153	393
chr1	204923290	204923537	GeneC|Exon_6	0	+	154	386
chr1	204923290	204923537	GeneC|Exon_6	0	+	155	389
chr1	204923290	204923537	GeneC|Exon_6	0	+	156	391
chr1	204923290	204923537	GeneC|Exon_6	0	+	157	392
chr1	204923290	204923537	GeneC|Exon_6	0	+	158	391
chr1	204923290	204923537	GeneC|Exon_6	0	+	159	396
chr1	204923290	204923537	GeneC|Exon_6	0	+	160	394
chr1	204923290	204923537	GeneC|Exon_6	0	+	161	395
chr1	204923290	204923537	GeneC|Exon_6	0	+	162	392
chr1	204923290	204923537	GeneC|Exon_6	0	+	163	391
chr1	204923290	204923537	GeneC|Exon_6	0	+	164	389
chr1	204923290	204923537	GeneC|Exon_6	0	+	165	391
chr1	204923290	204923537	GeneC|Exon_6	0	+	166	387
chr1	204923290	204923537	GeneC|Exon_6	0	+	167	384
chr1	204923290	204923537	GeneC|Exon_6	0	+	168	381
chr1	204923290	204923537	GeneC|Exon_6	0	+	169	380
chr1	204923290	204923537	GeneC|Exon_6	0	+	170	383
chr1	204923290	204923537	GeneC|Exon_6	0	+	171	384
chr1	204923290	204923537	GeneC|Exon_6	0	+	172	381
chr1	204923290	204923537	GeneC|Exon_6	0	+	173	385
chr1	204923290	204923537	GeneC|Exon_6	0	+	174	387
chr1	204923290	204923537	GeneC|Exon_6	0	+	175	391
chr1	204923290	204923537	GeneC|Exon_6	0	+	176	397
chr1	204923290	204923537	GeneC|Exon_6	0	+	177	401
chr1	204923290	204923537	GeneC|Exon_6	0	+	178	402
chr1	204923290	204923537	GeneC|Exon_6	0	+	179	406
chr1	204923290	204923537	GeneC|Exon_6	0	+	180	410
chr1	204923290	204923537	GeneC|Exon_6	0	+	181	410
chr1	204923290	204923537	GeneC|Exon_6	0	+	182	411
chr1	204923290	204923537	GeneC|Exon_6	0	+	183	405
chr1	204923290	204923537	GeneC|Exon_6	0	+	184	405
chr1	204923290	204923537	GeneC|Exon_6	0	+	185	409
chr1	204923290	204923537	GeneC|Exon_6	0	+	186	412
chr1	204923290	204923537	GeneC|Exon_6	0	+	187	414
chr1	204923290	204923537	GeneC|Exon_6	0	+	188	422
chr1	204923290	204923537	GeneC|Exon_6	0	+	189	422
chr1	204923290	204923537	GeneC|Exon_6	0	+	190	425
chr1	204923290	204923537	GeneC|Exon_6	0	+	191	428
chr1	204923290	204923537	GeneC|Exon_6	0	+	192	428
chr1	204923290	204923537	GeneC|Exon_6	0	+	193	424
chr1	204923290	204923537	GeneC|Exon_6	0	+	194	425
chr1	204923290	204923537	GeneC|Exon_6	0	+	195	425
chr1	204923290	204923537	GeneC|Exon_6	0	+	196	433
chr1	204923290	204923537	GeneC|Exon_6	0	+	197	436
chr1	204923290	204923537	GeneC|Exon_6	0	+	198	437
chr1	204923290	204923537	GeneC|Exon_6	0	+	199	439
chr1	204923290	204923537	GeneC|Exon_6	0	+	200	439
chr1	204923290	204923537	GeneC|Exon_6	0	+	201	438
chr1	204923290	204923537	GeneC|Exon_6	0	+	202	434
chr1	204923290	204923537	GeneC|Exon_6	0	+	203	438
chr1	204923290	204923537	GeneC|Exon_6	0	+	204	436
chr1	204923290	204923537	GeneC|Exon_6	0	+	205	438
chr1	204923290	204923537	GeneC|Exon_6	0	+	206	438
chr1	204923290	204923537	GeneC|Exon_6	0	+	207	440
chr1	204923290	204923537	GeneC|Exon_6	0	+	208	443
chr1	204923290	204923537	GeneC|Exon_6	0	+	209	443
chr1	204923290	204923537	GeneC|Exon_6	0	+	210	448
chr1	204923290	204923537	GeneC|Exon_6	0	+	211	451
chr1	204923290	204923537	GeneC|Exon_6	0	+	212	450
chr1	204923290	204923537	GeneC|Exon_6	0	+	213	452
chr1	204923290	204923537	GeneC|Exon_6	0	+	214	451
chr1	204923290	204923537	GeneC|Exon_6	0	+	215	454
chr1	204923290	204923537	GeneC|Exon_6	0	+	216	456
chr1	204923290	204923537	GeneC|Exon_6	0	+	217	458
chr1	204923290	204923537	GeneC|Exon_6	0	+	218	462
chr1	204923290	204923537	GeneC|Exon_6	0	+	219	462
chr1	204923290	204923537	GeneC|Exon_6	0	+	220	462
chr1	204923290	204923537	GeneC|Exon_6	0	+	221	465
chr1	204923290	204923537	GeneC|Exon_6	0	+	222	463
chr1	204923290	204923537	GeneC|Exon_6	0	+	223	464
chr1	204923290	204923537	GeneC|Exon_6	0	+	224	466
chr1	204923290	204923537	GeneC|Exon_6	0	+	225	466
chr1	204923290	204923537	GeneC|Exon_6	0	+	226	465
chr1	204923290	204923537	GeneC|Exon_6	0	+	227	466
chr1	204923290	204923537	GeneC|Exon_6	0	+	228	466
chr1	204923290	204923537	GeneC|Exon_6	0	+	229	469
chr1	204923290	204923537	GeneC|Exon_6	0	+	230	468
chr1	204923290	204923537	GeneC|Exon_6	0	+	231	472
chr1	204923290	204923537	GeneC|Exon_6	0	+	232	482
chr1	204923290	204923537	GeneC|Exon_6	0	+	233	482
chr1	204923290	204923537	GeneC|Exon_6	0	+	234	483
chr1	204923290	204923537	GeneC|Exon_6	0	+	235	486
chr1	204923290	204923537	GeneC|Exon_6	0	+	236	486
chr1	204923290	204923537	GeneC|Exon_6	0	+	237	485
chr1	204923290	204923537	GeneC|Exon_6	0	+	238	484
chr1	204923290	204923537	GeneC|Exon_6	0	+	239	486
chr1	204923290	204923537	GeneC|Exon_6	0	+	240	487
chr1	204923290	204923537	GeneC|Exon_6	0	+	241	487
chr1	204923290	204923537	GeneC|Exon_6	0	+	242	484
chr1	204923290	204923537	GeneC|Exon_6	0	+	243	485
chr1	204923290	204923537	GeneC|Exon_6	0	+	244	483
chr1	204923290	204923537	GeneC|Exon_6	0	+	245	481
chr1	204923290	204923537	GeneC|Exon_6	0	+	246	481
chr1	204923290	204923537	GeneC|Exon_6	0	+	247	482
chr1	204923931	204924104	GeneC|Exon_7	0	+	1	434
chr1	204923931	204924104	GeneC|Exon_7	0	+	2	436
chr1	204923931	204924104	GeneC|Exon_7	0	+	3	443
chr1	204923931	204924104	GeneC|Exon_7	0	+	4	445
chr1	204923931	204924104	GeneC|Exon_7	0	+	5	448
chr1	204923931	204924104	GeneC|Exon_7	0	+	6	449
chr1	204923931	204924104	GeneC|Exon_7	0	+	7	453
chr1	204923931	204924104	GeneC|Exon_7	0	+	8	456
chr1	204923931	204924104	GeneC|Exon_7	0	+	9	456
chr1	204923931	204924104	GeneC|Exon_7	0	+	10	460
chr1	204923931	204924104	GeneC|Exon_7	0	+	11	462
chr1	204923931	204924104	GeneC|Exon_7	0	+	12	473
chr1	204923931	204924104	GeneC|Exon_7	0	+	13	479
chr1	204923931	204924104	GeneC|Exon_7	0	+	14	480
chr1	204923931	204924104	GeneC|Exon_7	0	+	15	480
chr1	204923931	204924104	GeneC|Exon_7	0	+	16	484
chr1	204923931	204924104	GeneC|Exon_7	0	+	17	488
chr1	204923931	204924104	GeneC|Exon_7	0	+	18	497
chr1	204923931	204924104	GeneC|Exon_7	0	+	19	497
chr1	204923931	204924104	GeneC|Exon_7	0	+	20	499
chr1	204923931	204924104	GeneC|Exon_7	0	+	21	499
chr1	204923931	204924104	GeneC|Exon_7	0	+	22	509
chr1	204923931	204924104	GeneC|Exon_7	0	+	23	508
chr1	204923931	204924104	GeneC|Exon_7	0	+	24	513
chr1	204923931	204924104	GeneC|Exon_7	0	+	25	517
chr1	204923931	204924104	GeneC|Exon_7	0	+	26	518
chr1	204923931	204924104	GeneC|Exon_7	0	+	27	517
chr1	204923931	204924104	GeneC|Exon_7	0	+	28	515
chr1	204923931	204924104	GeneC|Exon_7	0	+	29	520
chr1	204923931	204924104	GeneC|Exon_7	0	+	30	522
chr1	204923931	204924104	GeneC|Exon_7	0	+	31	528
chr1	204923931	204924104	GeneC|Exon_7	0	+	32	527
chr1	204923931	204924104	GeneC|Exon_7	0	+	33	522
chr1	204923931	204924104	GeneC|Exon_7	0	+	34	525
chr1	204923931	204924104	GeneC|Exon_7	0	+	35	522
chr1	204923931	204924104	GeneC|Exon_7	0	+	36	518
chr1	204923931	204924104	GeneC|Exon_7	0	+	37	517
chr1	204923931	204924104	GeneC|Exon_7	0	+	38	521
chr1	204923931	204924104	GeneC|Exon_7	0	+	39	522
chr1	204923931	204924104	GeneC|Exon_7	0	+	40	524
chr1	204923931	204924104	GeneC|Exon_7	0	+	41	525
chr1	204923931	204924104	GeneC|Exon_7	0	+	42	531
chr1	204923931	204924104	GeneC|Exon_7	0	+	43	537
chr1	204923931	204924104	GeneC|Exon_7	0	+	44	538
chr1	204923931	204924104	GeneC|Exon_7	0	+	45	536
chr1	204923931	204924104	GeneC|Exon_7	0	+	46	537
chr1	204923931	204924104	GeneC|Exon_7	0	+	47	539
chr1	204923931	204924104	GeneC|Exon_7	0	+	48	538
chr1	204923931	204924104	GeneC|Exon_7	0	+	49	537
chr1	204923931	204924104	GeneC|Exon_7	0	+	50	536
chr1	204923931	204924104	GeneC|Exon_7	0	+	51	545
chr1	204923931	204924104	GeneC|Exon_7	0	+	52	546
chr1	204923931	204924104	GeneC|Exon_7	0	+	53	548
chr1	204923931	204924104	GeneC|Exon_7	0	+	54	549
chr1	204923931	204924104	GeneC|Exon_7	0	+	55	546
chr1	204923931	204924104	GeneC|Exon_7	0	+	56	547
chr1	204923931	204924104	GeneC|Exon_7	0	+	57	551
chr1	204923931	204924104	GeneC|Exon_7	0	+	58	550
chr1	204923931	204924104	GeneC|Exon_7	0	+	59	550
chr1	204923931	204924104	GeneC|Exon_7	0	+	60	551
chr1	204923931	204924104	GeneC|Exon_7	0	+	61	552
chr1	204923931	204924104	GeneC|Exon_7	0	+	62	549
chr1	204923931	204924104	GeneC|Exon_7	0	+	63	553
chr1	204923931	204924104	GeneC|Exon_7	0	+	64	554
chr1	204923931	204924104	GeneC|Exon_7	0	+	65	552
chr1	204923931	204924104	GeneC|Exon_7	0	+	66	552
chr1	204923931	204924104	GeneC|Exon_7	0	+	67	544
chr1	204923931	204924104	GeneC|Exon_7	0	+	68	543
chr1	204923931	204924104	GeneC|Exon_7	0	+	69	542
chr1	204923931	204924104	GeneC|Exon_7	0	+	70	539
chr1	204923931	204924104	GeneC|Exon_7	0	+	71	540
chr1	204923931	204924104	GeneC|Exon_7	0	+	72	538
chr1	204923931	204924104	GeneC|Exon_7	0	+	73	539
chr1	204923931	204924104	GeneC|Exon_7	0	+	74	538
chr1	204923931	204924104	GeneC|Exon_7	0	+	75	536
chr1	204923931	204924104	GeneC|Exon_7	0	+	76	533
chr1	204923931	204924104	GeneC|Exon_7	0	+	77	530
chr1	204923931	204924104	GeneC|Exon_7	0	+	78	526
chr1	204923931	204924104	GeneC|Exon_7	0	+	79	526
chr1	204923931	204924104	GeneC|Exon_7	0	+	80	527
chr1	204923931	204924104	GeneC|Exon_7	0	+	81	523
chr1	204923931	204924104	GeneC|Exon_7	0	+	82	523
chr1	204923931	204924104	GeneC|Exon_7	0	+	83	523
chr1	204923931	204924104	GeneC|Exon_7	0	+	84	520
chr1	204923931	204924104	GeneC|Exon_7	0	+	85	517
chr1	204923931	204924104	GeneC|Exon_7	0	+	86	510
chr1	204923931	204924104	GeneC|Exon_7	0	+	87	506
chr1	204923931	204924104	GeneC|Exon_7	0	+	88	503
chr1	204923931	204924104	GeneC|Exon_7	0	+	89	501
chr1	204923931	204924104	GeneC|Exon_7	0	+	90	499
chr1	204923931	204924104	GeneC|Exon_7	0	+	91	498
chr1	204923931	204924104	GeneC|Exon_7	0	+	92	499
chr1	204923931	204924104	GeneC|Exon_7	0	+	93	495
chr1	204923931	204924104	GeneC|Exon_7	0	+	94	498
chr1	204923931	204924104	GeneC|Exon_7	0	+	95	495
chr1	204923931	204924104	GeneC|Exon_7	0	+	96	497
chr1	204923931	204924104	GeneC|Exon_7	0	+	97	490
chr1	204923931	204924104	GeneC|Exon_7	0	+	98	489
chr1	204923931	204924104	GeneC|Exon_7	0	+	99	487
chr1	204923931	204924104	GeneC|Exon_7	0	+	100	487
chr1	204923931	204924104	GeneC|Exon_7	0	+	101	484
chr1	204923931	204924104	GeneC|Exon_7	0	+	102	521
chr1	204923931	204924104	GeneC|Exon_7	0	+	103	519
chr1	204923931	204924104	GeneC|Exon_7	0	+	104	520
chr1	204923931	204924104	GeneC|Exon_7	0	+	105	514
chr1	204923931	204924104	GeneC|Exon_7	0	+	106	512
chr1	204923931	204924104	GeneC|Exon_7	0	+	107	509
chr1	204923931	204924104	GeneC|Exon_7	0	+	108	505
chr1	204923931	204924104	GeneC|Exon_7	0	+	109	506
chr1	204923931	204924104	GeneC|Exon_7	0	+	110	504
chr1	204923931	204924104	GeneC|Exon_7	0	+	111	501
chr1	204923931	204924104	GeneC|Exon_7	0	+	112	502
chr1	204923931	204924104	GeneC|Exon_7	0	+	113	500
chr1	204923931	204924104	GeneC|Exon_7	0	+	114	494
chr1	204923931	204924104	GeneC|Exon_7	0	+	115	495
chr1	204923931	204924104	GeneC|Exon_7	0	+	116	498
chr1	204923931	204924104	GeneC|Exon_7	0	+	117	494
chr1	204923931	204924104	GeneC|Exon_7	0	+	118	494
chr1	204923931	204924104	GeneC|Exon_7	0	+	119	492
chr1	204923931	204924104	GeneC|Exon_7	0	+	120	491
chr1	204923931	204924104	GeneC|Exon_7	0	+	121	492
chr1	204923931	204924104	GeneC|Exon_7	0	+	122	500
chr1	204923931	204924104	GeneC|Exon_7	0	+	123	502
chr1	204923931	204924104	GeneC|Exon_7	0	+	124	502
chr1	204923931	204924104	GeneC|Exon_7	0	+	125	500
chr1	204923931	204924104	GeneC|Exon_7	0	+	126	495
chr1	204923931	204924104	GeneC|Exon_7	0	+	127	494
chr1	204923931	204924104	GeneC|Exon_7	0	+	128	490
chr1	204923931	204924104	GeneC|Exon_7	0	+	129	487
chr1	204923931	204924104	GeneC|Exon_7	0	+	130	486
chr1	204923931	204924104	GeneC|Exon_7	0	+	131	486
chr1	204923931	204924104	GeneC|Exon_7	0	+	132	481
chr1	204923931	204924104	GeneC|Exon_7	0	+	133	485
chr1	204923931	204924104	GeneC|Exon_7	0	+	134	482
chr1	204923931	204924104	GeneC|Exon_7	0	+	135	479
chr1	204923931	204924104	GeneC|Exon_7	0	+	136	478
chr1	204923931	204924104	GeneC|Exon_7	0	+	137	473
chr1	204923931	204924104	GeneC|Exon_7	0	+	138	473
chr1	204923931	204924104	GeneC|Exon_7	0	+	139	472
chr1	204923931	204924104	GeneC|Exon_7	0	+	140	470
chr1	204923931	204924104	GeneC|Exon_7	0	+	141	469
chr1	204923931	204924104	GeneC|Exon_7	0	+	142	462
chr1	204923931	204924104	GeneC|Exon_7	0	+	143	460
chr1	204923931	204924104	GeneC|Exon_7	0	+	144	460
chr1	204923931	204924104	GeneC|Exon_7	0	+	145	458
chr1	204923931	204924104	GeneC|Exon_7	0	+	146	452
chr1	204923931	204924104	GeneC|Exon_7	0	+	147	451
chr1	204923931	204924104	GeneC|Exon_7	0	+	148	453
chr1	204923931	204924104	GeneC|Exon_7	0	+	149	447
chr1	204923931	204924104	GeneC|Exon_7	0	+	150	440
chr1	204923931	204924104	GeneC|Exon_7	0	+	151	441
chr1	204923931	204924104	GeneC|Exon_7	0	+	152	435
chr1	204923931	204924104	GeneC|Exon_7	0	+	153	434
chr1	204923931	204924104	GeneC|Exon_7	0	+	154	430
chr1	204923931	204924104	GeneC|Exon_7	0	+	155	432
chr1	204923931	204924104	GeneC|Exon_7	0	+	156	443
chr1	204923931	204924104	GeneC|Exon_7	0	+	157	440
chr1	204923931	204924104	GeneC|Exon_7	0	+	158	449
chr1	204923931	204924104	GeneC|Exon_7	0	+	159	443
chr1	204923931	204924104	GeneC|Exon_7	0	+	160	439
chr1	204923931	204924104	GeneC|Exon_7	0	+	161	433
chr1	204923931	204924104	GeneC|Exon_7	0	+	162	428
chr1	204923931	204924104	GeneC|Exon_7	0	+	163	420
chr1	204923931	204924104	GeneC|Exon_7	0	+	164	414
chr1	204923931	204924104	GeneC|Exon_7	0	+	165	411
chr1	204923931	204924104	GeneC|Exon_7	0	+	166	415
chr1	204923931	204924104	GeneC|Exon_7	0	+	167	411
chr1	204923931	204924104	GeneC|Exon_7	0	+	168	404
chr1	204923931	204924104	GeneC|Exon_7	0	+	169	402
chr1	204923931	204924104	GeneC|Exon_7	0	+	170	404
chr1	204923931	204924104	GeneC|Exon_7	0	+	171	402
chr1	204923931	204924104	GeneC|Exon_7	0	+	172	399
chr1	204923931	204924104	GeneC|Exon_7	0	+	173	399
chr1	204926758	204926979	GeneC|Exon_8	0	+	1	465
chr1	204926758	204926979	GeneC|Exon_8	0	+	2	471
chr1	204926758	204926979	GeneC|Exon_8	0	+	3	478
chr1	204926758	204926979	GeneC|Exon_8	0	+	4	483
chr1	204926758	204926979	GeneC|Exon_8	0	+	5	488
chr1	204926758	204926979	GeneC|Exon_8	0	+	6	491
chr1	204926758	204926979	GeneC|Exon_8	0	+	7	498
chr1	204926758	204926979	GeneC|Exon_8	0	+	8	501
chr1	204926758	204926979	GeneC|Exon_8	0	+	9	505
chr1	204926758	204926979	GeneC|Exon_8	0	+	10	510
chr1	204926758	204926979	GeneC|Exon_8	0	+	11	510
chr1	204926758	204926979	GeneC|Exon_8	0	+	12	511
chr1	204926758	204926979	GeneC|Exon_8	0	+	13	516
chr1	204926758	204926979	GeneC|Exon_8	0	+	14	523
chr1	204926758	204926979	GeneC|Exon_8	0	+	15	521
chr1	204926758	204926979	GeneC|Exon_8	0	+	16	523
chr1	204926758	204926979	GeneC|Exon_8	0	+	17	528
chr1	204926758	204926979	GeneC|Exon_8	0	+	18	531
chr1	204926758	204926979	GeneC|Exon_8	0	+	19	534
chr1	204926758	204926979	GeneC|Exon_8	0	+	20	538
chr1	204926758	204926979	GeneC|Exon_8	0	+	21	540
chr1	204926758	204926979	GeneC|Exon_8	0	+	22	540
chr1	204926758	204926979	GeneC|Exon_8	0	+	23	545
chr1	204926758	204926979	GeneC|Exon_8	0	+	24	552
chr1	204926758	204926979	GeneC|Exon_8	0	+	25	554
chr1	204926758	204926979	GeneC|Exon_8	0	+	26	549
chr1	204926758	204926979	GeneC|Exon_8	0	+	27	548
chr1	204926758	204926979	GeneC|Exon_8	0	+	28	552
chr1	204926758	204926979	GeneC|Exon_8	0	+	29	553
chr1	204926758	204926979	GeneC|Exon_8	0	+	30	553
chr1	204926758	204926979	GeneC|Exon_8	0	+	31	554
chr1	204926758	204926979	GeneC|Exon_8	0	+	32	552
chr1	204926758	204926979	GeneC|Exon_8	0	+	33	550
chr1	204926758	204926979	GeneC|Exon_8	0	+	34	550
chr1	204926758	204926979	GeneC|Exon_8	0	+	35	550
chr1	204926758	204926979	GeneC|Exon_8	0	+	36	549
chr1	204926758	204926979	GeneC|Exon_8	0	+	37	547
chr1	204926758	204926979	GeneC|Exon_8	0	+	38	549
chr1	204926758	204926979	GeneC|Exon_8	0	+	39	554
chr1	204926758	204926979	GeneC|Exon_8	0	+	40	556
chr1	204926758	204926979	GeneC|Exon_8	0	+	41	555
chr1	204926758	204926979	GeneC|Exon_8	0	+	42	556
chr1	204926758	204926979	GeneC|Exon_8	0	+	43	556
chr1	204926758	204926979	GeneC|Exon_8	0	+	44	553
chr1	204926758	204926979	GeneC|Exon_8	0	+	45	553
chr1	204926758	204926979	GeneC|Exon_8	0	+	46	550
chr1	204926758	204926979	GeneC|Exon_8	0	+	47	551
chr1	204926758	204926979	GeneC|Exon_8	0	+	48	556
chr1	204926758	204926979	GeneC|Exon_8	0	+	49	558
chr1	204926758	204926979	GeneC|Exon_8	0	+	50	558
chr1	204926758	204926979	GeneC|Exon_8	0	+	51	561
chr1	204926758	204926979	GeneC|Exon_8	0	+	52	563
chr1	204926758	204926979	GeneC|Exon_8	0	+	53	561
chr1	204926758	204926979	GeneC|Exon_8	0	+	54	562
chr1	204926758	204926979	GeneC|Exon_8	0	+	55	563
chr1	204926758	204926979	GeneC|Exon_8	0	+	56	564
chr1	204926758	204926979	GeneC|Exon_8	0	+	57	565
chr1	204926758	204926979	GeneC|Exon_8	0	+	58	569
chr1	204926758	204926979	GeneC|Exon_8	0	+	59	568
chr1	204926758	204926979	GeneC|Exon_8	0	+	60	565
chr1	204926758	204926979	GeneC|Exon_8	0	+	61	574
chr1	204926758	204926979	GeneC|Exon_8	0	+	62	575
chr1	204926758	204926979	GeneC|Exon_8	0	+	63	570
chr1	204926758	204926979	GeneC|Exon_8	0	+	64	568
chr1	204926758	204926979	GeneC|Exon_8	0	+	65	566
chr1	204926758	204926979	GeneC|Exon_8	0	+	66	570
chr1	204926758	204926979	GeneC|Exon_8	0	+	67	573
chr1	204926758	204926979	GeneC|Exon_8	0	+	68	574
chr1	204926758	204926979	GeneC|Exon_8	0	+	69	574
chr1	204926758	204926979	GeneC|Exon_8	0	+	70	573
chr1	204926758	204926979	GeneC|Exon_8	0	+	71	576
chr1	204926758	204926979	GeneC|Exon_8	0	+	72	578
chr1	204926758	204926979	GeneC|Exon_8	0	+	73	580
chr1	204926758	204926979	GeneC|Exon_8	0	+	74	583
chr1	204926758	204926979	GeneC|Exon_8	0	+	75	588
chr1	204926758	204926979	GeneC|Exon_8	0	+	76	587
chr1	204926758	204926979	GeneC|Exon_8	0	+	77	582
chr1	204926758	204926979	GeneC|Exon_8	0	+	78	590
chr1	204926758	204926979	GeneC|Exon_8	0	+	79	585
chr1	204926758	204926979	GeneC|Exon_8	0	+	80	588
chr1	204926758	204926979	GeneC|Exon_8	0	+	81	595
chr1	204926758	204926979	GeneC|Exon_8	0	+	82	597
chr1	204926758	204926979	GeneC|Exon_8	0	+	83	597
chr1	204926758	204926979	GeneC|Exon_8	0	+	84	599
chr1	204926758	204926979	GeneC|Exon_8	0	+	85	605
chr1	204926758	204926979	GeneC|Exon_8	0	+	86	609
chr1	204926758	204926979	GeneC|Exon_8	0	+	87	610
chr1	204926758	204926979	GeneC|Exon_8	0	+	88	608
chr1	204926758	204926979	GeneC|Exon_8	0	+	89	609
chr1	204926758	204926979	GeneC|Exon_8	0	+	90	610
chr1	204926758	204926979	GeneC|Exon_8	0	+	91	607
chr1	204926758	204926979	GeneC|Exon_8	0	+	92	605
chr1	204926758	204926979	GeneC|Exon_8	0	+	93	612
chr1	204926758	204926979	GeneC|Exon_8	0	+	94	618
chr1	204926758	204926979	GeneC|Exon_8	0	+	95	621
chr1	204926758	204926979	GeneC|Exon_8	0	+	96	624
chr1	204926758	204926979	GeneC|Exon_8	0	+	97	627
chr1	204926758	204926979	GeneC|Exon_8	0	+	98	633
chr1	204926758	204926979	GeneC|Exon_8	0	+	99	636
chr1	204926758	204926979	GeneC|Exon_8	0	+	100	634
chr1	204926758	204926979	GeneC|Exon_8	0	+	101	635
chr1	204926758	204926979	GeneC|Exon_8	0	+	102	633
chr1	204926758	204926979	GeneC|Exon_8	0	+	103	629
chr1	204926758	204926979	GeneC|Exon_8	0	+	104	632
chr1	204926758	204926979	GeneC|Exon_8	0	+	105	636
chr1	204926758	204926979	GeneC|Exon_8	0	+	106	635
chr1	204926758	204926979	GeneC|Exon_8	0	+	107	628
chr1	204926758	204926979	GeneC|Exon_8	0	+	108	627
chr1	204926758	204926979	GeneC|Exon_8	0	+	109	628
chr1	204926758	204926979	GeneC|Exon_8	0	+	110	630
chr1	204926758	204926979	GeneC|Exon_8	0	+	111	621
chr1	204926758	204926979	GeneC|Exon_8	0	+	112	625
chr1	204926758	204926979	GeneC|Exon_8	0	+	113	622
chr1	204926758	204926979	GeneC|Exon_8	0	+	114	619
chr1	204926758	204926979	GeneC|Exon_8	0	+	115	622
chr1	204926758	204926979	GeneC|Exon_8	0	+	116	621
chr1	204926758	204926979	GeneC|Exon_8	0	+	117	619
chr1	204926758	204926979	GeneC|Exon_8	0	+	118	614
chr1	204926758	204926979	GeneC|Exon_8	0	+	119	615
chr1	204926758	204926979	GeneC|Exon_8	0	+	120	621
chr1	204926758	204926979	GeneC|Exon_8	0	+	121	622
chr1	204926758	204926979	GeneC|Exon_8	0	+	122	624
chr1	204926758	204926979	GeneC|Exon_8	0	+	123	625
chr1	204926758	204926979	GeneC|Exon_8	0	+	124	620
chr1	204926758	204926979	GeneC|Exon_8	0	+	125	623
chr1	204926758	204926979	GeneC|Exon_8	0	+	126	622
chr1	204926758	204926979	GeneC|Exon_8	0	+	127	620
chr1	204926758	204926979	GeneC|Exon_8	0	+	128	621
chr1	204926758	204926979	GeneC|Exon_8	0	+	129	625
chr1	204926758	204926979	GeneC|Exon_8	0	+	130	627
chr1	204926758	204926979	GeneC|Exon_8	0	+	131	623
chr1	204926758	204926979	GeneC|Exon_8	0	+	132	619
chr1	204926758	204926979	GeneC|Exon_8	0	+	133	617
chr1	204926758	204926979	GeneC|Exon_8	0	+	134	617
chr1	204926758	204926979	GeneC|Exon_8	0	+	135	618
chr1	204926758	204926979	GeneC|Exon_8	0	+	136	619
chr1	204926758	204926979	GeneC|Exon_8	0	+	137	620
chr1	204926758	204926979	GeneC|Exon_8	0	+	138	618
chr1	204926758	204926979	GeneC|Exon_8	0	+	139	624
chr1	204926758	204926979	GeneC|Exon_8	0	+	140	624
chr1	204926758	204926979	GeneC|Exon_8	0	+	141	624
chr1	204926758	204926979	GeneC|Exon_8	0	+	142	620
chr1	204926758	204926979	GeneC|Exon_8	0	+	143	619
chr1	204926758	204926979	GeneC|Exon_8	0	+	144	615
chr1	204926758	204926979	GeneC|Exon_8	0	+	145	614
chr1	204926758	204926979	GeneC|Exon_8	0	+	146	609
chr1	204926758	204926979	GeneC|Exon_8	0	+	147	608
chr1	204926758	204926979	GeneC|Exon_8	0	+	148	605
chr1	204926758	204926979	GeneC|Exon_8	0	+	149	605
chr1	204926758	204926979	GeneC|Exon_8	0	+	150	608
chr1	204926758	204926979	GeneC|Exon_8	0	+	151	606
chr1	204926758	204926979	GeneC|Exon_8	0	+	152	605
chr1	204926758	204926979	GeneC|Exon_8	0	+	153	607
chr1	204926758	204926979	GeneC|Exon_8	0	+	154	604
chr1	204926758	204926979	GeneC|Exon_8	0	+	155	604
chr1	204926758	204926979	GeneC|Exon_8	0	+	156	599
chr1	204926758	204926979	GeneC|Exon_8	0	+	157	596
chr1	204926758	204926979	GeneC|Exon_8	0	+	158	590
chr1	204926758	204926979	GeneC|Exon_8	0	+	159	584
chr1	204926758	204926979	GeneC|Exon_8	0	+	160	587
chr1	204926758	204926979	GeneC|Exon_8	0	+	161	588
chr1	204926758	204926979	GeneC|Exon_8	0	+	162	589
chr1	204926758	204926979	GeneC|Exon_8	0	+	163	591
chr1	204926758	204926979	GeneC|Exon_8	0	+	164	590
chr1	204926758	204926979	GeneC|Exon_8	0	+	165	591
chr1	204926758	204926979	GeneC|Exon_8	0	+	166	591
chr1	204926758	204926979	GeneC|Exon_8	0	+	167	591
chr1	204926758	204926979	GeneC|Exon_8	0	+	168	594
chr1	204926758	204926979	GeneC|Exon_8	0	+	169	592
chr1	204926758	204926979	GeneC|Exon_8	0	+	170	590
chr1	204926758	204926979	GeneC|Exon_8	0	+	171	592
chr1	204926758	204926979	GeneC|Exon_8	0	+	172	590
chr1	204926758	204926979	GeneC|Exon_8	0	+	173	592
chr1	204926758	204926979	GeneC|Exon_8	0	+	174	586
chr1	204926758	204926979	GeneC|Exon_8	0	+	175	582
chr1	204926758	204926979	GeneC|Exon_8	0	+	176	578
chr1	204926758	204926979	GeneC|Exon_8	0	+	177	577
chr1	204926758	204926979	GeneC|Exon_8	0	+	178	577
chr1	204926758	204926979	GeneC|Exon_8	0	+	179	577
chr1	204926758	204926979	GeneC|Exon_8	0	+	180	578
chr1	204926758	204926979	GeneC|Exon_8	0	+	181	583
chr1	204926758	204926979	GeneC|Exon_8	0	+	182	582
chr1	204926758	204926979	GeneC|Exon_8	0	+	183	585
chr1	204926758	204926979	GeneC|Exon_8	0	+	184	586
chr1	204926758	204926979	GeneC|Exon_8	0	+	185	585
chr1	204926758	204926979	GeneC|Exon_8	0	+	186	585
chr1	204926758	204926979	GeneC|Exon_8	0	+	187	586
chr1	204926758	204926979	GeneC|Exon_8	0	+	188	589
chr1	204926758	204926979	GeneC|Exon_8	0	+	189	590
chr1	204926758	204926979	GeneC|Exon_8	0	+	190	587
chr1	204926758	204926979	GeneC|Exon_8	0	+	191	583
chr1	204926758	204926979	GeneC|Exon_8	0	+	192	583
chr1	204926758	204926979	GeneC|Exon_8	0	+	193	582
chr1	204926758	204926979	GeneC|Exon_8	0	+	194	581
chr1	204926758	204926979	GeneC|Exon_8	0	+	195	582
chr1	204926758	204926979	GeneC|Exon_8	0	+	196	583
chr1	204926758	204926979	GeneC|Exon_8	0	+	197	583
chr1	204926758	204926979	GeneC|Exon_8	0	+	198	588
chr1	204926758	204926979	GeneC|Exon_8	0	+	199	588
chr1	204926758	204926979	GeneC|Exon_8	0	+	200	586
chr1	204926758	204926979	GeneC|Exon_8	0	+	201	587
chr1	204926758	204926979	GeneC|Exon_8	0	+	202	586
chr1	204926758	204926979	GeneC|Exon_8	0	+	203	588
chr1	204926758	204926979	GeneC|Exon_8	0	+	204	587
chr1	204926758	204926979	GeneC|Exon_8	0	+	205	586
chr1	204926758	204926979	GeneC|Exon_8	0	+	206	586
chr1	204926758	204926979	GeneC|Exon_8	0	+	207	587
chr1	204926758	204926979	GeneC|Exon_8	0	+	208	587
chr1	204926758	204926979	GeneC|Exon_8	0	+	209	580
chr1	204926758	204926979	GeneC|Exon_8	0	+	210	579
chr1	204926758	204926979	GeneC|Exon_8	0	+	211	579
chr1	204926758	204926979	GeneC|Exon_8	0	+	212	571
chr1	204926758	204926979	GeneC|Exon_8	0	+	213	576
chr1	204926758	204926979	GeneC|Exon_8	0	+	214	577
chr1	204926758	204926979	GeneC|Exon_8	0	+	215	580
chr1	204926758	204926979	GeneC|Exon_8	0	+	216	576
chr1	204926758	204926979	GeneC|Exon_8	0	+	217	571
chr1	204926758	204926979	GeneC|Exon_8	0	+	218	566
chr1	204926758	204926979	GeneC|Exon_8	0	+	219	567
chr1	204926758	204926979	GeneC|Exon_8	0	+	220	567
chr1	204926758	204926979	GeneC|Exon_8	0	+	221	565
chr1	204931210	204931311	GeneC|Exon_9	0	+	1	533
chr1	204931210	204931311	GeneC|Exon_9	0	+	2	531
chr1	204931210	204931311	GeneC|Exon_9	0	+	3	535
chr1	204931210	204931311	GeneC|Exon_9	0	+	4	538
chr1	204931210	204931311	GeneC|Exon_9	0	+	5	539
chr1	204931210	204931311	GeneC|Exon_9	0	+	6	542
chr1	204931210	204931311	GeneC|Exon_9	0	+	7	549
chr1	204931210	204931311	GeneC|Exon_9	0	+	8	549
chr1	204931210	204931311	GeneC|Exon_9	0	+	9	548
chr1	204931210	204931311	GeneC|Exon_9	0	+	10	549
chr1	204931210	204931311	GeneC|Exon_9	0	+	11	553
chr1	204931210	204931311	GeneC|Exon_9	0	+	12	559
chr1	204931210	204931311	GeneC|Exon_9	0	+	13	561
chr1	204931210	204931311	GeneC|Exon_9	0	+	14	565
chr1	204931210	204931311	GeneC|Exon_9	0	+	15	558
chr1	204931210	204931311	GeneC|Exon_9	0	+	16	560
chr1	204931210	204931311	GeneC|Exon_9	0	+	17	562
chr1	204931210	204931311	GeneC|Exon_9	0	+	18	561
chr1	204931210	204931311	GeneC|Exon_9	0	+	19	555
chr1	204931210	204931311	GeneC|Exon_9	0	+	20	561
chr1	204931210	204931311	GeneC|Exon_9	0	+	21	561
chr1	204931210	204931311	GeneC|Exon_9	0	+	22	557
chr1	204931210	204931311	GeneC|Exon_9	0	+	23	554
chr1	204931210	204931311	GeneC|Exon_9	0	+	24	560
chr1	204931210	204931311	GeneC|Exon_9	0	+	25	557
chr1	204931210	204931311	GeneC|Exon_9	0	+	26	555
chr1	204931210	204931311	GeneC|Exon_9	0	+	27	558
chr1	204931210	204931311	GeneC|Exon_9	0	+	28	562
chr1	204931210	204931311	GeneC|Exon_9	0	+	29	561
chr1	204931210	204931311	GeneC|Exon_9	0	+	30	560
chr1	204931210	204931311	GeneC|Exon_9	0	+	31	559
chr1	204931210	204931311	GeneC|Exon_9	0	+	32	559
chr1	204931210	204931311	GeneC|Exon_9	0	+	33	557
chr1	204931210	204931311	GeneC|Exon_9	0	+	34	562
chr1	204931210	204931311	GeneC|Exon_9	0	+	35	562
chr1	204931210	204931311	GeneC|Exon_9	0	+	36	560
chr1	204931210	204931311	GeneC|Exon_9	0	+	37	556
chr1	204931210	204931311	GeneC|Exon_9	0	+	38	553
chr1	204931210	204931311	GeneC|Exon_9	0	+	39	549
chr1	204931210	204931311	GeneC|Exon_9	0	+	40	552
chr1	204931210	204931311	GeneC|Exon_9	0	+	41	548
chr1	204931210	204931311	GeneC|Exon_9	0	+	42	552
chr1	204931210	204931311	GeneC|Exon_9	0	+	43	550
chr1	204931210	204931311	GeneC|Exon_9	0	+	44	549
chr1	204931210	204931311	GeneC|Exon_9	0	+	45	549
chr1	204931210	204931311	GeneC|Exon_9	0	+	46	547
chr1	204931210	204931311	GeneC|Exon_9	0	+	47	548
chr1	204931210	204931311	GeneC|Exon_9	0	+	48	553
chr1	204931210	204931311	GeneC|Exon_9	0	+	49	554
chr1	204931210	204931311	GeneC|Exon_9	0	+	50	553
chr1	204931210	204931311	GeneC|Exon_9	0	+	51	552
chr1	204931210	204931311	GeneC|Exon_9	0	+	52	547
chr1	204931210	204931311	GeneC|Exon_9	0	+	53	549
chr1	204931210	204931311	GeneC|Exon_9	0	+	54	549
chr1	204931210	204931311	GeneC|Exon_9	0	+	55	555
chr1	204931210	204931311	GeneC|Exon_9	0	+	56	553
chr1	204931210	204931311	GeneC|Exon_9	0	+	57	554
chr1	204931210	204931311	GeneC|Exon_9	0	+	58	559
chr1	204931210	204931311	GeneC|Exon_9	0	+	59	555
chr1	204931210	204931311	GeneC|Exon_9	0	+	60	556
chr1	204931210	204931311	GeneC|Exon_9	0	+	61	555
chr1	204931210	204931311	GeneC|Exon_9	0	+	62	555
chr1	204931210	204931311	GeneC|Exon_9	0	+	63	556
chr1	204931210	204931311	GeneC|Exon_9	0	+	64	553
chr1	204931210	204931311	GeneC|Exon_9	0	+	65	551
chr1	204931210	204931311	GeneC|Exon_9	0	+	66	557
chr1	204931210	204931311	GeneC|Exon_9	0	+	67	559
chr1	204931210	204931311	GeneC|Exon_9	0	+	68	556
chr1	204931210	204931311	GeneC|Exon_9	0	+	69	554
chr1	204931210	204931311	GeneC|Exon_9	0	+	70	554
chr1	204931210	204931311	GeneC|Exon_9	0	+	71	557
chr1	204931210	204931311	GeneC|Exon_9	0	+	72	555
chr1	204931210	204931311	GeneC|Exon_9	0	+	73	553
chr1	204931210	204931311	GeneC|Exon_9	0	+	74	551
chr1	204931210	204931311	GeneC|Exon_9	0	+	75	553
chr1	204931210	204931311	GeneC|Exon_9	0	+	76	551
chr1	204931210	204931311	GeneC|Exon_9	0	+	77	548
chr1	204931210	204931311	GeneC|Exon_9	0	+	78	549
chr1	204931210	204931311	GeneC|Exon_9	0	+	79	553
chr1	204931210	204931311	GeneC|Exon_9	0	+	80	552
chr1	204931210	204931311	GeneC|Exon_9	0	+	81	544
chr1	204931210	204931311	GeneC|Exon_9	0	+	82	543
chr1	204931210	204931311	GeneC|Exon_9	0	+	83	533
chr1	204931210	204931311	GeneC|Exon_9	0	+	84	532
chr1	204931210	204931311	GeneC|Exon_9	0	+	85	526
chr1	204931210	204931311	GeneC|Exon_9	0	+	86	521
chr1	204931210	204931311	GeneC|Exon_9	0	+	87	517
chr1	204931210	204931311	GeneC|Exon_9	0	+	88	512
chr1	204931210	204931311	GeneC|Exon_9	0	+	89	509
chr1	204931210	204931311	GeneC|Exon_9	0	+	90	505
chr1	204931210	204931311	GeneC|Exon_9	0	+	91	499
chr1	204931210	204931311	GeneC|Exon_9	0	+	92	497
chr1	204931210	204931311	GeneC|Exon_9	0	+	93	490
chr1	204931210	204931311	GeneC|Exon_9	0	+	94	489
chr1	204931210	204931311	GeneC|Exon_9	0	+	95	488
chr1	204931210	204931311	GeneC|Exon_9	0	+	96	489
chr1	204931210	204931311	GeneC|Exon_9	0	+	97	487
chr1	204931210	204931311	GeneC|Exon_9	0	+	98	483
chr1	204931210	204931311	GeneC|Exon_9	0	+	99	480
chr1	204931210	204931311	GeneC|Exon_9	0	+	100	477
chr1	204931210	204931311	GeneC|Exon_9	0	+	101	474
chr1	204937351	204937513	GeneC|Exon_10	0	+	1	477
chr1	204937351	204937513	GeneC|Exon_10	0	+	2	477
chr1	204937351	204937513	GeneC|Exon_10	0	+	3	480
chr1	204937351	204937513	GeneC|Exon_10	0	+	4	484
chr1	204937351	204937513	GeneC|Exon_10	0	+	5	489
chr1	204937351	204937513	GeneC|Exon_10	0	+	6	492
chr1	204937351	204937513	GeneC|Exon_10	0	+	7	491
chr1	204937351	204937513	GeneC|Exon_10	0	+	8	492
chr1	204937351	204937513	GeneC|Exon_10	0	+	9	494
chr1	204937351	204937513	GeneC|Exon_10	0	+	10	497
chr1	204937351	204937513	GeneC|Exon_10	0	+	11	500
chr1	204937351	204937513	GeneC|Exon_10	0	+	12	503
chr1	204937351	204937513	GeneC|Exon_10	0	+	13	505
chr1	204937351	204937513	GeneC|Exon_10	0	+	14	501
chr1	204937351	204937513	GeneC|Exon_10	0	+	15	500
chr1	204937351	204937513	GeneC|Exon_10	0	+	16	507
chr1	204937351	204937513	GeneC|Exon_10	0	+	17	507
chr1	204937351	204937513	GeneC|Exon_10	0	+	18	512
chr1	204937351	204937513	GeneC|Exon_10	0	+	19	517
chr1	204937351	204937513	GeneC|Exon_10	0	+	20	518
chr1	204937351	204937513	GeneC|Exon_10	0	+	21	520
chr1	204937351	204937513	GeneC|Exon_10	0	+	22	520
chr1	204937351	204937513	GeneC|Exon_10	0	+	23	522
chr1	204937351	204937513	GeneC|Exon_10	0	+	24	521
chr1	204937351	204937513	GeneC|Exon_10	0	+	25	525
chr1	204937351	204937513	GeneC|Exon_10	0	+	26	530
chr1	204937351	204937513	GeneC|Exon_10	0	+	27	532
chr1	204937351	204937513	GeneC|Exon_10	0	+	28	533
chr1	204937351	204937513	GeneC|Exon_10	0	+	29	535
chr1	204937351	204937513	GeneC|Exon_10	0	+	30	535
chr1	204937351	204937513	GeneC|Exon_10	0	+	31	540
chr1	204937351	204937513	GeneC|Exon_10	0	+	32	541
chr1	204937351	204937513	GeneC|Exon_10	0	+	33	540
chr1	204937351	204937513	GeneC|Exon_10	0	+	34	545
chr1	204937351	204937513	GeneC|Exon_10	0	+	35	545
chr1	204937351	204937513	GeneC|Exon_10	0	+	36	547
chr1	204937351	204937513	GeneC|Exon_10	0	+	37	548
chr1	204937351	204937513	GeneC|Exon_10	0	+	38	552
chr1	204937351	204937513	GeneC|Exon_10	0	+	39	550
chr1	204937351	204937513	GeneC|Exon_10	0	+	40	551
chr1	204937351	204937513	GeneC|Exon_10	0	+	41	559
chr1	204937351	204937513	GeneC|Exon_10	0	+	42	557
chr1	204937351	204937513	GeneC|Exon_10	0	+	43	565
chr1	204937351	204937513	GeneC|Exon_10	0	+	44	563
chr1	204937351	204937513	GeneC|Exon_10	0	+	45	564
chr1	204937351	204937513	GeneC|Exon_10	0	+	46	562
chr1	204937351	204937513	GeneC|Exon_10	0	+	47	564
chr1	204937351	204937513	GeneC|Exon_10	0	+	48	563
chr1	204937351	204937513	GeneC|Exon_10	0	+	49	568
chr1	204937351	204937513	GeneC|Exon_10	0	+	50	570
chr1	204937351	204937513	GeneC|Exon_10	0	+	51	570
chr1	204937351	204937513	GeneC|Exon_10	0	+	52	568
chr1	204937351	204937513	GeneC|Exon_10	0	+	53	564
chr1	204937351	204937513	GeneC|Exon_10	0	+	54	560
chr1	204937351	204937513	GeneC|Exon_10	0	+	55	566
chr1	204937351	204937513	GeneC|Exon_10	0	+	56	565
chr1	204937351	204937513	GeneC|Exon_10	0	+	57	565
chr1	204937351	204937513	GeneC|Exon_10	0	+	58	567
chr1	204937351	204937513	GeneC|Exon_10	0	+	59	564
chr1	204937351	204937513	GeneC|Exon_10	0	+	60	565
chr1	204937351	204937513	GeneC|Exon_10	0	+	61	564
chr1	204937351	204937513	GeneC|Exon_10	0	+	62	561
chr1	204937351	204937513	GeneC|Exon_10	0	+	63	562
chr1	204937351	204937513	GeneC|Exon_10	0	+	64	558
chr1	204937351	204937513	GeneC|Exon_10	0	+	65	560
chr1	204937351	204937513	GeneC|Exon_10	0	+	66	558
chr1	204937351	204937513	GeneC|Exon_10	0	+	67	561
chr1	204937351	204937513	GeneC|Exon_10	0	+	68	557
chr1	204937351	204937513	GeneC|Exon_10	0	+	69	553
chr1	204937351	204937513	GeneC|Exon_10	0	+	70	550
chr1	204937351	204937513	GeneC|Exon_10	0	+	71	549
chr1	204937351	204937513	GeneC|Exon_10	0	+	72	544
chr1	204937351	204937513	GeneC|Exon_10	0	+	73	537
chr1	204937351	204937513	GeneC|Exon_10	0	+	74	538
chr1	204937351	204937513	GeneC|Exon_10	0	+	75	542
chr1	204937351	204937513	GeneC|Exon_10	0	+	76	537
chr1	204937351	204937513	GeneC|Exon_10	0	+	77	537
chr1	204937351	204937513	GeneC|Exon_10	0	+	78	530
chr1	204937351	204937513	GeneC|Exon_10	0	+	79	526
chr1	204937351	204937513	GeneC|Exon_10	0	+	80	527
chr1	204937351	204937513	GeneC|Exon_10	0	+	81	533
chr1	204937351	204937513	GeneC|Exon_10	0	+	82	532
chr1	204937351	204937513	GeneC|Exon_10	0	+	83	528
chr1	204937351	204937513	GeneC|Exon_10	0	+	84	530
chr1	204937351	204937513	GeneC|Exon_10	0	+	85	530
chr1	204937351	204937513	GeneC|Exon_10	0	+	86	521
chr1	204937351	204937513	GeneC|Exon_10	0	+	87	518
chr1	204937351	204937513	GeneC|Exon_10	0	+	88	516
chr1	204937351	204937513	GeneC|Exon_10	0	+	89	516
chr1	204937351	204937513	GeneC|Exon_10	0	+	90	517
chr1	204937351	204937513	GeneC|Exon_10	0	+	91	513
chr1	204937351	204937513	GeneC|Exon_10	0	+	92	513
chr1	204937351	204937513	GeneC|Exon_10	0	+	93	516
chr1	204937351	204937513	GeneC|Exon_10	0	+	94	514
chr1	204937351	204937513	GeneC|Exon_10	0	+	95	512
chr1	204937351	204937513	GeneC|Exon_10	0	+	96	513
chr1	204937351	204937513	GeneC|Exon_10	0	+	97	510
chr1	204937351	204937513	GeneC|Exon_10	0	+	98	511
chr1	204937351	204937513	GeneC|Exon_10	0	+	99	513
chr1	204937351	204937513	GeneC|Exon_10	0	+	100	516
chr1	204937351	204937513	GeneC|Exon_10	0	+	101	516
chr1	204937351	204937513	GeneC|Exon_10	0	+	102	512
chr1	204937351	204937513	GeneC|Exon_10	0	+	103	520
chr1	204937351	204937513	GeneC|Exon_10	0	+	104	520
chr1	204937351	204937513	GeneC|Exon_10	0	+	105	520
chr1	204937351	204937513	GeneC|Exon_10	0	+	106	519
chr1	204937351	204937513	GeneC|Exon_10	0	+	107	521
chr1	204937351	204937513	GeneC|Exon_10	0	+	108	525
chr1	204937351	204937513	GeneC|Exon_10	0	+	109	526
chr1	204937351	204937513	GeneC|Exon_10	0	+	110	522
chr1	204937351	204937513	GeneC|Exon_10	0	+	111	519
chr1	204937351	204937513	GeneC|Exon_10	0	+	112	516
chr1	204937351	204937513	GeneC|Exon_10	0	+	113	514
chr1	204937351	204937513	GeneC|Exon_10	0	+	114	515
chr1	204937351	204937513	GeneC|Exon_10	0	+	115	512
chr1	204937351	204937513	GeneC|Exon_10	0	+	116	515
chr1	204937351	204937513	GeneC|Exon_10	0	+	117	513
chr1	204937351	204937513	GeneC|Exon_10	0	+	118	514
chr1	204937351	204937513	GeneC|Exon_10	0	+	119	508
chr1	204937351	204937513	GeneC|Exon_10	0	+	120	507
chr1	204937351	204937513	GeneC|Exon_10	0	+	121	506
chr1	204937351	204937513	GeneC|Exon_10	0	+	122	505
chr1	204937351	204937513	GeneC|Exon_10	0	+	123	504
chr1	204937351	204937513	GeneC|Exon_10	0	+	124	507
chr1	204937351	204937513	GeneC|Exon_10	0	+	125	506
chr1	204937351	204937513	GeneC|Exon_10	0	+	126	506
chr1	204937351	204937513	GeneC|Exon_10	0	+	127	506
chr1	204937351	204937513	GeneC|Exon_10	0	+	128	507
chr1	204937351	204937513	GeneC|Exon_10	0	+	129	508
chr1	204937351	204937513	GeneC|Exon_10	0	+	130	496
chr1	204937351	204937513	GeneC|Exon_10	0	+	131	495
chr1	204937351	204937513	GeneC|Exon_10	0	+	132	500
chr1	204937351	204937513	GeneC|Exon_10	0	+	133	494
chr1	204937351	204937513	GeneC|Exon_10	0	+	134	494
chr1	204937351	204937513	GeneC|Exon_10	0	+	135	494
chr1	204937351	204937513	GeneC|Exon_10	0	+	136	494
chr1	204937351	204937513	GeneC|Exon_10	0	+	137	487
chr1	204937351	204937513	GeneC|Exon_10	0	+	138	486
chr1	204937351	204937513	GeneC|Exon_10	0	+	139	483
chr1	204937351	204937513	GeneC|Exon_10	0	+	140	482
[truncated: 156,337 more rows]
