# Supplementary material for: A Robust Protocol to Increase NimbleGen SeqCap EZ Multiplexing Capacity to 96 Samples
Source: PLoS One. 2015 Apr 14;10(4):e0123872. doi: 10.1371/journal.pone.0123872 (PMC4397063; doi:10.1371/journal.pone.0123872)
Supplement: S1 Dataset — (GZ) [file pone.0123872.s005.gz › Raw_Data/sampleZ/sampleZ.BaseCoverage.txt]

chr1	67861445	67861595	GeneS|SNP_2	0	+	1	166
chr1	67861445	67861595	GeneS|SNP_2	0	+	2	168
chr1	67861445	67861595	GeneS|SNP_2	0	+	3	168
chr1	67861445	67861595	GeneS|SNP_2	0	+	4	168
chr1	67861445	67861595	GeneS|SNP_2	0	+	5	170
chr1	67861445	67861595	GeneS|SNP_2	0	+	6	176
chr1	67861445	67861595	GeneS|SNP_2	0	+	7	177
chr1	67861445	67861595	GeneS|SNP_2	0	+	8	177
chr1	67861445	67861595	GeneS|SNP_2	0	+	9	178
chr1	67861445	67861595	GeneS|SNP_2	0	+	10	178
chr1	67861445	67861595	GeneS|SNP_2	0	+	11	180
chr1	67861445	67861595	GeneS|SNP_2	0	+	12	181
chr1	67861445	67861595	GeneS|SNP_2	0	+	13	179
chr1	67861445	67861595	GeneS|SNP_2	0	+	14	178
chr1	67861445	67861595	GeneS|SNP_2	0	+	15	179
chr1	67861445	67861595	GeneS|SNP_2	0	+	16	179
chr1	67861445	67861595	GeneS|SNP_2	0	+	17	178
chr1	67861445	67861595	GeneS|SNP_2	0	+	18	179
chr1	67861445	67861595	GeneS|SNP_2	0	+	19	179
chr1	67861445	67861595	GeneS|SNP_2	0	+	20	177
chr1	67861445	67861595	GeneS|SNP_2	0	+	21	179
chr1	67861445	67861595	GeneS|SNP_2	0	+	22	180
chr1	67861445	67861595	GeneS|SNP_2	0	+	23	181
chr1	67861445	67861595	GeneS|SNP_2	0	+	24	182
chr1	67861445	67861595	GeneS|SNP_2	0	+	25	184
chr1	67861445	67861595	GeneS|SNP_2	0	+	26	187
chr1	67861445	67861595	GeneS|SNP_2	0	+	27	187
chr1	67861445	67861595	GeneS|SNP_2	0	+	28	185
chr1	67861445	67861595	GeneS|SNP_2	0	+	29	186
chr1	67861445	67861595	GeneS|SNP_2	0	+	30	187
chr1	67861445	67861595	GeneS|SNP_2	0	+	31	188
chr1	67861445	67861595	GeneS|SNP_2	0	+	32	187
chr1	67861445	67861595	GeneS|SNP_2	0	+	33	188
chr1	67861445	67861595	GeneS|SNP_2	0	+	34	187
chr1	67861445	67861595	GeneS|SNP_2	0	+	35	189
chr1	67861445	67861595	GeneS|SNP_2	0	+	36	192
chr1	67861445	67861595	GeneS|SNP_2	0	+	37	195
chr1	67861445	67861595	GeneS|SNP_2	0	+	38	195
chr1	67861445	67861595	GeneS|SNP_2	0	+	39	195
chr1	67861445	67861595	GeneS|SNP_2	0	+	40	195
chr1	67861445	67861595	GeneS|SNP_2	0	+	41	197
chr1	67861445	67861595	GeneS|SNP_2	0	+	42	198
chr1	67861445	67861595	GeneS|SNP_2	0	+	43	199
chr1	67861445	67861595	GeneS|SNP_2	0	+	44	199
chr1	67861445	67861595	GeneS|SNP_2	0	+	45	198
chr1	67861445	67861595	GeneS|SNP_2	0	+	46	198
chr1	67861445	67861595	GeneS|SNP_2	0	+	47	196
chr1	67861445	67861595	GeneS|SNP_2	0	+	48	197
chr1	67861445	67861595	GeneS|SNP_2	0	+	49	196
chr1	67861445	67861595	GeneS|SNP_2	0	+	50	194
chr1	67861445	67861595	GeneS|SNP_2	0	+	51	192
chr1	67861445	67861595	GeneS|SNP_2	0	+	52	192
chr1	67861445	67861595	GeneS|SNP_2	0	+	53	193
chr1	67861445	67861595	GeneS|SNP_2	0	+	54	196
chr1	67861445	67861595	GeneS|SNP_2	0	+	55	197
chr1	67861445	67861595	GeneS|SNP_2	0	+	56	198
chr1	67861445	67861595	GeneS|SNP_2	0	+	57	199
chr1	67861445	67861595	GeneS|SNP_2	0	+	58	197
chr1	67861445	67861595	GeneS|SNP_2	0	+	59	196
chr1	67861445	67861595	GeneS|SNP_2	0	+	60	196
chr1	67861445	67861595	GeneS|SNP_2	0	+	61	196
chr1	67861445	67861595	GeneS|SNP_2	0	+	62	197
chr1	67861445	67861595	GeneS|SNP_2	0	+	63	197
chr1	67861445	67861595	GeneS|SNP_2	0	+	64	197
chr1	67861445	67861595	GeneS|SNP_2	0	+	65	199
chr1	67861445	67861595	GeneS|SNP_2	0	+	66	202
chr1	67861445	67861595	GeneS|SNP_2	0	+	67	201
chr1	67861445	67861595	GeneS|SNP_2	0	+	68	200
chr1	67861445	67861595	GeneS|SNP_2	0	+	69	195
chr1	67861445	67861595	GeneS|SNP_2	0	+	70	194
chr1	67861445	67861595	GeneS|SNP_2	0	+	71	195
chr1	67861445	67861595	GeneS|SNP_2	0	+	72	193
chr1	67861445	67861595	GeneS|SNP_2	0	+	73	193
chr1	67861445	67861595	GeneS|SNP_2	0	+	74	195
chr1	67861445	67861595	GeneS|SNP_2	0	+	75	192
chr1	67861445	67861595	GeneS|SNP_2	0	+	76	193
chr1	67861445	67861595	GeneS|SNP_2	0	+	77	192
chr1	67861445	67861595	GeneS|SNP_2	0	+	78	193
chr1	67861445	67861595	GeneS|SNP_2	0	+	79	196
chr1	67861445	67861595	GeneS|SNP_2	0	+	80	193
chr1	67861445	67861595	GeneS|SNP_2	0	+	81	193
chr1	67861445	67861595	GeneS|SNP_2	0	+	82	195
chr1	67861445	67861595	GeneS|SNP_2	0	+	83	199
chr1	67861445	67861595	GeneS|SNP_2	0	+	84	200
chr1	67861445	67861595	GeneS|SNP_2	0	+	85	200
chr1	67861445	67861595	GeneS|SNP_2	0	+	86	199
chr1	67861445	67861595	GeneS|SNP_2	0	+	87	199
chr1	67861445	67861595	GeneS|SNP_2	0	+	88	200
chr1	67861445	67861595	GeneS|SNP_2	0	+	89	202
chr1	67861445	67861595	GeneS|SNP_2	0	+	90	202
chr1	67861445	67861595	GeneS|SNP_2	0	+	91	202
chr1	67861445	67861595	GeneS|SNP_2	0	+	92	201
chr1	67861445	67861595	GeneS|SNP_2	0	+	93	200
chr1	67861445	67861595	GeneS|SNP_2	0	+	94	200
chr1	67861445	67861595	GeneS|SNP_2	0	+	95	201
chr1	67861445	67861595	GeneS|SNP_2	0	+	96	200
chr1	67861445	67861595	GeneS|SNP_2	0	+	97	198
chr1	67861445	67861595	GeneS|SNP_2	0	+	98	197
chr1	67861445	67861595	GeneS|SNP_2	0	+	99	197
chr1	67861445	67861595	GeneS|SNP_2	0	+	100	197
chr1	67861445	67861595	GeneS|SNP_2	0	+	101	195
chr1	67861445	67861595	GeneS|SNP_2	0	+	102	195
chr1	67861445	67861595	GeneS|SNP_2	0	+	103	196
chr1	67861445	67861595	GeneS|SNP_2	0	+	104	196
chr1	67861445	67861595	GeneS|SNP_2	0	+	105	197
chr1	67861445	67861595	GeneS|SNP_2	0	+	106	198
chr1	67861445	67861595	GeneS|SNP_2	0	+	107	197
chr1	67861445	67861595	GeneS|SNP_2	0	+	108	198
chr1	67861445	67861595	GeneS|SNP_2	0	+	109	199
chr1	67861445	67861595	GeneS|SNP_2	0	+	110	198
chr1	67861445	67861595	GeneS|SNP_2	0	+	111	197
chr1	67861445	67861595	GeneS|SNP_2	0	+	112	195
chr1	67861445	67861595	GeneS|SNP_2	0	+	113	194
chr1	67861445	67861595	GeneS|SNP_2	0	+	114	196
chr1	67861445	67861595	GeneS|SNP_2	0	+	115	195
chr1	67861445	67861595	GeneS|SNP_2	0	+	116	196
chr1	67861445	67861595	GeneS|SNP_2	0	+	117	198
chr1	67861445	67861595	GeneS|SNP_2	0	+	118	198
chr1	67861445	67861595	GeneS|SNP_2	0	+	119	199
chr1	67861445	67861595	GeneS|SNP_2	0	+	120	199
chr1	67861445	67861595	GeneS|SNP_2	0	+	121	198
chr1	67861445	67861595	GeneS|SNP_2	0	+	122	198
chr1	67861445	67861595	GeneS|SNP_2	0	+	123	198
chr1	67861445	67861595	GeneS|SNP_2	0	+	124	198
chr1	67861445	67861595	GeneS|SNP_2	0	+	125	198
chr1	67861445	67861595	GeneS|SNP_2	0	+	126	198
chr1	67861445	67861595	GeneS|SNP_2	0	+	127	197
chr1	67861445	67861595	GeneS|SNP_2	0	+	128	194
chr1	67861445	67861595	GeneS|SNP_2	0	+	129	194
chr1	67861445	67861595	GeneS|SNP_2	0	+	130	190
chr1	67861445	67861595	GeneS|SNP_2	0	+	131	185
chr1	67861445	67861595	GeneS|SNP_2	0	+	132	186
chr1	67861445	67861595	GeneS|SNP_2	0	+	133	188
chr1	67861445	67861595	GeneS|SNP_2	0	+	134	187
chr1	67861445	67861595	GeneS|SNP_2	0	+	135	191
chr1	67861445	67861595	GeneS|SNP_2	0	+	136	187
chr1	67861445	67861595	GeneS|SNP_2	0	+	137	187
chr1	67861445	67861595	GeneS|SNP_2	0	+	138	189
chr1	67861445	67861595	GeneS|SNP_2	0	+	139	186
chr1	67861445	67861595	GeneS|SNP_2	0	+	140	186
chr1	67861445	67861595	GeneS|SNP_2	0	+	141	182
chr1	67861445	67861595	GeneS|SNP_2	0	+	142	186
chr1	67861445	67861595	GeneS|SNP_2	0	+	143	185
chr1	67861445	67861595	GeneS|SNP_2	0	+	144	185
chr1	67861445	67861595	GeneS|SNP_2	0	+	145	182
chr1	67861445	67861595	GeneS|SNP_2	0	+	146	181
chr1	67861445	67861595	GeneS|SNP_2	0	+	147	180
chr1	67861445	67861595	GeneS|SNP_2	0	+	148	180
chr1	67861445	67861595	GeneS|SNP_2	0	+	149	178
chr1	67861445	67861595	GeneS|SNP_2	0	+	150	177
chr1	179520431	179520581	GeneS|SNP_1	0	+	1	170
chr1	179520431	179520581	GeneS|SNP_1	0	+	2	172
chr1	179520431	179520581	GeneS|SNP_1	0	+	3	173
chr1	179520431	179520581	GeneS|SNP_1	0	+	4	175
chr1	179520431	179520581	GeneS|SNP_1	0	+	5	176
chr1	179520431	179520581	GeneS|SNP_1	0	+	6	176
chr1	179520431	179520581	GeneS|SNP_1	0	+	7	178
chr1	179520431	179520581	GeneS|SNP_1	0	+	8	177
chr1	179520431	179520581	GeneS|SNP_1	0	+	9	175
chr1	179520431	179520581	GeneS|SNP_1	0	+	10	175
chr1	179520431	179520581	GeneS|SNP_1	0	+	11	175
chr1	179520431	179520581	GeneS|SNP_1	0	+	12	178
chr1	179520431	179520581	GeneS|SNP_1	0	+	13	180
chr1	179520431	179520581	GeneS|SNP_1	0	+	14	181
chr1	179520431	179520581	GeneS|SNP_1	0	+	15	181
chr1	179520431	179520581	GeneS|SNP_1	0	+	16	181
chr1	179520431	179520581	GeneS|SNP_1	0	+	17	183
chr1	179520431	179520581	GeneS|SNP_1	0	+	18	185
chr1	179520431	179520581	GeneS|SNP_1	0	+	19	184
chr1	179520431	179520581	GeneS|SNP_1	0	+	20	185
chr1	179520431	179520581	GeneS|SNP_1	0	+	21	188
chr1	179520431	179520581	GeneS|SNP_1	0	+	22	189
chr1	179520431	179520581	GeneS|SNP_1	0	+	23	188
chr1	179520431	179520581	GeneS|SNP_1	0	+	24	189
chr1	179520431	179520581	GeneS|SNP_1	0	+	25	191
chr1	179520431	179520581	GeneS|SNP_1	0	+	26	190
chr1	179520431	179520581	GeneS|SNP_1	0	+	27	191
chr1	179520431	179520581	GeneS|SNP_1	0	+	28	191
chr1	179520431	179520581	GeneS|SNP_1	0	+	29	191
chr1	179520431	179520581	GeneS|SNP_1	0	+	30	192
chr1	179520431	179520581	GeneS|SNP_1	0	+	31	194
chr1	179520431	179520581	GeneS|SNP_1	0	+	32	199
chr1	179520431	179520581	GeneS|SNP_1	0	+	33	200
chr1	179520431	179520581	GeneS|SNP_1	0	+	34	199
chr1	179520431	179520581	GeneS|SNP_1	0	+	35	200
chr1	179520431	179520581	GeneS|SNP_1	0	+	36	200
chr1	179520431	179520581	GeneS|SNP_1	0	+	37	202
chr1	179520431	179520581	GeneS|SNP_1	0	+	38	202
chr1	179520431	179520581	GeneS|SNP_1	0	+	39	202
chr1	179520431	179520581	GeneS|SNP_1	0	+	40	203
chr1	179520431	179520581	GeneS|SNP_1	0	+	41	202
chr1	179520431	179520581	GeneS|SNP_1	0	+	42	202
chr1	179520431	179520581	GeneS|SNP_1	0	+	43	202
chr1	179520431	179520581	GeneS|SNP_1	0	+	44	201
chr1	179520431	179520581	GeneS|SNP_1	0	+	45	202
chr1	179520431	179520581	GeneS|SNP_1	0	+	46	202
chr1	179520431	179520581	GeneS|SNP_1	0	+	47	200
chr1	179520431	179520581	GeneS|SNP_1	0	+	48	201
chr1	179520431	179520581	GeneS|SNP_1	0	+	49	201
chr1	179520431	179520581	GeneS|SNP_1	0	+	50	203
chr1	179520431	179520581	GeneS|SNP_1	0	+	51	202
chr1	179520431	179520581	GeneS|SNP_1	0	+	52	201
chr1	179520431	179520581	GeneS|SNP_1	0	+	53	199
chr1	179520431	179520581	GeneS|SNP_1	0	+	54	199
chr1	179520431	179520581	GeneS|SNP_1	0	+	55	198
chr1	179520431	179520581	GeneS|SNP_1	0	+	56	197
chr1	179520431	179520581	GeneS|SNP_1	0	+	57	196
chr1	179520431	179520581	GeneS|SNP_1	0	+	58	196
chr1	179520431	179520581	GeneS|SNP_1	0	+	59	195
chr1	179520431	179520581	GeneS|SNP_1	0	+	60	195
chr1	179520431	179520581	GeneS|SNP_1	0	+	61	196
chr1	179520431	179520581	GeneS|SNP_1	0	+	62	196
chr1	179520431	179520581	GeneS|SNP_1	0	+	63	195
chr1	179520431	179520581	GeneS|SNP_1	0	+	64	194
chr1	179520431	179520581	GeneS|SNP_1	0	+	65	197
chr1	179520431	179520581	GeneS|SNP_1	0	+	66	198
chr1	179520431	179520581	GeneS|SNP_1	0	+	67	201
chr1	179520431	179520581	GeneS|SNP_1	0	+	68	202
chr1	179520431	179520581	GeneS|SNP_1	0	+	69	200
chr1	179520431	179520581	GeneS|SNP_1	0	+	70	199
chr1	179520431	179520581	GeneS|SNP_1	0	+	71	199
chr1	179520431	179520581	GeneS|SNP_1	0	+	72	197
chr1	179520431	179520581	GeneS|SNP_1	0	+	73	194
chr1	179520431	179520581	GeneS|SNP_1	0	+	74	195
chr1	179520431	179520581	GeneS|SNP_1	0	+	75	194
chr1	179520431	179520581	GeneS|SNP_1	0	+	76	194
chr1	179520431	179520581	GeneS|SNP_1	0	+	77	193
chr1	179520431	179520581	GeneS|SNP_1	0	+	78	192
chr1	179520431	179520581	GeneS|SNP_1	0	+	79	192
chr1	179520431	179520581	GeneS|SNP_1	0	+	80	192
chr1	179520431	179520581	GeneS|SNP_1	0	+	81	192
chr1	179520431	179520581	GeneS|SNP_1	0	+	82	190
chr1	179520431	179520581	GeneS|SNP_1	0	+	83	189
chr1	179520431	179520581	GeneS|SNP_1	0	+	84	189
chr1	179520431	179520581	GeneS|SNP_1	0	+	85	188
chr1	179520431	179520581	GeneS|SNP_1	0	+	86	188
chr1	179520431	179520581	GeneS|SNP_1	0	+	87	189
chr1	179520431	179520581	GeneS|SNP_1	0	+	88	189
chr1	179520431	179520581	GeneS|SNP_1	0	+	89	187
chr1	179520431	179520581	GeneS|SNP_1	0	+	90	188
chr1	179520431	179520581	GeneS|SNP_1	0	+	91	186
chr1	179520431	179520581	GeneS|SNP_1	0	+	92	186
chr1	179520431	179520581	GeneS|SNP_1	0	+	93	187
chr1	179520431	179520581	GeneS|SNP_1	0	+	94	189
chr1	179520431	179520581	GeneS|SNP_1	0	+	95	190
chr1	179520431	179520581	GeneS|SNP_1	0	+	96	189
chr1	179520431	179520581	GeneS|SNP_1	0	+	97	191
chr1	179520431	179520581	GeneS|SNP_1	0	+	98	192
chr1	179520431	179520581	GeneS|SNP_1	0	+	99	192
chr1	179520431	179520581	GeneS|SNP_1	0	+	100	191
chr1	179520431	179520581	GeneS|SNP_1	0	+	101	189
chr1	179520431	179520581	GeneS|SNP_1	0	+	102	189
chr1	179520431	179520581	GeneS|SNP_1	0	+	103	192
chr1	179520431	179520581	GeneS|SNP_1	0	+	104	193
chr1	179520431	179520581	GeneS|SNP_1	0	+	105	193
chr1	179520431	179520581	GeneS|SNP_1	0	+	106	193
chr1	179520431	179520581	GeneS|SNP_1	0	+	107	191
chr1	179520431	179520581	GeneS|SNP_1	0	+	108	189
chr1	179520431	179520581	GeneS|SNP_1	0	+	109	191
chr1	179520431	179520581	GeneS|SNP_1	0	+	110	190
chr1	179520431	179520581	GeneS|SNP_1	0	+	111	187
chr1	179520431	179520581	GeneS|SNP_1	0	+	112	187
chr1	179520431	179520581	GeneS|SNP_1	0	+	113	187
chr1	179520431	179520581	GeneS|SNP_1	0	+	114	186
chr1	179520431	179520581	GeneS|SNP_1	0	+	115	186
chr1	179520431	179520581	GeneS|SNP_1	0	+	116	188
chr1	179520431	179520581	GeneS|SNP_1	0	+	117	191
chr1	179520431	179520581	GeneS|SNP_1	0	+	118	193
chr1	179520431	179520581	GeneS|SNP_1	0	+	119	191
chr1	179520431	179520581	GeneS|SNP_1	0	+	120	190
chr1	179520431	179520581	GeneS|SNP_1	0	+	121	190
chr1	179520431	179520581	GeneS|SNP_1	0	+	122	192
chr1	179520431	179520581	GeneS|SNP_1	0	+	123	192
chr1	179520431	179520581	GeneS|SNP_1	0	+	124	194
chr1	179520431	179520581	GeneS|SNP_1	0	+	125	196
chr1	179520431	179520581	GeneS|SNP_1	0	+	126	197
chr1	179520431	179520581	GeneS|SNP_1	0	+	127	198
chr1	179520431	179520581	GeneS|SNP_1	0	+	128	201
chr1	179520431	179520581	GeneS|SNP_1	0	+	129	203
chr1	179520431	179520581	GeneS|SNP_1	0	+	130	202
chr1	179520431	179520581	GeneS|SNP_1	0	+	131	199
chr1	179520431	179520581	GeneS|SNP_1	0	+	132	199
chr1	179520431	179520581	GeneS|SNP_1	0	+	133	201
chr1	179520431	179520581	GeneS|SNP_1	0	+	134	198
chr1	179520431	179520581	GeneS|SNP_1	0	+	135	194
chr1	179520431	179520581	GeneS|SNP_1	0	+	136	195
chr1	179520431	179520581	GeneS|SNP_1	0	+	137	196
chr1	179520431	179520581	GeneS|SNP_1	0	+	138	196
chr1	179520431	179520581	GeneS|SNP_1	0	+	139	196
chr1	179520431	179520581	GeneS|SNP_1	0	+	140	197
chr1	179520431	179520581	GeneS|SNP_1	0	+	141	197
chr1	179520431	179520581	GeneS|SNP_1	0	+	142	195
chr1	179520431	179520581	GeneS|SNP_1	0	+	143	196
chr1	179520431	179520581	GeneS|SNP_1	0	+	144	195
chr1	179520431	179520581	GeneS|SNP_1	0	+	145	190
chr1	179520431	179520581	GeneS|SNP_1	0	+	146	190
chr1	179520431	179520581	GeneS|SNP_1	0	+	147	190
chr1	179520431	179520581	GeneS|SNP_1	0	+	148	191
chr1	179520431	179520581	GeneS|SNP_1	0	+	149	188
chr1	179520431	179520581	GeneS|SNP_1	0	+	150	188
chr1	204797731	204797935	GeneC|Exon_1	0	+	1	8
chr1	204797731	204797935	GeneC|Exon_1	0	+	2	8
chr1	204797731	204797935	GeneC|Exon_1	0	+	3	8
chr1	204797731	204797935	GeneC|Exon_1	0	+	4	8
chr1	204797731	204797935	GeneC|Exon_1	0	+	5	8
chr1	204797731	204797935	GeneC|Exon_1	0	+	6	8
chr1	204797731	204797935	GeneC|Exon_1	0	+	7	8
chr1	204797731	204797935	GeneC|Exon_1	0	+	8	8
chr1	204797731	204797935	GeneC|Exon_1	0	+	9	8
chr1	204797731	204797935	GeneC|Exon_1	0	+	10	9
chr1	204797731	204797935	GeneC|Exon_1	0	+	11	10
chr1	204797731	204797935	GeneC|Exon_1	0	+	12	10
chr1	204797731	204797935	GeneC|Exon_1	0	+	13	10
chr1	204797731	204797935	GeneC|Exon_1	0	+	14	9
chr1	204797731	204797935	GeneC|Exon_1	0	+	15	9
chr1	204797731	204797935	GeneC|Exon_1	0	+	16	9
chr1	204797731	204797935	GeneC|Exon_1	0	+	17	10
chr1	204797731	204797935	GeneC|Exon_1	0	+	18	10
chr1	204797731	204797935	GeneC|Exon_1	0	+	19	10
chr1	204797731	204797935	GeneC|Exon_1	0	+	20	10
chr1	204797731	204797935	GeneC|Exon_1	0	+	21	10
chr1	204797731	204797935	GeneC|Exon_1	0	+	22	10
chr1	204797731	204797935	GeneC|Exon_1	0	+	23	10
chr1	204797731	204797935	GeneC|Exon_1	0	+	24	10
chr1	204797731	204797935	GeneC|Exon_1	0	+	25	10
chr1	204797731	204797935	GeneC|Exon_1	0	+	26	10
chr1	204797731	204797935	GeneC|Exon_1	0	+	27	10
chr1	204797731	204797935	GeneC|Exon_1	0	+	28	10
chr1	204797731	204797935	GeneC|Exon_1	0	+	29	10
chr1	204797731	204797935	GeneC|Exon_1	0	+	30	10
chr1	204797731	204797935	GeneC|Exon_1	0	+	31	10
chr1	204797731	204797935	GeneC|Exon_1	0	+	32	10
chr1	204797731	204797935	GeneC|Exon_1	0	+	33	10
chr1	204797731	204797935	GeneC|Exon_1	0	+	34	11
chr1	204797731	204797935	GeneC|Exon_1	0	+	35	12
chr1	204797731	204797935	GeneC|Exon_1	0	+	36	12
chr1	204797731	204797935	GeneC|Exon_1	0	+	37	12
chr1	204797731	204797935	GeneC|Exon_1	0	+	38	12
chr1	204797731	204797935	GeneC|Exon_1	0	+	39	13
chr1	204797731	204797935	GeneC|Exon_1	0	+	40	13
chr1	204797731	204797935	GeneC|Exon_1	0	+	41	13
chr1	204797731	204797935	GeneC|Exon_1	0	+	42	13
chr1	204797731	204797935	GeneC|Exon_1	0	+	43	13
chr1	204797731	204797935	GeneC|Exon_1	0	+	44	13
chr1	204797731	204797935	GeneC|Exon_1	0	+	45	13
chr1	204797731	204797935	GeneC|Exon_1	0	+	46	13
chr1	204797731	204797935	GeneC|Exon_1	0	+	47	14
chr1	204797731	204797935	GeneC|Exon_1	0	+	48	14
chr1	204797731	204797935	GeneC|Exon_1	0	+	49	14
chr1	204797731	204797935	GeneC|Exon_1	0	+	50	16
chr1	204797731	204797935	GeneC|Exon_1	0	+	51	16
chr1	204797731	204797935	GeneC|Exon_1	0	+	52	16
chr1	204797731	204797935	GeneC|Exon_1	0	+	53	16
chr1	204797731	204797935	GeneC|Exon_1	0	+	54	17
chr1	204797731	204797935	GeneC|Exon_1	0	+	55	18
chr1	204797731	204797935	GeneC|Exon_1	0	+	56	20
chr1	204797731	204797935	GeneC|Exon_1	0	+	57	20
chr1	204797731	204797935	GeneC|Exon_1	0	+	58	20
chr1	204797731	204797935	GeneC|Exon_1	0	+	59	21
chr1	204797731	204797935	GeneC|Exon_1	0	+	60	21
chr1	204797731	204797935	GeneC|Exon_1	0	+	61	21
chr1	204797731	204797935	GeneC|Exon_1	0	+	62	22
chr1	204797731	204797935	GeneC|Exon_1	0	+	63	22
chr1	204797731	204797935	GeneC|Exon_1	0	+	64	23
chr1	204797731	204797935	GeneC|Exon_1	0	+	65	23
chr1	204797731	204797935	GeneC|Exon_1	0	+	66	23
chr1	204797731	204797935	GeneC|Exon_1	0	+	67	23
chr1	204797731	204797935	GeneC|Exon_1	0	+	68	23
chr1	204797731	204797935	GeneC|Exon_1	0	+	69	23
chr1	204797731	204797935	GeneC|Exon_1	0	+	70	24
chr1	204797731	204797935	GeneC|Exon_1	0	+	71	25
chr1	204797731	204797935	GeneC|Exon_1	0	+	72	26
chr1	204797731	204797935	GeneC|Exon_1	0	+	73	27
chr1	204797731	204797935	GeneC|Exon_1	0	+	74	28
chr1	204797731	204797935	GeneC|Exon_1	0	+	75	29
chr1	204797731	204797935	GeneC|Exon_1	0	+	76	29
chr1	204797731	204797935	GeneC|Exon_1	0	+	77	30
chr1	204797731	204797935	GeneC|Exon_1	0	+	78	30
chr1	204797731	204797935	GeneC|Exon_1	0	+	79	30
chr1	204797731	204797935	GeneC|Exon_1	0	+	80	31
chr1	204797731	204797935	GeneC|Exon_1	0	+	81	31
chr1	204797731	204797935	GeneC|Exon_1	0	+	82	31
chr1	204797731	204797935	GeneC|Exon_1	0	+	83	33
chr1	204797731	204797935	GeneC|Exon_1	0	+	84	35
chr1	204797731	204797935	GeneC|Exon_1	0	+	85	36
chr1	204797731	204797935	GeneC|Exon_1	0	+	86	36
chr1	204797731	204797935	GeneC|Exon_1	0	+	87	38
chr1	204797731	204797935	GeneC|Exon_1	0	+	88	38
chr1	204797731	204797935	GeneC|Exon_1	0	+	89	38
chr1	204797731	204797935	GeneC|Exon_1	0	+	90	38
chr1	204797731	204797935	GeneC|Exon_1	0	+	91	37
chr1	204797731	204797935	GeneC|Exon_1	0	+	92	38
chr1	204797731	204797935	GeneC|Exon_1	0	+	93	41
chr1	204797731	204797935	GeneC|Exon_1	0	+	94	43
chr1	204797731	204797935	GeneC|Exon_1	0	+	95	43
chr1	204797731	204797935	GeneC|Exon_1	0	+	96	43
chr1	204797731	204797935	GeneC|Exon_1	0	+	97	43
chr1	204797731	204797935	GeneC|Exon_1	0	+	98	44
chr1	204797731	204797935	GeneC|Exon_1	0	+	99	43
chr1	204797731	204797935	GeneC|Exon_1	0	+	100	43
chr1	204797731	204797935	GeneC|Exon_1	0	+	101	43
chr1	204797731	204797935	GeneC|Exon_1	0	+	102	44
chr1	204797731	204797935	GeneC|Exon_1	0	+	103	44
chr1	204797731	204797935	GeneC|Exon_1	0	+	104	45
chr1	204797731	204797935	GeneC|Exon_1	0	+	105	45
chr1	204797731	204797935	GeneC|Exon_1	0	+	106	45
chr1	204797731	204797935	GeneC|Exon_1	0	+	107	45
chr1	204797731	204797935	GeneC|Exon_1	0	+	108	47
chr1	204797731	204797935	GeneC|Exon_1	0	+	109	47
chr1	204797731	204797935	GeneC|Exon_1	0	+	110	47
chr1	204797731	204797935	GeneC|Exon_1	0	+	111	48
chr1	204797731	204797935	GeneC|Exon_1	0	+	112	48
chr1	204797731	204797935	GeneC|Exon_1	0	+	113	48
chr1	204797731	204797935	GeneC|Exon_1	0	+	114	48
chr1	204797731	204797935	GeneC|Exon_1	0	+	115	48
chr1	204797731	204797935	GeneC|Exon_1	0	+	116	50
chr1	204797731	204797935	GeneC|Exon_1	0	+	117	51
chr1	204797731	204797935	GeneC|Exon_1	0	+	118	51
chr1	204797731	204797935	GeneC|Exon_1	0	+	119	50
chr1	204797731	204797935	GeneC|Exon_1	0	+	120	50
chr1	204797731	204797935	GeneC|Exon_1	0	+	121	50
chr1	204797731	204797935	GeneC|Exon_1	0	+	122	49
chr1	204797731	204797935	GeneC|Exon_1	0	+	123	49
chr1	204797731	204797935	GeneC|Exon_1	0	+	124	49
chr1	204797731	204797935	GeneC|Exon_1	0	+	125	48
chr1	204797731	204797935	GeneC|Exon_1	0	+	126	44
chr1	204797731	204797935	GeneC|Exon_1	0	+	127	46
chr1	204797731	204797935	GeneC|Exon_1	0	+	128	49
chr1	204797731	204797935	GeneC|Exon_1	0	+	129	49
chr1	204797731	204797935	GeneC|Exon_1	0	+	130	49
chr1	204797731	204797935	GeneC|Exon_1	0	+	131	48
chr1	204797731	204797935	GeneC|Exon_1	0	+	132	50
chr1	204797731	204797935	GeneC|Exon_1	0	+	133	50
chr1	204797731	204797935	GeneC|Exon_1	0	+	134	50
chr1	204797731	204797935	GeneC|Exon_1	0	+	135	49
chr1	204797731	204797935	GeneC|Exon_1	0	+	136	49
chr1	204797731	204797935	GeneC|Exon_1	0	+	137	48
chr1	204797731	204797935	GeneC|Exon_1	0	+	138	49
chr1	204797731	204797935	GeneC|Exon_1	0	+	139	50
chr1	204797731	204797935	GeneC|Exon_1	0	+	140	49
chr1	204797731	204797935	GeneC|Exon_1	0	+	141	49
chr1	204797731	204797935	GeneC|Exon_1	0	+	142	49
chr1	204797731	204797935	GeneC|Exon_1	0	+	143	50
chr1	204797731	204797935	GeneC|Exon_1	0	+	144	51
chr1	204797731	204797935	GeneC|Exon_1	0	+	145	52
chr1	204797731	204797935	GeneC|Exon_1	0	+	146	52
chr1	204797731	204797935	GeneC|Exon_1	0	+	147	52
chr1	204797731	204797935	GeneC|Exon_1	0	+	148	54
chr1	204797731	204797935	GeneC|Exon_1	0	+	149	54
chr1	204797731	204797935	GeneC|Exon_1	0	+	150	54
chr1	204797731	204797935	GeneC|Exon_1	0	+	151	56
chr1	204797731	204797935	GeneC|Exon_1	0	+	152	56
chr1	204797731	204797935	GeneC|Exon_1	0	+	153	56
chr1	204797731	204797935	GeneC|Exon_1	0	+	154	56
chr1	204797731	204797935	GeneC|Exon_1	0	+	155	56
chr1	204797731	204797935	GeneC|Exon_1	0	+	156	56
chr1	204797731	204797935	GeneC|Exon_1	0	+	157	56
chr1	204797731	204797935	GeneC|Exon_1	0	+	158	56
chr1	204797731	204797935	GeneC|Exon_1	0	+	159	56
chr1	204797731	204797935	GeneC|Exon_1	0	+	160	56
chr1	204797731	204797935	GeneC|Exon_1	0	+	161	55
chr1	204797731	204797935	GeneC|Exon_1	0	+	162	55
chr1	204797731	204797935	GeneC|Exon_1	0	+	163	55
chr1	204797731	204797935	GeneC|Exon_1	0	+	164	57
chr1	204797731	204797935	GeneC|Exon_1	0	+	165	57
chr1	204797731	204797935	GeneC|Exon_1	0	+	166	57
chr1	204797731	204797935	GeneC|Exon_1	0	+	167	57
chr1	204797731	204797935	GeneC|Exon_1	0	+	168	57
chr1	204797731	204797935	GeneC|Exon_1	0	+	169	57
chr1	204797731	204797935	GeneC|Exon_1	0	+	170	58
chr1	204797731	204797935	GeneC|Exon_1	0	+	171	59
chr1	204797731	204797935	GeneC|Exon_1	0	+	172	60
chr1	204797731	204797935	GeneC|Exon_1	0	+	173	60
chr1	204797731	204797935	GeneC|Exon_1	0	+	174	60
chr1	204797731	204797935	GeneC|Exon_1	0	+	175	61
chr1	204797731	204797935	GeneC|Exon_1	0	+	176	61
chr1	204797731	204797935	GeneC|Exon_1	0	+	177	63
chr1	204797731	204797935	GeneC|Exon_1	0	+	178	64
chr1	204797731	204797935	GeneC|Exon_1	0	+	179	64
chr1	204797731	204797935	GeneC|Exon_1	0	+	180	64
chr1	204797731	204797935	GeneC|Exon_1	0	+	181	64
chr1	204797731	204797935	GeneC|Exon_1	0	+	182	64
chr1	204797731	204797935	GeneC|Exon_1	0	+	183	64
chr1	204797731	204797935	GeneC|Exon_1	0	+	184	65
chr1	204797731	204797935	GeneC|Exon_1	0	+	185	65
chr1	204797731	204797935	GeneC|Exon_1	0	+	186	65
chr1	204797731	204797935	GeneC|Exon_1	0	+	187	65
chr1	204797731	204797935	GeneC|Exon_1	0	+	188	65
chr1	204797731	204797935	GeneC|Exon_1	0	+	189	65
chr1	204797731	204797935	GeneC|Exon_1	0	+	190	64
chr1	204797731	204797935	GeneC|Exon_1	0	+	191	65
chr1	204797731	204797935	GeneC|Exon_1	0	+	192	65
chr1	204797731	204797935	GeneC|Exon_1	0	+	193	65
chr1	204797731	204797935	GeneC|Exon_1	0	+	194	65
chr1	204797731	204797935	GeneC|Exon_1	0	+	195	65
chr1	204797731	204797935	GeneC|Exon_1	0	+	196	65
chr1	204797731	204797935	GeneC|Exon_1	0	+	197	65
chr1	204797731	204797935	GeneC|Exon_1	0	+	198	66
chr1	204797731	204797935	GeneC|Exon_1	0	+	199	66
chr1	204797731	204797935	GeneC|Exon_1	0	+	200	66
chr1	204797731	204797935	GeneC|Exon_1	0	+	201	64
chr1	204797731	204797935	GeneC|Exon_1	0	+	202	64
chr1	204797731	204797935	GeneC|Exon_1	0	+	203	64
chr1	204797731	204797935	GeneC|Exon_1	0	+	204	64
chr1	204889734	204889893	GeneC|Exon_2	0	+	1	183
chr1	204889734	204889893	GeneC|Exon_2	0	+	2	182
chr1	204889734	204889893	GeneC|Exon_2	0	+	3	183
chr1	204889734	204889893	GeneC|Exon_2	0	+	4	185
chr1	204889734	204889893	GeneC|Exon_2	0	+	5	186
chr1	204889734	204889893	GeneC|Exon_2	0	+	6	188
chr1	204889734	204889893	GeneC|Exon_2	0	+	7	187
chr1	204889734	204889893	GeneC|Exon_2	0	+	8	189
chr1	204889734	204889893	GeneC|Exon_2	0	+	9	189
chr1	204889734	204889893	GeneC|Exon_2	0	+	10	190
chr1	204889734	204889893	GeneC|Exon_2	0	+	11	191
chr1	204889734	204889893	GeneC|Exon_2	0	+	12	192
chr1	204889734	204889893	GeneC|Exon_2	0	+	13	192
chr1	204889734	204889893	GeneC|Exon_2	0	+	14	193
chr1	204889734	204889893	GeneC|Exon_2	0	+	15	193
chr1	204889734	204889893	GeneC|Exon_2	0	+	16	193
chr1	204889734	204889893	GeneC|Exon_2	0	+	17	193
chr1	204889734	204889893	GeneC|Exon_2	0	+	18	194
chr1	204889734	204889893	GeneC|Exon_2	0	+	19	195
chr1	204889734	204889893	GeneC|Exon_2	0	+	20	195
chr1	204889734	204889893	GeneC|Exon_2	0	+	21	195
chr1	204889734	204889893	GeneC|Exon_2	0	+	22	196
chr1	204889734	204889893	GeneC|Exon_2	0	+	23	197
chr1	204889734	204889893	GeneC|Exon_2	0	+	24	199
chr1	204889734	204889893	GeneC|Exon_2	0	+	25	200
chr1	204889734	204889893	GeneC|Exon_2	0	+	26	200
chr1	204889734	204889893	GeneC|Exon_2	0	+	27	200
chr1	204889734	204889893	GeneC|Exon_2	0	+	28	198
chr1	204889734	204889893	GeneC|Exon_2	0	+	29	198
chr1	204889734	204889893	GeneC|Exon_2	0	+	30	200
chr1	204889734	204889893	GeneC|Exon_2	0	+	31	201
chr1	204889734	204889893	GeneC|Exon_2	0	+	32	201
chr1	204889734	204889893	GeneC|Exon_2	0	+	33	201
chr1	204889734	204889893	GeneC|Exon_2	0	+	34	201
chr1	204889734	204889893	GeneC|Exon_2	0	+	35	201
chr1	204889734	204889893	GeneC|Exon_2	0	+	36	200
chr1	204889734	204889893	GeneC|Exon_2	0	+	37	200
chr1	204889734	204889893	GeneC|Exon_2	0	+	38	199
chr1	204889734	204889893	GeneC|Exon_2	0	+	39	198
chr1	204889734	204889893	GeneC|Exon_2	0	+	40	199
chr1	204889734	204889893	GeneC|Exon_2	0	+	41	201
chr1	204889734	204889893	GeneC|Exon_2	0	+	42	201
chr1	204889734	204889893	GeneC|Exon_2	0	+	43	201
chr1	204889734	204889893	GeneC|Exon_2	0	+	44	206
chr1	204889734	204889893	GeneC|Exon_2	0	+	45	206
chr1	204889734	204889893	GeneC|Exon_2	0	+	46	207
chr1	204889734	204889893	GeneC|Exon_2	0	+	47	209
chr1	204889734	204889893	GeneC|Exon_2	0	+	48	209
chr1	204889734	204889893	GeneC|Exon_2	0	+	49	208
chr1	204889734	204889893	GeneC|Exon_2	0	+	50	207
chr1	204889734	204889893	GeneC|Exon_2	0	+	51	209
chr1	204889734	204889893	GeneC|Exon_2	0	+	52	207
chr1	204889734	204889893	GeneC|Exon_2	0	+	53	207
chr1	204889734	204889893	GeneC|Exon_2	0	+	54	211
chr1	204889734	204889893	GeneC|Exon_2	0	+	55	211
chr1	204889734	204889893	GeneC|Exon_2	0	+	56	212
chr1	204889734	204889893	GeneC|Exon_2	0	+	57	214
chr1	204889734	204889893	GeneC|Exon_2	0	+	58	214
chr1	204889734	204889893	GeneC|Exon_2	0	+	59	213
chr1	204889734	204889893	GeneC|Exon_2	0	+	60	214
chr1	204889734	204889893	GeneC|Exon_2	0	+	61	212
chr1	204889734	204889893	GeneC|Exon_2	0	+	62	212
chr1	204889734	204889893	GeneC|Exon_2	0	+	63	211
chr1	204889734	204889893	GeneC|Exon_2	0	+	64	212
chr1	204889734	204889893	GeneC|Exon_2	0	+	65	212
chr1	204889734	204889893	GeneC|Exon_2	0	+	66	213
chr1	204889734	204889893	GeneC|Exon_2	0	+	67	214
chr1	204889734	204889893	GeneC|Exon_2	0	+	68	214
chr1	204889734	204889893	GeneC|Exon_2	0	+	69	215
chr1	204889734	204889893	GeneC|Exon_2	0	+	70	219
chr1	204889734	204889893	GeneC|Exon_2	0	+	71	218
chr1	204889734	204889893	GeneC|Exon_2	0	+	72	216
chr1	204889734	204889893	GeneC|Exon_2	0	+	73	216
chr1	204889734	204889893	GeneC|Exon_2	0	+	74	217
chr1	204889734	204889893	GeneC|Exon_2	0	+	75	217
chr1	204889734	204889893	GeneC|Exon_2	0	+	76	217
chr1	204889734	204889893	GeneC|Exon_2	0	+	77	217
chr1	204889734	204889893	GeneC|Exon_2	0	+	78	216
chr1	204889734	204889893	GeneC|Exon_2	0	+	79	215
chr1	204889734	204889893	GeneC|Exon_2	0	+	80	218
chr1	204889734	204889893	GeneC|Exon_2	0	+	81	215
chr1	204889734	204889893	GeneC|Exon_2	0	+	82	213
chr1	204889734	204889893	GeneC|Exon_2	0	+	83	213
chr1	204889734	204889893	GeneC|Exon_2	0	+	84	216
chr1	204889734	204889893	GeneC|Exon_2	0	+	85	217
chr1	204889734	204889893	GeneC|Exon_2	0	+	86	215
chr1	204889734	204889893	GeneC|Exon_2	0	+	87	215
chr1	204889734	204889893	GeneC|Exon_2	0	+	88	217
chr1	204889734	204889893	GeneC|Exon_2	0	+	89	217
chr1	204889734	204889893	GeneC|Exon_2	0	+	90	216
chr1	204889734	204889893	GeneC|Exon_2	0	+	91	216
chr1	204889734	204889893	GeneC|Exon_2	0	+	92	219
chr1	204889734	204889893	GeneC|Exon_2	0	+	93	220
chr1	204889734	204889893	GeneC|Exon_2	0	+	94	219
chr1	204889734	204889893	GeneC|Exon_2	0	+	95	221
chr1	204889734	204889893	GeneC|Exon_2	0	+	96	222
chr1	204889734	204889893	GeneC|Exon_2	0	+	97	223
chr1	204889734	204889893	GeneC|Exon_2	0	+	98	223
chr1	204889734	204889893	GeneC|Exon_2	0	+	99	223
chr1	204889734	204889893	GeneC|Exon_2	0	+	100	223
chr1	204889734	204889893	GeneC|Exon_2	0	+	101	222
chr1	204889734	204889893	GeneC|Exon_2	0	+	102	221
chr1	204889734	204889893	GeneC|Exon_2	0	+	103	221
chr1	204889734	204889893	GeneC|Exon_2	0	+	104	219
chr1	204889734	204889893	GeneC|Exon_2	0	+	105	218
chr1	204889734	204889893	GeneC|Exon_2	0	+	106	216
chr1	204889734	204889893	GeneC|Exon_2	0	+	107	215
chr1	204889734	204889893	GeneC|Exon_2	0	+	108	218
chr1	204889734	204889893	GeneC|Exon_2	0	+	109	219
chr1	204889734	204889893	GeneC|Exon_2	0	+	110	217
chr1	204889734	204889893	GeneC|Exon_2	0	+	111	215
chr1	204889734	204889893	GeneC|Exon_2	0	+	112	215
chr1	204889734	204889893	GeneC|Exon_2	0	+	113	215
chr1	204889734	204889893	GeneC|Exon_2	0	+	114	215
chr1	204889734	204889893	GeneC|Exon_2	0	+	115	213
chr1	204889734	204889893	GeneC|Exon_2	0	+	116	211
chr1	204889734	204889893	GeneC|Exon_2	0	+	117	211
chr1	204889734	204889893	GeneC|Exon_2	0	+	118	208
chr1	204889734	204889893	GeneC|Exon_2	0	+	119	209
chr1	204889734	204889893	GeneC|Exon_2	0	+	120	212
chr1	204889734	204889893	GeneC|Exon_2	0	+	121	213
chr1	204889734	204889893	GeneC|Exon_2	0	+	122	214
chr1	204889734	204889893	GeneC|Exon_2	0	+	123	212
chr1	204889734	204889893	GeneC|Exon_2	0	+	124	213
chr1	204889734	204889893	GeneC|Exon_2	0	+	125	214
chr1	204889734	204889893	GeneC|Exon_2	0	+	126	212
chr1	204889734	204889893	GeneC|Exon_2	0	+	127	211
chr1	204889734	204889893	GeneC|Exon_2	0	+	128	210
chr1	204889734	204889893	GeneC|Exon_2	0	+	129	212
chr1	204889734	204889893	GeneC|Exon_2	0	+	130	212
chr1	204889734	204889893	GeneC|Exon_2	0	+	131	211
chr1	204889734	204889893	GeneC|Exon_2	0	+	132	211
chr1	204889734	204889893	GeneC|Exon_2	0	+	133	210
chr1	204889734	204889893	GeneC|Exon_2	0	+	134	208
chr1	204889734	204889893	GeneC|Exon_2	0	+	135	205
chr1	204889734	204889893	GeneC|Exon_2	0	+	136	202
chr1	204889734	204889893	GeneC|Exon_2	0	+	137	203
chr1	204889734	204889893	GeneC|Exon_2	0	+	138	198
chr1	204889734	204889893	GeneC|Exon_2	0	+	139	197
chr1	204889734	204889893	GeneC|Exon_2	0	+	140	193
chr1	204889734	204889893	GeneC|Exon_2	0	+	141	192
chr1	204889734	204889893	GeneC|Exon_2	0	+	142	190
chr1	204889734	204889893	GeneC|Exon_2	0	+	143	189
chr1	204889734	204889893	GeneC|Exon_2	0	+	144	186
chr1	204889734	204889893	GeneC|Exon_2	0	+	145	187
chr1	204889734	204889893	GeneC|Exon_2	0	+	146	187
chr1	204889734	204889893	GeneC|Exon_2	0	+	147	188
chr1	204889734	204889893	GeneC|Exon_2	0	+	148	191
chr1	204889734	204889893	GeneC|Exon_2	0	+	149	190
chr1	204889734	204889893	GeneC|Exon_2	0	+	150	189
chr1	204889734	204889893	GeneC|Exon_2	0	+	151	186
chr1	204889734	204889893	GeneC|Exon_2	0	+	152	185
chr1	204889734	204889893	GeneC|Exon_2	0	+	153	185
chr1	204889734	204889893	GeneC|Exon_2	0	+	154	185
chr1	204889734	204889893	GeneC|Exon_2	0	+	155	183
chr1	204889734	204889893	GeneC|Exon_2	0	+	156	183
chr1	204889734	204889893	GeneC|Exon_2	0	+	157	183
chr1	204889734	204889893	GeneC|Exon_2	0	+	158	183
chr1	204889734	204889893	GeneC|Exon_2	0	+	159	182
chr1	204913328	204913559	GeneC|Exon_3	0	+	1	160
chr1	204913328	204913559	GeneC|Exon_3	0	+	2	161
chr1	204913328	204913559	GeneC|Exon_3	0	+	3	161
chr1	204913328	204913559	GeneC|Exon_3	0	+	4	160
chr1	204913328	204913559	GeneC|Exon_3	0	+	5	162
chr1	204913328	204913559	GeneC|Exon_3	0	+	6	161
chr1	204913328	204913559	GeneC|Exon_3	0	+	7	162
chr1	204913328	204913559	GeneC|Exon_3	0	+	8	165
chr1	204913328	204913559	GeneC|Exon_3	0	+	9	165
chr1	204913328	204913559	GeneC|Exon_3	0	+	10	164
chr1	204913328	204913559	GeneC|Exon_3	0	+	11	164
chr1	204913328	204913559	GeneC|Exon_3	0	+	12	166
chr1	204913328	204913559	GeneC|Exon_3	0	+	13	167
chr1	204913328	204913559	GeneC|Exon_3	0	+	14	168
chr1	204913328	204913559	GeneC|Exon_3	0	+	15	168
chr1	204913328	204913559	GeneC|Exon_3	0	+	16	168
chr1	204913328	204913559	GeneC|Exon_3	0	+	17	166
chr1	204913328	204913559	GeneC|Exon_3	0	+	18	167
chr1	204913328	204913559	GeneC|Exon_3	0	+	19	167
chr1	204913328	204913559	GeneC|Exon_3	0	+	20	169
chr1	204913328	204913559	GeneC|Exon_3	0	+	21	168
chr1	204913328	204913559	GeneC|Exon_3	0	+	22	167
chr1	204913328	204913559	GeneC|Exon_3	0	+	23	168
chr1	204913328	204913559	GeneC|Exon_3	0	+	24	169
chr1	204913328	204913559	GeneC|Exon_3	0	+	25	169
chr1	204913328	204913559	GeneC|Exon_3	0	+	26	169
chr1	204913328	204913559	GeneC|Exon_3	0	+	27	171
chr1	204913328	204913559	GeneC|Exon_3	0	+	28	173
chr1	204913328	204913559	GeneC|Exon_3	0	+	29	173
chr1	204913328	204913559	GeneC|Exon_3	0	+	30	173
chr1	204913328	204913559	GeneC|Exon_3	0	+	31	174
chr1	204913328	204913559	GeneC|Exon_3	0	+	32	172
chr1	204913328	204913559	GeneC|Exon_3	0	+	33	171
chr1	204913328	204913559	GeneC|Exon_3	0	+	34	171
chr1	204913328	204913559	GeneC|Exon_3	0	+	35	169
chr1	204913328	204913559	GeneC|Exon_3	0	+	36	169
chr1	204913328	204913559	GeneC|Exon_3	0	+	37	167
chr1	204913328	204913559	GeneC|Exon_3	0	+	38	166
chr1	204913328	204913559	GeneC|Exon_3	0	+	39	167
chr1	204913328	204913559	GeneC|Exon_3	0	+	40	171
chr1	204913328	204913559	GeneC|Exon_3	0	+	41	171
chr1	204913328	204913559	GeneC|Exon_3	0	+	42	168
chr1	204913328	204913559	GeneC|Exon_3	0	+	43	168
chr1	204913328	204913559	GeneC|Exon_3	0	+	44	168
chr1	204913328	204913559	GeneC|Exon_3	0	+	45	167
chr1	204913328	204913559	GeneC|Exon_3	0	+	46	167
chr1	204913328	204913559	GeneC|Exon_3	0	+	47	165
chr1	204913328	204913559	GeneC|Exon_3	0	+	48	165
chr1	204913328	204913559	GeneC|Exon_3	0	+	49	164
chr1	204913328	204913559	GeneC|Exon_3	0	+	50	164
chr1	204913328	204913559	GeneC|Exon_3	0	+	51	166
chr1	204913328	204913559	GeneC|Exon_3	0	+	52	167
chr1	204913328	204913559	GeneC|Exon_3	0	+	53	167
chr1	204913328	204913559	GeneC|Exon_3	0	+	54	167
chr1	204913328	204913559	GeneC|Exon_3	0	+	55	171
chr1	204913328	204913559	GeneC|Exon_3	0	+	56	173
chr1	204913328	204913559	GeneC|Exon_3	0	+	57	174
chr1	204913328	204913559	GeneC|Exon_3	0	+	58	173
chr1	204913328	204913559	GeneC|Exon_3	0	+	59	173
chr1	204913328	204913559	GeneC|Exon_3	0	+	60	172
chr1	204913328	204913559	GeneC|Exon_3	0	+	61	170
chr1	204913328	204913559	GeneC|Exon_3	0	+	62	170
chr1	204913328	204913559	GeneC|Exon_3	0	+	63	166
chr1	204913328	204913559	GeneC|Exon_3	0	+	64	166
chr1	204913328	204913559	GeneC|Exon_3	0	+	65	167
chr1	204913328	204913559	GeneC|Exon_3	0	+	66	167
chr1	204913328	204913559	GeneC|Exon_3	0	+	67	167
chr1	204913328	204913559	GeneC|Exon_3	0	+	68	167
chr1	204913328	204913559	GeneC|Exon_3	0	+	69	168
chr1	204913328	204913559	GeneC|Exon_3	0	+	70	170
chr1	204913328	204913559	GeneC|Exon_3	0	+	71	171
chr1	204913328	204913559	GeneC|Exon_3	0	+	72	173
chr1	204913328	204913559	GeneC|Exon_3	0	+	73	171
chr1	204913328	204913559	GeneC|Exon_3	0	+	74	170
chr1	204913328	204913559	GeneC|Exon_3	0	+	75	171
chr1	204913328	204913559	GeneC|Exon_3	0	+	76	171
chr1	204913328	204913559	GeneC|Exon_3	0	+	77	171
chr1	204913328	204913559	GeneC|Exon_3	0	+	78	173
chr1	204913328	204913559	GeneC|Exon_3	0	+	79	170
chr1	204913328	204913559	GeneC|Exon_3	0	+	80	170
chr1	204913328	204913559	GeneC|Exon_3	0	+	81	170
chr1	204913328	204913559	GeneC|Exon_3	0	+	82	170
chr1	204913328	204913559	GeneC|Exon_3	0	+	83	171
chr1	204913328	204913559	GeneC|Exon_3	0	+	84	172
chr1	204913328	204913559	GeneC|Exon_3	0	+	85	174
chr1	204913328	204913559	GeneC|Exon_3	0	+	86	176
chr1	204913328	204913559	GeneC|Exon_3	0	+	87	175
chr1	204913328	204913559	GeneC|Exon_3	0	+	88	175
chr1	204913328	204913559	GeneC|Exon_3	0	+	89	177
chr1	204913328	204913559	GeneC|Exon_3	0	+	90	180
chr1	204913328	204913559	GeneC|Exon_3	0	+	91	178
chr1	204913328	204913559	GeneC|Exon_3	0	+	92	176
chr1	204913328	204913559	GeneC|Exon_3	0	+	93	177
chr1	204913328	204913559	GeneC|Exon_3	0	+	94	176
chr1	204913328	204913559	GeneC|Exon_3	0	+	95	176
chr1	204913328	204913559	GeneC|Exon_3	0	+	96	176
chr1	204913328	204913559	GeneC|Exon_3	0	+	97	176
chr1	204913328	204913559	GeneC|Exon_3	0	+	98	178
chr1	204913328	204913559	GeneC|Exon_3	0	+	99	182
chr1	204913328	204913559	GeneC|Exon_3	0	+	100	182
chr1	204913328	204913559	GeneC|Exon_3	0	+	101	181
chr1	204913328	204913559	GeneC|Exon_3	0	+	102	182
chr1	204913328	204913559	GeneC|Exon_3	0	+	103	183
chr1	204913328	204913559	GeneC|Exon_3	0	+	104	185
chr1	204913328	204913559	GeneC|Exon_3	0	+	105	183
chr1	204913328	204913559	GeneC|Exon_3	0	+	106	183
chr1	204913328	204913559	GeneC|Exon_3	0	+	107	183
chr1	204913328	204913559	GeneC|Exon_3	0	+	108	181
chr1	204913328	204913559	GeneC|Exon_3	0	+	109	185
chr1	204913328	204913559	GeneC|Exon_3	0	+	110	185
chr1	204913328	204913559	GeneC|Exon_3	0	+	111	185
chr1	204913328	204913559	GeneC|Exon_3	0	+	112	188
chr1	204913328	204913559	GeneC|Exon_3	0	+	113	186
chr1	204913328	204913559	GeneC|Exon_3	0	+	114	187
chr1	204913328	204913559	GeneC|Exon_3	0	+	115	188
chr1	204913328	204913559	GeneC|Exon_3	0	+	116	188
chr1	204913328	204913559	GeneC|Exon_3	0	+	117	189
chr1	204913328	204913559	GeneC|Exon_3	0	+	118	187
chr1	204913328	204913559	GeneC|Exon_3	0	+	119	184
chr1	204913328	204913559	GeneC|Exon_3	0	+	120	183
chr1	204913328	204913559	GeneC|Exon_3	0	+	121	183
chr1	204913328	204913559	GeneC|Exon_3	0	+	122	185
chr1	204913328	204913559	GeneC|Exon_3	0	+	123	187
chr1	204913328	204913559	GeneC|Exon_3	0	+	124	186
chr1	204913328	204913559	GeneC|Exon_3	0	+	125	187
chr1	204913328	204913559	GeneC|Exon_3	0	+	126	187
chr1	204913328	204913559	GeneC|Exon_3	0	+	127	186
chr1	204913328	204913559	GeneC|Exon_3	0	+	128	189
chr1	204913328	204913559	GeneC|Exon_3	0	+	129	188
chr1	204913328	204913559	GeneC|Exon_3	0	+	130	186
chr1	204913328	204913559	GeneC|Exon_3	0	+	131	184
chr1	204913328	204913559	GeneC|Exon_3	0	+	132	187
chr1	204913328	204913559	GeneC|Exon_3	0	+	133	187
chr1	204913328	204913559	GeneC|Exon_3	0	+	134	186
chr1	204913328	204913559	GeneC|Exon_3	0	+	135	189
chr1	204913328	204913559	GeneC|Exon_3	0	+	136	190
chr1	204913328	204913559	GeneC|Exon_3	0	+	137	191
chr1	204913328	204913559	GeneC|Exon_3	0	+	138	191
chr1	204913328	204913559	GeneC|Exon_3	0	+	139	195
chr1	204913328	204913559	GeneC|Exon_3	0	+	140	197
chr1	204913328	204913559	GeneC|Exon_3	0	+	141	197
chr1	204913328	204913559	GeneC|Exon_3	0	+	142	197
chr1	204913328	204913559	GeneC|Exon_3	0	+	143	196
chr1	204913328	204913559	GeneC|Exon_3	0	+	144	195
chr1	204913328	204913559	GeneC|Exon_3	0	+	145	196
chr1	204913328	204913559	GeneC|Exon_3	0	+	146	196
chr1	204913328	204913559	GeneC|Exon_3	0	+	147	198
chr1	204913328	204913559	GeneC|Exon_3	0	+	148	199
chr1	204913328	204913559	GeneC|Exon_3	0	+	149	197
chr1	204913328	204913559	GeneC|Exon_3	0	+	150	198
chr1	204913328	204913559	GeneC|Exon_3	0	+	151	198
chr1	204913328	204913559	GeneC|Exon_3	0	+	152	194
chr1	204913328	204913559	GeneC|Exon_3	0	+	153	191
chr1	204913328	204913559	GeneC|Exon_3	0	+	154	193
chr1	204913328	204913559	GeneC|Exon_3	0	+	155	195
chr1	204913328	204913559	GeneC|Exon_3	0	+	156	195
chr1	204913328	204913559	GeneC|Exon_3	0	+	157	196
chr1	204913328	204913559	GeneC|Exon_3	0	+	158	195
chr1	204913328	204913559	GeneC|Exon_3	0	+	159	194
chr1	204913328	204913559	GeneC|Exon_3	0	+	160	194
chr1	204913328	204913559	GeneC|Exon_3	0	+	161	195
chr1	204913328	204913559	GeneC|Exon_3	0	+	162	197
chr1	204913328	204913559	GeneC|Exon_3	0	+	163	199
chr1	204913328	204913559	GeneC|Exon_3	0	+	164	198
chr1	204913328	204913559	GeneC|Exon_3	0	+	165	198
chr1	204913328	204913559	GeneC|Exon_3	0	+	166	198
chr1	204913328	204913559	GeneC|Exon_3	0	+	167	201
chr1	204913328	204913559	GeneC|Exon_3	0	+	168	201
chr1	204913328	204913559	GeneC|Exon_3	0	+	169	206
chr1	204913328	204913559	GeneC|Exon_3	0	+	170	208
chr1	204913328	204913559	GeneC|Exon_3	0	+	171	208
chr1	204913328	204913559	GeneC|Exon_3	0	+	172	209
chr1	204913328	204913559	GeneC|Exon_3	0	+	173	207
chr1	204913328	204913559	GeneC|Exon_3	0	+	174	211
chr1	204913328	204913559	GeneC|Exon_3	0	+	175	208
chr1	204913328	204913559	GeneC|Exon_3	0	+	176	209
chr1	204913328	204913559	GeneC|Exon_3	0	+	177	209
chr1	204913328	204913559	GeneC|Exon_3	0	+	178	209
chr1	204913328	204913559	GeneC|Exon_3	0	+	179	210
chr1	204913328	204913559	GeneC|Exon_3	0	+	180	210
chr1	204913328	204913559	GeneC|Exon_3	0	+	181	209
chr1	204913328	204913559	GeneC|Exon_3	0	+	182	206
chr1	204913328	204913559	GeneC|Exon_3	0	+	183	207
chr1	204913328	204913559	GeneC|Exon_3	0	+	184	207
chr1	204913328	204913559	GeneC|Exon_3	0	+	185	208
chr1	204913328	204913559	GeneC|Exon_3	0	+	186	208
chr1	204913328	204913559	GeneC|Exon_3	0	+	187	208
chr1	204913328	204913559	GeneC|Exon_3	0	+	188	208
chr1	204913328	204913559	GeneC|Exon_3	0	+	189	210
chr1	204913328	204913559	GeneC|Exon_3	0	+	190	211
chr1	204913328	204913559	GeneC|Exon_3	0	+	191	210
chr1	204913328	204913559	GeneC|Exon_3	0	+	192	209
chr1	204913328	204913559	GeneC|Exon_3	0	+	193	210
chr1	204913328	204913559	GeneC|Exon_3	0	+	194	209
chr1	204913328	204913559	GeneC|Exon_3	0	+	195	207
chr1	204913328	204913559	GeneC|Exon_3	0	+	196	207
chr1	204913328	204913559	GeneC|Exon_3	0	+	197	208
chr1	204913328	204913559	GeneC|Exon_3	0	+	198	210
chr1	204913328	204913559	GeneC|Exon_3	0	+	199	209
chr1	204913328	204913559	GeneC|Exon_3	0	+	200	209
chr1	204913328	204913559	GeneC|Exon_3	0	+	201	209
chr1	204913328	204913559	GeneC|Exon_3	0	+	202	209
chr1	204913328	204913559	GeneC|Exon_3	0	+	203	207
chr1	204913328	204913559	GeneC|Exon_3	0	+	204	206
chr1	204913328	204913559	GeneC|Exon_3	0	+	205	206
chr1	204913328	204913559	GeneC|Exon_3	0	+	206	204
chr1	204913328	204913559	GeneC|Exon_3	0	+	207	205
chr1	204913328	204913559	GeneC|Exon_3	0	+	208	204
chr1	204913328	204913559	GeneC|Exon_3	0	+	209	204
chr1	204913328	204913559	GeneC|Exon_3	0	+	210	206
chr1	204913328	204913559	GeneC|Exon_3	0	+	211	207
chr1	204913328	204913559	GeneC|Exon_3	0	+	212	206
chr1	204913328	204913559	GeneC|Exon_3	0	+	213	207
chr1	204913328	204913559	GeneC|Exon_3	0	+	214	207
chr1	204913328	204913559	GeneC|Exon_3	0	+	215	208
chr1	204913328	204913559	GeneC|Exon_3	0	+	216	208
chr1	204913328	204913559	GeneC|Exon_3	0	+	217	206
chr1	204913328	204913559	GeneC|Exon_3	0	+	218	206
chr1	204913328	204913559	GeneC|Exon_3	0	+	219	206
chr1	204913328	204913559	GeneC|Exon_3	0	+	220	206
chr1	204913328	204913559	GeneC|Exon_3	0	+	221	204
chr1	204913328	204913559	GeneC|Exon_3	0	+	222	202
chr1	204913328	204913559	GeneC|Exon_3	0	+	223	201
chr1	204913328	204913559	GeneC|Exon_3	0	+	224	199
chr1	204913328	204913559	GeneC|Exon_3	0	+	225	199
chr1	204913328	204913559	GeneC|Exon_3	0	+	226	198
chr1	204913328	204913559	GeneC|Exon_3	0	+	227	196
chr1	204913328	204913559	GeneC|Exon_3	0	+	228	194
chr1	204913328	204913559	GeneC|Exon_3	0	+	229	192
chr1	204913328	204913559	GeneC|Exon_3	0	+	230	192
chr1	204913328	204913559	GeneC|Exon_3	0	+	231	193
chr1	204919659	204919727	GeneC|Exon_4	0	+	1	187
chr1	204919659	204919727	GeneC|Exon_4	0	+	2	187
chr1	204919659	204919727	GeneC|Exon_4	0	+	3	187
chr1	204919659	204919727	GeneC|Exon_4	0	+	4	187
chr1	204919659	204919727	GeneC|Exon_4	0	+	5	187
chr1	204919659	204919727	GeneC|Exon_4	0	+	6	185
chr1	204919659	204919727	GeneC|Exon_4	0	+	7	187
chr1	204919659	204919727	GeneC|Exon_4	0	+	8	189
chr1	204919659	204919727	GeneC|Exon_4	0	+	9	188
chr1	204919659	204919727	GeneC|Exon_4	0	+	10	188
chr1	204919659	204919727	GeneC|Exon_4	0	+	11	185
chr1	204919659	204919727	GeneC|Exon_4	0	+	12	183
chr1	204919659	204919727	GeneC|Exon_4	0	+	13	182
chr1	204919659	204919727	GeneC|Exon_4	0	+	14	181
chr1	204919659	204919727	GeneC|Exon_4	0	+	15	181
chr1	204919659	204919727	GeneC|Exon_4	0	+	16	179
chr1	204919659	204919727	GeneC|Exon_4	0	+	17	176
chr1	204919659	204919727	GeneC|Exon_4	0	+	18	177
chr1	204919659	204919727	GeneC|Exon_4	0	+	19	176
chr1	204919659	204919727	GeneC|Exon_4	0	+	20	175
chr1	204919659	204919727	GeneC|Exon_4	0	+	21	174
chr1	204919659	204919727	GeneC|Exon_4	0	+	22	176
chr1	204919659	204919727	GeneC|Exon_4	0	+	23	177
chr1	204919659	204919727	GeneC|Exon_4	0	+	24	178
chr1	204919659	204919727	GeneC|Exon_4	0	+	25	178
chr1	204919659	204919727	GeneC|Exon_4	0	+	26	179
chr1	204919659	204919727	GeneC|Exon_4	0	+	27	179
chr1	204919659	204919727	GeneC|Exon_4	0	+	28	178
chr1	204919659	204919727	GeneC|Exon_4	0	+	29	174
chr1	204919659	204919727	GeneC|Exon_4	0	+	30	175
chr1	204919659	204919727	GeneC|Exon_4	0	+	31	175
chr1	204919659	204919727	GeneC|Exon_4	0	+	32	176
chr1	204919659	204919727	GeneC|Exon_4	0	+	33	178
chr1	204919659	204919727	GeneC|Exon_4	0	+	34	177
chr1	204919659	204919727	GeneC|Exon_4	0	+	35	179
chr1	204919659	204919727	GeneC|Exon_4	0	+	36	181
chr1	204919659	204919727	GeneC|Exon_4	0	+	37	183
chr1	204919659	204919727	GeneC|Exon_4	0	+	38	184
chr1	204919659	204919727	GeneC|Exon_4	0	+	39	186
chr1	204919659	204919727	GeneC|Exon_4	0	+	40	186
chr1	204919659	204919727	GeneC|Exon_4	0	+	41	186
chr1	204919659	204919727	GeneC|Exon_4	0	+	42	186
chr1	204919659	204919727	GeneC|Exon_4	0	+	43	185
chr1	204919659	204919727	GeneC|Exon_4	0	+	44	187
chr1	204919659	204919727	GeneC|Exon_4	0	+	45	187
chr1	204919659	204919727	GeneC|Exon_4	0	+	46	183
chr1	204919659	204919727	GeneC|Exon_4	0	+	47	185
chr1	204919659	204919727	GeneC|Exon_4	0	+	48	183
chr1	204919659	204919727	GeneC|Exon_4	0	+	49	183
chr1	204919659	204919727	GeneC|Exon_4	0	+	50	183
chr1	204919659	204919727	GeneC|Exon_4	0	+	51	184
chr1	204919659	204919727	GeneC|Exon_4	0	+	52	183
chr1	204919659	204919727	GeneC|Exon_4	0	+	53	180
chr1	204919659	204919727	GeneC|Exon_4	0	+	54	179
chr1	204919659	204919727	GeneC|Exon_4	0	+	55	177
chr1	204919659	204919727	GeneC|Exon_4	0	+	56	177
chr1	204919659	204919727	GeneC|Exon_4	0	+	57	177
chr1	204919659	204919727	GeneC|Exon_4	0	+	58	176
chr1	204919659	204919727	GeneC|Exon_4	0	+	59	175
chr1	204919659	204919727	GeneC|Exon_4	0	+	60	176
chr1	204919659	204919727	GeneC|Exon_4	0	+	61	176
chr1	204919659	204919727	GeneC|Exon_4	0	+	62	173
chr1	204919659	204919727	GeneC|Exon_4	0	+	63	173
chr1	204919659	204919727	GeneC|Exon_4	0	+	64	173
chr1	204919659	204919727	GeneC|Exon_4	0	+	65	172
chr1	204919659	204919727	GeneC|Exon_4	0	+	66	175
chr1	204919659	204919727	GeneC|Exon_4	0	+	67	174
chr1	204919659	204919727	GeneC|Exon_4	0	+	68	172
chr1	204921113	204921269	GeneC|Exon_5	0	+	1	130
chr1	204921113	204921269	GeneC|Exon_5	0	+	2	131
chr1	204921113	204921269	GeneC|Exon_5	0	+	3	133
chr1	204921113	204921269	GeneC|Exon_5	0	+	4	135
chr1	204921113	204921269	GeneC|Exon_5	0	+	5	135
chr1	204921113	204921269	GeneC|Exon_5	0	+	6	138
chr1	204921113	204921269	GeneC|Exon_5	0	+	7	138
chr1	204921113	204921269	GeneC|Exon_5	0	+	8	140
chr1	204921113	204921269	GeneC|Exon_5	0	+	9	144
chr1	204921113	204921269	GeneC|Exon_5	0	+	10	144
chr1	204921113	204921269	GeneC|Exon_5	0	+	11	145
chr1	204921113	204921269	GeneC|Exon_5	0	+	12	147
chr1	204921113	204921269	GeneC|Exon_5	0	+	13	148
chr1	204921113	204921269	GeneC|Exon_5	0	+	14	149
chr1	204921113	204921269	GeneC|Exon_5	0	+	15	154
chr1	204921113	204921269	GeneC|Exon_5	0	+	16	154
chr1	204921113	204921269	GeneC|Exon_5	0	+	17	154
chr1	204921113	204921269	GeneC|Exon_5	0	+	18	157
chr1	204921113	204921269	GeneC|Exon_5	0	+	19	161
chr1	204921113	204921269	GeneC|Exon_5	0	+	20	161
chr1	204921113	204921269	GeneC|Exon_5	0	+	21	163
chr1	204921113	204921269	GeneC|Exon_5	0	+	22	164
chr1	204921113	204921269	GeneC|Exon_5	0	+	23	165
chr1	204921113	204921269	GeneC|Exon_5	0	+	24	164
chr1	204921113	204921269	GeneC|Exon_5	0	+	25	165
chr1	204921113	204921269	GeneC|Exon_5	0	+	26	166
chr1	204921113	204921269	GeneC|Exon_5	0	+	27	166
chr1	204921113	204921269	GeneC|Exon_5	0	+	28	167
chr1	204921113	204921269	GeneC|Exon_5	0	+	29	167
chr1	204921113	204921269	GeneC|Exon_5	0	+	30	168
chr1	204921113	204921269	GeneC|Exon_5	0	+	31	167
chr1	204921113	204921269	GeneC|Exon_5	0	+	32	168
chr1	204921113	204921269	GeneC|Exon_5	0	+	33	171
chr1	204921113	204921269	GeneC|Exon_5	0	+	34	174
chr1	204921113	204921269	GeneC|Exon_5	0	+	35	177
chr1	204921113	204921269	GeneC|Exon_5	0	+	36	178
chr1	204921113	204921269	GeneC|Exon_5	0	+	37	180
chr1	204921113	204921269	GeneC|Exon_5	0	+	38	181
chr1	204921113	204921269	GeneC|Exon_5	0	+	39	180
chr1	204921113	204921269	GeneC|Exon_5	0	+	40	180
chr1	204921113	204921269	GeneC|Exon_5	0	+	41	185
chr1	204921113	204921269	GeneC|Exon_5	0	+	42	185
chr1	204921113	204921269	GeneC|Exon_5	0	+	43	189
chr1	204921113	204921269	GeneC|Exon_5	0	+	44	190
chr1	204921113	204921269	GeneC|Exon_5	0	+	45	191
chr1	204921113	204921269	GeneC|Exon_5	0	+	46	191
chr1	204921113	204921269	GeneC|Exon_5	0	+	47	192
chr1	204921113	204921269	GeneC|Exon_5	0	+	48	194
chr1	204921113	204921269	GeneC|Exon_5	0	+	49	194
chr1	204921113	204921269	GeneC|Exon_5	0	+	50	195
chr1	204921113	204921269	GeneC|Exon_5	0	+	51	195
chr1	204921113	204921269	GeneC|Exon_5	0	+	52	197
chr1	204921113	204921269	GeneC|Exon_5	0	+	53	201
chr1	204921113	204921269	GeneC|Exon_5	0	+	54	202
chr1	204921113	204921269	GeneC|Exon_5	0	+	55	203
chr1	204921113	204921269	GeneC|Exon_5	0	+	56	203
chr1	204921113	204921269	GeneC|Exon_5	0	+	57	202
chr1	204921113	204921269	GeneC|Exon_5	0	+	58	202
chr1	204921113	204921269	GeneC|Exon_5	0	+	59	203
chr1	204921113	204921269	GeneC|Exon_5	0	+	60	203
chr1	204921113	204921269	GeneC|Exon_5	0	+	61	204
chr1	204921113	204921269	GeneC|Exon_5	0	+	62	204
chr1	204921113	204921269	GeneC|Exon_5	0	+	63	204
chr1	204921113	204921269	GeneC|Exon_5	0	+	64	203
chr1	204921113	204921269	GeneC|Exon_5	0	+	65	204
chr1	204921113	204921269	GeneC|Exon_5	0	+	66	206
chr1	204921113	204921269	GeneC|Exon_5	0	+	67	205
chr1	204921113	204921269	GeneC|Exon_5	0	+	68	206
chr1	204921113	204921269	GeneC|Exon_5	0	+	69	208
chr1	204921113	204921269	GeneC|Exon_5	0	+	70	208
chr1	204921113	204921269	GeneC|Exon_5	0	+	71	208
chr1	204921113	204921269	GeneC|Exon_5	0	+	72	211
chr1	204921113	204921269	GeneC|Exon_5	0	+	73	212
chr1	204921113	204921269	GeneC|Exon_5	0	+	74	212
chr1	204921113	204921269	GeneC|Exon_5	0	+	75	215
chr1	204921113	204921269	GeneC|Exon_5	0	+	76	213
chr1	204921113	204921269	GeneC|Exon_5	0	+	77	210
chr1	204921113	204921269	GeneC|Exon_5	0	+	78	209
chr1	204921113	204921269	GeneC|Exon_5	0	+	79	211
chr1	204921113	204921269	GeneC|Exon_5	0	+	80	211
chr1	204921113	204921269	GeneC|Exon_5	0	+	81	209
chr1	204921113	204921269	GeneC|Exon_5	0	+	82	208
chr1	204921113	204921269	GeneC|Exon_5	0	+	83	206
chr1	204921113	204921269	GeneC|Exon_5	0	+	84	205
chr1	204921113	204921269	GeneC|Exon_5	0	+	85	209
chr1	204921113	204921269	GeneC|Exon_5	0	+	86	209
chr1	204921113	204921269	GeneC|Exon_5	0	+	87	207
chr1	204921113	204921269	GeneC|Exon_5	0	+	88	209
chr1	204921113	204921269	GeneC|Exon_5	0	+	89	208
chr1	204921113	204921269	GeneC|Exon_5	0	+	90	208
chr1	204921113	204921269	GeneC|Exon_5	0	+	91	207
chr1	204921113	204921269	GeneC|Exon_5	0	+	92	206
chr1	204921113	204921269	GeneC|Exon_5	0	+	93	207
chr1	204921113	204921269	GeneC|Exon_5	0	+	94	207
chr1	204921113	204921269	GeneC|Exon_5	0	+	95	208
chr1	204921113	204921269	GeneC|Exon_5	0	+	96	205
chr1	204921113	204921269	GeneC|Exon_5	0	+	97	203
chr1	204921113	204921269	GeneC|Exon_5	0	+	98	204
chr1	204921113	204921269	GeneC|Exon_5	0	+	99	207
chr1	204921113	204921269	GeneC|Exon_5	0	+	100	209
chr1	204921113	204921269	GeneC|Exon_5	0	+	101	205
chr1	204921113	204921269	GeneC|Exon_5	0	+	102	206
chr1	204921113	204921269	GeneC|Exon_5	0	+	103	211
chr1	204921113	204921269	GeneC|Exon_5	0	+	104	212
chr1	204921113	204921269	GeneC|Exon_5	0	+	105	213
chr1	204921113	204921269	GeneC|Exon_5	0	+	106	213
chr1	204921113	204921269	GeneC|Exon_5	0	+	107	211
chr1	204921113	204921269	GeneC|Exon_5	0	+	108	211
chr1	204921113	204921269	GeneC|Exon_5	0	+	109	215
chr1	204921113	204921269	GeneC|Exon_5	0	+	110	216
chr1	204921113	204921269	GeneC|Exon_5	0	+	111	216
chr1	204921113	204921269	GeneC|Exon_5	0	+	112	216
chr1	204921113	204921269	GeneC|Exon_5	0	+	113	216
chr1	204921113	204921269	GeneC|Exon_5	0	+	114	219
chr1	204921113	204921269	GeneC|Exon_5	0	+	115	219
chr1	204921113	204921269	GeneC|Exon_5	0	+	116	219
chr1	204921113	204921269	GeneC|Exon_5	0	+	117	218
chr1	204921113	204921269	GeneC|Exon_5	0	+	118	216
chr1	204921113	204921269	GeneC|Exon_5	0	+	119	216
chr1	204921113	204921269	GeneC|Exon_5	0	+	120	221
chr1	204921113	204921269	GeneC|Exon_5	0	+	121	222
chr1	204921113	204921269	GeneC|Exon_5	0	+	122	223
chr1	204921113	204921269	GeneC|Exon_5	0	+	123	224
chr1	204921113	204921269	GeneC|Exon_5	0	+	124	226
chr1	204921113	204921269	GeneC|Exon_5	0	+	125	228
chr1	204921113	204921269	GeneC|Exon_5	0	+	126	228
chr1	204921113	204921269	GeneC|Exon_5	0	+	127	228
chr1	204921113	204921269	GeneC|Exon_5	0	+	128	227
chr1	204921113	204921269	GeneC|Exon_5	0	+	129	228
chr1	204921113	204921269	GeneC|Exon_5	0	+	130	230
chr1	204921113	204921269	GeneC|Exon_5	0	+	131	228
chr1	204921113	204921269	GeneC|Exon_5	0	+	132	227
chr1	204921113	204921269	GeneC|Exon_5	0	+	133	224
chr1	204921113	204921269	GeneC|Exon_5	0	+	134	223
chr1	204921113	204921269	GeneC|Exon_5	0	+	135	223
chr1	204921113	204921269	GeneC|Exon_5	0	+	136	223
chr1	204921113	204921269	GeneC|Exon_5	0	+	137	224
chr1	204921113	204921269	GeneC|Exon_5	0	+	138	228
chr1	204921113	204921269	GeneC|Exon_5	0	+	139	230
chr1	204921113	204921269	GeneC|Exon_5	0	+	140	230
chr1	204921113	204921269	GeneC|Exon_5	0	+	141	227
chr1	204921113	204921269	GeneC|Exon_5	0	+	142	227
chr1	204921113	204921269	GeneC|Exon_5	0	+	143	227
chr1	204921113	204921269	GeneC|Exon_5	0	+	144	223
chr1	204921113	204921269	GeneC|Exon_5	0	+	145	224
chr1	204921113	204921269	GeneC|Exon_5	0	+	146	224
chr1	204921113	204921269	GeneC|Exon_5	0	+	147	220
chr1	204921113	204921269	GeneC|Exon_5	0	+	148	218
chr1	204921113	204921269	GeneC|Exon_5	0	+	149	215
chr1	204921113	204921269	GeneC|Exon_5	0	+	150	214
chr1	204921113	204921269	GeneC|Exon_5	0	+	151	215
chr1	204921113	204921269	GeneC|Exon_5	0	+	152	215
chr1	204921113	204921269	GeneC|Exon_5	0	+	153	212
chr1	204921113	204921269	GeneC|Exon_5	0	+	154	211
chr1	204921113	204921269	GeneC|Exon_5	0	+	155	210
chr1	204921113	204921269	GeneC|Exon_5	0	+	156	209
chr1	204923290	204923537	GeneC|Exon_6	0	+	1	173
chr1	204923290	204923537	GeneC|Exon_6	0	+	2	172
chr1	204923290	204923537	GeneC|Exon_6	0	+	3	176
chr1	204923290	204923537	GeneC|Exon_6	0	+	4	177
chr1	204923290	204923537	GeneC|Exon_6	0	+	5	179
chr1	204923290	204923537	GeneC|Exon_6	0	+	6	181
chr1	204923290	204923537	GeneC|Exon_6	0	+	7	184
chr1	204923290	204923537	GeneC|Exon_6	0	+	8	186
chr1	204923290	204923537	GeneC|Exon_6	0	+	9	189
chr1	204923290	204923537	GeneC|Exon_6	0	+	10	190
chr1	204923290	204923537	GeneC|Exon_6	0	+	11	191
chr1	204923290	204923537	GeneC|Exon_6	0	+	12	190
chr1	204923290	204923537	GeneC|Exon_6	0	+	13	192
chr1	204923290	204923537	GeneC|Exon_6	0	+	14	195
chr1	204923290	204923537	GeneC|Exon_6	0	+	15	196
chr1	204923290	204923537	GeneC|Exon_6	0	+	16	197
chr1	204923290	204923537	GeneC|Exon_6	0	+	17	197
chr1	204923290	204923537	GeneC|Exon_6	0	+	18	198
chr1	204923290	204923537	GeneC|Exon_6	0	+	19	201
chr1	204923290	204923537	GeneC|Exon_6	0	+	20	202
chr1	204923290	204923537	GeneC|Exon_6	0	+	21	199
chr1	204923290	204923537	GeneC|Exon_6	0	+	22	199
chr1	204923290	204923537	GeneC|Exon_6	0	+	23	198
chr1	204923290	204923537	GeneC|Exon_6	0	+	24	198
chr1	204923290	204923537	GeneC|Exon_6	0	+	25	194
chr1	204923290	204923537	GeneC|Exon_6	0	+	26	193
chr1	204923290	204923537	GeneC|Exon_6	0	+	27	196
chr1	204923290	204923537	GeneC|Exon_6	0	+	28	194
chr1	204923290	204923537	GeneC|Exon_6	0	+	29	193
chr1	204923290	204923537	GeneC|Exon_6	0	+	30	193
chr1	204923290	204923537	GeneC|Exon_6	0	+	31	193
chr1	204923290	204923537	GeneC|Exon_6	0	+	32	194
chr1	204923290	204923537	GeneC|Exon_6	0	+	33	195
chr1	204923290	204923537	GeneC|Exon_6	0	+	34	195
chr1	204923290	204923537	GeneC|Exon_6	0	+	35	194
chr1	204923290	204923537	GeneC|Exon_6	0	+	36	193
chr1	204923290	204923537	GeneC|Exon_6	0	+	37	198
chr1	204923290	204923537	GeneC|Exon_6	0	+	38	197
chr1	204923290	204923537	GeneC|Exon_6	0	+	39	198
chr1	204923290	204923537	GeneC|Exon_6	0	+	40	198
chr1	204923290	204923537	GeneC|Exon_6	0	+	41	199
chr1	204923290	204923537	GeneC|Exon_6	0	+	42	199
chr1	204923290	204923537	GeneC|Exon_6	0	+	43	199
chr1	204923290	204923537	GeneC|Exon_6	0	+	44	198
chr1	204923290	204923537	GeneC|Exon_6	0	+	45	199
chr1	204923290	204923537	GeneC|Exon_6	0	+	46	198
chr1	204923290	204923537	GeneC|Exon_6	0	+	47	198
chr1	204923290	204923537	GeneC|Exon_6	0	+	48	195
chr1	204923290	204923537	GeneC|Exon_6	0	+	49	196
chr1	204923290	204923537	GeneC|Exon_6	0	+	50	196
chr1	204923290	204923537	GeneC|Exon_6	0	+	51	197
chr1	204923290	204923537	GeneC|Exon_6	0	+	52	196
chr1	204923290	204923537	GeneC|Exon_6	0	+	53	196
chr1	204923290	204923537	GeneC|Exon_6	0	+	54	198
chr1	204923290	204923537	GeneC|Exon_6	0	+	55	200
chr1	204923290	204923537	GeneC|Exon_6	0	+	56	199
chr1	204923290	204923537	GeneC|Exon_6	0	+	57	198
chr1	204923290	204923537	GeneC|Exon_6	0	+	58	197
chr1	204923290	204923537	GeneC|Exon_6	0	+	59	195
chr1	204923290	204923537	GeneC|Exon_6	0	+	60	195
chr1	204923290	204923537	GeneC|Exon_6	0	+	61	192
chr1	204923290	204923537	GeneC|Exon_6	0	+	62	192
chr1	204923290	204923537	GeneC|Exon_6	0	+	63	194
chr1	204923290	204923537	GeneC|Exon_6	0	+	64	194
chr1	204923290	204923537	GeneC|Exon_6	0	+	65	194
chr1	204923290	204923537	GeneC|Exon_6	0	+	66	194
chr1	204923290	204923537	GeneC|Exon_6	0	+	67	196
chr1	204923290	204923537	GeneC|Exon_6	0	+	68	195
chr1	204923290	204923537	GeneC|Exon_6	0	+	69	195
chr1	204923290	204923537	GeneC|Exon_6	0	+	70	194
chr1	204923290	204923537	GeneC|Exon_6	0	+	71	193
chr1	204923290	204923537	GeneC|Exon_6	0	+	72	194
chr1	204923290	204923537	GeneC|Exon_6	0	+	73	195
chr1	204923290	204923537	GeneC|Exon_6	0	+	74	195
chr1	204923290	204923537	GeneC|Exon_6	0	+	75	197
chr1	204923290	204923537	GeneC|Exon_6	0	+	76	197
chr1	204923290	204923537	GeneC|Exon_6	0	+	77	196
chr1	204923290	204923537	GeneC|Exon_6	0	+	78	195
chr1	204923290	204923537	GeneC|Exon_6	0	+	79	191
chr1	204923290	204923537	GeneC|Exon_6	0	+	80	190
chr1	204923290	204923537	GeneC|Exon_6	0	+	81	190
chr1	204923290	204923537	GeneC|Exon_6	0	+	82	191
chr1	204923290	204923537	GeneC|Exon_6	0	+	83	194
chr1	204923290	204923537	GeneC|Exon_6	0	+	84	193
chr1	204923290	204923537	GeneC|Exon_6	0	+	85	192
chr1	204923290	204923537	GeneC|Exon_6	0	+	86	193
chr1	204923290	204923537	GeneC|Exon_6	0	+	87	193
chr1	204923290	204923537	GeneC|Exon_6	0	+	88	194
chr1	204923290	204923537	GeneC|Exon_6	0	+	89	190
chr1	204923290	204923537	GeneC|Exon_6	0	+	90	191
chr1	204923290	204923537	GeneC|Exon_6	0	+	91	194
chr1	204923290	204923537	GeneC|Exon_6	0	+	92	195
chr1	204923290	204923537	GeneC|Exon_6	0	+	93	194
chr1	204923290	204923537	GeneC|Exon_6	0	+	94	193
chr1	204923290	204923537	GeneC|Exon_6	0	+	95	192
chr1	204923290	204923537	GeneC|Exon_6	0	+	96	190
chr1	204923290	204923537	GeneC|Exon_6	0	+	97	194
chr1	204923290	204923537	GeneC|Exon_6	0	+	98	192
chr1	204923290	204923537	GeneC|Exon_6	0	+	99	192
chr1	204923290	204923537	GeneC|Exon_6	0	+	100	193
chr1	204923290	204923537	GeneC|Exon_6	0	+	101	192
chr1	204923290	204923537	GeneC|Exon_6	0	+	102	191
chr1	204923290	204923537	GeneC|Exon_6	0	+	103	192
chr1	204923290	204923537	GeneC|Exon_6	0	+	104	192
chr1	204923290	204923537	GeneC|Exon_6	0	+	105	193
chr1	204923290	204923537	GeneC|Exon_6	0	+	106	191
chr1	204923290	204923537	GeneC|Exon_6	0	+	107	189
chr1	204923290	204923537	GeneC|Exon_6	0	+	108	189
chr1	204923290	204923537	GeneC|Exon_6	0	+	109	188
chr1	204923290	204923537	GeneC|Exon_6	0	+	110	186
chr1	204923290	204923537	GeneC|Exon_6	0	+	111	185
chr1	204923290	204923537	GeneC|Exon_6	0	+	112	185
chr1	204923290	204923537	GeneC|Exon_6	0	+	113	186
chr1	204923290	204923537	GeneC|Exon_6	0	+	114	188
chr1	204923290	204923537	GeneC|Exon_6	0	+	115	189
chr1	204923290	204923537	GeneC|Exon_6	0	+	116	189
chr1	204923290	204923537	GeneC|Exon_6	0	+	117	191
chr1	204923290	204923537	GeneC|Exon_6	0	+	118	191
chr1	204923290	204923537	GeneC|Exon_6	0	+	119	192
chr1	204923290	204923537	GeneC|Exon_6	0	+	120	189
chr1	204923290	204923537	GeneC|Exon_6	0	+	121	189
chr1	204923290	204923537	GeneC|Exon_6	0	+	122	193
chr1	204923290	204923537	GeneC|Exon_6	0	+	123	192
chr1	204923290	204923537	GeneC|Exon_6	0	+	124	191
chr1	204923290	204923537	GeneC|Exon_6	0	+	125	191
chr1	204923290	204923537	GeneC|Exon_6	0	+	126	193
chr1	204923290	204923537	GeneC|Exon_6	0	+	127	191
chr1	204923290	204923537	GeneC|Exon_6	0	+	128	190
chr1	204923290	204923537	GeneC|Exon_6	0	+	129	193
chr1	204923290	204923537	GeneC|Exon_6	0	+	130	192
chr1	204923290	204923537	GeneC|Exon_6	0	+	131	189
chr1	204923290	204923537	GeneC|Exon_6	0	+	132	162
chr1	204923290	204923537	GeneC|Exon_6	0	+	133	159
chr1	204923290	204923537	GeneC|Exon_6	0	+	134	158
chr1	204923290	204923537	GeneC|Exon_6	0	+	135	133
chr1	204923290	204923537	GeneC|Exon_6	0	+	136	133
chr1	204923290	204923537	GeneC|Exon_6	0	+	137	131
chr1	204923290	204923537	GeneC|Exon_6	0	+	138	133
chr1	204923290	204923537	GeneC|Exon_6	0	+	139	135
chr1	204923290	204923537	GeneC|Exon_6	0	+	140	136
chr1	204923290	204923537	GeneC|Exon_6	0	+	141	135
chr1	204923290	204923537	GeneC|Exon_6	0	+	142	133
chr1	204923290	204923537	GeneC|Exon_6	0	+	143	134
chr1	204923290	204923537	GeneC|Exon_6	0	+	144	134
chr1	204923290	204923537	GeneC|Exon_6	0	+	145	135
chr1	204923290	204923537	GeneC|Exon_6	0	+	146	138
chr1	204923290	204923537	GeneC|Exon_6	0	+	147	139
chr1	204923290	204923537	GeneC|Exon_6	0	+	148	137
chr1	204923290	204923537	GeneC|Exon_6	0	+	149	139
chr1	204923290	204923537	GeneC|Exon_6	0	+	150	139
chr1	204923290	204923537	GeneC|Exon_6	0	+	151	138
chr1	204923290	204923537	GeneC|Exon_6	0	+	152	137
chr1	204923290	204923537	GeneC|Exon_6	0	+	153	137
chr1	204923290	204923537	GeneC|Exon_6	0	+	154	134
chr1	204923290	204923537	GeneC|Exon_6	0	+	155	133
chr1	204923290	204923537	GeneC|Exon_6	0	+	156	131
chr1	204923290	204923537	GeneC|Exon_6	0	+	157	130
chr1	204923290	204923537	GeneC|Exon_6	0	+	158	130
chr1	204923290	204923537	GeneC|Exon_6	0	+	159	130
chr1	204923290	204923537	GeneC|Exon_6	0	+	160	128
chr1	204923290	204923537	GeneC|Exon_6	0	+	161	127
chr1	204923290	204923537	GeneC|Exon_6	0	+	162	128
chr1	204923290	204923537	GeneC|Exon_6	0	+	163	129
chr1	204923290	204923537	GeneC|Exon_6	0	+	164	128
chr1	204923290	204923537	GeneC|Exon_6	0	+	165	128
chr1	204923290	204923537	GeneC|Exon_6	0	+	166	128
chr1	204923290	204923537	GeneC|Exon_6	0	+	167	126
chr1	204923290	204923537	GeneC|Exon_6	0	+	168	125
chr1	204923290	204923537	GeneC|Exon_6	0	+	169	126
chr1	204923290	204923537	GeneC|Exon_6	0	+	170	130
chr1	204923290	204923537	GeneC|Exon_6	0	+	171	133
chr1	204923290	204923537	GeneC|Exon_6	0	+	172	133
chr1	204923290	204923537	GeneC|Exon_6	0	+	173	135
chr1	204923290	204923537	GeneC|Exon_6	0	+	174	135
chr1	204923290	204923537	GeneC|Exon_6	0	+	175	136
chr1	204923290	204923537	GeneC|Exon_6	0	+	176	137
chr1	204923290	204923537	GeneC|Exon_6	0	+	177	138
chr1	204923290	204923537	GeneC|Exon_6	0	+	178	140
chr1	204923290	204923537	GeneC|Exon_6	0	+	179	141
chr1	204923290	204923537	GeneC|Exon_6	0	+	180	141
chr1	204923290	204923537	GeneC|Exon_6	0	+	181	142
chr1	204923290	204923537	GeneC|Exon_6	0	+	182	142
chr1	204923290	204923537	GeneC|Exon_6	0	+	183	143
chr1	204923290	204923537	GeneC|Exon_6	0	+	184	143
chr1	204923290	204923537	GeneC|Exon_6	0	+	185	143
chr1	204923290	204923537	GeneC|Exon_6	0	+	186	144
chr1	204923290	204923537	GeneC|Exon_6	0	+	187	145
chr1	204923290	204923537	GeneC|Exon_6	0	+	188	145
chr1	204923290	204923537	GeneC|Exon_6	0	+	189	146
chr1	204923290	204923537	GeneC|Exon_6	0	+	190	149
chr1	204923290	204923537	GeneC|Exon_6	0	+	191	148
chr1	204923290	204923537	GeneC|Exon_6	0	+	192	148
chr1	204923290	204923537	GeneC|Exon_6	0	+	193	150
chr1	204923290	204923537	GeneC|Exon_6	0	+	194	151
chr1	204923290	204923537	GeneC|Exon_6	0	+	195	152
chr1	204923290	204923537	GeneC|Exon_6	0	+	196	151
chr1	204923290	204923537	GeneC|Exon_6	0	+	197	151
chr1	204923290	204923537	GeneC|Exon_6	0	+	198	151
chr1	204923290	204923537	GeneC|Exon_6	0	+	199	151
chr1	204923290	204923537	GeneC|Exon_6	0	+	200	151
chr1	204923290	204923537	GeneC|Exon_6	0	+	201	151
chr1	204923290	204923537	GeneC|Exon_6	0	+	202	151
chr1	204923290	204923537	GeneC|Exon_6	0	+	203	151
chr1	204923290	204923537	GeneC|Exon_6	0	+	204	151
chr1	204923290	204923537	GeneC|Exon_6	0	+	205	149
chr1	204923290	204923537	GeneC|Exon_6	0	+	206	149
chr1	204923290	204923537	GeneC|Exon_6	0	+	207	147
chr1	204923290	204923537	GeneC|Exon_6	0	+	208	147
chr1	204923290	204923537	GeneC|Exon_6	0	+	209	147
chr1	204923290	204923537	GeneC|Exon_6	0	+	210	146
chr1	204923290	204923537	GeneC|Exon_6	0	+	211	144
chr1	204923290	204923537	GeneC|Exon_6	0	+	212	144
chr1	204923290	204923537	GeneC|Exon_6	0	+	213	147
chr1	204923290	204923537	GeneC|Exon_6	0	+	214	146
chr1	204923290	204923537	GeneC|Exon_6	0	+	215	146
chr1	204923290	204923537	GeneC|Exon_6	0	+	216	147
chr1	204923290	204923537	GeneC|Exon_6	0	+	217	146
chr1	204923290	204923537	GeneC|Exon_6	0	+	218	145
chr1	204923290	204923537	GeneC|Exon_6	0	+	219	145
chr1	204923290	204923537	GeneC|Exon_6	0	+	220	146
chr1	204923290	204923537	GeneC|Exon_6	0	+	221	149
chr1	204923290	204923537	GeneC|Exon_6	0	+	222	149
chr1	204923290	204923537	GeneC|Exon_6	0	+	223	149
chr1	204923290	204923537	GeneC|Exon_6	0	+	224	150
chr1	204923290	204923537	GeneC|Exon_6	0	+	225	150
chr1	204923290	204923537	GeneC|Exon_6	0	+	226	149
chr1	204923290	204923537	GeneC|Exon_6	0	+	227	150
chr1	204923290	204923537	GeneC|Exon_6	0	+	228	151
chr1	204923290	204923537	GeneC|Exon_6	0	+	229	151
chr1	204923290	204923537	GeneC|Exon_6	0	+	230	151
chr1	204923290	204923537	GeneC|Exon_6	0	+	231	152
chr1	204923290	204923537	GeneC|Exon_6	0	+	232	153
chr1	204923290	204923537	GeneC|Exon_6	0	+	233	154
chr1	204923290	204923537	GeneC|Exon_6	0	+	234	156
chr1	204923290	204923537	GeneC|Exon_6	0	+	235	155
chr1	204923290	204923537	GeneC|Exon_6	0	+	236	154
chr1	204923290	204923537	GeneC|Exon_6	0	+	237	153
chr1	204923290	204923537	GeneC|Exon_6	0	+	238	151
chr1	204923290	204923537	GeneC|Exon_6	0	+	239	151
chr1	204923290	204923537	GeneC|Exon_6	0	+	240	151
chr1	204923290	204923537	GeneC|Exon_6	0	+	241	150
chr1	204923290	204923537	GeneC|Exon_6	0	+	242	153
chr1	204923290	204923537	GeneC|Exon_6	0	+	243	153
chr1	204923290	204923537	GeneC|Exon_6	0	+	244	154
chr1	204923290	204923537	GeneC|Exon_6	0	+	245	154
chr1	204923290	204923537	GeneC|Exon_6	0	+	246	152
chr1	204923290	204923537	GeneC|Exon_6	0	+	247	152
chr1	204923931	204924104	GeneC|Exon_7	0	+	1	157
chr1	204923931	204924104	GeneC|Exon_7	0	+	2	157
chr1	204923931	204924104	GeneC|Exon_7	0	+	3	157
chr1	204923931	204924104	GeneC|Exon_7	0	+	4	156
chr1	204923931	204924104	GeneC|Exon_7	0	+	5	157
chr1	204923931	204924104	GeneC|Exon_7	0	+	6	157
chr1	204923931	204924104	GeneC|Exon_7	0	+	7	159
chr1	204923931	204924104	GeneC|Exon_7	0	+	8	164
chr1	204923931	204924104	GeneC|Exon_7	0	+	9	166
chr1	204923931	204924104	GeneC|Exon_7	0	+	10	166
chr1	204923931	204924104	GeneC|Exon_7	0	+	11	168
chr1	204923931	204924104	GeneC|Exon_7	0	+	12	169
chr1	204923931	204924104	GeneC|Exon_7	0	+	13	171
chr1	204923931	204924104	GeneC|Exon_7	0	+	14	173
chr1	204923931	204924104	GeneC|Exon_7	0	+	15	172
chr1	204923931	204924104	GeneC|Exon_7	0	+	16	172
chr1	204923931	204924104	GeneC|Exon_7	0	+	17	172
chr1	204923931	204924104	GeneC|Exon_7	0	+	18	174
chr1	204923931	204924104	GeneC|Exon_7	0	+	19	173
chr1	204923931	204924104	GeneC|Exon_7	0	+	20	175
chr1	204923931	204924104	GeneC|Exon_7	0	+	21	175
chr1	204923931	204924104	GeneC|Exon_7	0	+	22	178
chr1	204923931	204924104	GeneC|Exon_7	0	+	23	179
chr1	204923931	204924104	GeneC|Exon_7	0	+	24	180
chr1	204923931	204924104	GeneC|Exon_7	0	+	25	181
chr1	204923931	204924104	GeneC|Exon_7	0	+	26	182
chr1	204923931	204924104	GeneC|Exon_7	0	+	27	181
chr1	204923931	204924104	GeneC|Exon_7	0	+	28	182
chr1	204923931	204924104	GeneC|Exon_7	0	+	29	182
chr1	204923931	204924104	GeneC|Exon_7	0	+	30	181
chr1	204923931	204924104	GeneC|Exon_7	0	+	31	184
chr1	204923931	204924104	GeneC|Exon_7	0	+	32	185
chr1	204923931	204924104	GeneC|Exon_7	0	+	33	182
chr1	204923931	204924104	GeneC|Exon_7	0	+	34	186
chr1	204923931	204924104	GeneC|Exon_7	0	+	35	185
chr1	204923931	204924104	GeneC|Exon_7	0	+	36	184
chr1	204923931	204924104	GeneC|Exon_7	0	+	37	183
chr1	204923931	204924104	GeneC|Exon_7	0	+	38	183
chr1	204923931	204924104	GeneC|Exon_7	0	+	39	181
chr1	204923931	204924104	GeneC|Exon_7	0	+	40	183
chr1	204923931	204924104	GeneC|Exon_7	0	+	41	183
chr1	204923931	204924104	GeneC|Exon_7	0	+	42	185
chr1	204923931	204924104	GeneC|Exon_7	0	+	43	183
chr1	204923931	204924104	GeneC|Exon_7	0	+	44	183
chr1	204923931	204924104	GeneC|Exon_7	0	+	45	185
chr1	204923931	204924104	GeneC|Exon_7	0	+	46	185
chr1	204923931	204924104	GeneC|Exon_7	0	+	47	184
chr1	204923931	204924104	GeneC|Exon_7	0	+	48	184
chr1	204923931	204924104	GeneC|Exon_7	0	+	49	182
chr1	204923931	204924104	GeneC|Exon_7	0	+	50	182
chr1	204923931	204924104	GeneC|Exon_7	0	+	51	180
chr1	204923931	204924104	GeneC|Exon_7	0	+	52	181
chr1	204923931	204924104	GeneC|Exon_7	0	+	53	184
chr1	204923931	204924104	GeneC|Exon_7	0	+	54	183
chr1	204923931	204924104	GeneC|Exon_7	0	+	55	180
chr1	204923931	204924104	GeneC|Exon_7	0	+	56	180
chr1	204923931	204924104	GeneC|Exon_7	0	+	57	180
chr1	204923931	204924104	GeneC|Exon_7	0	+	58	179
chr1	204923931	204924104	GeneC|Exon_7	0	+	59	178
chr1	204923931	204924104	GeneC|Exon_7	0	+	60	177
chr1	204923931	204924104	GeneC|Exon_7	0	+	61	176
chr1	204923931	204924104	GeneC|Exon_7	0	+	62	175
chr1	204923931	204924104	GeneC|Exon_7	0	+	63	174
chr1	204923931	204924104	GeneC|Exon_7	0	+	64	176
chr1	204923931	204924104	GeneC|Exon_7	0	+	65	176
chr1	204923931	204924104	GeneC|Exon_7	0	+	66	174
chr1	204923931	204924104	GeneC|Exon_7	0	+	67	173
chr1	204923931	204924104	GeneC|Exon_7	0	+	68	174
chr1	204923931	204924104	GeneC|Exon_7	0	+	69	172
chr1	204923931	204924104	GeneC|Exon_7	0	+	70	172
chr1	204923931	204924104	GeneC|Exon_7	0	+	71	168
chr1	204923931	204924104	GeneC|Exon_7	0	+	72	167
chr1	204923931	204924104	GeneC|Exon_7	0	+	73	164
chr1	204923931	204924104	GeneC|Exon_7	0	+	74	162
chr1	204923931	204924104	GeneC|Exon_7	0	+	75	161
chr1	204923931	204924104	GeneC|Exon_7	0	+	76	158
chr1	204923931	204924104	GeneC|Exon_7	0	+	77	158
chr1	204923931	204924104	GeneC|Exon_7	0	+	78	159
chr1	204923931	204924104	GeneC|Exon_7	0	+	79	157
chr1	204923931	204924104	GeneC|Exon_7	0	+	80	158
chr1	204923931	204924104	GeneC|Exon_7	0	+	81	157
chr1	204923931	204924104	GeneC|Exon_7	0	+	82	158
chr1	204923931	204924104	GeneC|Exon_7	0	+	83	157
chr1	204923931	204924104	GeneC|Exon_7	0	+	84	156
chr1	204923931	204924104	GeneC|Exon_7	0	+	85	154
chr1	204923931	204924104	GeneC|Exon_7	0	+	86	154
chr1	204923931	204924104	GeneC|Exon_7	0	+	87	154
chr1	204923931	204924104	GeneC|Exon_7	0	+	88	154
chr1	204923931	204924104	GeneC|Exon_7	0	+	89	154
chr1	204923931	204924104	GeneC|Exon_7	0	+	90	149
chr1	204923931	204924104	GeneC|Exon_7	0	+	91	149
chr1	204923931	204924104	GeneC|Exon_7	0	+	92	148
chr1	204923931	204924104	GeneC|Exon_7	0	+	93	149
chr1	204923931	204924104	GeneC|Exon_7	0	+	94	149
chr1	204923931	204924104	GeneC|Exon_7	0	+	95	150
chr1	204923931	204924104	GeneC|Exon_7	0	+	96	149
chr1	204923931	204924104	GeneC|Exon_7	0	+	97	149
chr1	204923931	204924104	GeneC|Exon_7	0	+	98	148
chr1	204923931	204924104	GeneC|Exon_7	0	+	99	147
chr1	204923931	204924104	GeneC|Exon_7	0	+	100	148
chr1	204923931	204924104	GeneC|Exon_7	0	+	101	149
chr1	204923931	204924104	GeneC|Exon_7	0	+	102	162
chr1	204923931	204924104	GeneC|Exon_7	0	+	103	162
chr1	204923931	204924104	GeneC|Exon_7	0	+	104	163
chr1	204923931	204924104	GeneC|Exon_7	0	+	105	161
chr1	204923931	204924104	GeneC|Exon_7	0	+	106	162
chr1	204923931	204924104	GeneC|Exon_7	0	+	107	159
chr1	204923931	204924104	GeneC|Exon_7	0	+	108	161
chr1	204923931	204924104	GeneC|Exon_7	0	+	109	159
chr1	204923931	204924104	GeneC|Exon_7	0	+	110	161
chr1	204923931	204924104	GeneC|Exon_7	0	+	111	162
chr1	204923931	204924104	GeneC|Exon_7	0	+	112	163
chr1	204923931	204924104	GeneC|Exon_7	0	+	113	161
chr1	204923931	204924104	GeneC|Exon_7	0	+	114	160
chr1	204923931	204924104	GeneC|Exon_7	0	+	115	162
chr1	204923931	204924104	GeneC|Exon_7	0	+	116	163
chr1	204923931	204924104	GeneC|Exon_7	0	+	117	160
chr1	204923931	204924104	GeneC|Exon_7	0	+	118	162
chr1	204923931	204924104	GeneC|Exon_7	0	+	119	161
chr1	204923931	204924104	GeneC|Exon_7	0	+	120	158
chr1	204923931	204924104	GeneC|Exon_7	0	+	121	157
chr1	204923931	204924104	GeneC|Exon_7	0	+	122	159
chr1	204923931	204924104	GeneC|Exon_7	0	+	123	157
chr1	204923931	204924104	GeneC|Exon_7	0	+	124	157
chr1	204923931	204924104	GeneC|Exon_7	0	+	125	154
chr1	204923931	204924104	GeneC|Exon_7	0	+	126	152
chr1	204923931	204924104	GeneC|Exon_7	0	+	127	151
chr1	204923931	204924104	GeneC|Exon_7	0	+	128	151
chr1	204923931	204924104	GeneC|Exon_7	0	+	129	151
chr1	204923931	204924104	GeneC|Exon_7	0	+	130	149
chr1	204923931	204924104	GeneC|Exon_7	0	+	131	150
chr1	204923931	204924104	GeneC|Exon_7	0	+	132	148
chr1	204923931	204924104	GeneC|Exon_7	0	+	133	147
chr1	204923931	204924104	GeneC|Exon_7	0	+	134	147
chr1	204923931	204924104	GeneC|Exon_7	0	+	135	147
chr1	204923931	204924104	GeneC|Exon_7	0	+	136	147
chr1	204923931	204924104	GeneC|Exon_7	0	+	137	147
chr1	204923931	204924104	GeneC|Exon_7	0	+	138	146
chr1	204923931	204924104	GeneC|Exon_7	0	+	139	145
chr1	204923931	204924104	GeneC|Exon_7	0	+	140	145
chr1	204923931	204924104	GeneC|Exon_7	0	+	141	144
chr1	204923931	204924104	GeneC|Exon_7	0	+	142	141
chr1	204923931	204924104	GeneC|Exon_7	0	+	143	141
chr1	204923931	204924104	GeneC|Exon_7	0	+	144	140
chr1	204923931	204924104	GeneC|Exon_7	0	+	145	139
chr1	204923931	204924104	GeneC|Exon_7	0	+	146	134
chr1	204923931	204924104	GeneC|Exon_7	0	+	147	133
chr1	204923931	204924104	GeneC|Exon_7	0	+	148	134
chr1	204923931	204924104	GeneC|Exon_7	0	+	149	136
chr1	204923931	204924104	GeneC|Exon_7	0	+	150	134
chr1	204923931	204924104	GeneC|Exon_7	0	+	151	134
chr1	204923931	204924104	GeneC|Exon_7	0	+	152	133
chr1	204923931	204924104	GeneC|Exon_7	0	+	153	134
chr1	204923931	204924104	GeneC|Exon_7	0	+	154	135
chr1	204923931	204924104	GeneC|Exon_7	0	+	155	136
chr1	204923931	204924104	GeneC|Exon_7	0	+	156	135
chr1	204923931	204924104	GeneC|Exon_7	0	+	157	135
chr1	204923931	204924104	GeneC|Exon_7	0	+	158	138
chr1	204923931	204924104	GeneC|Exon_7	0	+	159	137
chr1	204923931	204924104	GeneC|Exon_7	0	+	160	136
chr1	204923931	204924104	GeneC|Exon_7	0	+	161	132
chr1	204923931	204924104	GeneC|Exon_7	0	+	162	131
chr1	204923931	204924104	GeneC|Exon_7	0	+	163	129
chr1	204923931	204924104	GeneC|Exon_7	0	+	164	127
chr1	204923931	204924104	GeneC|Exon_7	0	+	165	125
chr1	204923931	204924104	GeneC|Exon_7	0	+	166	126
chr1	204923931	204924104	GeneC|Exon_7	0	+	167	124
chr1	204923931	204924104	GeneC|Exon_7	0	+	168	124
chr1	204923931	204924104	GeneC|Exon_7	0	+	169	124
chr1	204923931	204924104	GeneC|Exon_7	0	+	170	125
chr1	204923931	204924104	GeneC|Exon_7	0	+	171	124
chr1	204923931	204924104	GeneC|Exon_7	0	+	172	126
chr1	204923931	204924104	GeneC|Exon_7	0	+	173	125
chr1	204926758	204926979	GeneC|Exon_8	0	+	1	172
chr1	204926758	204926979	GeneC|Exon_8	0	+	2	174
chr1	204926758	204926979	GeneC|Exon_8	0	+	3	174
chr1	204926758	204926979	GeneC|Exon_8	0	+	4	176
chr1	204926758	204926979	GeneC|Exon_8	0	+	5	175
chr1	204926758	204926979	GeneC|Exon_8	0	+	6	173
chr1	204926758	204926979	GeneC|Exon_8	0	+	7	174
chr1	204926758	204926979	GeneC|Exon_8	0	+	8	178
chr1	204926758	204926979	GeneC|Exon_8	0	+	9	180
chr1	204926758	204926979	GeneC|Exon_8	0	+	10	181
chr1	204926758	204926979	GeneC|Exon_8	0	+	11	184
chr1	204926758	204926979	GeneC|Exon_8	0	+	12	185
chr1	204926758	204926979	GeneC|Exon_8	0	+	13	185
chr1	204926758	204926979	GeneC|Exon_8	0	+	14	185
chr1	204926758	204926979	GeneC|Exon_8	0	+	15	186
chr1	204926758	204926979	GeneC|Exon_8	0	+	16	187
chr1	204926758	204926979	GeneC|Exon_8	0	+	17	188
chr1	204926758	204926979	GeneC|Exon_8	0	+	18	187
chr1	204926758	204926979	GeneC|Exon_8	0	+	19	189
chr1	204926758	204926979	GeneC|Exon_8	0	+	20	190
chr1	204926758	204926979	GeneC|Exon_8	0	+	21	191
chr1	204926758	204926979	GeneC|Exon_8	0	+	22	192
chr1	204926758	204926979	GeneC|Exon_8	0	+	23	194
chr1	204926758	204926979	GeneC|Exon_8	0	+	24	200
chr1	204926758	204926979	GeneC|Exon_8	0	+	25	199
chr1	204926758	204926979	GeneC|Exon_8	0	+	26	198
chr1	204926758	204926979	GeneC|Exon_8	0	+	27	197
chr1	204926758	204926979	GeneC|Exon_8	0	+	28	196
chr1	204926758	204926979	GeneC|Exon_8	0	+	29	198
chr1	204926758	204926979	GeneC|Exon_8	0	+	30	198
chr1	204926758	204926979	GeneC|Exon_8	0	+	31	198
chr1	204926758	204926979	GeneC|Exon_8	0	+	32	200
chr1	204926758	204926979	GeneC|Exon_8	0	+	33	197
chr1	204926758	204926979	GeneC|Exon_8	0	+	34	196
chr1	204926758	204926979	GeneC|Exon_8	0	+	35	195
chr1	204926758	204926979	GeneC|Exon_8	0	+	36	197
chr1	204926758	204926979	GeneC|Exon_8	0	+	37	196
chr1	204926758	204926979	GeneC|Exon_8	0	+	38	197
chr1	204926758	204926979	GeneC|Exon_8	0	+	39	197
chr1	204926758	204926979	GeneC|Exon_8	0	+	40	195
chr1	204926758	204926979	GeneC|Exon_8	0	+	41	196
chr1	204926758	204926979	GeneC|Exon_8	0	+	42	195
chr1	204926758	204926979	GeneC|Exon_8	0	+	43	196
chr1	204926758	204926979	GeneC|Exon_8	0	+	44	198
chr1	204926758	204926979	GeneC|Exon_8	0	+	45	199
chr1	204926758	204926979	GeneC|Exon_8	0	+	46	198
chr1	204926758	204926979	GeneC|Exon_8	0	+	47	196
chr1	204926758	204926979	GeneC|Exon_8	0	+	48	195
chr1	204926758	204926979	GeneC|Exon_8	0	+	49	198
chr1	204926758	204926979	GeneC|Exon_8	0	+	50	197
chr1	204926758	204926979	GeneC|Exon_8	0	+	51	196
chr1	204926758	204926979	GeneC|Exon_8	0	+	52	199
chr1	204926758	204926979	GeneC|Exon_8	0	+	53	200
chr1	204926758	204926979	GeneC|Exon_8	0	+	54	203
chr1	204926758	204926979	GeneC|Exon_8	0	+	55	203
chr1	204926758	204926979	GeneC|Exon_8	0	+	56	204
chr1	204926758	204926979	GeneC|Exon_8	0	+	57	206
chr1	204926758	204926979	GeneC|Exon_8	0	+	58	210
chr1	204926758	204926979	GeneC|Exon_8	0	+	59	210
chr1	204926758	204926979	GeneC|Exon_8	0	+	60	211
chr1	204926758	204926979	GeneC|Exon_8	0	+	61	211
chr1	204926758	204926979	GeneC|Exon_8	0	+	62	212
chr1	204926758	204926979	GeneC|Exon_8	0	+	63	212
chr1	204926758	204926979	GeneC|Exon_8	0	+	64	215
chr1	204926758	204926979	GeneC|Exon_8	0	+	65	210
chr1	204926758	204926979	GeneC|Exon_8	0	+	66	208
chr1	204926758	204926979	GeneC|Exon_8	0	+	67	210
chr1	204926758	204926979	GeneC|Exon_8	0	+	68	212
chr1	204926758	204926979	GeneC|Exon_8	0	+	69	215
chr1	204926758	204926979	GeneC|Exon_8	0	+	70	215
chr1	204926758	204926979	GeneC|Exon_8	0	+	71	215
chr1	204926758	204926979	GeneC|Exon_8	0	+	72	213
chr1	204926758	204926979	GeneC|Exon_8	0	+	73	214
chr1	204926758	204926979	GeneC|Exon_8	0	+	74	215
chr1	204926758	204926979	GeneC|Exon_8	0	+	75	220
chr1	204926758	204926979	GeneC|Exon_8	0	+	76	221
chr1	204926758	204926979	GeneC|Exon_8	0	+	77	222
chr1	204926758	204926979	GeneC|Exon_8	0	+	78	224
chr1	204926758	204926979	GeneC|Exon_8	0	+	79	222
chr1	204926758	204926979	GeneC|Exon_8	0	+	80	221
chr1	204926758	204926979	GeneC|Exon_8	0	+	81	222
chr1	204926758	204926979	GeneC|Exon_8	0	+	82	221
chr1	204926758	204926979	GeneC|Exon_8	0	+	83	223
chr1	204926758	204926979	GeneC|Exon_8	0	+	84	225
chr1	204926758	204926979	GeneC|Exon_8	0	+	85	223
chr1	204926758	204926979	GeneC|Exon_8	0	+	86	224
chr1	204926758	204926979	GeneC|Exon_8	0	+	87	225
chr1	204926758	204926979	GeneC|Exon_8	0	+	88	224
chr1	204926758	204926979	GeneC|Exon_8	0	+	89	224
chr1	204926758	204926979	GeneC|Exon_8	0	+	90	224
chr1	204926758	204926979	GeneC|Exon_8	0	+	91	227
chr1	204926758	204926979	GeneC|Exon_8	0	+	92	227
chr1	204926758	204926979	GeneC|Exon_8	0	+	93	227
chr1	204926758	204926979	GeneC|Exon_8	0	+	94	226
chr1	204926758	204926979	GeneC|Exon_8	0	+	95	227
chr1	204926758	204926979	GeneC|Exon_8	0	+	96	226
chr1	204926758	204926979	GeneC|Exon_8	0	+	97	226
chr1	204926758	204926979	GeneC|Exon_8	0	+	98	226
chr1	204926758	204926979	GeneC|Exon_8	0	+	99	225
chr1	204926758	204926979	GeneC|Exon_8	0	+	100	224
chr1	204926758	204926979	GeneC|Exon_8	0	+	101	225
chr1	204926758	204926979	GeneC|Exon_8	0	+	102	225
chr1	204926758	204926979	GeneC|Exon_8	0	+	103	228
chr1	204926758	204926979	GeneC|Exon_8	0	+	104	230
chr1	204926758	204926979	GeneC|Exon_8	0	+	105	229
chr1	204926758	204926979	GeneC|Exon_8	0	+	106	231
chr1	204926758	204926979	GeneC|Exon_8	0	+	107	226
chr1	204926758	204926979	GeneC|Exon_8	0	+	108	227
chr1	204926758	204926979	GeneC|Exon_8	0	+	109	224
chr1	204926758	204926979	GeneC|Exon_8	0	+	110	223
chr1	204926758	204926979	GeneC|Exon_8	0	+	111	222
chr1	204926758	204926979	GeneC|Exon_8	0	+	112	221
chr1	204926758	204926979	GeneC|Exon_8	0	+	113	223
chr1	204926758	204926979	GeneC|Exon_8	0	+	114	223
chr1	204926758	204926979	GeneC|Exon_8	0	+	115	226
chr1	204926758	204926979	GeneC|Exon_8	0	+	116	225
chr1	204926758	204926979	GeneC|Exon_8	0	+	117	230
chr1	204926758	204926979	GeneC|Exon_8	0	+	118	226
chr1	204926758	204926979	GeneC|Exon_8	0	+	119	228
chr1	204926758	204926979	GeneC|Exon_8	0	+	120	231
chr1	204926758	204926979	GeneC|Exon_8	0	+	121	233
chr1	204926758	204926979	GeneC|Exon_8	0	+	122	232
chr1	204926758	204926979	GeneC|Exon_8	0	+	123	232
chr1	204926758	204926979	GeneC|Exon_8	0	+	124	234
chr1	204926758	204926979	GeneC|Exon_8	0	+	125	233
chr1	204926758	204926979	GeneC|Exon_8	0	+	126	232
chr1	204926758	204926979	GeneC|Exon_8	0	+	127	232
chr1	204926758	204926979	GeneC|Exon_8	0	+	128	233
chr1	204926758	204926979	GeneC|Exon_8	0	+	129	230
chr1	204926758	204926979	GeneC|Exon_8	0	+	130	231
chr1	204926758	204926979	GeneC|Exon_8	0	+	131	231
chr1	204926758	204926979	GeneC|Exon_8	0	+	132	230
chr1	204926758	204926979	GeneC|Exon_8	0	+	133	227
chr1	204926758	204926979	GeneC|Exon_8	0	+	134	227
chr1	204926758	204926979	GeneC|Exon_8	0	+	135	226
chr1	204926758	204926979	GeneC|Exon_8	0	+	136	228
chr1	204926758	204926979	GeneC|Exon_8	0	+	137	235
chr1	204926758	204926979	GeneC|Exon_8	0	+	138	233
chr1	204926758	204926979	GeneC|Exon_8	0	+	139	233
chr1	204926758	204926979	GeneC|Exon_8	0	+	140	234
chr1	204926758	204926979	GeneC|Exon_8	0	+	141	240
chr1	204926758	204926979	GeneC|Exon_8	0	+	142	238
chr1	204926758	204926979	GeneC|Exon_8	0	+	143	239
chr1	204926758	204926979	GeneC|Exon_8	0	+	144	242
chr1	204926758	204926979	GeneC|Exon_8	0	+	145	243
chr1	204926758	204926979	GeneC|Exon_8	0	+	146	242
chr1	204926758	204926979	GeneC|Exon_8	0	+	147	243
chr1	204926758	204926979	GeneC|Exon_8	0	+	148	240
chr1	204926758	204926979	GeneC|Exon_8	0	+	149	241
chr1	204926758	204926979	GeneC|Exon_8	0	+	150	241
chr1	204926758	204926979	GeneC|Exon_8	0	+	151	241
chr1	204926758	204926979	GeneC|Exon_8	0	+	152	241
chr1	204926758	204926979	GeneC|Exon_8	0	+	153	240
chr1	204926758	204926979	GeneC|Exon_8	0	+	154	239
chr1	204926758	204926979	GeneC|Exon_8	0	+	155	237
chr1	204926758	204926979	GeneC|Exon_8	0	+	156	238
chr1	204926758	204926979	GeneC|Exon_8	0	+	157	239
chr1	204926758	204926979	GeneC|Exon_8	0	+	158	237
chr1	204926758	204926979	GeneC|Exon_8	0	+	159	233
chr1	204926758	204926979	GeneC|Exon_8	0	+	160	234
chr1	204926758	204926979	GeneC|Exon_8	0	+	161	233
chr1	204926758	204926979	GeneC|Exon_8	0	+	162	230
chr1	204926758	204926979	GeneC|Exon_8	0	+	163	230
chr1	204926758	204926979	GeneC|Exon_8	0	+	164	229
chr1	204926758	204926979	GeneC|Exon_8	0	+	165	229
chr1	204926758	204926979	GeneC|Exon_8	0	+	166	230
chr1	204926758	204926979	GeneC|Exon_8	0	+	167	227
chr1	204926758	204926979	GeneC|Exon_8	0	+	168	230
chr1	204926758	204926979	GeneC|Exon_8	0	+	169	233
chr1	204926758	204926979	GeneC|Exon_8	0	+	170	233
chr1	204926758	204926979	GeneC|Exon_8	0	+	171	235
chr1	204926758	204926979	GeneC|Exon_8	0	+	172	235
chr1	204926758	204926979	GeneC|Exon_8	0	+	173	234
chr1	204926758	204926979	GeneC|Exon_8	0	+	174	235
chr1	204926758	204926979	GeneC|Exon_8	0	+	175	231
chr1	204926758	204926979	GeneC|Exon_8	0	+	176	231
chr1	204926758	204926979	GeneC|Exon_8	0	+	177	232
chr1	204926758	204926979	GeneC|Exon_8	0	+	178	233
chr1	204926758	204926979	GeneC|Exon_8	0	+	179	235
chr1	204926758	204926979	GeneC|Exon_8	0	+	180	234
chr1	204926758	204926979	GeneC|Exon_8	0	+	181	238
chr1	204926758	204926979	GeneC|Exon_8	0	+	182	237
chr1	204926758	204926979	GeneC|Exon_8	0	+	183	238
chr1	204926758	204926979	GeneC|Exon_8	0	+	184	239
chr1	204926758	204926979	GeneC|Exon_8	0	+	185	239
chr1	204926758	204926979	GeneC|Exon_8	0	+	186	238
chr1	204926758	204926979	GeneC|Exon_8	0	+	187	235
chr1	204926758	204926979	GeneC|Exon_8	0	+	188	236
chr1	204926758	204926979	GeneC|Exon_8	0	+	189	235
chr1	204926758	204926979	GeneC|Exon_8	0	+	190	233
chr1	204926758	204926979	GeneC|Exon_8	0	+	191	231
chr1	204926758	204926979	GeneC|Exon_8	0	+	192	230
chr1	204926758	204926979	GeneC|Exon_8	0	+	193	229
chr1	204926758	204926979	GeneC|Exon_8	0	+	194	229
chr1	204926758	204926979	GeneC|Exon_8	0	+	195	229
chr1	204926758	204926979	GeneC|Exon_8	0	+	196	232
chr1	204926758	204926979	GeneC|Exon_8	0	+	197	234
chr1	204926758	204926979	GeneC|Exon_8	0	+	198	234
chr1	204926758	204926979	GeneC|Exon_8	0	+	199	235
chr1	204926758	204926979	GeneC|Exon_8	0	+	200	231
chr1	204926758	204926979	GeneC|Exon_8	0	+	201	231
chr1	204926758	204926979	GeneC|Exon_8	0	+	202	228
chr1	204926758	204926979	GeneC|Exon_8	0	+	203	226
chr1	204926758	204926979	GeneC|Exon_8	0	+	204	227
chr1	204926758	204926979	GeneC|Exon_8	0	+	205	226
chr1	204926758	204926979	GeneC|Exon_8	0	+	206	224
chr1	204926758	204926979	GeneC|Exon_8	0	+	207	223
chr1	204926758	204926979	GeneC|Exon_8	0	+	208	220
chr1	204926758	204926979	GeneC|Exon_8	0	+	209	218
chr1	204926758	204926979	GeneC|Exon_8	0	+	210	217
chr1	204926758	204926979	GeneC|Exon_8	0	+	211	216
chr1	204926758	204926979	GeneC|Exon_8	0	+	212	215
chr1	204926758	204926979	GeneC|Exon_8	0	+	213	214
chr1	204926758	204926979	GeneC|Exon_8	0	+	214	215
chr1	204926758	204926979	GeneC|Exon_8	0	+	215	213
chr1	204926758	204926979	GeneC|Exon_8	0	+	216	213
chr1	204926758	204926979	GeneC|Exon_8	0	+	217	210
chr1	204926758	204926979	GeneC|Exon_8	0	+	218	209
chr1	204926758	204926979	GeneC|Exon_8	0	+	219	208
chr1	204926758	204926979	GeneC|Exon_8	0	+	220	205
chr1	204926758	204926979	GeneC|Exon_8	0	+	221	207
chr1	204931210	204931311	GeneC|Exon_9	0	+	1	169
chr1	204931210	204931311	GeneC|Exon_9	0	+	2	171
chr1	204931210	204931311	GeneC|Exon_9	0	+	3	173
chr1	204931210	204931311	GeneC|Exon_9	0	+	4	178
chr1	204931210	204931311	GeneC|Exon_9	0	+	5	179
chr1	204931210	204931311	GeneC|Exon_9	0	+	6	182
chr1	204931210	204931311	GeneC|Exon_9	0	+	7	186
chr1	204931210	204931311	GeneC|Exon_9	0	+	8	188
chr1	204931210	204931311	GeneC|Exon_9	0	+	9	188
chr1	204931210	204931311	GeneC|Exon_9	0	+	10	188
chr1	204931210	204931311	GeneC|Exon_9	0	+	11	186
chr1	204931210	204931311	GeneC|Exon_9	0	+	12	186
chr1	204931210	204931311	GeneC|Exon_9	0	+	13	187
chr1	204931210	204931311	GeneC|Exon_9	0	+	14	190
chr1	204931210	204931311	GeneC|Exon_9	0	+	15	191
chr1	204931210	204931311	GeneC|Exon_9	0	+	16	191
chr1	204931210	204931311	GeneC|Exon_9	0	+	17	190
chr1	204931210	204931311	GeneC|Exon_9	0	+	18	189
chr1	204931210	204931311	GeneC|Exon_9	0	+	19	188
chr1	204931210	204931311	GeneC|Exon_9	0	+	20	185
chr1	204931210	204931311	GeneC|Exon_9	0	+	21	185
chr1	204931210	204931311	GeneC|Exon_9	0	+	22	187
chr1	204931210	204931311	GeneC|Exon_9	0	+	23	188
chr1	204931210	204931311	GeneC|Exon_9	0	+	24	187
chr1	204931210	204931311	GeneC|Exon_9	0	+	25	185
chr1	204931210	204931311	GeneC|Exon_9	0	+	26	186
chr1	204931210	204931311	GeneC|Exon_9	0	+	27	187
chr1	204931210	204931311	GeneC|Exon_9	0	+	28	185
chr1	204931210	204931311	GeneC|Exon_9	0	+	29	182
chr1	204931210	204931311	GeneC|Exon_9	0	+	30	182
chr1	204931210	204931311	GeneC|Exon_9	0	+	31	182
chr1	204931210	204931311	GeneC|Exon_9	0	+	32	182
chr1	204931210	204931311	GeneC|Exon_9	0	+	33	180
chr1	204931210	204931311	GeneC|Exon_9	0	+	34	180
chr1	204931210	204931311	GeneC|Exon_9	0	+	35	183
chr1	204931210	204931311	GeneC|Exon_9	0	+	36	185
chr1	204931210	204931311	GeneC|Exon_9	0	+	37	180
chr1	204931210	204931311	GeneC|Exon_9	0	+	38	180
chr1	204931210	204931311	GeneC|Exon_9	0	+	39	181
chr1	204931210	204931311	GeneC|Exon_9	0	+	40	181
chr1	204931210	204931311	GeneC|Exon_9	0	+	41	183
chr1	204931210	204931311	GeneC|Exon_9	0	+	42	184
chr1	204931210	204931311	GeneC|Exon_9	0	+	43	184
chr1	204931210	204931311	GeneC|Exon_9	0	+	44	185
chr1	204931210	204931311	GeneC|Exon_9	0	+	45	184
chr1	204931210	204931311	GeneC|Exon_9	0	+	46	184
chr1	204931210	204931311	GeneC|Exon_9	0	+	47	184
chr1	204931210	204931311	GeneC|Exon_9	0	+	48	186
chr1	204931210	204931311	GeneC|Exon_9	0	+	49	184
chr1	204931210	204931311	GeneC|Exon_9	0	+	50	184
chr1	204931210	204931311	GeneC|Exon_9	0	+	51	184
chr1	204931210	204931311	GeneC|Exon_9	0	+	52	184
chr1	204931210	204931311	GeneC|Exon_9	0	+	53	183
chr1	204931210	204931311	GeneC|Exon_9	0	+	54	182
chr1	204931210	204931311	GeneC|Exon_9	0	+	55	183
chr1	204931210	204931311	GeneC|Exon_9	0	+	56	185
chr1	204931210	204931311	GeneC|Exon_9	0	+	57	187
chr1	204931210	204931311	GeneC|Exon_9	0	+	58	188
chr1	204931210	204931311	GeneC|Exon_9	0	+	59	188
chr1	204931210	204931311	GeneC|Exon_9	0	+	60	190
chr1	204931210	204931311	GeneC|Exon_9	0	+	61	189
chr1	204931210	204931311	GeneC|Exon_9	0	+	62	188
chr1	204931210	204931311	GeneC|Exon_9	0	+	63	189
chr1	204931210	204931311	GeneC|Exon_9	0	+	64	188
chr1	204931210	204931311	GeneC|Exon_9	0	+	65	188
chr1	204931210	204931311	GeneC|Exon_9	0	+	66	189
chr1	204931210	204931311	GeneC|Exon_9	0	+	67	190
chr1	204931210	204931311	GeneC|Exon_9	0	+	68	190
chr1	204931210	204931311	GeneC|Exon_9	0	+	69	189
chr1	204931210	204931311	GeneC|Exon_9	0	+	70	187
chr1	204931210	204931311	GeneC|Exon_9	0	+	71	187
chr1	204931210	204931311	GeneC|Exon_9	0	+	72	187
chr1	204931210	204931311	GeneC|Exon_9	0	+	73	186
chr1	204931210	204931311	GeneC|Exon_9	0	+	74	186
chr1	204931210	204931311	GeneC|Exon_9	0	+	75	186
chr1	204931210	204931311	GeneC|Exon_9	0	+	76	183
chr1	204931210	204931311	GeneC|Exon_9	0	+	77	181
chr1	204931210	204931311	GeneC|Exon_9	0	+	78	179
chr1	204931210	204931311	GeneC|Exon_9	0	+	79	179
chr1	204931210	204931311	GeneC|Exon_9	0	+	80	179
chr1	204931210	204931311	GeneC|Exon_9	0	+	81	178
chr1	204931210	204931311	GeneC|Exon_9	0	+	82	177
chr1	204931210	204931311	GeneC|Exon_9	0	+	83	176
chr1	204931210	204931311	GeneC|Exon_9	0	+	84	170
chr1	204931210	204931311	GeneC|Exon_9	0	+	85	170
chr1	204931210	204931311	GeneC|Exon_9	0	+	86	168
chr1	204931210	204931311	GeneC|Exon_9	0	+	87	167
chr1	204931210	204931311	GeneC|Exon_9	0	+	88	166
chr1	204931210	204931311	GeneC|Exon_9	0	+	89	163
chr1	204931210	204931311	GeneC|Exon_9	0	+	90	161
chr1	204931210	204931311	GeneC|Exon_9	0	+	91	161
chr1	204931210	204931311	GeneC|Exon_9	0	+	92	161
chr1	204931210	204931311	GeneC|Exon_9	0	+	93	159
chr1	204931210	204931311	GeneC|Exon_9	0	+	94	158
chr1	204931210	204931311	GeneC|Exon_9	0	+	95	158
chr1	204931210	204931311	GeneC|Exon_9	0	+	96	155
chr1	204931210	204931311	GeneC|Exon_9	0	+	97	156
chr1	204931210	204931311	GeneC|Exon_9	0	+	98	157
chr1	204931210	204931311	GeneC|Exon_9	0	+	99	155
chr1	204931210	204931311	GeneC|Exon_9	0	+	100	154
chr1	204931210	204931311	GeneC|Exon_9	0	+	101	152
chr1	204937351	204937513	GeneC|Exon_10	0	+	1	185
chr1	204937351	204937513	GeneC|Exon_10	0	+	2	186
chr1	204937351	204937513	GeneC|Exon_10	0	+	3	188
chr1	204937351	204937513	GeneC|Exon_10	0	+	4	190
chr1	204937351	204937513	GeneC|Exon_10	0	+	5	190
chr1	204937351	204937513	GeneC|Exon_10	0	+	6	191
chr1	204937351	204937513	GeneC|Exon_10	0	+	7	192
chr1	204937351	204937513	GeneC|Exon_10	0	+	8	193
chr1	204937351	204937513	GeneC|Exon_10	0	+	9	193
chr1	204937351	204937513	GeneC|Exon_10	0	+	10	194
chr1	204937351	204937513	GeneC|Exon_10	0	+	11	194
chr1	204937351	204937513	GeneC|Exon_10	0	+	12	196
chr1	204937351	204937513	GeneC|Exon_10	0	+	13	196
chr1	204937351	204937513	GeneC|Exon_10	0	+	14	196
chr1	204937351	204937513	GeneC|Exon_10	0	+	15	196
chr1	204937351	204937513	GeneC|Exon_10	0	+	16	194
chr1	204937351	204937513	GeneC|Exon_10	0	+	17	194
chr1	204937351	204937513	GeneC|Exon_10	0	+	18	193
chr1	204937351	204937513	GeneC|Exon_10	0	+	19	192
chr1	204937351	204937513	GeneC|Exon_10	0	+	20	190
chr1	204937351	204937513	GeneC|Exon_10	0	+	21	191
chr1	204937351	204937513	GeneC|Exon_10	0	+	22	192
chr1	204937351	204937513	GeneC|Exon_10	0	+	23	195
chr1	204937351	204937513	GeneC|Exon_10	0	+	24	193
chr1	204937351	204937513	GeneC|Exon_10	0	+	25	195
chr1	204937351	204937513	GeneC|Exon_10	0	+	26	197
chr1	204937351	204937513	GeneC|Exon_10	0	+	27	200
chr1	204937351	204937513	GeneC|Exon_10	0	+	28	200
chr1	204937351	204937513	GeneC|Exon_10	0	+	29	202
chr1	204937351	204937513	GeneC|Exon_10	0	+	30	201
chr1	204937351	204937513	GeneC|Exon_10	0	+	31	201
chr1	204937351	204937513	GeneC|Exon_10	0	+	32	202
chr1	204937351	204937513	GeneC|Exon_10	0	+	33	203
chr1	204937351	204937513	GeneC|Exon_10	0	+	34	203
chr1	204937351	204937513	GeneC|Exon_10	0	+	35	201
chr1	204937351	204937513	GeneC|Exon_10	0	+	36	202
chr1	204937351	204937513	GeneC|Exon_10	0	+	37	203
chr1	204937351	204937513	GeneC|Exon_10	0	+	38	205
chr1	204937351	204937513	GeneC|Exon_10	0	+	39	204
chr1	204937351	204937513	GeneC|Exon_10	0	+	40	202
chr1	204937351	204937513	GeneC|Exon_10	0	+	41	199
chr1	204937351	204937513	GeneC|Exon_10	0	+	42	197
chr1	204937351	204937513	GeneC|Exon_10	0	+	43	198
chr1	204937351	204937513	GeneC|Exon_10	0	+	44	197
chr1	204937351	204937513	GeneC|Exon_10	0	+	45	197
chr1	204937351	204937513	GeneC|Exon_10	0	+	46	197
chr1	204937351	204937513	GeneC|Exon_10	0	+	47	200
chr1	204937351	204937513	GeneC|Exon_10	0	+	48	199
chr1	204937351	204937513	GeneC|Exon_10	0	+	49	198
chr1	204937351	204937513	GeneC|Exon_10	0	+	50	198
chr1	204937351	204937513	GeneC|Exon_10	0	+	51	200
chr1	204937351	204937513	GeneC|Exon_10	0	+	52	200
chr1	204937351	204937513	GeneC|Exon_10	0	+	53	200
chr1	204937351	204937513	GeneC|Exon_10	0	+	54	200
chr1	204937351	204937513	GeneC|Exon_10	0	+	55	198
chr1	204937351	204937513	GeneC|Exon_10	0	+	56	199
chr1	204937351	204937513	GeneC|Exon_10	0	+	57	202
chr1	204937351	204937513	GeneC|Exon_10	0	+	58	204
chr1	204937351	204937513	GeneC|Exon_10	0	+	59	202
chr1	204937351	204937513	GeneC|Exon_10	0	+	60	203
chr1	204937351	204937513	GeneC|Exon_10	0	+	61	203
chr1	204937351	204937513	GeneC|Exon_10	0	+	62	202
chr1	204937351	204937513	GeneC|Exon_10	0	+	63	204
chr1	204937351	204937513	GeneC|Exon_10	0	+	64	204
chr1	204937351	204937513	GeneC|Exon_10	0	+	65	209
chr1	204937351	204937513	GeneC|Exon_10	0	+	66	210
chr1	204937351	204937513	GeneC|Exon_10	0	+	67	210
chr1	204937351	204937513	GeneC|Exon_10	0	+	68	210
chr1	204937351	204937513	GeneC|Exon_10	0	+	69	208
chr1	204937351	204937513	GeneC|Exon_10	0	+	70	207
chr1	204937351	204937513	GeneC|Exon_10	0	+	71	207
chr1	204937351	204937513	GeneC|Exon_10	0	+	72	207
chr1	204937351	204937513	GeneC|Exon_10	0	+	73	209
chr1	204937351	204937513	GeneC|Exon_10	0	+	74	212
chr1	204937351	204937513	GeneC|Exon_10	0	+	75	212
chr1	204937351	204937513	GeneC|Exon_10	0	+	76	214
chr1	204937351	204937513	GeneC|Exon_10	0	+	77	211
chr1	204937351	204937513	GeneC|Exon_10	0	+	78	212
chr1	204937351	204937513	GeneC|Exon_10	0	+	79	208
chr1	204937351	204937513	GeneC|Exon_10	0	+	80	209
chr1	204937351	204937513	GeneC|Exon_10	0	+	81	211
chr1	204937351	204937513	GeneC|Exon_10	0	+	82	213
chr1	204937351	204937513	GeneC|Exon_10	0	+	83	206
chr1	204937351	204937513	GeneC|Exon_10	0	+	84	206
chr1	204937351	204937513	GeneC|Exon_10	0	+	85	206
chr1	204937351	204937513	GeneC|Exon_10	0	+	86	205
chr1	204937351	204937513	GeneC|Exon_10	0	+	87	206
chr1	204937351	204937513	GeneC|Exon_10	0	+	88	207
chr1	204937351	204937513	GeneC|Exon_10	0	+	89	207
chr1	204937351	204937513	GeneC|Exon_10	0	+	90	210
chr1	204937351	204937513	GeneC|Exon_10	0	+	91	210
chr1	204937351	204937513	GeneC|Exon_10	0	+	92	210
chr1	204937351	204937513	GeneC|Exon_10	0	+	93	210
chr1	204937351	204937513	GeneC|Exon_10	0	+	94	206
chr1	204937351	204937513	GeneC|Exon_10	0	+	95	205
chr1	204937351	204937513	GeneC|Exon_10	0	+	96	201
chr1	204937351	204937513	GeneC|Exon_10	0	+	97	197
chr1	204937351	204937513	GeneC|Exon_10	0	+	98	198
chr1	204937351	204937513	GeneC|Exon_10	0	+	99	199
chr1	204937351	204937513	GeneC|Exon_10	0	+	100	198
chr1	204937351	204937513	GeneC|Exon_10	0	+	101	198
chr1	204937351	204937513	GeneC|Exon_10	0	+	102	198
chr1	204937351	204937513	GeneC|Exon_10	0	+	103	200
chr1	204937351	204937513	GeneC|Exon_10	0	+	104	199
chr1	204937351	204937513	GeneC|Exon_10	0	+	105	197
chr1	204937351	204937513	GeneC|Exon_10	0	+	106	195
chr1	204937351	204937513	GeneC|Exon_10	0	+	107	194
chr1	204937351	204937513	GeneC|Exon_10	0	+	108	195
chr1	204937351	204937513	GeneC|Exon_10	0	+	109	195
chr1	204937351	204937513	GeneC|Exon_10	0	+	110	193
chr1	204937351	204937513	GeneC|Exon_10	0	+	111	193
chr1	204937351	204937513	GeneC|Exon_10	0	+	112	195
chr1	204937351	204937513	GeneC|Exon_10	0	+	113	192
chr1	204937351	204937513	GeneC|Exon_10	0	+	114	192
chr1	204937351	204937513	GeneC|Exon_10	0	+	115	192
chr1	204937351	204937513	GeneC|Exon_10	0	+	116	194
chr1	204937351	204937513	GeneC|Exon_10	0	+	117	191
chr1	204937351	204937513	GeneC|Exon_10	0	+	118	190
chr1	204937351	204937513	GeneC|Exon_10	0	+	119	190
chr1	204937351	204937513	GeneC|Exon_10	0	+	120	188
chr1	204937351	204937513	GeneC|Exon_10	0	+	121	188
chr1	204937351	204937513	GeneC|Exon_10	0	+	122	188
chr1	204937351	204937513	GeneC|Exon_10	0	+	123	187
chr1	204937351	204937513	GeneC|Exon_10	0	+	124	187
chr1	204937351	204937513	GeneC|Exon_10	0	+	125	187
chr1	204937351	204937513	GeneC|Exon_10	0	+	126	187
chr1	204937351	204937513	GeneC|Exon_10	0	+	127	188
chr1	204937351	204937513	GeneC|Exon_10	0	+	128	187
chr1	204937351	204937513	GeneC|Exon_10	0	+	129	187
chr1	204937351	204937513	GeneC|Exon_10	0	+	130	186
chr1	204937351	204937513	GeneC|Exon_10	0	+	131	186
chr1	204937351	204937513	GeneC|Exon_10	0	+	132	186
chr1	204937351	204937513	GeneC|Exon_10	0	+	133	184
chr1	204937351	204937513	GeneC|Exon_10	0	+	134	185
chr1	204937351	204937513	GeneC|Exon_10	0	+	135	184
chr1	204937351	204937513	GeneC|Exon_10	0	+	136	183
chr1	204937351	204937513	GeneC|Exon_10	0	+	137	178
chr1	204937351	204937513	GeneC|Exon_10	0	+	138	178
chr1	204937351	204937513	GeneC|Exon_10	0	+	139	172
chr1	204937351	204937513	GeneC|Exon_10	0	+	140	169
[truncated: 156,337 more rows]
