# Supplementary material for: A Robust Protocol to Increase NimbleGen SeqCap EZ Multiplexing Capacity to 96 Samples
Source: PLoS One. 2015 Apr 14;10(4):e0123872. doi: 10.1371/journal.pone.0123872 (PMC4397063; doi:10.1371/journal.pone.0123872)
Supplement: S1 Dataset — (GZ) [file pone.0123872.s005.gz › Raw_Data/sampleAA/sampleAA.flagstat]

928692 + 0 in total (QC-passed reads + QC-failed reads)
0 + 0 duplicates
927977 + 0 mapped (99.92%:-nan%)
927465 + 0 paired in sequencing
463629 + 0 read1
463836 + 0 read2
914102 + 0 properly paired (98.56%:-nan%)
926673 + 0 with itself and mate mapped
219 + 0 singletons (0.02%:-nan%)
10567 + 0 with mate mapped to a different chr
9037 + 0 with mate mapped to a different chr (mapQ>=5)
