# Supplementary material for: A Robust Protocol to Increase NimbleGen SeqCap EZ Multiplexing Capacity to 96 Samples
Source: PLoS One. 2015 Apr 14;10(4):e0123872. doi: 10.1371/journal.pone.0123872 (PMC4397063; doi:10.1371/journal.pone.0123872)
Supplement: S1 Dataset — (GZ) [file pone.0123872.s005.gz › Raw_Data/sampleAA/sampleAA.BaseCoverage.txt]

chr1	67861445	67861595	GeneS|SNP_2	0	+	1	428
chr1	67861445	67861595	GeneS|SNP_2	0	+	2	432
chr1	67861445	67861595	GeneS|SNP_2	0	+	3	435
chr1	67861445	67861595	GeneS|SNP_2	0	+	4	438
chr1	67861445	67861595	GeneS|SNP_2	0	+	5	440
chr1	67861445	67861595	GeneS|SNP_2	0	+	6	442
chr1	67861445	67861595	GeneS|SNP_2	0	+	7	441
chr1	67861445	67861595	GeneS|SNP_2	0	+	8	446
chr1	67861445	67861595	GeneS|SNP_2	0	+	9	448
chr1	67861445	67861595	GeneS|SNP_2	0	+	10	450
chr1	67861445	67861595	GeneS|SNP_2	0	+	11	451
chr1	67861445	67861595	GeneS|SNP_2	0	+	12	451
chr1	67861445	67861595	GeneS|SNP_2	0	+	13	455
chr1	67861445	67861595	GeneS|SNP_2	0	+	14	452
chr1	67861445	67861595	GeneS|SNP_2	0	+	15	454
chr1	67861445	67861595	GeneS|SNP_2	0	+	16	457
chr1	67861445	67861595	GeneS|SNP_2	0	+	17	460
chr1	67861445	67861595	GeneS|SNP_2	0	+	18	460
chr1	67861445	67861595	GeneS|SNP_2	0	+	19	460
chr1	67861445	67861595	GeneS|SNP_2	0	+	20	460
chr1	67861445	67861595	GeneS|SNP_2	0	+	21	459
chr1	67861445	67861595	GeneS|SNP_2	0	+	22	464
chr1	67861445	67861595	GeneS|SNP_2	0	+	23	464
chr1	67861445	67861595	GeneS|SNP_2	0	+	24	463
chr1	67861445	67861595	GeneS|SNP_2	0	+	25	463
chr1	67861445	67861595	GeneS|SNP_2	0	+	26	464
chr1	67861445	67861595	GeneS|SNP_2	0	+	27	466
chr1	67861445	67861595	GeneS|SNP_2	0	+	28	470
chr1	67861445	67861595	GeneS|SNP_2	0	+	29	474
chr1	67861445	67861595	GeneS|SNP_2	0	+	30	474
chr1	67861445	67861595	GeneS|SNP_2	0	+	31	472
chr1	67861445	67861595	GeneS|SNP_2	0	+	32	469
chr1	67861445	67861595	GeneS|SNP_2	0	+	33	473
chr1	67861445	67861595	GeneS|SNP_2	0	+	34	476
chr1	67861445	67861595	GeneS|SNP_2	0	+	35	486
chr1	67861445	67861595	GeneS|SNP_2	0	+	36	493
chr1	67861445	67861595	GeneS|SNP_2	0	+	37	497
chr1	67861445	67861595	GeneS|SNP_2	0	+	38	498
chr1	67861445	67861595	GeneS|SNP_2	0	+	39	505
chr1	67861445	67861595	GeneS|SNP_2	0	+	40	506
chr1	67861445	67861595	GeneS|SNP_2	0	+	41	506
chr1	67861445	67861595	GeneS|SNP_2	0	+	42	505
chr1	67861445	67861595	GeneS|SNP_2	0	+	43	508
chr1	67861445	67861595	GeneS|SNP_2	0	+	44	506
chr1	67861445	67861595	GeneS|SNP_2	0	+	45	505
chr1	67861445	67861595	GeneS|SNP_2	0	+	46	506
chr1	67861445	67861595	GeneS|SNP_2	0	+	47	506
chr1	67861445	67861595	GeneS|SNP_2	0	+	48	511
chr1	67861445	67861595	GeneS|SNP_2	0	+	49	510
chr1	67861445	67861595	GeneS|SNP_2	0	+	50	510
chr1	67861445	67861595	GeneS|SNP_2	0	+	51	509
chr1	67861445	67861595	GeneS|SNP_2	0	+	52	504
chr1	67861445	67861595	GeneS|SNP_2	0	+	53	505
chr1	67861445	67861595	GeneS|SNP_2	0	+	54	505
chr1	67861445	67861595	GeneS|SNP_2	0	+	55	508
chr1	67861445	67861595	GeneS|SNP_2	0	+	56	501
chr1	67861445	67861595	GeneS|SNP_2	0	+	57	501
chr1	67861445	67861595	GeneS|SNP_2	0	+	58	500
chr1	67861445	67861595	GeneS|SNP_2	0	+	59	501
chr1	67861445	67861595	GeneS|SNP_2	0	+	60	498
chr1	67861445	67861595	GeneS|SNP_2	0	+	61	501
chr1	67861445	67861595	GeneS|SNP_2	0	+	62	504
chr1	67861445	67861595	GeneS|SNP_2	0	+	63	505
chr1	67861445	67861595	GeneS|SNP_2	0	+	64	507
chr1	67861445	67861595	GeneS|SNP_2	0	+	65	505
chr1	67861445	67861595	GeneS|SNP_2	0	+	66	512
chr1	67861445	67861595	GeneS|SNP_2	0	+	67	516
chr1	67861445	67861595	GeneS|SNP_2	0	+	68	515
chr1	67861445	67861595	GeneS|SNP_2	0	+	69	512
chr1	67861445	67861595	GeneS|SNP_2	0	+	70	512
chr1	67861445	67861595	GeneS|SNP_2	0	+	71	511
chr1	67861445	67861595	GeneS|SNP_2	0	+	72	511
chr1	67861445	67861595	GeneS|SNP_2	0	+	73	511
chr1	67861445	67861595	GeneS|SNP_2	0	+	74	505
chr1	67861445	67861595	GeneS|SNP_2	0	+	75	500
chr1	67861445	67861595	GeneS|SNP_2	0	+	76	503
chr1	67861445	67861595	GeneS|SNP_2	0	+	77	509
chr1	67861445	67861595	GeneS|SNP_2	0	+	78	514
chr1	67861445	67861595	GeneS|SNP_2	0	+	79	512
chr1	67861445	67861595	GeneS|SNP_2	0	+	80	517
chr1	67861445	67861595	GeneS|SNP_2	0	+	81	517
chr1	67861445	67861595	GeneS|SNP_2	0	+	82	517
chr1	67861445	67861595	GeneS|SNP_2	0	+	83	517
chr1	67861445	67861595	GeneS|SNP_2	0	+	84	517
chr1	67861445	67861595	GeneS|SNP_2	0	+	85	513
chr1	67861445	67861595	GeneS|SNP_2	0	+	86	511
chr1	67861445	67861595	GeneS|SNP_2	0	+	87	514
chr1	67861445	67861595	GeneS|SNP_2	0	+	88	522
chr1	67861445	67861595	GeneS|SNP_2	0	+	89	519
chr1	67861445	67861595	GeneS|SNP_2	0	+	90	519
chr1	67861445	67861595	GeneS|SNP_2	0	+	91	518
chr1	67861445	67861595	GeneS|SNP_2	0	+	92	516
chr1	67861445	67861595	GeneS|SNP_2	0	+	93	518
chr1	67861445	67861595	GeneS|SNP_2	0	+	94	517
chr1	67861445	67861595	GeneS|SNP_2	0	+	95	516
chr1	67861445	67861595	GeneS|SNP_2	0	+	96	510
chr1	67861445	67861595	GeneS|SNP_2	0	+	97	508
chr1	67861445	67861595	GeneS|SNP_2	0	+	98	507
chr1	67861445	67861595	GeneS|SNP_2	0	+	99	504
chr1	67861445	67861595	GeneS|SNP_2	0	+	100	503
chr1	67861445	67861595	GeneS|SNP_2	0	+	101	504
chr1	67861445	67861595	GeneS|SNP_2	0	+	102	505
chr1	67861445	67861595	GeneS|SNP_2	0	+	103	505
chr1	67861445	67861595	GeneS|SNP_2	0	+	104	503
chr1	67861445	67861595	GeneS|SNP_2	0	+	105	501
chr1	67861445	67861595	GeneS|SNP_2	0	+	106	501
chr1	67861445	67861595	GeneS|SNP_2	0	+	107	501
chr1	67861445	67861595	GeneS|SNP_2	0	+	108	503
chr1	67861445	67861595	GeneS|SNP_2	0	+	109	504
chr1	67861445	67861595	GeneS|SNP_2	0	+	110	502
chr1	67861445	67861595	GeneS|SNP_2	0	+	111	505
chr1	67861445	67861595	GeneS|SNP_2	0	+	112	501
chr1	67861445	67861595	GeneS|SNP_2	0	+	113	501
chr1	67861445	67861595	GeneS|SNP_2	0	+	114	499
chr1	67861445	67861595	GeneS|SNP_2	0	+	115	495
chr1	67861445	67861595	GeneS|SNP_2	0	+	116	491
chr1	67861445	67861595	GeneS|SNP_2	0	+	117	489
chr1	67861445	67861595	GeneS|SNP_2	0	+	118	488
chr1	67861445	67861595	GeneS|SNP_2	0	+	119	485
chr1	67861445	67861595	GeneS|SNP_2	0	+	120	482
chr1	67861445	67861595	GeneS|SNP_2	0	+	121	483
chr1	67861445	67861595	GeneS|SNP_2	0	+	122	479
chr1	67861445	67861595	GeneS|SNP_2	0	+	123	477
chr1	67861445	67861595	GeneS|SNP_2	0	+	124	475
chr1	67861445	67861595	GeneS|SNP_2	0	+	125	475
chr1	67861445	67861595	GeneS|SNP_2	0	+	126	477
chr1	67861445	67861595	GeneS|SNP_2	0	+	127	473
chr1	67861445	67861595	GeneS|SNP_2	0	+	128	471
chr1	67861445	67861595	GeneS|SNP_2	0	+	129	473
chr1	67861445	67861595	GeneS|SNP_2	0	+	130	473
chr1	67861445	67861595	GeneS|SNP_2	0	+	131	471
chr1	67861445	67861595	GeneS|SNP_2	0	+	132	471
chr1	67861445	67861595	GeneS|SNP_2	0	+	133	468
chr1	67861445	67861595	GeneS|SNP_2	0	+	134	471
chr1	67861445	67861595	GeneS|SNP_2	0	+	135	467
chr1	67861445	67861595	GeneS|SNP_2	0	+	136	465
chr1	67861445	67861595	GeneS|SNP_2	0	+	137	462
chr1	67861445	67861595	GeneS|SNP_2	0	+	138	465
chr1	67861445	67861595	GeneS|SNP_2	0	+	139	464
chr1	67861445	67861595	GeneS|SNP_2	0	+	140	466
chr1	67861445	67861595	GeneS|SNP_2	0	+	141	464
chr1	67861445	67861595	GeneS|SNP_2	0	+	142	468
chr1	67861445	67861595	GeneS|SNP_2	0	+	143	464
chr1	67861445	67861595	GeneS|SNP_2	0	+	144	466
chr1	67861445	67861595	GeneS|SNP_2	0	+	145	463
chr1	67861445	67861595	GeneS|SNP_2	0	+	146	463
chr1	67861445	67861595	GeneS|SNP_2	0	+	147	462
chr1	67861445	67861595	GeneS|SNP_2	0	+	148	460
chr1	67861445	67861595	GeneS|SNP_2	0	+	149	460
chr1	67861445	67861595	GeneS|SNP_2	0	+	150	460
chr1	179520431	179520581	GeneS|SNP_1	0	+	1	512
chr1	179520431	179520581	GeneS|SNP_1	0	+	2	515
chr1	179520431	179520581	GeneS|SNP_1	0	+	3	522
chr1	179520431	179520581	GeneS|SNP_1	0	+	4	527
chr1	179520431	179520581	GeneS|SNP_1	0	+	5	529
chr1	179520431	179520581	GeneS|SNP_1	0	+	6	534
chr1	179520431	179520581	GeneS|SNP_1	0	+	7	535
chr1	179520431	179520581	GeneS|SNP_1	0	+	8	533
chr1	179520431	179520581	GeneS|SNP_1	0	+	9	538
chr1	179520431	179520581	GeneS|SNP_1	0	+	10	538
chr1	179520431	179520581	GeneS|SNP_1	0	+	11	540
chr1	179520431	179520581	GeneS|SNP_1	0	+	12	542
chr1	179520431	179520581	GeneS|SNP_1	0	+	13	541
chr1	179520431	179520581	GeneS|SNP_1	0	+	14	536
chr1	179520431	179520581	GeneS|SNP_1	0	+	15	536
chr1	179520431	179520581	GeneS|SNP_1	0	+	16	538
chr1	179520431	179520581	GeneS|SNP_1	0	+	17	539
chr1	179520431	179520581	GeneS|SNP_1	0	+	18	541
chr1	179520431	179520581	GeneS|SNP_1	0	+	19	543
chr1	179520431	179520581	GeneS|SNP_1	0	+	20	542
chr1	179520431	179520581	GeneS|SNP_1	0	+	21	546
chr1	179520431	179520581	GeneS|SNP_1	0	+	22	546
chr1	179520431	179520581	GeneS|SNP_1	0	+	23	548
chr1	179520431	179520581	GeneS|SNP_1	0	+	24	553
chr1	179520431	179520581	GeneS|SNP_1	0	+	25	555
chr1	179520431	179520581	GeneS|SNP_1	0	+	26	558
chr1	179520431	179520581	GeneS|SNP_1	0	+	27	558
chr1	179520431	179520581	GeneS|SNP_1	0	+	28	562
chr1	179520431	179520581	GeneS|SNP_1	0	+	29	562
chr1	179520431	179520581	GeneS|SNP_1	0	+	30	566
chr1	179520431	179520581	GeneS|SNP_1	0	+	31	565
chr1	179520431	179520581	GeneS|SNP_1	0	+	32	568
chr1	179520431	179520581	GeneS|SNP_1	0	+	33	573
chr1	179520431	179520581	GeneS|SNP_1	0	+	34	573
chr1	179520431	179520581	GeneS|SNP_1	0	+	35	566
chr1	179520431	179520581	GeneS|SNP_1	0	+	36	565
chr1	179520431	179520581	GeneS|SNP_1	0	+	37	563
chr1	179520431	179520581	GeneS|SNP_1	0	+	38	563
chr1	179520431	179520581	GeneS|SNP_1	0	+	39	569
chr1	179520431	179520581	GeneS|SNP_1	0	+	40	571
chr1	179520431	179520581	GeneS|SNP_1	0	+	41	571
chr1	179520431	179520581	GeneS|SNP_1	0	+	42	567
chr1	179520431	179520581	GeneS|SNP_1	0	+	43	571
chr1	179520431	179520581	GeneS|SNP_1	0	+	44	570
chr1	179520431	179520581	GeneS|SNP_1	0	+	45	572
chr1	179520431	179520581	GeneS|SNP_1	0	+	46	578
chr1	179520431	179520581	GeneS|SNP_1	0	+	47	584
chr1	179520431	179520581	GeneS|SNP_1	0	+	48	580
chr1	179520431	179520581	GeneS|SNP_1	0	+	49	580
chr1	179520431	179520581	GeneS|SNP_1	0	+	50	584
chr1	179520431	179520581	GeneS|SNP_1	0	+	51	583
chr1	179520431	179520581	GeneS|SNP_1	0	+	52	578
chr1	179520431	179520581	GeneS|SNP_1	0	+	53	577
chr1	179520431	179520581	GeneS|SNP_1	0	+	54	580
chr1	179520431	179520581	GeneS|SNP_1	0	+	55	579
chr1	179520431	179520581	GeneS|SNP_1	0	+	56	577
chr1	179520431	179520581	GeneS|SNP_1	0	+	57	572
chr1	179520431	179520581	GeneS|SNP_1	0	+	58	569
chr1	179520431	179520581	GeneS|SNP_1	0	+	59	571
chr1	179520431	179520581	GeneS|SNP_1	0	+	60	567
chr1	179520431	179520581	GeneS|SNP_1	0	+	61	564
chr1	179520431	179520581	GeneS|SNP_1	0	+	62	570
chr1	179520431	179520581	GeneS|SNP_1	0	+	63	567
chr1	179520431	179520581	GeneS|SNP_1	0	+	64	568
chr1	179520431	179520581	GeneS|SNP_1	0	+	65	564
chr1	179520431	179520581	GeneS|SNP_1	0	+	66	563
chr1	179520431	179520581	GeneS|SNP_1	0	+	67	569
chr1	179520431	179520581	GeneS|SNP_1	0	+	68	568
chr1	179520431	179520581	GeneS|SNP_1	0	+	69	567
chr1	179520431	179520581	GeneS|SNP_1	0	+	70	567
chr1	179520431	179520581	GeneS|SNP_1	0	+	71	570
chr1	179520431	179520581	GeneS|SNP_1	0	+	72	571
chr1	179520431	179520581	GeneS|SNP_1	0	+	73	572
chr1	179520431	179520581	GeneS|SNP_1	0	+	74	569
chr1	179520431	179520581	GeneS|SNP_1	0	+	75	573
chr1	179520431	179520581	GeneS|SNP_1	0	+	76	568
chr1	179520431	179520581	GeneS|SNP_1	0	+	77	569
chr1	179520431	179520581	GeneS|SNP_1	0	+	78	571
chr1	179520431	179520581	GeneS|SNP_1	0	+	79	572
chr1	179520431	179520581	GeneS|SNP_1	0	+	80	575
chr1	179520431	179520581	GeneS|SNP_1	0	+	81	574
chr1	179520431	179520581	GeneS|SNP_1	0	+	82	575
chr1	179520431	179520581	GeneS|SNP_1	0	+	83	573
chr1	179520431	179520581	GeneS|SNP_1	0	+	84	572
chr1	179520431	179520581	GeneS|SNP_1	0	+	85	566
chr1	179520431	179520581	GeneS|SNP_1	0	+	86	561
chr1	179520431	179520581	GeneS|SNP_1	0	+	87	566
chr1	179520431	179520581	GeneS|SNP_1	0	+	88	568
chr1	179520431	179520581	GeneS|SNP_1	0	+	89	569
chr1	179520431	179520581	GeneS|SNP_1	0	+	90	569
chr1	179520431	179520581	GeneS|SNP_1	0	+	91	565
chr1	179520431	179520581	GeneS|SNP_1	0	+	92	566
chr1	179520431	179520581	GeneS|SNP_1	0	+	93	568
chr1	179520431	179520581	GeneS|SNP_1	0	+	94	568
chr1	179520431	179520581	GeneS|SNP_1	0	+	95	570
chr1	179520431	179520581	GeneS|SNP_1	0	+	96	569
chr1	179520431	179520581	GeneS|SNP_1	0	+	97	571
chr1	179520431	179520581	GeneS|SNP_1	0	+	98	567
chr1	179520431	179520581	GeneS|SNP_1	0	+	99	564
chr1	179520431	179520581	GeneS|SNP_1	0	+	100	564
chr1	179520431	179520581	GeneS|SNP_1	0	+	101	570
chr1	179520431	179520581	GeneS|SNP_1	0	+	102	568
chr1	179520431	179520581	GeneS|SNP_1	0	+	103	567
chr1	179520431	179520581	GeneS|SNP_1	0	+	104	567
chr1	179520431	179520581	GeneS|SNP_1	0	+	105	565
chr1	179520431	179520581	GeneS|SNP_1	0	+	106	565
chr1	179520431	179520581	GeneS|SNP_1	0	+	107	559
chr1	179520431	179520581	GeneS|SNP_1	0	+	108	558
chr1	179520431	179520581	GeneS|SNP_1	0	+	109	558
chr1	179520431	179520581	GeneS|SNP_1	0	+	110	557
chr1	179520431	179520581	GeneS|SNP_1	0	+	111	557
chr1	179520431	179520581	GeneS|SNP_1	0	+	112	559
chr1	179520431	179520581	GeneS|SNP_1	0	+	113	559
chr1	179520431	179520581	GeneS|SNP_1	0	+	114	556
chr1	179520431	179520581	GeneS|SNP_1	0	+	115	557
chr1	179520431	179520581	GeneS|SNP_1	0	+	116	555
chr1	179520431	179520581	GeneS|SNP_1	0	+	117	555
chr1	179520431	179520581	GeneS|SNP_1	0	+	118	547
chr1	179520431	179520581	GeneS|SNP_1	0	+	119	554
chr1	179520431	179520581	GeneS|SNP_1	0	+	120	553
chr1	179520431	179520581	GeneS|SNP_1	0	+	121	554
chr1	179520431	179520581	GeneS|SNP_1	0	+	122	554
chr1	179520431	179520581	GeneS|SNP_1	0	+	123	548
chr1	179520431	179520581	GeneS|SNP_1	0	+	124	550
chr1	179520431	179520581	GeneS|SNP_1	0	+	125	547
chr1	179520431	179520581	GeneS|SNP_1	0	+	126	549
chr1	179520431	179520581	GeneS|SNP_1	0	+	127	545
chr1	179520431	179520581	GeneS|SNP_1	0	+	128	548
chr1	179520431	179520581	GeneS|SNP_1	0	+	129	548
chr1	179520431	179520581	GeneS|SNP_1	0	+	130	550
chr1	179520431	179520581	GeneS|SNP_1	0	+	131	549
chr1	179520431	179520581	GeneS|SNP_1	0	+	132	551
chr1	179520431	179520581	GeneS|SNP_1	0	+	133	549
chr1	179520431	179520581	GeneS|SNP_1	0	+	134	548
chr1	179520431	179520581	GeneS|SNP_1	0	+	135	541
chr1	179520431	179520581	GeneS|SNP_1	0	+	136	538
chr1	179520431	179520581	GeneS|SNP_1	0	+	137	536
chr1	179520431	179520581	GeneS|SNP_1	0	+	138	539
chr1	179520431	179520581	GeneS|SNP_1	0	+	139	536
chr1	179520431	179520581	GeneS|SNP_1	0	+	140	537
chr1	179520431	179520581	GeneS|SNP_1	0	+	141	536
chr1	179520431	179520581	GeneS|SNP_1	0	+	142	536
chr1	179520431	179520581	GeneS|SNP_1	0	+	143	531
chr1	179520431	179520581	GeneS|SNP_1	0	+	144	530
chr1	179520431	179520581	GeneS|SNP_1	0	+	145	526
chr1	179520431	179520581	GeneS|SNP_1	0	+	146	527
chr1	179520431	179520581	GeneS|SNP_1	0	+	147	523
chr1	179520431	179520581	GeneS|SNP_1	0	+	148	514
chr1	179520431	179520581	GeneS|SNP_1	0	+	149	512
chr1	179520431	179520581	GeneS|SNP_1	0	+	150	510
chr1	204797731	204797935	GeneC|Exon_1	0	+	1	41
chr1	204797731	204797935	GeneC|Exon_1	0	+	2	46
chr1	204797731	204797935	GeneC|Exon_1	0	+	3	47
chr1	204797731	204797935	GeneC|Exon_1	0	+	4	50
chr1	204797731	204797935	GeneC|Exon_1	0	+	5	51
chr1	204797731	204797935	GeneC|Exon_1	0	+	6	51
chr1	204797731	204797935	GeneC|Exon_1	0	+	7	53
chr1	204797731	204797935	GeneC|Exon_1	0	+	8	56
chr1	204797731	204797935	GeneC|Exon_1	0	+	9	57
chr1	204797731	204797935	GeneC|Exon_1	0	+	10	58
chr1	204797731	204797935	GeneC|Exon_1	0	+	11	59
chr1	204797731	204797935	GeneC|Exon_1	0	+	12	59
chr1	204797731	204797935	GeneC|Exon_1	0	+	13	59
chr1	204797731	204797935	GeneC|Exon_1	0	+	14	61
chr1	204797731	204797935	GeneC|Exon_1	0	+	15	61
chr1	204797731	204797935	GeneC|Exon_1	0	+	16	63
chr1	204797731	204797935	GeneC|Exon_1	0	+	17	63
chr1	204797731	204797935	GeneC|Exon_1	0	+	18	64
chr1	204797731	204797935	GeneC|Exon_1	0	+	19	64
chr1	204797731	204797935	GeneC|Exon_1	0	+	20	64
chr1	204797731	204797935	GeneC|Exon_1	0	+	21	66
chr1	204797731	204797935	GeneC|Exon_1	0	+	22	66
chr1	204797731	204797935	GeneC|Exon_1	0	+	23	68
chr1	204797731	204797935	GeneC|Exon_1	0	+	24	70
chr1	204797731	204797935	GeneC|Exon_1	0	+	25	69
chr1	204797731	204797935	GeneC|Exon_1	0	+	26	69
chr1	204797731	204797935	GeneC|Exon_1	0	+	27	69
chr1	204797731	204797935	GeneC|Exon_1	0	+	28	69
chr1	204797731	204797935	GeneC|Exon_1	0	+	29	68
chr1	204797731	204797935	GeneC|Exon_1	0	+	30	67
chr1	204797731	204797935	GeneC|Exon_1	0	+	31	68
chr1	204797731	204797935	GeneC|Exon_1	0	+	32	69
chr1	204797731	204797935	GeneC|Exon_1	0	+	33	71
chr1	204797731	204797935	GeneC|Exon_1	0	+	34	73
chr1	204797731	204797935	GeneC|Exon_1	0	+	35	76
chr1	204797731	204797935	GeneC|Exon_1	0	+	36	76
chr1	204797731	204797935	GeneC|Exon_1	0	+	37	76
chr1	204797731	204797935	GeneC|Exon_1	0	+	38	76
chr1	204797731	204797935	GeneC|Exon_1	0	+	39	77
chr1	204797731	204797935	GeneC|Exon_1	0	+	40	79
chr1	204797731	204797935	GeneC|Exon_1	0	+	41	81
chr1	204797731	204797935	GeneC|Exon_1	0	+	42	81
chr1	204797731	204797935	GeneC|Exon_1	0	+	43	84
chr1	204797731	204797935	GeneC|Exon_1	0	+	44	84
chr1	204797731	204797935	GeneC|Exon_1	0	+	45	83
chr1	204797731	204797935	GeneC|Exon_1	0	+	46	83
chr1	204797731	204797935	GeneC|Exon_1	0	+	47	83
chr1	204797731	204797935	GeneC|Exon_1	0	+	48	85
chr1	204797731	204797935	GeneC|Exon_1	0	+	49	86
chr1	204797731	204797935	GeneC|Exon_1	0	+	50	86
chr1	204797731	204797935	GeneC|Exon_1	0	+	51	87
chr1	204797731	204797935	GeneC|Exon_1	0	+	52	90
chr1	204797731	204797935	GeneC|Exon_1	0	+	53	91
chr1	204797731	204797935	GeneC|Exon_1	0	+	54	92
chr1	204797731	204797935	GeneC|Exon_1	0	+	55	92
chr1	204797731	204797935	GeneC|Exon_1	0	+	56	94
chr1	204797731	204797935	GeneC|Exon_1	0	+	57	95
chr1	204797731	204797935	GeneC|Exon_1	0	+	58	96
chr1	204797731	204797935	GeneC|Exon_1	0	+	59	96
chr1	204797731	204797935	GeneC|Exon_1	0	+	60	97
chr1	204797731	204797935	GeneC|Exon_1	0	+	61	97
chr1	204797731	204797935	GeneC|Exon_1	0	+	62	97
chr1	204797731	204797935	GeneC|Exon_1	0	+	63	99
chr1	204797731	204797935	GeneC|Exon_1	0	+	64	100
chr1	204797731	204797935	GeneC|Exon_1	0	+	65	99
chr1	204797731	204797935	GeneC|Exon_1	0	+	66	99
chr1	204797731	204797935	GeneC|Exon_1	0	+	67	102
chr1	204797731	204797935	GeneC|Exon_1	0	+	68	106
chr1	204797731	204797935	GeneC|Exon_1	0	+	69	107
chr1	204797731	204797935	GeneC|Exon_1	0	+	70	107
chr1	204797731	204797935	GeneC|Exon_1	0	+	71	109
chr1	204797731	204797935	GeneC|Exon_1	0	+	72	110
chr1	204797731	204797935	GeneC|Exon_1	0	+	73	110
chr1	204797731	204797935	GeneC|Exon_1	0	+	74	112
chr1	204797731	204797935	GeneC|Exon_1	0	+	75	114
chr1	204797731	204797935	GeneC|Exon_1	0	+	76	112
chr1	204797731	204797935	GeneC|Exon_1	0	+	77	111
chr1	204797731	204797935	GeneC|Exon_1	0	+	78	111
chr1	204797731	204797935	GeneC|Exon_1	0	+	79	113
chr1	204797731	204797935	GeneC|Exon_1	0	+	80	113
chr1	204797731	204797935	GeneC|Exon_1	0	+	81	114
chr1	204797731	204797935	GeneC|Exon_1	0	+	82	115
chr1	204797731	204797935	GeneC|Exon_1	0	+	83	117
chr1	204797731	204797935	GeneC|Exon_1	0	+	84	118
chr1	204797731	204797935	GeneC|Exon_1	0	+	85	118
chr1	204797731	204797935	GeneC|Exon_1	0	+	86	117
chr1	204797731	204797935	GeneC|Exon_1	0	+	87	121
chr1	204797731	204797935	GeneC|Exon_1	0	+	88	121
chr1	204797731	204797935	GeneC|Exon_1	0	+	89	121
chr1	204797731	204797935	GeneC|Exon_1	0	+	90	119
chr1	204797731	204797935	GeneC|Exon_1	0	+	91	120
chr1	204797731	204797935	GeneC|Exon_1	0	+	92	125
chr1	204797731	204797935	GeneC|Exon_1	0	+	93	124
chr1	204797731	204797935	GeneC|Exon_1	0	+	94	125
chr1	204797731	204797935	GeneC|Exon_1	0	+	95	125
chr1	204797731	204797935	GeneC|Exon_1	0	+	96	127
chr1	204797731	204797935	GeneC|Exon_1	0	+	97	131
chr1	204797731	204797935	GeneC|Exon_1	0	+	98	132
chr1	204797731	204797935	GeneC|Exon_1	0	+	99	133
chr1	204797731	204797935	GeneC|Exon_1	0	+	100	133
chr1	204797731	204797935	GeneC|Exon_1	0	+	101	137
chr1	204797731	204797935	GeneC|Exon_1	0	+	102	138
chr1	204797731	204797935	GeneC|Exon_1	0	+	103	139
chr1	204797731	204797935	GeneC|Exon_1	0	+	104	138
chr1	204797731	204797935	GeneC|Exon_1	0	+	105	138
chr1	204797731	204797935	GeneC|Exon_1	0	+	106	138
chr1	204797731	204797935	GeneC|Exon_1	0	+	107	138
chr1	204797731	204797935	GeneC|Exon_1	0	+	108	138
chr1	204797731	204797935	GeneC|Exon_1	0	+	109	140
chr1	204797731	204797935	GeneC|Exon_1	0	+	110	142
chr1	204797731	204797935	GeneC|Exon_1	0	+	111	143
chr1	204797731	204797935	GeneC|Exon_1	0	+	112	146
chr1	204797731	204797935	GeneC|Exon_1	0	+	113	147
chr1	204797731	204797935	GeneC|Exon_1	0	+	114	149
chr1	204797731	204797935	GeneC|Exon_1	0	+	115	149
chr1	204797731	204797935	GeneC|Exon_1	0	+	116	145
chr1	204797731	204797935	GeneC|Exon_1	0	+	117	145
chr1	204797731	204797935	GeneC|Exon_1	0	+	118	146
chr1	204797731	204797935	GeneC|Exon_1	0	+	119	145
chr1	204797731	204797935	GeneC|Exon_1	0	+	120	146
chr1	204797731	204797935	GeneC|Exon_1	0	+	121	148
chr1	204797731	204797935	GeneC|Exon_1	0	+	122	150
chr1	204797731	204797935	GeneC|Exon_1	0	+	123	149
chr1	204797731	204797935	GeneC|Exon_1	0	+	124	148
chr1	204797731	204797935	GeneC|Exon_1	0	+	125	139
chr1	204797731	204797935	GeneC|Exon_1	0	+	126	134
chr1	204797731	204797935	GeneC|Exon_1	0	+	127	135
chr1	204797731	204797935	GeneC|Exon_1	0	+	128	137
chr1	204797731	204797935	GeneC|Exon_1	0	+	129	133
chr1	204797731	204797935	GeneC|Exon_1	0	+	130	134
chr1	204797731	204797935	GeneC|Exon_1	0	+	131	131
chr1	204797731	204797935	GeneC|Exon_1	0	+	132	133
chr1	204797731	204797935	GeneC|Exon_1	0	+	133	135
chr1	204797731	204797935	GeneC|Exon_1	0	+	134	136
chr1	204797731	204797935	GeneC|Exon_1	0	+	135	140
chr1	204797731	204797935	GeneC|Exon_1	0	+	136	138
chr1	204797731	204797935	GeneC|Exon_1	0	+	137	136
chr1	204797731	204797935	GeneC|Exon_1	0	+	138	137
chr1	204797731	204797935	GeneC|Exon_1	0	+	139	139
chr1	204797731	204797935	GeneC|Exon_1	0	+	140	139
chr1	204797731	204797935	GeneC|Exon_1	0	+	141	139
chr1	204797731	204797935	GeneC|Exon_1	0	+	142	139
chr1	204797731	204797935	GeneC|Exon_1	0	+	143	139
chr1	204797731	204797935	GeneC|Exon_1	0	+	144	140
chr1	204797731	204797935	GeneC|Exon_1	0	+	145	143
chr1	204797731	204797935	GeneC|Exon_1	0	+	146	143
chr1	204797731	204797935	GeneC|Exon_1	0	+	147	143
chr1	204797731	204797935	GeneC|Exon_1	0	+	148	144
chr1	204797731	204797935	GeneC|Exon_1	0	+	149	144
chr1	204797731	204797935	GeneC|Exon_1	0	+	150	145
chr1	204797731	204797935	GeneC|Exon_1	0	+	151	145
chr1	204797731	204797935	GeneC|Exon_1	0	+	152	145
chr1	204797731	204797935	GeneC|Exon_1	0	+	153	145
chr1	204797731	204797935	GeneC|Exon_1	0	+	154	148
chr1	204797731	204797935	GeneC|Exon_1	0	+	155	148
chr1	204797731	204797935	GeneC|Exon_1	0	+	156	149
chr1	204797731	204797935	GeneC|Exon_1	0	+	157	150
chr1	204797731	204797935	GeneC|Exon_1	0	+	158	150
chr1	204797731	204797935	GeneC|Exon_1	0	+	159	150
chr1	204797731	204797935	GeneC|Exon_1	0	+	160	151
chr1	204797731	204797935	GeneC|Exon_1	0	+	161	149
chr1	204797731	204797935	GeneC|Exon_1	0	+	162	150
chr1	204797731	204797935	GeneC|Exon_1	0	+	163	149
chr1	204797731	204797935	GeneC|Exon_1	0	+	164	149
chr1	204797731	204797935	GeneC|Exon_1	0	+	165	147
chr1	204797731	204797935	GeneC|Exon_1	0	+	166	148
chr1	204797731	204797935	GeneC|Exon_1	0	+	167	149
chr1	204797731	204797935	GeneC|Exon_1	0	+	168	151
chr1	204797731	204797935	GeneC|Exon_1	0	+	169	151
chr1	204797731	204797935	GeneC|Exon_1	0	+	170	150
chr1	204797731	204797935	GeneC|Exon_1	0	+	171	153
chr1	204797731	204797935	GeneC|Exon_1	0	+	172	152
chr1	204797731	204797935	GeneC|Exon_1	0	+	173	152
chr1	204797731	204797935	GeneC|Exon_1	0	+	174	152
chr1	204797731	204797935	GeneC|Exon_1	0	+	175	150
chr1	204797731	204797935	GeneC|Exon_1	0	+	176	150
chr1	204797731	204797935	GeneC|Exon_1	0	+	177	150
chr1	204797731	204797935	GeneC|Exon_1	0	+	178	150
chr1	204797731	204797935	GeneC|Exon_1	0	+	179	150
chr1	204797731	204797935	GeneC|Exon_1	0	+	180	151
chr1	204797731	204797935	GeneC|Exon_1	0	+	181	150
chr1	204797731	204797935	GeneC|Exon_1	0	+	182	151
chr1	204797731	204797935	GeneC|Exon_1	0	+	183	151
chr1	204797731	204797935	GeneC|Exon_1	0	+	184	151
chr1	204797731	204797935	GeneC|Exon_1	0	+	185	152
chr1	204797731	204797935	GeneC|Exon_1	0	+	186	151
chr1	204797731	204797935	GeneC|Exon_1	0	+	187	152
chr1	204797731	204797935	GeneC|Exon_1	0	+	188	151
chr1	204797731	204797935	GeneC|Exon_1	0	+	189	151
chr1	204797731	204797935	GeneC|Exon_1	0	+	190	151
chr1	204797731	204797935	GeneC|Exon_1	0	+	191	151
chr1	204797731	204797935	GeneC|Exon_1	0	+	192	152
chr1	204797731	204797935	GeneC|Exon_1	0	+	193	151
chr1	204797731	204797935	GeneC|Exon_1	0	+	194	151
chr1	204797731	204797935	GeneC|Exon_1	0	+	195	151
chr1	204797731	204797935	GeneC|Exon_1	0	+	196	151
chr1	204797731	204797935	GeneC|Exon_1	0	+	197	150
chr1	204797731	204797935	GeneC|Exon_1	0	+	198	151
chr1	204797731	204797935	GeneC|Exon_1	0	+	199	151
chr1	204797731	204797935	GeneC|Exon_1	0	+	200	150
chr1	204797731	204797935	GeneC|Exon_1	0	+	201	151
chr1	204797731	204797935	GeneC|Exon_1	0	+	202	151
chr1	204797731	204797935	GeneC|Exon_1	0	+	203	147
chr1	204797731	204797935	GeneC|Exon_1	0	+	204	146
chr1	204889734	204889893	GeneC|Exon_2	0	+	1	393
chr1	204889734	204889893	GeneC|Exon_2	0	+	2	393
chr1	204889734	204889893	GeneC|Exon_2	0	+	3	396
chr1	204889734	204889893	GeneC|Exon_2	0	+	4	402
chr1	204889734	204889893	GeneC|Exon_2	0	+	5	402
chr1	204889734	204889893	GeneC|Exon_2	0	+	6	405
chr1	204889734	204889893	GeneC|Exon_2	0	+	7	408
chr1	204889734	204889893	GeneC|Exon_2	0	+	8	410
chr1	204889734	204889893	GeneC|Exon_2	0	+	9	413
chr1	204889734	204889893	GeneC|Exon_2	0	+	10	413
chr1	204889734	204889893	GeneC|Exon_2	0	+	11	415
chr1	204889734	204889893	GeneC|Exon_2	0	+	12	416
chr1	204889734	204889893	GeneC|Exon_2	0	+	13	421
chr1	204889734	204889893	GeneC|Exon_2	0	+	14	424
chr1	204889734	204889893	GeneC|Exon_2	0	+	15	425
chr1	204889734	204889893	GeneC|Exon_2	0	+	16	428
chr1	204889734	204889893	GeneC|Exon_2	0	+	17	431
chr1	204889734	204889893	GeneC|Exon_2	0	+	18	433
chr1	204889734	204889893	GeneC|Exon_2	0	+	19	437
chr1	204889734	204889893	GeneC|Exon_2	0	+	20	437
chr1	204889734	204889893	GeneC|Exon_2	0	+	21	440
chr1	204889734	204889893	GeneC|Exon_2	0	+	22	439
chr1	204889734	204889893	GeneC|Exon_2	0	+	23	442
chr1	204889734	204889893	GeneC|Exon_2	0	+	24	443
chr1	204889734	204889893	GeneC|Exon_2	0	+	25	446
chr1	204889734	204889893	GeneC|Exon_2	0	+	26	446
chr1	204889734	204889893	GeneC|Exon_2	0	+	27	451
chr1	204889734	204889893	GeneC|Exon_2	0	+	28	453
chr1	204889734	204889893	GeneC|Exon_2	0	+	29	449
chr1	204889734	204889893	GeneC|Exon_2	0	+	30	449
chr1	204889734	204889893	GeneC|Exon_2	0	+	31	453
chr1	204889734	204889893	GeneC|Exon_2	0	+	32	456
chr1	204889734	204889893	GeneC|Exon_2	0	+	33	456
chr1	204889734	204889893	GeneC|Exon_2	0	+	34	454
chr1	204889734	204889893	GeneC|Exon_2	0	+	35	455
chr1	204889734	204889893	GeneC|Exon_2	0	+	36	452
chr1	204889734	204889893	GeneC|Exon_2	0	+	37	453
chr1	204889734	204889893	GeneC|Exon_2	0	+	38	456
chr1	204889734	204889893	GeneC|Exon_2	0	+	39	455
chr1	204889734	204889893	GeneC|Exon_2	0	+	40	458
chr1	204889734	204889893	GeneC|Exon_2	0	+	41	460
chr1	204889734	204889893	GeneC|Exon_2	0	+	42	462
chr1	204889734	204889893	GeneC|Exon_2	0	+	43	466
chr1	204889734	204889893	GeneC|Exon_2	0	+	44	469
chr1	204889734	204889893	GeneC|Exon_2	0	+	45	471
chr1	204889734	204889893	GeneC|Exon_2	0	+	46	475
chr1	204889734	204889893	GeneC|Exon_2	0	+	47	476
chr1	204889734	204889893	GeneC|Exon_2	0	+	48	479
chr1	204889734	204889893	GeneC|Exon_2	0	+	49	476
chr1	204889734	204889893	GeneC|Exon_2	0	+	50	477
chr1	204889734	204889893	GeneC|Exon_2	0	+	51	477
chr1	204889734	204889893	GeneC|Exon_2	0	+	52	478
chr1	204889734	204889893	GeneC|Exon_2	0	+	53	476
chr1	204889734	204889893	GeneC|Exon_2	0	+	54	479
chr1	204889734	204889893	GeneC|Exon_2	0	+	55	481
chr1	204889734	204889893	GeneC|Exon_2	0	+	56	482
chr1	204889734	204889893	GeneC|Exon_2	0	+	57	486
chr1	204889734	204889893	GeneC|Exon_2	0	+	58	489
chr1	204889734	204889893	GeneC|Exon_2	0	+	59	489
chr1	204889734	204889893	GeneC|Exon_2	0	+	60	492
chr1	204889734	204889893	GeneC|Exon_2	0	+	61	495
chr1	204889734	204889893	GeneC|Exon_2	0	+	62	492
chr1	204889734	204889893	GeneC|Exon_2	0	+	63	492
chr1	204889734	204889893	GeneC|Exon_2	0	+	64	491
chr1	204889734	204889893	GeneC|Exon_2	0	+	65	490
chr1	204889734	204889893	GeneC|Exon_2	0	+	66	488
chr1	204889734	204889893	GeneC|Exon_2	0	+	67	487
chr1	204889734	204889893	GeneC|Exon_2	0	+	68	486
chr1	204889734	204889893	GeneC|Exon_2	0	+	69	487
chr1	204889734	204889893	GeneC|Exon_2	0	+	70	487
chr1	204889734	204889893	GeneC|Exon_2	0	+	71	486
chr1	204889734	204889893	GeneC|Exon_2	0	+	72	486
chr1	204889734	204889893	GeneC|Exon_2	0	+	73	486
chr1	204889734	204889893	GeneC|Exon_2	0	+	74	490
chr1	204889734	204889893	GeneC|Exon_2	0	+	75	491
chr1	204889734	204889893	GeneC|Exon_2	0	+	76	493
chr1	204889734	204889893	GeneC|Exon_2	0	+	77	493
chr1	204889734	204889893	GeneC|Exon_2	0	+	78	494
chr1	204889734	204889893	GeneC|Exon_2	0	+	79	497
chr1	204889734	204889893	GeneC|Exon_2	0	+	80	498
chr1	204889734	204889893	GeneC|Exon_2	0	+	81	502
chr1	204889734	204889893	GeneC|Exon_2	0	+	82	500
chr1	204889734	204889893	GeneC|Exon_2	0	+	83	500
chr1	204889734	204889893	GeneC|Exon_2	0	+	84	500
chr1	204889734	204889893	GeneC|Exon_2	0	+	85	501
chr1	204889734	204889893	GeneC|Exon_2	0	+	86	502
chr1	204889734	204889893	GeneC|Exon_2	0	+	87	503
chr1	204889734	204889893	GeneC|Exon_2	0	+	88	499
chr1	204889734	204889893	GeneC|Exon_2	0	+	89	498
chr1	204889734	204889893	GeneC|Exon_2	0	+	90	502
chr1	204889734	204889893	GeneC|Exon_2	0	+	91	505
chr1	204889734	204889893	GeneC|Exon_2	0	+	92	508
chr1	204889734	204889893	GeneC|Exon_2	0	+	93	508
chr1	204889734	204889893	GeneC|Exon_2	0	+	94	509
chr1	204889734	204889893	GeneC|Exon_2	0	+	95	508
chr1	204889734	204889893	GeneC|Exon_2	0	+	96	506
chr1	204889734	204889893	GeneC|Exon_2	0	+	97	505
chr1	204889734	204889893	GeneC|Exon_2	0	+	98	508
chr1	204889734	204889893	GeneC|Exon_2	0	+	99	505
chr1	204889734	204889893	GeneC|Exon_2	0	+	100	502
chr1	204889734	204889893	GeneC|Exon_2	0	+	101	500
chr1	204889734	204889893	GeneC|Exon_2	0	+	102	501
chr1	204889734	204889893	GeneC|Exon_2	0	+	103	499
chr1	204889734	204889893	GeneC|Exon_2	0	+	104	496
chr1	204889734	204889893	GeneC|Exon_2	0	+	105	490
chr1	204889734	204889893	GeneC|Exon_2	0	+	106	492
chr1	204889734	204889893	GeneC|Exon_2	0	+	107	494
chr1	204889734	204889893	GeneC|Exon_2	0	+	108	492
chr1	204889734	204889893	GeneC|Exon_2	0	+	109	491
chr1	204889734	204889893	GeneC|Exon_2	0	+	110	489
chr1	204889734	204889893	GeneC|Exon_2	0	+	111	492
chr1	204889734	204889893	GeneC|Exon_2	0	+	112	487
chr1	204889734	204889893	GeneC|Exon_2	0	+	113	485
chr1	204889734	204889893	GeneC|Exon_2	0	+	114	484
chr1	204889734	204889893	GeneC|Exon_2	0	+	115	484
chr1	204889734	204889893	GeneC|Exon_2	0	+	116	484
chr1	204889734	204889893	GeneC|Exon_2	0	+	117	485
chr1	204889734	204889893	GeneC|Exon_2	0	+	118	486
chr1	204889734	204889893	GeneC|Exon_2	0	+	119	481
chr1	204889734	204889893	GeneC|Exon_2	0	+	120	479
chr1	204889734	204889893	GeneC|Exon_2	0	+	121	480
chr1	204889734	204889893	GeneC|Exon_2	0	+	122	477
chr1	204889734	204889893	GeneC|Exon_2	0	+	123	474
chr1	204889734	204889893	GeneC|Exon_2	0	+	124	468
chr1	204889734	204889893	GeneC|Exon_2	0	+	125	470
chr1	204889734	204889893	GeneC|Exon_2	0	+	126	470
chr1	204889734	204889893	GeneC|Exon_2	0	+	127	473
chr1	204889734	204889893	GeneC|Exon_2	0	+	128	467
chr1	204889734	204889893	GeneC|Exon_2	0	+	129	468
chr1	204889734	204889893	GeneC|Exon_2	0	+	130	461
chr1	204889734	204889893	GeneC|Exon_2	0	+	131	465
chr1	204889734	204889893	GeneC|Exon_2	0	+	132	461
chr1	204889734	204889893	GeneC|Exon_2	0	+	133	463
chr1	204889734	204889893	GeneC|Exon_2	0	+	134	460
chr1	204889734	204889893	GeneC|Exon_2	0	+	135	458
chr1	204889734	204889893	GeneC|Exon_2	0	+	136	454
chr1	204889734	204889893	GeneC|Exon_2	0	+	137	456
chr1	204889734	204889893	GeneC|Exon_2	0	+	138	456
chr1	204889734	204889893	GeneC|Exon_2	0	+	139	451
chr1	204889734	204889893	GeneC|Exon_2	0	+	140	448
chr1	204889734	204889893	GeneC|Exon_2	0	+	141	446
chr1	204889734	204889893	GeneC|Exon_2	0	+	142	446
chr1	204889734	204889893	GeneC|Exon_2	0	+	143	441
chr1	204889734	204889893	GeneC|Exon_2	0	+	144	437
chr1	204889734	204889893	GeneC|Exon_2	0	+	145	436
chr1	204889734	204889893	GeneC|Exon_2	0	+	146	435
chr1	204889734	204889893	GeneC|Exon_2	0	+	147	436
chr1	204889734	204889893	GeneC|Exon_2	0	+	148	434
chr1	204889734	204889893	GeneC|Exon_2	0	+	149	435
chr1	204889734	204889893	GeneC|Exon_2	0	+	150	431
chr1	204889734	204889893	GeneC|Exon_2	0	+	151	428
chr1	204889734	204889893	GeneC|Exon_2	0	+	152	430
chr1	204889734	204889893	GeneC|Exon_2	0	+	153	428
chr1	204889734	204889893	GeneC|Exon_2	0	+	154	425
chr1	204889734	204889893	GeneC|Exon_2	0	+	155	420
chr1	204889734	204889893	GeneC|Exon_2	0	+	156	418
chr1	204889734	204889893	GeneC|Exon_2	0	+	157	414
chr1	204889734	204889893	GeneC|Exon_2	0	+	158	408
chr1	204889734	204889893	GeneC|Exon_2	0	+	159	409
chr1	204913328	204913559	GeneC|Exon_3	0	+	1	355
chr1	204913328	204913559	GeneC|Exon_3	0	+	2	360
chr1	204913328	204913559	GeneC|Exon_3	0	+	3	361
chr1	204913328	204913559	GeneC|Exon_3	0	+	4	360
chr1	204913328	204913559	GeneC|Exon_3	0	+	5	361
chr1	204913328	204913559	GeneC|Exon_3	0	+	6	367
chr1	204913328	204913559	GeneC|Exon_3	0	+	7	367
chr1	204913328	204913559	GeneC|Exon_3	0	+	8	368
chr1	204913328	204913559	GeneC|Exon_3	0	+	9	375
chr1	204913328	204913559	GeneC|Exon_3	0	+	10	378
chr1	204913328	204913559	GeneC|Exon_3	0	+	11	381
chr1	204913328	204913559	GeneC|Exon_3	0	+	12	383
chr1	204913328	204913559	GeneC|Exon_3	0	+	13	383
chr1	204913328	204913559	GeneC|Exon_3	0	+	14	386
chr1	204913328	204913559	GeneC|Exon_3	0	+	15	390
chr1	204913328	204913559	GeneC|Exon_3	0	+	16	390
chr1	204913328	204913559	GeneC|Exon_3	0	+	17	392
chr1	204913328	204913559	GeneC|Exon_3	0	+	18	397
chr1	204913328	204913559	GeneC|Exon_3	0	+	19	403
chr1	204913328	204913559	GeneC|Exon_3	0	+	20	403
chr1	204913328	204913559	GeneC|Exon_3	0	+	21	404
chr1	204913328	204913559	GeneC|Exon_3	0	+	22	403
chr1	204913328	204913559	GeneC|Exon_3	0	+	23	408
chr1	204913328	204913559	GeneC|Exon_3	0	+	24	402
chr1	204913328	204913559	GeneC|Exon_3	0	+	25	408
chr1	204913328	204913559	GeneC|Exon_3	0	+	26	412
chr1	204913328	204913559	GeneC|Exon_3	0	+	27	415
chr1	204913328	204913559	GeneC|Exon_3	0	+	28	416
chr1	204913328	204913559	GeneC|Exon_3	0	+	29	417
chr1	204913328	204913559	GeneC|Exon_3	0	+	30	421
chr1	204913328	204913559	GeneC|Exon_3	0	+	31	424
chr1	204913328	204913559	GeneC|Exon_3	0	+	32	425
chr1	204913328	204913559	GeneC|Exon_3	0	+	33	425
chr1	204913328	204913559	GeneC|Exon_3	0	+	34	423
chr1	204913328	204913559	GeneC|Exon_3	0	+	35	420
chr1	204913328	204913559	GeneC|Exon_3	0	+	36	417
chr1	204913328	204913559	GeneC|Exon_3	0	+	37	420
chr1	204913328	204913559	GeneC|Exon_3	0	+	38	419
chr1	204913328	204913559	GeneC|Exon_3	0	+	39	421
chr1	204913328	204913559	GeneC|Exon_3	0	+	40	423
chr1	204913328	204913559	GeneC|Exon_3	0	+	41	420
chr1	204913328	204913559	GeneC|Exon_3	0	+	42	418
chr1	204913328	204913559	GeneC|Exon_3	0	+	43	419
chr1	204913328	204913559	GeneC|Exon_3	0	+	44	419
chr1	204913328	204913559	GeneC|Exon_3	0	+	45	416
chr1	204913328	204913559	GeneC|Exon_3	0	+	46	417
chr1	204913328	204913559	GeneC|Exon_3	0	+	47	418
chr1	204913328	204913559	GeneC|Exon_3	0	+	48	418
chr1	204913328	204913559	GeneC|Exon_3	0	+	49	419
chr1	204913328	204913559	GeneC|Exon_3	0	+	50	421
chr1	204913328	204913559	GeneC|Exon_3	0	+	51	419
chr1	204913328	204913559	GeneC|Exon_3	0	+	52	420
chr1	204913328	204913559	GeneC|Exon_3	0	+	53	419
chr1	204913328	204913559	GeneC|Exon_3	0	+	54	422
chr1	204913328	204913559	GeneC|Exon_3	0	+	55	424
chr1	204913328	204913559	GeneC|Exon_3	0	+	56	426
chr1	204913328	204913559	GeneC|Exon_3	0	+	57	431
chr1	204913328	204913559	GeneC|Exon_3	0	+	58	431
chr1	204913328	204913559	GeneC|Exon_3	0	+	59	431
chr1	204913328	204913559	GeneC|Exon_3	0	+	60	428
chr1	204913328	204913559	GeneC|Exon_3	0	+	61	429
chr1	204913328	204913559	GeneC|Exon_3	0	+	62	434
chr1	204913328	204913559	GeneC|Exon_3	0	+	63	434
chr1	204913328	204913559	GeneC|Exon_3	0	+	64	437
chr1	204913328	204913559	GeneC|Exon_3	0	+	65	439
chr1	204913328	204913559	GeneC|Exon_3	0	+	66	442
chr1	204913328	204913559	GeneC|Exon_3	0	+	67	443
chr1	204913328	204913559	GeneC|Exon_3	0	+	68	447
chr1	204913328	204913559	GeneC|Exon_3	0	+	69	448
chr1	204913328	204913559	GeneC|Exon_3	0	+	70	450
chr1	204913328	204913559	GeneC|Exon_3	0	+	71	448
chr1	204913328	204913559	GeneC|Exon_3	0	+	72	451
chr1	204913328	204913559	GeneC|Exon_3	0	+	73	449
chr1	204913328	204913559	GeneC|Exon_3	0	+	74	451
chr1	204913328	204913559	GeneC|Exon_3	0	+	75	456
chr1	204913328	204913559	GeneC|Exon_3	0	+	76	456
chr1	204913328	204913559	GeneC|Exon_3	0	+	77	457
chr1	204913328	204913559	GeneC|Exon_3	0	+	78	456
chr1	204913328	204913559	GeneC|Exon_3	0	+	79	453
chr1	204913328	204913559	GeneC|Exon_3	0	+	80	454
chr1	204913328	204913559	GeneC|Exon_3	0	+	81	450
chr1	204913328	204913559	GeneC|Exon_3	0	+	82	451
chr1	204913328	204913559	GeneC|Exon_3	0	+	83	453
chr1	204913328	204913559	GeneC|Exon_3	0	+	84	454
chr1	204913328	204913559	GeneC|Exon_3	0	+	85	453
chr1	204913328	204913559	GeneC|Exon_3	0	+	86	453
chr1	204913328	204913559	GeneC|Exon_3	0	+	87	453
chr1	204913328	204913559	GeneC|Exon_3	0	+	88	454
chr1	204913328	204913559	GeneC|Exon_3	0	+	89	456
chr1	204913328	204913559	GeneC|Exon_3	0	+	90	456
chr1	204913328	204913559	GeneC|Exon_3	0	+	91	459
chr1	204913328	204913559	GeneC|Exon_3	0	+	92	458
chr1	204913328	204913559	GeneC|Exon_3	0	+	93	458
chr1	204913328	204913559	GeneC|Exon_3	0	+	94	458
chr1	204913328	204913559	GeneC|Exon_3	0	+	95	455
chr1	204913328	204913559	GeneC|Exon_3	0	+	96	455
chr1	204913328	204913559	GeneC|Exon_3	0	+	97	458
chr1	204913328	204913559	GeneC|Exon_3	0	+	98	457
chr1	204913328	204913559	GeneC|Exon_3	0	+	99	453
chr1	204913328	204913559	GeneC|Exon_3	0	+	100	454
chr1	204913328	204913559	GeneC|Exon_3	0	+	101	457
chr1	204913328	204913559	GeneC|Exon_3	0	+	102	455
chr1	204913328	204913559	GeneC|Exon_3	0	+	103	451
chr1	204913328	204913559	GeneC|Exon_3	0	+	104	453
chr1	204913328	204913559	GeneC|Exon_3	0	+	105	451
chr1	204913328	204913559	GeneC|Exon_3	0	+	106	453
chr1	204913328	204913559	GeneC|Exon_3	0	+	107	452
chr1	204913328	204913559	GeneC|Exon_3	0	+	108	451
chr1	204913328	204913559	GeneC|Exon_3	0	+	109	455
chr1	204913328	204913559	GeneC|Exon_3	0	+	110	455
chr1	204913328	204913559	GeneC|Exon_3	0	+	111	456
chr1	204913328	204913559	GeneC|Exon_3	0	+	112	451
chr1	204913328	204913559	GeneC|Exon_3	0	+	113	452
chr1	204913328	204913559	GeneC|Exon_3	0	+	114	455
chr1	204913328	204913559	GeneC|Exon_3	0	+	115	455
chr1	204913328	204913559	GeneC|Exon_3	0	+	116	457
chr1	204913328	204913559	GeneC|Exon_3	0	+	117	460
chr1	204913328	204913559	GeneC|Exon_3	0	+	118	460
chr1	204913328	204913559	GeneC|Exon_3	0	+	119	460
chr1	204913328	204913559	GeneC|Exon_3	0	+	120	463
chr1	204913328	204913559	GeneC|Exon_3	0	+	121	471
chr1	204913328	204913559	GeneC|Exon_3	0	+	122	469
chr1	204913328	204913559	GeneC|Exon_3	0	+	123	468
chr1	204913328	204913559	GeneC|Exon_3	0	+	124	472
chr1	204913328	204913559	GeneC|Exon_3	0	+	125	473
chr1	204913328	204913559	GeneC|Exon_3	0	+	126	471
chr1	204913328	204913559	GeneC|Exon_3	0	+	127	468
chr1	204913328	204913559	GeneC|Exon_3	0	+	128	466
chr1	204913328	204913559	GeneC|Exon_3	0	+	129	466
chr1	204913328	204913559	GeneC|Exon_3	0	+	130	463
chr1	204913328	204913559	GeneC|Exon_3	0	+	131	467
chr1	204913328	204913559	GeneC|Exon_3	0	+	132	466
chr1	204913328	204913559	GeneC|Exon_3	0	+	133	464
chr1	204913328	204913559	GeneC|Exon_3	0	+	134	467
chr1	204913328	204913559	GeneC|Exon_3	0	+	135	469
chr1	204913328	204913559	GeneC|Exon_3	0	+	136	468
chr1	204913328	204913559	GeneC|Exon_3	0	+	137	469
chr1	204913328	204913559	GeneC|Exon_3	0	+	138	471
chr1	204913328	204913559	GeneC|Exon_3	0	+	139	469
chr1	204913328	204913559	GeneC|Exon_3	0	+	140	464
chr1	204913328	204913559	GeneC|Exon_3	0	+	141	461
chr1	204913328	204913559	GeneC|Exon_3	0	+	142	459
chr1	204913328	204913559	GeneC|Exon_3	0	+	143	464
chr1	204913328	204913559	GeneC|Exon_3	0	+	144	460
chr1	204913328	204913559	GeneC|Exon_3	0	+	145	461
chr1	204913328	204913559	GeneC|Exon_3	0	+	146	462
chr1	204913328	204913559	GeneC|Exon_3	0	+	147	458
chr1	204913328	204913559	GeneC|Exon_3	0	+	148	455
chr1	204913328	204913559	GeneC|Exon_3	0	+	149	454
chr1	204913328	204913559	GeneC|Exon_3	0	+	150	456
chr1	204913328	204913559	GeneC|Exon_3	0	+	151	457
chr1	204913328	204913559	GeneC|Exon_3	0	+	152	455
chr1	204913328	204913559	GeneC|Exon_3	0	+	153	452
chr1	204913328	204913559	GeneC|Exon_3	0	+	154	453
chr1	204913328	204913559	GeneC|Exon_3	0	+	155	452
chr1	204913328	204913559	GeneC|Exon_3	0	+	156	452
chr1	204913328	204913559	GeneC|Exon_3	0	+	157	447
chr1	204913328	204913559	GeneC|Exon_3	0	+	158	449
chr1	204913328	204913559	GeneC|Exon_3	0	+	159	447
chr1	204913328	204913559	GeneC|Exon_3	0	+	160	444
chr1	204913328	204913559	GeneC|Exon_3	0	+	161	446
chr1	204913328	204913559	GeneC|Exon_3	0	+	162	443
chr1	204913328	204913559	GeneC|Exon_3	0	+	163	445
chr1	204913328	204913559	GeneC|Exon_3	0	+	164	445
chr1	204913328	204913559	GeneC|Exon_3	0	+	165	443
chr1	204913328	204913559	GeneC|Exon_3	0	+	166	438
chr1	204913328	204913559	GeneC|Exon_3	0	+	167	443
chr1	204913328	204913559	GeneC|Exon_3	0	+	168	444
chr1	204913328	204913559	GeneC|Exon_3	0	+	169	445
chr1	204913328	204913559	GeneC|Exon_3	0	+	170	440
chr1	204913328	204913559	GeneC|Exon_3	0	+	171	439
chr1	204913328	204913559	GeneC|Exon_3	0	+	172	438
chr1	204913328	204913559	GeneC|Exon_3	0	+	173	445
chr1	204913328	204913559	GeneC|Exon_3	0	+	174	439
chr1	204913328	204913559	GeneC|Exon_3	0	+	175	437
chr1	204913328	204913559	GeneC|Exon_3	0	+	176	436
chr1	204913328	204913559	GeneC|Exon_3	0	+	177	433
chr1	204913328	204913559	GeneC|Exon_3	0	+	178	431
chr1	204913328	204913559	GeneC|Exon_3	0	+	179	429
chr1	204913328	204913559	GeneC|Exon_3	0	+	180	427
chr1	204913328	204913559	GeneC|Exon_3	0	+	181	425
chr1	204913328	204913559	GeneC|Exon_3	0	+	182	428
chr1	204913328	204913559	GeneC|Exon_3	0	+	183	423
chr1	204913328	204913559	GeneC|Exon_3	0	+	184	420
chr1	204913328	204913559	GeneC|Exon_3	0	+	185	422
chr1	204913328	204913559	GeneC|Exon_3	0	+	186	423
chr1	204913328	204913559	GeneC|Exon_3	0	+	187	425
chr1	204913328	204913559	GeneC|Exon_3	0	+	188	421
chr1	204913328	204913559	GeneC|Exon_3	0	+	189	419
chr1	204913328	204913559	GeneC|Exon_3	0	+	190	416
chr1	204913328	204913559	GeneC|Exon_3	0	+	191	415
chr1	204913328	204913559	GeneC|Exon_3	0	+	192	416
chr1	204913328	204913559	GeneC|Exon_3	0	+	193	421
chr1	204913328	204913559	GeneC|Exon_3	0	+	194	417
chr1	204913328	204913559	GeneC|Exon_3	0	+	195	418
chr1	204913328	204913559	GeneC|Exon_3	0	+	196	422
chr1	204913328	204913559	GeneC|Exon_3	0	+	197	422
chr1	204913328	204913559	GeneC|Exon_3	0	+	198	421
chr1	204913328	204913559	GeneC|Exon_3	0	+	199	420
chr1	204913328	204913559	GeneC|Exon_3	0	+	200	421
chr1	204913328	204913559	GeneC|Exon_3	0	+	201	423
chr1	204913328	204913559	GeneC|Exon_3	0	+	202	424
chr1	204913328	204913559	GeneC|Exon_3	0	+	203	418
chr1	204913328	204913559	GeneC|Exon_3	0	+	204	416
chr1	204913328	204913559	GeneC|Exon_3	0	+	205	417
chr1	204913328	204913559	GeneC|Exon_3	0	+	206	416
chr1	204913328	204913559	GeneC|Exon_3	0	+	207	415
chr1	204913328	204913559	GeneC|Exon_3	0	+	208	413
chr1	204913328	204913559	GeneC|Exon_3	0	+	209	417
chr1	204913328	204913559	GeneC|Exon_3	0	+	210	415
chr1	204913328	204913559	GeneC|Exon_3	0	+	211	415
chr1	204913328	204913559	GeneC|Exon_3	0	+	212	409
chr1	204913328	204913559	GeneC|Exon_3	0	+	213	403
chr1	204913328	204913559	GeneC|Exon_3	0	+	214	409
chr1	204913328	204913559	GeneC|Exon_3	0	+	215	408
chr1	204913328	204913559	GeneC|Exon_3	0	+	216	407
chr1	204913328	204913559	GeneC|Exon_3	0	+	217	406
chr1	204913328	204913559	GeneC|Exon_3	0	+	218	404
chr1	204913328	204913559	GeneC|Exon_3	0	+	219	403
chr1	204913328	204913559	GeneC|Exon_3	0	+	220	403
chr1	204913328	204913559	GeneC|Exon_3	0	+	221	402
chr1	204913328	204913559	GeneC|Exon_3	0	+	222	402
chr1	204913328	204913559	GeneC|Exon_3	0	+	223	398
chr1	204913328	204913559	GeneC|Exon_3	0	+	224	397
chr1	204913328	204913559	GeneC|Exon_3	0	+	225	395
chr1	204913328	204913559	GeneC|Exon_3	0	+	226	390
chr1	204913328	204913559	GeneC|Exon_3	0	+	227	389
chr1	204913328	204913559	GeneC|Exon_3	0	+	228	389
chr1	204913328	204913559	GeneC|Exon_3	0	+	229	386
chr1	204913328	204913559	GeneC|Exon_3	0	+	230	385
chr1	204913328	204913559	GeneC|Exon_3	0	+	231	389
chr1	204919659	204919727	GeneC|Exon_4	0	+	1	424
chr1	204919659	204919727	GeneC|Exon_4	0	+	2	423
chr1	204919659	204919727	GeneC|Exon_4	0	+	3	426
chr1	204919659	204919727	GeneC|Exon_4	0	+	4	429
chr1	204919659	204919727	GeneC|Exon_4	0	+	5	435
chr1	204919659	204919727	GeneC|Exon_4	0	+	6	443
chr1	204919659	204919727	GeneC|Exon_4	0	+	7	447
chr1	204919659	204919727	GeneC|Exon_4	0	+	8	444
chr1	204919659	204919727	GeneC|Exon_4	0	+	9	446
chr1	204919659	204919727	GeneC|Exon_4	0	+	10	451
chr1	204919659	204919727	GeneC|Exon_4	0	+	11	447
chr1	204919659	204919727	GeneC|Exon_4	0	+	12	448
chr1	204919659	204919727	GeneC|Exon_4	0	+	13	448
chr1	204919659	204919727	GeneC|Exon_4	0	+	14	451
chr1	204919659	204919727	GeneC|Exon_4	0	+	15	452
chr1	204919659	204919727	GeneC|Exon_4	0	+	16	452
chr1	204919659	204919727	GeneC|Exon_4	0	+	17	448
chr1	204919659	204919727	GeneC|Exon_4	0	+	18	451
chr1	204919659	204919727	GeneC|Exon_4	0	+	19	452
chr1	204919659	204919727	GeneC|Exon_4	0	+	20	452
chr1	204919659	204919727	GeneC|Exon_4	0	+	21	455
chr1	204919659	204919727	GeneC|Exon_4	0	+	22	458
chr1	204919659	204919727	GeneC|Exon_4	0	+	23	460
chr1	204919659	204919727	GeneC|Exon_4	0	+	24	462
chr1	204919659	204919727	GeneC|Exon_4	0	+	25	464
chr1	204919659	204919727	GeneC|Exon_4	0	+	26	465
chr1	204919659	204919727	GeneC|Exon_4	0	+	27	463
chr1	204919659	204919727	GeneC|Exon_4	0	+	28	462
chr1	204919659	204919727	GeneC|Exon_4	0	+	29	455
chr1	204919659	204919727	GeneC|Exon_4	0	+	30	454
chr1	204919659	204919727	GeneC|Exon_4	0	+	31	454
chr1	204919659	204919727	GeneC|Exon_4	0	+	32	453
chr1	204919659	204919727	GeneC|Exon_4	0	+	33	457
chr1	204919659	204919727	GeneC|Exon_4	0	+	34	459
chr1	204919659	204919727	GeneC|Exon_4	0	+	35	465
chr1	204919659	204919727	GeneC|Exon_4	0	+	36	463
chr1	204919659	204919727	GeneC|Exon_4	0	+	37	468
chr1	204919659	204919727	GeneC|Exon_4	0	+	38	468
chr1	204919659	204919727	GeneC|Exon_4	0	+	39	469
chr1	204919659	204919727	GeneC|Exon_4	0	+	40	470
chr1	204919659	204919727	GeneC|Exon_4	0	+	41	469
chr1	204919659	204919727	GeneC|Exon_4	0	+	42	473
chr1	204919659	204919727	GeneC|Exon_4	0	+	43	470
chr1	204919659	204919727	GeneC|Exon_4	0	+	44	474
chr1	204919659	204919727	GeneC|Exon_4	0	+	45	470
chr1	204919659	204919727	GeneC|Exon_4	0	+	46	474
chr1	204919659	204919727	GeneC|Exon_4	0	+	47	474
chr1	204919659	204919727	GeneC|Exon_4	0	+	48	473
chr1	204919659	204919727	GeneC|Exon_4	0	+	49	473
chr1	204919659	204919727	GeneC|Exon_4	0	+	50	472
chr1	204919659	204919727	GeneC|Exon_4	0	+	51	473
chr1	204919659	204919727	GeneC|Exon_4	0	+	52	477
chr1	204919659	204919727	GeneC|Exon_4	0	+	53	476
chr1	204919659	204919727	GeneC|Exon_4	0	+	54	476
chr1	204919659	204919727	GeneC|Exon_4	0	+	55	478
chr1	204919659	204919727	GeneC|Exon_4	0	+	56	481
chr1	204919659	204919727	GeneC|Exon_4	0	+	57	480
chr1	204919659	204919727	GeneC|Exon_4	0	+	58	480
chr1	204919659	204919727	GeneC|Exon_4	0	+	59	480
chr1	204919659	204919727	GeneC|Exon_4	0	+	60	477
chr1	204919659	204919727	GeneC|Exon_4	0	+	61	479
chr1	204919659	204919727	GeneC|Exon_4	0	+	62	479
chr1	204919659	204919727	GeneC|Exon_4	0	+	63	480
chr1	204919659	204919727	GeneC|Exon_4	0	+	64	480
chr1	204919659	204919727	GeneC|Exon_4	0	+	65	477
chr1	204919659	204919727	GeneC|Exon_4	0	+	66	477
chr1	204919659	204919727	GeneC|Exon_4	0	+	67	480
chr1	204919659	204919727	GeneC|Exon_4	0	+	68	481
chr1	204921113	204921269	GeneC|Exon_5	0	+	1	347
chr1	204921113	204921269	GeneC|Exon_5	0	+	2	348
chr1	204921113	204921269	GeneC|Exon_5	0	+	3	349
chr1	204921113	204921269	GeneC|Exon_5	0	+	4	356
chr1	204921113	204921269	GeneC|Exon_5	0	+	5	358
chr1	204921113	204921269	GeneC|Exon_5	0	+	6	362
chr1	204921113	204921269	GeneC|Exon_5	0	+	7	363
chr1	204921113	204921269	GeneC|Exon_5	0	+	8	367
chr1	204921113	204921269	GeneC|Exon_5	0	+	9	367
chr1	204921113	204921269	GeneC|Exon_5	0	+	10	369
chr1	204921113	204921269	GeneC|Exon_5	0	+	11	374
chr1	204921113	204921269	GeneC|Exon_5	0	+	12	378
chr1	204921113	204921269	GeneC|Exon_5	0	+	13	382
chr1	204921113	204921269	GeneC|Exon_5	0	+	14	383
chr1	204921113	204921269	GeneC|Exon_5	0	+	15	389
chr1	204921113	204921269	GeneC|Exon_5	0	+	16	393
chr1	204921113	204921269	GeneC|Exon_5	0	+	17	398
chr1	204921113	204921269	GeneC|Exon_5	0	+	18	398
chr1	204921113	204921269	GeneC|Exon_5	0	+	19	399
chr1	204921113	204921269	GeneC|Exon_5	0	+	20	400
chr1	204921113	204921269	GeneC|Exon_5	0	+	21	404
chr1	204921113	204921269	GeneC|Exon_5	0	+	22	411
chr1	204921113	204921269	GeneC|Exon_5	0	+	23	412
chr1	204921113	204921269	GeneC|Exon_5	0	+	24	412
chr1	204921113	204921269	GeneC|Exon_5	0	+	25	412
chr1	204921113	204921269	GeneC|Exon_5	0	+	26	411
chr1	204921113	204921269	GeneC|Exon_5	0	+	27	416
chr1	204921113	204921269	GeneC|Exon_5	0	+	28	412
chr1	204921113	204921269	GeneC|Exon_5	0	+	29	414
chr1	204921113	204921269	GeneC|Exon_5	0	+	30	416
chr1	204921113	204921269	GeneC|Exon_5	0	+	31	417
chr1	204921113	204921269	GeneC|Exon_5	0	+	32	420
chr1	204921113	204921269	GeneC|Exon_5	0	+	33	422
chr1	204921113	204921269	GeneC|Exon_5	0	+	34	420
chr1	204921113	204921269	GeneC|Exon_5	0	+	35	423
chr1	204921113	204921269	GeneC|Exon_5	0	+	36	426
chr1	204921113	204921269	GeneC|Exon_5	0	+	37	429
chr1	204921113	204921269	GeneC|Exon_5	0	+	38	430
chr1	204921113	204921269	GeneC|Exon_5	0	+	39	428
chr1	204921113	204921269	GeneC|Exon_5	0	+	40	429
chr1	204921113	204921269	GeneC|Exon_5	0	+	41	434
chr1	204921113	204921269	GeneC|Exon_5	0	+	42	435
chr1	204921113	204921269	GeneC|Exon_5	0	+	43	435
chr1	204921113	204921269	GeneC|Exon_5	0	+	44	436
chr1	204921113	204921269	GeneC|Exon_5	0	+	45	438
chr1	204921113	204921269	GeneC|Exon_5	0	+	46	439
chr1	204921113	204921269	GeneC|Exon_5	0	+	47	442
chr1	204921113	204921269	GeneC|Exon_5	0	+	48	446
chr1	204921113	204921269	GeneC|Exon_5	0	+	49	447
chr1	204921113	204921269	GeneC|Exon_5	0	+	50	449
chr1	204921113	204921269	GeneC|Exon_5	0	+	51	452
chr1	204921113	204921269	GeneC|Exon_5	0	+	52	452
chr1	204921113	204921269	GeneC|Exon_5	0	+	53	456
chr1	204921113	204921269	GeneC|Exon_5	0	+	54	456
chr1	204921113	204921269	GeneC|Exon_5	0	+	55	455
chr1	204921113	204921269	GeneC|Exon_5	0	+	56	457
chr1	204921113	204921269	GeneC|Exon_5	0	+	57	462
chr1	204921113	204921269	GeneC|Exon_5	0	+	58	464
chr1	204921113	204921269	GeneC|Exon_5	0	+	59	465
chr1	204921113	204921269	GeneC|Exon_5	0	+	60	468
chr1	204921113	204921269	GeneC|Exon_5	0	+	61	470
chr1	204921113	204921269	GeneC|Exon_5	0	+	62	471
chr1	204921113	204921269	GeneC|Exon_5	0	+	63	473
chr1	204921113	204921269	GeneC|Exon_5	0	+	64	475
chr1	204921113	204921269	GeneC|Exon_5	0	+	65	478
chr1	204921113	204921269	GeneC|Exon_5	0	+	66	479
chr1	204921113	204921269	GeneC|Exon_5	0	+	67	482
chr1	204921113	204921269	GeneC|Exon_5	0	+	68	484
chr1	204921113	204921269	GeneC|Exon_5	0	+	69	486
chr1	204921113	204921269	GeneC|Exon_5	0	+	70	486
chr1	204921113	204921269	GeneC|Exon_5	0	+	71	487
chr1	204921113	204921269	GeneC|Exon_5	0	+	72	484
chr1	204921113	204921269	GeneC|Exon_5	0	+	73	493
chr1	204921113	204921269	GeneC|Exon_5	0	+	74	491
chr1	204921113	204921269	GeneC|Exon_5	0	+	75	491
chr1	204921113	204921269	GeneC|Exon_5	0	+	76	491
chr1	204921113	204921269	GeneC|Exon_5	0	+	77	493
chr1	204921113	204921269	GeneC|Exon_5	0	+	78	495
chr1	204921113	204921269	GeneC|Exon_5	0	+	79	491
chr1	204921113	204921269	GeneC|Exon_5	0	+	80	494
chr1	204921113	204921269	GeneC|Exon_5	0	+	81	496
chr1	204921113	204921269	GeneC|Exon_5	0	+	82	498
chr1	204921113	204921269	GeneC|Exon_5	0	+	83	502
chr1	204921113	204921269	GeneC|Exon_5	0	+	84	502
chr1	204921113	204921269	GeneC|Exon_5	0	+	85	500
chr1	204921113	204921269	GeneC|Exon_5	0	+	86	497
chr1	204921113	204921269	GeneC|Exon_5	0	+	87	497
chr1	204921113	204921269	GeneC|Exon_5	0	+	88	499
chr1	204921113	204921269	GeneC|Exon_5	0	+	89	504
chr1	204921113	204921269	GeneC|Exon_5	0	+	90	501
chr1	204921113	204921269	GeneC|Exon_5	0	+	91	500
chr1	204921113	204921269	GeneC|Exon_5	0	+	92	498
chr1	204921113	204921269	GeneC|Exon_5	0	+	93	501
chr1	204921113	204921269	GeneC|Exon_5	0	+	94	507
chr1	204921113	204921269	GeneC|Exon_5	0	+	95	505
chr1	204921113	204921269	GeneC|Exon_5	0	+	96	504
chr1	204921113	204921269	GeneC|Exon_5	0	+	97	504
chr1	204921113	204921269	GeneC|Exon_5	0	+	98	502
chr1	204921113	204921269	GeneC|Exon_5	0	+	99	506
chr1	204921113	204921269	GeneC|Exon_5	0	+	100	506
chr1	204921113	204921269	GeneC|Exon_5	0	+	101	506
chr1	204921113	204921269	GeneC|Exon_5	0	+	102	506
chr1	204921113	204921269	GeneC|Exon_5	0	+	103	505
chr1	204921113	204921269	GeneC|Exon_5	0	+	104	508
chr1	204921113	204921269	GeneC|Exon_5	0	+	105	505
chr1	204921113	204921269	GeneC|Exon_5	0	+	106	504
chr1	204921113	204921269	GeneC|Exon_5	0	+	107	504
chr1	204921113	204921269	GeneC|Exon_5	0	+	108	510
chr1	204921113	204921269	GeneC|Exon_5	0	+	109	511
chr1	204921113	204921269	GeneC|Exon_5	0	+	110	511
chr1	204921113	204921269	GeneC|Exon_5	0	+	111	512
chr1	204921113	204921269	GeneC|Exon_5	0	+	112	513
chr1	204921113	204921269	GeneC|Exon_5	0	+	113	514
chr1	204921113	204921269	GeneC|Exon_5	0	+	114	515
chr1	204921113	204921269	GeneC|Exon_5	0	+	115	516
chr1	204921113	204921269	GeneC|Exon_5	0	+	116	514
chr1	204921113	204921269	GeneC|Exon_5	0	+	117	513
chr1	204921113	204921269	GeneC|Exon_5	0	+	118	513
chr1	204921113	204921269	GeneC|Exon_5	0	+	119	512
chr1	204921113	204921269	GeneC|Exon_5	0	+	120	514
chr1	204921113	204921269	GeneC|Exon_5	0	+	121	510
chr1	204921113	204921269	GeneC|Exon_5	0	+	122	507
chr1	204921113	204921269	GeneC|Exon_5	0	+	123	509
chr1	204921113	204921269	GeneC|Exon_5	0	+	124	506
chr1	204921113	204921269	GeneC|Exon_5	0	+	125	505
chr1	204921113	204921269	GeneC|Exon_5	0	+	126	510
chr1	204921113	204921269	GeneC|Exon_5	0	+	127	510
chr1	204921113	204921269	GeneC|Exon_5	0	+	128	511
chr1	204921113	204921269	GeneC|Exon_5	0	+	129	515
chr1	204921113	204921269	GeneC|Exon_5	0	+	130	511
chr1	204921113	204921269	GeneC|Exon_5	0	+	131	510
chr1	204921113	204921269	GeneC|Exon_5	0	+	132	515
chr1	204921113	204921269	GeneC|Exon_5	0	+	133	510
chr1	204921113	204921269	GeneC|Exon_5	0	+	134	512
chr1	204921113	204921269	GeneC|Exon_5	0	+	135	511
chr1	204921113	204921269	GeneC|Exon_5	0	+	136	513
chr1	204921113	204921269	GeneC|Exon_5	0	+	137	511
chr1	204921113	204921269	GeneC|Exon_5	0	+	138	509
chr1	204921113	204921269	GeneC|Exon_5	0	+	139	509
chr1	204921113	204921269	GeneC|Exon_5	0	+	140	507
chr1	204921113	204921269	GeneC|Exon_5	0	+	141	507
chr1	204921113	204921269	GeneC|Exon_5	0	+	142	507
chr1	204921113	204921269	GeneC|Exon_5	0	+	143	506
chr1	204921113	204921269	GeneC|Exon_5	0	+	144	506
chr1	204921113	204921269	GeneC|Exon_5	0	+	145	504
chr1	204921113	204921269	GeneC|Exon_5	0	+	146	505
chr1	204921113	204921269	GeneC|Exon_5	0	+	147	509
chr1	204921113	204921269	GeneC|Exon_5	0	+	148	512
chr1	204921113	204921269	GeneC|Exon_5	0	+	149	507
chr1	204921113	204921269	GeneC|Exon_5	0	+	150	503
chr1	204921113	204921269	GeneC|Exon_5	0	+	151	505
chr1	204921113	204921269	GeneC|Exon_5	0	+	152	502
chr1	204921113	204921269	GeneC|Exon_5	0	+	153	500
chr1	204921113	204921269	GeneC|Exon_5	0	+	154	503
chr1	204921113	204921269	GeneC|Exon_5	0	+	155	499
chr1	204921113	204921269	GeneC|Exon_5	0	+	156	496
chr1	204923290	204923537	GeneC|Exon_6	0	+	1	429
chr1	204923290	204923537	GeneC|Exon_6	0	+	2	429
chr1	204923290	204923537	GeneC|Exon_6	0	+	3	430
chr1	204923290	204923537	GeneC|Exon_6	0	+	4	433
chr1	204923290	204923537	GeneC|Exon_6	0	+	5	430
chr1	204923290	204923537	GeneC|Exon_6	0	+	6	433
chr1	204923290	204923537	GeneC|Exon_6	0	+	7	431
chr1	204923290	204923537	GeneC|Exon_6	0	+	8	427
chr1	204923290	204923537	GeneC|Exon_6	0	+	9	428
chr1	204923290	204923537	GeneC|Exon_6	0	+	10	428
chr1	204923290	204923537	GeneC|Exon_6	0	+	11	431
chr1	204923290	204923537	GeneC|Exon_6	0	+	12	434
chr1	204923290	204923537	GeneC|Exon_6	0	+	13	435
chr1	204923290	204923537	GeneC|Exon_6	0	+	14	435
chr1	204923290	204923537	GeneC|Exon_6	0	+	15	434
chr1	204923290	204923537	GeneC|Exon_6	0	+	16	434
chr1	204923290	204923537	GeneC|Exon_6	0	+	17	436
chr1	204923290	204923537	GeneC|Exon_6	0	+	18	438
chr1	204923290	204923537	GeneC|Exon_6	0	+	19	441
chr1	204923290	204923537	GeneC|Exon_6	0	+	20	445
chr1	204923290	204923537	GeneC|Exon_6	0	+	21	447
chr1	204923290	204923537	GeneC|Exon_6	0	+	22	445
chr1	204923290	204923537	GeneC|Exon_6	0	+	23	448
chr1	204923290	204923537	GeneC|Exon_6	0	+	24	446
chr1	204923290	204923537	GeneC|Exon_6	0	+	25	439
chr1	204923290	204923537	GeneC|Exon_6	0	+	26	444
chr1	204923290	204923537	GeneC|Exon_6	0	+	27	444
chr1	204923290	204923537	GeneC|Exon_6	0	+	28	444
chr1	204923290	204923537	GeneC|Exon_6	0	+	29	438
chr1	204923290	204923537	GeneC|Exon_6	0	+	30	440
chr1	204923290	204923537	GeneC|Exon_6	0	+	31	437
chr1	204923290	204923537	GeneC|Exon_6	0	+	32	443
chr1	204923290	204923537	GeneC|Exon_6	0	+	33	441
chr1	204923290	204923537	GeneC|Exon_6	0	+	34	443
chr1	204923290	204923537	GeneC|Exon_6	0	+	35	442
chr1	204923290	204923537	GeneC|Exon_6	0	+	36	443
chr1	204923290	204923537	GeneC|Exon_6	0	+	37	446
chr1	204923290	204923537	GeneC|Exon_6	0	+	38	443
chr1	204923290	204923537	GeneC|Exon_6	0	+	39	444
chr1	204923290	204923537	GeneC|Exon_6	0	+	40	442
chr1	204923290	204923537	GeneC|Exon_6	0	+	41	447
chr1	204923290	204923537	GeneC|Exon_6	0	+	42	446
chr1	204923290	204923537	GeneC|Exon_6	0	+	43	449
chr1	204923290	204923537	GeneC|Exon_6	0	+	44	450
chr1	204923290	204923537	GeneC|Exon_6	0	+	45	451
chr1	204923290	204923537	GeneC|Exon_6	0	+	46	451
chr1	204923290	204923537	GeneC|Exon_6	0	+	47	451
chr1	204923290	204923537	GeneC|Exon_6	0	+	48	454
chr1	204923290	204923537	GeneC|Exon_6	0	+	49	457
chr1	204923290	204923537	GeneC|Exon_6	0	+	50	456
chr1	204923290	204923537	GeneC|Exon_6	0	+	51	456
chr1	204923290	204923537	GeneC|Exon_6	0	+	52	458
chr1	204923290	204923537	GeneC|Exon_6	0	+	53	456
chr1	204923290	204923537	GeneC|Exon_6	0	+	54	453
chr1	204923290	204923537	GeneC|Exon_6	0	+	55	453
chr1	204923290	204923537	GeneC|Exon_6	0	+	56	452
chr1	204923290	204923537	GeneC|Exon_6	0	+	57	453
chr1	204923290	204923537	GeneC|Exon_6	0	+	58	450
chr1	204923290	204923537	GeneC|Exon_6	0	+	59	446
chr1	204923290	204923537	GeneC|Exon_6	0	+	60	449
chr1	204923290	204923537	GeneC|Exon_6	0	+	61	447
chr1	204923290	204923537	GeneC|Exon_6	0	+	62	446
chr1	204923290	204923537	GeneC|Exon_6	0	+	63	445
chr1	204923290	204923537	GeneC|Exon_6	0	+	64	446
chr1	204923290	204923537	GeneC|Exon_6	0	+	65	443
chr1	204923290	204923537	GeneC|Exon_6	0	+	66	449
chr1	204923290	204923537	GeneC|Exon_6	0	+	67	447
chr1	204923290	204923537	GeneC|Exon_6	0	+	68	448
chr1	204923290	204923537	GeneC|Exon_6	0	+	69	444
chr1	204923290	204923537	GeneC|Exon_6	0	+	70	443
chr1	204923290	204923537	GeneC|Exon_6	0	+	71	443
chr1	204923290	204923537	GeneC|Exon_6	0	+	72	444
chr1	204923290	204923537	GeneC|Exon_6	0	+	73	441
chr1	204923290	204923537	GeneC|Exon_6	0	+	74	438
chr1	204923290	204923537	GeneC|Exon_6	0	+	75	440
chr1	204923290	204923537	GeneC|Exon_6	0	+	76	442
chr1	204923290	204923537	GeneC|Exon_6	0	+	77	439
chr1	204923290	204923537	GeneC|Exon_6	0	+	78	437
chr1	204923290	204923537	GeneC|Exon_6	0	+	79	433
chr1	204923290	204923537	GeneC|Exon_6	0	+	80	434
chr1	204923290	204923537	GeneC|Exon_6	0	+	81	437
chr1	204923290	204923537	GeneC|Exon_6	0	+	82	438
chr1	204923290	204923537	GeneC|Exon_6	0	+	83	442
chr1	204923290	204923537	GeneC|Exon_6	0	+	84	437
chr1	204923290	204923537	GeneC|Exon_6	0	+	85	436
chr1	204923290	204923537	GeneC|Exon_6	0	+	86	441
chr1	204923290	204923537	GeneC|Exon_6	0	+	87	439
chr1	204923290	204923537	GeneC|Exon_6	0	+	88	439
chr1	204923290	204923537	GeneC|Exon_6	0	+	89	439
chr1	204923290	204923537	GeneC|Exon_6	0	+	90	439
chr1	204923290	204923537	GeneC|Exon_6	0	+	91	444
chr1	204923290	204923537	GeneC|Exon_6	0	+	92	448
chr1	204923290	204923537	GeneC|Exon_6	0	+	93	449
chr1	204923290	204923537	GeneC|Exon_6	0	+	94	447
chr1	204923290	204923537	GeneC|Exon_6	0	+	95	447
chr1	204923290	204923537	GeneC|Exon_6	0	+	96	443
chr1	204923290	204923537	GeneC|Exon_6	0	+	97	445
chr1	204923290	204923537	GeneC|Exon_6	0	+	98	442
chr1	204923290	204923537	GeneC|Exon_6	0	+	99	441
chr1	204923290	204923537	GeneC|Exon_6	0	+	100	440
chr1	204923290	204923537	GeneC|Exon_6	0	+	101	437
chr1	204923290	204923537	GeneC|Exon_6	0	+	102	437
chr1	204923290	204923537	GeneC|Exon_6	0	+	103	443
chr1	204923290	204923537	GeneC|Exon_6	0	+	104	445
chr1	204923290	204923537	GeneC|Exon_6	0	+	105	444
chr1	204923290	204923537	GeneC|Exon_6	0	+	106	446
chr1	204923290	204923537	GeneC|Exon_6	0	+	107	446
chr1	204923290	204923537	GeneC|Exon_6	0	+	108	445
chr1	204923290	204923537	GeneC|Exon_6	0	+	109	441
chr1	204923290	204923537	GeneC|Exon_6	0	+	110	444
chr1	204923290	204923537	GeneC|Exon_6	0	+	111	442
chr1	204923290	204923537	GeneC|Exon_6	0	+	112	445
chr1	204923290	204923537	GeneC|Exon_6	0	+	113	442
chr1	204923290	204923537	GeneC|Exon_6	0	+	114	442
chr1	204923290	204923537	GeneC|Exon_6	0	+	115	439
chr1	204923290	204923537	GeneC|Exon_6	0	+	116	437
chr1	204923290	204923537	GeneC|Exon_6	0	+	117	435
chr1	204923290	204923537	GeneC|Exon_6	0	+	118	434
chr1	204923290	204923537	GeneC|Exon_6	0	+	119	437
chr1	204923290	204923537	GeneC|Exon_6	0	+	120	434
chr1	204923290	204923537	GeneC|Exon_6	0	+	121	436
chr1	204923290	204923537	GeneC|Exon_6	0	+	122	434
chr1	204923290	204923537	GeneC|Exon_6	0	+	123	431
chr1	204923290	204923537	GeneC|Exon_6	0	+	124	429
chr1	204923290	204923537	GeneC|Exon_6	0	+	125	427
chr1	204923290	204923537	GeneC|Exon_6	0	+	126	426
chr1	204923290	204923537	GeneC|Exon_6	0	+	127	425
chr1	204923290	204923537	GeneC|Exon_6	0	+	128	419
chr1	204923290	204923537	GeneC|Exon_6	0	+	129	420
chr1	204923290	204923537	GeneC|Exon_6	0	+	130	421
chr1	204923290	204923537	GeneC|Exon_6	0	+	131	411
chr1	204923290	204923537	GeneC|Exon_6	0	+	132	370
chr1	204923290	204923537	GeneC|Exon_6	0	+	133	362
chr1	204923290	204923537	GeneC|Exon_6	0	+	134	366
chr1	204923290	204923537	GeneC|Exon_6	0	+	135	317
chr1	204923290	204923537	GeneC|Exon_6	0	+	136	316
chr1	204923290	204923537	GeneC|Exon_6	0	+	137	311
chr1	204923290	204923537	GeneC|Exon_6	0	+	138	313
chr1	204923290	204923537	GeneC|Exon_6	0	+	139	313
chr1	204923290	204923537	GeneC|Exon_6	0	+	140	317
chr1	204923290	204923537	GeneC|Exon_6	0	+	141	318
chr1	204923290	204923537	GeneC|Exon_6	0	+	142	315
chr1	204923290	204923537	GeneC|Exon_6	0	+	143	315
chr1	204923290	204923537	GeneC|Exon_6	0	+	144	312
chr1	204923290	204923537	GeneC|Exon_6	0	+	145	311
chr1	204923290	204923537	GeneC|Exon_6	0	+	146	313
chr1	204923290	204923537	GeneC|Exon_6	0	+	147	315
chr1	204923290	204923537	GeneC|Exon_6	0	+	148	316
chr1	204923290	204923537	GeneC|Exon_6	0	+	149	315
chr1	204923290	204923537	GeneC|Exon_6	0	+	150	318
chr1	204923290	204923537	GeneC|Exon_6	0	+	151	319
chr1	204923290	204923537	GeneC|Exon_6	0	+	152	317
chr1	204923290	204923537	GeneC|Exon_6	0	+	153	318
chr1	204923290	204923537	GeneC|Exon_6	0	+	154	311
chr1	204923290	204923537	GeneC|Exon_6	0	+	155	314
chr1	204923290	204923537	GeneC|Exon_6	0	+	156	318
chr1	204923290	204923537	GeneC|Exon_6	0	+	157	319
chr1	204923290	204923537	GeneC|Exon_6	0	+	158	320
chr1	204923290	204923537	GeneC|Exon_6	0	+	159	322
chr1	204923290	204923537	GeneC|Exon_6	0	+	160	324
chr1	204923290	204923537	GeneC|Exon_6	0	+	161	326
chr1	204923290	204923537	GeneC|Exon_6	0	+	162	323
chr1	204923290	204923537	GeneC|Exon_6	0	+	163	321
chr1	204923290	204923537	GeneC|Exon_6	0	+	164	319
chr1	204923290	204923537	GeneC|Exon_6	0	+	165	317
chr1	204923290	204923537	GeneC|Exon_6	0	+	166	318
chr1	204923290	204923537	GeneC|Exon_6	0	+	167	317
chr1	204923290	204923537	GeneC|Exon_6	0	+	168	315
chr1	204923290	204923537	GeneC|Exon_6	0	+	169	321
chr1	204923290	204923537	GeneC|Exon_6	0	+	170	325
chr1	204923290	204923537	GeneC|Exon_6	0	+	171	326
chr1	204923290	204923537	GeneC|Exon_6	0	+	172	325
chr1	204923290	204923537	GeneC|Exon_6	0	+	173	325
chr1	204923290	204923537	GeneC|Exon_6	0	+	174	327
chr1	204923290	204923537	GeneC|Exon_6	0	+	175	327
chr1	204923290	204923537	GeneC|Exon_6	0	+	176	327
chr1	204923290	204923537	GeneC|Exon_6	0	+	177	327
chr1	204923290	204923537	GeneC|Exon_6	0	+	178	329
chr1	204923290	204923537	GeneC|Exon_6	0	+	179	332
chr1	204923290	204923537	GeneC|Exon_6	0	+	180	334
chr1	204923290	204923537	GeneC|Exon_6	0	+	181	334
chr1	204923290	204923537	GeneC|Exon_6	0	+	182	333
chr1	204923290	204923537	GeneC|Exon_6	0	+	183	327
chr1	204923290	204923537	GeneC|Exon_6	0	+	184	328
chr1	204923290	204923537	GeneC|Exon_6	0	+	185	329
chr1	204923290	204923537	GeneC|Exon_6	0	+	186	333
chr1	204923290	204923537	GeneC|Exon_6	0	+	187	334
chr1	204923290	204923537	GeneC|Exon_6	0	+	188	336
chr1	204923290	204923537	GeneC|Exon_6	0	+	189	333
chr1	204923290	204923537	GeneC|Exon_6	0	+	190	332
chr1	204923290	204923537	GeneC|Exon_6	0	+	191	339
chr1	204923290	204923537	GeneC|Exon_6	0	+	192	341
chr1	204923290	204923537	GeneC|Exon_6	0	+	193	341
chr1	204923290	204923537	GeneC|Exon_6	0	+	194	341
chr1	204923290	204923537	GeneC|Exon_6	0	+	195	342
chr1	204923290	204923537	GeneC|Exon_6	0	+	196	341
chr1	204923290	204923537	GeneC|Exon_6	0	+	197	343
chr1	204923290	204923537	GeneC|Exon_6	0	+	198	345
chr1	204923290	204923537	GeneC|Exon_6	0	+	199	345
chr1	204923290	204923537	GeneC|Exon_6	0	+	200	349
chr1	204923290	204923537	GeneC|Exon_6	0	+	201	351
chr1	204923290	204923537	GeneC|Exon_6	0	+	202	350
chr1	204923290	204923537	GeneC|Exon_6	0	+	203	353
chr1	204923290	204923537	GeneC|Exon_6	0	+	204	349
chr1	204923290	204923537	GeneC|Exon_6	0	+	205	349
chr1	204923290	204923537	GeneC|Exon_6	0	+	206	352
chr1	204923290	204923537	GeneC|Exon_6	0	+	207	353
chr1	204923290	204923537	GeneC|Exon_6	0	+	208	355
chr1	204923290	204923537	GeneC|Exon_6	0	+	209	360
chr1	204923290	204923537	GeneC|Exon_6	0	+	210	362
chr1	204923290	204923537	GeneC|Exon_6	0	+	211	364
chr1	204923290	204923537	GeneC|Exon_6	0	+	212	363
chr1	204923290	204923537	GeneC|Exon_6	0	+	213	363
chr1	204923290	204923537	GeneC|Exon_6	0	+	214	364
chr1	204923290	204923537	GeneC|Exon_6	0	+	215	362
chr1	204923290	204923537	GeneC|Exon_6	0	+	216	366
chr1	204923290	204923537	GeneC|Exon_6	0	+	217	366
chr1	204923290	204923537	GeneC|Exon_6	0	+	218	365
chr1	204923290	204923537	GeneC|Exon_6	0	+	219	365
chr1	204923290	204923537	GeneC|Exon_6	0	+	220	366
chr1	204923290	204923537	GeneC|Exon_6	0	+	221	370
chr1	204923290	204923537	GeneC|Exon_6	0	+	222	370
chr1	204923290	204923537	GeneC|Exon_6	0	+	223	369
chr1	204923290	204923537	GeneC|Exon_6	0	+	224	371
chr1	204923290	204923537	GeneC|Exon_6	0	+	225	373
chr1	204923290	204923537	GeneC|Exon_6	0	+	226	371
chr1	204923290	204923537	GeneC|Exon_6	0	+	227	371
chr1	204923290	204923537	GeneC|Exon_6	0	+	228	371
chr1	204923290	204923537	GeneC|Exon_6	0	+	229	369
chr1	204923290	204923537	GeneC|Exon_6	0	+	230	369
chr1	204923290	204923537	GeneC|Exon_6	0	+	231	371
chr1	204923290	204923537	GeneC|Exon_6	0	+	232	369
chr1	204923290	204923537	GeneC|Exon_6	0	+	233	371
chr1	204923290	204923537	GeneC|Exon_6	0	+	234	372
chr1	204923290	204923537	GeneC|Exon_6	0	+	235	374
chr1	204923290	204923537	GeneC|Exon_6	0	+	236	375
chr1	204923290	204923537	GeneC|Exon_6	0	+	237	374
chr1	204923290	204923537	GeneC|Exon_6	0	+	238	372
chr1	204923290	204923537	GeneC|Exon_6	0	+	239	368
chr1	204923290	204923537	GeneC|Exon_6	0	+	240	371
chr1	204923290	204923537	GeneC|Exon_6	0	+	241	368
chr1	204923290	204923537	GeneC|Exon_6	0	+	242	367
chr1	204923290	204923537	GeneC|Exon_6	0	+	243	362
chr1	204923290	204923537	GeneC|Exon_6	0	+	244	364
chr1	204923290	204923537	GeneC|Exon_6	0	+	245	365
chr1	204923290	204923537	GeneC|Exon_6	0	+	246	359
chr1	204923290	204923537	GeneC|Exon_6	0	+	247	360
chr1	204923931	204924104	GeneC|Exon_7	0	+	1	352
chr1	204923931	204924104	GeneC|Exon_7	0	+	2	352
chr1	204923931	204924104	GeneC|Exon_7	0	+	3	357
chr1	204923931	204924104	GeneC|Exon_7	0	+	4	355
chr1	204923931	204924104	GeneC|Exon_7	0	+	5	354
chr1	204923931	204924104	GeneC|Exon_7	0	+	6	354
chr1	204923931	204924104	GeneC|Exon_7	0	+	7	356
chr1	204923931	204924104	GeneC|Exon_7	0	+	8	358
chr1	204923931	204924104	GeneC|Exon_7	0	+	9	358
chr1	204923931	204924104	GeneC|Exon_7	0	+	10	361
chr1	204923931	204924104	GeneC|Exon_7	0	+	11	365
chr1	204923931	204924104	GeneC|Exon_7	0	+	12	369
chr1	204923931	204924104	GeneC|Exon_7	0	+	13	369
chr1	204923931	204924104	GeneC|Exon_7	0	+	14	368
chr1	204923931	204924104	GeneC|Exon_7	0	+	15	370
chr1	204923931	204924104	GeneC|Exon_7	0	+	16	373
chr1	204923931	204924104	GeneC|Exon_7	0	+	17	372
chr1	204923931	204924104	GeneC|Exon_7	0	+	18	375
chr1	204923931	204924104	GeneC|Exon_7	0	+	19	372
chr1	204923931	204924104	GeneC|Exon_7	0	+	20	377
chr1	204923931	204924104	GeneC|Exon_7	0	+	21	376
chr1	204923931	204924104	GeneC|Exon_7	0	+	22	382
chr1	204923931	204924104	GeneC|Exon_7	0	+	23	383
chr1	204923931	204924104	GeneC|Exon_7	0	+	24	386
chr1	204923931	204924104	GeneC|Exon_7	0	+	25	389
chr1	204923931	204924104	GeneC|Exon_7	0	+	26	393
chr1	204923931	204924104	GeneC|Exon_7	0	+	27	395
chr1	204923931	204924104	GeneC|Exon_7	0	+	28	395
chr1	204923931	204924104	GeneC|Exon_7	0	+	29	396
chr1	204923931	204924104	GeneC|Exon_7	0	+	30	397
chr1	204923931	204924104	GeneC|Exon_7	0	+	31	406
chr1	204923931	204924104	GeneC|Exon_7	0	+	32	412
chr1	204923931	204924104	GeneC|Exon_7	0	+	33	410
chr1	204923931	204924104	GeneC|Exon_7	0	+	34	406
chr1	204923931	204924104	GeneC|Exon_7	0	+	35	406
chr1	204923931	204924104	GeneC|Exon_7	0	+	36	405
chr1	204923931	204924104	GeneC|Exon_7	0	+	37	401
chr1	204923931	204924104	GeneC|Exon_7	0	+	38	401
chr1	204923931	204924104	GeneC|Exon_7	0	+	39	400
chr1	204923931	204924104	GeneC|Exon_7	0	+	40	402
chr1	204923931	204924104	GeneC|Exon_7	0	+	41	406
chr1	204923931	204924104	GeneC|Exon_7	0	+	42	405
chr1	204923931	204924104	GeneC|Exon_7	0	+	43	401
chr1	204923931	204924104	GeneC|Exon_7	0	+	44	399
chr1	204923931	204924104	GeneC|Exon_7	0	+	45	402
chr1	204923931	204924104	GeneC|Exon_7	0	+	46	403
chr1	204923931	204924104	GeneC|Exon_7	0	+	47	404
chr1	204923931	204924104	GeneC|Exon_7	0	+	48	403
chr1	204923931	204924104	GeneC|Exon_7	0	+	49	405
chr1	204923931	204924104	GeneC|Exon_7	0	+	50	402
chr1	204923931	204924104	GeneC|Exon_7	0	+	51	400
chr1	204923931	204924104	GeneC|Exon_7	0	+	52	401
chr1	204923931	204924104	GeneC|Exon_7	0	+	53	401
chr1	204923931	204924104	GeneC|Exon_7	0	+	54	400
chr1	204923931	204924104	GeneC|Exon_7	0	+	55	401
chr1	204923931	204924104	GeneC|Exon_7	0	+	56	400
chr1	204923931	204924104	GeneC|Exon_7	0	+	57	405
chr1	204923931	204924104	GeneC|Exon_7	0	+	58	403
chr1	204923931	204924104	GeneC|Exon_7	0	+	59	401
chr1	204923931	204924104	GeneC|Exon_7	0	+	60	401
chr1	204923931	204924104	GeneC|Exon_7	0	+	61	400
chr1	204923931	204924104	GeneC|Exon_7	0	+	62	398
chr1	204923931	204924104	GeneC|Exon_7	0	+	63	401
chr1	204923931	204924104	GeneC|Exon_7	0	+	64	405
chr1	204923931	204924104	GeneC|Exon_7	0	+	65	404
chr1	204923931	204924104	GeneC|Exon_7	0	+	66	403
chr1	204923931	204924104	GeneC|Exon_7	0	+	67	402
chr1	204923931	204924104	GeneC|Exon_7	0	+	68	403
chr1	204923931	204924104	GeneC|Exon_7	0	+	69	402
chr1	204923931	204924104	GeneC|Exon_7	0	+	70	399
chr1	204923931	204924104	GeneC|Exon_7	0	+	71	401
chr1	204923931	204924104	GeneC|Exon_7	0	+	72	399
chr1	204923931	204924104	GeneC|Exon_7	0	+	73	400
chr1	204923931	204924104	GeneC|Exon_7	0	+	74	400
chr1	204923931	204924104	GeneC|Exon_7	0	+	75	400
chr1	204923931	204924104	GeneC|Exon_7	0	+	76	395
chr1	204923931	204924104	GeneC|Exon_7	0	+	77	394
chr1	204923931	204924104	GeneC|Exon_7	0	+	78	393
chr1	204923931	204924104	GeneC|Exon_7	0	+	79	393
chr1	204923931	204924104	GeneC|Exon_7	0	+	80	392
chr1	204923931	204924104	GeneC|Exon_7	0	+	81	392
chr1	204923931	204924104	GeneC|Exon_7	0	+	82	391
chr1	204923931	204924104	GeneC|Exon_7	0	+	83	387
chr1	204923931	204924104	GeneC|Exon_7	0	+	84	390
chr1	204923931	204924104	GeneC|Exon_7	0	+	85	388
chr1	204923931	204924104	GeneC|Exon_7	0	+	86	385
chr1	204923931	204924104	GeneC|Exon_7	0	+	87	383
chr1	204923931	204924104	GeneC|Exon_7	0	+	88	380
chr1	204923931	204924104	GeneC|Exon_7	0	+	89	378
chr1	204923931	204924104	GeneC|Exon_7	0	+	90	373
chr1	204923931	204924104	GeneC|Exon_7	0	+	91	369
chr1	204923931	204924104	GeneC|Exon_7	0	+	92	372
chr1	204923931	204924104	GeneC|Exon_7	0	+	93	371
chr1	204923931	204924104	GeneC|Exon_7	0	+	94	368
chr1	204923931	204924104	GeneC|Exon_7	0	+	95	366
chr1	204923931	204924104	GeneC|Exon_7	0	+	96	366
chr1	204923931	204924104	GeneC|Exon_7	0	+	97	364
chr1	204923931	204924104	GeneC|Exon_7	0	+	98	363
chr1	204923931	204924104	GeneC|Exon_7	0	+	99	360
chr1	204923931	204924104	GeneC|Exon_7	0	+	100	359
chr1	204923931	204924104	GeneC|Exon_7	0	+	101	358
chr1	204923931	204924104	GeneC|Exon_7	0	+	102	393
chr1	204923931	204924104	GeneC|Exon_7	0	+	103	391
chr1	204923931	204924104	GeneC|Exon_7	0	+	104	390
chr1	204923931	204924104	GeneC|Exon_7	0	+	105	391
chr1	204923931	204924104	GeneC|Exon_7	0	+	106	390
chr1	204923931	204924104	GeneC|Exon_7	0	+	107	389
chr1	204923931	204924104	GeneC|Exon_7	0	+	108	386
chr1	204923931	204924104	GeneC|Exon_7	0	+	109	384
chr1	204923931	204924104	GeneC|Exon_7	0	+	110	385
chr1	204923931	204924104	GeneC|Exon_7	0	+	111	382
chr1	204923931	204924104	GeneC|Exon_7	0	+	112	381
chr1	204923931	204924104	GeneC|Exon_7	0	+	113	381
chr1	204923931	204924104	GeneC|Exon_7	0	+	114	380
chr1	204923931	204924104	GeneC|Exon_7	0	+	115	380
chr1	204923931	204924104	GeneC|Exon_7	0	+	116	382
chr1	204923931	204924104	GeneC|Exon_7	0	+	117	381
chr1	204923931	204924104	GeneC|Exon_7	0	+	118	380
chr1	204923931	204924104	GeneC|Exon_7	0	+	119	382
chr1	204923931	204924104	GeneC|Exon_7	0	+	120	382
chr1	204923931	204924104	GeneC|Exon_7	0	+	121	382
chr1	204923931	204924104	GeneC|Exon_7	0	+	122	380
chr1	204923931	204924104	GeneC|Exon_7	0	+	123	375
chr1	204923931	204924104	GeneC|Exon_7	0	+	124	372
chr1	204923931	204924104	GeneC|Exon_7	0	+	125	371
chr1	204923931	204924104	GeneC|Exon_7	0	+	126	371
chr1	204923931	204924104	GeneC|Exon_7	0	+	127	368
chr1	204923931	204924104	GeneC|Exon_7	0	+	128	367
chr1	204923931	204924104	GeneC|Exon_7	0	+	129	365
chr1	204923931	204924104	GeneC|Exon_7	0	+	130	363
chr1	204923931	204924104	GeneC|Exon_7	0	+	131	365
chr1	204923931	204924104	GeneC|Exon_7	0	+	132	366
chr1	204923931	204924104	GeneC|Exon_7	0	+	133	365
chr1	204923931	204924104	GeneC|Exon_7	0	+	134	365
chr1	204923931	204924104	GeneC|Exon_7	0	+	135	366
chr1	204923931	204924104	GeneC|Exon_7	0	+	136	364
chr1	204923931	204924104	GeneC|Exon_7	0	+	137	361
chr1	204923931	204924104	GeneC|Exon_7	0	+	138	357
chr1	204923931	204924104	GeneC|Exon_7	0	+	139	354
chr1	204923931	204924104	GeneC|Exon_7	0	+	140	352
chr1	204923931	204924104	GeneC|Exon_7	0	+	141	351
chr1	204923931	204924104	GeneC|Exon_7	0	+	142	351
chr1	204923931	204924104	GeneC|Exon_7	0	+	143	349
chr1	204923931	204924104	GeneC|Exon_7	0	+	144	346
chr1	204923931	204924104	GeneC|Exon_7	0	+	145	346
chr1	204923931	204924104	GeneC|Exon_7	0	+	146	344
chr1	204923931	204924104	GeneC|Exon_7	0	+	147	342
chr1	204923931	204924104	GeneC|Exon_7	0	+	148	346
chr1	204923931	204924104	GeneC|Exon_7	0	+	149	343
chr1	204923931	204924104	GeneC|Exon_7	0	+	150	342
chr1	204923931	204924104	GeneC|Exon_7	0	+	151	342
chr1	204923931	204924104	GeneC|Exon_7	0	+	152	337
chr1	204923931	204924104	GeneC|Exon_7	0	+	153	334
chr1	204923931	204924104	GeneC|Exon_7	0	+	154	333
chr1	204923931	204924104	GeneC|Exon_7	0	+	155	332
chr1	204923931	204924104	GeneC|Exon_7	0	+	156	335
chr1	204923931	204924104	GeneC|Exon_7	0	+	157	334
chr1	204923931	204924104	GeneC|Exon_7	0	+	158	340
chr1	204923931	204924104	GeneC|Exon_7	0	+	159	337
chr1	204923931	204924104	GeneC|Exon_7	0	+	160	334
chr1	204923931	204924104	GeneC|Exon_7	0	+	161	329
chr1	204923931	204924104	GeneC|Exon_7	0	+	162	324
chr1	204923931	204924104	GeneC|Exon_7	0	+	163	321
chr1	204923931	204924104	GeneC|Exon_7	0	+	164	318
chr1	204923931	204924104	GeneC|Exon_7	0	+	165	315
chr1	204923931	204924104	GeneC|Exon_7	0	+	166	312
chr1	204923931	204924104	GeneC|Exon_7	0	+	167	310
chr1	204923931	204924104	GeneC|Exon_7	0	+	168	305
chr1	204923931	204924104	GeneC|Exon_7	0	+	169	310
chr1	204923931	204924104	GeneC|Exon_7	0	+	170	310
chr1	204923931	204924104	GeneC|Exon_7	0	+	171	307
chr1	204923931	204924104	GeneC|Exon_7	0	+	172	308
chr1	204923931	204924104	GeneC|Exon_7	0	+	173	307
chr1	204926758	204926979	GeneC|Exon_8	0	+	1	416
chr1	204926758	204926979	GeneC|Exon_8	0	+	2	416
chr1	204926758	204926979	GeneC|Exon_8	0	+	3	418
chr1	204926758	204926979	GeneC|Exon_8	0	+	4	424
chr1	204926758	204926979	GeneC|Exon_8	0	+	5	424
chr1	204926758	204926979	GeneC|Exon_8	0	+	6	427
chr1	204926758	204926979	GeneC|Exon_8	0	+	7	430
chr1	204926758	204926979	GeneC|Exon_8	0	+	8	432
chr1	204926758	204926979	GeneC|Exon_8	0	+	9	437
chr1	204926758	204926979	GeneC|Exon_8	0	+	10	437
chr1	204926758	204926979	GeneC|Exon_8	0	+	11	438
chr1	204926758	204926979	GeneC|Exon_8	0	+	12	440
chr1	204926758	204926979	GeneC|Exon_8	0	+	13	443
chr1	204926758	204926979	GeneC|Exon_8	0	+	14	443
chr1	204926758	204926979	GeneC|Exon_8	0	+	15	443
chr1	204926758	204926979	GeneC|Exon_8	0	+	16	445
chr1	204926758	204926979	GeneC|Exon_8	0	+	17	449
chr1	204926758	204926979	GeneC|Exon_8	0	+	18	449
chr1	204926758	204926979	GeneC|Exon_8	0	+	19	452
chr1	204926758	204926979	GeneC|Exon_8	0	+	20	453
chr1	204926758	204926979	GeneC|Exon_8	0	+	21	455
chr1	204926758	204926979	GeneC|Exon_8	0	+	22	458
chr1	204926758	204926979	GeneC|Exon_8	0	+	23	459
chr1	204926758	204926979	GeneC|Exon_8	0	+	24	465
chr1	204926758	204926979	GeneC|Exon_8	0	+	25	466
chr1	204926758	204926979	GeneC|Exon_8	0	+	26	466
chr1	204926758	204926979	GeneC|Exon_8	0	+	27	463
chr1	204926758	204926979	GeneC|Exon_8	0	+	28	462
chr1	204926758	204926979	GeneC|Exon_8	0	+	29	465
chr1	204926758	204926979	GeneC|Exon_8	0	+	30	465
chr1	204926758	204926979	GeneC|Exon_8	0	+	31	467
chr1	204926758	204926979	GeneC|Exon_8	0	+	32	465
chr1	204926758	204926979	GeneC|Exon_8	0	+	33	466
chr1	204926758	204926979	GeneC|Exon_8	0	+	34	469
chr1	204926758	204926979	GeneC|Exon_8	0	+	35	470
chr1	204926758	204926979	GeneC|Exon_8	0	+	36	474
chr1	204926758	204926979	GeneC|Exon_8	0	+	37	474
chr1	204926758	204926979	GeneC|Exon_8	0	+	38	472
chr1	204926758	204926979	GeneC|Exon_8	0	+	39	474
chr1	204926758	204926979	GeneC|Exon_8	0	+	40	474
chr1	204926758	204926979	GeneC|Exon_8	0	+	41	476
chr1	204926758	204926979	GeneC|Exon_8	0	+	42	476
chr1	204926758	204926979	GeneC|Exon_8	0	+	43	477
chr1	204926758	204926979	GeneC|Exon_8	0	+	44	476
chr1	204926758	204926979	GeneC|Exon_8	0	+	45	475
chr1	204926758	204926979	GeneC|Exon_8	0	+	46	476
chr1	204926758	204926979	GeneC|Exon_8	0	+	47	474
chr1	204926758	204926979	GeneC|Exon_8	0	+	48	476
chr1	204926758	204926979	GeneC|Exon_8	0	+	49	478
chr1	204926758	204926979	GeneC|Exon_8	0	+	50	476
chr1	204926758	204926979	GeneC|Exon_8	0	+	51	479
chr1	204926758	204926979	GeneC|Exon_8	0	+	52	481
chr1	204926758	204926979	GeneC|Exon_8	0	+	53	479
chr1	204926758	204926979	GeneC|Exon_8	0	+	54	482
chr1	204926758	204926979	GeneC|Exon_8	0	+	55	478
chr1	204926758	204926979	GeneC|Exon_8	0	+	56	477
chr1	204926758	204926979	GeneC|Exon_8	0	+	57	474
chr1	204926758	204926979	GeneC|Exon_8	0	+	58	474
chr1	204926758	204926979	GeneC|Exon_8	0	+	59	476
chr1	204926758	204926979	GeneC|Exon_8	0	+	60	477
chr1	204926758	204926979	GeneC|Exon_8	0	+	61	477
chr1	204926758	204926979	GeneC|Exon_8	0	+	62	480
chr1	204926758	204926979	GeneC|Exon_8	0	+	63	479
chr1	204926758	204926979	GeneC|Exon_8	0	+	64	482
chr1	204926758	204926979	GeneC|Exon_8	0	+	65	481
chr1	204926758	204926979	GeneC|Exon_8	0	+	66	481
chr1	204926758	204926979	GeneC|Exon_8	0	+	67	482
chr1	204926758	204926979	GeneC|Exon_8	0	+	68	486
chr1	204926758	204926979	GeneC|Exon_8	0	+	69	486
chr1	204926758	204926979	GeneC|Exon_8	0	+	70	488
chr1	204926758	204926979	GeneC|Exon_8	0	+	71	490
chr1	204926758	204926979	GeneC|Exon_8	0	+	72	491
chr1	204926758	204926979	GeneC|Exon_8	0	+	73	491
chr1	204926758	204926979	GeneC|Exon_8	0	+	74	495
chr1	204926758	204926979	GeneC|Exon_8	0	+	75	498
chr1	204926758	204926979	GeneC|Exon_8	0	+	76	491
chr1	204926758	204926979	GeneC|Exon_8	0	+	77	494
chr1	204926758	204926979	GeneC|Exon_8	0	+	78	501
chr1	204926758	204926979	GeneC|Exon_8	0	+	79	495
chr1	204926758	204926979	GeneC|Exon_8	0	+	80	496
chr1	204926758	204926979	GeneC|Exon_8	0	+	81	496
chr1	204926758	204926979	GeneC|Exon_8	0	+	82	496
chr1	204926758	204926979	GeneC|Exon_8	0	+	83	497
chr1	204926758	204926979	GeneC|Exon_8	0	+	84	497
chr1	204926758	204926979	GeneC|Exon_8	0	+	85	499
chr1	204926758	204926979	GeneC|Exon_8	0	+	86	500
chr1	204926758	204926979	GeneC|Exon_8	0	+	87	499
chr1	204926758	204926979	GeneC|Exon_8	0	+	88	501
chr1	204926758	204926979	GeneC|Exon_8	0	+	89	506
chr1	204926758	204926979	GeneC|Exon_8	0	+	90	509
chr1	204926758	204926979	GeneC|Exon_8	0	+	91	506
chr1	204926758	204926979	GeneC|Exon_8	0	+	92	507
chr1	204926758	204926979	GeneC|Exon_8	0	+	93	508
chr1	204926758	204926979	GeneC|Exon_8	0	+	94	506
chr1	204926758	204926979	GeneC|Exon_8	0	+	95	509
chr1	204926758	204926979	GeneC|Exon_8	0	+	96	511
chr1	204926758	204926979	GeneC|Exon_8	0	+	97	512
chr1	204926758	204926979	GeneC|Exon_8	0	+	98	515
chr1	204926758	204926979	GeneC|Exon_8	0	+	99	515
chr1	204926758	204926979	GeneC|Exon_8	0	+	100	515
chr1	204926758	204926979	GeneC|Exon_8	0	+	101	519
chr1	204926758	204926979	GeneC|Exon_8	0	+	102	518
chr1	204926758	204926979	GeneC|Exon_8	0	+	103	519
chr1	204926758	204926979	GeneC|Exon_8	0	+	104	520
chr1	204926758	204926979	GeneC|Exon_8	0	+	105	521
chr1	204926758	204926979	GeneC|Exon_8	0	+	106	516
chr1	204926758	204926979	GeneC|Exon_8	0	+	107	516
chr1	204926758	204926979	GeneC|Exon_8	0	+	108	516
chr1	204926758	204926979	GeneC|Exon_8	0	+	109	516
chr1	204926758	204926979	GeneC|Exon_8	0	+	110	514
chr1	204926758	204926979	GeneC|Exon_8	0	+	111	513
chr1	204926758	204926979	GeneC|Exon_8	0	+	112	515
chr1	204926758	204926979	GeneC|Exon_8	0	+	113	514
chr1	204926758	204926979	GeneC|Exon_8	0	+	114	511
chr1	204926758	204926979	GeneC|Exon_8	0	+	115	510
chr1	204926758	204926979	GeneC|Exon_8	0	+	116	514
chr1	204926758	204926979	GeneC|Exon_8	0	+	117	519
chr1	204926758	204926979	GeneC|Exon_8	0	+	118	512
chr1	204926758	204926979	GeneC|Exon_8	0	+	119	511
chr1	204926758	204926979	GeneC|Exon_8	0	+	120	515
chr1	204926758	204926979	GeneC|Exon_8	0	+	121	518
chr1	204926758	204926979	GeneC|Exon_8	0	+	122	519
chr1	204926758	204926979	GeneC|Exon_8	0	+	123	519
chr1	204926758	204926979	GeneC|Exon_8	0	+	124	523
chr1	204926758	204926979	GeneC|Exon_8	0	+	125	521
chr1	204926758	204926979	GeneC|Exon_8	0	+	126	516
chr1	204926758	204926979	GeneC|Exon_8	0	+	127	515
chr1	204926758	204926979	GeneC|Exon_8	0	+	128	513
chr1	204926758	204926979	GeneC|Exon_8	0	+	129	517
chr1	204926758	204926979	GeneC|Exon_8	0	+	130	520
chr1	204926758	204926979	GeneC|Exon_8	0	+	131	519
chr1	204926758	204926979	GeneC|Exon_8	0	+	132	514
chr1	204926758	204926979	GeneC|Exon_8	0	+	133	512
chr1	204926758	204926979	GeneC|Exon_8	0	+	134	512
chr1	204926758	204926979	GeneC|Exon_8	0	+	135	510
chr1	204926758	204926979	GeneC|Exon_8	0	+	136	515
chr1	204926758	204926979	GeneC|Exon_8	0	+	137	523
chr1	204926758	204926979	GeneC|Exon_8	0	+	138	523
chr1	204926758	204926979	GeneC|Exon_8	0	+	139	524
chr1	204926758	204926979	GeneC|Exon_8	0	+	140	525
chr1	204926758	204926979	GeneC|Exon_8	0	+	141	529
chr1	204926758	204926979	GeneC|Exon_8	0	+	142	522
chr1	204926758	204926979	GeneC|Exon_8	0	+	143	517
chr1	204926758	204926979	GeneC|Exon_8	0	+	144	519
chr1	204926758	204926979	GeneC|Exon_8	0	+	145	519
chr1	204926758	204926979	GeneC|Exon_8	0	+	146	511
chr1	204926758	204926979	GeneC|Exon_8	0	+	147	515
chr1	204926758	204926979	GeneC|Exon_8	0	+	148	515
chr1	204926758	204926979	GeneC|Exon_8	0	+	149	513
chr1	204926758	204926979	GeneC|Exon_8	0	+	150	515
chr1	204926758	204926979	GeneC|Exon_8	0	+	151	509
chr1	204926758	204926979	GeneC|Exon_8	0	+	152	507
chr1	204926758	204926979	GeneC|Exon_8	0	+	153	509
chr1	204926758	204926979	GeneC|Exon_8	0	+	154	507
chr1	204926758	204926979	GeneC|Exon_8	0	+	155	503
chr1	204926758	204926979	GeneC|Exon_8	0	+	156	501
chr1	204926758	204926979	GeneC|Exon_8	0	+	157	500
chr1	204926758	204926979	GeneC|Exon_8	0	+	158	499
chr1	204926758	204926979	GeneC|Exon_8	0	+	159	497
chr1	204926758	204926979	GeneC|Exon_8	0	+	160	497
chr1	204926758	204926979	GeneC|Exon_8	0	+	161	498
chr1	204926758	204926979	GeneC|Exon_8	0	+	162	497
chr1	204926758	204926979	GeneC|Exon_8	0	+	163	498
chr1	204926758	204926979	GeneC|Exon_8	0	+	164	499
chr1	204926758	204926979	GeneC|Exon_8	0	+	165	501
chr1	204926758	204926979	GeneC|Exon_8	0	+	166	500
chr1	204926758	204926979	GeneC|Exon_8	0	+	167	499
chr1	204926758	204926979	GeneC|Exon_8	0	+	168	497
chr1	204926758	204926979	GeneC|Exon_8	0	+	169	497
chr1	204926758	204926979	GeneC|Exon_8	0	+	170	497
chr1	204926758	204926979	GeneC|Exon_8	0	+	171	498
chr1	204926758	204926979	GeneC|Exon_8	0	+	172	496
chr1	204926758	204926979	GeneC|Exon_8	0	+	173	495
chr1	204926758	204926979	GeneC|Exon_8	0	+	174	494
chr1	204926758	204926979	GeneC|Exon_8	0	+	175	492
chr1	204926758	204926979	GeneC|Exon_8	0	+	176	489
chr1	204926758	204926979	GeneC|Exon_8	0	+	177	489
chr1	204926758	204926979	GeneC|Exon_8	0	+	178	490
chr1	204926758	204926979	GeneC|Exon_8	0	+	179	492
chr1	204926758	204926979	GeneC|Exon_8	0	+	180	493
chr1	204926758	204926979	GeneC|Exon_8	0	+	181	492
chr1	204926758	204926979	GeneC|Exon_8	0	+	182	488
chr1	204926758	204926979	GeneC|Exon_8	0	+	183	486
chr1	204926758	204926979	GeneC|Exon_8	0	+	184	488
chr1	204926758	204926979	GeneC|Exon_8	0	+	185	487
chr1	204926758	204926979	GeneC|Exon_8	0	+	186	487
chr1	204926758	204926979	GeneC|Exon_8	0	+	187	483
chr1	204926758	204926979	GeneC|Exon_8	0	+	188	486
chr1	204926758	204926979	GeneC|Exon_8	0	+	189	489
chr1	204926758	204926979	GeneC|Exon_8	0	+	190	490
chr1	204926758	204926979	GeneC|Exon_8	0	+	191	491
chr1	204926758	204926979	GeneC|Exon_8	0	+	192	492
chr1	204926758	204926979	GeneC|Exon_8	0	+	193	493
chr1	204926758	204926979	GeneC|Exon_8	0	+	194	494
chr1	204926758	204926979	GeneC|Exon_8	0	+	195	493
chr1	204926758	204926979	GeneC|Exon_8	0	+	196	494
chr1	204926758	204926979	GeneC|Exon_8	0	+	197	491
chr1	204926758	204926979	GeneC|Exon_8	0	+	198	493
chr1	204926758	204926979	GeneC|Exon_8	0	+	199	490
chr1	204926758	204926979	GeneC|Exon_8	0	+	200	487
chr1	204926758	204926979	GeneC|Exon_8	0	+	201	486
chr1	204926758	204926979	GeneC|Exon_8	0	+	202	482
chr1	204926758	204926979	GeneC|Exon_8	0	+	203	484
chr1	204926758	204926979	GeneC|Exon_8	0	+	204	483
chr1	204926758	204926979	GeneC|Exon_8	0	+	205	480
chr1	204926758	204926979	GeneC|Exon_8	0	+	206	481
chr1	204926758	204926979	GeneC|Exon_8	0	+	207	481
chr1	204926758	204926979	GeneC|Exon_8	0	+	208	484
chr1	204926758	204926979	GeneC|Exon_8	0	+	209	488
chr1	204926758	204926979	GeneC|Exon_8	0	+	210	485
chr1	204926758	204926979	GeneC|Exon_8	0	+	211	481
chr1	204926758	204926979	GeneC|Exon_8	0	+	212	478
chr1	204926758	204926979	GeneC|Exon_8	0	+	213	475
chr1	204926758	204926979	GeneC|Exon_8	0	+	214	473
chr1	204926758	204926979	GeneC|Exon_8	0	+	215	474
chr1	204926758	204926979	GeneC|Exon_8	0	+	216	477
chr1	204926758	204926979	GeneC|Exon_8	0	+	217	475
chr1	204926758	204926979	GeneC|Exon_8	0	+	218	464
chr1	204926758	204926979	GeneC|Exon_8	0	+	219	458
chr1	204926758	204926979	GeneC|Exon_8	0	+	220	459
chr1	204926758	204926979	GeneC|Exon_8	0	+	221	458
chr1	204931210	204931311	GeneC|Exon_9	0	+	1	469
chr1	204931210	204931311	GeneC|Exon_9	0	+	2	474
chr1	204931210	204931311	GeneC|Exon_9	0	+	3	475
chr1	204931210	204931311	GeneC|Exon_9	0	+	4	476
chr1	204931210	204931311	GeneC|Exon_9	0	+	5	474
chr1	204931210	204931311	GeneC|Exon_9	0	+	6	480
chr1	204931210	204931311	GeneC|Exon_9	0	+	7	481
chr1	204931210	204931311	GeneC|Exon_9	0	+	8	484
chr1	204931210	204931311	GeneC|Exon_9	0	+	9	485
chr1	204931210	204931311	GeneC|Exon_9	0	+	10	486
chr1	204931210	204931311	GeneC|Exon_9	0	+	11	486
chr1	204931210	204931311	GeneC|Exon_9	0	+	12	489
chr1	204931210	204931311	GeneC|Exon_9	0	+	13	490
chr1	204931210	204931311	GeneC|Exon_9	0	+	14	491
chr1	204931210	204931311	GeneC|Exon_9	0	+	15	490
chr1	204931210	204931311	GeneC|Exon_9	0	+	16	488
chr1	204931210	204931311	GeneC|Exon_9	0	+	17	490
chr1	204931210	204931311	GeneC|Exon_9	0	+	18	486
chr1	204931210	204931311	GeneC|Exon_9	0	+	19	484
chr1	204931210	204931311	GeneC|Exon_9	0	+	20	488
chr1	204931210	204931311	GeneC|Exon_9	0	+	21	494
chr1	204931210	204931311	GeneC|Exon_9	0	+	22	493
chr1	204931210	204931311	GeneC|Exon_9	0	+	23	494
chr1	204931210	204931311	GeneC|Exon_9	0	+	24	494
chr1	204931210	204931311	GeneC|Exon_9	0	+	25	494
chr1	204931210	204931311	GeneC|Exon_9	0	+	26	490
chr1	204931210	204931311	GeneC|Exon_9	0	+	27	490
chr1	204931210	204931311	GeneC|Exon_9	0	+	28	490
chr1	204931210	204931311	GeneC|Exon_9	0	+	29	489
chr1	204931210	204931311	GeneC|Exon_9	0	+	30	490
chr1	204931210	204931311	GeneC|Exon_9	0	+	31	491
chr1	204931210	204931311	GeneC|Exon_9	0	+	32	493
chr1	204931210	204931311	GeneC|Exon_9	0	+	33	495
chr1	204931210	204931311	GeneC|Exon_9	0	+	34	497
chr1	204931210	204931311	GeneC|Exon_9	0	+	35	494
chr1	204931210	204931311	GeneC|Exon_9	0	+	36	495
chr1	204931210	204931311	GeneC|Exon_9	0	+	37	497
chr1	204931210	204931311	GeneC|Exon_9	0	+	38	495
chr1	204931210	204931311	GeneC|Exon_9	0	+	39	495
chr1	204931210	204931311	GeneC|Exon_9	0	+	40	490
chr1	204931210	204931311	GeneC|Exon_9	0	+	41	489
chr1	204931210	204931311	GeneC|Exon_9	0	+	42	488
chr1	204931210	204931311	GeneC|Exon_9	0	+	43	484
chr1	204931210	204931311	GeneC|Exon_9	0	+	44	481
chr1	204931210	204931311	GeneC|Exon_9	0	+	45	486
chr1	204931210	204931311	GeneC|Exon_9	0	+	46	486
chr1	204931210	204931311	GeneC|Exon_9	0	+	47	484
chr1	204931210	204931311	GeneC|Exon_9	0	+	48	484
chr1	204931210	204931311	GeneC|Exon_9	0	+	49	488
chr1	204931210	204931311	GeneC|Exon_9	0	+	50	488
chr1	204931210	204931311	GeneC|Exon_9	0	+	51	483
chr1	204931210	204931311	GeneC|Exon_9	0	+	52	486
chr1	204931210	204931311	GeneC|Exon_9	0	+	53	484
chr1	204931210	204931311	GeneC|Exon_9	0	+	54	482
chr1	204931210	204931311	GeneC|Exon_9	0	+	55	482
chr1	204931210	204931311	GeneC|Exon_9	0	+	56	484
chr1	204931210	204931311	GeneC|Exon_9	0	+	57	481
chr1	204931210	204931311	GeneC|Exon_9	0	+	58	476
chr1	204931210	204931311	GeneC|Exon_9	0	+	59	475
chr1	204931210	204931311	GeneC|Exon_9	0	+	60	476
chr1	204931210	204931311	GeneC|Exon_9	0	+	61	474
chr1	204931210	204931311	GeneC|Exon_9	0	+	62	474
chr1	204931210	204931311	GeneC|Exon_9	0	+	63	476
chr1	204931210	204931311	GeneC|Exon_9	0	+	64	475
chr1	204931210	204931311	GeneC|Exon_9	0	+	65	474
chr1	204931210	204931311	GeneC|Exon_9	0	+	66	474
chr1	204931210	204931311	GeneC|Exon_9	0	+	67	472
chr1	204931210	204931311	GeneC|Exon_9	0	+	68	468
chr1	204931210	204931311	GeneC|Exon_9	0	+	69	465
chr1	204931210	204931311	GeneC|Exon_9	0	+	70	463
chr1	204931210	204931311	GeneC|Exon_9	0	+	71	458
chr1	204931210	204931311	GeneC|Exon_9	0	+	72	457
chr1	204931210	204931311	GeneC|Exon_9	0	+	73	457
chr1	204931210	204931311	GeneC|Exon_9	0	+	74	456
chr1	204931210	204931311	GeneC|Exon_9	0	+	75	451
chr1	204931210	204931311	GeneC|Exon_9	0	+	76	451
chr1	204931210	204931311	GeneC|Exon_9	0	+	77	447
chr1	204931210	204931311	GeneC|Exon_9	0	+	78	444
chr1	204931210	204931311	GeneC|Exon_9	0	+	79	444
chr1	204931210	204931311	GeneC|Exon_9	0	+	80	441
chr1	204931210	204931311	GeneC|Exon_9	0	+	81	438
chr1	204931210	204931311	GeneC|Exon_9	0	+	82	436
chr1	204931210	204931311	GeneC|Exon_9	0	+	83	428
chr1	204931210	204931311	GeneC|Exon_9	0	+	84	422
chr1	204931210	204931311	GeneC|Exon_9	0	+	85	422
chr1	204931210	204931311	GeneC|Exon_9	0	+	86	420
chr1	204931210	204931311	GeneC|Exon_9	0	+	87	419
chr1	204931210	204931311	GeneC|Exon_9	0	+	88	416
chr1	204931210	204931311	GeneC|Exon_9	0	+	89	412
chr1	204931210	204931311	GeneC|Exon_9	0	+	90	413
chr1	204931210	204931311	GeneC|Exon_9	0	+	91	413
chr1	204931210	204931311	GeneC|Exon_9	0	+	92	413
chr1	204931210	204931311	GeneC|Exon_9	0	+	93	408
chr1	204931210	204931311	GeneC|Exon_9	0	+	94	405
chr1	204931210	204931311	GeneC|Exon_9	0	+	95	402
chr1	204931210	204931311	GeneC|Exon_9	0	+	96	398
chr1	204931210	204931311	GeneC|Exon_9	0	+	97	397
chr1	204931210	204931311	GeneC|Exon_9	0	+	98	391
chr1	204931210	204931311	GeneC|Exon_9	0	+	99	384
chr1	204931210	204931311	GeneC|Exon_9	0	+	100	381
chr1	204931210	204931311	GeneC|Exon_9	0	+	101	379
chr1	204937351	204937513	GeneC|Exon_10	0	+	1	383
chr1	204937351	204937513	GeneC|Exon_10	0	+	2	382
chr1	204937351	204937513	GeneC|Exon_10	0	+	3	386
chr1	204937351	204937513	GeneC|Exon_10	0	+	4	382
chr1	204937351	204937513	GeneC|Exon_10	0	+	5	386
chr1	204937351	204937513	GeneC|Exon_10	0	+	6	387
chr1	204937351	204937513	GeneC|Exon_10	0	+	7	389
chr1	204937351	204937513	GeneC|Exon_10	0	+	8	387
chr1	204937351	204937513	GeneC|Exon_10	0	+	9	392
chr1	204937351	204937513	GeneC|Exon_10	0	+	10	394
chr1	204937351	204937513	GeneC|Exon_10	0	+	11	396
chr1	204937351	204937513	GeneC|Exon_10	0	+	12	397
chr1	204937351	204937513	GeneC|Exon_10	0	+	13	397
chr1	204937351	204937513	GeneC|Exon_10	0	+	14	399
chr1	204937351	204937513	GeneC|Exon_10	0	+	15	399
chr1	204937351	204937513	GeneC|Exon_10	0	+	16	401
chr1	204937351	204937513	GeneC|Exon_10	0	+	17	401
chr1	204937351	204937513	GeneC|Exon_10	0	+	18	400
chr1	204937351	204937513	GeneC|Exon_10	0	+	19	401
chr1	204937351	204937513	GeneC|Exon_10	0	+	20	401
chr1	204937351	204937513	GeneC|Exon_10	0	+	21	400
chr1	204937351	204937513	GeneC|Exon_10	0	+	22	402
chr1	204937351	204937513	GeneC|Exon_10	0	+	23	407
chr1	204937351	204937513	GeneC|Exon_10	0	+	24	408
chr1	204937351	204937513	GeneC|Exon_10	0	+	25	408
chr1	204937351	204937513	GeneC|Exon_10	0	+	26	409
chr1	204937351	204937513	GeneC|Exon_10	0	+	27	408
chr1	204937351	204937513	GeneC|Exon_10	0	+	28	411
chr1	204937351	204937513	GeneC|Exon_10	0	+	29	412
chr1	204937351	204937513	GeneC|Exon_10	0	+	30	410
chr1	204937351	204937513	GeneC|Exon_10	0	+	31	414
chr1	204937351	204937513	GeneC|Exon_10	0	+	32	416
chr1	204937351	204937513	GeneC|Exon_10	0	+	33	413
chr1	204937351	204937513	GeneC|Exon_10	0	+	34	411
chr1	204937351	204937513	GeneC|Exon_10	0	+	35	411
chr1	204937351	204937513	GeneC|Exon_10	0	+	36	411
chr1	204937351	204937513	GeneC|Exon_10	0	+	37	410
chr1	204937351	204937513	GeneC|Exon_10	0	+	38	414
chr1	204937351	204937513	GeneC|Exon_10	0	+	39	416
chr1	204937351	204937513	GeneC|Exon_10	0	+	40	419
chr1	204937351	204937513	GeneC|Exon_10	0	+	41	419
chr1	204937351	204937513	GeneC|Exon_10	0	+	42	420
chr1	204937351	204937513	GeneC|Exon_10	0	+	43	420
chr1	204937351	204937513	GeneC|Exon_10	0	+	44	421
chr1	204937351	204937513	GeneC|Exon_10	0	+	45	421
chr1	204937351	204937513	GeneC|Exon_10	0	+	46	421
chr1	204937351	204937513	GeneC|Exon_10	0	+	47	419
chr1	204937351	204937513	GeneC|Exon_10	0	+	48	419
chr1	204937351	204937513	GeneC|Exon_10	0	+	49	421
chr1	204937351	204937513	GeneC|Exon_10	0	+	50	425
chr1	204937351	204937513	GeneC|Exon_10	0	+	51	425
chr1	204937351	204937513	GeneC|Exon_10	0	+	52	428
chr1	204937351	204937513	GeneC|Exon_10	0	+	53	430
chr1	204937351	204937513	GeneC|Exon_10	0	+	54	425
chr1	204937351	204937513	GeneC|Exon_10	0	+	55	422
chr1	204937351	204937513	GeneC|Exon_10	0	+	56	422
chr1	204937351	204937513	GeneC|Exon_10	0	+	57	424
chr1	204937351	204937513	GeneC|Exon_10	0	+	58	424
chr1	204937351	204937513	GeneC|Exon_10	0	+	59	423
chr1	204937351	204937513	GeneC|Exon_10	0	+	60	420
chr1	204937351	204937513	GeneC|Exon_10	0	+	61	421
chr1	204937351	204937513	GeneC|Exon_10	0	+	62	419
chr1	204937351	204937513	GeneC|Exon_10	0	+	63	422
chr1	204937351	204937513	GeneC|Exon_10	0	+	64	422
chr1	204937351	204937513	GeneC|Exon_10	0	+	65	423
chr1	204937351	204937513	GeneC|Exon_10	0	+	66	423
chr1	204937351	204937513	GeneC|Exon_10	0	+	67	419
chr1	204937351	204937513	GeneC|Exon_10	0	+	68	418
chr1	204937351	204937513	GeneC|Exon_10	0	+	69	416
chr1	204937351	204937513	GeneC|Exon_10	0	+	70	417
chr1	204937351	204937513	GeneC|Exon_10	0	+	71	417
chr1	204937351	204937513	GeneC|Exon_10	0	+	72	415
chr1	204937351	204937513	GeneC|Exon_10	0	+	73	413
chr1	204937351	204937513	GeneC|Exon_10	0	+	74	413
chr1	204937351	204937513	GeneC|Exon_10	0	+	75	416
chr1	204937351	204937513	GeneC|Exon_10	0	+	76	413
chr1	204937351	204937513	GeneC|Exon_10	0	+	77	409
chr1	204937351	204937513	GeneC|Exon_10	0	+	78	412
chr1	204937351	204937513	GeneC|Exon_10	0	+	79	415
chr1	204937351	204937513	GeneC|Exon_10	0	+	80	420
chr1	204937351	204937513	GeneC|Exon_10	0	+	81	423
chr1	204937351	204937513	GeneC|Exon_10	0	+	82	422
chr1	204937351	204937513	GeneC|Exon_10	0	+	83	422
chr1	204937351	204937513	GeneC|Exon_10	0	+	84	423
chr1	204937351	204937513	GeneC|Exon_10	0	+	85	422
chr1	204937351	204937513	GeneC|Exon_10	0	+	86	416
chr1	204937351	204937513	GeneC|Exon_10	0	+	87	412
chr1	204937351	204937513	GeneC|Exon_10	0	+	88	413
chr1	204937351	204937513	GeneC|Exon_10	0	+	89	413
chr1	204937351	204937513	GeneC|Exon_10	0	+	90	413
chr1	204937351	204937513	GeneC|Exon_10	0	+	91	413
chr1	204937351	204937513	GeneC|Exon_10	0	+	92	412
chr1	204937351	204937513	GeneC|Exon_10	0	+	93	411
chr1	204937351	204937513	GeneC|Exon_10	0	+	94	409
chr1	204937351	204937513	GeneC|Exon_10	0	+	95	408
chr1	204937351	204937513	GeneC|Exon_10	0	+	96	410
chr1	204937351	204937513	GeneC|Exon_10	0	+	97	410
chr1	204937351	204937513	GeneC|Exon_10	0	+	98	411
chr1	204937351	204937513	GeneC|Exon_10	0	+	99	407
chr1	204937351	204937513	GeneC|Exon_10	0	+	100	408
chr1	204937351	204937513	GeneC|Exon_10	0	+	101	408
chr1	204937351	204937513	GeneC|Exon_10	0	+	102	407
chr1	204937351	204937513	GeneC|Exon_10	0	+	103	408
chr1	204937351	204937513	GeneC|Exon_10	0	+	104	412
chr1	204937351	204937513	GeneC|Exon_10	0	+	105	406
chr1	204937351	204937513	GeneC|Exon_10	0	+	106	408
chr1	204937351	204937513	GeneC|Exon_10	0	+	107	406
chr1	204937351	204937513	GeneC|Exon_10	0	+	108	408
chr1	204937351	204937513	GeneC|Exon_10	0	+	109	407
chr1	204937351	204937513	GeneC|Exon_10	0	+	110	407
chr1	204937351	204937513	GeneC|Exon_10	0	+	111	408
chr1	204937351	204937513	GeneC|Exon_10	0	+	112	412
chr1	204937351	204937513	GeneC|Exon_10	0	+	113	410
chr1	204937351	204937513	GeneC|Exon_10	0	+	114	409
chr1	204937351	204937513	GeneC|Exon_10	0	+	115	407
chr1	204937351	204937513	GeneC|Exon_10	0	+	116	408
chr1	204937351	204937513	GeneC|Exon_10	0	+	117	410
chr1	204937351	204937513	GeneC|Exon_10	0	+	118	407
chr1	204937351	204937513	GeneC|Exon_10	0	+	119	405
chr1	204937351	204937513	GeneC|Exon_10	0	+	120	403
chr1	204937351	204937513	GeneC|Exon_10	0	+	121	405
chr1	204937351	204937513	GeneC|Exon_10	0	+	122	403
chr1	204937351	204937513	GeneC|Exon_10	0	+	123	403
chr1	204937351	204937513	GeneC|Exon_10	0	+	124	398
chr1	204937351	204937513	GeneC|Exon_10	0	+	125	400
chr1	204937351	204937513	GeneC|Exon_10	0	+	126	395
chr1	204937351	204937513	GeneC|Exon_10	0	+	127	400
chr1	204937351	204937513	GeneC|Exon_10	0	+	128	397
chr1	204937351	204937513	GeneC|Exon_10	0	+	129	396
chr1	204937351	204937513	GeneC|Exon_10	0	+	130	396
chr1	204937351	204937513	GeneC|Exon_10	0	+	131	393
chr1	204937351	204937513	GeneC|Exon_10	0	+	132	392
chr1	204937351	204937513	GeneC|Exon_10	0	+	133	388
chr1	204937351	204937513	GeneC|Exon_10	0	+	134	389
chr1	204937351	204937513	GeneC|Exon_10	0	+	135	389
chr1	204937351	204937513	GeneC|Exon_10	0	+	136	390
chr1	204937351	204937513	GeneC|Exon_10	0	+	137	386
chr1	204937351	204937513	GeneC|Exon_10	0	+	138	388
chr1	204937351	204937513	GeneC|Exon_10	0	+	139	388
chr1	204937351	204937513	GeneC|Exon_10	0	+	140	390
[truncated: 156,337 more rows]
