# Supplementary material for: A Robust Protocol to Increase NimbleGen SeqCap EZ Multiplexing Capacity to 96 Samples
Source: PLoS One. 2015 Apr 14;10(4):e0123872. doi: 10.1371/journal.pone.0123872 (PMC4397063; doi:10.1371/journal.pone.0123872)
Supplement: S1 Dataset — (GZ) [file pone.0123872.s005.gz › Raw_Data/sampleAB/sampleAB.BaseCoverage.txt]

chr1	67861445	67861595	GeneS|SNP_2	0	+	1	450
chr1	67861445	67861595	GeneS|SNP_2	0	+	2	452
chr1	67861445	67861595	GeneS|SNP_2	0	+	3	450
chr1	67861445	67861595	GeneS|SNP_2	0	+	4	452
chr1	67861445	67861595	GeneS|SNP_2	0	+	5	451
chr1	67861445	67861595	GeneS|SNP_2	0	+	6	456
chr1	67861445	67861595	GeneS|SNP_2	0	+	7	460
chr1	67861445	67861595	GeneS|SNP_2	0	+	8	458
chr1	67861445	67861595	GeneS|SNP_2	0	+	9	462
chr1	67861445	67861595	GeneS|SNP_2	0	+	10	463
chr1	67861445	67861595	GeneS|SNP_2	0	+	11	466
chr1	67861445	67861595	GeneS|SNP_2	0	+	12	468
chr1	67861445	67861595	GeneS|SNP_2	0	+	13	469
chr1	67861445	67861595	GeneS|SNP_2	0	+	14	469
chr1	67861445	67861595	GeneS|SNP_2	0	+	15	469
chr1	67861445	67861595	GeneS|SNP_2	0	+	16	470
chr1	67861445	67861595	GeneS|SNP_2	0	+	17	471
chr1	67861445	67861595	GeneS|SNP_2	0	+	18	473
chr1	67861445	67861595	GeneS|SNP_2	0	+	19	477
chr1	67861445	67861595	GeneS|SNP_2	0	+	20	481
chr1	67861445	67861595	GeneS|SNP_2	0	+	21	482
chr1	67861445	67861595	GeneS|SNP_2	0	+	22	484
chr1	67861445	67861595	GeneS|SNP_2	0	+	23	486
chr1	67861445	67861595	GeneS|SNP_2	0	+	24	486
chr1	67861445	67861595	GeneS|SNP_2	0	+	25	488
chr1	67861445	67861595	GeneS|SNP_2	0	+	26	490
chr1	67861445	67861595	GeneS|SNP_2	0	+	27	491
chr1	67861445	67861595	GeneS|SNP_2	0	+	28	494
chr1	67861445	67861595	GeneS|SNP_2	0	+	29	494
chr1	67861445	67861595	GeneS|SNP_2	0	+	30	493
chr1	67861445	67861595	GeneS|SNP_2	0	+	31	488
chr1	67861445	67861595	GeneS|SNP_2	0	+	32	489
chr1	67861445	67861595	GeneS|SNP_2	0	+	33	492
chr1	67861445	67861595	GeneS|SNP_2	0	+	34	495
chr1	67861445	67861595	GeneS|SNP_2	0	+	35	501
chr1	67861445	67861595	GeneS|SNP_2	0	+	36	509
chr1	67861445	67861595	GeneS|SNP_2	0	+	37	507
chr1	67861445	67861595	GeneS|SNP_2	0	+	38	506
chr1	67861445	67861595	GeneS|SNP_2	0	+	39	507
chr1	67861445	67861595	GeneS|SNP_2	0	+	40	509
chr1	67861445	67861595	GeneS|SNP_2	0	+	41	506
chr1	67861445	67861595	GeneS|SNP_2	0	+	42	510
chr1	67861445	67861595	GeneS|SNP_2	0	+	43	512
chr1	67861445	67861595	GeneS|SNP_2	0	+	44	511
chr1	67861445	67861595	GeneS|SNP_2	0	+	45	511
chr1	67861445	67861595	GeneS|SNP_2	0	+	46	507
chr1	67861445	67861595	GeneS|SNP_2	0	+	47	510
chr1	67861445	67861595	GeneS|SNP_2	0	+	48	512
chr1	67861445	67861595	GeneS|SNP_2	0	+	49	510
chr1	67861445	67861595	GeneS|SNP_2	0	+	50	511
chr1	67861445	67861595	GeneS|SNP_2	0	+	51	512
chr1	67861445	67861595	GeneS|SNP_2	0	+	52	512
chr1	67861445	67861595	GeneS|SNP_2	0	+	53	512
chr1	67861445	67861595	GeneS|SNP_2	0	+	54	514
chr1	67861445	67861595	GeneS|SNP_2	0	+	55	521
chr1	67861445	67861595	GeneS|SNP_2	0	+	56	523
chr1	67861445	67861595	GeneS|SNP_2	0	+	57	523
chr1	67861445	67861595	GeneS|SNP_2	0	+	58	525
chr1	67861445	67861595	GeneS|SNP_2	0	+	59	528
chr1	67861445	67861595	GeneS|SNP_2	0	+	60	523
chr1	67861445	67861595	GeneS|SNP_2	0	+	61	524
chr1	67861445	67861595	GeneS|SNP_2	0	+	62	528
chr1	67861445	67861595	GeneS|SNP_2	0	+	63	528
chr1	67861445	67861595	GeneS|SNP_2	0	+	64	526
chr1	67861445	67861595	GeneS|SNP_2	0	+	65	528
chr1	67861445	67861595	GeneS|SNP_2	0	+	66	528
chr1	67861445	67861595	GeneS|SNP_2	0	+	67	535
chr1	67861445	67861595	GeneS|SNP_2	0	+	68	541
chr1	67861445	67861595	GeneS|SNP_2	0	+	69	538
chr1	67861445	67861595	GeneS|SNP_2	0	+	70	542
chr1	67861445	67861595	GeneS|SNP_2	0	+	71	541
chr1	67861445	67861595	GeneS|SNP_2	0	+	72	538
chr1	67861445	67861595	GeneS|SNP_2	0	+	73	538
chr1	67861445	67861595	GeneS|SNP_2	0	+	74	538
chr1	67861445	67861595	GeneS|SNP_2	0	+	75	538
chr1	67861445	67861595	GeneS|SNP_2	0	+	76	535
chr1	67861445	67861595	GeneS|SNP_2	0	+	77	537
chr1	67861445	67861595	GeneS|SNP_2	0	+	78	537
chr1	67861445	67861595	GeneS|SNP_2	0	+	79	538
chr1	67861445	67861595	GeneS|SNP_2	0	+	80	539
chr1	67861445	67861595	GeneS|SNP_2	0	+	81	540
chr1	67861445	67861595	GeneS|SNP_2	0	+	82	540
chr1	67861445	67861595	GeneS|SNP_2	0	+	83	542
chr1	67861445	67861595	GeneS|SNP_2	0	+	84	541
chr1	67861445	67861595	GeneS|SNP_2	0	+	85	541
chr1	67861445	67861595	GeneS|SNP_2	0	+	86	541
chr1	67861445	67861595	GeneS|SNP_2	0	+	87	540
chr1	67861445	67861595	GeneS|SNP_2	0	+	88	536
chr1	67861445	67861595	GeneS|SNP_2	0	+	89	535
chr1	67861445	67861595	GeneS|SNP_2	0	+	90	533
chr1	67861445	67861595	GeneS|SNP_2	0	+	91	533
chr1	67861445	67861595	GeneS|SNP_2	0	+	92	535
chr1	67861445	67861595	GeneS|SNP_2	0	+	93	535
chr1	67861445	67861595	GeneS|SNP_2	0	+	94	531
chr1	67861445	67861595	GeneS|SNP_2	0	+	95	530
chr1	67861445	67861595	GeneS|SNP_2	0	+	96	532
chr1	67861445	67861595	GeneS|SNP_2	0	+	97	535
chr1	67861445	67861595	GeneS|SNP_2	0	+	98	535
chr1	67861445	67861595	GeneS|SNP_2	0	+	99	534
chr1	67861445	67861595	GeneS|SNP_2	0	+	100	533
chr1	67861445	67861595	GeneS|SNP_2	0	+	101	531
chr1	67861445	67861595	GeneS|SNP_2	0	+	102	532
chr1	67861445	67861595	GeneS|SNP_2	0	+	103	530
chr1	67861445	67861595	GeneS|SNP_2	0	+	104	529
chr1	67861445	67861595	GeneS|SNP_2	0	+	105	532
chr1	67861445	67861595	GeneS|SNP_2	0	+	106	531
chr1	67861445	67861595	GeneS|SNP_2	0	+	107	537
chr1	67861445	67861595	GeneS|SNP_2	0	+	108	535
chr1	67861445	67861595	GeneS|SNP_2	0	+	109	531
chr1	67861445	67861595	GeneS|SNP_2	0	+	110	532
chr1	67861445	67861595	GeneS|SNP_2	0	+	111	532
chr1	67861445	67861595	GeneS|SNP_2	0	+	112	529
chr1	67861445	67861595	GeneS|SNP_2	0	+	113	528
chr1	67861445	67861595	GeneS|SNP_2	0	+	114	529
chr1	67861445	67861595	GeneS|SNP_2	0	+	115	530
chr1	67861445	67861595	GeneS|SNP_2	0	+	116	528
chr1	67861445	67861595	GeneS|SNP_2	0	+	117	528
chr1	67861445	67861595	GeneS|SNP_2	0	+	118	531
chr1	67861445	67861595	GeneS|SNP_2	0	+	119	529
chr1	67861445	67861595	GeneS|SNP_2	0	+	120	527
chr1	67861445	67861595	GeneS|SNP_2	0	+	121	526
chr1	67861445	67861595	GeneS|SNP_2	0	+	122	528
chr1	67861445	67861595	GeneS|SNP_2	0	+	123	526
chr1	67861445	67861595	GeneS|SNP_2	0	+	124	524
chr1	67861445	67861595	GeneS|SNP_2	0	+	125	527
chr1	67861445	67861595	GeneS|SNP_2	0	+	126	527
chr1	67861445	67861595	GeneS|SNP_2	0	+	127	528
chr1	67861445	67861595	GeneS|SNP_2	0	+	128	529
chr1	67861445	67861595	GeneS|SNP_2	0	+	129	529
chr1	67861445	67861595	GeneS|SNP_2	0	+	130	528
chr1	67861445	67861595	GeneS|SNP_2	0	+	131	526
chr1	67861445	67861595	GeneS|SNP_2	0	+	132	528
chr1	67861445	67861595	GeneS|SNP_2	0	+	133	530
chr1	67861445	67861595	GeneS|SNP_2	0	+	134	528
chr1	67861445	67861595	GeneS|SNP_2	0	+	135	527
chr1	67861445	67861595	GeneS|SNP_2	0	+	136	529
chr1	67861445	67861595	GeneS|SNP_2	0	+	137	526
chr1	67861445	67861595	GeneS|SNP_2	0	+	138	530
chr1	67861445	67861595	GeneS|SNP_2	0	+	139	530
chr1	67861445	67861595	GeneS|SNP_2	0	+	140	532
chr1	67861445	67861595	GeneS|SNP_2	0	+	141	528
chr1	67861445	67861595	GeneS|SNP_2	0	+	142	528
chr1	67861445	67861595	GeneS|SNP_2	0	+	143	534
chr1	67861445	67861595	GeneS|SNP_2	0	+	144	536
chr1	67861445	67861595	GeneS|SNP_2	0	+	145	534
chr1	67861445	67861595	GeneS|SNP_2	0	+	146	534
chr1	67861445	67861595	GeneS|SNP_2	0	+	147	531
chr1	67861445	67861595	GeneS|SNP_2	0	+	148	530
chr1	67861445	67861595	GeneS|SNP_2	0	+	149	522
chr1	67861445	67861595	GeneS|SNP_2	0	+	150	522
chr1	179520431	179520581	GeneS|SNP_1	0	+	1	499
chr1	179520431	179520581	GeneS|SNP_1	0	+	2	504
chr1	179520431	179520581	GeneS|SNP_1	0	+	3	506
chr1	179520431	179520581	GeneS|SNP_1	0	+	4	507
chr1	179520431	179520581	GeneS|SNP_1	0	+	5	507
chr1	179520431	179520581	GeneS|SNP_1	0	+	6	512
chr1	179520431	179520581	GeneS|SNP_1	0	+	7	514
chr1	179520431	179520581	GeneS|SNP_1	0	+	8	519
chr1	179520431	179520581	GeneS|SNP_1	0	+	9	518
chr1	179520431	179520581	GeneS|SNP_1	0	+	10	518
chr1	179520431	179520581	GeneS|SNP_1	0	+	11	522
chr1	179520431	179520581	GeneS|SNP_1	0	+	12	523
chr1	179520431	179520581	GeneS|SNP_1	0	+	13	524
chr1	179520431	179520581	GeneS|SNP_1	0	+	14	525
chr1	179520431	179520581	GeneS|SNP_1	0	+	15	524
chr1	179520431	179520581	GeneS|SNP_1	0	+	16	525
chr1	179520431	179520581	GeneS|SNP_1	0	+	17	529
chr1	179520431	179520581	GeneS|SNP_1	0	+	18	527
chr1	179520431	179520581	GeneS|SNP_1	0	+	19	522
chr1	179520431	179520581	GeneS|SNP_1	0	+	20	526
chr1	179520431	179520581	GeneS|SNP_1	0	+	21	526
chr1	179520431	179520581	GeneS|SNP_1	0	+	22	524
chr1	179520431	179520581	GeneS|SNP_1	0	+	23	527
chr1	179520431	179520581	GeneS|SNP_1	0	+	24	529
chr1	179520431	179520581	GeneS|SNP_1	0	+	25	529
chr1	179520431	179520581	GeneS|SNP_1	0	+	26	528
chr1	179520431	179520581	GeneS|SNP_1	0	+	27	533
chr1	179520431	179520581	GeneS|SNP_1	0	+	28	536
chr1	179520431	179520581	GeneS|SNP_1	0	+	29	536
chr1	179520431	179520581	GeneS|SNP_1	0	+	30	536
chr1	179520431	179520581	GeneS|SNP_1	0	+	31	543
chr1	179520431	179520581	GeneS|SNP_1	0	+	32	545
chr1	179520431	179520581	GeneS|SNP_1	0	+	33	549
chr1	179520431	179520581	GeneS|SNP_1	0	+	34	549
chr1	179520431	179520581	GeneS|SNP_1	0	+	35	552
chr1	179520431	179520581	GeneS|SNP_1	0	+	36	556
chr1	179520431	179520581	GeneS|SNP_1	0	+	37	552
chr1	179520431	179520581	GeneS|SNP_1	0	+	38	551
chr1	179520431	179520581	GeneS|SNP_1	0	+	39	552
chr1	179520431	179520581	GeneS|SNP_1	0	+	40	549
chr1	179520431	179520581	GeneS|SNP_1	0	+	41	547
chr1	179520431	179520581	GeneS|SNP_1	0	+	42	551
chr1	179520431	179520581	GeneS|SNP_1	0	+	43	557
chr1	179520431	179520581	GeneS|SNP_1	0	+	44	554
chr1	179520431	179520581	GeneS|SNP_1	0	+	45	554
chr1	179520431	179520581	GeneS|SNP_1	0	+	46	555
chr1	179520431	179520581	GeneS|SNP_1	0	+	47	558
chr1	179520431	179520581	GeneS|SNP_1	0	+	48	554
chr1	179520431	179520581	GeneS|SNP_1	0	+	49	548
chr1	179520431	179520581	GeneS|SNP_1	0	+	50	551
chr1	179520431	179520581	GeneS|SNP_1	0	+	51	551
chr1	179520431	179520581	GeneS|SNP_1	0	+	52	549
chr1	179520431	179520581	GeneS|SNP_1	0	+	53	549
chr1	179520431	179520581	GeneS|SNP_1	0	+	54	552
chr1	179520431	179520581	GeneS|SNP_1	0	+	55	549
chr1	179520431	179520581	GeneS|SNP_1	0	+	56	558
chr1	179520431	179520581	GeneS|SNP_1	0	+	57	560
chr1	179520431	179520581	GeneS|SNP_1	0	+	58	562
chr1	179520431	179520581	GeneS|SNP_1	0	+	59	561
chr1	179520431	179520581	GeneS|SNP_1	0	+	60	557
chr1	179520431	179520581	GeneS|SNP_1	0	+	61	559
chr1	179520431	179520581	GeneS|SNP_1	0	+	62	561
chr1	179520431	179520581	GeneS|SNP_1	0	+	63	558
chr1	179520431	179520581	GeneS|SNP_1	0	+	64	556
chr1	179520431	179520581	GeneS|SNP_1	0	+	65	557
chr1	179520431	179520581	GeneS|SNP_1	0	+	66	554
chr1	179520431	179520581	GeneS|SNP_1	0	+	67	559
chr1	179520431	179520581	GeneS|SNP_1	0	+	68	558
chr1	179520431	179520581	GeneS|SNP_1	0	+	69	558
chr1	179520431	179520581	GeneS|SNP_1	0	+	70	557
chr1	179520431	179520581	GeneS|SNP_1	0	+	71	560
chr1	179520431	179520581	GeneS|SNP_1	0	+	72	561
chr1	179520431	179520581	GeneS|SNP_1	0	+	73	559
chr1	179520431	179520581	GeneS|SNP_1	0	+	74	561
chr1	179520431	179520581	GeneS|SNP_1	0	+	75	563
chr1	179520431	179520581	GeneS|SNP_1	0	+	76	561
chr1	179520431	179520581	GeneS|SNP_1	0	+	77	564
chr1	179520431	179520581	GeneS|SNP_1	0	+	78	569
chr1	179520431	179520581	GeneS|SNP_1	0	+	79	566
chr1	179520431	179520581	GeneS|SNP_1	0	+	80	568
chr1	179520431	179520581	GeneS|SNP_1	0	+	81	569
chr1	179520431	179520581	GeneS|SNP_1	0	+	82	568
chr1	179520431	179520581	GeneS|SNP_1	0	+	83	569
chr1	179520431	179520581	GeneS|SNP_1	0	+	84	568
chr1	179520431	179520581	GeneS|SNP_1	0	+	85	564
chr1	179520431	179520581	GeneS|SNP_1	0	+	86	558
chr1	179520431	179520581	GeneS|SNP_1	0	+	87	553
chr1	179520431	179520581	GeneS|SNP_1	0	+	88	554
chr1	179520431	179520581	GeneS|SNP_1	0	+	89	556
chr1	179520431	179520581	GeneS|SNP_1	0	+	90	559
chr1	179520431	179520581	GeneS|SNP_1	0	+	91	559
chr1	179520431	179520581	GeneS|SNP_1	0	+	92	555
chr1	179520431	179520581	GeneS|SNP_1	0	+	93	556
chr1	179520431	179520581	GeneS|SNP_1	0	+	94	558
chr1	179520431	179520581	GeneS|SNP_1	0	+	95	558
chr1	179520431	179520581	GeneS|SNP_1	0	+	96	559
chr1	179520431	179520581	GeneS|SNP_1	0	+	97	558
chr1	179520431	179520581	GeneS|SNP_1	0	+	98	556
chr1	179520431	179520581	GeneS|SNP_1	0	+	99	556
chr1	179520431	179520581	GeneS|SNP_1	0	+	100	558
chr1	179520431	179520581	GeneS|SNP_1	0	+	101	562
chr1	179520431	179520581	GeneS|SNP_1	0	+	102	551
chr1	179520431	179520581	GeneS|SNP_1	0	+	103	556
chr1	179520431	179520581	GeneS|SNP_1	0	+	104	555
chr1	179520431	179520581	GeneS|SNP_1	0	+	105	556
chr1	179520431	179520581	GeneS|SNP_1	0	+	106	561
chr1	179520431	179520581	GeneS|SNP_1	0	+	107	559
chr1	179520431	179520581	GeneS|SNP_1	0	+	108	558
chr1	179520431	179520581	GeneS|SNP_1	0	+	109	557
chr1	179520431	179520581	GeneS|SNP_1	0	+	110	556
chr1	179520431	179520581	GeneS|SNP_1	0	+	111	551
chr1	179520431	179520581	GeneS|SNP_1	0	+	112	550
chr1	179520431	179520581	GeneS|SNP_1	0	+	113	552
chr1	179520431	179520581	GeneS|SNP_1	0	+	114	552
chr1	179520431	179520581	GeneS|SNP_1	0	+	115	553
chr1	179520431	179520581	GeneS|SNP_1	0	+	116	553
chr1	179520431	179520581	GeneS|SNP_1	0	+	117	553
chr1	179520431	179520581	GeneS|SNP_1	0	+	118	552
chr1	179520431	179520581	GeneS|SNP_1	0	+	119	555
chr1	179520431	179520581	GeneS|SNP_1	0	+	120	551
chr1	179520431	179520581	GeneS|SNP_1	0	+	121	552
chr1	179520431	179520581	GeneS|SNP_1	0	+	122	558
chr1	179520431	179520581	GeneS|SNP_1	0	+	123	559
chr1	179520431	179520581	GeneS|SNP_1	0	+	124	559
chr1	179520431	179520581	GeneS|SNP_1	0	+	125	556
chr1	179520431	179520581	GeneS|SNP_1	0	+	126	558
chr1	179520431	179520581	GeneS|SNP_1	0	+	127	559
chr1	179520431	179520581	GeneS|SNP_1	0	+	128	559
chr1	179520431	179520581	GeneS|SNP_1	0	+	129	558
chr1	179520431	179520581	GeneS|SNP_1	0	+	130	555
chr1	179520431	179520581	GeneS|SNP_1	0	+	131	556
chr1	179520431	179520581	GeneS|SNP_1	0	+	132	561
chr1	179520431	179520581	GeneS|SNP_1	0	+	133	563
chr1	179520431	179520581	GeneS|SNP_1	0	+	134	559
chr1	179520431	179520581	GeneS|SNP_1	0	+	135	553
chr1	179520431	179520581	GeneS|SNP_1	0	+	136	550
chr1	179520431	179520581	GeneS|SNP_1	0	+	137	548
chr1	179520431	179520581	GeneS|SNP_1	0	+	138	549
chr1	179520431	179520581	GeneS|SNP_1	0	+	139	548
chr1	179520431	179520581	GeneS|SNP_1	0	+	140	543
chr1	179520431	179520581	GeneS|SNP_1	0	+	141	546
chr1	179520431	179520581	GeneS|SNP_1	0	+	142	543
chr1	179520431	179520581	GeneS|SNP_1	0	+	143	541
chr1	179520431	179520581	GeneS|SNP_1	0	+	144	541
chr1	179520431	179520581	GeneS|SNP_1	0	+	145	538
chr1	179520431	179520581	GeneS|SNP_1	0	+	146	539
chr1	179520431	179520581	GeneS|SNP_1	0	+	147	540
chr1	179520431	179520581	GeneS|SNP_1	0	+	148	537
chr1	179520431	179520581	GeneS|SNP_1	0	+	149	534
chr1	179520431	179520581	GeneS|SNP_1	0	+	150	527
chr1	204797731	204797935	GeneC|Exon_1	0	+	1	60
chr1	204797731	204797935	GeneC|Exon_1	0	+	2	61
chr1	204797731	204797935	GeneC|Exon_1	0	+	3	61
chr1	204797731	204797935	GeneC|Exon_1	0	+	4	61
chr1	204797731	204797935	GeneC|Exon_1	0	+	5	61
chr1	204797731	204797935	GeneC|Exon_1	0	+	6	61
chr1	204797731	204797935	GeneC|Exon_1	0	+	7	61
chr1	204797731	204797935	GeneC|Exon_1	0	+	8	61
chr1	204797731	204797935	GeneC|Exon_1	0	+	9	60
chr1	204797731	204797935	GeneC|Exon_1	0	+	10	63
chr1	204797731	204797935	GeneC|Exon_1	0	+	11	64
chr1	204797731	204797935	GeneC|Exon_1	0	+	12	64
chr1	204797731	204797935	GeneC|Exon_1	0	+	13	64
chr1	204797731	204797935	GeneC|Exon_1	0	+	14	64
chr1	204797731	204797935	GeneC|Exon_1	0	+	15	64
chr1	204797731	204797935	GeneC|Exon_1	0	+	16	65
chr1	204797731	204797935	GeneC|Exon_1	0	+	17	66
chr1	204797731	204797935	GeneC|Exon_1	0	+	18	66
chr1	204797731	204797935	GeneC|Exon_1	0	+	19	66
chr1	204797731	204797935	GeneC|Exon_1	0	+	20	67
chr1	204797731	204797935	GeneC|Exon_1	0	+	21	67
chr1	204797731	204797935	GeneC|Exon_1	0	+	22	68
chr1	204797731	204797935	GeneC|Exon_1	0	+	23	68
chr1	204797731	204797935	GeneC|Exon_1	0	+	24	68
chr1	204797731	204797935	GeneC|Exon_1	0	+	25	68
chr1	204797731	204797935	GeneC|Exon_1	0	+	26	70
chr1	204797731	204797935	GeneC|Exon_1	0	+	27	72
chr1	204797731	204797935	GeneC|Exon_1	0	+	28	70
chr1	204797731	204797935	GeneC|Exon_1	0	+	29	70
chr1	204797731	204797935	GeneC|Exon_1	0	+	30	72
chr1	204797731	204797935	GeneC|Exon_1	0	+	31	71
chr1	204797731	204797935	GeneC|Exon_1	0	+	32	73
chr1	204797731	204797935	GeneC|Exon_1	0	+	33	74
chr1	204797731	204797935	GeneC|Exon_1	0	+	34	76
chr1	204797731	204797935	GeneC|Exon_1	0	+	35	80
chr1	204797731	204797935	GeneC|Exon_1	0	+	36	80
chr1	204797731	204797935	GeneC|Exon_1	0	+	37	83
chr1	204797731	204797935	GeneC|Exon_1	0	+	38	83
chr1	204797731	204797935	GeneC|Exon_1	0	+	39	85
chr1	204797731	204797935	GeneC|Exon_1	0	+	40	84
chr1	204797731	204797935	GeneC|Exon_1	0	+	41	86
chr1	204797731	204797935	GeneC|Exon_1	0	+	42	87
chr1	204797731	204797935	GeneC|Exon_1	0	+	43	88
chr1	204797731	204797935	GeneC|Exon_1	0	+	44	88
chr1	204797731	204797935	GeneC|Exon_1	0	+	45	89
chr1	204797731	204797935	GeneC|Exon_1	0	+	46	88
chr1	204797731	204797935	GeneC|Exon_1	0	+	47	88
chr1	204797731	204797935	GeneC|Exon_1	0	+	48	89
chr1	204797731	204797935	GeneC|Exon_1	0	+	49	90
chr1	204797731	204797935	GeneC|Exon_1	0	+	50	88
chr1	204797731	204797935	GeneC|Exon_1	0	+	51	91
chr1	204797731	204797935	GeneC|Exon_1	0	+	52	93
chr1	204797731	204797935	GeneC|Exon_1	0	+	53	92
chr1	204797731	204797935	GeneC|Exon_1	0	+	54	94
chr1	204797731	204797935	GeneC|Exon_1	0	+	55	100
chr1	204797731	204797935	GeneC|Exon_1	0	+	56	101
chr1	204797731	204797935	GeneC|Exon_1	0	+	57	102
chr1	204797731	204797935	GeneC|Exon_1	0	+	58	102
chr1	204797731	204797935	GeneC|Exon_1	0	+	59	102
chr1	204797731	204797935	GeneC|Exon_1	0	+	60	102
chr1	204797731	204797935	GeneC|Exon_1	0	+	61	103
chr1	204797731	204797935	GeneC|Exon_1	0	+	62	103
chr1	204797731	204797935	GeneC|Exon_1	0	+	63	104
chr1	204797731	204797935	GeneC|Exon_1	0	+	64	106
chr1	204797731	204797935	GeneC|Exon_1	0	+	65	107
chr1	204797731	204797935	GeneC|Exon_1	0	+	66	108
chr1	204797731	204797935	GeneC|Exon_1	0	+	67	109
chr1	204797731	204797935	GeneC|Exon_1	0	+	68	110
chr1	204797731	204797935	GeneC|Exon_1	0	+	69	111
chr1	204797731	204797935	GeneC|Exon_1	0	+	70	113
chr1	204797731	204797935	GeneC|Exon_1	0	+	71	115
chr1	204797731	204797935	GeneC|Exon_1	0	+	72	114
chr1	204797731	204797935	GeneC|Exon_1	0	+	73	118
chr1	204797731	204797935	GeneC|Exon_1	0	+	74	118
chr1	204797731	204797935	GeneC|Exon_1	0	+	75	118
chr1	204797731	204797935	GeneC|Exon_1	0	+	76	119
chr1	204797731	204797935	GeneC|Exon_1	0	+	77	121
chr1	204797731	204797935	GeneC|Exon_1	0	+	78	120
chr1	204797731	204797935	GeneC|Exon_1	0	+	79	121
chr1	204797731	204797935	GeneC|Exon_1	0	+	80	123
chr1	204797731	204797935	GeneC|Exon_1	0	+	81	123
chr1	204797731	204797935	GeneC|Exon_1	0	+	82	123
chr1	204797731	204797935	GeneC|Exon_1	0	+	83	125
chr1	204797731	204797935	GeneC|Exon_1	0	+	84	128
chr1	204797731	204797935	GeneC|Exon_1	0	+	85	128
chr1	204797731	204797935	GeneC|Exon_1	0	+	86	127
chr1	204797731	204797935	GeneC|Exon_1	0	+	87	130
chr1	204797731	204797935	GeneC|Exon_1	0	+	88	131
chr1	204797731	204797935	GeneC|Exon_1	0	+	89	132
chr1	204797731	204797935	GeneC|Exon_1	0	+	90	134
chr1	204797731	204797935	GeneC|Exon_1	0	+	91	138
chr1	204797731	204797935	GeneC|Exon_1	0	+	92	138
chr1	204797731	204797935	GeneC|Exon_1	0	+	93	140
chr1	204797731	204797935	GeneC|Exon_1	0	+	94	139
chr1	204797731	204797935	GeneC|Exon_1	0	+	95	139
chr1	204797731	204797935	GeneC|Exon_1	0	+	96	140
chr1	204797731	204797935	GeneC|Exon_1	0	+	97	141
chr1	204797731	204797935	GeneC|Exon_1	0	+	98	143
chr1	204797731	204797935	GeneC|Exon_1	0	+	99	144
chr1	204797731	204797935	GeneC|Exon_1	0	+	100	144
chr1	204797731	204797935	GeneC|Exon_1	0	+	101	145
chr1	204797731	204797935	GeneC|Exon_1	0	+	102	150
chr1	204797731	204797935	GeneC|Exon_1	0	+	103	154
chr1	204797731	204797935	GeneC|Exon_1	0	+	104	155
chr1	204797731	204797935	GeneC|Exon_1	0	+	105	152
chr1	204797731	204797935	GeneC|Exon_1	0	+	106	153
chr1	204797731	204797935	GeneC|Exon_1	0	+	107	151
chr1	204797731	204797935	GeneC|Exon_1	0	+	108	152
chr1	204797731	204797935	GeneC|Exon_1	0	+	109	153
chr1	204797731	204797935	GeneC|Exon_1	0	+	110	154
chr1	204797731	204797935	GeneC|Exon_1	0	+	111	155
chr1	204797731	204797935	GeneC|Exon_1	0	+	112	159
chr1	204797731	204797935	GeneC|Exon_1	0	+	113	160
chr1	204797731	204797935	GeneC|Exon_1	0	+	114	162
chr1	204797731	204797935	GeneC|Exon_1	0	+	115	163
chr1	204797731	204797935	GeneC|Exon_1	0	+	116	163
chr1	204797731	204797935	GeneC|Exon_1	0	+	117	163
chr1	204797731	204797935	GeneC|Exon_1	0	+	118	166
chr1	204797731	204797935	GeneC|Exon_1	0	+	119	168
chr1	204797731	204797935	GeneC|Exon_1	0	+	120	170
chr1	204797731	204797935	GeneC|Exon_1	0	+	121	171
chr1	204797731	204797935	GeneC|Exon_1	0	+	122	171
chr1	204797731	204797935	GeneC|Exon_1	0	+	123	171
chr1	204797731	204797935	GeneC|Exon_1	0	+	124	171
chr1	204797731	204797935	GeneC|Exon_1	0	+	125	170
chr1	204797731	204797935	GeneC|Exon_1	0	+	126	167
chr1	204797731	204797935	GeneC|Exon_1	0	+	127	164
chr1	204797731	204797935	GeneC|Exon_1	0	+	128	166
chr1	204797731	204797935	GeneC|Exon_1	0	+	129	159
chr1	204797731	204797935	GeneC|Exon_1	0	+	130	161
chr1	204797731	204797935	GeneC|Exon_1	0	+	131	162
chr1	204797731	204797935	GeneC|Exon_1	0	+	132	161
chr1	204797731	204797935	GeneC|Exon_1	0	+	133	162
chr1	204797731	204797935	GeneC|Exon_1	0	+	134	161
chr1	204797731	204797935	GeneC|Exon_1	0	+	135	164
chr1	204797731	204797935	GeneC|Exon_1	0	+	136	166
chr1	204797731	204797935	GeneC|Exon_1	0	+	137	167
chr1	204797731	204797935	GeneC|Exon_1	0	+	138	170
chr1	204797731	204797935	GeneC|Exon_1	0	+	139	172
chr1	204797731	204797935	GeneC|Exon_1	0	+	140	174
chr1	204797731	204797935	GeneC|Exon_1	0	+	141	174
chr1	204797731	204797935	GeneC|Exon_1	0	+	142	174
chr1	204797731	204797935	GeneC|Exon_1	0	+	143	175
chr1	204797731	204797935	GeneC|Exon_1	0	+	144	180
chr1	204797731	204797935	GeneC|Exon_1	0	+	145	180
chr1	204797731	204797935	GeneC|Exon_1	0	+	146	178
chr1	204797731	204797935	GeneC|Exon_1	0	+	147	180
chr1	204797731	204797935	GeneC|Exon_1	0	+	148	178
chr1	204797731	204797935	GeneC|Exon_1	0	+	149	180
chr1	204797731	204797935	GeneC|Exon_1	0	+	150	180
chr1	204797731	204797935	GeneC|Exon_1	0	+	151	182
chr1	204797731	204797935	GeneC|Exon_1	0	+	152	184
chr1	204797731	204797935	GeneC|Exon_1	0	+	153	184
chr1	204797731	204797935	GeneC|Exon_1	0	+	154	184
chr1	204797731	204797935	GeneC|Exon_1	0	+	155	184
chr1	204797731	204797935	GeneC|Exon_1	0	+	156	186
chr1	204797731	204797935	GeneC|Exon_1	0	+	157	188
chr1	204797731	204797935	GeneC|Exon_1	0	+	158	190
chr1	204797731	204797935	GeneC|Exon_1	0	+	159	189
chr1	204797731	204797935	GeneC|Exon_1	0	+	160	189
chr1	204797731	204797935	GeneC|Exon_1	0	+	161	189
chr1	204797731	204797935	GeneC|Exon_1	0	+	162	189
chr1	204797731	204797935	GeneC|Exon_1	0	+	163	189
chr1	204797731	204797935	GeneC|Exon_1	0	+	164	189
chr1	204797731	204797935	GeneC|Exon_1	0	+	165	190
chr1	204797731	204797935	GeneC|Exon_1	0	+	166	190
chr1	204797731	204797935	GeneC|Exon_1	0	+	167	191
chr1	204797731	204797935	GeneC|Exon_1	0	+	168	188
chr1	204797731	204797935	GeneC|Exon_1	0	+	169	189
chr1	204797731	204797935	GeneC|Exon_1	0	+	170	190
chr1	204797731	204797935	GeneC|Exon_1	0	+	171	191
chr1	204797731	204797935	GeneC|Exon_1	0	+	172	192
chr1	204797731	204797935	GeneC|Exon_1	0	+	173	193
chr1	204797731	204797935	GeneC|Exon_1	0	+	174	194
chr1	204797731	204797935	GeneC|Exon_1	0	+	175	196
chr1	204797731	204797935	GeneC|Exon_1	0	+	176	200
chr1	204797731	204797935	GeneC|Exon_1	0	+	177	202
chr1	204797731	204797935	GeneC|Exon_1	0	+	178	200
chr1	204797731	204797935	GeneC|Exon_1	0	+	179	200
chr1	204797731	204797935	GeneC|Exon_1	0	+	180	199
chr1	204797731	204797935	GeneC|Exon_1	0	+	181	196
chr1	204797731	204797935	GeneC|Exon_1	0	+	182	198
chr1	204797731	204797935	GeneC|Exon_1	0	+	183	198
chr1	204797731	204797935	GeneC|Exon_1	0	+	184	198
chr1	204797731	204797935	GeneC|Exon_1	0	+	185	197
chr1	204797731	204797935	GeneC|Exon_1	0	+	186	197
chr1	204797731	204797935	GeneC|Exon_1	0	+	187	197
chr1	204797731	204797935	GeneC|Exon_1	0	+	188	198
chr1	204797731	204797935	GeneC|Exon_1	0	+	189	196
chr1	204797731	204797935	GeneC|Exon_1	0	+	190	195
chr1	204797731	204797935	GeneC|Exon_1	0	+	191	194
chr1	204797731	204797935	GeneC|Exon_1	0	+	192	194
chr1	204797731	204797935	GeneC|Exon_1	0	+	193	194
chr1	204797731	204797935	GeneC|Exon_1	0	+	194	193
chr1	204797731	204797935	GeneC|Exon_1	0	+	195	195
chr1	204797731	204797935	GeneC|Exon_1	0	+	196	194
chr1	204797731	204797935	GeneC|Exon_1	0	+	197	194
chr1	204797731	204797935	GeneC|Exon_1	0	+	198	194
chr1	204797731	204797935	GeneC|Exon_1	0	+	199	194
chr1	204797731	204797935	GeneC|Exon_1	0	+	200	194
chr1	204797731	204797935	GeneC|Exon_1	0	+	201	192
chr1	204797731	204797935	GeneC|Exon_1	0	+	202	191
chr1	204797731	204797935	GeneC|Exon_1	0	+	203	193
chr1	204797731	204797935	GeneC|Exon_1	0	+	204	192
chr1	204889734	204889893	GeneC|Exon_2	0	+	1	418
chr1	204889734	204889893	GeneC|Exon_2	0	+	2	420
chr1	204889734	204889893	GeneC|Exon_2	0	+	3	421
chr1	204889734	204889893	GeneC|Exon_2	0	+	4	427
chr1	204889734	204889893	GeneC|Exon_2	0	+	5	424
chr1	204889734	204889893	GeneC|Exon_2	0	+	6	428
chr1	204889734	204889893	GeneC|Exon_2	0	+	7	424
chr1	204889734	204889893	GeneC|Exon_2	0	+	8	422
chr1	204889734	204889893	GeneC|Exon_2	0	+	9	424
chr1	204889734	204889893	GeneC|Exon_2	0	+	10	425
chr1	204889734	204889893	GeneC|Exon_2	0	+	11	427
chr1	204889734	204889893	GeneC|Exon_2	0	+	12	432
chr1	204889734	204889893	GeneC|Exon_2	0	+	13	431
chr1	204889734	204889893	GeneC|Exon_2	0	+	14	434
chr1	204889734	204889893	GeneC|Exon_2	0	+	15	438
chr1	204889734	204889893	GeneC|Exon_2	0	+	16	439
chr1	204889734	204889893	GeneC|Exon_2	0	+	17	440
chr1	204889734	204889893	GeneC|Exon_2	0	+	18	444
chr1	204889734	204889893	GeneC|Exon_2	0	+	19	444
chr1	204889734	204889893	GeneC|Exon_2	0	+	20	444
chr1	204889734	204889893	GeneC|Exon_2	0	+	21	445
chr1	204889734	204889893	GeneC|Exon_2	0	+	22	445
chr1	204889734	204889893	GeneC|Exon_2	0	+	23	449
chr1	204889734	204889893	GeneC|Exon_2	0	+	24	449
chr1	204889734	204889893	GeneC|Exon_2	0	+	25	449
chr1	204889734	204889893	GeneC|Exon_2	0	+	26	451
chr1	204889734	204889893	GeneC|Exon_2	0	+	27	451
chr1	204889734	204889893	GeneC|Exon_2	0	+	28	456
chr1	204889734	204889893	GeneC|Exon_2	0	+	29	457
chr1	204889734	204889893	GeneC|Exon_2	0	+	30	458
chr1	204889734	204889893	GeneC|Exon_2	0	+	31	462
chr1	204889734	204889893	GeneC|Exon_2	0	+	32	464
chr1	204889734	204889893	GeneC|Exon_2	0	+	33	460
chr1	204889734	204889893	GeneC|Exon_2	0	+	34	463
chr1	204889734	204889893	GeneC|Exon_2	0	+	35	463
chr1	204889734	204889893	GeneC|Exon_2	0	+	36	466
chr1	204889734	204889893	GeneC|Exon_2	0	+	37	466
chr1	204889734	204889893	GeneC|Exon_2	0	+	38	466
chr1	204889734	204889893	GeneC|Exon_2	0	+	39	469
chr1	204889734	204889893	GeneC|Exon_2	0	+	40	470
chr1	204889734	204889893	GeneC|Exon_2	0	+	41	468
chr1	204889734	204889893	GeneC|Exon_2	0	+	42	469
chr1	204889734	204889893	GeneC|Exon_2	0	+	43	468
chr1	204889734	204889893	GeneC|Exon_2	0	+	44	470
chr1	204889734	204889893	GeneC|Exon_2	0	+	45	473
chr1	204889734	204889893	GeneC|Exon_2	0	+	46	477
chr1	204889734	204889893	GeneC|Exon_2	0	+	47	475
chr1	204889734	204889893	GeneC|Exon_2	0	+	48	474
chr1	204889734	204889893	GeneC|Exon_2	0	+	49	471
chr1	204889734	204889893	GeneC|Exon_2	0	+	50	473
chr1	204889734	204889893	GeneC|Exon_2	0	+	51	473
chr1	204889734	204889893	GeneC|Exon_2	0	+	52	469
chr1	204889734	204889893	GeneC|Exon_2	0	+	53	468
chr1	204889734	204889893	GeneC|Exon_2	0	+	54	476
chr1	204889734	204889893	GeneC|Exon_2	0	+	55	473
chr1	204889734	204889893	GeneC|Exon_2	0	+	56	475
chr1	204889734	204889893	GeneC|Exon_2	0	+	57	480
chr1	204889734	204889893	GeneC|Exon_2	0	+	58	483
chr1	204889734	204889893	GeneC|Exon_2	0	+	59	480
chr1	204889734	204889893	GeneC|Exon_2	0	+	60	481
chr1	204889734	204889893	GeneC|Exon_2	0	+	61	481
chr1	204889734	204889893	GeneC|Exon_2	0	+	62	481
chr1	204889734	204889893	GeneC|Exon_2	0	+	63	479
chr1	204889734	204889893	GeneC|Exon_2	0	+	64	477
chr1	204889734	204889893	GeneC|Exon_2	0	+	65	474
chr1	204889734	204889893	GeneC|Exon_2	0	+	66	475
chr1	204889734	204889893	GeneC|Exon_2	0	+	67	475
chr1	204889734	204889893	GeneC|Exon_2	0	+	68	479
chr1	204889734	204889893	GeneC|Exon_2	0	+	69	475
chr1	204889734	204889893	GeneC|Exon_2	0	+	70	475
chr1	204889734	204889893	GeneC|Exon_2	0	+	71	474
chr1	204889734	204889893	GeneC|Exon_2	0	+	72	474
chr1	204889734	204889893	GeneC|Exon_2	0	+	73	470
chr1	204889734	204889893	GeneC|Exon_2	0	+	74	466
chr1	204889734	204889893	GeneC|Exon_2	0	+	75	463
chr1	204889734	204889893	GeneC|Exon_2	0	+	76	464
chr1	204889734	204889893	GeneC|Exon_2	0	+	77	463
chr1	204889734	204889893	GeneC|Exon_2	0	+	78	460
chr1	204889734	204889893	GeneC|Exon_2	0	+	79	460
chr1	204889734	204889893	GeneC|Exon_2	0	+	80	459
chr1	204889734	204889893	GeneC|Exon_2	0	+	81	462
chr1	204889734	204889893	GeneC|Exon_2	0	+	82	460
chr1	204889734	204889893	GeneC|Exon_2	0	+	83	459
chr1	204889734	204889893	GeneC|Exon_2	0	+	84	455
chr1	204889734	204889893	GeneC|Exon_2	0	+	85	455
chr1	204889734	204889893	GeneC|Exon_2	0	+	86	453
chr1	204889734	204889893	GeneC|Exon_2	0	+	87	452
chr1	204889734	204889893	GeneC|Exon_2	0	+	88	455
chr1	204889734	204889893	GeneC|Exon_2	0	+	89	457
chr1	204889734	204889893	GeneC|Exon_2	0	+	90	456
chr1	204889734	204889893	GeneC|Exon_2	0	+	91	456
chr1	204889734	204889893	GeneC|Exon_2	0	+	92	456
chr1	204889734	204889893	GeneC|Exon_2	0	+	93	461
chr1	204889734	204889893	GeneC|Exon_2	0	+	94	462
chr1	204889734	204889893	GeneC|Exon_2	0	+	95	467
chr1	204889734	204889893	GeneC|Exon_2	0	+	96	467
chr1	204889734	204889893	GeneC|Exon_2	0	+	97	465
chr1	204889734	204889893	GeneC|Exon_2	0	+	98	464
chr1	204889734	204889893	GeneC|Exon_2	0	+	99	465
chr1	204889734	204889893	GeneC|Exon_2	0	+	100	464
chr1	204889734	204889893	GeneC|Exon_2	0	+	101	457
chr1	204889734	204889893	GeneC|Exon_2	0	+	102	460
chr1	204889734	204889893	GeneC|Exon_2	0	+	103	462
chr1	204889734	204889893	GeneC|Exon_2	0	+	104	462
chr1	204889734	204889893	GeneC|Exon_2	0	+	105	462
chr1	204889734	204889893	GeneC|Exon_2	0	+	106	460
chr1	204889734	204889893	GeneC|Exon_2	0	+	107	457
chr1	204889734	204889893	GeneC|Exon_2	0	+	108	457
chr1	204889734	204889893	GeneC|Exon_2	0	+	109	455
chr1	204889734	204889893	GeneC|Exon_2	0	+	110	456
chr1	204889734	204889893	GeneC|Exon_2	0	+	111	456
chr1	204889734	204889893	GeneC|Exon_2	0	+	112	459
chr1	204889734	204889893	GeneC|Exon_2	0	+	113	456
chr1	204889734	204889893	GeneC|Exon_2	0	+	114	456
chr1	204889734	204889893	GeneC|Exon_2	0	+	115	457
chr1	204889734	204889893	GeneC|Exon_2	0	+	116	457
chr1	204889734	204889893	GeneC|Exon_2	0	+	117	459
chr1	204889734	204889893	GeneC|Exon_2	0	+	118	460
chr1	204889734	204889893	GeneC|Exon_2	0	+	119	459
chr1	204889734	204889893	GeneC|Exon_2	0	+	120	460
chr1	204889734	204889893	GeneC|Exon_2	0	+	121	459
chr1	204889734	204889893	GeneC|Exon_2	0	+	122	459
chr1	204889734	204889893	GeneC|Exon_2	0	+	123	460
chr1	204889734	204889893	GeneC|Exon_2	0	+	124	459
chr1	204889734	204889893	GeneC|Exon_2	0	+	125	456
chr1	204889734	204889893	GeneC|Exon_2	0	+	126	450
chr1	204889734	204889893	GeneC|Exon_2	0	+	127	448
chr1	204889734	204889893	GeneC|Exon_2	0	+	128	446
chr1	204889734	204889893	GeneC|Exon_2	0	+	129	445
chr1	204889734	204889893	GeneC|Exon_2	0	+	130	441
chr1	204889734	204889893	GeneC|Exon_2	0	+	131	442
chr1	204889734	204889893	GeneC|Exon_2	0	+	132	442
chr1	204889734	204889893	GeneC|Exon_2	0	+	133	438
chr1	204889734	204889893	GeneC|Exon_2	0	+	134	437
chr1	204889734	204889893	GeneC|Exon_2	0	+	135	435
chr1	204889734	204889893	GeneC|Exon_2	0	+	136	430
chr1	204889734	204889893	GeneC|Exon_2	0	+	137	431
chr1	204889734	204889893	GeneC|Exon_2	0	+	138	432
chr1	204889734	204889893	GeneC|Exon_2	0	+	139	427
chr1	204889734	204889893	GeneC|Exon_2	0	+	140	427
chr1	204889734	204889893	GeneC|Exon_2	0	+	141	427
chr1	204889734	204889893	GeneC|Exon_2	0	+	142	426
chr1	204889734	204889893	GeneC|Exon_2	0	+	143	428
chr1	204889734	204889893	GeneC|Exon_2	0	+	144	423
chr1	204889734	204889893	GeneC|Exon_2	0	+	145	423
chr1	204889734	204889893	GeneC|Exon_2	0	+	146	427
chr1	204889734	204889893	GeneC|Exon_2	0	+	147	426
chr1	204889734	204889893	GeneC|Exon_2	0	+	148	422
chr1	204889734	204889893	GeneC|Exon_2	0	+	149	420
chr1	204889734	204889893	GeneC|Exon_2	0	+	150	416
chr1	204889734	204889893	GeneC|Exon_2	0	+	151	413
chr1	204889734	204889893	GeneC|Exon_2	0	+	152	410
chr1	204889734	204889893	GeneC|Exon_2	0	+	153	409
chr1	204889734	204889893	GeneC|Exon_2	0	+	154	408
chr1	204889734	204889893	GeneC|Exon_2	0	+	155	405
chr1	204889734	204889893	GeneC|Exon_2	0	+	156	406
chr1	204889734	204889893	GeneC|Exon_2	0	+	157	403
chr1	204889734	204889893	GeneC|Exon_2	0	+	158	402
chr1	204889734	204889893	GeneC|Exon_2	0	+	159	402
chr1	204913328	204913559	GeneC|Exon_3	0	+	1	439
chr1	204913328	204913559	GeneC|Exon_3	0	+	2	438
chr1	204913328	204913559	GeneC|Exon_3	0	+	3	441
chr1	204913328	204913559	GeneC|Exon_3	0	+	4	445
chr1	204913328	204913559	GeneC|Exon_3	0	+	5	454
chr1	204913328	204913559	GeneC|Exon_3	0	+	6	454
chr1	204913328	204913559	GeneC|Exon_3	0	+	7	455
chr1	204913328	204913559	GeneC|Exon_3	0	+	8	457
chr1	204913328	204913559	GeneC|Exon_3	0	+	9	458
chr1	204913328	204913559	GeneC|Exon_3	0	+	10	459
chr1	204913328	204913559	GeneC|Exon_3	0	+	11	458
chr1	204913328	204913559	GeneC|Exon_3	0	+	12	459
chr1	204913328	204913559	GeneC|Exon_3	0	+	13	461
chr1	204913328	204913559	GeneC|Exon_3	0	+	14	467
chr1	204913328	204913559	GeneC|Exon_3	0	+	15	467
chr1	204913328	204913559	GeneC|Exon_3	0	+	16	473
chr1	204913328	204913559	GeneC|Exon_3	0	+	17	478
chr1	204913328	204913559	GeneC|Exon_3	0	+	18	481
chr1	204913328	204913559	GeneC|Exon_3	0	+	19	487
chr1	204913328	204913559	GeneC|Exon_3	0	+	20	487
chr1	204913328	204913559	GeneC|Exon_3	0	+	21	487
chr1	204913328	204913559	GeneC|Exon_3	0	+	22	489
chr1	204913328	204913559	GeneC|Exon_3	0	+	23	498
chr1	204913328	204913559	GeneC|Exon_3	0	+	24	502
chr1	204913328	204913559	GeneC|Exon_3	0	+	25	504
chr1	204913328	204913559	GeneC|Exon_3	0	+	26	505
chr1	204913328	204913559	GeneC|Exon_3	0	+	27	509
chr1	204913328	204913559	GeneC|Exon_3	0	+	28	514
chr1	204913328	204913559	GeneC|Exon_3	0	+	29	515
chr1	204913328	204913559	GeneC|Exon_3	0	+	30	512
chr1	204913328	204913559	GeneC|Exon_3	0	+	31	514
chr1	204913328	204913559	GeneC|Exon_3	0	+	32	514
chr1	204913328	204913559	GeneC|Exon_3	0	+	33	514
chr1	204913328	204913559	GeneC|Exon_3	0	+	34	521
chr1	204913328	204913559	GeneC|Exon_3	0	+	35	523
chr1	204913328	204913559	GeneC|Exon_3	0	+	36	521
chr1	204913328	204913559	GeneC|Exon_3	0	+	37	523
chr1	204913328	204913559	GeneC|Exon_3	0	+	38	523
chr1	204913328	204913559	GeneC|Exon_3	0	+	39	521
chr1	204913328	204913559	GeneC|Exon_3	0	+	40	527
chr1	204913328	204913559	GeneC|Exon_3	0	+	41	524
chr1	204913328	204913559	GeneC|Exon_3	0	+	42	526
chr1	204913328	204913559	GeneC|Exon_3	0	+	43	528
chr1	204913328	204913559	GeneC|Exon_3	0	+	44	529
chr1	204913328	204913559	GeneC|Exon_3	0	+	45	530
chr1	204913328	204913559	GeneC|Exon_3	0	+	46	530
chr1	204913328	204913559	GeneC|Exon_3	0	+	47	527
chr1	204913328	204913559	GeneC|Exon_3	0	+	48	530
chr1	204913328	204913559	GeneC|Exon_3	0	+	49	531
chr1	204913328	204913559	GeneC|Exon_3	0	+	50	535
chr1	204913328	204913559	GeneC|Exon_3	0	+	51	533
chr1	204913328	204913559	GeneC|Exon_3	0	+	52	536
chr1	204913328	204913559	GeneC|Exon_3	0	+	53	534
chr1	204913328	204913559	GeneC|Exon_3	0	+	54	531
chr1	204913328	204913559	GeneC|Exon_3	0	+	55	534
chr1	204913328	204913559	GeneC|Exon_3	0	+	56	532
chr1	204913328	204913559	GeneC|Exon_3	0	+	57	535
chr1	204913328	204913559	GeneC|Exon_3	0	+	58	537
chr1	204913328	204913559	GeneC|Exon_3	0	+	59	543
chr1	204913328	204913559	GeneC|Exon_3	0	+	60	538
chr1	204913328	204913559	GeneC|Exon_3	0	+	61	539
chr1	204913328	204913559	GeneC|Exon_3	0	+	62	542
chr1	204913328	204913559	GeneC|Exon_3	0	+	63	542
chr1	204913328	204913559	GeneC|Exon_3	0	+	64	544
chr1	204913328	204913559	GeneC|Exon_3	0	+	65	548
chr1	204913328	204913559	GeneC|Exon_3	0	+	66	545
chr1	204913328	204913559	GeneC|Exon_3	0	+	67	548
chr1	204913328	204913559	GeneC|Exon_3	0	+	68	548
chr1	204913328	204913559	GeneC|Exon_3	0	+	69	549
chr1	204913328	204913559	GeneC|Exon_3	0	+	70	547
chr1	204913328	204913559	GeneC|Exon_3	0	+	71	547
chr1	204913328	204913559	GeneC|Exon_3	0	+	72	548
chr1	204913328	204913559	GeneC|Exon_3	0	+	73	544
chr1	204913328	204913559	GeneC|Exon_3	0	+	74	551
chr1	204913328	204913559	GeneC|Exon_3	0	+	75	553
chr1	204913328	204913559	GeneC|Exon_3	0	+	76	548
chr1	204913328	204913559	GeneC|Exon_3	0	+	77	547
chr1	204913328	204913559	GeneC|Exon_3	0	+	78	546
chr1	204913328	204913559	GeneC|Exon_3	0	+	79	545
chr1	204913328	204913559	GeneC|Exon_3	0	+	80	543
chr1	204913328	204913559	GeneC|Exon_3	0	+	81	543
chr1	204913328	204913559	GeneC|Exon_3	0	+	82	541
chr1	204913328	204913559	GeneC|Exon_3	0	+	83	540
chr1	204913328	204913559	GeneC|Exon_3	0	+	84	542
chr1	204913328	204913559	GeneC|Exon_3	0	+	85	543
chr1	204913328	204913559	GeneC|Exon_3	0	+	86	542
chr1	204913328	204913559	GeneC|Exon_3	0	+	87	543
chr1	204913328	204913559	GeneC|Exon_3	0	+	88	543
chr1	204913328	204913559	GeneC|Exon_3	0	+	89	542
chr1	204913328	204913559	GeneC|Exon_3	0	+	90	544
chr1	204913328	204913559	GeneC|Exon_3	0	+	91	543
chr1	204913328	204913559	GeneC|Exon_3	0	+	92	543
chr1	204913328	204913559	GeneC|Exon_3	0	+	93	544
chr1	204913328	204913559	GeneC|Exon_3	0	+	94	546
chr1	204913328	204913559	GeneC|Exon_3	0	+	95	548
chr1	204913328	204913559	GeneC|Exon_3	0	+	96	549
chr1	204913328	204913559	GeneC|Exon_3	0	+	97	547
chr1	204913328	204913559	GeneC|Exon_3	0	+	98	547
chr1	204913328	204913559	GeneC|Exon_3	0	+	99	548
chr1	204913328	204913559	GeneC|Exon_3	0	+	100	546
chr1	204913328	204913559	GeneC|Exon_3	0	+	101	545
chr1	204913328	204913559	GeneC|Exon_3	0	+	102	549
chr1	204913328	204913559	GeneC|Exon_3	0	+	103	548
chr1	204913328	204913559	GeneC|Exon_3	0	+	104	546
chr1	204913328	204913559	GeneC|Exon_3	0	+	105	548
chr1	204913328	204913559	GeneC|Exon_3	0	+	106	546
chr1	204913328	204913559	GeneC|Exon_3	0	+	107	543
chr1	204913328	204913559	GeneC|Exon_3	0	+	108	537
chr1	204913328	204913559	GeneC|Exon_3	0	+	109	539
chr1	204913328	204913559	GeneC|Exon_3	0	+	110	536
chr1	204913328	204913559	GeneC|Exon_3	0	+	111	537
chr1	204913328	204913559	GeneC|Exon_3	0	+	112	539
chr1	204913328	204913559	GeneC|Exon_3	0	+	113	535
chr1	204913328	204913559	GeneC|Exon_3	0	+	114	534
chr1	204913328	204913559	GeneC|Exon_3	0	+	115	538
chr1	204913328	204913559	GeneC|Exon_3	0	+	116	536
chr1	204913328	204913559	GeneC|Exon_3	0	+	117	538
chr1	204913328	204913559	GeneC|Exon_3	0	+	118	539
chr1	204913328	204913559	GeneC|Exon_3	0	+	119	541
chr1	204913328	204913559	GeneC|Exon_3	0	+	120	540
chr1	204913328	204913559	GeneC|Exon_3	0	+	121	539
chr1	204913328	204913559	GeneC|Exon_3	0	+	122	535
chr1	204913328	204913559	GeneC|Exon_3	0	+	123	532
chr1	204913328	204913559	GeneC|Exon_3	0	+	124	530
chr1	204913328	204913559	GeneC|Exon_3	0	+	125	526
chr1	204913328	204913559	GeneC|Exon_3	0	+	126	523
chr1	204913328	204913559	GeneC|Exon_3	0	+	127	521
chr1	204913328	204913559	GeneC|Exon_3	0	+	128	522
chr1	204913328	204913559	GeneC|Exon_3	0	+	129	523
chr1	204913328	204913559	GeneC|Exon_3	0	+	130	522
chr1	204913328	204913559	GeneC|Exon_3	0	+	131	526
chr1	204913328	204913559	GeneC|Exon_3	0	+	132	523
chr1	204913328	204913559	GeneC|Exon_3	0	+	133	519
chr1	204913328	204913559	GeneC|Exon_3	0	+	134	518
chr1	204913328	204913559	GeneC|Exon_3	0	+	135	513
chr1	204913328	204913559	GeneC|Exon_3	0	+	136	509
chr1	204913328	204913559	GeneC|Exon_3	0	+	137	510
chr1	204913328	204913559	GeneC|Exon_3	0	+	138	513
chr1	204913328	204913559	GeneC|Exon_3	0	+	139	512
chr1	204913328	204913559	GeneC|Exon_3	0	+	140	511
chr1	204913328	204913559	GeneC|Exon_3	0	+	141	509
chr1	204913328	204913559	GeneC|Exon_3	0	+	142	508
chr1	204913328	204913559	GeneC|Exon_3	0	+	143	508
chr1	204913328	204913559	GeneC|Exon_3	0	+	144	507
chr1	204913328	204913559	GeneC|Exon_3	0	+	145	506
chr1	204913328	204913559	GeneC|Exon_3	0	+	146	504
chr1	204913328	204913559	GeneC|Exon_3	0	+	147	505
chr1	204913328	204913559	GeneC|Exon_3	0	+	148	503
chr1	204913328	204913559	GeneC|Exon_3	0	+	149	501
chr1	204913328	204913559	GeneC|Exon_3	0	+	150	501
chr1	204913328	204913559	GeneC|Exon_3	0	+	151	500
chr1	204913328	204913559	GeneC|Exon_3	0	+	152	500
chr1	204913328	204913559	GeneC|Exon_3	0	+	153	501
chr1	204913328	204913559	GeneC|Exon_3	0	+	154	507
chr1	204913328	204913559	GeneC|Exon_3	0	+	155	507
chr1	204913328	204913559	GeneC|Exon_3	0	+	156	500
chr1	204913328	204913559	GeneC|Exon_3	0	+	157	502
chr1	204913328	204913559	GeneC|Exon_3	0	+	158	504
chr1	204913328	204913559	GeneC|Exon_3	0	+	159	501
chr1	204913328	204913559	GeneC|Exon_3	0	+	160	503
chr1	204913328	204913559	GeneC|Exon_3	0	+	161	508
chr1	204913328	204913559	GeneC|Exon_3	0	+	162	510
chr1	204913328	204913559	GeneC|Exon_3	0	+	163	508
chr1	204913328	204913559	GeneC|Exon_3	0	+	164	510
chr1	204913328	204913559	GeneC|Exon_3	0	+	165	509
chr1	204913328	204913559	GeneC|Exon_3	0	+	166	508
chr1	204913328	204913559	GeneC|Exon_3	0	+	167	502
chr1	204913328	204913559	GeneC|Exon_3	0	+	168	498
chr1	204913328	204913559	GeneC|Exon_3	0	+	169	501
chr1	204913328	204913559	GeneC|Exon_3	0	+	170	496
chr1	204913328	204913559	GeneC|Exon_3	0	+	171	499
chr1	204913328	204913559	GeneC|Exon_3	0	+	172	503
chr1	204913328	204913559	GeneC|Exon_3	0	+	173	498
chr1	204913328	204913559	GeneC|Exon_3	0	+	174	497
chr1	204913328	204913559	GeneC|Exon_3	0	+	175	489
chr1	204913328	204913559	GeneC|Exon_3	0	+	176	489
chr1	204913328	204913559	GeneC|Exon_3	0	+	177	485
chr1	204913328	204913559	GeneC|Exon_3	0	+	178	486
chr1	204913328	204913559	GeneC|Exon_3	0	+	179	485
chr1	204913328	204913559	GeneC|Exon_3	0	+	180	482
chr1	204913328	204913559	GeneC|Exon_3	0	+	181	485
chr1	204913328	204913559	GeneC|Exon_3	0	+	182	484
chr1	204913328	204913559	GeneC|Exon_3	0	+	183	484
chr1	204913328	204913559	GeneC|Exon_3	0	+	184	482
chr1	204913328	204913559	GeneC|Exon_3	0	+	185	479
chr1	204913328	204913559	GeneC|Exon_3	0	+	186	481
chr1	204913328	204913559	GeneC|Exon_3	0	+	187	478
chr1	204913328	204913559	GeneC|Exon_3	0	+	188	476
chr1	204913328	204913559	GeneC|Exon_3	0	+	189	479
chr1	204913328	204913559	GeneC|Exon_3	0	+	190	480
chr1	204913328	204913559	GeneC|Exon_3	0	+	191	481
chr1	204913328	204913559	GeneC|Exon_3	0	+	192	477
chr1	204913328	204913559	GeneC|Exon_3	0	+	193	477
chr1	204913328	204913559	GeneC|Exon_3	0	+	194	474
chr1	204913328	204913559	GeneC|Exon_3	0	+	195	474
chr1	204913328	204913559	GeneC|Exon_3	0	+	196	473
chr1	204913328	204913559	GeneC|Exon_3	0	+	197	471
chr1	204913328	204913559	GeneC|Exon_3	0	+	198	471
chr1	204913328	204913559	GeneC|Exon_3	0	+	199	469
chr1	204913328	204913559	GeneC|Exon_3	0	+	200	465
chr1	204913328	204913559	GeneC|Exon_3	0	+	201	464
chr1	204913328	204913559	GeneC|Exon_3	0	+	202	463
chr1	204913328	204913559	GeneC|Exon_3	0	+	203	449
chr1	204913328	204913559	GeneC|Exon_3	0	+	204	446
chr1	204913328	204913559	GeneC|Exon_3	0	+	205	445
chr1	204913328	204913559	GeneC|Exon_3	0	+	206	442
chr1	204913328	204913559	GeneC|Exon_3	0	+	207	447
chr1	204913328	204913559	GeneC|Exon_3	0	+	208	443
chr1	204913328	204913559	GeneC|Exon_3	0	+	209	443
chr1	204913328	204913559	GeneC|Exon_3	0	+	210	439
chr1	204913328	204913559	GeneC|Exon_3	0	+	211	443
chr1	204913328	204913559	GeneC|Exon_3	0	+	212	439
chr1	204913328	204913559	GeneC|Exon_3	0	+	213	434
chr1	204913328	204913559	GeneC|Exon_3	0	+	214	431
chr1	204913328	204913559	GeneC|Exon_3	0	+	215	431
chr1	204913328	204913559	GeneC|Exon_3	0	+	216	424
chr1	204913328	204913559	GeneC|Exon_3	0	+	217	422
chr1	204913328	204913559	GeneC|Exon_3	0	+	218	419
chr1	204913328	204913559	GeneC|Exon_3	0	+	219	418
chr1	204913328	204913559	GeneC|Exon_3	0	+	220	412
chr1	204913328	204913559	GeneC|Exon_3	0	+	221	408
chr1	204913328	204913559	GeneC|Exon_3	0	+	222	407
chr1	204913328	204913559	GeneC|Exon_3	0	+	223	404
chr1	204913328	204913559	GeneC|Exon_3	0	+	224	402
chr1	204913328	204913559	GeneC|Exon_3	0	+	225	397
chr1	204913328	204913559	GeneC|Exon_3	0	+	226	399
chr1	204913328	204913559	GeneC|Exon_3	0	+	227	397
chr1	204913328	204913559	GeneC|Exon_3	0	+	228	400
chr1	204913328	204913559	GeneC|Exon_3	0	+	229	396
chr1	204913328	204913559	GeneC|Exon_3	0	+	230	395
chr1	204913328	204913559	GeneC|Exon_3	0	+	231	398
chr1	204919659	204919727	GeneC|Exon_4	0	+	1	422
chr1	204919659	204919727	GeneC|Exon_4	0	+	2	420
chr1	204919659	204919727	GeneC|Exon_4	0	+	3	421
chr1	204919659	204919727	GeneC|Exon_4	0	+	4	421
chr1	204919659	204919727	GeneC|Exon_4	0	+	5	419
chr1	204919659	204919727	GeneC|Exon_4	0	+	6	424
chr1	204919659	204919727	GeneC|Exon_4	0	+	7	424
chr1	204919659	204919727	GeneC|Exon_4	0	+	8	425
chr1	204919659	204919727	GeneC|Exon_4	0	+	9	427
chr1	204919659	204919727	GeneC|Exon_4	0	+	10	430
chr1	204919659	204919727	GeneC|Exon_4	0	+	11	430
chr1	204919659	204919727	GeneC|Exon_4	0	+	12	424
chr1	204919659	204919727	GeneC|Exon_4	0	+	13	424
chr1	204919659	204919727	GeneC|Exon_4	0	+	14	427
chr1	204919659	204919727	GeneC|Exon_4	0	+	15	426
chr1	204919659	204919727	GeneC|Exon_4	0	+	16	431
chr1	204919659	204919727	GeneC|Exon_4	0	+	17	432
chr1	204919659	204919727	GeneC|Exon_4	0	+	18	432
chr1	204919659	204919727	GeneC|Exon_4	0	+	19	433
chr1	204919659	204919727	GeneC|Exon_4	0	+	20	437
chr1	204919659	204919727	GeneC|Exon_4	0	+	21	436
chr1	204919659	204919727	GeneC|Exon_4	0	+	22	437
chr1	204919659	204919727	GeneC|Exon_4	0	+	23	439
chr1	204919659	204919727	GeneC|Exon_4	0	+	24	440
chr1	204919659	204919727	GeneC|Exon_4	0	+	25	437
chr1	204919659	204919727	GeneC|Exon_4	0	+	26	436
chr1	204919659	204919727	GeneC|Exon_4	0	+	27	439
chr1	204919659	204919727	GeneC|Exon_4	0	+	28	442
chr1	204919659	204919727	GeneC|Exon_4	0	+	29	439
chr1	204919659	204919727	GeneC|Exon_4	0	+	30	435
chr1	204919659	204919727	GeneC|Exon_4	0	+	31	433
chr1	204919659	204919727	GeneC|Exon_4	0	+	32	430
chr1	204919659	204919727	GeneC|Exon_4	0	+	33	434
chr1	204919659	204919727	GeneC|Exon_4	0	+	34	435
chr1	204919659	204919727	GeneC|Exon_4	0	+	35	436
chr1	204919659	204919727	GeneC|Exon_4	0	+	36	439
chr1	204919659	204919727	GeneC|Exon_4	0	+	37	442
chr1	204919659	204919727	GeneC|Exon_4	0	+	38	445
chr1	204919659	204919727	GeneC|Exon_4	0	+	39	444
chr1	204919659	204919727	GeneC|Exon_4	0	+	40	442
chr1	204919659	204919727	GeneC|Exon_4	0	+	41	443
chr1	204919659	204919727	GeneC|Exon_4	0	+	42	445
chr1	204919659	204919727	GeneC|Exon_4	0	+	43	444
chr1	204919659	204919727	GeneC|Exon_4	0	+	44	444
chr1	204919659	204919727	GeneC|Exon_4	0	+	45	441
chr1	204919659	204919727	GeneC|Exon_4	0	+	46	437
chr1	204919659	204919727	GeneC|Exon_4	0	+	47	436
chr1	204919659	204919727	GeneC|Exon_4	0	+	48	435
chr1	204919659	204919727	GeneC|Exon_4	0	+	49	432
chr1	204919659	204919727	GeneC|Exon_4	0	+	50	434
chr1	204919659	204919727	GeneC|Exon_4	0	+	51	435
chr1	204919659	204919727	GeneC|Exon_4	0	+	52	438
chr1	204919659	204919727	GeneC|Exon_4	0	+	53	439
chr1	204919659	204919727	GeneC|Exon_4	0	+	54	437
chr1	204919659	204919727	GeneC|Exon_4	0	+	55	438
chr1	204919659	204919727	GeneC|Exon_4	0	+	56	444
chr1	204919659	204919727	GeneC|Exon_4	0	+	57	445
chr1	204919659	204919727	GeneC|Exon_4	0	+	58	441
chr1	204919659	204919727	GeneC|Exon_4	0	+	59	441
chr1	204919659	204919727	GeneC|Exon_4	0	+	60	448
chr1	204919659	204919727	GeneC|Exon_4	0	+	61	449
chr1	204919659	204919727	GeneC|Exon_4	0	+	62	448
chr1	204919659	204919727	GeneC|Exon_4	0	+	63	447
chr1	204919659	204919727	GeneC|Exon_4	0	+	64	449
chr1	204919659	204919727	GeneC|Exon_4	0	+	65	450
chr1	204919659	204919727	GeneC|Exon_4	0	+	66	450
chr1	204919659	204919727	GeneC|Exon_4	0	+	67	451
chr1	204919659	204919727	GeneC|Exon_4	0	+	68	454
chr1	204921113	204921269	GeneC|Exon_5	0	+	1	399
chr1	204921113	204921269	GeneC|Exon_5	0	+	2	396
chr1	204921113	204921269	GeneC|Exon_5	0	+	3	399
chr1	204921113	204921269	GeneC|Exon_5	0	+	4	401
chr1	204921113	204921269	GeneC|Exon_5	0	+	5	400
chr1	204921113	204921269	GeneC|Exon_5	0	+	6	402
chr1	204921113	204921269	GeneC|Exon_5	0	+	7	402
chr1	204921113	204921269	GeneC|Exon_5	0	+	8	404
chr1	204921113	204921269	GeneC|Exon_5	0	+	9	406
chr1	204921113	204921269	GeneC|Exon_5	0	+	10	407
chr1	204921113	204921269	GeneC|Exon_5	0	+	11	413
chr1	204921113	204921269	GeneC|Exon_5	0	+	12	413
chr1	204921113	204921269	GeneC|Exon_5	0	+	13	416
chr1	204921113	204921269	GeneC|Exon_5	0	+	14	415
chr1	204921113	204921269	GeneC|Exon_5	0	+	15	417
chr1	204921113	204921269	GeneC|Exon_5	0	+	16	419
chr1	204921113	204921269	GeneC|Exon_5	0	+	17	425
chr1	204921113	204921269	GeneC|Exon_5	0	+	18	427
chr1	204921113	204921269	GeneC|Exon_5	0	+	19	433
chr1	204921113	204921269	GeneC|Exon_5	0	+	20	435
chr1	204921113	204921269	GeneC|Exon_5	0	+	21	435
chr1	204921113	204921269	GeneC|Exon_5	0	+	22	439
chr1	204921113	204921269	GeneC|Exon_5	0	+	23	443
chr1	204921113	204921269	GeneC|Exon_5	0	+	24	447
chr1	204921113	204921269	GeneC|Exon_5	0	+	25	456
chr1	204921113	204921269	GeneC|Exon_5	0	+	26	455
chr1	204921113	204921269	GeneC|Exon_5	0	+	27	462
chr1	204921113	204921269	GeneC|Exon_5	0	+	28	461
chr1	204921113	204921269	GeneC|Exon_5	0	+	29	462
chr1	204921113	204921269	GeneC|Exon_5	0	+	30	465
chr1	204921113	204921269	GeneC|Exon_5	0	+	31	472
chr1	204921113	204921269	GeneC|Exon_5	0	+	32	474
chr1	204921113	204921269	GeneC|Exon_5	0	+	33	476
chr1	204921113	204921269	GeneC|Exon_5	0	+	34	477
chr1	204921113	204921269	GeneC|Exon_5	0	+	35	480
chr1	204921113	204921269	GeneC|Exon_5	0	+	36	478
chr1	204921113	204921269	GeneC|Exon_5	0	+	37	482
chr1	204921113	204921269	GeneC|Exon_5	0	+	38	482
chr1	204921113	204921269	GeneC|Exon_5	0	+	39	483
chr1	204921113	204921269	GeneC|Exon_5	0	+	40	485
chr1	204921113	204921269	GeneC|Exon_5	0	+	41	486
chr1	204921113	204921269	GeneC|Exon_5	0	+	42	485
chr1	204921113	204921269	GeneC|Exon_5	0	+	43	485
chr1	204921113	204921269	GeneC|Exon_5	0	+	44	482
chr1	204921113	204921269	GeneC|Exon_5	0	+	45	483
chr1	204921113	204921269	GeneC|Exon_5	0	+	46	486
chr1	204921113	204921269	GeneC|Exon_5	0	+	47	489
chr1	204921113	204921269	GeneC|Exon_5	0	+	48	489
chr1	204921113	204921269	GeneC|Exon_5	0	+	49	491
chr1	204921113	204921269	GeneC|Exon_5	0	+	50	494
chr1	204921113	204921269	GeneC|Exon_5	0	+	51	492
chr1	204921113	204921269	GeneC|Exon_5	0	+	52	495
chr1	204921113	204921269	GeneC|Exon_5	0	+	53	498
chr1	204921113	204921269	GeneC|Exon_5	0	+	54	500
chr1	204921113	204921269	GeneC|Exon_5	0	+	55	497
chr1	204921113	204921269	GeneC|Exon_5	0	+	56	497
chr1	204921113	204921269	GeneC|Exon_5	0	+	57	499
chr1	204921113	204921269	GeneC|Exon_5	0	+	58	499
chr1	204921113	204921269	GeneC|Exon_5	0	+	59	500
chr1	204921113	204921269	GeneC|Exon_5	0	+	60	502
chr1	204921113	204921269	GeneC|Exon_5	0	+	61	504
chr1	204921113	204921269	GeneC|Exon_5	0	+	62	503
chr1	204921113	204921269	GeneC|Exon_5	0	+	63	505
chr1	204921113	204921269	GeneC|Exon_5	0	+	64	500
chr1	204921113	204921269	GeneC|Exon_5	0	+	65	499
chr1	204921113	204921269	GeneC|Exon_5	0	+	66	500
chr1	204921113	204921269	GeneC|Exon_5	0	+	67	502
chr1	204921113	204921269	GeneC|Exon_5	0	+	68	505
chr1	204921113	204921269	GeneC|Exon_5	0	+	69	508
chr1	204921113	204921269	GeneC|Exon_5	0	+	70	510
chr1	204921113	204921269	GeneC|Exon_5	0	+	71	506
chr1	204921113	204921269	GeneC|Exon_5	0	+	72	501
chr1	204921113	204921269	GeneC|Exon_5	0	+	73	503
chr1	204921113	204921269	GeneC|Exon_5	0	+	74	502
chr1	204921113	204921269	GeneC|Exon_5	0	+	75	498
chr1	204921113	204921269	GeneC|Exon_5	0	+	76	500
chr1	204921113	204921269	GeneC|Exon_5	0	+	77	498
chr1	204921113	204921269	GeneC|Exon_5	0	+	78	496
chr1	204921113	204921269	GeneC|Exon_5	0	+	79	493
chr1	204921113	204921269	GeneC|Exon_5	0	+	80	496
chr1	204921113	204921269	GeneC|Exon_5	0	+	81	493
chr1	204921113	204921269	GeneC|Exon_5	0	+	82	492
chr1	204921113	204921269	GeneC|Exon_5	0	+	83	496
chr1	204921113	204921269	GeneC|Exon_5	0	+	84	495
chr1	204921113	204921269	GeneC|Exon_5	0	+	85	497
chr1	204921113	204921269	GeneC|Exon_5	0	+	86	499
chr1	204921113	204921269	GeneC|Exon_5	0	+	87	502
chr1	204921113	204921269	GeneC|Exon_5	0	+	88	501
chr1	204921113	204921269	GeneC|Exon_5	0	+	89	502
chr1	204921113	204921269	GeneC|Exon_5	0	+	90	502
chr1	204921113	204921269	GeneC|Exon_5	0	+	91	499
chr1	204921113	204921269	GeneC|Exon_5	0	+	92	497
chr1	204921113	204921269	GeneC|Exon_5	0	+	93	493
chr1	204921113	204921269	GeneC|Exon_5	0	+	94	497
chr1	204921113	204921269	GeneC|Exon_5	0	+	95	498
chr1	204921113	204921269	GeneC|Exon_5	0	+	96	495
chr1	204921113	204921269	GeneC|Exon_5	0	+	97	498
chr1	204921113	204921269	GeneC|Exon_5	0	+	98	502
chr1	204921113	204921269	GeneC|Exon_5	0	+	99	501
chr1	204921113	204921269	GeneC|Exon_5	0	+	100	502
chr1	204921113	204921269	GeneC|Exon_5	0	+	101	500
chr1	204921113	204921269	GeneC|Exon_5	0	+	102	499
chr1	204921113	204921269	GeneC|Exon_5	0	+	103	503
chr1	204921113	204921269	GeneC|Exon_5	0	+	104	502
chr1	204921113	204921269	GeneC|Exon_5	0	+	105	499
chr1	204921113	204921269	GeneC|Exon_5	0	+	106	502
chr1	204921113	204921269	GeneC|Exon_5	0	+	107	503
chr1	204921113	204921269	GeneC|Exon_5	0	+	108	503
chr1	204921113	204921269	GeneC|Exon_5	0	+	109	506
chr1	204921113	204921269	GeneC|Exon_5	0	+	110	506
chr1	204921113	204921269	GeneC|Exon_5	0	+	111	502
chr1	204921113	204921269	GeneC|Exon_5	0	+	112	505
chr1	204921113	204921269	GeneC|Exon_5	0	+	113	503
chr1	204921113	204921269	GeneC|Exon_5	0	+	114	504
chr1	204921113	204921269	GeneC|Exon_5	0	+	115	503
chr1	204921113	204921269	GeneC|Exon_5	0	+	116	502
chr1	204921113	204921269	GeneC|Exon_5	0	+	117	502
chr1	204921113	204921269	GeneC|Exon_5	0	+	118	501
chr1	204921113	204921269	GeneC|Exon_5	0	+	119	502
chr1	204921113	204921269	GeneC|Exon_5	0	+	120	503
chr1	204921113	204921269	GeneC|Exon_5	0	+	121	506
chr1	204921113	204921269	GeneC|Exon_5	0	+	122	501
chr1	204921113	204921269	GeneC|Exon_5	0	+	123	503
chr1	204921113	204921269	GeneC|Exon_5	0	+	124	503
chr1	204921113	204921269	GeneC|Exon_5	0	+	125	504
chr1	204921113	204921269	GeneC|Exon_5	0	+	126	498
chr1	204921113	204921269	GeneC|Exon_5	0	+	127	500
chr1	204921113	204921269	GeneC|Exon_5	0	+	128	503
chr1	204921113	204921269	GeneC|Exon_5	0	+	129	499
chr1	204921113	204921269	GeneC|Exon_5	0	+	130	498
chr1	204921113	204921269	GeneC|Exon_5	0	+	131	501
chr1	204921113	204921269	GeneC|Exon_5	0	+	132	499
chr1	204921113	204921269	GeneC|Exon_5	0	+	133	495
chr1	204921113	204921269	GeneC|Exon_5	0	+	134	499
chr1	204921113	204921269	GeneC|Exon_5	0	+	135	501
chr1	204921113	204921269	GeneC|Exon_5	0	+	136	502
chr1	204921113	204921269	GeneC|Exon_5	0	+	137	497
chr1	204921113	204921269	GeneC|Exon_5	0	+	138	499
chr1	204921113	204921269	GeneC|Exon_5	0	+	139	500
chr1	204921113	204921269	GeneC|Exon_5	0	+	140	499
chr1	204921113	204921269	GeneC|Exon_5	0	+	141	499
chr1	204921113	204921269	GeneC|Exon_5	0	+	142	501
chr1	204921113	204921269	GeneC|Exon_5	0	+	143	497
chr1	204921113	204921269	GeneC|Exon_5	0	+	144	493
chr1	204921113	204921269	GeneC|Exon_5	0	+	145	492
chr1	204921113	204921269	GeneC|Exon_5	0	+	146	489
chr1	204921113	204921269	GeneC|Exon_5	0	+	147	487
chr1	204921113	204921269	GeneC|Exon_5	0	+	148	489
chr1	204921113	204921269	GeneC|Exon_5	0	+	149	484
chr1	204921113	204921269	GeneC|Exon_5	0	+	150	482
chr1	204921113	204921269	GeneC|Exon_5	0	+	151	483
chr1	204921113	204921269	GeneC|Exon_5	0	+	152	479
chr1	204921113	204921269	GeneC|Exon_5	0	+	153	480
chr1	204921113	204921269	GeneC|Exon_5	0	+	154	481
chr1	204921113	204921269	GeneC|Exon_5	0	+	155	480
chr1	204921113	204921269	GeneC|Exon_5	0	+	156	481
chr1	204923290	204923537	GeneC|Exon_6	0	+	1	428
chr1	204923290	204923537	GeneC|Exon_6	0	+	2	431
chr1	204923290	204923537	GeneC|Exon_6	0	+	3	433
chr1	204923290	204923537	GeneC|Exon_6	0	+	4	436
chr1	204923290	204923537	GeneC|Exon_6	0	+	5	436
chr1	204923290	204923537	GeneC|Exon_6	0	+	6	437
chr1	204923290	204923537	GeneC|Exon_6	0	+	7	439
chr1	204923290	204923537	GeneC|Exon_6	0	+	8	438
chr1	204923290	204923537	GeneC|Exon_6	0	+	9	440
chr1	204923290	204923537	GeneC|Exon_6	0	+	10	449
chr1	204923290	204923537	GeneC|Exon_6	0	+	11	451
chr1	204923290	204923537	GeneC|Exon_6	0	+	12	450
chr1	204923290	204923537	GeneC|Exon_6	0	+	13	451
chr1	204923290	204923537	GeneC|Exon_6	0	+	14	453
chr1	204923290	204923537	GeneC|Exon_6	0	+	15	455
chr1	204923290	204923537	GeneC|Exon_6	0	+	16	456
chr1	204923290	204923537	GeneC|Exon_6	0	+	17	457
chr1	204923290	204923537	GeneC|Exon_6	0	+	18	462
chr1	204923290	204923537	GeneC|Exon_6	0	+	19	460
chr1	204923290	204923537	GeneC|Exon_6	0	+	20	466
chr1	204923290	204923537	GeneC|Exon_6	0	+	21	468
chr1	204923290	204923537	GeneC|Exon_6	0	+	22	465
chr1	204923290	204923537	GeneC|Exon_6	0	+	23	467
chr1	204923290	204923537	GeneC|Exon_6	0	+	24	464
chr1	204923290	204923537	GeneC|Exon_6	0	+	25	460
chr1	204923290	204923537	GeneC|Exon_6	0	+	26	458
chr1	204923290	204923537	GeneC|Exon_6	0	+	27	460
chr1	204923290	204923537	GeneC|Exon_6	0	+	28	460
chr1	204923290	204923537	GeneC|Exon_6	0	+	29	454
chr1	204923290	204923537	GeneC|Exon_6	0	+	30	456
chr1	204923290	204923537	GeneC|Exon_6	0	+	31	457
chr1	204923290	204923537	GeneC|Exon_6	0	+	32	459
chr1	204923290	204923537	GeneC|Exon_6	0	+	33	458
chr1	204923290	204923537	GeneC|Exon_6	0	+	34	455
chr1	204923290	204923537	GeneC|Exon_6	0	+	35	461
chr1	204923290	204923537	GeneC|Exon_6	0	+	36	463
chr1	204923290	204923537	GeneC|Exon_6	0	+	37	461
chr1	204923290	204923537	GeneC|Exon_6	0	+	38	463
chr1	204923290	204923537	GeneC|Exon_6	0	+	39	462
chr1	204923290	204923537	GeneC|Exon_6	0	+	40	458
chr1	204923290	204923537	GeneC|Exon_6	0	+	41	455
chr1	204923290	204923537	GeneC|Exon_6	0	+	42	455
chr1	204923290	204923537	GeneC|Exon_6	0	+	43	458
chr1	204923290	204923537	GeneC|Exon_6	0	+	44	460
chr1	204923290	204923537	GeneC|Exon_6	0	+	45	460
chr1	204923290	204923537	GeneC|Exon_6	0	+	46	458
chr1	204923290	204923537	GeneC|Exon_6	0	+	47	454
chr1	204923290	204923537	GeneC|Exon_6	0	+	48	453
chr1	204923290	204923537	GeneC|Exon_6	0	+	49	451
chr1	204923290	204923537	GeneC|Exon_6	0	+	50	449
chr1	204923290	204923537	GeneC|Exon_6	0	+	51	450
chr1	204923290	204923537	GeneC|Exon_6	0	+	52	452
chr1	204923290	204923537	GeneC|Exon_6	0	+	53	451
chr1	204923290	204923537	GeneC|Exon_6	0	+	54	449
chr1	204923290	204923537	GeneC|Exon_6	0	+	55	447
chr1	204923290	204923537	GeneC|Exon_6	0	+	56	448
chr1	204923290	204923537	GeneC|Exon_6	0	+	57	455
chr1	204923290	204923537	GeneC|Exon_6	0	+	58	455
chr1	204923290	204923537	GeneC|Exon_6	0	+	59	454
chr1	204923290	204923537	GeneC|Exon_6	0	+	60	452
chr1	204923290	204923537	GeneC|Exon_6	0	+	61	451
chr1	204923290	204923537	GeneC|Exon_6	0	+	62	451
chr1	204923290	204923537	GeneC|Exon_6	0	+	63	446
chr1	204923290	204923537	GeneC|Exon_6	0	+	64	450
chr1	204923290	204923537	GeneC|Exon_6	0	+	65	450
chr1	204923290	204923537	GeneC|Exon_6	0	+	66	458
chr1	204923290	204923537	GeneC|Exon_6	0	+	67	455
chr1	204923290	204923537	GeneC|Exon_6	0	+	68	453
chr1	204923290	204923537	GeneC|Exon_6	0	+	69	455
chr1	204923290	204923537	GeneC|Exon_6	0	+	70	456
chr1	204923290	204923537	GeneC|Exon_6	0	+	71	459
chr1	204923290	204923537	GeneC|Exon_6	0	+	72	464
chr1	204923290	204923537	GeneC|Exon_6	0	+	73	466
chr1	204923290	204923537	GeneC|Exon_6	0	+	74	465
chr1	204923290	204923537	GeneC|Exon_6	0	+	75	465
chr1	204923290	204923537	GeneC|Exon_6	0	+	76	465
chr1	204923290	204923537	GeneC|Exon_6	0	+	77	464
chr1	204923290	204923537	GeneC|Exon_6	0	+	78	462
chr1	204923290	204923537	GeneC|Exon_6	0	+	79	464
chr1	204923290	204923537	GeneC|Exon_6	0	+	80	465
chr1	204923290	204923537	GeneC|Exon_6	0	+	81	469
chr1	204923290	204923537	GeneC|Exon_6	0	+	82	477
chr1	204923290	204923537	GeneC|Exon_6	0	+	83	475
chr1	204923290	204923537	GeneC|Exon_6	0	+	84	477
chr1	204923290	204923537	GeneC|Exon_6	0	+	85	477
chr1	204923290	204923537	GeneC|Exon_6	0	+	86	477
chr1	204923290	204923537	GeneC|Exon_6	0	+	87	474
chr1	204923290	204923537	GeneC|Exon_6	0	+	88	475
chr1	204923290	204923537	GeneC|Exon_6	0	+	89	477
chr1	204923290	204923537	GeneC|Exon_6	0	+	90	479
chr1	204923290	204923537	GeneC|Exon_6	0	+	91	482
chr1	204923290	204923537	GeneC|Exon_6	0	+	92	485
chr1	204923290	204923537	GeneC|Exon_6	0	+	93	485
chr1	204923290	204923537	GeneC|Exon_6	0	+	94	486
chr1	204923290	204923537	GeneC|Exon_6	0	+	95	479
chr1	204923290	204923537	GeneC|Exon_6	0	+	96	475
chr1	204923290	204923537	GeneC|Exon_6	0	+	97	474
chr1	204923290	204923537	GeneC|Exon_6	0	+	98	476
chr1	204923290	204923537	GeneC|Exon_6	0	+	99	476
chr1	204923290	204923537	GeneC|Exon_6	0	+	100	475
chr1	204923290	204923537	GeneC|Exon_6	0	+	101	473
chr1	204923290	204923537	GeneC|Exon_6	0	+	102	472
chr1	204923290	204923537	GeneC|Exon_6	0	+	103	470
chr1	204923290	204923537	GeneC|Exon_6	0	+	104	472
chr1	204923290	204923537	GeneC|Exon_6	0	+	105	474
chr1	204923290	204923537	GeneC|Exon_6	0	+	106	478
chr1	204923290	204923537	GeneC|Exon_6	0	+	107	474
chr1	204923290	204923537	GeneC|Exon_6	0	+	108	472
chr1	204923290	204923537	GeneC|Exon_6	0	+	109	470
chr1	204923290	204923537	GeneC|Exon_6	0	+	110	471
chr1	204923290	204923537	GeneC|Exon_6	0	+	111	472
chr1	204923290	204923537	GeneC|Exon_6	0	+	112	473
chr1	204923290	204923537	GeneC|Exon_6	0	+	113	475
chr1	204923290	204923537	GeneC|Exon_6	0	+	114	473
chr1	204923290	204923537	GeneC|Exon_6	0	+	115	474
chr1	204923290	204923537	GeneC|Exon_6	0	+	116	475
chr1	204923290	204923537	GeneC|Exon_6	0	+	117	470
chr1	204923290	204923537	GeneC|Exon_6	0	+	118	472
chr1	204923290	204923537	GeneC|Exon_6	0	+	119	478
chr1	204923290	204923537	GeneC|Exon_6	0	+	120	472
chr1	204923290	204923537	GeneC|Exon_6	0	+	121	469
chr1	204923290	204923537	GeneC|Exon_6	0	+	122	465
chr1	204923290	204923537	GeneC|Exon_6	0	+	123	457
chr1	204923290	204923537	GeneC|Exon_6	0	+	124	458
chr1	204923290	204923537	GeneC|Exon_6	0	+	125	456
chr1	204923290	204923537	GeneC|Exon_6	0	+	126	459
chr1	204923290	204923537	GeneC|Exon_6	0	+	127	458
chr1	204923290	204923537	GeneC|Exon_6	0	+	128	455
chr1	204923290	204923537	GeneC|Exon_6	0	+	129	452
chr1	204923290	204923537	GeneC|Exon_6	0	+	130	448
chr1	204923290	204923537	GeneC|Exon_6	0	+	131	433
chr1	204923290	204923537	GeneC|Exon_6	0	+	132	381
chr1	204923290	204923537	GeneC|Exon_6	0	+	133	373
chr1	204923290	204923537	GeneC|Exon_6	0	+	134	376
chr1	204923290	204923537	GeneC|Exon_6	0	+	135	326
chr1	204923290	204923537	GeneC|Exon_6	0	+	136	330
chr1	204923290	204923537	GeneC|Exon_6	0	+	137	323
chr1	204923290	204923537	GeneC|Exon_6	0	+	138	325
chr1	204923290	204923537	GeneC|Exon_6	0	+	139	319
chr1	204923290	204923537	GeneC|Exon_6	0	+	140	321
chr1	204923290	204923537	GeneC|Exon_6	0	+	141	322
chr1	204923290	204923537	GeneC|Exon_6	0	+	142	323
chr1	204923290	204923537	GeneC|Exon_6	0	+	143	320
chr1	204923290	204923537	GeneC|Exon_6	0	+	144	319
chr1	204923290	204923537	GeneC|Exon_6	0	+	145	322
chr1	204923290	204923537	GeneC|Exon_6	0	+	146	325
chr1	204923290	204923537	GeneC|Exon_6	0	+	147	328
chr1	204923290	204923537	GeneC|Exon_6	0	+	148	330
chr1	204923290	204923537	GeneC|Exon_6	0	+	149	328
chr1	204923290	204923537	GeneC|Exon_6	0	+	150	331
chr1	204923290	204923537	GeneC|Exon_6	0	+	151	330
chr1	204923290	204923537	GeneC|Exon_6	0	+	152	334
chr1	204923290	204923537	GeneC|Exon_6	0	+	153	334
chr1	204923290	204923537	GeneC|Exon_6	0	+	154	330
chr1	204923290	204923537	GeneC|Exon_6	0	+	155	333
chr1	204923290	204923537	GeneC|Exon_6	0	+	156	336
chr1	204923290	204923537	GeneC|Exon_6	0	+	157	339
chr1	204923290	204923537	GeneC|Exon_6	0	+	158	339
chr1	204923290	204923537	GeneC|Exon_6	0	+	159	339
chr1	204923290	204923537	GeneC|Exon_6	0	+	160	339
chr1	204923290	204923537	GeneC|Exon_6	0	+	161	335
chr1	204923290	204923537	GeneC|Exon_6	0	+	162	338
chr1	204923290	204923537	GeneC|Exon_6	0	+	163	341
chr1	204923290	204923537	GeneC|Exon_6	0	+	164	340
chr1	204923290	204923537	GeneC|Exon_6	0	+	165	340
chr1	204923290	204923537	GeneC|Exon_6	0	+	166	340
chr1	204923290	204923537	GeneC|Exon_6	0	+	167	342
chr1	204923290	204923537	GeneC|Exon_6	0	+	168	341
chr1	204923290	204923537	GeneC|Exon_6	0	+	169	347
chr1	204923290	204923537	GeneC|Exon_6	0	+	170	347
chr1	204923290	204923537	GeneC|Exon_6	0	+	171	350
chr1	204923290	204923537	GeneC|Exon_6	0	+	172	352
chr1	204923290	204923537	GeneC|Exon_6	0	+	173	355
chr1	204923290	204923537	GeneC|Exon_6	0	+	174	354
chr1	204923290	204923537	GeneC|Exon_6	0	+	175	355
chr1	204923290	204923537	GeneC|Exon_6	0	+	176	356
chr1	204923290	204923537	GeneC|Exon_6	0	+	177	360
chr1	204923290	204923537	GeneC|Exon_6	0	+	178	360
chr1	204923290	204923537	GeneC|Exon_6	0	+	179	361
chr1	204923290	204923537	GeneC|Exon_6	0	+	180	360
chr1	204923290	204923537	GeneC|Exon_6	0	+	181	359
chr1	204923290	204923537	GeneC|Exon_6	0	+	182	359
chr1	204923290	204923537	GeneC|Exon_6	0	+	183	359
chr1	204923290	204923537	GeneC|Exon_6	0	+	184	360
chr1	204923290	204923537	GeneC|Exon_6	0	+	185	363
chr1	204923290	204923537	GeneC|Exon_6	0	+	186	360
chr1	204923290	204923537	GeneC|Exon_6	0	+	187	362
chr1	204923290	204923537	GeneC|Exon_6	0	+	188	363
chr1	204923290	204923537	GeneC|Exon_6	0	+	189	363
chr1	204923290	204923537	GeneC|Exon_6	0	+	190	365
chr1	204923290	204923537	GeneC|Exon_6	0	+	191	365
chr1	204923290	204923537	GeneC|Exon_6	0	+	192	366
chr1	204923290	204923537	GeneC|Exon_6	0	+	193	365
chr1	204923290	204923537	GeneC|Exon_6	0	+	194	366
chr1	204923290	204923537	GeneC|Exon_6	0	+	195	364
chr1	204923290	204923537	GeneC|Exon_6	0	+	196	370
chr1	204923290	204923537	GeneC|Exon_6	0	+	197	377
chr1	204923290	204923537	GeneC|Exon_6	0	+	198	374
chr1	204923290	204923537	GeneC|Exon_6	0	+	199	376
chr1	204923290	204923537	GeneC|Exon_6	0	+	200	373
chr1	204923290	204923537	GeneC|Exon_6	0	+	201	373
chr1	204923290	204923537	GeneC|Exon_6	0	+	202	372
chr1	204923290	204923537	GeneC|Exon_6	0	+	203	371
chr1	204923290	204923537	GeneC|Exon_6	0	+	204	370
chr1	204923290	204923537	GeneC|Exon_6	0	+	205	370
chr1	204923290	204923537	GeneC|Exon_6	0	+	206	373
chr1	204923290	204923537	GeneC|Exon_6	0	+	207	374
chr1	204923290	204923537	GeneC|Exon_6	0	+	208	375
chr1	204923290	204923537	GeneC|Exon_6	0	+	209	379
chr1	204923290	204923537	GeneC|Exon_6	0	+	210	383
chr1	204923290	204923537	GeneC|Exon_6	0	+	211	386
chr1	204923290	204923537	GeneC|Exon_6	0	+	212	387
chr1	204923290	204923537	GeneC|Exon_6	0	+	213	390
chr1	204923290	204923537	GeneC|Exon_6	0	+	214	392
chr1	204923290	204923537	GeneC|Exon_6	0	+	215	392
chr1	204923290	204923537	GeneC|Exon_6	0	+	216	392
chr1	204923290	204923537	GeneC|Exon_6	0	+	217	391
chr1	204923290	204923537	GeneC|Exon_6	0	+	218	393
chr1	204923290	204923537	GeneC|Exon_6	0	+	219	394
chr1	204923290	204923537	GeneC|Exon_6	0	+	220	395
chr1	204923290	204923537	GeneC|Exon_6	0	+	221	395
chr1	204923290	204923537	GeneC|Exon_6	0	+	222	396
chr1	204923290	204923537	GeneC|Exon_6	0	+	223	396
chr1	204923290	204923537	GeneC|Exon_6	0	+	224	396
chr1	204923290	204923537	GeneC|Exon_6	0	+	225	401
chr1	204923290	204923537	GeneC|Exon_6	0	+	226	403
chr1	204923290	204923537	GeneC|Exon_6	0	+	227	408
chr1	204923290	204923537	GeneC|Exon_6	0	+	228	409
chr1	204923290	204923537	GeneC|Exon_6	0	+	229	410
chr1	204923290	204923537	GeneC|Exon_6	0	+	230	409
chr1	204923290	204923537	GeneC|Exon_6	0	+	231	409
chr1	204923290	204923537	GeneC|Exon_6	0	+	232	407
chr1	204923290	204923537	GeneC|Exon_6	0	+	233	407
chr1	204923290	204923537	GeneC|Exon_6	0	+	234	411
chr1	204923290	204923537	GeneC|Exon_6	0	+	235	410
chr1	204923290	204923537	GeneC|Exon_6	0	+	236	408
chr1	204923290	204923537	GeneC|Exon_6	0	+	237	410
chr1	204923290	204923537	GeneC|Exon_6	0	+	238	413
chr1	204923290	204923537	GeneC|Exon_6	0	+	239	416
chr1	204923290	204923537	GeneC|Exon_6	0	+	240	416
chr1	204923290	204923537	GeneC|Exon_6	0	+	241	417
chr1	204923290	204923537	GeneC|Exon_6	0	+	242	416
chr1	204923290	204923537	GeneC|Exon_6	0	+	243	417
chr1	204923290	204923537	GeneC|Exon_6	0	+	244	417
chr1	204923290	204923537	GeneC|Exon_6	0	+	245	416
chr1	204923290	204923537	GeneC|Exon_6	0	+	246	416
chr1	204923290	204923537	GeneC|Exon_6	0	+	247	419
chr1	204923931	204924104	GeneC|Exon_7	0	+	1	399
chr1	204923931	204924104	GeneC|Exon_7	0	+	2	399
chr1	204923931	204924104	GeneC|Exon_7	0	+	3	404
chr1	204923931	204924104	GeneC|Exon_7	0	+	4	410
chr1	204923931	204924104	GeneC|Exon_7	0	+	5	410
chr1	204923931	204924104	GeneC|Exon_7	0	+	6	414
chr1	204923931	204924104	GeneC|Exon_7	0	+	7	419
chr1	204923931	204924104	GeneC|Exon_7	0	+	8	422
chr1	204923931	204924104	GeneC|Exon_7	0	+	9	421
chr1	204923931	204924104	GeneC|Exon_7	0	+	10	422
chr1	204923931	204924104	GeneC|Exon_7	0	+	11	427
chr1	204923931	204924104	GeneC|Exon_7	0	+	12	430
chr1	204923931	204924104	GeneC|Exon_7	0	+	13	430
chr1	204923931	204924104	GeneC|Exon_7	0	+	14	431
chr1	204923931	204924104	GeneC|Exon_7	0	+	15	432
chr1	204923931	204924104	GeneC|Exon_7	0	+	16	435
chr1	204923931	204924104	GeneC|Exon_7	0	+	17	433
chr1	204923931	204924104	GeneC|Exon_7	0	+	18	435
chr1	204923931	204924104	GeneC|Exon_7	0	+	19	436
chr1	204923931	204924104	GeneC|Exon_7	0	+	20	437
chr1	204923931	204924104	GeneC|Exon_7	0	+	21	441
chr1	204923931	204924104	GeneC|Exon_7	0	+	22	448
chr1	204923931	204924104	GeneC|Exon_7	0	+	23	449
chr1	204923931	204924104	GeneC|Exon_7	0	+	24	447
chr1	204923931	204924104	GeneC|Exon_7	0	+	25	448
chr1	204923931	204924104	GeneC|Exon_7	0	+	26	451
chr1	204923931	204924104	GeneC|Exon_7	0	+	27	453
chr1	204923931	204924104	GeneC|Exon_7	0	+	28	455
chr1	204923931	204924104	GeneC|Exon_7	0	+	29	459
chr1	204923931	204924104	GeneC|Exon_7	0	+	30	460
chr1	204923931	204924104	GeneC|Exon_7	0	+	31	461
chr1	204923931	204924104	GeneC|Exon_7	0	+	32	465
chr1	204923931	204924104	GeneC|Exon_7	0	+	33	466
chr1	204923931	204924104	GeneC|Exon_7	0	+	34	466
chr1	204923931	204924104	GeneC|Exon_7	0	+	35	463
chr1	204923931	204924104	GeneC|Exon_7	0	+	36	466
chr1	204923931	204924104	GeneC|Exon_7	0	+	37	468
chr1	204923931	204924104	GeneC|Exon_7	0	+	38	472
chr1	204923931	204924104	GeneC|Exon_7	0	+	39	472
chr1	204923931	204924104	GeneC|Exon_7	0	+	40	466
chr1	204923931	204924104	GeneC|Exon_7	0	+	41	468
chr1	204923931	204924104	GeneC|Exon_7	0	+	42	468
chr1	204923931	204924104	GeneC|Exon_7	0	+	43	470
chr1	204923931	204924104	GeneC|Exon_7	0	+	44	469
chr1	204923931	204924104	GeneC|Exon_7	0	+	45	469
chr1	204923931	204924104	GeneC|Exon_7	0	+	46	467
chr1	204923931	204924104	GeneC|Exon_7	0	+	47	467
chr1	204923931	204924104	GeneC|Exon_7	0	+	48	467
chr1	204923931	204924104	GeneC|Exon_7	0	+	49	467
chr1	204923931	204924104	GeneC|Exon_7	0	+	50	464
chr1	204923931	204924104	GeneC|Exon_7	0	+	51	469
chr1	204923931	204924104	GeneC|Exon_7	0	+	52	467
chr1	204923931	204924104	GeneC|Exon_7	0	+	53	470
chr1	204923931	204924104	GeneC|Exon_7	0	+	54	467
chr1	204923931	204924104	GeneC|Exon_7	0	+	55	465
chr1	204923931	204924104	GeneC|Exon_7	0	+	56	464
chr1	204923931	204924104	GeneC|Exon_7	0	+	57	468
chr1	204923931	204924104	GeneC|Exon_7	0	+	58	471
chr1	204923931	204924104	GeneC|Exon_7	0	+	59	467
chr1	204923931	204924104	GeneC|Exon_7	0	+	60	468
chr1	204923931	204924104	GeneC|Exon_7	0	+	61	467
chr1	204923931	204924104	GeneC|Exon_7	0	+	62	465
chr1	204923931	204924104	GeneC|Exon_7	0	+	63	468
chr1	204923931	204924104	GeneC|Exon_7	0	+	64	469
chr1	204923931	204924104	GeneC|Exon_7	0	+	65	466
chr1	204923931	204924104	GeneC|Exon_7	0	+	66	467
chr1	204923931	204924104	GeneC|Exon_7	0	+	67	468
chr1	204923931	204924104	GeneC|Exon_7	0	+	68	468
chr1	204923931	204924104	GeneC|Exon_7	0	+	69	468
chr1	204923931	204924104	GeneC|Exon_7	0	+	70	464
chr1	204923931	204924104	GeneC|Exon_7	0	+	71	462
chr1	204923931	204924104	GeneC|Exon_7	0	+	72	459
chr1	204923931	204924104	GeneC|Exon_7	0	+	73	458
chr1	204923931	204924104	GeneC|Exon_7	0	+	74	459
chr1	204923931	204924104	GeneC|Exon_7	0	+	75	458
chr1	204923931	204924104	GeneC|Exon_7	0	+	76	454
chr1	204923931	204924104	GeneC|Exon_7	0	+	77	450
chr1	204923931	204924104	GeneC|Exon_7	0	+	78	448
chr1	204923931	204924104	GeneC|Exon_7	0	+	79	446
chr1	204923931	204924104	GeneC|Exon_7	0	+	80	446
chr1	204923931	204924104	GeneC|Exon_7	0	+	81	448
chr1	204923931	204924104	GeneC|Exon_7	0	+	82	448
chr1	204923931	204924104	GeneC|Exon_7	0	+	83	448
chr1	204923931	204924104	GeneC|Exon_7	0	+	84	448
chr1	204923931	204924104	GeneC|Exon_7	0	+	85	444
chr1	204923931	204924104	GeneC|Exon_7	0	+	86	445
chr1	204923931	204924104	GeneC|Exon_7	0	+	87	441
chr1	204923931	204924104	GeneC|Exon_7	0	+	88	441
chr1	204923931	204924104	GeneC|Exon_7	0	+	89	439
chr1	204923931	204924104	GeneC|Exon_7	0	+	90	437
chr1	204923931	204924104	GeneC|Exon_7	0	+	91	435
chr1	204923931	204924104	GeneC|Exon_7	0	+	92	433
chr1	204923931	204924104	GeneC|Exon_7	0	+	93	432
chr1	204923931	204924104	GeneC|Exon_7	0	+	94	429
chr1	204923931	204924104	GeneC|Exon_7	0	+	95	429
chr1	204923931	204924104	GeneC|Exon_7	0	+	96	429
chr1	204923931	204924104	GeneC|Exon_7	0	+	97	427
chr1	204923931	204924104	GeneC|Exon_7	0	+	98	425
chr1	204923931	204924104	GeneC|Exon_7	0	+	99	423
chr1	204923931	204924104	GeneC|Exon_7	0	+	100	427
chr1	204923931	204924104	GeneC|Exon_7	0	+	101	424
chr1	204923931	204924104	GeneC|Exon_7	0	+	102	472
chr1	204923931	204924104	GeneC|Exon_7	0	+	103	469
chr1	204923931	204924104	GeneC|Exon_7	0	+	104	463
chr1	204923931	204924104	GeneC|Exon_7	0	+	105	462
chr1	204923931	204924104	GeneC|Exon_7	0	+	106	463
chr1	204923931	204924104	GeneC|Exon_7	0	+	107	462
chr1	204923931	204924104	GeneC|Exon_7	0	+	108	462
chr1	204923931	204924104	GeneC|Exon_7	0	+	109	454
chr1	204923931	204924104	GeneC|Exon_7	0	+	110	449
chr1	204923931	204924104	GeneC|Exon_7	0	+	111	448
chr1	204923931	204924104	GeneC|Exon_7	0	+	112	448
chr1	204923931	204924104	GeneC|Exon_7	0	+	113	448
chr1	204923931	204924104	GeneC|Exon_7	0	+	114	447
chr1	204923931	204924104	GeneC|Exon_7	0	+	115	448
chr1	204923931	204924104	GeneC|Exon_7	0	+	116	448
chr1	204923931	204924104	GeneC|Exon_7	0	+	117	449
chr1	204923931	204924104	GeneC|Exon_7	0	+	118	447
chr1	204923931	204924104	GeneC|Exon_7	0	+	119	445
chr1	204923931	204924104	GeneC|Exon_7	0	+	120	441
chr1	204923931	204924104	GeneC|Exon_7	0	+	121	439
chr1	204923931	204924104	GeneC|Exon_7	0	+	122	442
chr1	204923931	204924104	GeneC|Exon_7	0	+	123	444
chr1	204923931	204924104	GeneC|Exon_7	0	+	124	445
chr1	204923931	204924104	GeneC|Exon_7	0	+	125	439
chr1	204923931	204924104	GeneC|Exon_7	0	+	126	433
chr1	204923931	204924104	GeneC|Exon_7	0	+	127	428
chr1	204923931	204924104	GeneC|Exon_7	0	+	128	428
chr1	204923931	204924104	GeneC|Exon_7	0	+	129	428
chr1	204923931	204924104	GeneC|Exon_7	0	+	130	424
chr1	204923931	204924104	GeneC|Exon_7	0	+	131	420
chr1	204923931	204924104	GeneC|Exon_7	0	+	132	418
chr1	204923931	204924104	GeneC|Exon_7	0	+	133	420
chr1	204923931	204924104	GeneC|Exon_7	0	+	134	416
chr1	204923931	204924104	GeneC|Exon_7	0	+	135	416
chr1	204923931	204924104	GeneC|Exon_7	0	+	136	415
chr1	204923931	204924104	GeneC|Exon_7	0	+	137	411
chr1	204923931	204924104	GeneC|Exon_7	0	+	138	405
chr1	204923931	204924104	GeneC|Exon_7	0	+	139	406
chr1	204923931	204924104	GeneC|Exon_7	0	+	140	404
chr1	204923931	204924104	GeneC|Exon_7	0	+	141	401
chr1	204923931	204924104	GeneC|Exon_7	0	+	142	400
chr1	204923931	204924104	GeneC|Exon_7	0	+	143	400
chr1	204923931	204924104	GeneC|Exon_7	0	+	144	398
chr1	204923931	204924104	GeneC|Exon_7	0	+	145	394
chr1	204923931	204924104	GeneC|Exon_7	0	+	146	393
chr1	204923931	204924104	GeneC|Exon_7	0	+	147	391
chr1	204923931	204924104	GeneC|Exon_7	0	+	148	387
chr1	204923931	204924104	GeneC|Exon_7	0	+	149	386
chr1	204923931	204924104	GeneC|Exon_7	0	+	150	384
chr1	204923931	204924104	GeneC|Exon_7	0	+	151	384
chr1	204923931	204924104	GeneC|Exon_7	0	+	152	380
chr1	204923931	204924104	GeneC|Exon_7	0	+	153	378
chr1	204923931	204924104	GeneC|Exon_7	0	+	154	376
chr1	204923931	204924104	GeneC|Exon_7	0	+	155	370
chr1	204923931	204924104	GeneC|Exon_7	0	+	156	373
chr1	204923931	204924104	GeneC|Exon_7	0	+	157	370
chr1	204923931	204924104	GeneC|Exon_7	0	+	158	374
chr1	204923931	204924104	GeneC|Exon_7	0	+	159	371
chr1	204923931	204924104	GeneC|Exon_7	0	+	160	369
chr1	204923931	204924104	GeneC|Exon_7	0	+	161	366
chr1	204923931	204924104	GeneC|Exon_7	0	+	162	361
chr1	204923931	204924104	GeneC|Exon_7	0	+	163	359
chr1	204923931	204924104	GeneC|Exon_7	0	+	164	356
chr1	204923931	204924104	GeneC|Exon_7	0	+	165	355
chr1	204923931	204924104	GeneC|Exon_7	0	+	166	357
chr1	204923931	204924104	GeneC|Exon_7	0	+	167	352
chr1	204923931	204924104	GeneC|Exon_7	0	+	168	347
chr1	204923931	204924104	GeneC|Exon_7	0	+	169	349
chr1	204923931	204924104	GeneC|Exon_7	0	+	170	349
chr1	204923931	204924104	GeneC|Exon_7	0	+	171	348
chr1	204923931	204924104	GeneC|Exon_7	0	+	172	347
chr1	204923931	204924104	GeneC|Exon_7	0	+	173	345
chr1	204926758	204926979	GeneC|Exon_8	0	+	1	433
chr1	204926758	204926979	GeneC|Exon_8	0	+	2	432
chr1	204926758	204926979	GeneC|Exon_8	0	+	3	435
chr1	204926758	204926979	GeneC|Exon_8	0	+	4	436
chr1	204926758	204926979	GeneC|Exon_8	0	+	5	442
chr1	204926758	204926979	GeneC|Exon_8	0	+	6	442
chr1	204926758	204926979	GeneC|Exon_8	0	+	7	443
chr1	204926758	204926979	GeneC|Exon_8	0	+	8	444
chr1	204926758	204926979	GeneC|Exon_8	0	+	9	447
chr1	204926758	204926979	GeneC|Exon_8	0	+	10	450
chr1	204926758	204926979	GeneC|Exon_8	0	+	11	452
chr1	204926758	204926979	GeneC|Exon_8	0	+	12	453
chr1	204926758	204926979	GeneC|Exon_8	0	+	13	462
chr1	204926758	204926979	GeneC|Exon_8	0	+	14	465
chr1	204926758	204926979	GeneC|Exon_8	0	+	15	468
chr1	204926758	204926979	GeneC|Exon_8	0	+	16	473
chr1	204926758	204926979	GeneC|Exon_8	0	+	17	474
chr1	204926758	204926979	GeneC|Exon_8	0	+	18	471
chr1	204926758	204926979	GeneC|Exon_8	0	+	19	470
chr1	204926758	204926979	GeneC|Exon_8	0	+	20	471
chr1	204926758	204926979	GeneC|Exon_8	0	+	21	472
chr1	204926758	204926979	GeneC|Exon_8	0	+	22	473
chr1	204926758	204926979	GeneC|Exon_8	0	+	23	476
chr1	204926758	204926979	GeneC|Exon_8	0	+	24	479
chr1	204926758	204926979	GeneC|Exon_8	0	+	25	477
chr1	204926758	204926979	GeneC|Exon_8	0	+	26	475
chr1	204926758	204926979	GeneC|Exon_8	0	+	27	475
chr1	204926758	204926979	GeneC|Exon_8	0	+	28	476
chr1	204926758	204926979	GeneC|Exon_8	0	+	29	480
chr1	204926758	204926979	GeneC|Exon_8	0	+	30	480
chr1	204926758	204926979	GeneC|Exon_8	0	+	31	476
chr1	204926758	204926979	GeneC|Exon_8	0	+	32	478
chr1	204926758	204926979	GeneC|Exon_8	0	+	33	480
chr1	204926758	204926979	GeneC|Exon_8	0	+	34	483
chr1	204926758	204926979	GeneC|Exon_8	0	+	35	482
chr1	204926758	204926979	GeneC|Exon_8	0	+	36	481
chr1	204926758	204926979	GeneC|Exon_8	0	+	37	481
chr1	204926758	204926979	GeneC|Exon_8	0	+	38	482
chr1	204926758	204926979	GeneC|Exon_8	0	+	39	482
chr1	204926758	204926979	GeneC|Exon_8	0	+	40	484
chr1	204926758	204926979	GeneC|Exon_8	0	+	41	485
chr1	204926758	204926979	GeneC|Exon_8	0	+	42	486
chr1	204926758	204926979	GeneC|Exon_8	0	+	43	487
chr1	204926758	204926979	GeneC|Exon_8	0	+	44	487
chr1	204926758	204926979	GeneC|Exon_8	0	+	45	488
chr1	204926758	204926979	GeneC|Exon_8	0	+	46	491
chr1	204926758	204926979	GeneC|Exon_8	0	+	47	486
chr1	204926758	204926979	GeneC|Exon_8	0	+	48	485
chr1	204926758	204926979	GeneC|Exon_8	0	+	49	488
chr1	204926758	204926979	GeneC|Exon_8	0	+	50	493
chr1	204926758	204926979	GeneC|Exon_8	0	+	51	492
chr1	204926758	204926979	GeneC|Exon_8	0	+	52	495
chr1	204926758	204926979	GeneC|Exon_8	0	+	53	495
chr1	204926758	204926979	GeneC|Exon_8	0	+	54	496
chr1	204926758	204926979	GeneC|Exon_8	0	+	55	498
chr1	204926758	204926979	GeneC|Exon_8	0	+	56	494
chr1	204926758	204926979	GeneC|Exon_8	0	+	57	495
chr1	204926758	204926979	GeneC|Exon_8	0	+	58	494
chr1	204926758	204926979	GeneC|Exon_8	0	+	59	496
chr1	204926758	204926979	GeneC|Exon_8	0	+	60	493
chr1	204926758	204926979	GeneC|Exon_8	0	+	61	496
chr1	204926758	204926979	GeneC|Exon_8	0	+	62	500
chr1	204926758	204926979	GeneC|Exon_8	0	+	63	501
chr1	204926758	204926979	GeneC|Exon_8	0	+	64	502
chr1	204926758	204926979	GeneC|Exon_8	0	+	65	503
chr1	204926758	204926979	GeneC|Exon_8	0	+	66	502
chr1	204926758	204926979	GeneC|Exon_8	0	+	67	502
chr1	204926758	204926979	GeneC|Exon_8	0	+	68	505
chr1	204926758	204926979	GeneC|Exon_8	0	+	69	510
chr1	204926758	204926979	GeneC|Exon_8	0	+	70	514
chr1	204926758	204926979	GeneC|Exon_8	0	+	71	513
chr1	204926758	204926979	GeneC|Exon_8	0	+	72	509
chr1	204926758	204926979	GeneC|Exon_8	0	+	73	509
chr1	204926758	204926979	GeneC|Exon_8	0	+	74	507
chr1	204926758	204926979	GeneC|Exon_8	0	+	75	510
chr1	204926758	204926979	GeneC|Exon_8	0	+	76	516
chr1	204926758	204926979	GeneC|Exon_8	0	+	77	513
chr1	204926758	204926979	GeneC|Exon_8	0	+	78	516
chr1	204926758	204926979	GeneC|Exon_8	0	+	79	518
chr1	204926758	204926979	GeneC|Exon_8	0	+	80	517
chr1	204926758	204926979	GeneC|Exon_8	0	+	81	518
chr1	204926758	204926979	GeneC|Exon_8	0	+	82	512
chr1	204926758	204926979	GeneC|Exon_8	0	+	83	514
chr1	204926758	204926979	GeneC|Exon_8	0	+	84	513
chr1	204926758	204926979	GeneC|Exon_8	0	+	85	514
chr1	204926758	204926979	GeneC|Exon_8	0	+	86	513
chr1	204926758	204926979	GeneC|Exon_8	0	+	87	516
chr1	204926758	204926979	GeneC|Exon_8	0	+	88	512
chr1	204926758	204926979	GeneC|Exon_8	0	+	89	516
chr1	204926758	204926979	GeneC|Exon_8	0	+	90	516
chr1	204926758	204926979	GeneC|Exon_8	0	+	91	518
chr1	204926758	204926979	GeneC|Exon_8	0	+	92	520
chr1	204926758	204926979	GeneC|Exon_8	0	+	93	522
chr1	204926758	204926979	GeneC|Exon_8	0	+	94	520
chr1	204926758	204926979	GeneC|Exon_8	0	+	95	521
chr1	204926758	204926979	GeneC|Exon_8	0	+	96	518
chr1	204926758	204926979	GeneC|Exon_8	0	+	97	514
chr1	204926758	204926979	GeneC|Exon_8	0	+	98	515
chr1	204926758	204926979	GeneC|Exon_8	0	+	99	515
chr1	204926758	204926979	GeneC|Exon_8	0	+	100	514
chr1	204926758	204926979	GeneC|Exon_8	0	+	101	519
chr1	204926758	204926979	GeneC|Exon_8	0	+	102	517
chr1	204926758	204926979	GeneC|Exon_8	0	+	103	517
chr1	204926758	204926979	GeneC|Exon_8	0	+	104	518
chr1	204926758	204926979	GeneC|Exon_8	0	+	105	517
chr1	204926758	204926979	GeneC|Exon_8	0	+	106	515
chr1	204926758	204926979	GeneC|Exon_8	0	+	107	508
chr1	204926758	204926979	GeneC|Exon_8	0	+	108	504
chr1	204926758	204926979	GeneC|Exon_8	0	+	109	506
chr1	204926758	204926979	GeneC|Exon_8	0	+	110	502
chr1	204926758	204926979	GeneC|Exon_8	0	+	111	502
chr1	204926758	204926979	GeneC|Exon_8	0	+	112	506
chr1	204926758	204926979	GeneC|Exon_8	0	+	113	504
chr1	204926758	204926979	GeneC|Exon_8	0	+	114	503
chr1	204926758	204926979	GeneC|Exon_8	0	+	115	505
chr1	204926758	204926979	GeneC|Exon_8	0	+	116	504
chr1	204926758	204926979	GeneC|Exon_8	0	+	117	508
chr1	204926758	204926979	GeneC|Exon_8	0	+	118	505
chr1	204926758	204926979	GeneC|Exon_8	0	+	119	506
chr1	204926758	204926979	GeneC|Exon_8	0	+	120	511
chr1	204926758	204926979	GeneC|Exon_8	0	+	121	513
chr1	204926758	204926979	GeneC|Exon_8	0	+	122	512
chr1	204926758	204926979	GeneC|Exon_8	0	+	123	511
chr1	204926758	204926979	GeneC|Exon_8	0	+	124	513
chr1	204926758	204926979	GeneC|Exon_8	0	+	125	514
chr1	204926758	204926979	GeneC|Exon_8	0	+	126	518
chr1	204926758	204926979	GeneC|Exon_8	0	+	127	520
chr1	204926758	204926979	GeneC|Exon_8	0	+	128	516
chr1	204926758	204926979	GeneC|Exon_8	0	+	129	514
chr1	204926758	204926979	GeneC|Exon_8	0	+	130	513
chr1	204926758	204926979	GeneC|Exon_8	0	+	131	507
chr1	204926758	204926979	GeneC|Exon_8	0	+	132	506
chr1	204926758	204926979	GeneC|Exon_8	0	+	133	502
chr1	204926758	204926979	GeneC|Exon_8	0	+	134	503
chr1	204926758	204926979	GeneC|Exon_8	0	+	135	501
chr1	204926758	204926979	GeneC|Exon_8	0	+	136	501
chr1	204926758	204926979	GeneC|Exon_8	0	+	137	504
chr1	204926758	204926979	GeneC|Exon_8	0	+	138	509
chr1	204926758	204926979	GeneC|Exon_8	0	+	139	509
chr1	204926758	204926979	GeneC|Exon_8	0	+	140	506
chr1	204926758	204926979	GeneC|Exon_8	0	+	141	508
chr1	204926758	204926979	GeneC|Exon_8	0	+	142	511
chr1	204926758	204926979	GeneC|Exon_8	0	+	143	508
chr1	204926758	204926979	GeneC|Exon_8	0	+	144	509
chr1	204926758	204926979	GeneC|Exon_8	0	+	145	514
chr1	204926758	204926979	GeneC|Exon_8	0	+	146	513
chr1	204926758	204926979	GeneC|Exon_8	0	+	147	514
chr1	204926758	204926979	GeneC|Exon_8	0	+	148	513
chr1	204926758	204926979	GeneC|Exon_8	0	+	149	517
chr1	204926758	204926979	GeneC|Exon_8	0	+	150	515
chr1	204926758	204926979	GeneC|Exon_8	0	+	151	518
chr1	204926758	204926979	GeneC|Exon_8	0	+	152	516
chr1	204926758	204926979	GeneC|Exon_8	0	+	153	523
chr1	204926758	204926979	GeneC|Exon_8	0	+	154	523
chr1	204926758	204926979	GeneC|Exon_8	0	+	155	525
chr1	204926758	204926979	GeneC|Exon_8	0	+	156	523
chr1	204926758	204926979	GeneC|Exon_8	0	+	157	524
chr1	204926758	204926979	GeneC|Exon_8	0	+	158	524
chr1	204926758	204926979	GeneC|Exon_8	0	+	159	529
chr1	204926758	204926979	GeneC|Exon_8	0	+	160	530
chr1	204926758	204926979	GeneC|Exon_8	0	+	161	527
chr1	204926758	204926979	GeneC|Exon_8	0	+	162	522
chr1	204926758	204926979	GeneC|Exon_8	0	+	163	525
chr1	204926758	204926979	GeneC|Exon_8	0	+	164	519
chr1	204926758	204926979	GeneC|Exon_8	0	+	165	517
chr1	204926758	204926979	GeneC|Exon_8	0	+	166	513
chr1	204926758	204926979	GeneC|Exon_8	0	+	167	510
chr1	204926758	204926979	GeneC|Exon_8	0	+	168	511
chr1	204926758	204926979	GeneC|Exon_8	0	+	169	512
chr1	204926758	204926979	GeneC|Exon_8	0	+	170	510
chr1	204926758	204926979	GeneC|Exon_8	0	+	171	514
chr1	204926758	204926979	GeneC|Exon_8	0	+	172	512
chr1	204926758	204926979	GeneC|Exon_8	0	+	173	512
chr1	204926758	204926979	GeneC|Exon_8	0	+	174	511
chr1	204926758	204926979	GeneC|Exon_8	0	+	175	510
chr1	204926758	204926979	GeneC|Exon_8	0	+	176	508
chr1	204926758	204926979	GeneC|Exon_8	0	+	177	506
chr1	204926758	204926979	GeneC|Exon_8	0	+	178	502
chr1	204926758	204926979	GeneC|Exon_8	0	+	179	501
chr1	204926758	204926979	GeneC|Exon_8	0	+	180	501
chr1	204926758	204926979	GeneC|Exon_8	0	+	181	506
chr1	204926758	204926979	GeneC|Exon_8	0	+	182	506
chr1	204926758	204926979	GeneC|Exon_8	0	+	183	506
chr1	204926758	204926979	GeneC|Exon_8	0	+	184	506
chr1	204926758	204926979	GeneC|Exon_8	0	+	185	502
chr1	204926758	204926979	GeneC|Exon_8	0	+	186	501
chr1	204926758	204926979	GeneC|Exon_8	0	+	187	501
chr1	204926758	204926979	GeneC|Exon_8	0	+	188	499
chr1	204926758	204926979	GeneC|Exon_8	0	+	189	502
chr1	204926758	204926979	GeneC|Exon_8	0	+	190	501
chr1	204926758	204926979	GeneC|Exon_8	0	+	191	502
chr1	204926758	204926979	GeneC|Exon_8	0	+	192	498
chr1	204926758	204926979	GeneC|Exon_8	0	+	193	497
chr1	204926758	204926979	GeneC|Exon_8	0	+	194	497
chr1	204926758	204926979	GeneC|Exon_8	0	+	195	502
chr1	204926758	204926979	GeneC|Exon_8	0	+	196	502
chr1	204926758	204926979	GeneC|Exon_8	0	+	197	500
chr1	204926758	204926979	GeneC|Exon_8	0	+	198	502
chr1	204926758	204926979	GeneC|Exon_8	0	+	199	505
chr1	204926758	204926979	GeneC|Exon_8	0	+	200	505
chr1	204926758	204926979	GeneC|Exon_8	0	+	201	501
chr1	204926758	204926979	GeneC|Exon_8	0	+	202	499
chr1	204926758	204926979	GeneC|Exon_8	0	+	203	500
chr1	204926758	204926979	GeneC|Exon_8	0	+	204	496
chr1	204926758	204926979	GeneC|Exon_8	0	+	205	496
chr1	204926758	204926979	GeneC|Exon_8	0	+	206	490
chr1	204926758	204926979	GeneC|Exon_8	0	+	207	489
chr1	204926758	204926979	GeneC|Exon_8	0	+	208	488
chr1	204926758	204926979	GeneC|Exon_8	0	+	209	487
chr1	204926758	204926979	GeneC|Exon_8	0	+	210	487
chr1	204926758	204926979	GeneC|Exon_8	0	+	211	487
chr1	204926758	204926979	GeneC|Exon_8	0	+	212	486
chr1	204926758	204926979	GeneC|Exon_8	0	+	213	480
chr1	204926758	204926979	GeneC|Exon_8	0	+	214	480
chr1	204926758	204926979	GeneC|Exon_8	0	+	215	481
chr1	204926758	204926979	GeneC|Exon_8	0	+	216	479
chr1	204926758	204926979	GeneC|Exon_8	0	+	217	485
chr1	204926758	204926979	GeneC|Exon_8	0	+	218	480
chr1	204926758	204926979	GeneC|Exon_8	0	+	219	480
chr1	204926758	204926979	GeneC|Exon_8	0	+	220	476
chr1	204926758	204926979	GeneC|Exon_8	0	+	221	471
chr1	204931210	204931311	GeneC|Exon_9	0	+	1	462
chr1	204931210	204931311	GeneC|Exon_9	0	+	2	468
chr1	204931210	204931311	GeneC|Exon_9	0	+	3	468
chr1	204931210	204931311	GeneC|Exon_9	0	+	4	473
chr1	204931210	204931311	GeneC|Exon_9	0	+	5	474
chr1	204931210	204931311	GeneC|Exon_9	0	+	6	480
chr1	204931210	204931311	GeneC|Exon_9	0	+	7	480
chr1	204931210	204931311	GeneC|Exon_9	0	+	8	484
chr1	204931210	204931311	GeneC|Exon_9	0	+	9	485
chr1	204931210	204931311	GeneC|Exon_9	0	+	10	487
chr1	204931210	204931311	GeneC|Exon_9	0	+	11	484
chr1	204931210	204931311	GeneC|Exon_9	0	+	12	489
chr1	204931210	204931311	GeneC|Exon_9	0	+	13	491
chr1	204931210	204931311	GeneC|Exon_9	0	+	14	497
chr1	204931210	204931311	GeneC|Exon_9	0	+	15	496
chr1	204931210	204931311	GeneC|Exon_9	0	+	16	501
chr1	204931210	204931311	GeneC|Exon_9	0	+	17	504
chr1	204931210	204931311	GeneC|Exon_9	0	+	18	508
chr1	204931210	204931311	GeneC|Exon_9	0	+	19	507
chr1	204931210	204931311	GeneC|Exon_9	0	+	20	508
chr1	204931210	204931311	GeneC|Exon_9	0	+	21	515
chr1	204931210	204931311	GeneC|Exon_9	0	+	22	520
chr1	204931210	204931311	GeneC|Exon_9	0	+	23	519
chr1	204931210	204931311	GeneC|Exon_9	0	+	24	521
chr1	204931210	204931311	GeneC|Exon_9	0	+	25	521
chr1	204931210	204931311	GeneC|Exon_9	0	+	26	521
chr1	204931210	204931311	GeneC|Exon_9	0	+	27	520
chr1	204931210	204931311	GeneC|Exon_9	0	+	28	522
chr1	204931210	204931311	GeneC|Exon_9	0	+	29	522
chr1	204931210	204931311	GeneC|Exon_9	0	+	30	523
chr1	204931210	204931311	GeneC|Exon_9	0	+	31	526
chr1	204931210	204931311	GeneC|Exon_9	0	+	32	526
chr1	204931210	204931311	GeneC|Exon_9	0	+	33	528
chr1	204931210	204931311	GeneC|Exon_9	0	+	34	527
chr1	204931210	204931311	GeneC|Exon_9	0	+	35	529
chr1	204931210	204931311	GeneC|Exon_9	0	+	36	531
chr1	204931210	204931311	GeneC|Exon_9	0	+	37	529
chr1	204931210	204931311	GeneC|Exon_9	0	+	38	523
chr1	204931210	204931311	GeneC|Exon_9	0	+	39	524
chr1	204931210	204931311	GeneC|Exon_9	0	+	40	521
chr1	204931210	204931311	GeneC|Exon_9	0	+	41	517
chr1	204931210	204931311	GeneC|Exon_9	0	+	42	519
chr1	204931210	204931311	GeneC|Exon_9	0	+	43	520
chr1	204931210	204931311	GeneC|Exon_9	0	+	44	521
chr1	204931210	204931311	GeneC|Exon_9	0	+	45	515
chr1	204931210	204931311	GeneC|Exon_9	0	+	46	514
chr1	204931210	204931311	GeneC|Exon_9	0	+	47	517
chr1	204931210	204931311	GeneC|Exon_9	0	+	48	518
chr1	204931210	204931311	GeneC|Exon_9	0	+	49	519
chr1	204931210	204931311	GeneC|Exon_9	0	+	50	518
chr1	204931210	204931311	GeneC|Exon_9	0	+	51	514
chr1	204931210	204931311	GeneC|Exon_9	0	+	52	512
chr1	204931210	204931311	GeneC|Exon_9	0	+	53	513
chr1	204931210	204931311	GeneC|Exon_9	0	+	54	511
chr1	204931210	204931311	GeneC|Exon_9	0	+	55	514
chr1	204931210	204931311	GeneC|Exon_9	0	+	56	511
chr1	204931210	204931311	GeneC|Exon_9	0	+	57	514
chr1	204931210	204931311	GeneC|Exon_9	0	+	58	515
chr1	204931210	204931311	GeneC|Exon_9	0	+	59	515
chr1	204931210	204931311	GeneC|Exon_9	0	+	60	515
chr1	204931210	204931311	GeneC|Exon_9	0	+	61	517
chr1	204931210	204931311	GeneC|Exon_9	0	+	62	516
chr1	204931210	204931311	GeneC|Exon_9	0	+	63	517
chr1	204931210	204931311	GeneC|Exon_9	0	+	64	515
chr1	204931210	204931311	GeneC|Exon_9	0	+	65	506
chr1	204931210	204931311	GeneC|Exon_9	0	+	66	507
chr1	204931210	204931311	GeneC|Exon_9	0	+	67	513
chr1	204931210	204931311	GeneC|Exon_9	0	+	68	518
chr1	204931210	204931311	GeneC|Exon_9	0	+	69	517
chr1	204931210	204931311	GeneC|Exon_9	0	+	70	518
chr1	204931210	204931311	GeneC|Exon_9	0	+	71	514
chr1	204931210	204931311	GeneC|Exon_9	0	+	72	511
chr1	204931210	204931311	GeneC|Exon_9	0	+	73	506
chr1	204931210	204931311	GeneC|Exon_9	0	+	74	501
chr1	204931210	204931311	GeneC|Exon_9	0	+	75	501
chr1	204931210	204931311	GeneC|Exon_9	0	+	76	501
chr1	204931210	204931311	GeneC|Exon_9	0	+	77	497
chr1	204931210	204931311	GeneC|Exon_9	0	+	78	493
chr1	204931210	204931311	GeneC|Exon_9	0	+	79	487
chr1	204931210	204931311	GeneC|Exon_9	0	+	80	485
chr1	204931210	204931311	GeneC|Exon_9	0	+	81	481
chr1	204931210	204931311	GeneC|Exon_9	0	+	82	478
chr1	204931210	204931311	GeneC|Exon_9	0	+	83	478
chr1	204931210	204931311	GeneC|Exon_9	0	+	84	470
chr1	204931210	204931311	GeneC|Exon_9	0	+	85	465
chr1	204931210	204931311	GeneC|Exon_9	0	+	86	458
chr1	204931210	204931311	GeneC|Exon_9	0	+	87	457
chr1	204931210	204931311	GeneC|Exon_9	0	+	88	452
chr1	204931210	204931311	GeneC|Exon_9	0	+	89	447
chr1	204931210	204931311	GeneC|Exon_9	0	+	90	446
chr1	204931210	204931311	GeneC|Exon_9	0	+	91	444
chr1	204931210	204931311	GeneC|Exon_9	0	+	92	443
chr1	204931210	204931311	GeneC|Exon_9	0	+	93	445
chr1	204931210	204931311	GeneC|Exon_9	0	+	94	446
chr1	204931210	204931311	GeneC|Exon_9	0	+	95	443
chr1	204931210	204931311	GeneC|Exon_9	0	+	96	441
chr1	204931210	204931311	GeneC|Exon_9	0	+	97	440
chr1	204931210	204931311	GeneC|Exon_9	0	+	98	436
chr1	204931210	204931311	GeneC|Exon_9	0	+	99	433
chr1	204931210	204931311	GeneC|Exon_9	0	+	100	433
chr1	204931210	204931311	GeneC|Exon_9	0	+	101	427
chr1	204937351	204937513	GeneC|Exon_10	0	+	1	438
chr1	204937351	204937513	GeneC|Exon_10	0	+	2	440
chr1	204937351	204937513	GeneC|Exon_10	0	+	3	442
chr1	204937351	204937513	GeneC|Exon_10	0	+	4	442
chr1	204937351	204937513	GeneC|Exon_10	0	+	5	444
chr1	204937351	204937513	GeneC|Exon_10	0	+	6	445
chr1	204937351	204937513	GeneC|Exon_10	0	+	7	451
chr1	204937351	204937513	GeneC|Exon_10	0	+	8	453
chr1	204937351	204937513	GeneC|Exon_10	0	+	9	451
chr1	204937351	204937513	GeneC|Exon_10	0	+	10	456
chr1	204937351	204937513	GeneC|Exon_10	0	+	11	457
chr1	204937351	204937513	GeneC|Exon_10	0	+	12	454
chr1	204937351	204937513	GeneC|Exon_10	0	+	13	453
chr1	204937351	204937513	GeneC|Exon_10	0	+	14	457
chr1	204937351	204937513	GeneC|Exon_10	0	+	15	458
chr1	204937351	204937513	GeneC|Exon_10	0	+	16	460
chr1	204937351	204937513	GeneC|Exon_10	0	+	17	458
chr1	204937351	204937513	GeneC|Exon_10	0	+	18	457
chr1	204937351	204937513	GeneC|Exon_10	0	+	19	455
chr1	204937351	204937513	GeneC|Exon_10	0	+	20	454
chr1	204937351	204937513	GeneC|Exon_10	0	+	21	455
chr1	204937351	204937513	GeneC|Exon_10	0	+	22	458
chr1	204937351	204937513	GeneC|Exon_10	0	+	23	460
chr1	204937351	204937513	GeneC|Exon_10	0	+	24	457
chr1	204937351	204937513	GeneC|Exon_10	0	+	25	461
chr1	204937351	204937513	GeneC|Exon_10	0	+	26	459
chr1	204937351	204937513	GeneC|Exon_10	0	+	27	463
chr1	204937351	204937513	GeneC|Exon_10	0	+	28	461
chr1	204937351	204937513	GeneC|Exon_10	0	+	29	457
chr1	204937351	204937513	GeneC|Exon_10	0	+	30	451
chr1	204937351	204937513	GeneC|Exon_10	0	+	31	453
chr1	204937351	204937513	GeneC|Exon_10	0	+	32	449
chr1	204937351	204937513	GeneC|Exon_10	0	+	33	441
chr1	204937351	204937513	GeneC|Exon_10	0	+	34	442
chr1	204937351	204937513	GeneC|Exon_10	0	+	35	440
chr1	204937351	204937513	GeneC|Exon_10	0	+	36	441
chr1	204937351	204937513	GeneC|Exon_10	0	+	37	440
chr1	204937351	204937513	GeneC|Exon_10	0	+	38	440
chr1	204937351	204937513	GeneC|Exon_10	0	+	39	439
chr1	204937351	204937513	GeneC|Exon_10	0	+	40	436
chr1	204937351	204937513	GeneC|Exon_10	0	+	41	440
chr1	204937351	204937513	GeneC|Exon_10	0	+	42	442
chr1	204937351	204937513	GeneC|Exon_10	0	+	43	441
chr1	204937351	204937513	GeneC|Exon_10	0	+	44	443
chr1	204937351	204937513	GeneC|Exon_10	0	+	45	447
chr1	204937351	204937513	GeneC|Exon_10	0	+	46	448
chr1	204937351	204937513	GeneC|Exon_10	0	+	47	449
chr1	204937351	204937513	GeneC|Exon_10	0	+	48	448
chr1	204937351	204937513	GeneC|Exon_10	0	+	49	449
chr1	204937351	204937513	GeneC|Exon_10	0	+	50	449
chr1	204937351	204937513	GeneC|Exon_10	0	+	51	447
chr1	204937351	204937513	GeneC|Exon_10	0	+	52	447
chr1	204937351	204937513	GeneC|Exon_10	0	+	53	446
chr1	204937351	204937513	GeneC|Exon_10	0	+	54	452
chr1	204937351	204937513	GeneC|Exon_10	0	+	55	451
chr1	204937351	204937513	GeneC|Exon_10	0	+	56	451
chr1	204937351	204937513	GeneC|Exon_10	0	+	57	451
chr1	204937351	204937513	GeneC|Exon_10	0	+	58	451
chr1	204937351	204937513	GeneC|Exon_10	0	+	59	454
chr1	204937351	204937513	GeneC|Exon_10	0	+	60	449
chr1	204937351	204937513	GeneC|Exon_10	0	+	61	448
chr1	204937351	204937513	GeneC|Exon_10	0	+	62	448
chr1	204937351	204937513	GeneC|Exon_10	0	+	63	447
chr1	204937351	204937513	GeneC|Exon_10	0	+	64	446
chr1	204937351	204937513	GeneC|Exon_10	0	+	65	445
chr1	204937351	204937513	GeneC|Exon_10	0	+	66	445
chr1	204937351	204937513	GeneC|Exon_10	0	+	67	449
chr1	204937351	204937513	GeneC|Exon_10	0	+	68	448
chr1	204937351	204937513	GeneC|Exon_10	0	+	69	449
chr1	204937351	204937513	GeneC|Exon_10	0	+	70	447
chr1	204937351	204937513	GeneC|Exon_10	0	+	71	447
chr1	204937351	204937513	GeneC|Exon_10	0	+	72	446
chr1	204937351	204937513	GeneC|Exon_10	0	+	73	444
chr1	204937351	204937513	GeneC|Exon_10	0	+	74	443
chr1	204937351	204937513	GeneC|Exon_10	0	+	75	441
chr1	204937351	204937513	GeneC|Exon_10	0	+	76	439
chr1	204937351	204937513	GeneC|Exon_10	0	+	77	448
chr1	204937351	204937513	GeneC|Exon_10	0	+	78	452
chr1	204937351	204937513	GeneC|Exon_10	0	+	79	452
chr1	204937351	204937513	GeneC|Exon_10	0	+	80	452
chr1	204937351	204937513	GeneC|Exon_10	0	+	81	452
chr1	204937351	204937513	GeneC|Exon_10	0	+	82	453
chr1	204937351	204937513	GeneC|Exon_10	0	+	83	453
chr1	204937351	204937513	GeneC|Exon_10	0	+	84	451
chr1	204937351	204937513	GeneC|Exon_10	0	+	85	449
chr1	204937351	204937513	GeneC|Exon_10	0	+	86	444
chr1	204937351	204937513	GeneC|Exon_10	0	+	87	441
chr1	204937351	204937513	GeneC|Exon_10	0	+	88	443
chr1	204937351	204937513	GeneC|Exon_10	0	+	89	445
chr1	204937351	204937513	GeneC|Exon_10	0	+	90	446
chr1	204937351	204937513	GeneC|Exon_10	0	+	91	444
chr1	204937351	204937513	GeneC|Exon_10	0	+	92	441
chr1	204937351	204937513	GeneC|Exon_10	0	+	93	445
chr1	204937351	204937513	GeneC|Exon_10	0	+	94	449
chr1	204937351	204937513	GeneC|Exon_10	0	+	95	450
chr1	204937351	204937513	GeneC|Exon_10	0	+	96	451
chr1	204937351	204937513	GeneC|Exon_10	0	+	97	450
chr1	204937351	204937513	GeneC|Exon_10	0	+	98	449
chr1	204937351	204937513	GeneC|Exon_10	0	+	99	447
chr1	204937351	204937513	GeneC|Exon_10	0	+	100	450
chr1	204937351	204937513	GeneC|Exon_10	0	+	101	448
chr1	204937351	204937513	GeneC|Exon_10	0	+	102	447
chr1	204937351	204937513	GeneC|Exon_10	0	+	103	447
chr1	204937351	204937513	GeneC|Exon_10	0	+	104	442
chr1	204937351	204937513	GeneC|Exon_10	0	+	105	441
chr1	204937351	204937513	GeneC|Exon_10	0	+	106	435
chr1	204937351	204937513	GeneC|Exon_10	0	+	107	434
chr1	204937351	204937513	GeneC|Exon_10	0	+	108	435
chr1	204937351	204937513	GeneC|Exon_10	0	+	109	435
chr1	204937351	204937513	GeneC|Exon_10	0	+	110	432
chr1	204937351	204937513	GeneC|Exon_10	0	+	111	433
chr1	204937351	204937513	GeneC|Exon_10	0	+	112	436
chr1	204937351	204937513	GeneC|Exon_10	0	+	113	437
chr1	204937351	204937513	GeneC|Exon_10	0	+	114	434
chr1	204937351	204937513	GeneC|Exon_10	0	+	115	432
chr1	204937351	204937513	GeneC|Exon_10	0	+	116	430
chr1	204937351	204937513	GeneC|Exon_10	0	+	117	425
chr1	204937351	204937513	GeneC|Exon_10	0	+	118	424
chr1	204937351	204937513	GeneC|Exon_10	0	+	119	424
chr1	204937351	204937513	GeneC|Exon_10	0	+	120	421
chr1	204937351	204937513	GeneC|Exon_10	0	+	121	423
chr1	204937351	204937513	GeneC|Exon_10	0	+	122	423
chr1	204937351	204937513	GeneC|Exon_10	0	+	123	423
chr1	204937351	204937513	GeneC|Exon_10	0	+	124	422
chr1	204937351	204937513	GeneC|Exon_10	0	+	125	421
chr1	204937351	204937513	GeneC|Exon_10	0	+	126	421
chr1	204937351	204937513	GeneC|Exon_10	0	+	127	420
chr1	204937351	204937513	GeneC|Exon_10	0	+	128	420
chr1	204937351	204937513	GeneC|Exon_10	0	+	129	424
chr1	204937351	204937513	GeneC|Exon_10	0	+	130	423
chr1	204937351	204937513	GeneC|Exon_10	0	+	131	420
chr1	204937351	204937513	GeneC|Exon_10	0	+	132	418
chr1	204937351	204937513	GeneC|Exon_10	0	+	133	411
chr1	204937351	204937513	GeneC|Exon_10	0	+	134	407
chr1	204937351	204937513	GeneC|Exon_10	0	+	135	406
chr1	204937351	204937513	GeneC|Exon_10	0	+	136	408
chr1	204937351	204937513	GeneC|Exon_10	0	+	137	404
chr1	204937351	204937513	GeneC|Exon_10	0	+	138	404
chr1	204937351	204937513	GeneC|Exon_10	0	+	139	398
chr1	204937351	204937513	GeneC|Exon_10	0	+	140	400
[truncated: 156,337 more rows]
