# Supplementary material for: A Robust Protocol to Increase NimbleGen SeqCap EZ Multiplexing Capacity to 96 Samples
Source: PLoS One. 2015 Apr 14;10(4):e0123872. doi: 10.1371/journal.pone.0123872 (PMC4397063; doi:10.1371/journal.pone.0123872)
Supplement: S1 Dataset — (GZ) [file pone.0123872.s005.gz › Raw_Data/sampleAC/sampleAC.BaseCoverage.txt]

chr1	67861445	67861595	GeneS|SNP_2	0	+	1	142
chr1	67861445	67861595	GeneS|SNP_2	0	+	2	144
chr1	67861445	67861595	GeneS|SNP_2	0	+	3	147
chr1	67861445	67861595	GeneS|SNP_2	0	+	4	148
chr1	67861445	67861595	GeneS|SNP_2	0	+	5	149
chr1	67861445	67861595	GeneS|SNP_2	0	+	6	150
chr1	67861445	67861595	GeneS|SNP_2	0	+	7	150
chr1	67861445	67861595	GeneS|SNP_2	0	+	8	151
chr1	67861445	67861595	GeneS|SNP_2	0	+	9	152
chr1	67861445	67861595	GeneS|SNP_2	0	+	10	152
chr1	67861445	67861595	GeneS|SNP_2	0	+	11	150
chr1	67861445	67861595	GeneS|SNP_2	0	+	12	149
chr1	67861445	67861595	GeneS|SNP_2	0	+	13	149
chr1	67861445	67861595	GeneS|SNP_2	0	+	14	149
chr1	67861445	67861595	GeneS|SNP_2	0	+	15	149
chr1	67861445	67861595	GeneS|SNP_2	0	+	16	148
chr1	67861445	67861595	GeneS|SNP_2	0	+	17	149
chr1	67861445	67861595	GeneS|SNP_2	0	+	18	151
chr1	67861445	67861595	GeneS|SNP_2	0	+	19	152
chr1	67861445	67861595	GeneS|SNP_2	0	+	20	149
chr1	67861445	67861595	GeneS|SNP_2	0	+	21	148
chr1	67861445	67861595	GeneS|SNP_2	0	+	22	150
chr1	67861445	67861595	GeneS|SNP_2	0	+	23	153
chr1	67861445	67861595	GeneS|SNP_2	0	+	24	154
chr1	67861445	67861595	GeneS|SNP_2	0	+	25	155
chr1	67861445	67861595	GeneS|SNP_2	0	+	26	154
chr1	67861445	67861595	GeneS|SNP_2	0	+	27	152
chr1	67861445	67861595	GeneS|SNP_2	0	+	28	152
chr1	67861445	67861595	GeneS|SNP_2	0	+	29	153
chr1	67861445	67861595	GeneS|SNP_2	0	+	30	155
chr1	67861445	67861595	GeneS|SNP_2	0	+	31	155
chr1	67861445	67861595	GeneS|SNP_2	0	+	32	155
chr1	67861445	67861595	GeneS|SNP_2	0	+	33	153
chr1	67861445	67861595	GeneS|SNP_2	0	+	34	152
chr1	67861445	67861595	GeneS|SNP_2	0	+	35	153
chr1	67861445	67861595	GeneS|SNP_2	0	+	36	154
chr1	67861445	67861595	GeneS|SNP_2	0	+	37	153
chr1	67861445	67861595	GeneS|SNP_2	0	+	38	153
chr1	67861445	67861595	GeneS|SNP_2	0	+	39	156
chr1	67861445	67861595	GeneS|SNP_2	0	+	40	156
chr1	67861445	67861595	GeneS|SNP_2	0	+	41	157
chr1	67861445	67861595	GeneS|SNP_2	0	+	42	158
chr1	67861445	67861595	GeneS|SNP_2	0	+	43	157
chr1	67861445	67861595	GeneS|SNP_2	0	+	44	156
chr1	67861445	67861595	GeneS|SNP_2	0	+	45	156
chr1	67861445	67861595	GeneS|SNP_2	0	+	46	158
chr1	67861445	67861595	GeneS|SNP_2	0	+	47	158
chr1	67861445	67861595	GeneS|SNP_2	0	+	48	159
chr1	67861445	67861595	GeneS|SNP_2	0	+	49	161
chr1	67861445	67861595	GeneS|SNP_2	0	+	50	161
chr1	67861445	67861595	GeneS|SNP_2	0	+	51	159
chr1	67861445	67861595	GeneS|SNP_2	0	+	52	160
chr1	67861445	67861595	GeneS|SNP_2	0	+	53	160
chr1	67861445	67861595	GeneS|SNP_2	0	+	54	161
chr1	67861445	67861595	GeneS|SNP_2	0	+	55	159
chr1	67861445	67861595	GeneS|SNP_2	0	+	56	160
chr1	67861445	67861595	GeneS|SNP_2	0	+	57	160
chr1	67861445	67861595	GeneS|SNP_2	0	+	58	158
chr1	67861445	67861595	GeneS|SNP_2	0	+	59	158
chr1	67861445	67861595	GeneS|SNP_2	0	+	60	159
chr1	67861445	67861595	GeneS|SNP_2	0	+	61	157
chr1	67861445	67861595	GeneS|SNP_2	0	+	62	160
chr1	67861445	67861595	GeneS|SNP_2	0	+	63	161
chr1	67861445	67861595	GeneS|SNP_2	0	+	64	162
chr1	67861445	67861595	GeneS|SNP_2	0	+	65	161
chr1	67861445	67861595	GeneS|SNP_2	0	+	66	161
chr1	67861445	67861595	GeneS|SNP_2	0	+	67	160
chr1	67861445	67861595	GeneS|SNP_2	0	+	68	156
chr1	67861445	67861595	GeneS|SNP_2	0	+	69	155
chr1	67861445	67861595	GeneS|SNP_2	0	+	70	154
chr1	67861445	67861595	GeneS|SNP_2	0	+	71	154
chr1	67861445	67861595	GeneS|SNP_2	0	+	72	155
chr1	67861445	67861595	GeneS|SNP_2	0	+	73	155
chr1	67861445	67861595	GeneS|SNP_2	0	+	74	159
chr1	67861445	67861595	GeneS|SNP_2	0	+	75	160
chr1	67861445	67861595	GeneS|SNP_2	0	+	76	159
chr1	67861445	67861595	GeneS|SNP_2	0	+	77	157
chr1	67861445	67861595	GeneS|SNP_2	0	+	78	159
chr1	67861445	67861595	GeneS|SNP_2	0	+	79	160
chr1	67861445	67861595	GeneS|SNP_2	0	+	80	159
chr1	67861445	67861595	GeneS|SNP_2	0	+	81	159
chr1	67861445	67861595	GeneS|SNP_2	0	+	82	159
chr1	67861445	67861595	GeneS|SNP_2	0	+	83	163
chr1	67861445	67861595	GeneS|SNP_2	0	+	84	163
chr1	67861445	67861595	GeneS|SNP_2	0	+	85	164
chr1	67861445	67861595	GeneS|SNP_2	0	+	86	166
chr1	67861445	67861595	GeneS|SNP_2	0	+	87	167
chr1	67861445	67861595	GeneS|SNP_2	0	+	88	166
chr1	67861445	67861595	GeneS|SNP_2	0	+	89	165
chr1	67861445	67861595	GeneS|SNP_2	0	+	90	165
chr1	67861445	67861595	GeneS|SNP_2	0	+	91	166
chr1	67861445	67861595	GeneS|SNP_2	0	+	92	166
chr1	67861445	67861595	GeneS|SNP_2	0	+	93	165
chr1	67861445	67861595	GeneS|SNP_2	0	+	94	167
chr1	67861445	67861595	GeneS|SNP_2	0	+	95	165
chr1	67861445	67861595	GeneS|SNP_2	0	+	96	162
chr1	67861445	67861595	GeneS|SNP_2	0	+	97	162
chr1	67861445	67861595	GeneS|SNP_2	0	+	98	163
chr1	67861445	67861595	GeneS|SNP_2	0	+	99	160
chr1	67861445	67861595	GeneS|SNP_2	0	+	100	159
chr1	67861445	67861595	GeneS|SNP_2	0	+	101	156
chr1	67861445	67861595	GeneS|SNP_2	0	+	102	153
chr1	67861445	67861595	GeneS|SNP_2	0	+	103	153
chr1	67861445	67861595	GeneS|SNP_2	0	+	104	154
chr1	67861445	67861595	GeneS|SNP_2	0	+	105	157
chr1	67861445	67861595	GeneS|SNP_2	0	+	106	157
chr1	67861445	67861595	GeneS|SNP_2	0	+	107	159
chr1	67861445	67861595	GeneS|SNP_2	0	+	108	159
chr1	67861445	67861595	GeneS|SNP_2	0	+	109	160
chr1	67861445	67861595	GeneS|SNP_2	0	+	110	160
chr1	67861445	67861595	GeneS|SNP_2	0	+	111	160
chr1	67861445	67861595	GeneS|SNP_2	0	+	112	162
chr1	67861445	67861595	GeneS|SNP_2	0	+	113	163
chr1	67861445	67861595	GeneS|SNP_2	0	+	114	162
chr1	67861445	67861595	GeneS|SNP_2	0	+	115	162
chr1	67861445	67861595	GeneS|SNP_2	0	+	116	162
chr1	67861445	67861595	GeneS|SNP_2	0	+	117	164
chr1	67861445	67861595	GeneS|SNP_2	0	+	118	164
chr1	67861445	67861595	GeneS|SNP_2	0	+	119	163
chr1	67861445	67861595	GeneS|SNP_2	0	+	120	163
chr1	67861445	67861595	GeneS|SNP_2	0	+	121	163
chr1	67861445	67861595	GeneS|SNP_2	0	+	122	162
chr1	67861445	67861595	GeneS|SNP_2	0	+	123	165
chr1	67861445	67861595	GeneS|SNP_2	0	+	124	167
chr1	67861445	67861595	GeneS|SNP_2	0	+	125	168
chr1	67861445	67861595	GeneS|SNP_2	0	+	126	168
chr1	67861445	67861595	GeneS|SNP_2	0	+	127	167
chr1	67861445	67861595	GeneS|SNP_2	0	+	128	169
chr1	67861445	67861595	GeneS|SNP_2	0	+	129	169
chr1	67861445	67861595	GeneS|SNP_2	0	+	130	168
chr1	67861445	67861595	GeneS|SNP_2	0	+	131	167
chr1	67861445	67861595	GeneS|SNP_2	0	+	132	171
chr1	67861445	67861595	GeneS|SNP_2	0	+	133	171
chr1	67861445	67861595	GeneS|SNP_2	0	+	134	169
chr1	67861445	67861595	GeneS|SNP_2	0	+	135	168
chr1	67861445	67861595	GeneS|SNP_2	0	+	136	167
chr1	67861445	67861595	GeneS|SNP_2	0	+	137	164
chr1	67861445	67861595	GeneS|SNP_2	0	+	138	161
chr1	67861445	67861595	GeneS|SNP_2	0	+	139	162
chr1	67861445	67861595	GeneS|SNP_2	0	+	140	162
chr1	67861445	67861595	GeneS|SNP_2	0	+	141	163
chr1	67861445	67861595	GeneS|SNP_2	0	+	142	167
chr1	67861445	67861595	GeneS|SNP_2	0	+	143	165
chr1	67861445	67861595	GeneS|SNP_2	0	+	144	166
chr1	67861445	67861595	GeneS|SNP_2	0	+	145	165
chr1	67861445	67861595	GeneS|SNP_2	0	+	146	165
chr1	67861445	67861595	GeneS|SNP_2	0	+	147	165
chr1	67861445	67861595	GeneS|SNP_2	0	+	148	165
chr1	67861445	67861595	GeneS|SNP_2	0	+	149	165
chr1	67861445	67861595	GeneS|SNP_2	0	+	150	164
chr1	179520431	179520581	GeneS|SNP_1	0	+	1	206
chr1	179520431	179520581	GeneS|SNP_1	0	+	2	207
chr1	179520431	179520581	GeneS|SNP_1	0	+	3	206
chr1	179520431	179520581	GeneS|SNP_1	0	+	4	211
chr1	179520431	179520581	GeneS|SNP_1	0	+	5	212
chr1	179520431	179520581	GeneS|SNP_1	0	+	6	212
chr1	179520431	179520581	GeneS|SNP_1	0	+	7	213
chr1	179520431	179520581	GeneS|SNP_1	0	+	8	213
chr1	179520431	179520581	GeneS|SNP_1	0	+	9	216
chr1	179520431	179520581	GeneS|SNP_1	0	+	10	216
chr1	179520431	179520581	GeneS|SNP_1	0	+	11	218
chr1	179520431	179520581	GeneS|SNP_1	0	+	12	222
chr1	179520431	179520581	GeneS|SNP_1	0	+	13	222
chr1	179520431	179520581	GeneS|SNP_1	0	+	14	224
chr1	179520431	179520581	GeneS|SNP_1	0	+	15	224
chr1	179520431	179520581	GeneS|SNP_1	0	+	16	224
chr1	179520431	179520581	GeneS|SNP_1	0	+	17	225
chr1	179520431	179520581	GeneS|SNP_1	0	+	18	226
chr1	179520431	179520581	GeneS|SNP_1	0	+	19	226
chr1	179520431	179520581	GeneS|SNP_1	0	+	20	224
chr1	179520431	179520581	GeneS|SNP_1	0	+	21	227
chr1	179520431	179520581	GeneS|SNP_1	0	+	22	231
chr1	179520431	179520581	GeneS|SNP_1	0	+	23	231
chr1	179520431	179520581	GeneS|SNP_1	0	+	24	232
chr1	179520431	179520581	GeneS|SNP_1	0	+	25	235
chr1	179520431	179520581	GeneS|SNP_1	0	+	26	237
chr1	179520431	179520581	GeneS|SNP_1	0	+	27	236
chr1	179520431	179520581	GeneS|SNP_1	0	+	28	241
chr1	179520431	179520581	GeneS|SNP_1	0	+	29	239
chr1	179520431	179520581	GeneS|SNP_1	0	+	30	237
chr1	179520431	179520581	GeneS|SNP_1	0	+	31	233
chr1	179520431	179520581	GeneS|SNP_1	0	+	32	231
chr1	179520431	179520581	GeneS|SNP_1	0	+	33	230
chr1	179520431	179520581	GeneS|SNP_1	0	+	34	230
chr1	179520431	179520581	GeneS|SNP_1	0	+	35	229
chr1	179520431	179520581	GeneS|SNP_1	0	+	36	228
chr1	179520431	179520581	GeneS|SNP_1	0	+	37	228
chr1	179520431	179520581	GeneS|SNP_1	0	+	38	229
chr1	179520431	179520581	GeneS|SNP_1	0	+	39	229
chr1	179520431	179520581	GeneS|SNP_1	0	+	40	227
chr1	179520431	179520581	GeneS|SNP_1	0	+	41	227
chr1	179520431	179520581	GeneS|SNP_1	0	+	42	229
chr1	179520431	179520581	GeneS|SNP_1	0	+	43	232
chr1	179520431	179520581	GeneS|SNP_1	0	+	44	233
chr1	179520431	179520581	GeneS|SNP_1	0	+	45	232
chr1	179520431	179520581	GeneS|SNP_1	0	+	46	231
chr1	179520431	179520581	GeneS|SNP_1	0	+	47	231
chr1	179520431	179520581	GeneS|SNP_1	0	+	48	234
chr1	179520431	179520581	GeneS|SNP_1	0	+	49	231
chr1	179520431	179520581	GeneS|SNP_1	0	+	50	236
chr1	179520431	179520581	GeneS|SNP_1	0	+	51	236
chr1	179520431	179520581	GeneS|SNP_1	0	+	52	238
chr1	179520431	179520581	GeneS|SNP_1	0	+	53	237
chr1	179520431	179520581	GeneS|SNP_1	0	+	54	238
chr1	179520431	179520581	GeneS|SNP_1	0	+	55	239
chr1	179520431	179520581	GeneS|SNP_1	0	+	56	240
chr1	179520431	179520581	GeneS|SNP_1	0	+	57	239
chr1	179520431	179520581	GeneS|SNP_1	0	+	58	236
chr1	179520431	179520581	GeneS|SNP_1	0	+	59	235
chr1	179520431	179520581	GeneS|SNP_1	0	+	60	235
chr1	179520431	179520581	GeneS|SNP_1	0	+	61	238
chr1	179520431	179520581	GeneS|SNP_1	0	+	62	238
chr1	179520431	179520581	GeneS|SNP_1	0	+	63	239
chr1	179520431	179520581	GeneS|SNP_1	0	+	64	240
chr1	179520431	179520581	GeneS|SNP_1	0	+	65	239
chr1	179520431	179520581	GeneS|SNP_1	0	+	66	238
chr1	179520431	179520581	GeneS|SNP_1	0	+	67	236
chr1	179520431	179520581	GeneS|SNP_1	0	+	68	235
chr1	179520431	179520581	GeneS|SNP_1	0	+	69	234
chr1	179520431	179520581	GeneS|SNP_1	0	+	70	231
chr1	179520431	179520581	GeneS|SNP_1	0	+	71	229
chr1	179520431	179520581	GeneS|SNP_1	0	+	72	229
chr1	179520431	179520581	GeneS|SNP_1	0	+	73	228
chr1	179520431	179520581	GeneS|SNP_1	0	+	74	227
chr1	179520431	179520581	GeneS|SNP_1	0	+	75	227
chr1	179520431	179520581	GeneS|SNP_1	0	+	76	225
chr1	179520431	179520581	GeneS|SNP_1	0	+	77	226
chr1	179520431	179520581	GeneS|SNP_1	0	+	78	226
chr1	179520431	179520581	GeneS|SNP_1	0	+	79	225
chr1	179520431	179520581	GeneS|SNP_1	0	+	80	224
chr1	179520431	179520581	GeneS|SNP_1	0	+	81	223
chr1	179520431	179520581	GeneS|SNP_1	0	+	82	223
chr1	179520431	179520581	GeneS|SNP_1	0	+	83	225
chr1	179520431	179520581	GeneS|SNP_1	0	+	84	226
chr1	179520431	179520581	GeneS|SNP_1	0	+	85	226
chr1	179520431	179520581	GeneS|SNP_1	0	+	86	225
chr1	179520431	179520581	GeneS|SNP_1	0	+	87	223
chr1	179520431	179520581	GeneS|SNP_1	0	+	88	226
chr1	179520431	179520581	GeneS|SNP_1	0	+	89	224
chr1	179520431	179520581	GeneS|SNP_1	0	+	90	222
chr1	179520431	179520581	GeneS|SNP_1	0	+	91	226
chr1	179520431	179520581	GeneS|SNP_1	0	+	92	225
chr1	179520431	179520581	GeneS|SNP_1	0	+	93	223
chr1	179520431	179520581	GeneS|SNP_1	0	+	94	224
chr1	179520431	179520581	GeneS|SNP_1	0	+	95	221
chr1	179520431	179520581	GeneS|SNP_1	0	+	96	220
chr1	179520431	179520581	GeneS|SNP_1	0	+	97	218
chr1	179520431	179520581	GeneS|SNP_1	0	+	98	218
chr1	179520431	179520581	GeneS|SNP_1	0	+	99	219
chr1	179520431	179520581	GeneS|SNP_1	0	+	100	218
chr1	179520431	179520581	GeneS|SNP_1	0	+	101	218
chr1	179520431	179520581	GeneS|SNP_1	0	+	102	217
chr1	179520431	179520581	GeneS|SNP_1	0	+	103	215
chr1	179520431	179520581	GeneS|SNP_1	0	+	104	215
chr1	179520431	179520581	GeneS|SNP_1	0	+	105	216
chr1	179520431	179520581	GeneS|SNP_1	0	+	106	217
chr1	179520431	179520581	GeneS|SNP_1	0	+	107	214
chr1	179520431	179520581	GeneS|SNP_1	0	+	108	215
chr1	179520431	179520581	GeneS|SNP_1	0	+	109	216
chr1	179520431	179520581	GeneS|SNP_1	0	+	110	216
chr1	179520431	179520581	GeneS|SNP_1	0	+	111	218
chr1	179520431	179520581	GeneS|SNP_1	0	+	112	218
chr1	179520431	179520581	GeneS|SNP_1	0	+	113	216
chr1	179520431	179520581	GeneS|SNP_1	0	+	114	216
chr1	179520431	179520581	GeneS|SNP_1	0	+	115	215
chr1	179520431	179520581	GeneS|SNP_1	0	+	116	217
chr1	179520431	179520581	GeneS|SNP_1	0	+	117	216
chr1	179520431	179520581	GeneS|SNP_1	0	+	118	218
chr1	179520431	179520581	GeneS|SNP_1	0	+	119	215
chr1	179520431	179520581	GeneS|SNP_1	0	+	120	215
chr1	179520431	179520581	GeneS|SNP_1	0	+	121	213
chr1	179520431	179520581	GeneS|SNP_1	0	+	122	213
chr1	179520431	179520581	GeneS|SNP_1	0	+	123	214
chr1	179520431	179520581	GeneS|SNP_1	0	+	124	213
chr1	179520431	179520581	GeneS|SNP_1	0	+	125	213
chr1	179520431	179520581	GeneS|SNP_1	0	+	126	212
chr1	179520431	179520581	GeneS|SNP_1	0	+	127	212
chr1	179520431	179520581	GeneS|SNP_1	0	+	128	210
chr1	179520431	179520581	GeneS|SNP_1	0	+	129	210
chr1	179520431	179520581	GeneS|SNP_1	0	+	130	209
chr1	179520431	179520581	GeneS|SNP_1	0	+	131	207
chr1	179520431	179520581	GeneS|SNP_1	0	+	132	210
chr1	179520431	179520581	GeneS|SNP_1	0	+	133	208
chr1	179520431	179520581	GeneS|SNP_1	0	+	134	211
chr1	179520431	179520581	GeneS|SNP_1	0	+	135	210
chr1	179520431	179520581	GeneS|SNP_1	0	+	136	209
chr1	179520431	179520581	GeneS|SNP_1	0	+	137	207
chr1	179520431	179520581	GeneS|SNP_1	0	+	138	205
chr1	179520431	179520581	GeneS|SNP_1	0	+	139	205
chr1	179520431	179520581	GeneS|SNP_1	0	+	140	200
chr1	179520431	179520581	GeneS|SNP_1	0	+	141	201
chr1	179520431	179520581	GeneS|SNP_1	0	+	142	201
chr1	179520431	179520581	GeneS|SNP_1	0	+	143	202
chr1	179520431	179520581	GeneS|SNP_1	0	+	144	204
chr1	179520431	179520581	GeneS|SNP_1	0	+	145	204
chr1	179520431	179520581	GeneS|SNP_1	0	+	146	206
chr1	179520431	179520581	GeneS|SNP_1	0	+	147	206
chr1	179520431	179520581	GeneS|SNP_1	0	+	148	208
chr1	179520431	179520581	GeneS|SNP_1	0	+	149	206
chr1	179520431	179520581	GeneS|SNP_1	0	+	150	205
chr1	204797731	204797935	GeneC|Exon_1	0	+	1	14
chr1	204797731	204797935	GeneC|Exon_1	0	+	2	14
chr1	204797731	204797935	GeneC|Exon_1	0	+	3	14
chr1	204797731	204797935	GeneC|Exon_1	0	+	4	14
chr1	204797731	204797935	GeneC|Exon_1	0	+	5	15
chr1	204797731	204797935	GeneC|Exon_1	0	+	6	15
chr1	204797731	204797935	GeneC|Exon_1	0	+	7	15
chr1	204797731	204797935	GeneC|Exon_1	0	+	8	16
chr1	204797731	204797935	GeneC|Exon_1	0	+	9	17
chr1	204797731	204797935	GeneC|Exon_1	0	+	10	17
chr1	204797731	204797935	GeneC|Exon_1	0	+	11	17
chr1	204797731	204797935	GeneC|Exon_1	0	+	12	18
chr1	204797731	204797935	GeneC|Exon_1	0	+	13	18
chr1	204797731	204797935	GeneC|Exon_1	0	+	14	18
chr1	204797731	204797935	GeneC|Exon_1	0	+	15	19
chr1	204797731	204797935	GeneC|Exon_1	0	+	16	20
chr1	204797731	204797935	GeneC|Exon_1	0	+	17	20
chr1	204797731	204797935	GeneC|Exon_1	0	+	18	20
chr1	204797731	204797935	GeneC|Exon_1	0	+	19	20
chr1	204797731	204797935	GeneC|Exon_1	0	+	20	20
chr1	204797731	204797935	GeneC|Exon_1	0	+	21	20
chr1	204797731	204797935	GeneC|Exon_1	0	+	22	20
chr1	204797731	204797935	GeneC|Exon_1	0	+	23	20
chr1	204797731	204797935	GeneC|Exon_1	0	+	24	20
chr1	204797731	204797935	GeneC|Exon_1	0	+	25	20
chr1	204797731	204797935	GeneC|Exon_1	0	+	26	20
chr1	204797731	204797935	GeneC|Exon_1	0	+	27	21
chr1	204797731	204797935	GeneC|Exon_1	0	+	28	21
chr1	204797731	204797935	GeneC|Exon_1	0	+	29	21
chr1	204797731	204797935	GeneC|Exon_1	0	+	30	21
chr1	204797731	204797935	GeneC|Exon_1	0	+	31	21
chr1	204797731	204797935	GeneC|Exon_1	0	+	32	22
chr1	204797731	204797935	GeneC|Exon_1	0	+	33	22
chr1	204797731	204797935	GeneC|Exon_1	0	+	34	23
chr1	204797731	204797935	GeneC|Exon_1	0	+	35	23
chr1	204797731	204797935	GeneC|Exon_1	0	+	36	23
chr1	204797731	204797935	GeneC|Exon_1	0	+	37	22
chr1	204797731	204797935	GeneC|Exon_1	0	+	38	22
chr1	204797731	204797935	GeneC|Exon_1	0	+	39	22
chr1	204797731	204797935	GeneC|Exon_1	0	+	40	22
chr1	204797731	204797935	GeneC|Exon_1	0	+	41	22
chr1	204797731	204797935	GeneC|Exon_1	0	+	42	22
chr1	204797731	204797935	GeneC|Exon_1	0	+	43	25
chr1	204797731	204797935	GeneC|Exon_1	0	+	44	25
chr1	204797731	204797935	GeneC|Exon_1	0	+	45	26
chr1	204797731	204797935	GeneC|Exon_1	0	+	46	27
chr1	204797731	204797935	GeneC|Exon_1	0	+	47	27
chr1	204797731	204797935	GeneC|Exon_1	0	+	48	27
chr1	204797731	204797935	GeneC|Exon_1	0	+	49	27
chr1	204797731	204797935	GeneC|Exon_1	0	+	50	28
chr1	204797731	204797935	GeneC|Exon_1	0	+	51	28
chr1	204797731	204797935	GeneC|Exon_1	0	+	52	28
chr1	204797731	204797935	GeneC|Exon_1	0	+	53	29
chr1	204797731	204797935	GeneC|Exon_1	0	+	54	30
chr1	204797731	204797935	GeneC|Exon_1	0	+	55	30
chr1	204797731	204797935	GeneC|Exon_1	0	+	56	30
chr1	204797731	204797935	GeneC|Exon_1	0	+	57	30
chr1	204797731	204797935	GeneC|Exon_1	0	+	58	31
chr1	204797731	204797935	GeneC|Exon_1	0	+	59	32
chr1	204797731	204797935	GeneC|Exon_1	0	+	60	32
chr1	204797731	204797935	GeneC|Exon_1	0	+	61	32
chr1	204797731	204797935	GeneC|Exon_1	0	+	62	32
chr1	204797731	204797935	GeneC|Exon_1	0	+	63	33
chr1	204797731	204797935	GeneC|Exon_1	0	+	64	34
chr1	204797731	204797935	GeneC|Exon_1	0	+	65	34
chr1	204797731	204797935	GeneC|Exon_1	0	+	66	34
chr1	204797731	204797935	GeneC|Exon_1	0	+	67	34
chr1	204797731	204797935	GeneC|Exon_1	0	+	68	34
chr1	204797731	204797935	GeneC|Exon_1	0	+	69	35
chr1	204797731	204797935	GeneC|Exon_1	0	+	70	37
chr1	204797731	204797935	GeneC|Exon_1	0	+	71	37
chr1	204797731	204797935	GeneC|Exon_1	0	+	72	38
chr1	204797731	204797935	GeneC|Exon_1	0	+	73	38
chr1	204797731	204797935	GeneC|Exon_1	0	+	74	40
chr1	204797731	204797935	GeneC|Exon_1	0	+	75	40
chr1	204797731	204797935	GeneC|Exon_1	0	+	76	40
chr1	204797731	204797935	GeneC|Exon_1	0	+	77	38
chr1	204797731	204797935	GeneC|Exon_1	0	+	78	39
chr1	204797731	204797935	GeneC|Exon_1	0	+	79	40
chr1	204797731	204797935	GeneC|Exon_1	0	+	80	42
chr1	204797731	204797935	GeneC|Exon_1	0	+	81	42
chr1	204797731	204797935	GeneC|Exon_1	0	+	82	42
chr1	204797731	204797935	GeneC|Exon_1	0	+	83	44
chr1	204797731	204797935	GeneC|Exon_1	0	+	84	46
chr1	204797731	204797935	GeneC|Exon_1	0	+	85	47
chr1	204797731	204797935	GeneC|Exon_1	0	+	86	47
chr1	204797731	204797935	GeneC|Exon_1	0	+	87	47
chr1	204797731	204797935	GeneC|Exon_1	0	+	88	47
chr1	204797731	204797935	GeneC|Exon_1	0	+	89	47
chr1	204797731	204797935	GeneC|Exon_1	0	+	90	47
chr1	204797731	204797935	GeneC|Exon_1	0	+	91	48
chr1	204797731	204797935	GeneC|Exon_1	0	+	92	48
chr1	204797731	204797935	GeneC|Exon_1	0	+	93	48
chr1	204797731	204797935	GeneC|Exon_1	0	+	94	49
chr1	204797731	204797935	GeneC|Exon_1	0	+	95	49
chr1	204797731	204797935	GeneC|Exon_1	0	+	96	51
chr1	204797731	204797935	GeneC|Exon_1	0	+	97	54
chr1	204797731	204797935	GeneC|Exon_1	0	+	98	57
chr1	204797731	204797935	GeneC|Exon_1	0	+	99	57
chr1	204797731	204797935	GeneC|Exon_1	0	+	100	57
chr1	204797731	204797935	GeneC|Exon_1	0	+	101	57
chr1	204797731	204797935	GeneC|Exon_1	0	+	102	57
chr1	204797731	204797935	GeneC|Exon_1	0	+	103	58
chr1	204797731	204797935	GeneC|Exon_1	0	+	104	58
chr1	204797731	204797935	GeneC|Exon_1	0	+	105	60
chr1	204797731	204797935	GeneC|Exon_1	0	+	106	60
chr1	204797731	204797935	GeneC|Exon_1	0	+	107	58
chr1	204797731	204797935	GeneC|Exon_1	0	+	108	58
chr1	204797731	204797935	GeneC|Exon_1	0	+	109	59
chr1	204797731	204797935	GeneC|Exon_1	0	+	110	59
chr1	204797731	204797935	GeneC|Exon_1	0	+	111	61
chr1	204797731	204797935	GeneC|Exon_1	0	+	112	61
chr1	204797731	204797935	GeneC|Exon_1	0	+	113	62
chr1	204797731	204797935	GeneC|Exon_1	0	+	114	62
chr1	204797731	204797935	GeneC|Exon_1	0	+	115	62
chr1	204797731	204797935	GeneC|Exon_1	0	+	116	62
chr1	204797731	204797935	GeneC|Exon_1	0	+	117	62
chr1	204797731	204797935	GeneC|Exon_1	0	+	118	62
chr1	204797731	204797935	GeneC|Exon_1	0	+	119	62
chr1	204797731	204797935	GeneC|Exon_1	0	+	120	62
chr1	204797731	204797935	GeneC|Exon_1	0	+	121	63
chr1	204797731	204797935	GeneC|Exon_1	0	+	122	63
chr1	204797731	204797935	GeneC|Exon_1	0	+	123	65
chr1	204797731	204797935	GeneC|Exon_1	0	+	124	64
chr1	204797731	204797935	GeneC|Exon_1	0	+	125	64
chr1	204797731	204797935	GeneC|Exon_1	0	+	126	63
chr1	204797731	204797935	GeneC|Exon_1	0	+	127	61
chr1	204797731	204797935	GeneC|Exon_1	0	+	128	62
chr1	204797731	204797935	GeneC|Exon_1	0	+	129	62
chr1	204797731	204797935	GeneC|Exon_1	0	+	130	62
chr1	204797731	204797935	GeneC|Exon_1	0	+	131	63
chr1	204797731	204797935	GeneC|Exon_1	0	+	132	65
chr1	204797731	204797935	GeneC|Exon_1	0	+	133	68
chr1	204797731	204797935	GeneC|Exon_1	0	+	134	67
chr1	204797731	204797935	GeneC|Exon_1	0	+	135	67
chr1	204797731	204797935	GeneC|Exon_1	0	+	136	69
chr1	204797731	204797935	GeneC|Exon_1	0	+	137	70
chr1	204797731	204797935	GeneC|Exon_1	0	+	138	70
chr1	204797731	204797935	GeneC|Exon_1	0	+	139	70
chr1	204797731	204797935	GeneC|Exon_1	0	+	140	70
chr1	204797731	204797935	GeneC|Exon_1	0	+	141	70
chr1	204797731	204797935	GeneC|Exon_1	0	+	142	72
chr1	204797731	204797935	GeneC|Exon_1	0	+	143	74
chr1	204797731	204797935	GeneC|Exon_1	0	+	144	75
chr1	204797731	204797935	GeneC|Exon_1	0	+	145	75
chr1	204797731	204797935	GeneC|Exon_1	0	+	146	74
chr1	204797731	204797935	GeneC|Exon_1	0	+	147	75
chr1	204797731	204797935	GeneC|Exon_1	0	+	148	75
chr1	204797731	204797935	GeneC|Exon_1	0	+	149	75
chr1	204797731	204797935	GeneC|Exon_1	0	+	150	75
chr1	204797731	204797935	GeneC|Exon_1	0	+	151	76
chr1	204797731	204797935	GeneC|Exon_1	0	+	152	77
chr1	204797731	204797935	GeneC|Exon_1	0	+	153	78
chr1	204797731	204797935	GeneC|Exon_1	0	+	154	81
chr1	204797731	204797935	GeneC|Exon_1	0	+	155	81
chr1	204797731	204797935	GeneC|Exon_1	0	+	156	82
chr1	204797731	204797935	GeneC|Exon_1	0	+	157	82
chr1	204797731	204797935	GeneC|Exon_1	0	+	158	82
chr1	204797731	204797935	GeneC|Exon_1	0	+	159	81
chr1	204797731	204797935	GeneC|Exon_1	0	+	160	81
chr1	204797731	204797935	GeneC|Exon_1	0	+	161	79
chr1	204797731	204797935	GeneC|Exon_1	0	+	162	79
chr1	204797731	204797935	GeneC|Exon_1	0	+	163	77
chr1	204797731	204797935	GeneC|Exon_1	0	+	164	77
chr1	204797731	204797935	GeneC|Exon_1	0	+	165	77
chr1	204797731	204797935	GeneC|Exon_1	0	+	166	77
chr1	204797731	204797935	GeneC|Exon_1	0	+	167	77
chr1	204797731	204797935	GeneC|Exon_1	0	+	168	77
chr1	204797731	204797935	GeneC|Exon_1	0	+	169	77
chr1	204797731	204797935	GeneC|Exon_1	0	+	170	78
chr1	204797731	204797935	GeneC|Exon_1	0	+	171	77
chr1	204797731	204797935	GeneC|Exon_1	0	+	172	77
chr1	204797731	204797935	GeneC|Exon_1	0	+	173	77
chr1	204797731	204797935	GeneC|Exon_1	0	+	174	77
chr1	204797731	204797935	GeneC|Exon_1	0	+	175	77
chr1	204797731	204797935	GeneC|Exon_1	0	+	176	77
chr1	204797731	204797935	GeneC|Exon_1	0	+	177	77
chr1	204797731	204797935	GeneC|Exon_1	0	+	178	77
chr1	204797731	204797935	GeneC|Exon_1	0	+	179	77
chr1	204797731	204797935	GeneC|Exon_1	0	+	180	78
chr1	204797731	204797935	GeneC|Exon_1	0	+	181	77
chr1	204797731	204797935	GeneC|Exon_1	0	+	182	77
chr1	204797731	204797935	GeneC|Exon_1	0	+	183	77
chr1	204797731	204797935	GeneC|Exon_1	0	+	184	77
chr1	204797731	204797935	GeneC|Exon_1	0	+	185	77
chr1	204797731	204797935	GeneC|Exon_1	0	+	186	77
chr1	204797731	204797935	GeneC|Exon_1	0	+	187	76
chr1	204797731	204797935	GeneC|Exon_1	0	+	188	75
chr1	204797731	204797935	GeneC|Exon_1	0	+	189	75
chr1	204797731	204797935	GeneC|Exon_1	0	+	190	75
chr1	204797731	204797935	GeneC|Exon_1	0	+	191	75
chr1	204797731	204797935	GeneC|Exon_1	0	+	192	76
chr1	204797731	204797935	GeneC|Exon_1	0	+	193	75
chr1	204797731	204797935	GeneC|Exon_1	0	+	194	75
chr1	204797731	204797935	GeneC|Exon_1	0	+	195	75
chr1	204797731	204797935	GeneC|Exon_1	0	+	196	74
chr1	204797731	204797935	GeneC|Exon_1	0	+	197	74
chr1	204797731	204797935	GeneC|Exon_1	0	+	198	74
chr1	204797731	204797935	GeneC|Exon_1	0	+	199	74
chr1	204797731	204797935	GeneC|Exon_1	0	+	200	74
chr1	204797731	204797935	GeneC|Exon_1	0	+	201	73
chr1	204797731	204797935	GeneC|Exon_1	0	+	202	71
chr1	204797731	204797935	GeneC|Exon_1	0	+	203	71
chr1	204797731	204797935	GeneC|Exon_1	0	+	204	70
chr1	204889734	204889893	GeneC|Exon_2	0	+	1	158
chr1	204889734	204889893	GeneC|Exon_2	0	+	2	160
chr1	204889734	204889893	GeneC|Exon_2	0	+	3	159
chr1	204889734	204889893	GeneC|Exon_2	0	+	4	162
chr1	204889734	204889893	GeneC|Exon_2	0	+	5	162
chr1	204889734	204889893	GeneC|Exon_2	0	+	6	164
chr1	204889734	204889893	GeneC|Exon_2	0	+	7	164
chr1	204889734	204889893	GeneC|Exon_2	0	+	8	166
chr1	204889734	204889893	GeneC|Exon_2	0	+	9	166
chr1	204889734	204889893	GeneC|Exon_2	0	+	10	169
chr1	204889734	204889893	GeneC|Exon_2	0	+	11	169
chr1	204889734	204889893	GeneC|Exon_2	0	+	12	173
chr1	204889734	204889893	GeneC|Exon_2	0	+	13	174
chr1	204889734	204889893	GeneC|Exon_2	0	+	14	175
chr1	204889734	204889893	GeneC|Exon_2	0	+	15	178
chr1	204889734	204889893	GeneC|Exon_2	0	+	16	180
chr1	204889734	204889893	GeneC|Exon_2	0	+	17	182
chr1	204889734	204889893	GeneC|Exon_2	0	+	18	182
chr1	204889734	204889893	GeneC|Exon_2	0	+	19	185
chr1	204889734	204889893	GeneC|Exon_2	0	+	20	188
chr1	204889734	204889893	GeneC|Exon_2	0	+	21	190
chr1	204889734	204889893	GeneC|Exon_2	0	+	22	189
chr1	204889734	204889893	GeneC|Exon_2	0	+	23	192
chr1	204889734	204889893	GeneC|Exon_2	0	+	24	193
chr1	204889734	204889893	GeneC|Exon_2	0	+	25	193
chr1	204889734	204889893	GeneC|Exon_2	0	+	26	193
chr1	204889734	204889893	GeneC|Exon_2	0	+	27	193
chr1	204889734	204889893	GeneC|Exon_2	0	+	28	193
chr1	204889734	204889893	GeneC|Exon_2	0	+	29	192
chr1	204889734	204889893	GeneC|Exon_2	0	+	30	190
chr1	204889734	204889893	GeneC|Exon_2	0	+	31	188
chr1	204889734	204889893	GeneC|Exon_2	0	+	32	188
chr1	204889734	204889893	GeneC|Exon_2	0	+	33	186
chr1	204889734	204889893	GeneC|Exon_2	0	+	34	186
chr1	204889734	204889893	GeneC|Exon_2	0	+	35	186
chr1	204889734	204889893	GeneC|Exon_2	0	+	36	189
chr1	204889734	204889893	GeneC|Exon_2	0	+	37	190
chr1	204889734	204889893	GeneC|Exon_2	0	+	38	192
chr1	204889734	204889893	GeneC|Exon_2	0	+	39	192
chr1	204889734	204889893	GeneC|Exon_2	0	+	40	193
chr1	204889734	204889893	GeneC|Exon_2	0	+	41	194
chr1	204889734	204889893	GeneC|Exon_2	0	+	42	195
chr1	204889734	204889893	GeneC|Exon_2	0	+	43	194
chr1	204889734	204889893	GeneC|Exon_2	0	+	44	194
chr1	204889734	204889893	GeneC|Exon_2	0	+	45	197
chr1	204889734	204889893	GeneC|Exon_2	0	+	46	199
chr1	204889734	204889893	GeneC|Exon_2	0	+	47	197
chr1	204889734	204889893	GeneC|Exon_2	0	+	48	194
chr1	204889734	204889893	GeneC|Exon_2	0	+	49	195
chr1	204889734	204889893	GeneC|Exon_2	0	+	50	194
chr1	204889734	204889893	GeneC|Exon_2	0	+	51	194
chr1	204889734	204889893	GeneC|Exon_2	0	+	52	192
chr1	204889734	204889893	GeneC|Exon_2	0	+	53	196
chr1	204889734	204889893	GeneC|Exon_2	0	+	54	197
chr1	204889734	204889893	GeneC|Exon_2	0	+	55	199
chr1	204889734	204889893	GeneC|Exon_2	0	+	56	200
chr1	204889734	204889893	GeneC|Exon_2	0	+	57	202
chr1	204889734	204889893	GeneC|Exon_2	0	+	58	201
chr1	204889734	204889893	GeneC|Exon_2	0	+	59	200
chr1	204889734	204889893	GeneC|Exon_2	0	+	60	202
chr1	204889734	204889893	GeneC|Exon_2	0	+	61	202
chr1	204889734	204889893	GeneC|Exon_2	0	+	62	205
chr1	204889734	204889893	GeneC|Exon_2	0	+	63	205
chr1	204889734	204889893	GeneC|Exon_2	0	+	64	202
chr1	204889734	204889893	GeneC|Exon_2	0	+	65	202
chr1	204889734	204889893	GeneC|Exon_2	0	+	66	202
chr1	204889734	204889893	GeneC|Exon_2	0	+	67	200
chr1	204889734	204889893	GeneC|Exon_2	0	+	68	200
chr1	204889734	204889893	GeneC|Exon_2	0	+	69	199
chr1	204889734	204889893	GeneC|Exon_2	0	+	70	200
chr1	204889734	204889893	GeneC|Exon_2	0	+	71	200
chr1	204889734	204889893	GeneC|Exon_2	0	+	72	200
chr1	204889734	204889893	GeneC|Exon_2	0	+	73	201
chr1	204889734	204889893	GeneC|Exon_2	0	+	74	199
chr1	204889734	204889893	GeneC|Exon_2	0	+	75	196
chr1	204889734	204889893	GeneC|Exon_2	0	+	76	196
chr1	204889734	204889893	GeneC|Exon_2	0	+	77	196
chr1	204889734	204889893	GeneC|Exon_2	0	+	78	195
chr1	204889734	204889893	GeneC|Exon_2	0	+	79	196
chr1	204889734	204889893	GeneC|Exon_2	0	+	80	197
chr1	204889734	204889893	GeneC|Exon_2	0	+	81	195
chr1	204889734	204889893	GeneC|Exon_2	0	+	82	195
chr1	204889734	204889893	GeneC|Exon_2	0	+	83	194
chr1	204889734	204889893	GeneC|Exon_2	0	+	84	194
chr1	204889734	204889893	GeneC|Exon_2	0	+	85	196
chr1	204889734	204889893	GeneC|Exon_2	0	+	86	195
chr1	204889734	204889893	GeneC|Exon_2	0	+	87	194
chr1	204889734	204889893	GeneC|Exon_2	0	+	88	194
chr1	204889734	204889893	GeneC|Exon_2	0	+	89	192
chr1	204889734	204889893	GeneC|Exon_2	0	+	90	193
chr1	204889734	204889893	GeneC|Exon_2	0	+	91	189
chr1	204889734	204889893	GeneC|Exon_2	0	+	92	190
chr1	204889734	204889893	GeneC|Exon_2	0	+	93	188
chr1	204889734	204889893	GeneC|Exon_2	0	+	94	190
chr1	204889734	204889893	GeneC|Exon_2	0	+	95	190
chr1	204889734	204889893	GeneC|Exon_2	0	+	96	191
chr1	204889734	204889893	GeneC|Exon_2	0	+	97	191
chr1	204889734	204889893	GeneC|Exon_2	0	+	98	191
chr1	204889734	204889893	GeneC|Exon_2	0	+	99	191
chr1	204889734	204889893	GeneC|Exon_2	0	+	100	192
chr1	204889734	204889893	GeneC|Exon_2	0	+	101	186
chr1	204889734	204889893	GeneC|Exon_2	0	+	102	188
chr1	204889734	204889893	GeneC|Exon_2	0	+	103	188
chr1	204889734	204889893	GeneC|Exon_2	0	+	104	185
chr1	204889734	204889893	GeneC|Exon_2	0	+	105	182
chr1	204889734	204889893	GeneC|Exon_2	0	+	106	183
chr1	204889734	204889893	GeneC|Exon_2	0	+	107	183
chr1	204889734	204889893	GeneC|Exon_2	0	+	108	182
chr1	204889734	204889893	GeneC|Exon_2	0	+	109	183
chr1	204889734	204889893	GeneC|Exon_2	0	+	110	182
chr1	204889734	204889893	GeneC|Exon_2	0	+	111	181
chr1	204889734	204889893	GeneC|Exon_2	0	+	112	181
chr1	204889734	204889893	GeneC|Exon_2	0	+	113	179
chr1	204889734	204889893	GeneC|Exon_2	0	+	114	179
chr1	204889734	204889893	GeneC|Exon_2	0	+	115	179
chr1	204889734	204889893	GeneC|Exon_2	0	+	116	178
chr1	204889734	204889893	GeneC|Exon_2	0	+	117	178
chr1	204889734	204889893	GeneC|Exon_2	0	+	118	177
chr1	204889734	204889893	GeneC|Exon_2	0	+	119	179
chr1	204889734	204889893	GeneC|Exon_2	0	+	120	177
chr1	204889734	204889893	GeneC|Exon_2	0	+	121	177
chr1	204889734	204889893	GeneC|Exon_2	0	+	122	177
chr1	204889734	204889893	GeneC|Exon_2	0	+	123	177
chr1	204889734	204889893	GeneC|Exon_2	0	+	124	176
chr1	204889734	204889893	GeneC|Exon_2	0	+	125	174
chr1	204889734	204889893	GeneC|Exon_2	0	+	126	176
chr1	204889734	204889893	GeneC|Exon_2	0	+	127	175
chr1	204889734	204889893	GeneC|Exon_2	0	+	128	172
chr1	204889734	204889893	GeneC|Exon_2	0	+	129	171
chr1	204889734	204889893	GeneC|Exon_2	0	+	130	168
chr1	204889734	204889893	GeneC|Exon_2	0	+	131	169
chr1	204889734	204889893	GeneC|Exon_2	0	+	132	167
chr1	204889734	204889893	GeneC|Exon_2	0	+	133	167
chr1	204889734	204889893	GeneC|Exon_2	0	+	134	166
chr1	204889734	204889893	GeneC|Exon_2	0	+	135	164
chr1	204889734	204889893	GeneC|Exon_2	0	+	136	162
chr1	204889734	204889893	GeneC|Exon_2	0	+	137	160
chr1	204889734	204889893	GeneC|Exon_2	0	+	138	161
chr1	204889734	204889893	GeneC|Exon_2	0	+	139	159
chr1	204889734	204889893	GeneC|Exon_2	0	+	140	158
chr1	204889734	204889893	GeneC|Exon_2	0	+	141	160
chr1	204889734	204889893	GeneC|Exon_2	0	+	142	162
chr1	204889734	204889893	GeneC|Exon_2	0	+	143	161
chr1	204889734	204889893	GeneC|Exon_2	0	+	144	160
chr1	204889734	204889893	GeneC|Exon_2	0	+	145	161
chr1	204889734	204889893	GeneC|Exon_2	0	+	146	162
chr1	204889734	204889893	GeneC|Exon_2	0	+	147	162
chr1	204889734	204889893	GeneC|Exon_2	0	+	148	160
chr1	204889734	204889893	GeneC|Exon_2	0	+	149	158
chr1	204889734	204889893	GeneC|Exon_2	0	+	150	156
chr1	204889734	204889893	GeneC|Exon_2	0	+	151	157
chr1	204889734	204889893	GeneC|Exon_2	0	+	152	159
chr1	204889734	204889893	GeneC|Exon_2	0	+	153	157
chr1	204889734	204889893	GeneC|Exon_2	0	+	154	157
chr1	204889734	204889893	GeneC|Exon_2	0	+	155	157
chr1	204889734	204889893	GeneC|Exon_2	0	+	156	157
chr1	204889734	204889893	GeneC|Exon_2	0	+	157	154
chr1	204889734	204889893	GeneC|Exon_2	0	+	158	152
chr1	204889734	204889893	GeneC|Exon_2	0	+	159	151
chr1	204913328	204913559	GeneC|Exon_3	0	+	1	139
chr1	204913328	204913559	GeneC|Exon_3	0	+	2	142
chr1	204913328	204913559	GeneC|Exon_3	0	+	3	143
chr1	204913328	204913559	GeneC|Exon_3	0	+	4	143
chr1	204913328	204913559	GeneC|Exon_3	0	+	5	142
chr1	204913328	204913559	GeneC|Exon_3	0	+	6	143
chr1	204913328	204913559	GeneC|Exon_3	0	+	7	143
chr1	204913328	204913559	GeneC|Exon_3	0	+	8	145
chr1	204913328	204913559	GeneC|Exon_3	0	+	9	146
chr1	204913328	204913559	GeneC|Exon_3	0	+	10	148
chr1	204913328	204913559	GeneC|Exon_3	0	+	11	148
chr1	204913328	204913559	GeneC|Exon_3	0	+	12	148
chr1	204913328	204913559	GeneC|Exon_3	0	+	13	148
chr1	204913328	204913559	GeneC|Exon_3	0	+	14	148
chr1	204913328	204913559	GeneC|Exon_3	0	+	15	148
chr1	204913328	204913559	GeneC|Exon_3	0	+	16	150
chr1	204913328	204913559	GeneC|Exon_3	0	+	17	149
chr1	204913328	204913559	GeneC|Exon_3	0	+	18	149
chr1	204913328	204913559	GeneC|Exon_3	0	+	19	150
chr1	204913328	204913559	GeneC|Exon_3	0	+	20	151
chr1	204913328	204913559	GeneC|Exon_3	0	+	21	153
chr1	204913328	204913559	GeneC|Exon_3	0	+	22	152
chr1	204913328	204913559	GeneC|Exon_3	0	+	23	151
chr1	204913328	204913559	GeneC|Exon_3	0	+	24	152
chr1	204913328	204913559	GeneC|Exon_3	0	+	25	151
chr1	204913328	204913559	GeneC|Exon_3	0	+	26	151
chr1	204913328	204913559	GeneC|Exon_3	0	+	27	152
chr1	204913328	204913559	GeneC|Exon_3	0	+	28	153
chr1	204913328	204913559	GeneC|Exon_3	0	+	29	155
chr1	204913328	204913559	GeneC|Exon_3	0	+	30	154
chr1	204913328	204913559	GeneC|Exon_3	0	+	31	155
chr1	204913328	204913559	GeneC|Exon_3	0	+	32	154
chr1	204913328	204913559	GeneC|Exon_3	0	+	33	155
chr1	204913328	204913559	GeneC|Exon_3	0	+	34	156
chr1	204913328	204913559	GeneC|Exon_3	0	+	35	157
chr1	204913328	204913559	GeneC|Exon_3	0	+	36	158
chr1	204913328	204913559	GeneC|Exon_3	0	+	37	158
chr1	204913328	204913559	GeneC|Exon_3	0	+	38	160
chr1	204913328	204913559	GeneC|Exon_3	0	+	39	160
chr1	204913328	204913559	GeneC|Exon_3	0	+	40	160
chr1	204913328	204913559	GeneC|Exon_3	0	+	41	160
chr1	204913328	204913559	GeneC|Exon_3	0	+	42	161
chr1	204913328	204913559	GeneC|Exon_3	0	+	43	160
chr1	204913328	204913559	GeneC|Exon_3	0	+	44	160
chr1	204913328	204913559	GeneC|Exon_3	0	+	45	160
chr1	204913328	204913559	GeneC|Exon_3	0	+	46	160
chr1	204913328	204913559	GeneC|Exon_3	0	+	47	159
chr1	204913328	204913559	GeneC|Exon_3	0	+	48	159
chr1	204913328	204913559	GeneC|Exon_3	0	+	49	160
chr1	204913328	204913559	GeneC|Exon_3	0	+	50	161
chr1	204913328	204913559	GeneC|Exon_3	0	+	51	161
chr1	204913328	204913559	GeneC|Exon_3	0	+	52	161
chr1	204913328	204913559	GeneC|Exon_3	0	+	53	161
chr1	204913328	204913559	GeneC|Exon_3	0	+	54	162
chr1	204913328	204913559	GeneC|Exon_3	0	+	55	166
chr1	204913328	204913559	GeneC|Exon_3	0	+	56	167
chr1	204913328	204913559	GeneC|Exon_3	0	+	57	167
chr1	204913328	204913559	GeneC|Exon_3	0	+	58	165
chr1	204913328	204913559	GeneC|Exon_3	0	+	59	165
chr1	204913328	204913559	GeneC|Exon_3	0	+	60	167
chr1	204913328	204913559	GeneC|Exon_3	0	+	61	167
chr1	204913328	204913559	GeneC|Exon_3	0	+	62	168
chr1	204913328	204913559	GeneC|Exon_3	0	+	63	168
chr1	204913328	204913559	GeneC|Exon_3	0	+	64	170
chr1	204913328	204913559	GeneC|Exon_3	0	+	65	169
chr1	204913328	204913559	GeneC|Exon_3	0	+	66	167
chr1	204913328	204913559	GeneC|Exon_3	0	+	67	169
chr1	204913328	204913559	GeneC|Exon_3	0	+	68	170
chr1	204913328	204913559	GeneC|Exon_3	0	+	69	169
chr1	204913328	204913559	GeneC|Exon_3	0	+	70	170
chr1	204913328	204913559	GeneC|Exon_3	0	+	71	171
chr1	204913328	204913559	GeneC|Exon_3	0	+	72	171
chr1	204913328	204913559	GeneC|Exon_3	0	+	73	170
chr1	204913328	204913559	GeneC|Exon_3	0	+	74	174
chr1	204913328	204913559	GeneC|Exon_3	0	+	75	172
chr1	204913328	204913559	GeneC|Exon_3	0	+	76	174
chr1	204913328	204913559	GeneC|Exon_3	0	+	77	175
chr1	204913328	204913559	GeneC|Exon_3	0	+	78	168
chr1	204913328	204913559	GeneC|Exon_3	0	+	79	167
chr1	204913328	204913559	GeneC|Exon_3	0	+	80	167
chr1	204913328	204913559	GeneC|Exon_3	0	+	81	166
chr1	204913328	204913559	GeneC|Exon_3	0	+	82	166
chr1	204913328	204913559	GeneC|Exon_3	0	+	83	165
chr1	204913328	204913559	GeneC|Exon_3	0	+	84	165
chr1	204913328	204913559	GeneC|Exon_3	0	+	85	164
chr1	204913328	204913559	GeneC|Exon_3	0	+	86	162
chr1	204913328	204913559	GeneC|Exon_3	0	+	87	163
chr1	204913328	204913559	GeneC|Exon_3	0	+	88	163
chr1	204913328	204913559	GeneC|Exon_3	0	+	89	164
chr1	204913328	204913559	GeneC|Exon_3	0	+	90	163
chr1	204913328	204913559	GeneC|Exon_3	0	+	91	164
chr1	204913328	204913559	GeneC|Exon_3	0	+	92	166
chr1	204913328	204913559	GeneC|Exon_3	0	+	93	165
chr1	204913328	204913559	GeneC|Exon_3	0	+	94	164
chr1	204913328	204913559	GeneC|Exon_3	0	+	95	161
chr1	204913328	204913559	GeneC|Exon_3	0	+	96	163
chr1	204913328	204913559	GeneC|Exon_3	0	+	97	160
chr1	204913328	204913559	GeneC|Exon_3	0	+	98	161
chr1	204913328	204913559	GeneC|Exon_3	0	+	99	162
chr1	204913328	204913559	GeneC|Exon_3	0	+	100	164
chr1	204913328	204913559	GeneC|Exon_3	0	+	101	166
chr1	204913328	204913559	GeneC|Exon_3	0	+	102	165
chr1	204913328	204913559	GeneC|Exon_3	0	+	103	167
chr1	204913328	204913559	GeneC|Exon_3	0	+	104	167
chr1	204913328	204913559	GeneC|Exon_3	0	+	105	166
chr1	204913328	204913559	GeneC|Exon_3	0	+	106	165
chr1	204913328	204913559	GeneC|Exon_3	0	+	107	163
chr1	204913328	204913559	GeneC|Exon_3	0	+	108	161
chr1	204913328	204913559	GeneC|Exon_3	0	+	109	160
chr1	204913328	204913559	GeneC|Exon_3	0	+	110	159
chr1	204913328	204913559	GeneC|Exon_3	0	+	111	160
chr1	204913328	204913559	GeneC|Exon_3	0	+	112	159
chr1	204913328	204913559	GeneC|Exon_3	0	+	113	158
chr1	204913328	204913559	GeneC|Exon_3	0	+	114	160
chr1	204913328	204913559	GeneC|Exon_3	0	+	115	159
chr1	204913328	204913559	GeneC|Exon_3	0	+	116	160
chr1	204913328	204913559	GeneC|Exon_3	0	+	117	162
chr1	204913328	204913559	GeneC|Exon_3	0	+	118	161
chr1	204913328	204913559	GeneC|Exon_3	0	+	119	160
chr1	204913328	204913559	GeneC|Exon_3	0	+	120	161
chr1	204913328	204913559	GeneC|Exon_3	0	+	121	162
chr1	204913328	204913559	GeneC|Exon_3	0	+	122	162
chr1	204913328	204913559	GeneC|Exon_3	0	+	123	162
chr1	204913328	204913559	GeneC|Exon_3	0	+	124	165
chr1	204913328	204913559	GeneC|Exon_3	0	+	125	166
chr1	204913328	204913559	GeneC|Exon_3	0	+	126	163
chr1	204913328	204913559	GeneC|Exon_3	0	+	127	163
chr1	204913328	204913559	GeneC|Exon_3	0	+	128	165
chr1	204913328	204913559	GeneC|Exon_3	0	+	129	165
chr1	204913328	204913559	GeneC|Exon_3	0	+	130	165
chr1	204913328	204913559	GeneC|Exon_3	0	+	131	166
chr1	204913328	204913559	GeneC|Exon_3	0	+	132	167
chr1	204913328	204913559	GeneC|Exon_3	0	+	133	165
chr1	204913328	204913559	GeneC|Exon_3	0	+	134	165
chr1	204913328	204913559	GeneC|Exon_3	0	+	135	161
chr1	204913328	204913559	GeneC|Exon_3	0	+	136	160
chr1	204913328	204913559	GeneC|Exon_3	0	+	137	160
chr1	204913328	204913559	GeneC|Exon_3	0	+	138	162
chr1	204913328	204913559	GeneC|Exon_3	0	+	139	160
chr1	204913328	204913559	GeneC|Exon_3	0	+	140	162
chr1	204913328	204913559	GeneC|Exon_3	0	+	141	162
chr1	204913328	204913559	GeneC|Exon_3	0	+	142	163
chr1	204913328	204913559	GeneC|Exon_3	0	+	143	165
chr1	204913328	204913559	GeneC|Exon_3	0	+	144	163
chr1	204913328	204913559	GeneC|Exon_3	0	+	145	162
chr1	204913328	204913559	GeneC|Exon_3	0	+	146	162
chr1	204913328	204913559	GeneC|Exon_3	0	+	147	161
chr1	204913328	204913559	GeneC|Exon_3	0	+	148	163
chr1	204913328	204913559	GeneC|Exon_3	0	+	149	162
chr1	204913328	204913559	GeneC|Exon_3	0	+	150	164
chr1	204913328	204913559	GeneC|Exon_3	0	+	151	163
chr1	204913328	204913559	GeneC|Exon_3	0	+	152	162
chr1	204913328	204913559	GeneC|Exon_3	0	+	153	158
chr1	204913328	204913559	GeneC|Exon_3	0	+	154	157
chr1	204913328	204913559	GeneC|Exon_3	0	+	155	157
chr1	204913328	204913559	GeneC|Exon_3	0	+	156	159
chr1	204913328	204913559	GeneC|Exon_3	0	+	157	159
chr1	204913328	204913559	GeneC|Exon_3	0	+	158	158
chr1	204913328	204913559	GeneC|Exon_3	0	+	159	156
chr1	204913328	204913559	GeneC|Exon_3	0	+	160	156
chr1	204913328	204913559	GeneC|Exon_3	0	+	161	155
chr1	204913328	204913559	GeneC|Exon_3	0	+	162	155
chr1	204913328	204913559	GeneC|Exon_3	0	+	163	157
chr1	204913328	204913559	GeneC|Exon_3	0	+	164	158
chr1	204913328	204913559	GeneC|Exon_3	0	+	165	156
chr1	204913328	204913559	GeneC|Exon_3	0	+	166	155
chr1	204913328	204913559	GeneC|Exon_3	0	+	167	154
chr1	204913328	204913559	GeneC|Exon_3	0	+	168	154
chr1	204913328	204913559	GeneC|Exon_3	0	+	169	157
chr1	204913328	204913559	GeneC|Exon_3	0	+	170	157
chr1	204913328	204913559	GeneC|Exon_3	0	+	171	155
chr1	204913328	204913559	GeneC|Exon_3	0	+	172	153
chr1	204913328	204913559	GeneC|Exon_3	0	+	173	156
chr1	204913328	204913559	GeneC|Exon_3	0	+	174	156
chr1	204913328	204913559	GeneC|Exon_3	0	+	175	155
chr1	204913328	204913559	GeneC|Exon_3	0	+	176	157
chr1	204913328	204913559	GeneC|Exon_3	0	+	177	156
chr1	204913328	204913559	GeneC|Exon_3	0	+	178	155
chr1	204913328	204913559	GeneC|Exon_3	0	+	179	158
chr1	204913328	204913559	GeneC|Exon_3	0	+	180	156
chr1	204913328	204913559	GeneC|Exon_3	0	+	181	157
chr1	204913328	204913559	GeneC|Exon_3	0	+	182	159
chr1	204913328	204913559	GeneC|Exon_3	0	+	183	160
chr1	204913328	204913559	GeneC|Exon_3	0	+	184	158
chr1	204913328	204913559	GeneC|Exon_3	0	+	185	157
chr1	204913328	204913559	GeneC|Exon_3	0	+	186	156
chr1	204913328	204913559	GeneC|Exon_3	0	+	187	158
chr1	204913328	204913559	GeneC|Exon_3	0	+	188	158
chr1	204913328	204913559	GeneC|Exon_3	0	+	189	156
chr1	204913328	204913559	GeneC|Exon_3	0	+	190	156
chr1	204913328	204913559	GeneC|Exon_3	0	+	191	158
chr1	204913328	204913559	GeneC|Exon_3	0	+	192	161
chr1	204913328	204913559	GeneC|Exon_3	0	+	193	162
chr1	204913328	204913559	GeneC|Exon_3	0	+	194	161
chr1	204913328	204913559	GeneC|Exon_3	0	+	195	161
chr1	204913328	204913559	GeneC|Exon_3	0	+	196	162
chr1	204913328	204913559	GeneC|Exon_3	0	+	197	163
chr1	204913328	204913559	GeneC|Exon_3	0	+	198	163
chr1	204913328	204913559	GeneC|Exon_3	0	+	199	165
chr1	204913328	204913559	GeneC|Exon_3	0	+	200	164
chr1	204913328	204913559	GeneC|Exon_3	0	+	201	164
chr1	204913328	204913559	GeneC|Exon_3	0	+	202	165
chr1	204913328	204913559	GeneC|Exon_3	0	+	203	166
chr1	204913328	204913559	GeneC|Exon_3	0	+	204	161
chr1	204913328	204913559	GeneC|Exon_3	0	+	205	160
chr1	204913328	204913559	GeneC|Exon_3	0	+	206	155
chr1	204913328	204913559	GeneC|Exon_3	0	+	207	161
chr1	204913328	204913559	GeneC|Exon_3	0	+	208	161
chr1	204913328	204913559	GeneC|Exon_3	0	+	209	162
chr1	204913328	204913559	GeneC|Exon_3	0	+	210	161
chr1	204913328	204913559	GeneC|Exon_3	0	+	211	160
chr1	204913328	204913559	GeneC|Exon_3	0	+	212	157
chr1	204913328	204913559	GeneC|Exon_3	0	+	213	158
chr1	204913328	204913559	GeneC|Exon_3	0	+	214	159
chr1	204913328	204913559	GeneC|Exon_3	0	+	215	158
chr1	204913328	204913559	GeneC|Exon_3	0	+	216	157
chr1	204913328	204913559	GeneC|Exon_3	0	+	217	156
chr1	204913328	204913559	GeneC|Exon_3	0	+	218	153
chr1	204913328	204913559	GeneC|Exon_3	0	+	219	151
chr1	204913328	204913559	GeneC|Exon_3	0	+	220	151
chr1	204913328	204913559	GeneC|Exon_3	0	+	221	151
chr1	204913328	204913559	GeneC|Exon_3	0	+	222	150
chr1	204913328	204913559	GeneC|Exon_3	0	+	223	151
chr1	204913328	204913559	GeneC|Exon_3	0	+	224	150
chr1	204913328	204913559	GeneC|Exon_3	0	+	225	150
chr1	204913328	204913559	GeneC|Exon_3	0	+	226	150
chr1	204913328	204913559	GeneC|Exon_3	0	+	227	148
chr1	204913328	204913559	GeneC|Exon_3	0	+	228	149
chr1	204913328	204913559	GeneC|Exon_3	0	+	229	148
chr1	204913328	204913559	GeneC|Exon_3	0	+	230	149
chr1	204913328	204913559	GeneC|Exon_3	0	+	231	151
chr1	204919659	204919727	GeneC|Exon_4	0	+	1	168
chr1	204919659	204919727	GeneC|Exon_4	0	+	2	168
chr1	204919659	204919727	GeneC|Exon_4	0	+	3	169
chr1	204919659	204919727	GeneC|Exon_4	0	+	4	168
chr1	204919659	204919727	GeneC|Exon_4	0	+	5	169
chr1	204919659	204919727	GeneC|Exon_4	0	+	6	169
chr1	204919659	204919727	GeneC|Exon_4	0	+	7	169
chr1	204919659	204919727	GeneC|Exon_4	0	+	8	171
chr1	204919659	204919727	GeneC|Exon_4	0	+	9	170
chr1	204919659	204919727	GeneC|Exon_4	0	+	10	169
chr1	204919659	204919727	GeneC|Exon_4	0	+	11	170
chr1	204919659	204919727	GeneC|Exon_4	0	+	12	169
chr1	204919659	204919727	GeneC|Exon_4	0	+	13	168
chr1	204919659	204919727	GeneC|Exon_4	0	+	14	167
chr1	204919659	204919727	GeneC|Exon_4	0	+	15	169
chr1	204919659	204919727	GeneC|Exon_4	0	+	16	169
chr1	204919659	204919727	GeneC|Exon_4	0	+	17	172
chr1	204919659	204919727	GeneC|Exon_4	0	+	18	171
chr1	204919659	204919727	GeneC|Exon_4	0	+	19	174
chr1	204919659	204919727	GeneC|Exon_4	0	+	20	172
chr1	204919659	204919727	GeneC|Exon_4	0	+	21	172
chr1	204919659	204919727	GeneC|Exon_4	0	+	22	173
chr1	204919659	204919727	GeneC|Exon_4	0	+	23	173
chr1	204919659	204919727	GeneC|Exon_4	0	+	24	174
chr1	204919659	204919727	GeneC|Exon_4	0	+	25	174
chr1	204919659	204919727	GeneC|Exon_4	0	+	26	174
chr1	204919659	204919727	GeneC|Exon_4	0	+	27	173
chr1	204919659	204919727	GeneC|Exon_4	0	+	28	173
chr1	204919659	204919727	GeneC|Exon_4	0	+	29	172
chr1	204919659	204919727	GeneC|Exon_4	0	+	30	173
chr1	204919659	204919727	GeneC|Exon_4	0	+	31	174
chr1	204919659	204919727	GeneC|Exon_4	0	+	32	176
chr1	204919659	204919727	GeneC|Exon_4	0	+	33	177
chr1	204919659	204919727	GeneC|Exon_4	0	+	34	179
chr1	204919659	204919727	GeneC|Exon_4	0	+	35	176
chr1	204919659	204919727	GeneC|Exon_4	0	+	36	175
chr1	204919659	204919727	GeneC|Exon_4	0	+	37	175
chr1	204919659	204919727	GeneC|Exon_4	0	+	38	177
chr1	204919659	204919727	GeneC|Exon_4	0	+	39	177
chr1	204919659	204919727	GeneC|Exon_4	0	+	40	177
chr1	204919659	204919727	GeneC|Exon_4	0	+	41	176
chr1	204919659	204919727	GeneC|Exon_4	0	+	42	175
chr1	204919659	204919727	GeneC|Exon_4	0	+	43	174
chr1	204919659	204919727	GeneC|Exon_4	0	+	44	176
chr1	204919659	204919727	GeneC|Exon_4	0	+	45	173
chr1	204919659	204919727	GeneC|Exon_4	0	+	46	173
chr1	204919659	204919727	GeneC|Exon_4	0	+	47	175
chr1	204919659	204919727	GeneC|Exon_4	0	+	48	174
chr1	204919659	204919727	GeneC|Exon_4	0	+	49	172
chr1	204919659	204919727	GeneC|Exon_4	0	+	50	171
chr1	204919659	204919727	GeneC|Exon_4	0	+	51	169
chr1	204919659	204919727	GeneC|Exon_4	0	+	52	171
chr1	204919659	204919727	GeneC|Exon_4	0	+	53	172
chr1	204919659	204919727	GeneC|Exon_4	0	+	54	169
chr1	204919659	204919727	GeneC|Exon_4	0	+	55	168
chr1	204919659	204919727	GeneC|Exon_4	0	+	56	165
chr1	204919659	204919727	GeneC|Exon_4	0	+	57	168
chr1	204919659	204919727	GeneC|Exon_4	0	+	58	169
chr1	204919659	204919727	GeneC|Exon_4	0	+	59	169
chr1	204919659	204919727	GeneC|Exon_4	0	+	60	170
chr1	204919659	204919727	GeneC|Exon_4	0	+	61	169
chr1	204919659	204919727	GeneC|Exon_4	0	+	62	173
chr1	204919659	204919727	GeneC|Exon_4	0	+	63	176
chr1	204919659	204919727	GeneC|Exon_4	0	+	64	177
chr1	204919659	204919727	GeneC|Exon_4	0	+	65	176
chr1	204919659	204919727	GeneC|Exon_4	0	+	66	178
chr1	204919659	204919727	GeneC|Exon_4	0	+	67	182
chr1	204919659	204919727	GeneC|Exon_4	0	+	68	180
chr1	204921113	204921269	GeneC|Exon_5	0	+	1	138
chr1	204921113	204921269	GeneC|Exon_5	0	+	2	139
chr1	204921113	204921269	GeneC|Exon_5	0	+	3	141
chr1	204921113	204921269	GeneC|Exon_5	0	+	4	142
chr1	204921113	204921269	GeneC|Exon_5	0	+	5	142
chr1	204921113	204921269	GeneC|Exon_5	0	+	6	142
chr1	204921113	204921269	GeneC|Exon_5	0	+	7	143
chr1	204921113	204921269	GeneC|Exon_5	0	+	8	144
chr1	204921113	204921269	GeneC|Exon_5	0	+	9	144
chr1	204921113	204921269	GeneC|Exon_5	0	+	10	144
chr1	204921113	204921269	GeneC|Exon_5	0	+	11	143
chr1	204921113	204921269	GeneC|Exon_5	0	+	12	145
chr1	204921113	204921269	GeneC|Exon_5	0	+	13	149
chr1	204921113	204921269	GeneC|Exon_5	0	+	14	150
chr1	204921113	204921269	GeneC|Exon_5	0	+	15	152
chr1	204921113	204921269	GeneC|Exon_5	0	+	16	153
chr1	204921113	204921269	GeneC|Exon_5	0	+	17	157
chr1	204921113	204921269	GeneC|Exon_5	0	+	18	157
chr1	204921113	204921269	GeneC|Exon_5	0	+	19	157
chr1	204921113	204921269	GeneC|Exon_5	0	+	20	158
chr1	204921113	204921269	GeneC|Exon_5	0	+	21	159
chr1	204921113	204921269	GeneC|Exon_5	0	+	22	160
chr1	204921113	204921269	GeneC|Exon_5	0	+	23	161
chr1	204921113	204921269	GeneC|Exon_5	0	+	24	162
chr1	204921113	204921269	GeneC|Exon_5	0	+	25	162
chr1	204921113	204921269	GeneC|Exon_5	0	+	26	164
chr1	204921113	204921269	GeneC|Exon_5	0	+	27	167
chr1	204921113	204921269	GeneC|Exon_5	0	+	28	166
chr1	204921113	204921269	GeneC|Exon_5	0	+	29	167
chr1	204921113	204921269	GeneC|Exon_5	0	+	30	167
chr1	204921113	204921269	GeneC|Exon_5	0	+	31	169
chr1	204921113	204921269	GeneC|Exon_5	0	+	32	169
chr1	204921113	204921269	GeneC|Exon_5	0	+	33	169
chr1	204921113	204921269	GeneC|Exon_5	0	+	34	169
chr1	204921113	204921269	GeneC|Exon_5	0	+	35	170
chr1	204921113	204921269	GeneC|Exon_5	0	+	36	171
chr1	204921113	204921269	GeneC|Exon_5	0	+	37	173
chr1	204921113	204921269	GeneC|Exon_5	0	+	38	173
chr1	204921113	204921269	GeneC|Exon_5	0	+	39	172
chr1	204921113	204921269	GeneC|Exon_5	0	+	40	173
chr1	204921113	204921269	GeneC|Exon_5	0	+	41	175
chr1	204921113	204921269	GeneC|Exon_5	0	+	42	175
chr1	204921113	204921269	GeneC|Exon_5	0	+	43	176
chr1	204921113	204921269	GeneC|Exon_5	0	+	44	179
chr1	204921113	204921269	GeneC|Exon_5	0	+	45	182
chr1	204921113	204921269	GeneC|Exon_5	0	+	46	183
chr1	204921113	204921269	GeneC|Exon_5	0	+	47	184
chr1	204921113	204921269	GeneC|Exon_5	0	+	48	185
chr1	204921113	204921269	GeneC|Exon_5	0	+	49	185
chr1	204921113	204921269	GeneC|Exon_5	0	+	50	187
chr1	204921113	204921269	GeneC|Exon_5	0	+	51	187
chr1	204921113	204921269	GeneC|Exon_5	0	+	52	186
chr1	204921113	204921269	GeneC|Exon_5	0	+	53	187
chr1	204921113	204921269	GeneC|Exon_5	0	+	54	186
chr1	204921113	204921269	GeneC|Exon_5	0	+	55	188
chr1	204921113	204921269	GeneC|Exon_5	0	+	56	189
chr1	204921113	204921269	GeneC|Exon_5	0	+	57	192
chr1	204921113	204921269	GeneC|Exon_5	0	+	58	190
chr1	204921113	204921269	GeneC|Exon_5	0	+	59	189
chr1	204921113	204921269	GeneC|Exon_5	0	+	60	188
chr1	204921113	204921269	GeneC|Exon_5	0	+	61	187
chr1	204921113	204921269	GeneC|Exon_5	0	+	62	187
chr1	204921113	204921269	GeneC|Exon_5	0	+	63	187
chr1	204921113	204921269	GeneC|Exon_5	0	+	64	187
chr1	204921113	204921269	GeneC|Exon_5	0	+	65	188
chr1	204921113	204921269	GeneC|Exon_5	0	+	66	190
chr1	204921113	204921269	GeneC|Exon_5	0	+	67	189
chr1	204921113	204921269	GeneC|Exon_5	0	+	68	189
chr1	204921113	204921269	GeneC|Exon_5	0	+	69	187
chr1	204921113	204921269	GeneC|Exon_5	0	+	70	187
chr1	204921113	204921269	GeneC|Exon_5	0	+	71	189
chr1	204921113	204921269	GeneC|Exon_5	0	+	72	188
chr1	204921113	204921269	GeneC|Exon_5	0	+	73	184
chr1	204921113	204921269	GeneC|Exon_5	0	+	74	182
chr1	204921113	204921269	GeneC|Exon_5	0	+	75	183
chr1	204921113	204921269	GeneC|Exon_5	0	+	76	183
chr1	204921113	204921269	GeneC|Exon_5	0	+	77	181
chr1	204921113	204921269	GeneC|Exon_5	0	+	78	182
chr1	204921113	204921269	GeneC|Exon_5	0	+	79	182
chr1	204921113	204921269	GeneC|Exon_5	0	+	80	184
chr1	204921113	204921269	GeneC|Exon_5	0	+	81	186
chr1	204921113	204921269	GeneC|Exon_5	0	+	82	188
chr1	204921113	204921269	GeneC|Exon_5	0	+	83	188
chr1	204921113	204921269	GeneC|Exon_5	0	+	84	187
chr1	204921113	204921269	GeneC|Exon_5	0	+	85	188
chr1	204921113	204921269	GeneC|Exon_5	0	+	86	185
chr1	204921113	204921269	GeneC|Exon_5	0	+	87	185
chr1	204921113	204921269	GeneC|Exon_5	0	+	88	186
chr1	204921113	204921269	GeneC|Exon_5	0	+	89	182
chr1	204921113	204921269	GeneC|Exon_5	0	+	90	179
chr1	204921113	204921269	GeneC|Exon_5	0	+	91	180
chr1	204921113	204921269	GeneC|Exon_5	0	+	92	180
chr1	204921113	204921269	GeneC|Exon_5	0	+	93	181
chr1	204921113	204921269	GeneC|Exon_5	0	+	94	181
chr1	204921113	204921269	GeneC|Exon_5	0	+	95	181
chr1	204921113	204921269	GeneC|Exon_5	0	+	96	181
chr1	204921113	204921269	GeneC|Exon_5	0	+	97	182
chr1	204921113	204921269	GeneC|Exon_5	0	+	98	182
chr1	204921113	204921269	GeneC|Exon_5	0	+	99	184
chr1	204921113	204921269	GeneC|Exon_5	0	+	100	184
chr1	204921113	204921269	GeneC|Exon_5	0	+	101	186
chr1	204921113	204921269	GeneC|Exon_5	0	+	102	187
chr1	204921113	204921269	GeneC|Exon_5	0	+	103	186
chr1	204921113	204921269	GeneC|Exon_5	0	+	104	188
chr1	204921113	204921269	GeneC|Exon_5	0	+	105	190
chr1	204921113	204921269	GeneC|Exon_5	0	+	106	191
chr1	204921113	204921269	GeneC|Exon_5	0	+	107	191
chr1	204921113	204921269	GeneC|Exon_5	0	+	108	191
chr1	204921113	204921269	GeneC|Exon_5	0	+	109	191
chr1	204921113	204921269	GeneC|Exon_5	0	+	110	192
chr1	204921113	204921269	GeneC|Exon_5	0	+	111	192
chr1	204921113	204921269	GeneC|Exon_5	0	+	112	192
chr1	204921113	204921269	GeneC|Exon_5	0	+	113	194
chr1	204921113	204921269	GeneC|Exon_5	0	+	114	194
chr1	204921113	204921269	GeneC|Exon_5	0	+	115	191
chr1	204921113	204921269	GeneC|Exon_5	0	+	116	190
chr1	204921113	204921269	GeneC|Exon_5	0	+	117	189
chr1	204921113	204921269	GeneC|Exon_5	0	+	118	186
chr1	204921113	204921269	GeneC|Exon_5	0	+	119	186
chr1	204921113	204921269	GeneC|Exon_5	0	+	120	187
chr1	204921113	204921269	GeneC|Exon_5	0	+	121	188
chr1	204921113	204921269	GeneC|Exon_5	0	+	122	187
chr1	204921113	204921269	GeneC|Exon_5	0	+	123	188
chr1	204921113	204921269	GeneC|Exon_5	0	+	124	190
chr1	204921113	204921269	GeneC|Exon_5	0	+	125	189
chr1	204921113	204921269	GeneC|Exon_5	0	+	126	188
chr1	204921113	204921269	GeneC|Exon_5	0	+	127	188
chr1	204921113	204921269	GeneC|Exon_5	0	+	128	188
chr1	204921113	204921269	GeneC|Exon_5	0	+	129	188
chr1	204921113	204921269	GeneC|Exon_5	0	+	130	191
chr1	204921113	204921269	GeneC|Exon_5	0	+	131	189
chr1	204921113	204921269	GeneC|Exon_5	0	+	132	189
chr1	204921113	204921269	GeneC|Exon_5	0	+	133	187
chr1	204921113	204921269	GeneC|Exon_5	0	+	134	186
chr1	204921113	204921269	GeneC|Exon_5	0	+	135	186
chr1	204921113	204921269	GeneC|Exon_5	0	+	136	186
chr1	204921113	204921269	GeneC|Exon_5	0	+	137	184
chr1	204921113	204921269	GeneC|Exon_5	0	+	138	185
chr1	204921113	204921269	GeneC|Exon_5	0	+	139	183
chr1	204921113	204921269	GeneC|Exon_5	0	+	140	179
chr1	204921113	204921269	GeneC|Exon_5	0	+	141	178
chr1	204921113	204921269	GeneC|Exon_5	0	+	142	176
chr1	204921113	204921269	GeneC|Exon_5	0	+	143	177
chr1	204921113	204921269	GeneC|Exon_5	0	+	144	175
chr1	204921113	204921269	GeneC|Exon_5	0	+	145	174
chr1	204921113	204921269	GeneC|Exon_5	0	+	146	173
chr1	204921113	204921269	GeneC|Exon_5	0	+	147	171
chr1	204921113	204921269	GeneC|Exon_5	0	+	148	173
chr1	204921113	204921269	GeneC|Exon_5	0	+	149	174
chr1	204921113	204921269	GeneC|Exon_5	0	+	150	169
chr1	204921113	204921269	GeneC|Exon_5	0	+	151	168
chr1	204921113	204921269	GeneC|Exon_5	0	+	152	168
chr1	204921113	204921269	GeneC|Exon_5	0	+	153	170
chr1	204921113	204921269	GeneC|Exon_5	0	+	154	170
chr1	204921113	204921269	GeneC|Exon_5	0	+	155	168
chr1	204921113	204921269	GeneC|Exon_5	0	+	156	167
chr1	204923290	204923537	GeneC|Exon_6	0	+	1	190
chr1	204923290	204923537	GeneC|Exon_6	0	+	2	191
chr1	204923290	204923537	GeneC|Exon_6	0	+	3	193
chr1	204923290	204923537	GeneC|Exon_6	0	+	4	193
chr1	204923290	204923537	GeneC|Exon_6	0	+	5	193
chr1	204923290	204923537	GeneC|Exon_6	0	+	6	193
chr1	204923290	204923537	GeneC|Exon_6	0	+	7	193
chr1	204923290	204923537	GeneC|Exon_6	0	+	8	192
chr1	204923290	204923537	GeneC|Exon_6	0	+	9	198
chr1	204923290	204923537	GeneC|Exon_6	0	+	10	200
chr1	204923290	204923537	GeneC|Exon_6	0	+	11	202
chr1	204923290	204923537	GeneC|Exon_6	0	+	12	204
chr1	204923290	204923537	GeneC|Exon_6	0	+	13	205
chr1	204923290	204923537	GeneC|Exon_6	0	+	14	203
chr1	204923290	204923537	GeneC|Exon_6	0	+	15	202
chr1	204923290	204923537	GeneC|Exon_6	0	+	16	202
chr1	204923290	204923537	GeneC|Exon_6	0	+	17	202
chr1	204923290	204923537	GeneC|Exon_6	0	+	18	202
chr1	204923290	204923537	GeneC|Exon_6	0	+	19	202
chr1	204923290	204923537	GeneC|Exon_6	0	+	20	203
chr1	204923290	204923537	GeneC|Exon_6	0	+	21	206
chr1	204923290	204923537	GeneC|Exon_6	0	+	22	207
chr1	204923290	204923537	GeneC|Exon_6	0	+	23	209
chr1	204923290	204923537	GeneC|Exon_6	0	+	24	209
chr1	204923290	204923537	GeneC|Exon_6	0	+	25	208
chr1	204923290	204923537	GeneC|Exon_6	0	+	26	208
chr1	204923290	204923537	GeneC|Exon_6	0	+	27	207
chr1	204923290	204923537	GeneC|Exon_6	0	+	28	206
chr1	204923290	204923537	GeneC|Exon_6	0	+	29	207
chr1	204923290	204923537	GeneC|Exon_6	0	+	30	207
chr1	204923290	204923537	GeneC|Exon_6	0	+	31	208
chr1	204923290	204923537	GeneC|Exon_6	0	+	32	208
chr1	204923290	204923537	GeneC|Exon_6	0	+	33	207
chr1	204923290	204923537	GeneC|Exon_6	0	+	34	203
chr1	204923290	204923537	GeneC|Exon_6	0	+	35	203
chr1	204923290	204923537	GeneC|Exon_6	0	+	36	203
chr1	204923290	204923537	GeneC|Exon_6	0	+	37	203
chr1	204923290	204923537	GeneC|Exon_6	0	+	38	203
chr1	204923290	204923537	GeneC|Exon_6	0	+	39	202
chr1	204923290	204923537	GeneC|Exon_6	0	+	40	202
chr1	204923290	204923537	GeneC|Exon_6	0	+	41	201
chr1	204923290	204923537	GeneC|Exon_6	0	+	42	197
chr1	204923290	204923537	GeneC|Exon_6	0	+	43	196
chr1	204923290	204923537	GeneC|Exon_6	0	+	44	197
chr1	204923290	204923537	GeneC|Exon_6	0	+	45	201
chr1	204923290	204923537	GeneC|Exon_6	0	+	46	199
chr1	204923290	204923537	GeneC|Exon_6	0	+	47	198
chr1	204923290	204923537	GeneC|Exon_6	0	+	48	197
chr1	204923290	204923537	GeneC|Exon_6	0	+	49	195
chr1	204923290	204923537	GeneC|Exon_6	0	+	50	196
chr1	204923290	204923537	GeneC|Exon_6	0	+	51	196
chr1	204923290	204923537	GeneC|Exon_6	0	+	52	197
chr1	204923290	204923537	GeneC|Exon_6	0	+	53	199
chr1	204923290	204923537	GeneC|Exon_6	0	+	54	199
chr1	204923290	204923537	GeneC|Exon_6	0	+	55	199
chr1	204923290	204923537	GeneC|Exon_6	0	+	56	198
chr1	204923290	204923537	GeneC|Exon_6	0	+	57	198
chr1	204923290	204923537	GeneC|Exon_6	0	+	58	198
chr1	204923290	204923537	GeneC|Exon_6	0	+	59	200
chr1	204923290	204923537	GeneC|Exon_6	0	+	60	196
chr1	204923290	204923537	GeneC|Exon_6	0	+	61	193
chr1	204923290	204923537	GeneC|Exon_6	0	+	62	196
chr1	204923290	204923537	GeneC|Exon_6	0	+	63	196
chr1	204923290	204923537	GeneC|Exon_6	0	+	64	193
chr1	204923290	204923537	GeneC|Exon_6	0	+	65	194
chr1	204923290	204923537	GeneC|Exon_6	0	+	66	194
chr1	204923290	204923537	GeneC|Exon_6	0	+	67	194
chr1	204923290	204923537	GeneC|Exon_6	0	+	68	196
chr1	204923290	204923537	GeneC|Exon_6	0	+	69	196
chr1	204923290	204923537	GeneC|Exon_6	0	+	70	195
chr1	204923290	204923537	GeneC|Exon_6	0	+	71	196
chr1	204923290	204923537	GeneC|Exon_6	0	+	72	196
chr1	204923290	204923537	GeneC|Exon_6	0	+	73	196
chr1	204923290	204923537	GeneC|Exon_6	0	+	74	195
chr1	204923290	204923537	GeneC|Exon_6	0	+	75	192
chr1	204923290	204923537	GeneC|Exon_6	0	+	76	190
chr1	204923290	204923537	GeneC|Exon_6	0	+	77	188
chr1	204923290	204923537	GeneC|Exon_6	0	+	78	187
chr1	204923290	204923537	GeneC|Exon_6	0	+	79	188
chr1	204923290	204923537	GeneC|Exon_6	0	+	80	187
chr1	204923290	204923537	GeneC|Exon_6	0	+	81	188
chr1	204923290	204923537	GeneC|Exon_6	0	+	82	188
chr1	204923290	204923537	GeneC|Exon_6	0	+	83	189
chr1	204923290	204923537	GeneC|Exon_6	0	+	84	188
chr1	204923290	204923537	GeneC|Exon_6	0	+	85	189
chr1	204923290	204923537	GeneC|Exon_6	0	+	86	186
chr1	204923290	204923537	GeneC|Exon_6	0	+	87	182
chr1	204923290	204923537	GeneC|Exon_6	0	+	88	184
chr1	204923290	204923537	GeneC|Exon_6	0	+	89	183
chr1	204923290	204923537	GeneC|Exon_6	0	+	90	185
chr1	204923290	204923537	GeneC|Exon_6	0	+	91	187
chr1	204923290	204923537	GeneC|Exon_6	0	+	92	186
chr1	204923290	204923537	GeneC|Exon_6	0	+	93	189
chr1	204923290	204923537	GeneC|Exon_6	0	+	94	190
chr1	204923290	204923537	GeneC|Exon_6	0	+	95	187
chr1	204923290	204923537	GeneC|Exon_6	0	+	96	184
chr1	204923290	204923537	GeneC|Exon_6	0	+	97	186
chr1	204923290	204923537	GeneC|Exon_6	0	+	98	185
chr1	204923290	204923537	GeneC|Exon_6	0	+	99	185
chr1	204923290	204923537	GeneC|Exon_6	0	+	100	183
chr1	204923290	204923537	GeneC|Exon_6	0	+	101	182
chr1	204923290	204923537	GeneC|Exon_6	0	+	102	181
chr1	204923290	204923537	GeneC|Exon_6	0	+	103	182
chr1	204923290	204923537	GeneC|Exon_6	0	+	104	184
chr1	204923290	204923537	GeneC|Exon_6	0	+	105	185
chr1	204923290	204923537	GeneC|Exon_6	0	+	106	186
chr1	204923290	204923537	GeneC|Exon_6	0	+	107	186
chr1	204923290	204923537	GeneC|Exon_6	0	+	108	186
chr1	204923290	204923537	GeneC|Exon_6	0	+	109	184
chr1	204923290	204923537	GeneC|Exon_6	0	+	110	187
chr1	204923290	204923537	GeneC|Exon_6	0	+	111	187
chr1	204923290	204923537	GeneC|Exon_6	0	+	112	187
chr1	204923290	204923537	GeneC|Exon_6	0	+	113	186
chr1	204923290	204923537	GeneC|Exon_6	0	+	114	184
chr1	204923290	204923537	GeneC|Exon_6	0	+	115	181
chr1	204923290	204923537	GeneC|Exon_6	0	+	116	180
chr1	204923290	204923537	GeneC|Exon_6	0	+	117	180
chr1	204923290	204923537	GeneC|Exon_6	0	+	118	179
chr1	204923290	204923537	GeneC|Exon_6	0	+	119	179
chr1	204923290	204923537	GeneC|Exon_6	0	+	120	179
chr1	204923290	204923537	GeneC|Exon_6	0	+	121	176
chr1	204923290	204923537	GeneC|Exon_6	0	+	122	174
chr1	204923290	204923537	GeneC|Exon_6	0	+	123	175
chr1	204923290	204923537	GeneC|Exon_6	0	+	124	175
chr1	204923290	204923537	GeneC|Exon_6	0	+	125	172
chr1	204923290	204923537	GeneC|Exon_6	0	+	126	174
chr1	204923290	204923537	GeneC|Exon_6	0	+	127	172
chr1	204923290	204923537	GeneC|Exon_6	0	+	128	170
chr1	204923290	204923537	GeneC|Exon_6	0	+	129	173
chr1	204923290	204923537	GeneC|Exon_6	0	+	130	171
chr1	204923290	204923537	GeneC|Exon_6	0	+	131	165
chr1	204923290	204923537	GeneC|Exon_6	0	+	132	141
chr1	204923290	204923537	GeneC|Exon_6	0	+	133	134
chr1	204923290	204923537	GeneC|Exon_6	0	+	134	135
chr1	204923290	204923537	GeneC|Exon_6	0	+	135	123
chr1	204923290	204923537	GeneC|Exon_6	0	+	136	124
chr1	204923290	204923537	GeneC|Exon_6	0	+	137	122
chr1	204923290	204923537	GeneC|Exon_6	0	+	138	124
chr1	204923290	204923537	GeneC|Exon_6	0	+	139	123
chr1	204923290	204923537	GeneC|Exon_6	0	+	140	123
chr1	204923290	204923537	GeneC|Exon_6	0	+	141	124
chr1	204923290	204923537	GeneC|Exon_6	0	+	142	125
chr1	204923290	204923537	GeneC|Exon_6	0	+	143	127
chr1	204923290	204923537	GeneC|Exon_6	0	+	144	129
chr1	204923290	204923537	GeneC|Exon_6	0	+	145	127
chr1	204923290	204923537	GeneC|Exon_6	0	+	146	128
chr1	204923290	204923537	GeneC|Exon_6	0	+	147	125
chr1	204923290	204923537	GeneC|Exon_6	0	+	148	125
chr1	204923290	204923537	GeneC|Exon_6	0	+	149	125
chr1	204923290	204923537	GeneC|Exon_6	0	+	150	124
chr1	204923290	204923537	GeneC|Exon_6	0	+	151	127
chr1	204923290	204923537	GeneC|Exon_6	0	+	152	126
chr1	204923290	204923537	GeneC|Exon_6	0	+	153	124
chr1	204923290	204923537	GeneC|Exon_6	0	+	154	118
chr1	204923290	204923537	GeneC|Exon_6	0	+	155	118
chr1	204923290	204923537	GeneC|Exon_6	0	+	156	120
chr1	204923290	204923537	GeneC|Exon_6	0	+	157	122
chr1	204923290	204923537	GeneC|Exon_6	0	+	158	122
chr1	204923290	204923537	GeneC|Exon_6	0	+	159	122
chr1	204923290	204923537	GeneC|Exon_6	0	+	160	121
chr1	204923290	204923537	GeneC|Exon_6	0	+	161	120
chr1	204923290	204923537	GeneC|Exon_6	0	+	162	120
chr1	204923290	204923537	GeneC|Exon_6	0	+	163	123
chr1	204923290	204923537	GeneC|Exon_6	0	+	164	125
chr1	204923290	204923537	GeneC|Exon_6	0	+	165	127
chr1	204923290	204923537	GeneC|Exon_6	0	+	166	127
chr1	204923290	204923537	GeneC|Exon_6	0	+	167	127
chr1	204923290	204923537	GeneC|Exon_6	0	+	168	128
chr1	204923290	204923537	GeneC|Exon_6	0	+	169	132
chr1	204923290	204923537	GeneC|Exon_6	0	+	170	131
chr1	204923290	204923537	GeneC|Exon_6	0	+	171	133
chr1	204923290	204923537	GeneC|Exon_6	0	+	172	129
chr1	204923290	204923537	GeneC|Exon_6	0	+	173	130
chr1	204923290	204923537	GeneC|Exon_6	0	+	174	134
chr1	204923290	204923537	GeneC|Exon_6	0	+	175	136
chr1	204923290	204923537	GeneC|Exon_6	0	+	176	136
chr1	204923290	204923537	GeneC|Exon_6	0	+	177	137
chr1	204923290	204923537	GeneC|Exon_6	0	+	178	138
chr1	204923290	204923537	GeneC|Exon_6	0	+	179	139
chr1	204923290	204923537	GeneC|Exon_6	0	+	180	138
chr1	204923290	204923537	GeneC|Exon_6	0	+	181	138
chr1	204923290	204923537	GeneC|Exon_6	0	+	182	139
chr1	204923290	204923537	GeneC|Exon_6	0	+	183	140
chr1	204923290	204923537	GeneC|Exon_6	0	+	184	140
chr1	204923290	204923537	GeneC|Exon_6	0	+	185	141
chr1	204923290	204923537	GeneC|Exon_6	0	+	186	141
chr1	204923290	204923537	GeneC|Exon_6	0	+	187	142
chr1	204923290	204923537	GeneC|Exon_6	0	+	188	140
chr1	204923290	204923537	GeneC|Exon_6	0	+	189	140
chr1	204923290	204923537	GeneC|Exon_6	0	+	190	138
chr1	204923290	204923537	GeneC|Exon_6	0	+	191	139
chr1	204923290	204923537	GeneC|Exon_6	0	+	192	140
chr1	204923290	204923537	GeneC|Exon_6	0	+	193	141
chr1	204923290	204923537	GeneC|Exon_6	0	+	194	141
chr1	204923290	204923537	GeneC|Exon_6	0	+	195	138
chr1	204923290	204923537	GeneC|Exon_6	0	+	196	138
chr1	204923290	204923537	GeneC|Exon_6	0	+	197	140
chr1	204923290	204923537	GeneC|Exon_6	0	+	198	141
chr1	204923290	204923537	GeneC|Exon_6	0	+	199	141
chr1	204923290	204923537	GeneC|Exon_6	0	+	200	139
chr1	204923290	204923537	GeneC|Exon_6	0	+	201	140
chr1	204923290	204923537	GeneC|Exon_6	0	+	202	138
chr1	204923290	204923537	GeneC|Exon_6	0	+	203	138
chr1	204923290	204923537	GeneC|Exon_6	0	+	204	137
chr1	204923290	204923537	GeneC|Exon_6	0	+	205	135
chr1	204923290	204923537	GeneC|Exon_6	0	+	206	135
chr1	204923290	204923537	GeneC|Exon_6	0	+	207	137
chr1	204923290	204923537	GeneC|Exon_6	0	+	208	135
chr1	204923290	204923537	GeneC|Exon_6	0	+	209	136
chr1	204923290	204923537	GeneC|Exon_6	0	+	210	136
chr1	204923290	204923537	GeneC|Exon_6	0	+	211	138
chr1	204923290	204923537	GeneC|Exon_6	0	+	212	136
chr1	204923290	204923537	GeneC|Exon_6	0	+	213	137
chr1	204923290	204923537	GeneC|Exon_6	0	+	214	137
chr1	204923290	204923537	GeneC|Exon_6	0	+	215	138
chr1	204923290	204923537	GeneC|Exon_6	0	+	216	137
chr1	204923290	204923537	GeneC|Exon_6	0	+	217	136
chr1	204923290	204923537	GeneC|Exon_6	0	+	218	137
chr1	204923290	204923537	GeneC|Exon_6	0	+	219	137
chr1	204923290	204923537	GeneC|Exon_6	0	+	220	138
chr1	204923290	204923537	GeneC|Exon_6	0	+	221	138
chr1	204923290	204923537	GeneC|Exon_6	0	+	222	137
chr1	204923290	204923537	GeneC|Exon_6	0	+	223	137
chr1	204923290	204923537	GeneC|Exon_6	0	+	224	137
chr1	204923290	204923537	GeneC|Exon_6	0	+	225	137
chr1	204923290	204923537	GeneC|Exon_6	0	+	226	137
chr1	204923290	204923537	GeneC|Exon_6	0	+	227	137
chr1	204923290	204923537	GeneC|Exon_6	0	+	228	136
chr1	204923290	204923537	GeneC|Exon_6	0	+	229	134
chr1	204923290	204923537	GeneC|Exon_6	0	+	230	133
chr1	204923290	204923537	GeneC|Exon_6	0	+	231	133
chr1	204923290	204923537	GeneC|Exon_6	0	+	232	132
chr1	204923290	204923537	GeneC|Exon_6	0	+	233	131
chr1	204923290	204923537	GeneC|Exon_6	0	+	234	132
chr1	204923290	204923537	GeneC|Exon_6	0	+	235	132
chr1	204923290	204923537	GeneC|Exon_6	0	+	236	133
chr1	204923290	204923537	GeneC|Exon_6	0	+	237	133
chr1	204923290	204923537	GeneC|Exon_6	0	+	238	133
chr1	204923290	204923537	GeneC|Exon_6	0	+	239	132
chr1	204923290	204923537	GeneC|Exon_6	0	+	240	132
chr1	204923290	204923537	GeneC|Exon_6	0	+	241	133
chr1	204923290	204923537	GeneC|Exon_6	0	+	242	131
chr1	204923290	204923537	GeneC|Exon_6	0	+	243	131
chr1	204923290	204923537	GeneC|Exon_6	0	+	244	130
chr1	204923290	204923537	GeneC|Exon_6	0	+	245	132
chr1	204923290	204923537	GeneC|Exon_6	0	+	246	132
chr1	204923290	204923537	GeneC|Exon_6	0	+	247	132
chr1	204923931	204924104	GeneC|Exon_7	0	+	1	146
chr1	204923931	204924104	GeneC|Exon_7	0	+	2	145
chr1	204923931	204924104	GeneC|Exon_7	0	+	3	150
chr1	204923931	204924104	GeneC|Exon_7	0	+	4	152
chr1	204923931	204924104	GeneC|Exon_7	0	+	5	152
chr1	204923931	204924104	GeneC|Exon_7	0	+	6	152
chr1	204923931	204924104	GeneC|Exon_7	0	+	7	151
chr1	204923931	204924104	GeneC|Exon_7	0	+	8	151
chr1	204923931	204924104	GeneC|Exon_7	0	+	9	153
chr1	204923931	204924104	GeneC|Exon_7	0	+	10	153
chr1	204923931	204924104	GeneC|Exon_7	0	+	11	155
chr1	204923931	204924104	GeneC|Exon_7	0	+	12	157
chr1	204923931	204924104	GeneC|Exon_7	0	+	13	158
chr1	204923931	204924104	GeneC|Exon_7	0	+	14	159
chr1	204923931	204924104	GeneC|Exon_7	0	+	15	159
chr1	204923931	204924104	GeneC|Exon_7	0	+	16	159
chr1	204923931	204924104	GeneC|Exon_7	0	+	17	158
chr1	204923931	204924104	GeneC|Exon_7	0	+	18	158
chr1	204923931	204924104	GeneC|Exon_7	0	+	19	159
chr1	204923931	204924104	GeneC|Exon_7	0	+	20	161
chr1	204923931	204924104	GeneC|Exon_7	0	+	21	161
chr1	204923931	204924104	GeneC|Exon_7	0	+	22	162
chr1	204923931	204924104	GeneC|Exon_7	0	+	23	163
chr1	204923931	204924104	GeneC|Exon_7	0	+	24	165
chr1	204923931	204924104	GeneC|Exon_7	0	+	25	165
chr1	204923931	204924104	GeneC|Exon_7	0	+	26	166
chr1	204923931	204924104	GeneC|Exon_7	0	+	27	164
chr1	204923931	204924104	GeneC|Exon_7	0	+	28	165
chr1	204923931	204924104	GeneC|Exon_7	0	+	29	164
chr1	204923931	204924104	GeneC|Exon_7	0	+	30	164
chr1	204923931	204924104	GeneC|Exon_7	0	+	31	165
chr1	204923931	204924104	GeneC|Exon_7	0	+	32	165
chr1	204923931	204924104	GeneC|Exon_7	0	+	33	164
chr1	204923931	204924104	GeneC|Exon_7	0	+	34	164
chr1	204923931	204924104	GeneC|Exon_7	0	+	35	165
chr1	204923931	204924104	GeneC|Exon_7	0	+	36	165
chr1	204923931	204924104	GeneC|Exon_7	0	+	37	165
chr1	204923931	204924104	GeneC|Exon_7	0	+	38	166
chr1	204923931	204924104	GeneC|Exon_7	0	+	39	167
chr1	204923931	204924104	GeneC|Exon_7	0	+	40	166
chr1	204923931	204924104	GeneC|Exon_7	0	+	41	164
chr1	204923931	204924104	GeneC|Exon_7	0	+	42	161
chr1	204923931	204924104	GeneC|Exon_7	0	+	43	162
chr1	204923931	204924104	GeneC|Exon_7	0	+	44	166
chr1	204923931	204924104	GeneC|Exon_7	0	+	45	166
chr1	204923931	204924104	GeneC|Exon_7	0	+	46	165
chr1	204923931	204924104	GeneC|Exon_7	0	+	47	165
chr1	204923931	204924104	GeneC|Exon_7	0	+	48	165
chr1	204923931	204924104	GeneC|Exon_7	0	+	49	166
chr1	204923931	204924104	GeneC|Exon_7	0	+	50	167
chr1	204923931	204924104	GeneC|Exon_7	0	+	51	167
chr1	204923931	204924104	GeneC|Exon_7	0	+	52	168
chr1	204923931	204924104	GeneC|Exon_7	0	+	53	168
chr1	204923931	204924104	GeneC|Exon_7	0	+	54	168
chr1	204923931	204924104	GeneC|Exon_7	0	+	55	168
chr1	204923931	204924104	GeneC|Exon_7	0	+	56	169
chr1	204923931	204924104	GeneC|Exon_7	0	+	57	173
chr1	204923931	204924104	GeneC|Exon_7	0	+	58	173
chr1	204923931	204924104	GeneC|Exon_7	0	+	59	175
chr1	204923931	204924104	GeneC|Exon_7	0	+	60	175
chr1	204923931	204924104	GeneC|Exon_7	0	+	61	172
chr1	204923931	204924104	GeneC|Exon_7	0	+	62	170
chr1	204923931	204924104	GeneC|Exon_7	0	+	63	169
chr1	204923931	204924104	GeneC|Exon_7	0	+	64	166
chr1	204923931	204924104	GeneC|Exon_7	0	+	65	167
chr1	204923931	204924104	GeneC|Exon_7	0	+	66	166
chr1	204923931	204924104	GeneC|Exon_7	0	+	67	166
chr1	204923931	204924104	GeneC|Exon_7	0	+	68	165
chr1	204923931	204924104	GeneC|Exon_7	0	+	69	165
chr1	204923931	204924104	GeneC|Exon_7	0	+	70	165
chr1	204923931	204924104	GeneC|Exon_7	0	+	71	167
chr1	204923931	204924104	GeneC|Exon_7	0	+	72	166
chr1	204923931	204924104	GeneC|Exon_7	0	+	73	164
chr1	204923931	204924104	GeneC|Exon_7	0	+	74	164
chr1	204923931	204924104	GeneC|Exon_7	0	+	75	163
chr1	204923931	204924104	GeneC|Exon_7	0	+	76	161
chr1	204923931	204924104	GeneC|Exon_7	0	+	77	158
chr1	204923931	204924104	GeneC|Exon_7	0	+	78	157
chr1	204923931	204924104	GeneC|Exon_7	0	+	79	157
chr1	204923931	204924104	GeneC|Exon_7	0	+	80	157
chr1	204923931	204924104	GeneC|Exon_7	0	+	81	159
chr1	204923931	204924104	GeneC|Exon_7	0	+	82	159
chr1	204923931	204924104	GeneC|Exon_7	0	+	83	156
chr1	204923931	204924104	GeneC|Exon_7	0	+	84	155
chr1	204923931	204924104	GeneC|Exon_7	0	+	85	154
chr1	204923931	204924104	GeneC|Exon_7	0	+	86	152
chr1	204923931	204924104	GeneC|Exon_7	0	+	87	151
chr1	204923931	204924104	GeneC|Exon_7	0	+	88	152
chr1	204923931	204924104	GeneC|Exon_7	0	+	89	152
chr1	204923931	204924104	GeneC|Exon_7	0	+	90	151
chr1	204923931	204924104	GeneC|Exon_7	0	+	91	149
chr1	204923931	204924104	GeneC|Exon_7	0	+	92	150
chr1	204923931	204924104	GeneC|Exon_7	0	+	93	150
chr1	204923931	204924104	GeneC|Exon_7	0	+	94	148
chr1	204923931	204924104	GeneC|Exon_7	0	+	95	149
chr1	204923931	204924104	GeneC|Exon_7	0	+	96	149
chr1	204923931	204924104	GeneC|Exon_7	0	+	97	146
chr1	204923931	204924104	GeneC|Exon_7	0	+	98	144
chr1	204923931	204924104	GeneC|Exon_7	0	+	99	143
chr1	204923931	204924104	GeneC|Exon_7	0	+	100	143
chr1	204923931	204924104	GeneC|Exon_7	0	+	101	142
chr1	204923931	204924104	GeneC|Exon_7	0	+	102	150
chr1	204923931	204924104	GeneC|Exon_7	0	+	103	149
chr1	204923931	204924104	GeneC|Exon_7	0	+	104	148
chr1	204923931	204924104	GeneC|Exon_7	0	+	105	148
chr1	204923931	204924104	GeneC|Exon_7	0	+	106	147
chr1	204923931	204924104	GeneC|Exon_7	0	+	107	149
chr1	204923931	204924104	GeneC|Exon_7	0	+	108	149
chr1	204923931	204924104	GeneC|Exon_7	0	+	109	148
chr1	204923931	204924104	GeneC|Exon_7	0	+	110	147
chr1	204923931	204924104	GeneC|Exon_7	0	+	111	147
chr1	204923931	204924104	GeneC|Exon_7	0	+	112	148
chr1	204923931	204924104	GeneC|Exon_7	0	+	113	146
chr1	204923931	204924104	GeneC|Exon_7	0	+	114	144
chr1	204923931	204924104	GeneC|Exon_7	0	+	115	145
chr1	204923931	204924104	GeneC|Exon_7	0	+	116	147
chr1	204923931	204924104	GeneC|Exon_7	0	+	117	149
chr1	204923931	204924104	GeneC|Exon_7	0	+	118	149
chr1	204923931	204924104	GeneC|Exon_7	0	+	119	149
chr1	204923931	204924104	GeneC|Exon_7	0	+	120	148
chr1	204923931	204924104	GeneC|Exon_7	0	+	121	148
chr1	204923931	204924104	GeneC|Exon_7	0	+	122	150
chr1	204923931	204924104	GeneC|Exon_7	0	+	123	149
chr1	204923931	204924104	GeneC|Exon_7	0	+	124	147
chr1	204923931	204924104	GeneC|Exon_7	0	+	125	145
chr1	204923931	204924104	GeneC|Exon_7	0	+	126	146
chr1	204923931	204924104	GeneC|Exon_7	0	+	127	144
chr1	204923931	204924104	GeneC|Exon_7	0	+	128	144
chr1	204923931	204924104	GeneC|Exon_7	0	+	129	144
chr1	204923931	204924104	GeneC|Exon_7	0	+	130	145
chr1	204923931	204924104	GeneC|Exon_7	0	+	131	144
chr1	204923931	204924104	GeneC|Exon_7	0	+	132	142
chr1	204923931	204924104	GeneC|Exon_7	0	+	133	143
chr1	204923931	204924104	GeneC|Exon_7	0	+	134	144
chr1	204923931	204924104	GeneC|Exon_7	0	+	135	145
chr1	204923931	204924104	GeneC|Exon_7	0	+	136	145
chr1	204923931	204924104	GeneC|Exon_7	0	+	137	144
chr1	204923931	204924104	GeneC|Exon_7	0	+	138	143
chr1	204923931	204924104	GeneC|Exon_7	0	+	139	141
chr1	204923931	204924104	GeneC|Exon_7	0	+	140	140
chr1	204923931	204924104	GeneC|Exon_7	0	+	141	138
chr1	204923931	204924104	GeneC|Exon_7	0	+	142	138
chr1	204923931	204924104	GeneC|Exon_7	0	+	143	136
chr1	204923931	204924104	GeneC|Exon_7	0	+	144	136
chr1	204923931	204924104	GeneC|Exon_7	0	+	145	136
chr1	204923931	204924104	GeneC|Exon_7	0	+	146	133
chr1	204923931	204924104	GeneC|Exon_7	0	+	147	131
chr1	204923931	204924104	GeneC|Exon_7	0	+	148	131
chr1	204923931	204924104	GeneC|Exon_7	0	+	149	131
chr1	204923931	204924104	GeneC|Exon_7	0	+	150	129
chr1	204923931	204924104	GeneC|Exon_7	0	+	151	129
chr1	204923931	204924104	GeneC|Exon_7	0	+	152	128
chr1	204923931	204924104	GeneC|Exon_7	0	+	153	127
chr1	204923931	204924104	GeneC|Exon_7	0	+	154	124
chr1	204923931	204924104	GeneC|Exon_7	0	+	155	123
chr1	204923931	204924104	GeneC|Exon_7	0	+	156	125
chr1	204923931	204924104	GeneC|Exon_7	0	+	157	123
chr1	204923931	204924104	GeneC|Exon_7	0	+	158	127
chr1	204923931	204924104	GeneC|Exon_7	0	+	159	127
chr1	204923931	204924104	GeneC|Exon_7	0	+	160	125
chr1	204923931	204924104	GeneC|Exon_7	0	+	161	126
chr1	204923931	204924104	GeneC|Exon_7	0	+	162	125
chr1	204923931	204924104	GeneC|Exon_7	0	+	163	121
chr1	204923931	204924104	GeneC|Exon_7	0	+	164	121
chr1	204923931	204924104	GeneC|Exon_7	0	+	165	120
chr1	204923931	204924104	GeneC|Exon_7	0	+	166	122
chr1	204923931	204924104	GeneC|Exon_7	0	+	167	119
chr1	204923931	204924104	GeneC|Exon_7	0	+	168	117
chr1	204923931	204924104	GeneC|Exon_7	0	+	169	117
chr1	204923931	204924104	GeneC|Exon_7	0	+	170	114
chr1	204923931	204924104	GeneC|Exon_7	0	+	171	112
chr1	204923931	204924104	GeneC|Exon_7	0	+	172	112
chr1	204923931	204924104	GeneC|Exon_7	0	+	173	115
chr1	204926758	204926979	GeneC|Exon_8	0	+	1	159
chr1	204926758	204926979	GeneC|Exon_8	0	+	2	159
chr1	204926758	204926979	GeneC|Exon_8	0	+	3	160
chr1	204926758	204926979	GeneC|Exon_8	0	+	4	161
chr1	204926758	204926979	GeneC|Exon_8	0	+	5	161
chr1	204926758	204926979	GeneC|Exon_8	0	+	6	163
chr1	204926758	204926979	GeneC|Exon_8	0	+	7	163
chr1	204926758	204926979	GeneC|Exon_8	0	+	8	162
chr1	204926758	204926979	GeneC|Exon_8	0	+	9	162
chr1	204926758	204926979	GeneC|Exon_8	0	+	10	162
chr1	204926758	204926979	GeneC|Exon_8	0	+	11	163
chr1	204926758	204926979	GeneC|Exon_8	0	+	12	164
chr1	204926758	204926979	GeneC|Exon_8	0	+	13	163
chr1	204926758	204926979	GeneC|Exon_8	0	+	14	163
chr1	204926758	204926979	GeneC|Exon_8	0	+	15	164
chr1	204926758	204926979	GeneC|Exon_8	0	+	16	164
chr1	204926758	204926979	GeneC|Exon_8	0	+	17	165
chr1	204926758	204926979	GeneC|Exon_8	0	+	18	165
chr1	204926758	204926979	GeneC|Exon_8	0	+	19	166
chr1	204926758	204926979	GeneC|Exon_8	0	+	20	164
chr1	204926758	204926979	GeneC|Exon_8	0	+	21	163
chr1	204926758	204926979	GeneC|Exon_8	0	+	22	165
chr1	204926758	204926979	GeneC|Exon_8	0	+	23	165
chr1	204926758	204926979	GeneC|Exon_8	0	+	24	166
chr1	204926758	204926979	GeneC|Exon_8	0	+	25	167
chr1	204926758	204926979	GeneC|Exon_8	0	+	26	168
chr1	204926758	204926979	GeneC|Exon_8	0	+	27	168
chr1	204926758	204926979	GeneC|Exon_8	0	+	28	167
chr1	204926758	204926979	GeneC|Exon_8	0	+	29	167
chr1	204926758	204926979	GeneC|Exon_8	0	+	30	166
chr1	204926758	204926979	GeneC|Exon_8	0	+	31	166
chr1	204926758	204926979	GeneC|Exon_8	0	+	32	166
chr1	204926758	204926979	GeneC|Exon_8	0	+	33	166
chr1	204926758	204926979	GeneC|Exon_8	0	+	34	164
chr1	204926758	204926979	GeneC|Exon_8	0	+	35	163
chr1	204926758	204926979	GeneC|Exon_8	0	+	36	163
chr1	204926758	204926979	GeneC|Exon_8	0	+	37	164
chr1	204926758	204926979	GeneC|Exon_8	0	+	38	162
chr1	204926758	204926979	GeneC|Exon_8	0	+	39	164
chr1	204926758	204926979	GeneC|Exon_8	0	+	40	168
chr1	204926758	204926979	GeneC|Exon_8	0	+	41	171
chr1	204926758	204926979	GeneC|Exon_8	0	+	42	172
chr1	204926758	204926979	GeneC|Exon_8	0	+	43	171
chr1	204926758	204926979	GeneC|Exon_8	0	+	44	170
chr1	204926758	204926979	GeneC|Exon_8	0	+	45	171
chr1	204926758	204926979	GeneC|Exon_8	0	+	46	172
chr1	204926758	204926979	GeneC|Exon_8	0	+	47	171
chr1	204926758	204926979	GeneC|Exon_8	0	+	48	171
chr1	204926758	204926979	GeneC|Exon_8	0	+	49	169
chr1	204926758	204926979	GeneC|Exon_8	0	+	50	169
chr1	204926758	204926979	GeneC|Exon_8	0	+	51	169
chr1	204926758	204926979	GeneC|Exon_8	0	+	52	168
chr1	204926758	204926979	GeneC|Exon_8	0	+	53	167
chr1	204926758	204926979	GeneC|Exon_8	0	+	54	166
chr1	204926758	204926979	GeneC|Exon_8	0	+	55	165
chr1	204926758	204926979	GeneC|Exon_8	0	+	56	166
chr1	204926758	204926979	GeneC|Exon_8	0	+	57	166
chr1	204926758	204926979	GeneC|Exon_8	0	+	58	166
chr1	204926758	204926979	GeneC|Exon_8	0	+	59	166
chr1	204926758	204926979	GeneC|Exon_8	0	+	60	164
chr1	204926758	204926979	GeneC|Exon_8	0	+	61	167
chr1	204926758	204926979	GeneC|Exon_8	0	+	62	167
chr1	204926758	204926979	GeneC|Exon_8	0	+	63	166
chr1	204926758	204926979	GeneC|Exon_8	0	+	64	166
chr1	204926758	204926979	GeneC|Exon_8	0	+	65	168
chr1	204926758	204926979	GeneC|Exon_8	0	+	66	171
chr1	204926758	204926979	GeneC|Exon_8	0	+	67	172
chr1	204926758	204926979	GeneC|Exon_8	0	+	68	173
chr1	204926758	204926979	GeneC|Exon_8	0	+	69	173
chr1	204926758	204926979	GeneC|Exon_8	0	+	70	172
chr1	204926758	204926979	GeneC|Exon_8	0	+	71	171
chr1	204926758	204926979	GeneC|Exon_8	0	+	72	170
chr1	204926758	204926979	GeneC|Exon_8	0	+	73	173
chr1	204926758	204926979	GeneC|Exon_8	0	+	74	175
chr1	204926758	204926979	GeneC|Exon_8	0	+	75	175
chr1	204926758	204926979	GeneC|Exon_8	0	+	76	175
chr1	204926758	204926979	GeneC|Exon_8	0	+	77	173
chr1	204926758	204926979	GeneC|Exon_8	0	+	78	174
chr1	204926758	204926979	GeneC|Exon_8	0	+	79	173
chr1	204926758	204926979	GeneC|Exon_8	0	+	80	172
chr1	204926758	204926979	GeneC|Exon_8	0	+	81	172
chr1	204926758	204926979	GeneC|Exon_8	0	+	82	171
chr1	204926758	204926979	GeneC|Exon_8	0	+	83	172
chr1	204926758	204926979	GeneC|Exon_8	0	+	84	173
chr1	204926758	204926979	GeneC|Exon_8	0	+	85	175
chr1	204926758	204926979	GeneC|Exon_8	0	+	86	174
chr1	204926758	204926979	GeneC|Exon_8	0	+	87	174
chr1	204926758	204926979	GeneC|Exon_8	0	+	88	174
chr1	204926758	204926979	GeneC|Exon_8	0	+	89	175
chr1	204926758	204926979	GeneC|Exon_8	0	+	90	181
chr1	204926758	204926979	GeneC|Exon_8	0	+	91	179
chr1	204926758	204926979	GeneC|Exon_8	0	+	92	177
chr1	204926758	204926979	GeneC|Exon_8	0	+	93	174
chr1	204926758	204926979	GeneC|Exon_8	0	+	94	171
chr1	204926758	204926979	GeneC|Exon_8	0	+	95	171
chr1	204926758	204926979	GeneC|Exon_8	0	+	96	172
chr1	204926758	204926979	GeneC|Exon_8	0	+	97	173
chr1	204926758	204926979	GeneC|Exon_8	0	+	98	174
chr1	204926758	204926979	GeneC|Exon_8	0	+	99	174
chr1	204926758	204926979	GeneC|Exon_8	0	+	100	173
chr1	204926758	204926979	GeneC|Exon_8	0	+	101	174
chr1	204926758	204926979	GeneC|Exon_8	0	+	102	176
chr1	204926758	204926979	GeneC|Exon_8	0	+	103	176
chr1	204926758	204926979	GeneC|Exon_8	0	+	104	175
chr1	204926758	204926979	GeneC|Exon_8	0	+	105	173
chr1	204926758	204926979	GeneC|Exon_8	0	+	106	172
chr1	204926758	204926979	GeneC|Exon_8	0	+	107	171
chr1	204926758	204926979	GeneC|Exon_8	0	+	108	171
chr1	204926758	204926979	GeneC|Exon_8	0	+	109	168
chr1	204926758	204926979	GeneC|Exon_8	0	+	110	169
chr1	204926758	204926979	GeneC|Exon_8	0	+	111	167
chr1	204926758	204926979	GeneC|Exon_8	0	+	112	169
chr1	204926758	204926979	GeneC|Exon_8	0	+	113	170
chr1	204926758	204926979	GeneC|Exon_8	0	+	114	173
chr1	204926758	204926979	GeneC|Exon_8	0	+	115	171
chr1	204926758	204926979	GeneC|Exon_8	0	+	116	171
chr1	204926758	204926979	GeneC|Exon_8	0	+	117	174
chr1	204926758	204926979	GeneC|Exon_8	0	+	118	177
chr1	204926758	204926979	GeneC|Exon_8	0	+	119	179
chr1	204926758	204926979	GeneC|Exon_8	0	+	120	179
chr1	204926758	204926979	GeneC|Exon_8	0	+	121	180
chr1	204926758	204926979	GeneC|Exon_8	0	+	122	180
chr1	204926758	204926979	GeneC|Exon_8	0	+	123	181
chr1	204926758	204926979	GeneC|Exon_8	0	+	124	180
chr1	204926758	204926979	GeneC|Exon_8	0	+	125	179
chr1	204926758	204926979	GeneC|Exon_8	0	+	126	177
chr1	204926758	204926979	GeneC|Exon_8	0	+	127	178
chr1	204926758	204926979	GeneC|Exon_8	0	+	128	178
chr1	204926758	204926979	GeneC|Exon_8	0	+	129	179
chr1	204926758	204926979	GeneC|Exon_8	0	+	130	177
chr1	204926758	204926979	GeneC|Exon_8	0	+	131	176
chr1	204926758	204926979	GeneC|Exon_8	0	+	132	175
chr1	204926758	204926979	GeneC|Exon_8	0	+	133	174
chr1	204926758	204926979	GeneC|Exon_8	0	+	134	176
chr1	204926758	204926979	GeneC|Exon_8	0	+	135	177
chr1	204926758	204926979	GeneC|Exon_8	0	+	136	178
chr1	204926758	204926979	GeneC|Exon_8	0	+	137	177
chr1	204926758	204926979	GeneC|Exon_8	0	+	138	178
chr1	204926758	204926979	GeneC|Exon_8	0	+	139	177
chr1	204926758	204926979	GeneC|Exon_8	0	+	140	178
chr1	204926758	204926979	GeneC|Exon_8	0	+	141	180
chr1	204926758	204926979	GeneC|Exon_8	0	+	142	179
chr1	204926758	204926979	GeneC|Exon_8	0	+	143	179
chr1	204926758	204926979	GeneC|Exon_8	0	+	144	179
chr1	204926758	204926979	GeneC|Exon_8	0	+	145	179
chr1	204926758	204926979	GeneC|Exon_8	0	+	146	179
chr1	204926758	204926979	GeneC|Exon_8	0	+	147	181
chr1	204926758	204926979	GeneC|Exon_8	0	+	148	181
chr1	204926758	204926979	GeneC|Exon_8	0	+	149	181
chr1	204926758	204926979	GeneC|Exon_8	0	+	150	183
chr1	204926758	204926979	GeneC|Exon_8	0	+	151	180
chr1	204926758	204926979	GeneC|Exon_8	0	+	152	184
chr1	204926758	204926979	GeneC|Exon_8	0	+	153	188
chr1	204926758	204926979	GeneC|Exon_8	0	+	154	187
chr1	204926758	204926979	GeneC|Exon_8	0	+	155	189
chr1	204926758	204926979	GeneC|Exon_8	0	+	156	188
chr1	204926758	204926979	GeneC|Exon_8	0	+	157	189
chr1	204926758	204926979	GeneC|Exon_8	0	+	158	189
chr1	204926758	204926979	GeneC|Exon_8	0	+	159	190
chr1	204926758	204926979	GeneC|Exon_8	0	+	160	191
chr1	204926758	204926979	GeneC|Exon_8	0	+	161	192
chr1	204926758	204926979	GeneC|Exon_8	0	+	162	191
chr1	204926758	204926979	GeneC|Exon_8	0	+	163	192
chr1	204926758	204926979	GeneC|Exon_8	0	+	164	194
chr1	204926758	204926979	GeneC|Exon_8	0	+	165	195
chr1	204926758	204926979	GeneC|Exon_8	0	+	166	195
chr1	204926758	204926979	GeneC|Exon_8	0	+	167	195
chr1	204926758	204926979	GeneC|Exon_8	0	+	168	195
chr1	204926758	204926979	GeneC|Exon_8	0	+	169	195
chr1	204926758	204926979	GeneC|Exon_8	0	+	170	193
chr1	204926758	204926979	GeneC|Exon_8	0	+	171	193
chr1	204926758	204926979	GeneC|Exon_8	0	+	172	193
chr1	204926758	204926979	GeneC|Exon_8	0	+	173	194
chr1	204926758	204926979	GeneC|Exon_8	0	+	174	195
chr1	204926758	204926979	GeneC|Exon_8	0	+	175	193
chr1	204926758	204926979	GeneC|Exon_8	0	+	176	194
chr1	204926758	204926979	GeneC|Exon_8	0	+	177	192
chr1	204926758	204926979	GeneC|Exon_8	0	+	178	191
chr1	204926758	204926979	GeneC|Exon_8	0	+	179	192
chr1	204926758	204926979	GeneC|Exon_8	0	+	180	195
chr1	204926758	204926979	GeneC|Exon_8	0	+	181	194
chr1	204926758	204926979	GeneC|Exon_8	0	+	182	196
chr1	204926758	204926979	GeneC|Exon_8	0	+	183	194
chr1	204926758	204926979	GeneC|Exon_8	0	+	184	194
chr1	204926758	204926979	GeneC|Exon_8	0	+	185	197
chr1	204926758	204926979	GeneC|Exon_8	0	+	186	196
chr1	204926758	204926979	GeneC|Exon_8	0	+	187	196
chr1	204926758	204926979	GeneC|Exon_8	0	+	188	192
chr1	204926758	204926979	GeneC|Exon_8	0	+	189	193
chr1	204926758	204926979	GeneC|Exon_8	0	+	190	194
chr1	204926758	204926979	GeneC|Exon_8	0	+	191	190
chr1	204926758	204926979	GeneC|Exon_8	0	+	192	190
chr1	204926758	204926979	GeneC|Exon_8	0	+	193	189
chr1	204926758	204926979	GeneC|Exon_8	0	+	194	191
chr1	204926758	204926979	GeneC|Exon_8	0	+	195	192
chr1	204926758	204926979	GeneC|Exon_8	0	+	196	193
chr1	204926758	204926979	GeneC|Exon_8	0	+	197	189
chr1	204926758	204926979	GeneC|Exon_8	0	+	198	189
chr1	204926758	204926979	GeneC|Exon_8	0	+	199	188
chr1	204926758	204926979	GeneC|Exon_8	0	+	200	187
chr1	204926758	204926979	GeneC|Exon_8	0	+	201	186
chr1	204926758	204926979	GeneC|Exon_8	0	+	202	187
chr1	204926758	204926979	GeneC|Exon_8	0	+	203	189
chr1	204926758	204926979	GeneC|Exon_8	0	+	204	190
chr1	204926758	204926979	GeneC|Exon_8	0	+	205	191
chr1	204926758	204926979	GeneC|Exon_8	0	+	206	189
chr1	204926758	204926979	GeneC|Exon_8	0	+	207	190
chr1	204926758	204926979	GeneC|Exon_8	0	+	208	189
chr1	204926758	204926979	GeneC|Exon_8	0	+	209	190
chr1	204926758	204926979	GeneC|Exon_8	0	+	210	189
chr1	204926758	204926979	GeneC|Exon_8	0	+	211	190
chr1	204926758	204926979	GeneC|Exon_8	0	+	212	190
chr1	204926758	204926979	GeneC|Exon_8	0	+	213	192
chr1	204926758	204926979	GeneC|Exon_8	0	+	214	190
chr1	204926758	204926979	GeneC|Exon_8	0	+	215	189
chr1	204926758	204926979	GeneC|Exon_8	0	+	216	187
chr1	204926758	204926979	GeneC|Exon_8	0	+	217	186
chr1	204926758	204926979	GeneC|Exon_8	0	+	218	189
chr1	204926758	204926979	GeneC|Exon_8	0	+	219	189
chr1	204926758	204926979	GeneC|Exon_8	0	+	220	189
chr1	204926758	204926979	GeneC|Exon_8	0	+	221	190
chr1	204931210	204931311	GeneC|Exon_9	0	+	1	178
chr1	204931210	204931311	GeneC|Exon_9	0	+	2	180
chr1	204931210	204931311	GeneC|Exon_9	0	+	3	181
chr1	204931210	204931311	GeneC|Exon_9	0	+	4	179
chr1	204931210	204931311	GeneC|Exon_9	0	+	5	180
chr1	204931210	204931311	GeneC|Exon_9	0	+	6	181
chr1	204931210	204931311	GeneC|Exon_9	0	+	7	183
chr1	204931210	204931311	GeneC|Exon_9	0	+	8	181
chr1	204931210	204931311	GeneC|Exon_9	0	+	9	182
chr1	204931210	204931311	GeneC|Exon_9	0	+	10	183
chr1	204931210	204931311	GeneC|Exon_9	0	+	11	183
chr1	204931210	204931311	GeneC|Exon_9	0	+	12	184
chr1	204931210	204931311	GeneC|Exon_9	0	+	13	182
chr1	204931210	204931311	GeneC|Exon_9	0	+	14	181
chr1	204931210	204931311	GeneC|Exon_9	0	+	15	181
chr1	204931210	204931311	GeneC|Exon_9	0	+	16	180
chr1	204931210	204931311	GeneC|Exon_9	0	+	17	180
chr1	204931210	204931311	GeneC|Exon_9	0	+	18	182
chr1	204931210	204931311	GeneC|Exon_9	0	+	19	181
chr1	204931210	204931311	GeneC|Exon_9	0	+	20	182
chr1	204931210	204931311	GeneC|Exon_9	0	+	21	182
chr1	204931210	204931311	GeneC|Exon_9	0	+	22	182
chr1	204931210	204931311	GeneC|Exon_9	0	+	23	182
chr1	204931210	204931311	GeneC|Exon_9	0	+	24	184
chr1	204931210	204931311	GeneC|Exon_9	0	+	25	186
chr1	204931210	204931311	GeneC|Exon_9	0	+	26	186
chr1	204931210	204931311	GeneC|Exon_9	0	+	27	186
chr1	204931210	204931311	GeneC|Exon_9	0	+	28	186
chr1	204931210	204931311	GeneC|Exon_9	0	+	29	186
chr1	204931210	204931311	GeneC|Exon_9	0	+	30	185
chr1	204931210	204931311	GeneC|Exon_9	0	+	31	184
chr1	204931210	204931311	GeneC|Exon_9	0	+	32	184
chr1	204931210	204931311	GeneC|Exon_9	0	+	33	185
chr1	204931210	204931311	GeneC|Exon_9	0	+	34	184
chr1	204931210	204931311	GeneC|Exon_9	0	+	35	185
chr1	204931210	204931311	GeneC|Exon_9	0	+	36	185
chr1	204931210	204931311	GeneC|Exon_9	0	+	37	184
chr1	204931210	204931311	GeneC|Exon_9	0	+	38	185
chr1	204931210	204931311	GeneC|Exon_9	0	+	39	185
chr1	204931210	204931311	GeneC|Exon_9	0	+	40	184
chr1	204931210	204931311	GeneC|Exon_9	0	+	41	183
chr1	204931210	204931311	GeneC|Exon_9	0	+	42	181
chr1	204931210	204931311	GeneC|Exon_9	0	+	43	182
chr1	204931210	204931311	GeneC|Exon_9	0	+	44	180
chr1	204931210	204931311	GeneC|Exon_9	0	+	45	179
chr1	204931210	204931311	GeneC|Exon_9	0	+	46	177
chr1	204931210	204931311	GeneC|Exon_9	0	+	47	174
chr1	204931210	204931311	GeneC|Exon_9	0	+	48	173
chr1	204931210	204931311	GeneC|Exon_9	0	+	49	173
chr1	204931210	204931311	GeneC|Exon_9	0	+	50	173
chr1	204931210	204931311	GeneC|Exon_9	0	+	51	173
chr1	204931210	204931311	GeneC|Exon_9	0	+	52	170
chr1	204931210	204931311	GeneC|Exon_9	0	+	53	169
chr1	204931210	204931311	GeneC|Exon_9	0	+	54	167
chr1	204931210	204931311	GeneC|Exon_9	0	+	55	165
chr1	204931210	204931311	GeneC|Exon_9	0	+	56	166
chr1	204931210	204931311	GeneC|Exon_9	0	+	57	169
chr1	204931210	204931311	GeneC|Exon_9	0	+	58	169
chr1	204931210	204931311	GeneC|Exon_9	0	+	59	171
chr1	204931210	204931311	GeneC|Exon_9	0	+	60	171
chr1	204931210	204931311	GeneC|Exon_9	0	+	61	171
chr1	204931210	204931311	GeneC|Exon_9	0	+	62	171
chr1	204931210	204931311	GeneC|Exon_9	0	+	63	172
chr1	204931210	204931311	GeneC|Exon_9	0	+	64	172
chr1	204931210	204931311	GeneC|Exon_9	0	+	65	171
chr1	204931210	204931311	GeneC|Exon_9	0	+	66	172
chr1	204931210	204931311	GeneC|Exon_9	0	+	67	172
chr1	204931210	204931311	GeneC|Exon_9	0	+	68	170
chr1	204931210	204931311	GeneC|Exon_9	0	+	69	169
chr1	204931210	204931311	GeneC|Exon_9	0	+	70	169
chr1	204931210	204931311	GeneC|Exon_9	0	+	71	168
chr1	204931210	204931311	GeneC|Exon_9	0	+	72	167
chr1	204931210	204931311	GeneC|Exon_9	0	+	73	165
chr1	204931210	204931311	GeneC|Exon_9	0	+	74	164
chr1	204931210	204931311	GeneC|Exon_9	0	+	75	162
chr1	204931210	204931311	GeneC|Exon_9	0	+	76	161
chr1	204931210	204931311	GeneC|Exon_9	0	+	77	160
chr1	204931210	204931311	GeneC|Exon_9	0	+	78	160
chr1	204931210	204931311	GeneC|Exon_9	0	+	79	163
chr1	204931210	204931311	GeneC|Exon_9	0	+	80	163
chr1	204931210	204931311	GeneC|Exon_9	0	+	81	162
chr1	204931210	204931311	GeneC|Exon_9	0	+	82	161
chr1	204931210	204931311	GeneC|Exon_9	0	+	83	158
chr1	204931210	204931311	GeneC|Exon_9	0	+	84	153
chr1	204931210	204931311	GeneC|Exon_9	0	+	85	153
chr1	204931210	204931311	GeneC|Exon_9	0	+	86	153
chr1	204931210	204931311	GeneC|Exon_9	0	+	87	154
chr1	204931210	204931311	GeneC|Exon_9	0	+	88	154
chr1	204931210	204931311	GeneC|Exon_9	0	+	89	156
chr1	204931210	204931311	GeneC|Exon_9	0	+	90	156
chr1	204931210	204931311	GeneC|Exon_9	0	+	91	151
chr1	204931210	204931311	GeneC|Exon_9	0	+	92	150
chr1	204931210	204931311	GeneC|Exon_9	0	+	93	149
chr1	204931210	204931311	GeneC|Exon_9	0	+	94	149
chr1	204931210	204931311	GeneC|Exon_9	0	+	95	149
chr1	204931210	204931311	GeneC|Exon_9	0	+	96	150
chr1	204931210	204931311	GeneC|Exon_9	0	+	97	147
chr1	204931210	204931311	GeneC|Exon_9	0	+	98	146
chr1	204931210	204931311	GeneC|Exon_9	0	+	99	145
chr1	204931210	204931311	GeneC|Exon_9	0	+	100	145
chr1	204931210	204931311	GeneC|Exon_9	0	+	101	142
chr1	204937351	204937513	GeneC|Exon_10	0	+	1	143
chr1	204937351	204937513	GeneC|Exon_10	0	+	2	144
chr1	204937351	204937513	GeneC|Exon_10	0	+	3	145
chr1	204937351	204937513	GeneC|Exon_10	0	+	4	145
chr1	204937351	204937513	GeneC|Exon_10	0	+	5	146
chr1	204937351	204937513	GeneC|Exon_10	0	+	6	145
chr1	204937351	204937513	GeneC|Exon_10	0	+	7	147
chr1	204937351	204937513	GeneC|Exon_10	0	+	8	146
chr1	204937351	204937513	GeneC|Exon_10	0	+	9	146
chr1	204937351	204937513	GeneC|Exon_10	0	+	10	147
chr1	204937351	204937513	GeneC|Exon_10	0	+	11	148
chr1	204937351	204937513	GeneC|Exon_10	0	+	12	150
chr1	204937351	204937513	GeneC|Exon_10	0	+	13	151
chr1	204937351	204937513	GeneC|Exon_10	0	+	14	150
chr1	204937351	204937513	GeneC|Exon_10	0	+	15	153
chr1	204937351	204937513	GeneC|Exon_10	0	+	16	156
chr1	204937351	204937513	GeneC|Exon_10	0	+	17	160
chr1	204937351	204937513	GeneC|Exon_10	0	+	18	160
chr1	204937351	204937513	GeneC|Exon_10	0	+	19	163
chr1	204937351	204937513	GeneC|Exon_10	0	+	20	163
chr1	204937351	204937513	GeneC|Exon_10	0	+	21	163
chr1	204937351	204937513	GeneC|Exon_10	0	+	22	165
chr1	204937351	204937513	GeneC|Exon_10	0	+	23	165
chr1	204937351	204937513	GeneC|Exon_10	0	+	24	166
chr1	204937351	204937513	GeneC|Exon_10	0	+	25	166
chr1	204937351	204937513	GeneC|Exon_10	0	+	26	165
chr1	204937351	204937513	GeneC|Exon_10	0	+	27	165
chr1	204937351	204937513	GeneC|Exon_10	0	+	28	164
chr1	204937351	204937513	GeneC|Exon_10	0	+	29	162
chr1	204937351	204937513	GeneC|Exon_10	0	+	30	161
chr1	204937351	204937513	GeneC|Exon_10	0	+	31	161
chr1	204937351	204937513	GeneC|Exon_10	0	+	32	161
chr1	204937351	204937513	GeneC|Exon_10	0	+	33	161
chr1	204937351	204937513	GeneC|Exon_10	0	+	34	161
chr1	204937351	204937513	GeneC|Exon_10	0	+	35	161
chr1	204937351	204937513	GeneC|Exon_10	0	+	36	164
chr1	204937351	204937513	GeneC|Exon_10	0	+	37	166
chr1	204937351	204937513	GeneC|Exon_10	0	+	38	165
chr1	204937351	204937513	GeneC|Exon_10	0	+	39	166
chr1	204937351	204937513	GeneC|Exon_10	0	+	40	164
chr1	204937351	204937513	GeneC|Exon_10	0	+	41	167
chr1	204937351	204937513	GeneC|Exon_10	0	+	42	166
chr1	204937351	204937513	GeneC|Exon_10	0	+	43	166
chr1	204937351	204937513	GeneC|Exon_10	0	+	44	165
chr1	204937351	204937513	GeneC|Exon_10	0	+	45	166
chr1	204937351	204937513	GeneC|Exon_10	0	+	46	165
chr1	204937351	204937513	GeneC|Exon_10	0	+	47	167
chr1	204937351	204937513	GeneC|Exon_10	0	+	48	166
chr1	204937351	204937513	GeneC|Exon_10	0	+	49	169
chr1	204937351	204937513	GeneC|Exon_10	0	+	50	169
chr1	204937351	204937513	GeneC|Exon_10	0	+	51	168
chr1	204937351	204937513	GeneC|Exon_10	0	+	52	169
chr1	204937351	204937513	GeneC|Exon_10	0	+	53	169
chr1	204937351	204937513	GeneC|Exon_10	0	+	54	167
chr1	204937351	204937513	GeneC|Exon_10	0	+	55	167
chr1	204937351	204937513	GeneC|Exon_10	0	+	56	167
chr1	204937351	204937513	GeneC|Exon_10	0	+	57	169
chr1	204937351	204937513	GeneC|Exon_10	0	+	58	170
chr1	204937351	204937513	GeneC|Exon_10	0	+	59	172
chr1	204937351	204937513	GeneC|Exon_10	0	+	60	174
chr1	204937351	204937513	GeneC|Exon_10	0	+	61	174
chr1	204937351	204937513	GeneC|Exon_10	0	+	62	174
chr1	204937351	204937513	GeneC|Exon_10	0	+	63	174
chr1	204937351	204937513	GeneC|Exon_10	0	+	64	172
chr1	204937351	204937513	GeneC|Exon_10	0	+	65	170
chr1	204937351	204937513	GeneC|Exon_10	0	+	66	169
chr1	204937351	204937513	GeneC|Exon_10	0	+	67	168
chr1	204937351	204937513	GeneC|Exon_10	0	+	68	167
chr1	204937351	204937513	GeneC|Exon_10	0	+	69	168
chr1	204937351	204937513	GeneC|Exon_10	0	+	70	169
chr1	204937351	204937513	GeneC|Exon_10	0	+	71	170
chr1	204937351	204937513	GeneC|Exon_10	0	+	72	170
chr1	204937351	204937513	GeneC|Exon_10	0	+	73	169
chr1	204937351	204937513	GeneC|Exon_10	0	+	74	170
chr1	204937351	204937513	GeneC|Exon_10	0	+	75	171
chr1	204937351	204937513	GeneC|Exon_10	0	+	76	173
chr1	204937351	204937513	GeneC|Exon_10	0	+	77	174
chr1	204937351	204937513	GeneC|Exon_10	0	+	78	176
chr1	204937351	204937513	GeneC|Exon_10	0	+	79	175
chr1	204937351	204937513	GeneC|Exon_10	0	+	80	174
chr1	204937351	204937513	GeneC|Exon_10	0	+	81	174
chr1	204937351	204937513	GeneC|Exon_10	0	+	82	174
chr1	204937351	204937513	GeneC|Exon_10	0	+	83	173
chr1	204937351	204937513	GeneC|Exon_10	0	+	84	174
chr1	204937351	204937513	GeneC|Exon_10	0	+	85	173
chr1	204937351	204937513	GeneC|Exon_10	0	+	86	171
chr1	204937351	204937513	GeneC|Exon_10	0	+	87	170
chr1	204937351	204937513	GeneC|Exon_10	0	+	88	170
chr1	204937351	204937513	GeneC|Exon_10	0	+	89	172
chr1	204937351	204937513	GeneC|Exon_10	0	+	90	172
chr1	204937351	204937513	GeneC|Exon_10	0	+	91	173
chr1	204937351	204937513	GeneC|Exon_10	0	+	92	176
chr1	204937351	204937513	GeneC|Exon_10	0	+	93	176
chr1	204937351	204937513	GeneC|Exon_10	0	+	94	174
chr1	204937351	204937513	GeneC|Exon_10	0	+	95	176
chr1	204937351	204937513	GeneC|Exon_10	0	+	96	175
chr1	204937351	204937513	GeneC|Exon_10	0	+	97	172
chr1	204937351	204937513	GeneC|Exon_10	0	+	98	172
chr1	204937351	204937513	GeneC|Exon_10	0	+	99	169
chr1	204937351	204937513	GeneC|Exon_10	0	+	100	169
chr1	204937351	204937513	GeneC|Exon_10	0	+	101	170
chr1	204937351	204937513	GeneC|Exon_10	0	+	102	169
chr1	204937351	204937513	GeneC|Exon_10	0	+	103	169
chr1	204937351	204937513	GeneC|Exon_10	0	+	104	168
chr1	204937351	204937513	GeneC|Exon_10	0	+	105	165
chr1	204937351	204937513	GeneC|Exon_10	0	+	106	164
chr1	204937351	204937513	GeneC|Exon_10	0	+	107	166
chr1	204937351	204937513	GeneC|Exon_10	0	+	108	168
chr1	204937351	204937513	GeneC|Exon_10	0	+	109	168
chr1	204937351	204937513	GeneC|Exon_10	0	+	110	166
chr1	204937351	204937513	GeneC|Exon_10	0	+	111	166
chr1	204937351	204937513	GeneC|Exon_10	0	+	112	167
chr1	204937351	204937513	GeneC|Exon_10	0	+	113	166
chr1	204937351	204937513	GeneC|Exon_10	0	+	114	165
chr1	204937351	204937513	GeneC|Exon_10	0	+	115	163
chr1	204937351	204937513	GeneC|Exon_10	0	+	116	164
chr1	204937351	204937513	GeneC|Exon_10	0	+	117	161
chr1	204937351	204937513	GeneC|Exon_10	0	+	118	160
chr1	204937351	204937513	GeneC|Exon_10	0	+	119	161
chr1	204937351	204937513	GeneC|Exon_10	0	+	120	160
chr1	204937351	204937513	GeneC|Exon_10	0	+	121	159
chr1	204937351	204937513	GeneC|Exon_10	0	+	122	158
chr1	204937351	204937513	GeneC|Exon_10	0	+	123	158
chr1	204937351	204937513	GeneC|Exon_10	0	+	124	158
chr1	204937351	204937513	GeneC|Exon_10	0	+	125	159
chr1	204937351	204937513	GeneC|Exon_10	0	+	126	160
chr1	204937351	204937513	GeneC|Exon_10	0	+	127	158
chr1	204937351	204937513	GeneC|Exon_10	0	+	128	158
chr1	204937351	204937513	GeneC|Exon_10	0	+	129	157
chr1	204937351	204937513	GeneC|Exon_10	0	+	130	158
chr1	204937351	204937513	GeneC|Exon_10	0	+	131	157
chr1	204937351	204937513	GeneC|Exon_10	0	+	132	158
chr1	204937351	204937513	GeneC|Exon_10	0	+	133	157
chr1	204937351	204937513	GeneC|Exon_10	0	+	134	155
chr1	204937351	204937513	GeneC|Exon_10	0	+	135	154
chr1	204937351	204937513	GeneC|Exon_10	0	+	136	152
chr1	204937351	204937513	GeneC|Exon_10	0	+	137	152
chr1	204937351	204937513	GeneC|Exon_10	0	+	138	151
chr1	204937351	204937513	GeneC|Exon_10	0	+	139	150
chr1	204937351	204937513	GeneC|Exon_10	0	+	140	149
[truncated: 156,337 more rows]
