# Supplementary material for: A Robust Protocol to Increase NimbleGen SeqCap EZ Multiplexing Capacity to 96 Samples
Source: PLoS One. 2015 Apr 14;10(4):e0123872. doi: 10.1371/journal.pone.0123872 (PMC4397063; doi:10.1371/journal.pone.0123872)
Supplement: S1 Dataset — (GZ) [file pone.0123872.s005.gz › Raw_Data/sampleAD/sampleAD.BaseCoverage.txt]

chr1	67861445	67861595	GeneS|SNP_2	0	+	1	102
chr1	67861445	67861595	GeneS|SNP_2	0	+	2	102
chr1	67861445	67861595	GeneS|SNP_2	0	+	3	103
chr1	67861445	67861595	GeneS|SNP_2	0	+	4	103
chr1	67861445	67861595	GeneS|SNP_2	0	+	5	103
chr1	67861445	67861595	GeneS|SNP_2	0	+	6	104
chr1	67861445	67861595	GeneS|SNP_2	0	+	7	108
chr1	67861445	67861595	GeneS|SNP_2	0	+	8	110
chr1	67861445	67861595	GeneS|SNP_2	0	+	9	110
chr1	67861445	67861595	GeneS|SNP_2	0	+	10	111
chr1	67861445	67861595	GeneS|SNP_2	0	+	11	111
chr1	67861445	67861595	GeneS|SNP_2	0	+	12	111
chr1	67861445	67861595	GeneS|SNP_2	0	+	13	110
chr1	67861445	67861595	GeneS|SNP_2	0	+	14	112
chr1	67861445	67861595	GeneS|SNP_2	0	+	15	113
chr1	67861445	67861595	GeneS|SNP_2	0	+	16	113
chr1	67861445	67861595	GeneS|SNP_2	0	+	17	113
chr1	67861445	67861595	GeneS|SNP_2	0	+	18	113
chr1	67861445	67861595	GeneS|SNP_2	0	+	19	116
chr1	67861445	67861595	GeneS|SNP_2	0	+	20	116
chr1	67861445	67861595	GeneS|SNP_2	0	+	21	117
chr1	67861445	67861595	GeneS|SNP_2	0	+	22	117
chr1	67861445	67861595	GeneS|SNP_2	0	+	23	116
chr1	67861445	67861595	GeneS|SNP_2	0	+	24	117
chr1	67861445	67861595	GeneS|SNP_2	0	+	25	116
chr1	67861445	67861595	GeneS|SNP_2	0	+	26	117
chr1	67861445	67861595	GeneS|SNP_2	0	+	27	118
chr1	67861445	67861595	GeneS|SNP_2	0	+	28	117
chr1	67861445	67861595	GeneS|SNP_2	0	+	29	117
chr1	67861445	67861595	GeneS|SNP_2	0	+	30	120
chr1	67861445	67861595	GeneS|SNP_2	0	+	31	121
chr1	67861445	67861595	GeneS|SNP_2	0	+	32	123
chr1	67861445	67861595	GeneS|SNP_2	0	+	33	124
chr1	67861445	67861595	GeneS|SNP_2	0	+	34	123
chr1	67861445	67861595	GeneS|SNP_2	0	+	35	122
chr1	67861445	67861595	GeneS|SNP_2	0	+	36	125
chr1	67861445	67861595	GeneS|SNP_2	0	+	37	125
chr1	67861445	67861595	GeneS|SNP_2	0	+	38	126
chr1	67861445	67861595	GeneS|SNP_2	0	+	39	128
chr1	67861445	67861595	GeneS|SNP_2	0	+	40	128
chr1	67861445	67861595	GeneS|SNP_2	0	+	41	129
chr1	67861445	67861595	GeneS|SNP_2	0	+	42	129
chr1	67861445	67861595	GeneS|SNP_2	0	+	43	129
chr1	67861445	67861595	GeneS|SNP_2	0	+	44	128
chr1	67861445	67861595	GeneS|SNP_2	0	+	45	128
chr1	67861445	67861595	GeneS|SNP_2	0	+	46	130
chr1	67861445	67861595	GeneS|SNP_2	0	+	47	130
chr1	67861445	67861595	GeneS|SNP_2	0	+	48	131
chr1	67861445	67861595	GeneS|SNP_2	0	+	49	132
chr1	67861445	67861595	GeneS|SNP_2	0	+	50	132
chr1	67861445	67861595	GeneS|SNP_2	0	+	51	130
chr1	67861445	67861595	GeneS|SNP_2	0	+	52	130
chr1	67861445	67861595	GeneS|SNP_2	0	+	53	128
chr1	67861445	67861595	GeneS|SNP_2	0	+	54	130
chr1	67861445	67861595	GeneS|SNP_2	0	+	55	130
chr1	67861445	67861595	GeneS|SNP_2	0	+	56	132
chr1	67861445	67861595	GeneS|SNP_2	0	+	57	133
chr1	67861445	67861595	GeneS|SNP_2	0	+	58	135
chr1	67861445	67861595	GeneS|SNP_2	0	+	59	134
chr1	67861445	67861595	GeneS|SNP_2	0	+	60	132
chr1	67861445	67861595	GeneS|SNP_2	0	+	61	133
chr1	67861445	67861595	GeneS|SNP_2	0	+	62	137
chr1	67861445	67861595	GeneS|SNP_2	0	+	63	137
chr1	67861445	67861595	GeneS|SNP_2	0	+	64	136
chr1	67861445	67861595	GeneS|SNP_2	0	+	65	138
chr1	67861445	67861595	GeneS|SNP_2	0	+	66	143
chr1	67861445	67861595	GeneS|SNP_2	0	+	67	145
chr1	67861445	67861595	GeneS|SNP_2	0	+	68	144
chr1	67861445	67861595	GeneS|SNP_2	0	+	69	144
chr1	67861445	67861595	GeneS|SNP_2	0	+	70	145
chr1	67861445	67861595	GeneS|SNP_2	0	+	71	145
chr1	67861445	67861595	GeneS|SNP_2	0	+	72	146
chr1	67861445	67861595	GeneS|SNP_2	0	+	73	146
chr1	67861445	67861595	GeneS|SNP_2	0	+	74	146
chr1	67861445	67861595	GeneS|SNP_2	0	+	75	147
chr1	67861445	67861595	GeneS|SNP_2	0	+	76	147
chr1	67861445	67861595	GeneS|SNP_2	0	+	77	146
chr1	67861445	67861595	GeneS|SNP_2	0	+	78	144
chr1	67861445	67861595	GeneS|SNP_2	0	+	79	146
chr1	67861445	67861595	GeneS|SNP_2	0	+	80	146
chr1	67861445	67861595	GeneS|SNP_2	0	+	81	150
chr1	67861445	67861595	GeneS|SNP_2	0	+	82	150
chr1	67861445	67861595	GeneS|SNP_2	0	+	83	153
chr1	67861445	67861595	GeneS|SNP_2	0	+	84	153
chr1	67861445	67861595	GeneS|SNP_2	0	+	85	154
chr1	67861445	67861595	GeneS|SNP_2	0	+	86	152
chr1	67861445	67861595	GeneS|SNP_2	0	+	87	152
chr1	67861445	67861595	GeneS|SNP_2	0	+	88	150
chr1	67861445	67861595	GeneS|SNP_2	0	+	89	151
chr1	67861445	67861595	GeneS|SNP_2	0	+	90	150
chr1	67861445	67861595	GeneS|SNP_2	0	+	91	150
chr1	67861445	67861595	GeneS|SNP_2	0	+	92	150
chr1	67861445	67861595	GeneS|SNP_2	0	+	93	151
chr1	67861445	67861595	GeneS|SNP_2	0	+	94	151
chr1	67861445	67861595	GeneS|SNP_2	0	+	95	154
chr1	67861445	67861595	GeneS|SNP_2	0	+	96	156
chr1	67861445	67861595	GeneS|SNP_2	0	+	97	155
chr1	67861445	67861595	GeneS|SNP_2	0	+	98	155
chr1	67861445	67861595	GeneS|SNP_2	0	+	99	157
chr1	67861445	67861595	GeneS|SNP_2	0	+	100	155
chr1	67861445	67861595	GeneS|SNP_2	0	+	101	157
chr1	67861445	67861595	GeneS|SNP_2	0	+	102	158
chr1	67861445	67861595	GeneS|SNP_2	0	+	103	158
chr1	67861445	67861595	GeneS|SNP_2	0	+	104	161
chr1	67861445	67861595	GeneS|SNP_2	0	+	105	163
chr1	67861445	67861595	GeneS|SNP_2	0	+	106	163
chr1	67861445	67861595	GeneS|SNP_2	0	+	107	164
chr1	67861445	67861595	GeneS|SNP_2	0	+	108	164
chr1	67861445	67861595	GeneS|SNP_2	0	+	109	164
chr1	67861445	67861595	GeneS|SNP_2	0	+	110	165
chr1	67861445	67861595	GeneS|SNP_2	0	+	111	167
chr1	67861445	67861595	GeneS|SNP_2	0	+	112	166
chr1	67861445	67861595	GeneS|SNP_2	0	+	113	166
chr1	67861445	67861595	GeneS|SNP_2	0	+	114	167
chr1	67861445	67861595	GeneS|SNP_2	0	+	115	169
chr1	67861445	67861595	GeneS|SNP_2	0	+	116	170
chr1	67861445	67861595	GeneS|SNP_2	0	+	117	173
chr1	67861445	67861595	GeneS|SNP_2	0	+	118	175
chr1	67861445	67861595	GeneS|SNP_2	0	+	119	174
chr1	67861445	67861595	GeneS|SNP_2	0	+	120	174
chr1	67861445	67861595	GeneS|SNP_2	0	+	121	174
chr1	67861445	67861595	GeneS|SNP_2	0	+	122	175
chr1	67861445	67861595	GeneS|SNP_2	0	+	123	178
chr1	67861445	67861595	GeneS|SNP_2	0	+	124	177
chr1	67861445	67861595	GeneS|SNP_2	0	+	125	183
chr1	67861445	67861595	GeneS|SNP_2	0	+	126	183
chr1	67861445	67861595	GeneS|SNP_2	0	+	127	182
chr1	67861445	67861595	GeneS|SNP_2	0	+	128	181
chr1	67861445	67861595	GeneS|SNP_2	0	+	129	182
chr1	67861445	67861595	GeneS|SNP_2	0	+	130	182
chr1	67861445	67861595	GeneS|SNP_2	0	+	131	182
chr1	67861445	67861595	GeneS|SNP_2	0	+	132	182
chr1	67861445	67861595	GeneS|SNP_2	0	+	133	182
chr1	67861445	67861595	GeneS|SNP_2	0	+	134	183
chr1	67861445	67861595	GeneS|SNP_2	0	+	135	182
chr1	67861445	67861595	GeneS|SNP_2	0	+	136	182
chr1	67861445	67861595	GeneS|SNP_2	0	+	137	180
chr1	67861445	67861595	GeneS|SNP_2	0	+	138	182
chr1	67861445	67861595	GeneS|SNP_2	0	+	139	182
chr1	67861445	67861595	GeneS|SNP_2	0	+	140	184
chr1	67861445	67861595	GeneS|SNP_2	0	+	141	185
chr1	67861445	67861595	GeneS|SNP_2	0	+	142	183
chr1	67861445	67861595	GeneS|SNP_2	0	+	143	186
chr1	67861445	67861595	GeneS|SNP_2	0	+	144	185
chr1	67861445	67861595	GeneS|SNP_2	0	+	145	187
chr1	67861445	67861595	GeneS|SNP_2	0	+	146	189
chr1	67861445	67861595	GeneS|SNP_2	0	+	147	187
chr1	67861445	67861595	GeneS|SNP_2	0	+	148	185
chr1	67861445	67861595	GeneS|SNP_2	0	+	149	183
chr1	67861445	67861595	GeneS|SNP_2	0	+	150	182
chr1	179520431	179520581	GeneS|SNP_1	0	+	1	148
chr1	179520431	179520581	GeneS|SNP_1	0	+	2	148
chr1	179520431	179520581	GeneS|SNP_1	0	+	3	149
chr1	179520431	179520581	GeneS|SNP_1	0	+	4	149
chr1	179520431	179520581	GeneS|SNP_1	0	+	5	150
chr1	179520431	179520581	GeneS|SNP_1	0	+	6	153
chr1	179520431	179520581	GeneS|SNP_1	0	+	7	156
chr1	179520431	179520581	GeneS|SNP_1	0	+	8	157
chr1	179520431	179520581	GeneS|SNP_1	0	+	9	157
chr1	179520431	179520581	GeneS|SNP_1	0	+	10	159
chr1	179520431	179520581	GeneS|SNP_1	0	+	11	157
chr1	179520431	179520581	GeneS|SNP_1	0	+	12	156
chr1	179520431	179520581	GeneS|SNP_1	0	+	13	156
chr1	179520431	179520581	GeneS|SNP_1	0	+	14	156
chr1	179520431	179520581	GeneS|SNP_1	0	+	15	158
chr1	179520431	179520581	GeneS|SNP_1	0	+	16	158
chr1	179520431	179520581	GeneS|SNP_1	0	+	17	160
chr1	179520431	179520581	GeneS|SNP_1	0	+	18	160
chr1	179520431	179520581	GeneS|SNP_1	0	+	19	163
chr1	179520431	179520581	GeneS|SNP_1	0	+	20	163
chr1	179520431	179520581	GeneS|SNP_1	0	+	21	165
chr1	179520431	179520581	GeneS|SNP_1	0	+	22	165
chr1	179520431	179520581	GeneS|SNP_1	0	+	23	167
chr1	179520431	179520581	GeneS|SNP_1	0	+	24	166
chr1	179520431	179520581	GeneS|SNP_1	0	+	25	168
chr1	179520431	179520581	GeneS|SNP_1	0	+	26	171
chr1	179520431	179520581	GeneS|SNP_1	0	+	27	174
chr1	179520431	179520581	GeneS|SNP_1	0	+	28	175
chr1	179520431	179520581	GeneS|SNP_1	0	+	29	174
chr1	179520431	179520581	GeneS|SNP_1	0	+	30	173
chr1	179520431	179520581	GeneS|SNP_1	0	+	31	173
chr1	179520431	179520581	GeneS|SNP_1	0	+	32	175
chr1	179520431	179520581	GeneS|SNP_1	0	+	33	173
chr1	179520431	179520581	GeneS|SNP_1	0	+	34	170
chr1	179520431	179520581	GeneS|SNP_1	0	+	35	172
chr1	179520431	179520581	GeneS|SNP_1	0	+	36	172
chr1	179520431	179520581	GeneS|SNP_1	0	+	37	172
chr1	179520431	179520581	GeneS|SNP_1	0	+	38	172
chr1	179520431	179520581	GeneS|SNP_1	0	+	39	172
chr1	179520431	179520581	GeneS|SNP_1	0	+	40	172
chr1	179520431	179520581	GeneS|SNP_1	0	+	41	173
chr1	179520431	179520581	GeneS|SNP_1	0	+	42	170
chr1	179520431	179520581	GeneS|SNP_1	0	+	43	172
chr1	179520431	179520581	GeneS|SNP_1	0	+	44	172
chr1	179520431	179520581	GeneS|SNP_1	0	+	45	173
chr1	179520431	179520581	GeneS|SNP_1	0	+	46	177
chr1	179520431	179520581	GeneS|SNP_1	0	+	47	178
chr1	179520431	179520581	GeneS|SNP_1	0	+	48	176
chr1	179520431	179520581	GeneS|SNP_1	0	+	49	176
chr1	179520431	179520581	GeneS|SNP_1	0	+	50	178
chr1	179520431	179520581	GeneS|SNP_1	0	+	51	178
chr1	179520431	179520581	GeneS|SNP_1	0	+	52	177
chr1	179520431	179520581	GeneS|SNP_1	0	+	53	176
chr1	179520431	179520581	GeneS|SNP_1	0	+	54	177
chr1	179520431	179520581	GeneS|SNP_1	0	+	55	180
chr1	179520431	179520581	GeneS|SNP_1	0	+	56	179
chr1	179520431	179520581	GeneS|SNP_1	0	+	57	180
chr1	179520431	179520581	GeneS|SNP_1	0	+	58	178
chr1	179520431	179520581	GeneS|SNP_1	0	+	59	178
chr1	179520431	179520581	GeneS|SNP_1	0	+	60	176
chr1	179520431	179520581	GeneS|SNP_1	0	+	61	176
chr1	179520431	179520581	GeneS|SNP_1	0	+	62	177
chr1	179520431	179520581	GeneS|SNP_1	0	+	63	178
chr1	179520431	179520581	GeneS|SNP_1	0	+	64	176
chr1	179520431	179520581	GeneS|SNP_1	0	+	65	173
chr1	179520431	179520581	GeneS|SNP_1	0	+	66	172
chr1	179520431	179520581	GeneS|SNP_1	0	+	67	172
chr1	179520431	179520581	GeneS|SNP_1	0	+	68	169
chr1	179520431	179520581	GeneS|SNP_1	0	+	69	169
chr1	179520431	179520581	GeneS|SNP_1	0	+	70	169
chr1	179520431	179520581	GeneS|SNP_1	0	+	71	166
chr1	179520431	179520581	GeneS|SNP_1	0	+	72	163
chr1	179520431	179520581	GeneS|SNP_1	0	+	73	161
chr1	179520431	179520581	GeneS|SNP_1	0	+	74	161
chr1	179520431	179520581	GeneS|SNP_1	0	+	75	164
chr1	179520431	179520581	GeneS|SNP_1	0	+	76	164
chr1	179520431	179520581	GeneS|SNP_1	0	+	77	164
chr1	179520431	179520581	GeneS|SNP_1	0	+	78	164
chr1	179520431	179520581	GeneS|SNP_1	0	+	79	164
chr1	179520431	179520581	GeneS|SNP_1	0	+	80	164
chr1	179520431	179520581	GeneS|SNP_1	0	+	81	165
chr1	179520431	179520581	GeneS|SNP_1	0	+	82	165
chr1	179520431	179520581	GeneS|SNP_1	0	+	83	164
chr1	179520431	179520581	GeneS|SNP_1	0	+	84	164
chr1	179520431	179520581	GeneS|SNP_1	0	+	85	165
chr1	179520431	179520581	GeneS|SNP_1	0	+	86	165
chr1	179520431	179520581	GeneS|SNP_1	0	+	87	164
chr1	179520431	179520581	GeneS|SNP_1	0	+	88	165
chr1	179520431	179520581	GeneS|SNP_1	0	+	89	167
chr1	179520431	179520581	GeneS|SNP_1	0	+	90	168
chr1	179520431	179520581	GeneS|SNP_1	0	+	91	168
chr1	179520431	179520581	GeneS|SNP_1	0	+	92	168
chr1	179520431	179520581	GeneS|SNP_1	0	+	93	168
chr1	179520431	179520581	GeneS|SNP_1	0	+	94	170
chr1	179520431	179520581	GeneS|SNP_1	0	+	95	172
chr1	179520431	179520581	GeneS|SNP_1	0	+	96	172
chr1	179520431	179520581	GeneS|SNP_1	0	+	97	171
chr1	179520431	179520581	GeneS|SNP_1	0	+	98	172
chr1	179520431	179520581	GeneS|SNP_1	0	+	99	171
chr1	179520431	179520581	GeneS|SNP_1	0	+	100	169
chr1	179520431	179520581	GeneS|SNP_1	0	+	101	170
chr1	179520431	179520581	GeneS|SNP_1	0	+	102	170
chr1	179520431	179520581	GeneS|SNP_1	0	+	103	170
chr1	179520431	179520581	GeneS|SNP_1	0	+	104	171
chr1	179520431	179520581	GeneS|SNP_1	0	+	105	171
chr1	179520431	179520581	GeneS|SNP_1	0	+	106	172
chr1	179520431	179520581	GeneS|SNP_1	0	+	107	172
chr1	179520431	179520581	GeneS|SNP_1	0	+	108	171
chr1	179520431	179520581	GeneS|SNP_1	0	+	109	171
chr1	179520431	179520581	GeneS|SNP_1	0	+	110	171
chr1	179520431	179520581	GeneS|SNP_1	0	+	111	172
chr1	179520431	179520581	GeneS|SNP_1	0	+	112	171
chr1	179520431	179520581	GeneS|SNP_1	0	+	113	171
chr1	179520431	179520581	GeneS|SNP_1	0	+	114	170
chr1	179520431	179520581	GeneS|SNP_1	0	+	115	171
chr1	179520431	179520581	GeneS|SNP_1	0	+	116	171
chr1	179520431	179520581	GeneS|SNP_1	0	+	117	173
chr1	179520431	179520581	GeneS|SNP_1	0	+	118	173
chr1	179520431	179520581	GeneS|SNP_1	0	+	119	172
chr1	179520431	179520581	GeneS|SNP_1	0	+	120	169
chr1	179520431	179520581	GeneS|SNP_1	0	+	121	167
chr1	179520431	179520581	GeneS|SNP_1	0	+	122	166
chr1	179520431	179520581	GeneS|SNP_1	0	+	123	166
chr1	179520431	179520581	GeneS|SNP_1	0	+	124	166
chr1	179520431	179520581	GeneS|SNP_1	0	+	125	165
chr1	179520431	179520581	GeneS|SNP_1	0	+	126	164
chr1	179520431	179520581	GeneS|SNP_1	0	+	127	165
chr1	179520431	179520581	GeneS|SNP_1	0	+	128	165
chr1	179520431	179520581	GeneS|SNP_1	0	+	129	164
chr1	179520431	179520581	GeneS|SNP_1	0	+	130	167
chr1	179520431	179520581	GeneS|SNP_1	0	+	131	166
chr1	179520431	179520581	GeneS|SNP_1	0	+	132	166
chr1	179520431	179520581	GeneS|SNP_1	0	+	133	166
chr1	179520431	179520581	GeneS|SNP_1	0	+	134	166
chr1	179520431	179520581	GeneS|SNP_1	0	+	135	164
chr1	179520431	179520581	GeneS|SNP_1	0	+	136	163
chr1	179520431	179520581	GeneS|SNP_1	0	+	137	163
chr1	179520431	179520581	GeneS|SNP_1	0	+	138	163
chr1	179520431	179520581	GeneS|SNP_1	0	+	139	159
chr1	179520431	179520581	GeneS|SNP_1	0	+	140	158
chr1	179520431	179520581	GeneS|SNP_1	0	+	141	158
chr1	179520431	179520581	GeneS|SNP_1	0	+	142	156
chr1	179520431	179520581	GeneS|SNP_1	0	+	143	158
chr1	179520431	179520581	GeneS|SNP_1	0	+	144	160
chr1	179520431	179520581	GeneS|SNP_1	0	+	145	165
chr1	179520431	179520581	GeneS|SNP_1	0	+	146	168
chr1	179520431	179520581	GeneS|SNP_1	0	+	147	166
chr1	179520431	179520581	GeneS|SNP_1	0	+	148	166
chr1	179520431	179520581	GeneS|SNP_1	0	+	149	166
chr1	179520431	179520581	GeneS|SNP_1	0	+	150	165
chr1	204797731	204797935	GeneC|Exon_1	0	+	1	6
chr1	204797731	204797935	GeneC|Exon_1	0	+	2	7
chr1	204797731	204797935	GeneC|Exon_1	0	+	3	7
chr1	204797731	204797935	GeneC|Exon_1	0	+	4	8
chr1	204797731	204797935	GeneC|Exon_1	0	+	5	8
chr1	204797731	204797935	GeneC|Exon_1	0	+	6	8
chr1	204797731	204797935	GeneC|Exon_1	0	+	7	8
chr1	204797731	204797935	GeneC|Exon_1	0	+	8	8
chr1	204797731	204797935	GeneC|Exon_1	0	+	9	8
chr1	204797731	204797935	GeneC|Exon_1	0	+	10	9
chr1	204797731	204797935	GeneC|Exon_1	0	+	11	9
chr1	204797731	204797935	GeneC|Exon_1	0	+	12	9
chr1	204797731	204797935	GeneC|Exon_1	0	+	13	9
chr1	204797731	204797935	GeneC|Exon_1	0	+	14	10
chr1	204797731	204797935	GeneC|Exon_1	0	+	15	10
chr1	204797731	204797935	GeneC|Exon_1	0	+	16	10
chr1	204797731	204797935	GeneC|Exon_1	0	+	17	10
chr1	204797731	204797935	GeneC|Exon_1	0	+	18	10
chr1	204797731	204797935	GeneC|Exon_1	0	+	19	11
chr1	204797731	204797935	GeneC|Exon_1	0	+	20	11
chr1	204797731	204797935	GeneC|Exon_1	0	+	21	11
chr1	204797731	204797935	GeneC|Exon_1	0	+	22	11
chr1	204797731	204797935	GeneC|Exon_1	0	+	23	11
chr1	204797731	204797935	GeneC|Exon_1	0	+	24	11
chr1	204797731	204797935	GeneC|Exon_1	0	+	25	11
chr1	204797731	204797935	GeneC|Exon_1	0	+	26	11
chr1	204797731	204797935	GeneC|Exon_1	0	+	27	11
chr1	204797731	204797935	GeneC|Exon_1	0	+	28	11
chr1	204797731	204797935	GeneC|Exon_1	0	+	29	11
chr1	204797731	204797935	GeneC|Exon_1	0	+	30	11
chr1	204797731	204797935	GeneC|Exon_1	0	+	31	11
chr1	204797731	204797935	GeneC|Exon_1	0	+	32	11
chr1	204797731	204797935	GeneC|Exon_1	0	+	33	13
chr1	204797731	204797935	GeneC|Exon_1	0	+	34	13
chr1	204797731	204797935	GeneC|Exon_1	0	+	35	13
chr1	204797731	204797935	GeneC|Exon_1	0	+	36	13
chr1	204797731	204797935	GeneC|Exon_1	0	+	37	13
chr1	204797731	204797935	GeneC|Exon_1	0	+	38	13
chr1	204797731	204797935	GeneC|Exon_1	0	+	39	13
chr1	204797731	204797935	GeneC|Exon_1	0	+	40	13
chr1	204797731	204797935	GeneC|Exon_1	0	+	41	13
chr1	204797731	204797935	GeneC|Exon_1	0	+	42	13
chr1	204797731	204797935	GeneC|Exon_1	0	+	43	13
chr1	204797731	204797935	GeneC|Exon_1	0	+	44	13
chr1	204797731	204797935	GeneC|Exon_1	0	+	45	15
chr1	204797731	204797935	GeneC|Exon_1	0	+	46	17
chr1	204797731	204797935	GeneC|Exon_1	0	+	47	17
chr1	204797731	204797935	GeneC|Exon_1	0	+	48	18
chr1	204797731	204797935	GeneC|Exon_1	0	+	49	19
chr1	204797731	204797935	GeneC|Exon_1	0	+	50	19
chr1	204797731	204797935	GeneC|Exon_1	0	+	51	19
chr1	204797731	204797935	GeneC|Exon_1	0	+	52	19
chr1	204797731	204797935	GeneC|Exon_1	0	+	53	19
chr1	204797731	204797935	GeneC|Exon_1	0	+	54	20
chr1	204797731	204797935	GeneC|Exon_1	0	+	55	20
chr1	204797731	204797935	GeneC|Exon_1	0	+	56	20
chr1	204797731	204797935	GeneC|Exon_1	0	+	57	20
chr1	204797731	204797935	GeneC|Exon_1	0	+	58	21
chr1	204797731	204797935	GeneC|Exon_1	0	+	59	22
chr1	204797731	204797935	GeneC|Exon_1	0	+	60	22
chr1	204797731	204797935	GeneC|Exon_1	0	+	61	22
chr1	204797731	204797935	GeneC|Exon_1	0	+	62	22
chr1	204797731	204797935	GeneC|Exon_1	0	+	63	23
chr1	204797731	204797935	GeneC|Exon_1	0	+	64	23
chr1	204797731	204797935	GeneC|Exon_1	0	+	65	23
chr1	204797731	204797935	GeneC|Exon_1	0	+	66	23
chr1	204797731	204797935	GeneC|Exon_1	0	+	67	23
chr1	204797731	204797935	GeneC|Exon_1	0	+	68	23
chr1	204797731	204797935	GeneC|Exon_1	0	+	69	24
chr1	204797731	204797935	GeneC|Exon_1	0	+	70	24
chr1	204797731	204797935	GeneC|Exon_1	0	+	71	24
chr1	204797731	204797935	GeneC|Exon_1	0	+	72	25
chr1	204797731	204797935	GeneC|Exon_1	0	+	73	26
chr1	204797731	204797935	GeneC|Exon_1	0	+	74	27
chr1	204797731	204797935	GeneC|Exon_1	0	+	75	28
chr1	204797731	204797935	GeneC|Exon_1	0	+	76	28
chr1	204797731	204797935	GeneC|Exon_1	0	+	77	28
chr1	204797731	204797935	GeneC|Exon_1	0	+	78	28
chr1	204797731	204797935	GeneC|Exon_1	0	+	79	28
chr1	204797731	204797935	GeneC|Exon_1	0	+	80	28
chr1	204797731	204797935	GeneC|Exon_1	0	+	81	28
chr1	204797731	204797935	GeneC|Exon_1	0	+	82	28
chr1	204797731	204797935	GeneC|Exon_1	0	+	83	29
chr1	204797731	204797935	GeneC|Exon_1	0	+	84	29
chr1	204797731	204797935	GeneC|Exon_1	0	+	85	30
chr1	204797731	204797935	GeneC|Exon_1	0	+	86	31
chr1	204797731	204797935	GeneC|Exon_1	0	+	87	31
chr1	204797731	204797935	GeneC|Exon_1	0	+	88	31
chr1	204797731	204797935	GeneC|Exon_1	0	+	89	30
chr1	204797731	204797935	GeneC|Exon_1	0	+	90	30
chr1	204797731	204797935	GeneC|Exon_1	0	+	91	29
chr1	204797731	204797935	GeneC|Exon_1	0	+	92	30
chr1	204797731	204797935	GeneC|Exon_1	0	+	93	30
chr1	204797731	204797935	GeneC|Exon_1	0	+	94	30
chr1	204797731	204797935	GeneC|Exon_1	0	+	95	31
chr1	204797731	204797935	GeneC|Exon_1	0	+	96	33
chr1	204797731	204797935	GeneC|Exon_1	0	+	97	35
chr1	204797731	204797935	GeneC|Exon_1	0	+	98	35
chr1	204797731	204797935	GeneC|Exon_1	0	+	99	36
chr1	204797731	204797935	GeneC|Exon_1	0	+	100	37
chr1	204797731	204797935	GeneC|Exon_1	0	+	101	37
chr1	204797731	204797935	GeneC|Exon_1	0	+	102	37
chr1	204797731	204797935	GeneC|Exon_1	0	+	103	37
chr1	204797731	204797935	GeneC|Exon_1	0	+	104	38
chr1	204797731	204797935	GeneC|Exon_1	0	+	105	38
chr1	204797731	204797935	GeneC|Exon_1	0	+	106	38
chr1	204797731	204797935	GeneC|Exon_1	0	+	107	38
chr1	204797731	204797935	GeneC|Exon_1	0	+	108	39
chr1	204797731	204797935	GeneC|Exon_1	0	+	109	41
chr1	204797731	204797935	GeneC|Exon_1	0	+	110	42
chr1	204797731	204797935	GeneC|Exon_1	0	+	111	44
chr1	204797731	204797935	GeneC|Exon_1	0	+	112	44
chr1	204797731	204797935	GeneC|Exon_1	0	+	113	43
chr1	204797731	204797935	GeneC|Exon_1	0	+	114	44
chr1	204797731	204797935	GeneC|Exon_1	0	+	115	45
chr1	204797731	204797935	GeneC|Exon_1	0	+	116	46
chr1	204797731	204797935	GeneC|Exon_1	0	+	117	46
chr1	204797731	204797935	GeneC|Exon_1	0	+	118	46
chr1	204797731	204797935	GeneC|Exon_1	0	+	119	45
chr1	204797731	204797935	GeneC|Exon_1	0	+	120	46
chr1	204797731	204797935	GeneC|Exon_1	0	+	121	46
chr1	204797731	204797935	GeneC|Exon_1	0	+	122	47
chr1	204797731	204797935	GeneC|Exon_1	0	+	123	48
chr1	204797731	204797935	GeneC|Exon_1	0	+	124	48
chr1	204797731	204797935	GeneC|Exon_1	0	+	125	44
chr1	204797731	204797935	GeneC|Exon_1	0	+	126	41
chr1	204797731	204797935	GeneC|Exon_1	0	+	127	41
chr1	204797731	204797935	GeneC|Exon_1	0	+	128	44
chr1	204797731	204797935	GeneC|Exon_1	0	+	129	44
chr1	204797731	204797935	GeneC|Exon_1	0	+	130	45
chr1	204797731	204797935	GeneC|Exon_1	0	+	131	44
chr1	204797731	204797935	GeneC|Exon_1	0	+	132	44
chr1	204797731	204797935	GeneC|Exon_1	0	+	133	46
chr1	204797731	204797935	GeneC|Exon_1	0	+	134	46
chr1	204797731	204797935	GeneC|Exon_1	0	+	135	46
chr1	204797731	204797935	GeneC|Exon_1	0	+	136	46
chr1	204797731	204797935	GeneC|Exon_1	0	+	137	46
chr1	204797731	204797935	GeneC|Exon_1	0	+	138	47
chr1	204797731	204797935	GeneC|Exon_1	0	+	139	47
chr1	204797731	204797935	GeneC|Exon_1	0	+	140	47
chr1	204797731	204797935	GeneC|Exon_1	0	+	141	49
chr1	204797731	204797935	GeneC|Exon_1	0	+	142	49
chr1	204797731	204797935	GeneC|Exon_1	0	+	143	50
chr1	204797731	204797935	GeneC|Exon_1	0	+	144	50
chr1	204797731	204797935	GeneC|Exon_1	0	+	145	50
chr1	204797731	204797935	GeneC|Exon_1	0	+	146	50
chr1	204797731	204797935	GeneC|Exon_1	0	+	147	50
chr1	204797731	204797935	GeneC|Exon_1	0	+	148	50
chr1	204797731	204797935	GeneC|Exon_1	0	+	149	50
chr1	204797731	204797935	GeneC|Exon_1	0	+	150	50
chr1	204797731	204797935	GeneC|Exon_1	0	+	151	50
chr1	204797731	204797935	GeneC|Exon_1	0	+	152	51
chr1	204797731	204797935	GeneC|Exon_1	0	+	153	52
chr1	204797731	204797935	GeneC|Exon_1	0	+	154	52
chr1	204797731	204797935	GeneC|Exon_1	0	+	155	52
chr1	204797731	204797935	GeneC|Exon_1	0	+	156	52
chr1	204797731	204797935	GeneC|Exon_1	0	+	157	52
chr1	204797731	204797935	GeneC|Exon_1	0	+	158	53
chr1	204797731	204797935	GeneC|Exon_1	0	+	159	53
chr1	204797731	204797935	GeneC|Exon_1	0	+	160	54
chr1	204797731	204797935	GeneC|Exon_1	0	+	161	53
chr1	204797731	204797935	GeneC|Exon_1	0	+	162	53
chr1	204797731	204797935	GeneC|Exon_1	0	+	163	53
chr1	204797731	204797935	GeneC|Exon_1	0	+	164	53
chr1	204797731	204797935	GeneC|Exon_1	0	+	165	53
chr1	204797731	204797935	GeneC|Exon_1	0	+	166	55
chr1	204797731	204797935	GeneC|Exon_1	0	+	167	56
chr1	204797731	204797935	GeneC|Exon_1	0	+	168	56
chr1	204797731	204797935	GeneC|Exon_1	0	+	169	56
chr1	204797731	204797935	GeneC|Exon_1	0	+	170	57
chr1	204797731	204797935	GeneC|Exon_1	0	+	171	57
chr1	204797731	204797935	GeneC|Exon_1	0	+	172	58
chr1	204797731	204797935	GeneC|Exon_1	0	+	173	58
chr1	204797731	204797935	GeneC|Exon_1	0	+	174	58
chr1	204797731	204797935	GeneC|Exon_1	0	+	175	58
chr1	204797731	204797935	GeneC|Exon_1	0	+	176	58
chr1	204797731	204797935	GeneC|Exon_1	0	+	177	58
chr1	204797731	204797935	GeneC|Exon_1	0	+	178	58
chr1	204797731	204797935	GeneC|Exon_1	0	+	179	58
chr1	204797731	204797935	GeneC|Exon_1	0	+	180	58
chr1	204797731	204797935	GeneC|Exon_1	0	+	181	58
chr1	204797731	204797935	GeneC|Exon_1	0	+	182	58
chr1	204797731	204797935	GeneC|Exon_1	0	+	183	58
chr1	204797731	204797935	GeneC|Exon_1	0	+	184	58
chr1	204797731	204797935	GeneC|Exon_1	0	+	185	58
chr1	204797731	204797935	GeneC|Exon_1	0	+	186	57
chr1	204797731	204797935	GeneC|Exon_1	0	+	187	57
chr1	204797731	204797935	GeneC|Exon_1	0	+	188	57
chr1	204797731	204797935	GeneC|Exon_1	0	+	189	58
chr1	204797731	204797935	GeneC|Exon_1	0	+	190	58
chr1	204797731	204797935	GeneC|Exon_1	0	+	191	58
chr1	204797731	204797935	GeneC|Exon_1	0	+	192	58
chr1	204797731	204797935	GeneC|Exon_1	0	+	193	58
chr1	204797731	204797935	GeneC|Exon_1	0	+	194	58
chr1	204797731	204797935	GeneC|Exon_1	0	+	195	58
chr1	204797731	204797935	GeneC|Exon_1	0	+	196	56
chr1	204797731	204797935	GeneC|Exon_1	0	+	197	56
chr1	204797731	204797935	GeneC|Exon_1	0	+	198	56
chr1	204797731	204797935	GeneC|Exon_1	0	+	199	56
chr1	204797731	204797935	GeneC|Exon_1	0	+	200	54
chr1	204797731	204797935	GeneC|Exon_1	0	+	201	54
chr1	204797731	204797935	GeneC|Exon_1	0	+	202	54
chr1	204797731	204797935	GeneC|Exon_1	0	+	203	54
chr1	204797731	204797935	GeneC|Exon_1	0	+	204	55
chr1	204889734	204889893	GeneC|Exon_2	0	+	1	138
chr1	204889734	204889893	GeneC|Exon_2	0	+	2	138
chr1	204889734	204889893	GeneC|Exon_2	0	+	3	138
chr1	204889734	204889893	GeneC|Exon_2	0	+	4	140
chr1	204889734	204889893	GeneC|Exon_2	0	+	5	140
chr1	204889734	204889893	GeneC|Exon_2	0	+	6	144
chr1	204889734	204889893	GeneC|Exon_2	0	+	7	144
chr1	204889734	204889893	GeneC|Exon_2	0	+	8	143
chr1	204889734	204889893	GeneC|Exon_2	0	+	9	141
chr1	204889734	204889893	GeneC|Exon_2	0	+	10	142
chr1	204889734	204889893	GeneC|Exon_2	0	+	11	143
chr1	204889734	204889893	GeneC|Exon_2	0	+	12	142
chr1	204889734	204889893	GeneC|Exon_2	0	+	13	142
chr1	204889734	204889893	GeneC|Exon_2	0	+	14	142
chr1	204889734	204889893	GeneC|Exon_2	0	+	15	143
chr1	204889734	204889893	GeneC|Exon_2	0	+	16	144
chr1	204889734	204889893	GeneC|Exon_2	0	+	17	146
chr1	204889734	204889893	GeneC|Exon_2	0	+	18	146
chr1	204889734	204889893	GeneC|Exon_2	0	+	19	148
chr1	204889734	204889893	GeneC|Exon_2	0	+	20	148
chr1	204889734	204889893	GeneC|Exon_2	0	+	21	148
chr1	204889734	204889893	GeneC|Exon_2	0	+	22	148
chr1	204889734	204889893	GeneC|Exon_2	0	+	23	149
chr1	204889734	204889893	GeneC|Exon_2	0	+	24	149
chr1	204889734	204889893	GeneC|Exon_2	0	+	25	149
chr1	204889734	204889893	GeneC|Exon_2	0	+	26	148
chr1	204889734	204889893	GeneC|Exon_2	0	+	27	149
chr1	204889734	204889893	GeneC|Exon_2	0	+	28	149
chr1	204889734	204889893	GeneC|Exon_2	0	+	29	150
chr1	204889734	204889893	GeneC|Exon_2	0	+	30	152
chr1	204889734	204889893	GeneC|Exon_2	0	+	31	154
chr1	204889734	204889893	GeneC|Exon_2	0	+	32	157
chr1	204889734	204889893	GeneC|Exon_2	0	+	33	158
chr1	204889734	204889893	GeneC|Exon_2	0	+	34	160
chr1	204889734	204889893	GeneC|Exon_2	0	+	35	163
chr1	204889734	204889893	GeneC|Exon_2	0	+	36	163
chr1	204889734	204889893	GeneC|Exon_2	0	+	37	162
chr1	204889734	204889893	GeneC|Exon_2	0	+	38	161
chr1	204889734	204889893	GeneC|Exon_2	0	+	39	161
chr1	204889734	204889893	GeneC|Exon_2	0	+	40	161
chr1	204889734	204889893	GeneC|Exon_2	0	+	41	160
chr1	204889734	204889893	GeneC|Exon_2	0	+	42	161
chr1	204889734	204889893	GeneC|Exon_2	0	+	43	162
chr1	204889734	204889893	GeneC|Exon_2	0	+	44	162
chr1	204889734	204889893	GeneC|Exon_2	0	+	45	164
chr1	204889734	204889893	GeneC|Exon_2	0	+	46	168
chr1	204889734	204889893	GeneC|Exon_2	0	+	47	169
chr1	204889734	204889893	GeneC|Exon_2	0	+	48	168
chr1	204889734	204889893	GeneC|Exon_2	0	+	49	170
chr1	204889734	204889893	GeneC|Exon_2	0	+	50	171
chr1	204889734	204889893	GeneC|Exon_2	0	+	51	170
chr1	204889734	204889893	GeneC|Exon_2	0	+	52	168
chr1	204889734	204889893	GeneC|Exon_2	0	+	53	168
chr1	204889734	204889893	GeneC|Exon_2	0	+	54	170
chr1	204889734	204889893	GeneC|Exon_2	0	+	55	173
chr1	204889734	204889893	GeneC|Exon_2	0	+	56	174
chr1	204889734	204889893	GeneC|Exon_2	0	+	57	172
chr1	204889734	204889893	GeneC|Exon_2	0	+	58	173
chr1	204889734	204889893	GeneC|Exon_2	0	+	59	177
chr1	204889734	204889893	GeneC|Exon_2	0	+	60	178
chr1	204889734	204889893	GeneC|Exon_2	0	+	61	179
chr1	204889734	204889893	GeneC|Exon_2	0	+	62	179
chr1	204889734	204889893	GeneC|Exon_2	0	+	63	178
chr1	204889734	204889893	GeneC|Exon_2	0	+	64	178
chr1	204889734	204889893	GeneC|Exon_2	0	+	65	177
chr1	204889734	204889893	GeneC|Exon_2	0	+	66	175
chr1	204889734	204889893	GeneC|Exon_2	0	+	67	176
chr1	204889734	204889893	GeneC|Exon_2	0	+	68	176
chr1	204889734	204889893	GeneC|Exon_2	0	+	69	176
chr1	204889734	204889893	GeneC|Exon_2	0	+	70	176
chr1	204889734	204889893	GeneC|Exon_2	0	+	71	177
chr1	204889734	204889893	GeneC|Exon_2	0	+	72	175
chr1	204889734	204889893	GeneC|Exon_2	0	+	73	175
chr1	204889734	204889893	GeneC|Exon_2	0	+	74	175
chr1	204889734	204889893	GeneC|Exon_2	0	+	75	176
chr1	204889734	204889893	GeneC|Exon_2	0	+	76	177
chr1	204889734	204889893	GeneC|Exon_2	0	+	77	177
chr1	204889734	204889893	GeneC|Exon_2	0	+	78	179
chr1	204889734	204889893	GeneC|Exon_2	0	+	79	179
chr1	204889734	204889893	GeneC|Exon_2	0	+	80	178
chr1	204889734	204889893	GeneC|Exon_2	0	+	81	178
chr1	204889734	204889893	GeneC|Exon_2	0	+	82	176
chr1	204889734	204889893	GeneC|Exon_2	0	+	83	176
chr1	204889734	204889893	GeneC|Exon_2	0	+	84	177
chr1	204889734	204889893	GeneC|Exon_2	0	+	85	179
chr1	204889734	204889893	GeneC|Exon_2	0	+	86	178
chr1	204889734	204889893	GeneC|Exon_2	0	+	87	175
chr1	204889734	204889893	GeneC|Exon_2	0	+	88	176
chr1	204889734	204889893	GeneC|Exon_2	0	+	89	176
chr1	204889734	204889893	GeneC|Exon_2	0	+	90	178
chr1	204889734	204889893	GeneC|Exon_2	0	+	91	178
chr1	204889734	204889893	GeneC|Exon_2	0	+	92	177
chr1	204889734	204889893	GeneC|Exon_2	0	+	93	177
chr1	204889734	204889893	GeneC|Exon_2	0	+	94	178
chr1	204889734	204889893	GeneC|Exon_2	0	+	95	178
chr1	204889734	204889893	GeneC|Exon_2	0	+	96	175
chr1	204889734	204889893	GeneC|Exon_2	0	+	97	175
chr1	204889734	204889893	GeneC|Exon_2	0	+	98	176
chr1	204889734	204889893	GeneC|Exon_2	0	+	99	178
chr1	204889734	204889893	GeneC|Exon_2	0	+	100	176
chr1	204889734	204889893	GeneC|Exon_2	0	+	101	173
chr1	204889734	204889893	GeneC|Exon_2	0	+	102	176
chr1	204889734	204889893	GeneC|Exon_2	0	+	103	178
chr1	204889734	204889893	GeneC|Exon_2	0	+	104	179
chr1	204889734	204889893	GeneC|Exon_2	0	+	105	180
chr1	204889734	204889893	GeneC|Exon_2	0	+	106	177
chr1	204889734	204889893	GeneC|Exon_2	0	+	107	178
chr1	204889734	204889893	GeneC|Exon_2	0	+	108	177
chr1	204889734	204889893	GeneC|Exon_2	0	+	109	175
chr1	204889734	204889893	GeneC|Exon_2	0	+	110	173
chr1	204889734	204889893	GeneC|Exon_2	0	+	111	173
chr1	204889734	204889893	GeneC|Exon_2	0	+	112	175
chr1	204889734	204889893	GeneC|Exon_2	0	+	113	176
chr1	204889734	204889893	GeneC|Exon_2	0	+	114	178
chr1	204889734	204889893	GeneC|Exon_2	0	+	115	179
chr1	204889734	204889893	GeneC|Exon_2	0	+	116	178
chr1	204889734	204889893	GeneC|Exon_2	0	+	117	177
chr1	204889734	204889893	GeneC|Exon_2	0	+	118	178
chr1	204889734	204889893	GeneC|Exon_2	0	+	119	176
chr1	204889734	204889893	GeneC|Exon_2	0	+	120	176
chr1	204889734	204889893	GeneC|Exon_2	0	+	121	175
chr1	204889734	204889893	GeneC|Exon_2	0	+	122	174
chr1	204889734	204889893	GeneC|Exon_2	0	+	123	173
chr1	204889734	204889893	GeneC|Exon_2	0	+	124	172
chr1	204889734	204889893	GeneC|Exon_2	0	+	125	170
chr1	204889734	204889893	GeneC|Exon_2	0	+	126	170
chr1	204889734	204889893	GeneC|Exon_2	0	+	127	167
chr1	204889734	204889893	GeneC|Exon_2	0	+	128	166
chr1	204889734	204889893	GeneC|Exon_2	0	+	129	165
chr1	204889734	204889893	GeneC|Exon_2	0	+	130	164
chr1	204889734	204889893	GeneC|Exon_2	0	+	131	163
chr1	204889734	204889893	GeneC|Exon_2	0	+	132	160
chr1	204889734	204889893	GeneC|Exon_2	0	+	133	160
chr1	204889734	204889893	GeneC|Exon_2	0	+	134	162
chr1	204889734	204889893	GeneC|Exon_2	0	+	135	162
chr1	204889734	204889893	GeneC|Exon_2	0	+	136	163
chr1	204889734	204889893	GeneC|Exon_2	0	+	137	165
chr1	204889734	204889893	GeneC|Exon_2	0	+	138	165
chr1	204889734	204889893	GeneC|Exon_2	0	+	139	165
chr1	204889734	204889893	GeneC|Exon_2	0	+	140	166
chr1	204889734	204889893	GeneC|Exon_2	0	+	141	167
chr1	204889734	204889893	GeneC|Exon_2	0	+	142	167
chr1	204889734	204889893	GeneC|Exon_2	0	+	143	166
chr1	204889734	204889893	GeneC|Exon_2	0	+	144	162
chr1	204889734	204889893	GeneC|Exon_2	0	+	145	163
chr1	204889734	204889893	GeneC|Exon_2	0	+	146	163
chr1	204889734	204889893	GeneC|Exon_2	0	+	147	164
chr1	204889734	204889893	GeneC|Exon_2	0	+	148	164
chr1	204889734	204889893	GeneC|Exon_2	0	+	149	165
chr1	204889734	204889893	GeneC|Exon_2	0	+	150	164
chr1	204889734	204889893	GeneC|Exon_2	0	+	151	164
chr1	204889734	204889893	GeneC|Exon_2	0	+	152	164
chr1	204889734	204889893	GeneC|Exon_2	0	+	153	164
chr1	204889734	204889893	GeneC|Exon_2	0	+	154	165
chr1	204889734	204889893	GeneC|Exon_2	0	+	155	165
chr1	204889734	204889893	GeneC|Exon_2	0	+	156	165
chr1	204889734	204889893	GeneC|Exon_2	0	+	157	163
chr1	204889734	204889893	GeneC|Exon_2	0	+	158	162
chr1	204889734	204889893	GeneC|Exon_2	0	+	159	160
chr1	204913328	204913559	GeneC|Exon_3	0	+	1	142
chr1	204913328	204913559	GeneC|Exon_3	0	+	2	141
chr1	204913328	204913559	GeneC|Exon_3	0	+	3	142
chr1	204913328	204913559	GeneC|Exon_3	0	+	4	141
chr1	204913328	204913559	GeneC|Exon_3	0	+	5	144
chr1	204913328	204913559	GeneC|Exon_3	0	+	6	145
chr1	204913328	204913559	GeneC|Exon_3	0	+	7	144
chr1	204913328	204913559	GeneC|Exon_3	0	+	8	145
chr1	204913328	204913559	GeneC|Exon_3	0	+	9	146
chr1	204913328	204913559	GeneC|Exon_3	0	+	10	146
chr1	204913328	204913559	GeneC|Exon_3	0	+	11	148
chr1	204913328	204913559	GeneC|Exon_3	0	+	12	150
chr1	204913328	204913559	GeneC|Exon_3	0	+	13	151
chr1	204913328	204913559	GeneC|Exon_3	0	+	14	152
chr1	204913328	204913559	GeneC|Exon_3	0	+	15	150
chr1	204913328	204913559	GeneC|Exon_3	0	+	16	150
chr1	204913328	204913559	GeneC|Exon_3	0	+	17	151
chr1	204913328	204913559	GeneC|Exon_3	0	+	18	151
chr1	204913328	204913559	GeneC|Exon_3	0	+	19	151
chr1	204913328	204913559	GeneC|Exon_3	0	+	20	153
chr1	204913328	204913559	GeneC|Exon_3	0	+	21	157
chr1	204913328	204913559	GeneC|Exon_3	0	+	22	156
chr1	204913328	204913559	GeneC|Exon_3	0	+	23	154
chr1	204913328	204913559	GeneC|Exon_3	0	+	24	153
chr1	204913328	204913559	GeneC|Exon_3	0	+	25	153
chr1	204913328	204913559	GeneC|Exon_3	0	+	26	152
chr1	204913328	204913559	GeneC|Exon_3	0	+	27	152
chr1	204913328	204913559	GeneC|Exon_3	0	+	28	154
chr1	204913328	204913559	GeneC|Exon_3	0	+	29	152
chr1	204913328	204913559	GeneC|Exon_3	0	+	30	152
chr1	204913328	204913559	GeneC|Exon_3	0	+	31	153
chr1	204913328	204913559	GeneC|Exon_3	0	+	32	154
chr1	204913328	204913559	GeneC|Exon_3	0	+	33	154
chr1	204913328	204913559	GeneC|Exon_3	0	+	34	149
chr1	204913328	204913559	GeneC|Exon_3	0	+	35	151
chr1	204913328	204913559	GeneC|Exon_3	0	+	36	150
chr1	204913328	204913559	GeneC|Exon_3	0	+	37	150
chr1	204913328	204913559	GeneC|Exon_3	0	+	38	149
chr1	204913328	204913559	GeneC|Exon_3	0	+	39	151
chr1	204913328	204913559	GeneC|Exon_3	0	+	40	153
chr1	204913328	204913559	GeneC|Exon_3	0	+	41	153
chr1	204913328	204913559	GeneC|Exon_3	0	+	42	154
chr1	204913328	204913559	GeneC|Exon_3	0	+	43	153
chr1	204913328	204913559	GeneC|Exon_3	0	+	44	151
chr1	204913328	204913559	GeneC|Exon_3	0	+	45	150
chr1	204913328	204913559	GeneC|Exon_3	0	+	46	150
chr1	204913328	204913559	GeneC|Exon_3	0	+	47	148
chr1	204913328	204913559	GeneC|Exon_3	0	+	48	149
chr1	204913328	204913559	GeneC|Exon_3	0	+	49	149
chr1	204913328	204913559	GeneC|Exon_3	0	+	50	149
chr1	204913328	204913559	GeneC|Exon_3	0	+	51	149
chr1	204913328	204913559	GeneC|Exon_3	0	+	52	147
chr1	204913328	204913559	GeneC|Exon_3	0	+	53	147
chr1	204913328	204913559	GeneC|Exon_3	0	+	54	148
chr1	204913328	204913559	GeneC|Exon_3	0	+	55	145
chr1	204913328	204913559	GeneC|Exon_3	0	+	56	145
chr1	204913328	204913559	GeneC|Exon_3	0	+	57	143
chr1	204913328	204913559	GeneC|Exon_3	0	+	58	142
chr1	204913328	204913559	GeneC|Exon_3	0	+	59	142
chr1	204913328	204913559	GeneC|Exon_3	0	+	60	142
chr1	204913328	204913559	GeneC|Exon_3	0	+	61	143
chr1	204913328	204913559	GeneC|Exon_3	0	+	62	142
chr1	204913328	204913559	GeneC|Exon_3	0	+	63	142
chr1	204913328	204913559	GeneC|Exon_3	0	+	64	144
chr1	204913328	204913559	GeneC|Exon_3	0	+	65	146
chr1	204913328	204913559	GeneC|Exon_3	0	+	66	147
chr1	204913328	204913559	GeneC|Exon_3	0	+	67	147
chr1	204913328	204913559	GeneC|Exon_3	0	+	68	146
chr1	204913328	204913559	GeneC|Exon_3	0	+	69	144
chr1	204913328	204913559	GeneC|Exon_3	0	+	70	146
chr1	204913328	204913559	GeneC|Exon_3	0	+	71	145
chr1	204913328	204913559	GeneC|Exon_3	0	+	72	146
chr1	204913328	204913559	GeneC|Exon_3	0	+	73	146
chr1	204913328	204913559	GeneC|Exon_3	0	+	74	150
chr1	204913328	204913559	GeneC|Exon_3	0	+	75	151
chr1	204913328	204913559	GeneC|Exon_3	0	+	76	152
chr1	204913328	204913559	GeneC|Exon_3	0	+	77	152
chr1	204913328	204913559	GeneC|Exon_3	0	+	78	152
chr1	204913328	204913559	GeneC|Exon_3	0	+	79	152
chr1	204913328	204913559	GeneC|Exon_3	0	+	80	153
chr1	204913328	204913559	GeneC|Exon_3	0	+	81	153
chr1	204913328	204913559	GeneC|Exon_3	0	+	82	154
chr1	204913328	204913559	GeneC|Exon_3	0	+	83	153
chr1	204913328	204913559	GeneC|Exon_3	0	+	84	153
chr1	204913328	204913559	GeneC|Exon_3	0	+	85	152
chr1	204913328	204913559	GeneC|Exon_3	0	+	86	150
chr1	204913328	204913559	GeneC|Exon_3	0	+	87	152
chr1	204913328	204913559	GeneC|Exon_3	0	+	88	150
chr1	204913328	204913559	GeneC|Exon_3	0	+	89	149
chr1	204913328	204913559	GeneC|Exon_3	0	+	90	146
chr1	204913328	204913559	GeneC|Exon_3	0	+	91	146
chr1	204913328	204913559	GeneC|Exon_3	0	+	92	145
chr1	204913328	204913559	GeneC|Exon_3	0	+	93	145
chr1	204913328	204913559	GeneC|Exon_3	0	+	94	144
chr1	204913328	204913559	GeneC|Exon_3	0	+	95	143
chr1	204913328	204913559	GeneC|Exon_3	0	+	96	142
chr1	204913328	204913559	GeneC|Exon_3	0	+	97	142
chr1	204913328	204913559	GeneC|Exon_3	0	+	98	142
chr1	204913328	204913559	GeneC|Exon_3	0	+	99	141
chr1	204913328	204913559	GeneC|Exon_3	0	+	100	142
chr1	204913328	204913559	GeneC|Exon_3	0	+	101	144
chr1	204913328	204913559	GeneC|Exon_3	0	+	102	143
chr1	204913328	204913559	GeneC|Exon_3	0	+	103	147
chr1	204913328	204913559	GeneC|Exon_3	0	+	104	150
chr1	204913328	204913559	GeneC|Exon_3	0	+	105	151
chr1	204913328	204913559	GeneC|Exon_3	0	+	106	154
chr1	204913328	204913559	GeneC|Exon_3	0	+	107	152
chr1	204913328	204913559	GeneC|Exon_3	0	+	108	150
chr1	204913328	204913559	GeneC|Exon_3	0	+	109	149
chr1	204913328	204913559	GeneC|Exon_3	0	+	110	149
chr1	204913328	204913559	GeneC|Exon_3	0	+	111	151
chr1	204913328	204913559	GeneC|Exon_3	0	+	112	155
chr1	204913328	204913559	GeneC|Exon_3	0	+	113	153
chr1	204913328	204913559	GeneC|Exon_3	0	+	114	152
chr1	204913328	204913559	GeneC|Exon_3	0	+	115	151
chr1	204913328	204913559	GeneC|Exon_3	0	+	116	150
chr1	204913328	204913559	GeneC|Exon_3	0	+	117	149
chr1	204913328	204913559	GeneC|Exon_3	0	+	118	150
chr1	204913328	204913559	GeneC|Exon_3	0	+	119	150
chr1	204913328	204913559	GeneC|Exon_3	0	+	120	152
chr1	204913328	204913559	GeneC|Exon_3	0	+	121	151
chr1	204913328	204913559	GeneC|Exon_3	0	+	122	149
chr1	204913328	204913559	GeneC|Exon_3	0	+	123	149
chr1	204913328	204913559	GeneC|Exon_3	0	+	124	149
chr1	204913328	204913559	GeneC|Exon_3	0	+	125	147
chr1	204913328	204913559	GeneC|Exon_3	0	+	126	147
chr1	204913328	204913559	GeneC|Exon_3	0	+	127	147
chr1	204913328	204913559	GeneC|Exon_3	0	+	128	146
chr1	204913328	204913559	GeneC|Exon_3	0	+	129	148
chr1	204913328	204913559	GeneC|Exon_3	0	+	130	150
chr1	204913328	204913559	GeneC|Exon_3	0	+	131	154
chr1	204913328	204913559	GeneC|Exon_3	0	+	132	155
chr1	204913328	204913559	GeneC|Exon_3	0	+	133	154
chr1	204913328	204913559	GeneC|Exon_3	0	+	134	153
chr1	204913328	204913559	GeneC|Exon_3	0	+	135	151
chr1	204913328	204913559	GeneC|Exon_3	0	+	136	148
chr1	204913328	204913559	GeneC|Exon_3	0	+	137	151
chr1	204913328	204913559	GeneC|Exon_3	0	+	138	152
chr1	204913328	204913559	GeneC|Exon_3	0	+	139	151
chr1	204913328	204913559	GeneC|Exon_3	0	+	140	155
chr1	204913328	204913559	GeneC|Exon_3	0	+	141	158
chr1	204913328	204913559	GeneC|Exon_3	0	+	142	156
chr1	204913328	204913559	GeneC|Exon_3	0	+	143	157
chr1	204913328	204913559	GeneC|Exon_3	0	+	144	158
chr1	204913328	204913559	GeneC|Exon_3	0	+	145	158
chr1	204913328	204913559	GeneC|Exon_3	0	+	146	158
chr1	204913328	204913559	GeneC|Exon_3	0	+	147	158
chr1	204913328	204913559	GeneC|Exon_3	0	+	148	160
chr1	204913328	204913559	GeneC|Exon_3	0	+	149	161
chr1	204913328	204913559	GeneC|Exon_3	0	+	150	160
chr1	204913328	204913559	GeneC|Exon_3	0	+	151	159
chr1	204913328	204913559	GeneC|Exon_3	0	+	152	158
chr1	204913328	204913559	GeneC|Exon_3	0	+	153	160
chr1	204913328	204913559	GeneC|Exon_3	0	+	154	160
chr1	204913328	204913559	GeneC|Exon_3	0	+	155	162
chr1	204913328	204913559	GeneC|Exon_3	0	+	156	161
chr1	204913328	204913559	GeneC|Exon_3	0	+	157	160
chr1	204913328	204913559	GeneC|Exon_3	0	+	158	158
chr1	204913328	204913559	GeneC|Exon_3	0	+	159	158
chr1	204913328	204913559	GeneC|Exon_3	0	+	160	155
chr1	204913328	204913559	GeneC|Exon_3	0	+	161	155
chr1	204913328	204913559	GeneC|Exon_3	0	+	162	154
chr1	204913328	204913559	GeneC|Exon_3	0	+	163	154
chr1	204913328	204913559	GeneC|Exon_3	0	+	164	154
chr1	204913328	204913559	GeneC|Exon_3	0	+	165	152
chr1	204913328	204913559	GeneC|Exon_3	0	+	166	152
chr1	204913328	204913559	GeneC|Exon_3	0	+	167	153
chr1	204913328	204913559	GeneC|Exon_3	0	+	168	152
chr1	204913328	204913559	GeneC|Exon_3	0	+	169	152
chr1	204913328	204913559	GeneC|Exon_3	0	+	170	154
chr1	204913328	204913559	GeneC|Exon_3	0	+	171	153
chr1	204913328	204913559	GeneC|Exon_3	0	+	172	152
chr1	204913328	204913559	GeneC|Exon_3	0	+	173	153
chr1	204913328	204913559	GeneC|Exon_3	0	+	174	153
chr1	204913328	204913559	GeneC|Exon_3	0	+	175	152
chr1	204913328	204913559	GeneC|Exon_3	0	+	176	150
chr1	204913328	204913559	GeneC|Exon_3	0	+	177	148
chr1	204913328	204913559	GeneC|Exon_3	0	+	178	147
chr1	204913328	204913559	GeneC|Exon_3	0	+	179	146
chr1	204913328	204913559	GeneC|Exon_3	0	+	180	147
chr1	204913328	204913559	GeneC|Exon_3	0	+	181	147
chr1	204913328	204913559	GeneC|Exon_3	0	+	182	146
chr1	204913328	204913559	GeneC|Exon_3	0	+	183	145
chr1	204913328	204913559	GeneC|Exon_3	0	+	184	144
chr1	204913328	204913559	GeneC|Exon_3	0	+	185	145
chr1	204913328	204913559	GeneC|Exon_3	0	+	186	144
chr1	204913328	204913559	GeneC|Exon_3	0	+	187	145
chr1	204913328	204913559	GeneC|Exon_3	0	+	188	145
chr1	204913328	204913559	GeneC|Exon_3	0	+	189	146
chr1	204913328	204913559	GeneC|Exon_3	0	+	190	146
chr1	204913328	204913559	GeneC|Exon_3	0	+	191	149
chr1	204913328	204913559	GeneC|Exon_3	0	+	192	148
chr1	204913328	204913559	GeneC|Exon_3	0	+	193	149
chr1	204913328	204913559	GeneC|Exon_3	0	+	194	149
chr1	204913328	204913559	GeneC|Exon_3	0	+	195	149
chr1	204913328	204913559	GeneC|Exon_3	0	+	196	149
chr1	204913328	204913559	GeneC|Exon_3	0	+	197	149
chr1	204913328	204913559	GeneC|Exon_3	0	+	198	148
chr1	204913328	204913559	GeneC|Exon_3	0	+	199	148
chr1	204913328	204913559	GeneC|Exon_3	0	+	200	149
chr1	204913328	204913559	GeneC|Exon_3	0	+	201	148
chr1	204913328	204913559	GeneC|Exon_3	0	+	202	145
chr1	204913328	204913559	GeneC|Exon_3	0	+	203	144
chr1	204913328	204913559	GeneC|Exon_3	0	+	204	144
chr1	204913328	204913559	GeneC|Exon_3	0	+	205	145
chr1	204913328	204913559	GeneC|Exon_3	0	+	206	146
chr1	204913328	204913559	GeneC|Exon_3	0	+	207	147
chr1	204913328	204913559	GeneC|Exon_3	0	+	208	145
chr1	204913328	204913559	GeneC|Exon_3	0	+	209	147
chr1	204913328	204913559	GeneC|Exon_3	0	+	210	148
chr1	204913328	204913559	GeneC|Exon_3	0	+	211	147
chr1	204913328	204913559	GeneC|Exon_3	0	+	212	145
chr1	204913328	204913559	GeneC|Exon_3	0	+	213	146
chr1	204913328	204913559	GeneC|Exon_3	0	+	214	145
chr1	204913328	204913559	GeneC|Exon_3	0	+	215	144
chr1	204913328	204913559	GeneC|Exon_3	0	+	216	142
chr1	204913328	204913559	GeneC|Exon_3	0	+	217	142
chr1	204913328	204913559	GeneC|Exon_3	0	+	218	142
chr1	204913328	204913559	GeneC|Exon_3	0	+	219	141
chr1	204913328	204913559	GeneC|Exon_3	0	+	220	140
chr1	204913328	204913559	GeneC|Exon_3	0	+	221	139
chr1	204913328	204913559	GeneC|Exon_3	0	+	222	140
chr1	204913328	204913559	GeneC|Exon_3	0	+	223	139
chr1	204913328	204913559	GeneC|Exon_3	0	+	224	136
chr1	204913328	204913559	GeneC|Exon_3	0	+	225	136
chr1	204913328	204913559	GeneC|Exon_3	0	+	226	135
chr1	204913328	204913559	GeneC|Exon_3	0	+	227	134
chr1	204913328	204913559	GeneC|Exon_3	0	+	228	134
chr1	204913328	204913559	GeneC|Exon_3	0	+	229	134
chr1	204913328	204913559	GeneC|Exon_3	0	+	230	133
chr1	204913328	204913559	GeneC|Exon_3	0	+	231	132
chr1	204919659	204919727	GeneC|Exon_4	0	+	1	162
chr1	204919659	204919727	GeneC|Exon_4	0	+	2	164
chr1	204919659	204919727	GeneC|Exon_4	0	+	3	162
chr1	204919659	204919727	GeneC|Exon_4	0	+	4	162
chr1	204919659	204919727	GeneC|Exon_4	0	+	5	160
chr1	204919659	204919727	GeneC|Exon_4	0	+	6	161
chr1	204919659	204919727	GeneC|Exon_4	0	+	7	161
chr1	204919659	204919727	GeneC|Exon_4	0	+	8	162
chr1	204919659	204919727	GeneC|Exon_4	0	+	9	164
chr1	204919659	204919727	GeneC|Exon_4	0	+	10	167
chr1	204919659	204919727	GeneC|Exon_4	0	+	11	169
chr1	204919659	204919727	GeneC|Exon_4	0	+	12	167
chr1	204919659	204919727	GeneC|Exon_4	0	+	13	166
chr1	204919659	204919727	GeneC|Exon_4	0	+	14	167
chr1	204919659	204919727	GeneC|Exon_4	0	+	15	167
chr1	204919659	204919727	GeneC|Exon_4	0	+	16	166
chr1	204919659	204919727	GeneC|Exon_4	0	+	17	168
chr1	204919659	204919727	GeneC|Exon_4	0	+	18	170
chr1	204919659	204919727	GeneC|Exon_4	0	+	19	172
chr1	204919659	204919727	GeneC|Exon_4	0	+	20	171
chr1	204919659	204919727	GeneC|Exon_4	0	+	21	171
chr1	204919659	204919727	GeneC|Exon_4	0	+	22	171
chr1	204919659	204919727	GeneC|Exon_4	0	+	23	176
chr1	204919659	204919727	GeneC|Exon_4	0	+	24	178
chr1	204919659	204919727	GeneC|Exon_4	0	+	25	178
chr1	204919659	204919727	GeneC|Exon_4	0	+	26	178
chr1	204919659	204919727	GeneC|Exon_4	0	+	27	178
chr1	204919659	204919727	GeneC|Exon_4	0	+	28	176
chr1	204919659	204919727	GeneC|Exon_4	0	+	29	175
chr1	204919659	204919727	GeneC|Exon_4	0	+	30	175
chr1	204919659	204919727	GeneC|Exon_4	0	+	31	175
chr1	204919659	204919727	GeneC|Exon_4	0	+	32	173
chr1	204919659	204919727	GeneC|Exon_4	0	+	33	175
chr1	204919659	204919727	GeneC|Exon_4	0	+	34	175
chr1	204919659	204919727	GeneC|Exon_4	0	+	35	173
chr1	204919659	204919727	GeneC|Exon_4	0	+	36	173
chr1	204919659	204919727	GeneC|Exon_4	0	+	37	174
chr1	204919659	204919727	GeneC|Exon_4	0	+	38	173
chr1	204919659	204919727	GeneC|Exon_4	0	+	39	171
chr1	204919659	204919727	GeneC|Exon_4	0	+	40	172
chr1	204919659	204919727	GeneC|Exon_4	0	+	41	171
chr1	204919659	204919727	GeneC|Exon_4	0	+	42	174
chr1	204919659	204919727	GeneC|Exon_4	0	+	43	172
chr1	204919659	204919727	GeneC|Exon_4	0	+	44	170
chr1	204919659	204919727	GeneC|Exon_4	0	+	45	169
chr1	204919659	204919727	GeneC|Exon_4	0	+	46	169
chr1	204919659	204919727	GeneC|Exon_4	0	+	47	167
chr1	204919659	204919727	GeneC|Exon_4	0	+	48	164
chr1	204919659	204919727	GeneC|Exon_4	0	+	49	164
chr1	204919659	204919727	GeneC|Exon_4	0	+	50	162
chr1	204919659	204919727	GeneC|Exon_4	0	+	51	165
chr1	204919659	204919727	GeneC|Exon_4	0	+	52	165
chr1	204919659	204919727	GeneC|Exon_4	0	+	53	166
chr1	204919659	204919727	GeneC|Exon_4	0	+	54	166
chr1	204919659	204919727	GeneC|Exon_4	0	+	55	166
chr1	204919659	204919727	GeneC|Exon_4	0	+	56	165
chr1	204919659	204919727	GeneC|Exon_4	0	+	57	164
chr1	204919659	204919727	GeneC|Exon_4	0	+	58	164
chr1	204919659	204919727	GeneC|Exon_4	0	+	59	163
chr1	204919659	204919727	GeneC|Exon_4	0	+	60	164
chr1	204919659	204919727	GeneC|Exon_4	0	+	61	164
chr1	204919659	204919727	GeneC|Exon_4	0	+	62	166
chr1	204919659	204919727	GeneC|Exon_4	0	+	63	166
chr1	204919659	204919727	GeneC|Exon_4	0	+	64	166
chr1	204919659	204919727	GeneC|Exon_4	0	+	65	164
chr1	204919659	204919727	GeneC|Exon_4	0	+	66	164
chr1	204919659	204919727	GeneC|Exon_4	0	+	67	165
chr1	204919659	204919727	GeneC|Exon_4	0	+	68	164
chr1	204921113	204921269	GeneC|Exon_5	0	+	1	124
chr1	204921113	204921269	GeneC|Exon_5	0	+	2	124
chr1	204921113	204921269	GeneC|Exon_5	0	+	3	124
chr1	204921113	204921269	GeneC|Exon_5	0	+	4	125
chr1	204921113	204921269	GeneC|Exon_5	0	+	5	127
chr1	204921113	204921269	GeneC|Exon_5	0	+	6	128
chr1	204921113	204921269	GeneC|Exon_5	0	+	7	129
chr1	204921113	204921269	GeneC|Exon_5	0	+	8	129
chr1	204921113	204921269	GeneC|Exon_5	0	+	9	133
chr1	204921113	204921269	GeneC|Exon_5	0	+	10	134
chr1	204921113	204921269	GeneC|Exon_5	0	+	11	133
chr1	204921113	204921269	GeneC|Exon_5	0	+	12	136
chr1	204921113	204921269	GeneC|Exon_5	0	+	13	136
chr1	204921113	204921269	GeneC|Exon_5	0	+	14	136
chr1	204921113	204921269	GeneC|Exon_5	0	+	15	137
chr1	204921113	204921269	GeneC|Exon_5	0	+	16	137
chr1	204921113	204921269	GeneC|Exon_5	0	+	17	137
chr1	204921113	204921269	GeneC|Exon_5	0	+	18	141
chr1	204921113	204921269	GeneC|Exon_5	0	+	19	141
chr1	204921113	204921269	GeneC|Exon_5	0	+	20	141
chr1	204921113	204921269	GeneC|Exon_5	0	+	21	141
chr1	204921113	204921269	GeneC|Exon_5	0	+	22	140
chr1	204921113	204921269	GeneC|Exon_5	0	+	23	141
chr1	204921113	204921269	GeneC|Exon_5	0	+	24	145
chr1	204921113	204921269	GeneC|Exon_5	0	+	25	145
chr1	204921113	204921269	GeneC|Exon_5	0	+	26	145
chr1	204921113	204921269	GeneC|Exon_5	0	+	27	147
chr1	204921113	204921269	GeneC|Exon_5	0	+	28	148
chr1	204921113	204921269	GeneC|Exon_5	0	+	29	147
chr1	204921113	204921269	GeneC|Exon_5	0	+	30	147
chr1	204921113	204921269	GeneC|Exon_5	0	+	31	147
chr1	204921113	204921269	GeneC|Exon_5	0	+	32	147
chr1	204921113	204921269	GeneC|Exon_5	0	+	33	147
chr1	204921113	204921269	GeneC|Exon_5	0	+	34	149
chr1	204921113	204921269	GeneC|Exon_5	0	+	35	152
chr1	204921113	204921269	GeneC|Exon_5	0	+	36	152
chr1	204921113	204921269	GeneC|Exon_5	0	+	37	155
chr1	204921113	204921269	GeneC|Exon_5	0	+	38	156
chr1	204921113	204921269	GeneC|Exon_5	0	+	39	158
chr1	204921113	204921269	GeneC|Exon_5	0	+	40	158
chr1	204921113	204921269	GeneC|Exon_5	0	+	41	155
chr1	204921113	204921269	GeneC|Exon_5	0	+	42	156
chr1	204921113	204921269	GeneC|Exon_5	0	+	43	155
chr1	204921113	204921269	GeneC|Exon_5	0	+	44	153
chr1	204921113	204921269	GeneC|Exon_5	0	+	45	153
chr1	204921113	204921269	GeneC|Exon_5	0	+	46	152
chr1	204921113	204921269	GeneC|Exon_5	0	+	47	155
chr1	204921113	204921269	GeneC|Exon_5	0	+	48	155
chr1	204921113	204921269	GeneC|Exon_5	0	+	49	158
chr1	204921113	204921269	GeneC|Exon_5	0	+	50	159
chr1	204921113	204921269	GeneC|Exon_5	0	+	51	155
chr1	204921113	204921269	GeneC|Exon_5	0	+	52	158
chr1	204921113	204921269	GeneC|Exon_5	0	+	53	160
chr1	204921113	204921269	GeneC|Exon_5	0	+	54	162
chr1	204921113	204921269	GeneC|Exon_5	0	+	55	162
chr1	204921113	204921269	GeneC|Exon_5	0	+	56	163
chr1	204921113	204921269	GeneC|Exon_5	0	+	57	165
chr1	204921113	204921269	GeneC|Exon_5	0	+	58	163
chr1	204921113	204921269	GeneC|Exon_5	0	+	59	164
chr1	204921113	204921269	GeneC|Exon_5	0	+	60	162
chr1	204921113	204921269	GeneC|Exon_5	0	+	61	163
chr1	204921113	204921269	GeneC|Exon_5	0	+	62	162
chr1	204921113	204921269	GeneC|Exon_5	0	+	63	162
chr1	204921113	204921269	GeneC|Exon_5	0	+	64	159
chr1	204921113	204921269	GeneC|Exon_5	0	+	65	159
chr1	204921113	204921269	GeneC|Exon_5	0	+	66	159
chr1	204921113	204921269	GeneC|Exon_5	0	+	67	161
chr1	204921113	204921269	GeneC|Exon_5	0	+	68	163
chr1	204921113	204921269	GeneC|Exon_5	0	+	69	161
chr1	204921113	204921269	GeneC|Exon_5	0	+	70	163
chr1	204921113	204921269	GeneC|Exon_5	0	+	71	165
chr1	204921113	204921269	GeneC|Exon_5	0	+	72	164
chr1	204921113	204921269	GeneC|Exon_5	0	+	73	168
chr1	204921113	204921269	GeneC|Exon_5	0	+	74	169
chr1	204921113	204921269	GeneC|Exon_5	0	+	75	169
chr1	204921113	204921269	GeneC|Exon_5	0	+	76	169
chr1	204921113	204921269	GeneC|Exon_5	0	+	77	167
chr1	204921113	204921269	GeneC|Exon_5	0	+	78	170
chr1	204921113	204921269	GeneC|Exon_5	0	+	79	172
chr1	204921113	204921269	GeneC|Exon_5	0	+	80	174
chr1	204921113	204921269	GeneC|Exon_5	0	+	81	175
chr1	204921113	204921269	GeneC|Exon_5	0	+	82	170
chr1	204921113	204921269	GeneC|Exon_5	0	+	83	169
chr1	204921113	204921269	GeneC|Exon_5	0	+	84	172
chr1	204921113	204921269	GeneC|Exon_5	0	+	85	171
chr1	204921113	204921269	GeneC|Exon_5	0	+	86	168
chr1	204921113	204921269	GeneC|Exon_5	0	+	87	167
chr1	204921113	204921269	GeneC|Exon_5	0	+	88	168
chr1	204921113	204921269	GeneC|Exon_5	0	+	89	169
chr1	204921113	204921269	GeneC|Exon_5	0	+	90	169
chr1	204921113	204921269	GeneC|Exon_5	0	+	91	169
chr1	204921113	204921269	GeneC|Exon_5	0	+	92	166
chr1	204921113	204921269	GeneC|Exon_5	0	+	93	163
chr1	204921113	204921269	GeneC|Exon_5	0	+	94	162
chr1	204921113	204921269	GeneC|Exon_5	0	+	95	166
chr1	204921113	204921269	GeneC|Exon_5	0	+	96	167
chr1	204921113	204921269	GeneC|Exon_5	0	+	97	167
chr1	204921113	204921269	GeneC|Exon_5	0	+	98	169
chr1	204921113	204921269	GeneC|Exon_5	0	+	99	170
chr1	204921113	204921269	GeneC|Exon_5	0	+	100	170
chr1	204921113	204921269	GeneC|Exon_5	0	+	101	169
chr1	204921113	204921269	GeneC|Exon_5	0	+	102	169
chr1	204921113	204921269	GeneC|Exon_5	0	+	103	170
chr1	204921113	204921269	GeneC|Exon_5	0	+	104	169
chr1	204921113	204921269	GeneC|Exon_5	0	+	105	168
chr1	204921113	204921269	GeneC|Exon_5	0	+	106	168
chr1	204921113	204921269	GeneC|Exon_5	0	+	107	170
chr1	204921113	204921269	GeneC|Exon_5	0	+	108	165
chr1	204921113	204921269	GeneC|Exon_5	0	+	109	164
chr1	204921113	204921269	GeneC|Exon_5	0	+	110	165
chr1	204921113	204921269	GeneC|Exon_5	0	+	111	167
chr1	204921113	204921269	GeneC|Exon_5	0	+	112	168
chr1	204921113	204921269	GeneC|Exon_5	0	+	113	171
chr1	204921113	204921269	GeneC|Exon_5	0	+	114	171
chr1	204921113	204921269	GeneC|Exon_5	0	+	115	171
chr1	204921113	204921269	GeneC|Exon_5	0	+	116	173
chr1	204921113	204921269	GeneC|Exon_5	0	+	117	172
chr1	204921113	204921269	GeneC|Exon_5	0	+	118	174
chr1	204921113	204921269	GeneC|Exon_5	0	+	119	176
chr1	204921113	204921269	GeneC|Exon_5	0	+	120	180
chr1	204921113	204921269	GeneC|Exon_5	0	+	121	180
chr1	204921113	204921269	GeneC|Exon_5	0	+	122	181
chr1	204921113	204921269	GeneC|Exon_5	0	+	123	180
chr1	204921113	204921269	GeneC|Exon_5	0	+	124	180
chr1	204921113	204921269	GeneC|Exon_5	0	+	125	181
chr1	204921113	204921269	GeneC|Exon_5	0	+	126	184
chr1	204921113	204921269	GeneC|Exon_5	0	+	127	185
chr1	204921113	204921269	GeneC|Exon_5	0	+	128	185
chr1	204921113	204921269	GeneC|Exon_5	0	+	129	184
chr1	204921113	204921269	GeneC|Exon_5	0	+	130	187
chr1	204921113	204921269	GeneC|Exon_5	0	+	131	186
chr1	204921113	204921269	GeneC|Exon_5	0	+	132	186
chr1	204921113	204921269	GeneC|Exon_5	0	+	133	183
chr1	204921113	204921269	GeneC|Exon_5	0	+	134	185
chr1	204921113	204921269	GeneC|Exon_5	0	+	135	184
chr1	204921113	204921269	GeneC|Exon_5	0	+	136	184
chr1	204921113	204921269	GeneC|Exon_5	0	+	137	180
chr1	204921113	204921269	GeneC|Exon_5	0	+	138	179
chr1	204921113	204921269	GeneC|Exon_5	0	+	139	181
chr1	204921113	204921269	GeneC|Exon_5	0	+	140	182
chr1	204921113	204921269	GeneC|Exon_5	0	+	141	181
chr1	204921113	204921269	GeneC|Exon_5	0	+	142	181
chr1	204921113	204921269	GeneC|Exon_5	0	+	143	182
chr1	204921113	204921269	GeneC|Exon_5	0	+	144	181
chr1	204921113	204921269	GeneC|Exon_5	0	+	145	179
chr1	204921113	204921269	GeneC|Exon_5	0	+	146	178
chr1	204921113	204921269	GeneC|Exon_5	0	+	147	177
chr1	204921113	204921269	GeneC|Exon_5	0	+	148	174
chr1	204921113	204921269	GeneC|Exon_5	0	+	149	174
chr1	204921113	204921269	GeneC|Exon_5	0	+	150	173
chr1	204921113	204921269	GeneC|Exon_5	0	+	151	173
chr1	204921113	204921269	GeneC|Exon_5	0	+	152	172
chr1	204921113	204921269	GeneC|Exon_5	0	+	153	173
chr1	204921113	204921269	GeneC|Exon_5	0	+	154	173
chr1	204921113	204921269	GeneC|Exon_5	0	+	155	173
chr1	204921113	204921269	GeneC|Exon_5	0	+	156	173
chr1	204923290	204923537	GeneC|Exon_6	0	+	1	157
chr1	204923290	204923537	GeneC|Exon_6	0	+	2	157
chr1	204923290	204923537	GeneC|Exon_6	0	+	3	157
chr1	204923290	204923537	GeneC|Exon_6	0	+	4	160
chr1	204923290	204923537	GeneC|Exon_6	0	+	5	160
chr1	204923290	204923537	GeneC|Exon_6	0	+	6	164
chr1	204923290	204923537	GeneC|Exon_6	0	+	7	164
chr1	204923290	204923537	GeneC|Exon_6	0	+	8	162
chr1	204923290	204923537	GeneC|Exon_6	0	+	9	162
chr1	204923290	204923537	GeneC|Exon_6	0	+	10	163
chr1	204923290	204923537	GeneC|Exon_6	0	+	11	166
chr1	204923290	204923537	GeneC|Exon_6	0	+	12	168
chr1	204923290	204923537	GeneC|Exon_6	0	+	13	170
chr1	204923290	204923537	GeneC|Exon_6	0	+	14	171
chr1	204923290	204923537	GeneC|Exon_6	0	+	15	171
chr1	204923290	204923537	GeneC|Exon_6	0	+	16	173
chr1	204923290	204923537	GeneC|Exon_6	0	+	17	172
chr1	204923290	204923537	GeneC|Exon_6	0	+	18	176
chr1	204923290	204923537	GeneC|Exon_6	0	+	19	176
chr1	204923290	204923537	GeneC|Exon_6	0	+	20	175
chr1	204923290	204923537	GeneC|Exon_6	0	+	21	177
chr1	204923290	204923537	GeneC|Exon_6	0	+	22	177
chr1	204923290	204923537	GeneC|Exon_6	0	+	23	182
chr1	204923290	204923537	GeneC|Exon_6	0	+	24	184
chr1	204923290	204923537	GeneC|Exon_6	0	+	25	183
chr1	204923290	204923537	GeneC|Exon_6	0	+	26	183
chr1	204923290	204923537	GeneC|Exon_6	0	+	27	181
chr1	204923290	204923537	GeneC|Exon_6	0	+	28	180
chr1	204923290	204923537	GeneC|Exon_6	0	+	29	178
chr1	204923290	204923537	GeneC|Exon_6	0	+	30	178
chr1	204923290	204923537	GeneC|Exon_6	0	+	31	181
chr1	204923290	204923537	GeneC|Exon_6	0	+	32	181
chr1	204923290	204923537	GeneC|Exon_6	0	+	33	182
chr1	204923290	204923537	GeneC|Exon_6	0	+	34	184
chr1	204923290	204923537	GeneC|Exon_6	0	+	35	184
chr1	204923290	204923537	GeneC|Exon_6	0	+	36	185
chr1	204923290	204923537	GeneC|Exon_6	0	+	37	186
chr1	204923290	204923537	GeneC|Exon_6	0	+	38	183
chr1	204923290	204923537	GeneC|Exon_6	0	+	39	183
chr1	204923290	204923537	GeneC|Exon_6	0	+	40	182
chr1	204923290	204923537	GeneC|Exon_6	0	+	41	183
chr1	204923290	204923537	GeneC|Exon_6	0	+	42	182
chr1	204923290	204923537	GeneC|Exon_6	0	+	43	182
chr1	204923290	204923537	GeneC|Exon_6	0	+	44	183
chr1	204923290	204923537	GeneC|Exon_6	0	+	45	185
chr1	204923290	204923537	GeneC|Exon_6	0	+	46	185
chr1	204923290	204923537	GeneC|Exon_6	0	+	47	184
chr1	204923290	204923537	GeneC|Exon_6	0	+	48	183
chr1	204923290	204923537	GeneC|Exon_6	0	+	49	184
chr1	204923290	204923537	GeneC|Exon_6	0	+	50	184
chr1	204923290	204923537	GeneC|Exon_6	0	+	51	185
chr1	204923290	204923537	GeneC|Exon_6	0	+	52	186
chr1	204923290	204923537	GeneC|Exon_6	0	+	53	186
chr1	204923290	204923537	GeneC|Exon_6	0	+	54	186
chr1	204923290	204923537	GeneC|Exon_6	0	+	55	186
chr1	204923290	204923537	GeneC|Exon_6	0	+	56	186
chr1	204923290	204923537	GeneC|Exon_6	0	+	57	188
chr1	204923290	204923537	GeneC|Exon_6	0	+	58	190
chr1	204923290	204923537	GeneC|Exon_6	0	+	59	190
chr1	204923290	204923537	GeneC|Exon_6	0	+	60	185
chr1	204923290	204923537	GeneC|Exon_6	0	+	61	184
chr1	204923290	204923537	GeneC|Exon_6	0	+	62	187
chr1	204923290	204923537	GeneC|Exon_6	0	+	63	187
chr1	204923290	204923537	GeneC|Exon_6	0	+	64	189
chr1	204923290	204923537	GeneC|Exon_6	0	+	65	193
chr1	204923290	204923537	GeneC|Exon_6	0	+	66	195
chr1	204923290	204923537	GeneC|Exon_6	0	+	67	193
chr1	204923290	204923537	GeneC|Exon_6	0	+	68	190
chr1	204923290	204923537	GeneC|Exon_6	0	+	69	188
chr1	204923290	204923537	GeneC|Exon_6	0	+	70	188
chr1	204923290	204923537	GeneC|Exon_6	0	+	71	188
chr1	204923290	204923537	GeneC|Exon_6	0	+	72	188
chr1	204923290	204923537	GeneC|Exon_6	0	+	73	185
chr1	204923290	204923537	GeneC|Exon_6	0	+	74	185
chr1	204923290	204923537	GeneC|Exon_6	0	+	75	186
chr1	204923290	204923537	GeneC|Exon_6	0	+	76	186
chr1	204923290	204923537	GeneC|Exon_6	0	+	77	187
chr1	204923290	204923537	GeneC|Exon_6	0	+	78	186
chr1	204923290	204923537	GeneC|Exon_6	0	+	79	184
chr1	204923290	204923537	GeneC|Exon_6	0	+	80	183
chr1	204923290	204923537	GeneC|Exon_6	0	+	81	182
chr1	204923290	204923537	GeneC|Exon_6	0	+	82	184
chr1	204923290	204923537	GeneC|Exon_6	0	+	83	185
chr1	204923290	204923537	GeneC|Exon_6	0	+	84	185
chr1	204923290	204923537	GeneC|Exon_6	0	+	85	187
chr1	204923290	204923537	GeneC|Exon_6	0	+	86	189
chr1	204923290	204923537	GeneC|Exon_6	0	+	87	187
chr1	204923290	204923537	GeneC|Exon_6	0	+	88	186
chr1	204923290	204923537	GeneC|Exon_6	0	+	89	189
chr1	204923290	204923537	GeneC|Exon_6	0	+	90	188
chr1	204923290	204923537	GeneC|Exon_6	0	+	91	188
chr1	204923290	204923537	GeneC|Exon_6	0	+	92	190
chr1	204923290	204923537	GeneC|Exon_6	0	+	93	190
chr1	204923290	204923537	GeneC|Exon_6	0	+	94	190
chr1	204923290	204923537	GeneC|Exon_6	0	+	95	193
chr1	204923290	204923537	GeneC|Exon_6	0	+	96	194
chr1	204923290	204923537	GeneC|Exon_6	0	+	97	195
chr1	204923290	204923537	GeneC|Exon_6	0	+	98	192
chr1	204923290	204923537	GeneC|Exon_6	0	+	99	193
chr1	204923290	204923537	GeneC|Exon_6	0	+	100	189
chr1	204923290	204923537	GeneC|Exon_6	0	+	101	187
chr1	204923290	204923537	GeneC|Exon_6	0	+	102	187
chr1	204923290	204923537	GeneC|Exon_6	0	+	103	188
chr1	204923290	204923537	GeneC|Exon_6	0	+	104	190
chr1	204923290	204923537	GeneC|Exon_6	0	+	105	185
chr1	204923290	204923537	GeneC|Exon_6	0	+	106	185
chr1	204923290	204923537	GeneC|Exon_6	0	+	107	182
chr1	204923290	204923537	GeneC|Exon_6	0	+	108	183
chr1	204923290	204923537	GeneC|Exon_6	0	+	109	183
chr1	204923290	204923537	GeneC|Exon_6	0	+	110	183
chr1	204923290	204923537	GeneC|Exon_6	0	+	111	181
chr1	204923290	204923537	GeneC|Exon_6	0	+	112	178
chr1	204923290	204923537	GeneC|Exon_6	0	+	113	178
chr1	204923290	204923537	GeneC|Exon_6	0	+	114	180
chr1	204923290	204923537	GeneC|Exon_6	0	+	115	178
chr1	204923290	204923537	GeneC|Exon_6	0	+	116	178
chr1	204923290	204923537	GeneC|Exon_6	0	+	117	176
chr1	204923290	204923537	GeneC|Exon_6	0	+	118	176
chr1	204923290	204923537	GeneC|Exon_6	0	+	119	176
chr1	204923290	204923537	GeneC|Exon_6	0	+	120	174
chr1	204923290	204923537	GeneC|Exon_6	0	+	121	173
chr1	204923290	204923537	GeneC|Exon_6	0	+	122	174
chr1	204923290	204923537	GeneC|Exon_6	0	+	123	174
chr1	204923290	204923537	GeneC|Exon_6	0	+	124	172
chr1	204923290	204923537	GeneC|Exon_6	0	+	125	171
chr1	204923290	204923537	GeneC|Exon_6	0	+	126	170
chr1	204923290	204923537	GeneC|Exon_6	0	+	127	169
chr1	204923290	204923537	GeneC|Exon_6	0	+	128	167
chr1	204923290	204923537	GeneC|Exon_6	0	+	129	170
chr1	204923290	204923537	GeneC|Exon_6	0	+	130	171
chr1	204923290	204923537	GeneC|Exon_6	0	+	131	165
chr1	204923290	204923537	GeneC|Exon_6	0	+	132	144
chr1	204923290	204923537	GeneC|Exon_6	0	+	133	142
chr1	204923290	204923537	GeneC|Exon_6	0	+	134	143
chr1	204923290	204923537	GeneC|Exon_6	0	+	135	129
chr1	204923290	204923537	GeneC|Exon_6	0	+	136	133
chr1	204923290	204923537	GeneC|Exon_6	0	+	137	135
chr1	204923290	204923537	GeneC|Exon_6	0	+	138	133
chr1	204923290	204923537	GeneC|Exon_6	0	+	139	130
chr1	204923290	204923537	GeneC|Exon_6	0	+	140	131
chr1	204923290	204923537	GeneC|Exon_6	0	+	141	133
chr1	204923290	204923537	GeneC|Exon_6	0	+	142	132
chr1	204923290	204923537	GeneC|Exon_6	0	+	143	133
chr1	204923290	204923537	GeneC|Exon_6	0	+	144	133
chr1	204923290	204923537	GeneC|Exon_6	0	+	145	133
chr1	204923290	204923537	GeneC|Exon_6	0	+	146	137
chr1	204923290	204923537	GeneC|Exon_6	0	+	147	138
chr1	204923290	204923537	GeneC|Exon_6	0	+	148	140
chr1	204923290	204923537	GeneC|Exon_6	0	+	149	139
chr1	204923290	204923537	GeneC|Exon_6	0	+	150	138
chr1	204923290	204923537	GeneC|Exon_6	0	+	151	138
chr1	204923290	204923537	GeneC|Exon_6	0	+	152	136
chr1	204923290	204923537	GeneC|Exon_6	0	+	153	136
chr1	204923290	204923537	GeneC|Exon_6	0	+	154	134
chr1	204923290	204923537	GeneC|Exon_6	0	+	155	134
chr1	204923290	204923537	GeneC|Exon_6	0	+	156	132
chr1	204923290	204923537	GeneC|Exon_6	0	+	157	132
chr1	204923290	204923537	GeneC|Exon_6	0	+	158	132
chr1	204923290	204923537	GeneC|Exon_6	0	+	159	134
chr1	204923290	204923537	GeneC|Exon_6	0	+	160	134
chr1	204923290	204923537	GeneC|Exon_6	0	+	161	134
chr1	204923290	204923537	GeneC|Exon_6	0	+	162	134
chr1	204923290	204923537	GeneC|Exon_6	0	+	163	132
chr1	204923290	204923537	GeneC|Exon_6	0	+	164	129
chr1	204923290	204923537	GeneC|Exon_6	0	+	165	129
chr1	204923290	204923537	GeneC|Exon_6	0	+	166	130
chr1	204923290	204923537	GeneC|Exon_6	0	+	167	131
chr1	204923290	204923537	GeneC|Exon_6	0	+	168	129
chr1	204923290	204923537	GeneC|Exon_6	0	+	169	130
chr1	204923290	204923537	GeneC|Exon_6	0	+	170	130
chr1	204923290	204923537	GeneC|Exon_6	0	+	171	129
chr1	204923290	204923537	GeneC|Exon_6	0	+	172	129
chr1	204923290	204923537	GeneC|Exon_6	0	+	173	128
chr1	204923290	204923537	GeneC|Exon_6	0	+	174	125
chr1	204923290	204923537	GeneC|Exon_6	0	+	175	125
chr1	204923290	204923537	GeneC|Exon_6	0	+	176	126
chr1	204923290	204923537	GeneC|Exon_6	0	+	177	128
chr1	204923290	204923537	GeneC|Exon_6	0	+	178	129
chr1	204923290	204923537	GeneC|Exon_6	0	+	179	130
chr1	204923290	204923537	GeneC|Exon_6	0	+	180	129
chr1	204923290	204923537	GeneC|Exon_6	0	+	181	128
chr1	204923290	204923537	GeneC|Exon_6	0	+	182	128
chr1	204923290	204923537	GeneC|Exon_6	0	+	183	126
chr1	204923290	204923537	GeneC|Exon_6	0	+	184	125
chr1	204923290	204923537	GeneC|Exon_6	0	+	185	124
chr1	204923290	204923537	GeneC|Exon_6	0	+	186	123
chr1	204923290	204923537	GeneC|Exon_6	0	+	187	124
chr1	204923290	204923537	GeneC|Exon_6	0	+	188	124
chr1	204923290	204923537	GeneC|Exon_6	0	+	189	126
chr1	204923290	204923537	GeneC|Exon_6	0	+	190	128
chr1	204923290	204923537	GeneC|Exon_6	0	+	191	126
chr1	204923290	204923537	GeneC|Exon_6	0	+	192	126
chr1	204923290	204923537	GeneC|Exon_6	0	+	193	124
chr1	204923290	204923537	GeneC|Exon_6	0	+	194	125
chr1	204923290	204923537	GeneC|Exon_6	0	+	195	125
chr1	204923290	204923537	GeneC|Exon_6	0	+	196	128
chr1	204923290	204923537	GeneC|Exon_6	0	+	197	128
chr1	204923290	204923537	GeneC|Exon_6	0	+	198	129
chr1	204923290	204923537	GeneC|Exon_6	0	+	199	128
chr1	204923290	204923537	GeneC|Exon_6	0	+	200	127
chr1	204923290	204923537	GeneC|Exon_6	0	+	201	126
chr1	204923290	204923537	GeneC|Exon_6	0	+	202	126
chr1	204923290	204923537	GeneC|Exon_6	0	+	203	126
chr1	204923290	204923537	GeneC|Exon_6	0	+	204	125
chr1	204923290	204923537	GeneC|Exon_6	0	+	205	125
chr1	204923290	204923537	GeneC|Exon_6	0	+	206	125
chr1	204923290	204923537	GeneC|Exon_6	0	+	207	128
chr1	204923290	204923537	GeneC|Exon_6	0	+	208	127
chr1	204923290	204923537	GeneC|Exon_6	0	+	209	129
chr1	204923290	204923537	GeneC|Exon_6	0	+	210	129
chr1	204923290	204923537	GeneC|Exon_6	0	+	211	127
chr1	204923290	204923537	GeneC|Exon_6	0	+	212	128
chr1	204923290	204923537	GeneC|Exon_6	0	+	213	126
chr1	204923290	204923537	GeneC|Exon_6	0	+	214	125
chr1	204923290	204923537	GeneC|Exon_6	0	+	215	123
chr1	204923290	204923537	GeneC|Exon_6	0	+	216	122
chr1	204923290	204923537	GeneC|Exon_6	0	+	217	122
chr1	204923290	204923537	GeneC|Exon_6	0	+	218	122
chr1	204923290	204923537	GeneC|Exon_6	0	+	219	122
chr1	204923290	204923537	GeneC|Exon_6	0	+	220	125
chr1	204923290	204923537	GeneC|Exon_6	0	+	221	125
chr1	204923290	204923537	GeneC|Exon_6	0	+	222	125
chr1	204923290	204923537	GeneC|Exon_6	0	+	223	125
chr1	204923290	204923537	GeneC|Exon_6	0	+	224	126
chr1	204923290	204923537	GeneC|Exon_6	0	+	225	127
chr1	204923290	204923537	GeneC|Exon_6	0	+	226	126
chr1	204923290	204923537	GeneC|Exon_6	0	+	227	127
chr1	204923290	204923537	GeneC|Exon_6	0	+	228	127
chr1	204923290	204923537	GeneC|Exon_6	0	+	229	127
chr1	204923290	204923537	GeneC|Exon_6	0	+	230	126
chr1	204923290	204923537	GeneC|Exon_6	0	+	231	127
chr1	204923290	204923537	GeneC|Exon_6	0	+	232	125
chr1	204923290	204923537	GeneC|Exon_6	0	+	233	125
chr1	204923290	204923537	GeneC|Exon_6	0	+	234	125
chr1	204923290	204923537	GeneC|Exon_6	0	+	235	125
chr1	204923290	204923537	GeneC|Exon_6	0	+	236	124
chr1	204923290	204923537	GeneC|Exon_6	0	+	237	123
chr1	204923290	204923537	GeneC|Exon_6	0	+	238	123
chr1	204923290	204923537	GeneC|Exon_6	0	+	239	124
chr1	204923290	204923537	GeneC|Exon_6	0	+	240	124
chr1	204923290	204923537	GeneC|Exon_6	0	+	241	124
chr1	204923290	204923537	GeneC|Exon_6	0	+	242	124
chr1	204923290	204923537	GeneC|Exon_6	0	+	243	124
chr1	204923290	204923537	GeneC|Exon_6	0	+	244	125
chr1	204923290	204923537	GeneC|Exon_6	0	+	245	122
chr1	204923290	204923537	GeneC|Exon_6	0	+	246	122
chr1	204923290	204923537	GeneC|Exon_6	0	+	247	123
chr1	204923931	204924104	GeneC|Exon_7	0	+	1	105
chr1	204923931	204924104	GeneC|Exon_7	0	+	2	105
chr1	204923931	204924104	GeneC|Exon_7	0	+	3	107
chr1	204923931	204924104	GeneC|Exon_7	0	+	4	107
chr1	204923931	204924104	GeneC|Exon_7	0	+	5	111
chr1	204923931	204924104	GeneC|Exon_7	0	+	6	111
chr1	204923931	204924104	GeneC|Exon_7	0	+	7	112
chr1	204923931	204924104	GeneC|Exon_7	0	+	8	113
chr1	204923931	204924104	GeneC|Exon_7	0	+	9	115
chr1	204923931	204924104	GeneC|Exon_7	0	+	10	115
chr1	204923931	204924104	GeneC|Exon_7	0	+	11	116
chr1	204923931	204924104	GeneC|Exon_7	0	+	12	116
chr1	204923931	204924104	GeneC|Exon_7	0	+	13	118
chr1	204923931	204924104	GeneC|Exon_7	0	+	14	118
chr1	204923931	204924104	GeneC|Exon_7	0	+	15	119
chr1	204923931	204924104	GeneC|Exon_7	0	+	16	118
chr1	204923931	204924104	GeneC|Exon_7	0	+	17	118
chr1	204923931	204924104	GeneC|Exon_7	0	+	18	117
chr1	204923931	204924104	GeneC|Exon_7	0	+	19	117
chr1	204923931	204924104	GeneC|Exon_7	0	+	20	118
chr1	204923931	204924104	GeneC|Exon_7	0	+	21	119
chr1	204923931	204924104	GeneC|Exon_7	0	+	22	118
chr1	204923931	204924104	GeneC|Exon_7	0	+	23	118
chr1	204923931	204924104	GeneC|Exon_7	0	+	24	120
chr1	204923931	204924104	GeneC|Exon_7	0	+	25	120
chr1	204923931	204924104	GeneC|Exon_7	0	+	26	121
chr1	204923931	204924104	GeneC|Exon_7	0	+	27	121
chr1	204923931	204924104	GeneC|Exon_7	0	+	28	121
chr1	204923931	204924104	GeneC|Exon_7	0	+	29	121
chr1	204923931	204924104	GeneC|Exon_7	0	+	30	119
chr1	204923931	204924104	GeneC|Exon_7	0	+	31	120
chr1	204923931	204924104	GeneC|Exon_7	0	+	32	120
chr1	204923931	204924104	GeneC|Exon_7	0	+	33	120
chr1	204923931	204924104	GeneC|Exon_7	0	+	34	120
chr1	204923931	204924104	GeneC|Exon_7	0	+	35	120
chr1	204923931	204924104	GeneC|Exon_7	0	+	36	118
chr1	204923931	204924104	GeneC|Exon_7	0	+	37	119
chr1	204923931	204924104	GeneC|Exon_7	0	+	38	118
chr1	204923931	204924104	GeneC|Exon_7	0	+	39	117
chr1	204923931	204924104	GeneC|Exon_7	0	+	40	118
chr1	204923931	204924104	GeneC|Exon_7	0	+	41	121
chr1	204923931	204924104	GeneC|Exon_7	0	+	42	121
chr1	204923931	204924104	GeneC|Exon_7	0	+	43	123
chr1	204923931	204924104	GeneC|Exon_7	0	+	44	123
chr1	204923931	204924104	GeneC|Exon_7	0	+	45	124
chr1	204923931	204924104	GeneC|Exon_7	0	+	46	125
chr1	204923931	204924104	GeneC|Exon_7	0	+	47	125
chr1	204923931	204924104	GeneC|Exon_7	0	+	48	125
chr1	204923931	204924104	GeneC|Exon_7	0	+	49	125
chr1	204923931	204924104	GeneC|Exon_7	0	+	50	125
chr1	204923931	204924104	GeneC|Exon_7	0	+	51	129
chr1	204923931	204924104	GeneC|Exon_7	0	+	52	129
chr1	204923931	204924104	GeneC|Exon_7	0	+	53	128
chr1	204923931	204924104	GeneC|Exon_7	0	+	54	129
chr1	204923931	204924104	GeneC|Exon_7	0	+	55	124
chr1	204923931	204924104	GeneC|Exon_7	0	+	56	124
chr1	204923931	204924104	GeneC|Exon_7	0	+	57	126
chr1	204923931	204924104	GeneC|Exon_7	0	+	58	126
chr1	204923931	204924104	GeneC|Exon_7	0	+	59	126
chr1	204923931	204924104	GeneC|Exon_7	0	+	60	125
chr1	204923931	204924104	GeneC|Exon_7	0	+	61	124
chr1	204923931	204924104	GeneC|Exon_7	0	+	62	124
chr1	204923931	204924104	GeneC|Exon_7	0	+	63	124
chr1	204923931	204924104	GeneC|Exon_7	0	+	64	123
chr1	204923931	204924104	GeneC|Exon_7	0	+	65	123
chr1	204923931	204924104	GeneC|Exon_7	0	+	66	123
chr1	204923931	204924104	GeneC|Exon_7	0	+	67	122
chr1	204923931	204924104	GeneC|Exon_7	0	+	68	122
chr1	204923931	204924104	GeneC|Exon_7	0	+	69	123
chr1	204923931	204924104	GeneC|Exon_7	0	+	70	123
chr1	204923931	204924104	GeneC|Exon_7	0	+	71	121
chr1	204923931	204924104	GeneC|Exon_7	0	+	72	119
chr1	204923931	204924104	GeneC|Exon_7	0	+	73	119
chr1	204923931	204924104	GeneC|Exon_7	0	+	74	121
chr1	204923931	204924104	GeneC|Exon_7	0	+	75	121
chr1	204923931	204924104	GeneC|Exon_7	0	+	76	120
chr1	204923931	204924104	GeneC|Exon_7	0	+	77	120
chr1	204923931	204924104	GeneC|Exon_7	0	+	78	119
chr1	204923931	204924104	GeneC|Exon_7	0	+	79	119
chr1	204923931	204924104	GeneC|Exon_7	0	+	80	119
chr1	204923931	204924104	GeneC|Exon_7	0	+	81	118
chr1	204923931	204924104	GeneC|Exon_7	0	+	82	117
chr1	204923931	204924104	GeneC|Exon_7	0	+	83	115
chr1	204923931	204924104	GeneC|Exon_7	0	+	84	115
chr1	204923931	204924104	GeneC|Exon_7	0	+	85	115
chr1	204923931	204924104	GeneC|Exon_7	0	+	86	114
chr1	204923931	204924104	GeneC|Exon_7	0	+	87	112
chr1	204923931	204924104	GeneC|Exon_7	0	+	88	111
chr1	204923931	204924104	GeneC|Exon_7	0	+	89	109
chr1	204923931	204924104	GeneC|Exon_7	0	+	90	107
chr1	204923931	204924104	GeneC|Exon_7	0	+	91	107
chr1	204923931	204924104	GeneC|Exon_7	0	+	92	108
chr1	204923931	204924104	GeneC|Exon_7	0	+	93	108
chr1	204923931	204924104	GeneC|Exon_7	0	+	94	108
chr1	204923931	204924104	GeneC|Exon_7	0	+	95	107
chr1	204923931	204924104	GeneC|Exon_7	0	+	96	105
chr1	204923931	204924104	GeneC|Exon_7	0	+	97	104
chr1	204923931	204924104	GeneC|Exon_7	0	+	98	104
chr1	204923931	204924104	GeneC|Exon_7	0	+	99	103
chr1	204923931	204924104	GeneC|Exon_7	0	+	100	103
chr1	204923931	204924104	GeneC|Exon_7	0	+	101	101
chr1	204923931	204924104	GeneC|Exon_7	0	+	102	119
chr1	204923931	204924104	GeneC|Exon_7	0	+	103	120
chr1	204923931	204924104	GeneC|Exon_7	0	+	104	122
chr1	204923931	204924104	GeneC|Exon_7	0	+	105	121
chr1	204923931	204924104	GeneC|Exon_7	0	+	106	123
chr1	204923931	204924104	GeneC|Exon_7	0	+	107	123
chr1	204923931	204924104	GeneC|Exon_7	0	+	108	122
chr1	204923931	204924104	GeneC|Exon_7	0	+	109	123
chr1	204923931	204924104	GeneC|Exon_7	0	+	110	122
chr1	204923931	204924104	GeneC|Exon_7	0	+	111	122
chr1	204923931	204924104	GeneC|Exon_7	0	+	112	122
chr1	204923931	204924104	GeneC|Exon_7	0	+	113	122
chr1	204923931	204924104	GeneC|Exon_7	0	+	114	121
chr1	204923931	204924104	GeneC|Exon_7	0	+	115	123
chr1	204923931	204924104	GeneC|Exon_7	0	+	116	123
chr1	204923931	204924104	GeneC|Exon_7	0	+	117	123
chr1	204923931	204924104	GeneC|Exon_7	0	+	118	123
chr1	204923931	204924104	GeneC|Exon_7	0	+	119	122
chr1	204923931	204924104	GeneC|Exon_7	0	+	120	119
chr1	204923931	204924104	GeneC|Exon_7	0	+	121	122
chr1	204923931	204924104	GeneC|Exon_7	0	+	122	121
chr1	204923931	204924104	GeneC|Exon_7	0	+	123	121
chr1	204923931	204924104	GeneC|Exon_7	0	+	124	120
chr1	204923931	204924104	GeneC|Exon_7	0	+	125	117
chr1	204923931	204924104	GeneC|Exon_7	0	+	126	116
chr1	204923931	204924104	GeneC|Exon_7	0	+	127	116
chr1	204923931	204924104	GeneC|Exon_7	0	+	128	117
chr1	204923931	204924104	GeneC|Exon_7	0	+	129	115
chr1	204923931	204924104	GeneC|Exon_7	0	+	130	115
chr1	204923931	204924104	GeneC|Exon_7	0	+	131	116
chr1	204923931	204924104	GeneC|Exon_7	0	+	132	115
chr1	204923931	204924104	GeneC|Exon_7	0	+	133	114
chr1	204923931	204924104	GeneC|Exon_7	0	+	134	113
chr1	204923931	204924104	GeneC|Exon_7	0	+	135	113
chr1	204923931	204924104	GeneC|Exon_7	0	+	136	113
chr1	204923931	204924104	GeneC|Exon_7	0	+	137	112
chr1	204923931	204924104	GeneC|Exon_7	0	+	138	112
chr1	204923931	204924104	GeneC|Exon_7	0	+	139	111
chr1	204923931	204924104	GeneC|Exon_7	0	+	140	110
chr1	204923931	204924104	GeneC|Exon_7	0	+	141	107
chr1	204923931	204924104	GeneC|Exon_7	0	+	142	106
chr1	204923931	204924104	GeneC|Exon_7	0	+	143	106
chr1	204923931	204924104	GeneC|Exon_7	0	+	144	106
chr1	204923931	204924104	GeneC|Exon_7	0	+	145	106
chr1	204923931	204924104	GeneC|Exon_7	0	+	146	102
chr1	204923931	204924104	GeneC|Exon_7	0	+	147	102
chr1	204923931	204924104	GeneC|Exon_7	0	+	148	102
chr1	204923931	204924104	GeneC|Exon_7	0	+	149	103
chr1	204923931	204924104	GeneC|Exon_7	0	+	150	102
chr1	204923931	204924104	GeneC|Exon_7	0	+	151	103
chr1	204923931	204924104	GeneC|Exon_7	0	+	152	103
chr1	204923931	204924104	GeneC|Exon_7	0	+	153	103
chr1	204923931	204924104	GeneC|Exon_7	0	+	154	101
chr1	204923931	204924104	GeneC|Exon_7	0	+	155	99
chr1	204923931	204924104	GeneC|Exon_7	0	+	156	100
chr1	204923931	204924104	GeneC|Exon_7	0	+	157	100
chr1	204923931	204924104	GeneC|Exon_7	0	+	158	102
chr1	204923931	204924104	GeneC|Exon_7	0	+	159	102
chr1	204923931	204924104	GeneC|Exon_7	0	+	160	100
chr1	204923931	204924104	GeneC|Exon_7	0	+	161	99
chr1	204923931	204924104	GeneC|Exon_7	0	+	162	99
chr1	204923931	204924104	GeneC|Exon_7	0	+	163	98
chr1	204923931	204924104	GeneC|Exon_7	0	+	164	97
chr1	204923931	204924104	GeneC|Exon_7	0	+	165	97
chr1	204923931	204924104	GeneC|Exon_7	0	+	166	96
chr1	204923931	204924104	GeneC|Exon_7	0	+	167	96
chr1	204923931	204924104	GeneC|Exon_7	0	+	168	96
chr1	204923931	204924104	GeneC|Exon_7	0	+	169	98
chr1	204923931	204924104	GeneC|Exon_7	0	+	170	97
chr1	204923931	204924104	GeneC|Exon_7	0	+	171	97
chr1	204923931	204924104	GeneC|Exon_7	0	+	172	99
chr1	204923931	204924104	GeneC|Exon_7	0	+	173	98
chr1	204926758	204926979	GeneC|Exon_8	0	+	1	160
chr1	204926758	204926979	GeneC|Exon_8	0	+	2	161
chr1	204926758	204926979	GeneC|Exon_8	0	+	3	161
chr1	204926758	204926979	GeneC|Exon_8	0	+	4	161
chr1	204926758	204926979	GeneC|Exon_8	0	+	5	163
chr1	204926758	204926979	GeneC|Exon_8	0	+	6	163
chr1	204926758	204926979	GeneC|Exon_8	0	+	7	163
chr1	204926758	204926979	GeneC|Exon_8	0	+	8	163
chr1	204926758	204926979	GeneC|Exon_8	0	+	9	163
chr1	204926758	204926979	GeneC|Exon_8	0	+	10	162
chr1	204926758	204926979	GeneC|Exon_8	0	+	11	161
chr1	204926758	204926979	GeneC|Exon_8	0	+	12	161
chr1	204926758	204926979	GeneC|Exon_8	0	+	13	160
chr1	204926758	204926979	GeneC|Exon_8	0	+	14	165
chr1	204926758	204926979	GeneC|Exon_8	0	+	15	165
chr1	204926758	204926979	GeneC|Exon_8	0	+	16	164
chr1	204926758	204926979	GeneC|Exon_8	0	+	17	165
chr1	204926758	204926979	GeneC|Exon_8	0	+	18	165
chr1	204926758	204926979	GeneC|Exon_8	0	+	19	166
chr1	204926758	204926979	GeneC|Exon_8	0	+	20	168
chr1	204926758	204926979	GeneC|Exon_8	0	+	21	167
chr1	204926758	204926979	GeneC|Exon_8	0	+	22	170
chr1	204926758	204926979	GeneC|Exon_8	0	+	23	172
chr1	204926758	204926979	GeneC|Exon_8	0	+	24	172
chr1	204926758	204926979	GeneC|Exon_8	0	+	25	176
chr1	204926758	204926979	GeneC|Exon_8	0	+	26	176
chr1	204926758	204926979	GeneC|Exon_8	0	+	27	178
chr1	204926758	204926979	GeneC|Exon_8	0	+	28	179
chr1	204926758	204926979	GeneC|Exon_8	0	+	29	181
chr1	204926758	204926979	GeneC|Exon_8	0	+	30	181
chr1	204926758	204926979	GeneC|Exon_8	0	+	31	183
chr1	204926758	204926979	GeneC|Exon_8	0	+	32	183
chr1	204926758	204926979	GeneC|Exon_8	0	+	33	185
chr1	204926758	204926979	GeneC|Exon_8	0	+	34	185
chr1	204926758	204926979	GeneC|Exon_8	0	+	35	184
chr1	204926758	204926979	GeneC|Exon_8	0	+	36	186
chr1	204926758	204926979	GeneC|Exon_8	0	+	37	186
chr1	204926758	204926979	GeneC|Exon_8	0	+	38	186
chr1	204926758	204926979	GeneC|Exon_8	0	+	39	191
chr1	204926758	204926979	GeneC|Exon_8	0	+	40	189
chr1	204926758	204926979	GeneC|Exon_8	0	+	41	188
chr1	204926758	204926979	GeneC|Exon_8	0	+	42	187
chr1	204926758	204926979	GeneC|Exon_8	0	+	43	191
chr1	204926758	204926979	GeneC|Exon_8	0	+	44	190
chr1	204926758	204926979	GeneC|Exon_8	0	+	45	189
chr1	204926758	204926979	GeneC|Exon_8	0	+	46	189
chr1	204926758	204926979	GeneC|Exon_8	0	+	47	188
chr1	204926758	204926979	GeneC|Exon_8	0	+	48	187
chr1	204926758	204926979	GeneC|Exon_8	0	+	49	188
chr1	204926758	204926979	GeneC|Exon_8	0	+	50	185
chr1	204926758	204926979	GeneC|Exon_8	0	+	51	186
chr1	204926758	204926979	GeneC|Exon_8	0	+	52	184
chr1	204926758	204926979	GeneC|Exon_8	0	+	53	184
chr1	204926758	204926979	GeneC|Exon_8	0	+	54	184
chr1	204926758	204926979	GeneC|Exon_8	0	+	55	183
chr1	204926758	204926979	GeneC|Exon_8	0	+	56	182
chr1	204926758	204926979	GeneC|Exon_8	0	+	57	182
chr1	204926758	204926979	GeneC|Exon_8	0	+	58	181
chr1	204926758	204926979	GeneC|Exon_8	0	+	59	179
chr1	204926758	204926979	GeneC|Exon_8	0	+	60	178
chr1	204926758	204926979	GeneC|Exon_8	0	+	61	178
chr1	204926758	204926979	GeneC|Exon_8	0	+	62	179
chr1	204926758	204926979	GeneC|Exon_8	0	+	63	182
chr1	204926758	204926979	GeneC|Exon_8	0	+	64	184
chr1	204926758	204926979	GeneC|Exon_8	0	+	65	180
chr1	204926758	204926979	GeneC|Exon_8	0	+	66	181
chr1	204926758	204926979	GeneC|Exon_8	0	+	67	182
chr1	204926758	204926979	GeneC|Exon_8	0	+	68	183
chr1	204926758	204926979	GeneC|Exon_8	0	+	69	182
chr1	204926758	204926979	GeneC|Exon_8	0	+	70	181
chr1	204926758	204926979	GeneC|Exon_8	0	+	71	181
chr1	204926758	204926979	GeneC|Exon_8	0	+	72	181
chr1	204926758	204926979	GeneC|Exon_8	0	+	73	180
chr1	204926758	204926979	GeneC|Exon_8	0	+	74	182
chr1	204926758	204926979	GeneC|Exon_8	0	+	75	181
chr1	204926758	204926979	GeneC|Exon_8	0	+	76	183
chr1	204926758	204926979	GeneC|Exon_8	0	+	77	185
chr1	204926758	204926979	GeneC|Exon_8	0	+	78	182
chr1	204926758	204926979	GeneC|Exon_8	0	+	79	182
chr1	204926758	204926979	GeneC|Exon_8	0	+	80	183
chr1	204926758	204926979	GeneC|Exon_8	0	+	81	181
chr1	204926758	204926979	GeneC|Exon_8	0	+	82	179
chr1	204926758	204926979	GeneC|Exon_8	0	+	83	178
chr1	204926758	204926979	GeneC|Exon_8	0	+	84	178
chr1	204926758	204926979	GeneC|Exon_8	0	+	85	180
chr1	204926758	204926979	GeneC|Exon_8	0	+	86	179
chr1	204926758	204926979	GeneC|Exon_8	0	+	87	179
chr1	204926758	204926979	GeneC|Exon_8	0	+	88	180
chr1	204926758	204926979	GeneC|Exon_8	0	+	89	181
chr1	204926758	204926979	GeneC|Exon_8	0	+	90	181
chr1	204926758	204926979	GeneC|Exon_8	0	+	91	181
chr1	204926758	204926979	GeneC|Exon_8	0	+	92	181
chr1	204926758	204926979	GeneC|Exon_8	0	+	93	180
chr1	204926758	204926979	GeneC|Exon_8	0	+	94	178
chr1	204926758	204926979	GeneC|Exon_8	0	+	95	180
chr1	204926758	204926979	GeneC|Exon_8	0	+	96	180
chr1	204926758	204926979	GeneC|Exon_8	0	+	97	180
chr1	204926758	204926979	GeneC|Exon_8	0	+	98	180
chr1	204926758	204926979	GeneC|Exon_8	0	+	99	179
chr1	204926758	204926979	GeneC|Exon_8	0	+	100	179
chr1	204926758	204926979	GeneC|Exon_8	0	+	101	180
chr1	204926758	204926979	GeneC|Exon_8	0	+	102	181
chr1	204926758	204926979	GeneC|Exon_8	0	+	103	183
chr1	204926758	204926979	GeneC|Exon_8	0	+	104	181
chr1	204926758	204926979	GeneC|Exon_8	0	+	105	180
chr1	204926758	204926979	GeneC|Exon_8	0	+	106	180
chr1	204926758	204926979	GeneC|Exon_8	0	+	107	179
chr1	204926758	204926979	GeneC|Exon_8	0	+	108	179
chr1	204926758	204926979	GeneC|Exon_8	0	+	109	180
chr1	204926758	204926979	GeneC|Exon_8	0	+	110	180
chr1	204926758	204926979	GeneC|Exon_8	0	+	111	179
chr1	204926758	204926979	GeneC|Exon_8	0	+	112	179
chr1	204926758	204926979	GeneC|Exon_8	0	+	113	176
chr1	204926758	204926979	GeneC|Exon_8	0	+	114	174
chr1	204926758	204926979	GeneC|Exon_8	0	+	115	173
chr1	204926758	204926979	GeneC|Exon_8	0	+	116	175
chr1	204926758	204926979	GeneC|Exon_8	0	+	117	175
chr1	204926758	204926979	GeneC|Exon_8	0	+	118	174
chr1	204926758	204926979	GeneC|Exon_8	0	+	119	173
chr1	204926758	204926979	GeneC|Exon_8	0	+	120	173
chr1	204926758	204926979	GeneC|Exon_8	0	+	121	174
chr1	204926758	204926979	GeneC|Exon_8	0	+	122	177
chr1	204926758	204926979	GeneC|Exon_8	0	+	123	177
chr1	204926758	204926979	GeneC|Exon_8	0	+	124	178
chr1	204926758	204926979	GeneC|Exon_8	0	+	125	177
chr1	204926758	204926979	GeneC|Exon_8	0	+	126	179
chr1	204926758	204926979	GeneC|Exon_8	0	+	127	177
chr1	204926758	204926979	GeneC|Exon_8	0	+	128	176
chr1	204926758	204926979	GeneC|Exon_8	0	+	129	177
chr1	204926758	204926979	GeneC|Exon_8	0	+	130	176
chr1	204926758	204926979	GeneC|Exon_8	0	+	131	174
chr1	204926758	204926979	GeneC|Exon_8	0	+	132	175
chr1	204926758	204926979	GeneC|Exon_8	0	+	133	178
chr1	204926758	204926979	GeneC|Exon_8	0	+	134	180
chr1	204926758	204926979	GeneC|Exon_8	0	+	135	179
chr1	204926758	204926979	GeneC|Exon_8	0	+	136	179
chr1	204926758	204926979	GeneC|Exon_8	0	+	137	179
chr1	204926758	204926979	GeneC|Exon_8	0	+	138	178
chr1	204926758	204926979	GeneC|Exon_8	0	+	139	177
chr1	204926758	204926979	GeneC|Exon_8	0	+	140	179
chr1	204926758	204926979	GeneC|Exon_8	0	+	141	179
chr1	204926758	204926979	GeneC|Exon_8	0	+	142	179
chr1	204926758	204926979	GeneC|Exon_8	0	+	143	181
chr1	204926758	204926979	GeneC|Exon_8	0	+	144	177
chr1	204926758	204926979	GeneC|Exon_8	0	+	145	176
chr1	204926758	204926979	GeneC|Exon_8	0	+	146	177
chr1	204926758	204926979	GeneC|Exon_8	0	+	147	175
chr1	204926758	204926979	GeneC|Exon_8	0	+	148	175
chr1	204926758	204926979	GeneC|Exon_8	0	+	149	177
chr1	204926758	204926979	GeneC|Exon_8	0	+	150	175
chr1	204926758	204926979	GeneC|Exon_8	0	+	151	173
chr1	204926758	204926979	GeneC|Exon_8	0	+	152	173
chr1	204926758	204926979	GeneC|Exon_8	0	+	153	173
chr1	204926758	204926979	GeneC|Exon_8	0	+	154	171
chr1	204926758	204926979	GeneC|Exon_8	0	+	155	172
chr1	204926758	204926979	GeneC|Exon_8	0	+	156	169
chr1	204926758	204926979	GeneC|Exon_8	0	+	157	169
chr1	204926758	204926979	GeneC|Exon_8	0	+	158	168
chr1	204926758	204926979	GeneC|Exon_8	0	+	159	168
chr1	204926758	204926979	GeneC|Exon_8	0	+	160	170
chr1	204926758	204926979	GeneC|Exon_8	0	+	161	168
chr1	204926758	204926979	GeneC|Exon_8	0	+	162	169
chr1	204926758	204926979	GeneC|Exon_8	0	+	163	170
chr1	204926758	204926979	GeneC|Exon_8	0	+	164	168
chr1	204926758	204926979	GeneC|Exon_8	0	+	165	168
chr1	204926758	204926979	GeneC|Exon_8	0	+	166	169
chr1	204926758	204926979	GeneC|Exon_8	0	+	167	170
chr1	204926758	204926979	GeneC|Exon_8	0	+	168	169
chr1	204926758	204926979	GeneC|Exon_8	0	+	169	168
chr1	204926758	204926979	GeneC|Exon_8	0	+	170	166
chr1	204926758	204926979	GeneC|Exon_8	0	+	171	164
chr1	204926758	204926979	GeneC|Exon_8	0	+	172	166
chr1	204926758	204926979	GeneC|Exon_8	0	+	173	165
chr1	204926758	204926979	GeneC|Exon_8	0	+	174	164
chr1	204926758	204926979	GeneC|Exon_8	0	+	175	165
chr1	204926758	204926979	GeneC|Exon_8	0	+	176	161
chr1	204926758	204926979	GeneC|Exon_8	0	+	177	160
chr1	204926758	204926979	GeneC|Exon_8	0	+	178	159
chr1	204926758	204926979	GeneC|Exon_8	0	+	179	159
chr1	204926758	204926979	GeneC|Exon_8	0	+	180	158
chr1	204926758	204926979	GeneC|Exon_8	0	+	181	159
chr1	204926758	204926979	GeneC|Exon_8	0	+	182	158
chr1	204926758	204926979	GeneC|Exon_8	0	+	183	161
chr1	204926758	204926979	GeneC|Exon_8	0	+	184	157
chr1	204926758	204926979	GeneC|Exon_8	0	+	185	154
chr1	204926758	204926979	GeneC|Exon_8	0	+	186	155
chr1	204926758	204926979	GeneC|Exon_8	0	+	187	155
chr1	204926758	204926979	GeneC|Exon_8	0	+	188	154
chr1	204926758	204926979	GeneC|Exon_8	0	+	189	150
chr1	204926758	204926979	GeneC|Exon_8	0	+	190	153
chr1	204926758	204926979	GeneC|Exon_8	0	+	191	153
chr1	204926758	204926979	GeneC|Exon_8	0	+	192	153
chr1	204926758	204926979	GeneC|Exon_8	0	+	193	152
chr1	204926758	204926979	GeneC|Exon_8	0	+	194	152
chr1	204926758	204926979	GeneC|Exon_8	0	+	195	153
chr1	204926758	204926979	GeneC|Exon_8	0	+	196	153
chr1	204926758	204926979	GeneC|Exon_8	0	+	197	151
chr1	204926758	204926979	GeneC|Exon_8	0	+	198	152
chr1	204926758	204926979	GeneC|Exon_8	0	+	199	151
chr1	204926758	204926979	GeneC|Exon_8	0	+	200	148
chr1	204926758	204926979	GeneC|Exon_8	0	+	201	149
chr1	204926758	204926979	GeneC|Exon_8	0	+	202	148
chr1	204926758	204926979	GeneC|Exon_8	0	+	203	148
chr1	204926758	204926979	GeneC|Exon_8	0	+	204	150
chr1	204926758	204926979	GeneC|Exon_8	0	+	205	149
chr1	204926758	204926979	GeneC|Exon_8	0	+	206	150
chr1	204926758	204926979	GeneC|Exon_8	0	+	207	151
chr1	204926758	204926979	GeneC|Exon_8	0	+	208	151
chr1	204926758	204926979	GeneC|Exon_8	0	+	209	150
chr1	204926758	204926979	GeneC|Exon_8	0	+	210	149
chr1	204926758	204926979	GeneC|Exon_8	0	+	211	149
chr1	204926758	204926979	GeneC|Exon_8	0	+	212	148
chr1	204926758	204926979	GeneC|Exon_8	0	+	213	149
chr1	204926758	204926979	GeneC|Exon_8	0	+	214	147
chr1	204926758	204926979	GeneC|Exon_8	0	+	215	147
chr1	204926758	204926979	GeneC|Exon_8	0	+	216	147
chr1	204926758	204926979	GeneC|Exon_8	0	+	217	145
chr1	204926758	204926979	GeneC|Exon_8	0	+	218	144
chr1	204926758	204926979	GeneC|Exon_8	0	+	219	144
chr1	204926758	204926979	GeneC|Exon_8	0	+	220	145
chr1	204926758	204926979	GeneC|Exon_8	0	+	221	143
chr1	204931210	204931311	GeneC|Exon_9	0	+	1	180
chr1	204931210	204931311	GeneC|Exon_9	0	+	2	180
chr1	204931210	204931311	GeneC|Exon_9	0	+	3	181
chr1	204931210	204931311	GeneC|Exon_9	0	+	4	180
chr1	204931210	204931311	GeneC|Exon_9	0	+	5	181
chr1	204931210	204931311	GeneC|Exon_9	0	+	6	182
chr1	204931210	204931311	GeneC|Exon_9	0	+	7	184
chr1	204931210	204931311	GeneC|Exon_9	0	+	8	183
chr1	204931210	204931311	GeneC|Exon_9	0	+	9	184
chr1	204931210	204931311	GeneC|Exon_9	0	+	10	183
chr1	204931210	204931311	GeneC|Exon_9	0	+	11	184
chr1	204931210	204931311	GeneC|Exon_9	0	+	12	183
chr1	204931210	204931311	GeneC|Exon_9	0	+	13	182
chr1	204931210	204931311	GeneC|Exon_9	0	+	14	182
chr1	204931210	204931311	GeneC|Exon_9	0	+	15	181
chr1	204931210	204931311	GeneC|Exon_9	0	+	16	179
chr1	204931210	204931311	GeneC|Exon_9	0	+	17	180
chr1	204931210	204931311	GeneC|Exon_9	0	+	18	180
chr1	204931210	204931311	GeneC|Exon_9	0	+	19	180
chr1	204931210	204931311	GeneC|Exon_9	0	+	20	180
chr1	204931210	204931311	GeneC|Exon_9	0	+	21	179
chr1	204931210	204931311	GeneC|Exon_9	0	+	22	178
chr1	204931210	204931311	GeneC|Exon_9	0	+	23	175
chr1	204931210	204931311	GeneC|Exon_9	0	+	24	173
chr1	204931210	204931311	GeneC|Exon_9	0	+	25	172
chr1	204931210	204931311	GeneC|Exon_9	0	+	26	173
chr1	204931210	204931311	GeneC|Exon_9	0	+	27	173
chr1	204931210	204931311	GeneC|Exon_9	0	+	28	173
chr1	204931210	204931311	GeneC|Exon_9	0	+	29	170
chr1	204931210	204931311	GeneC|Exon_9	0	+	30	168
chr1	204931210	204931311	GeneC|Exon_9	0	+	31	169
chr1	204931210	204931311	GeneC|Exon_9	0	+	32	168
chr1	204931210	204931311	GeneC|Exon_9	0	+	33	171
chr1	204931210	204931311	GeneC|Exon_9	0	+	34	170
chr1	204931210	204931311	GeneC|Exon_9	0	+	35	169
chr1	204931210	204931311	GeneC|Exon_9	0	+	36	169
chr1	204931210	204931311	GeneC|Exon_9	0	+	37	168
chr1	204931210	204931311	GeneC|Exon_9	0	+	38	170
chr1	204931210	204931311	GeneC|Exon_9	0	+	39	170
chr1	204931210	204931311	GeneC|Exon_9	0	+	40	171
chr1	204931210	204931311	GeneC|Exon_9	0	+	41	173
chr1	204931210	204931311	GeneC|Exon_9	0	+	42	173
chr1	204931210	204931311	GeneC|Exon_9	0	+	43	172
chr1	204931210	204931311	GeneC|Exon_9	0	+	44	172
chr1	204931210	204931311	GeneC|Exon_9	0	+	45	170
chr1	204931210	204931311	GeneC|Exon_9	0	+	46	168
chr1	204931210	204931311	GeneC|Exon_9	0	+	47	165
chr1	204931210	204931311	GeneC|Exon_9	0	+	48	164
chr1	204931210	204931311	GeneC|Exon_9	0	+	49	164
chr1	204931210	204931311	GeneC|Exon_9	0	+	50	164
chr1	204931210	204931311	GeneC|Exon_9	0	+	51	163
chr1	204931210	204931311	GeneC|Exon_9	0	+	52	163
chr1	204931210	204931311	GeneC|Exon_9	0	+	53	164
chr1	204931210	204931311	GeneC|Exon_9	0	+	54	162
chr1	204931210	204931311	GeneC|Exon_9	0	+	55	162
chr1	204931210	204931311	GeneC|Exon_9	0	+	56	163
chr1	204931210	204931311	GeneC|Exon_9	0	+	57	166
chr1	204931210	204931311	GeneC|Exon_9	0	+	58	165
chr1	204931210	204931311	GeneC|Exon_9	0	+	59	166
chr1	204931210	204931311	GeneC|Exon_9	0	+	60	168
chr1	204931210	204931311	GeneC|Exon_9	0	+	61	168
chr1	204931210	204931311	GeneC|Exon_9	0	+	62	168
chr1	204931210	204931311	GeneC|Exon_9	0	+	63	166
chr1	204931210	204931311	GeneC|Exon_9	0	+	64	166
chr1	204931210	204931311	GeneC|Exon_9	0	+	65	165
chr1	204931210	204931311	GeneC|Exon_9	0	+	66	165
chr1	204931210	204931311	GeneC|Exon_9	0	+	67	164
chr1	204931210	204931311	GeneC|Exon_9	0	+	68	166
chr1	204931210	204931311	GeneC|Exon_9	0	+	69	165
chr1	204931210	204931311	GeneC|Exon_9	0	+	70	166
chr1	204931210	204931311	GeneC|Exon_9	0	+	71	164
chr1	204931210	204931311	GeneC|Exon_9	0	+	72	162
chr1	204931210	204931311	GeneC|Exon_9	0	+	73	161
chr1	204931210	204931311	GeneC|Exon_9	0	+	74	160
chr1	204931210	204931311	GeneC|Exon_9	0	+	75	160
chr1	204931210	204931311	GeneC|Exon_9	0	+	76	160
chr1	204931210	204931311	GeneC|Exon_9	0	+	77	159
chr1	204931210	204931311	GeneC|Exon_9	0	+	78	159
chr1	204931210	204931311	GeneC|Exon_9	0	+	79	160
chr1	204931210	204931311	GeneC|Exon_9	0	+	80	160
chr1	204931210	204931311	GeneC|Exon_9	0	+	81	162
chr1	204931210	204931311	GeneC|Exon_9	0	+	82	159
chr1	204931210	204931311	GeneC|Exon_9	0	+	83	159
chr1	204931210	204931311	GeneC|Exon_9	0	+	84	156
chr1	204931210	204931311	GeneC|Exon_9	0	+	85	155
chr1	204931210	204931311	GeneC|Exon_9	0	+	86	155
chr1	204931210	204931311	GeneC|Exon_9	0	+	87	152
chr1	204931210	204931311	GeneC|Exon_9	0	+	88	152
chr1	204931210	204931311	GeneC|Exon_9	0	+	89	151
chr1	204931210	204931311	GeneC|Exon_9	0	+	90	151
chr1	204931210	204931311	GeneC|Exon_9	0	+	91	150
chr1	204931210	204931311	GeneC|Exon_9	0	+	92	149
chr1	204931210	204931311	GeneC|Exon_9	0	+	93	147
chr1	204931210	204931311	GeneC|Exon_9	0	+	94	147
chr1	204931210	204931311	GeneC|Exon_9	0	+	95	146
chr1	204931210	204931311	GeneC|Exon_9	0	+	96	146
chr1	204931210	204931311	GeneC|Exon_9	0	+	97	146
chr1	204931210	204931311	GeneC|Exon_9	0	+	98	144
chr1	204931210	204931311	GeneC|Exon_9	0	+	99	143
chr1	204931210	204931311	GeneC|Exon_9	0	+	100	143
chr1	204931210	204931311	GeneC|Exon_9	0	+	101	143
chr1	204937351	204937513	GeneC|Exon_10	0	+	1	117
chr1	204937351	204937513	GeneC|Exon_10	0	+	2	120
chr1	204937351	204937513	GeneC|Exon_10	0	+	3	120
chr1	204937351	204937513	GeneC|Exon_10	0	+	4	120
chr1	204937351	204937513	GeneC|Exon_10	0	+	5	122
chr1	204937351	204937513	GeneC|Exon_10	0	+	6	125
chr1	204937351	204937513	GeneC|Exon_10	0	+	7	126
chr1	204937351	204937513	GeneC|Exon_10	0	+	8	127
chr1	204937351	204937513	GeneC|Exon_10	0	+	9	127
chr1	204937351	204937513	GeneC|Exon_10	0	+	10	128
chr1	204937351	204937513	GeneC|Exon_10	0	+	11	130
chr1	204937351	204937513	GeneC|Exon_10	0	+	12	131
chr1	204937351	204937513	GeneC|Exon_10	0	+	13	132
chr1	204937351	204937513	GeneC|Exon_10	0	+	14	133
chr1	204937351	204937513	GeneC|Exon_10	0	+	15	133
chr1	204937351	204937513	GeneC|Exon_10	0	+	16	135
chr1	204937351	204937513	GeneC|Exon_10	0	+	17	135
chr1	204937351	204937513	GeneC|Exon_10	0	+	18	135
chr1	204937351	204937513	GeneC|Exon_10	0	+	19	137
chr1	204937351	204937513	GeneC|Exon_10	0	+	20	137
chr1	204937351	204937513	GeneC|Exon_10	0	+	21	138
chr1	204937351	204937513	GeneC|Exon_10	0	+	22	138
chr1	204937351	204937513	GeneC|Exon_10	0	+	23	138
chr1	204937351	204937513	GeneC|Exon_10	0	+	24	139
chr1	204937351	204937513	GeneC|Exon_10	0	+	25	139
chr1	204937351	204937513	GeneC|Exon_10	0	+	26	143
chr1	204937351	204937513	GeneC|Exon_10	0	+	27	142
chr1	204937351	204937513	GeneC|Exon_10	0	+	28	144
chr1	204937351	204937513	GeneC|Exon_10	0	+	29	145
chr1	204937351	204937513	GeneC|Exon_10	0	+	30	144
chr1	204937351	204937513	GeneC|Exon_10	0	+	31	146
chr1	204937351	204937513	GeneC|Exon_10	0	+	32	147
chr1	204937351	204937513	GeneC|Exon_10	0	+	33	145
chr1	204937351	204937513	GeneC|Exon_10	0	+	34	148
chr1	204937351	204937513	GeneC|Exon_10	0	+	35	148
chr1	204937351	204937513	GeneC|Exon_10	0	+	36	151
chr1	204937351	204937513	GeneC|Exon_10	0	+	37	151
chr1	204937351	204937513	GeneC|Exon_10	0	+	38	150
chr1	204937351	204937513	GeneC|Exon_10	0	+	39	150
chr1	204937351	204937513	GeneC|Exon_10	0	+	40	150
chr1	204937351	204937513	GeneC|Exon_10	0	+	41	149
chr1	204937351	204937513	GeneC|Exon_10	0	+	42	149
chr1	204937351	204937513	GeneC|Exon_10	0	+	43	151
chr1	204937351	204937513	GeneC|Exon_10	0	+	44	150
chr1	204937351	204937513	GeneC|Exon_10	0	+	45	149
chr1	204937351	204937513	GeneC|Exon_10	0	+	46	149
chr1	204937351	204937513	GeneC|Exon_10	0	+	47	149
chr1	204937351	204937513	GeneC|Exon_10	0	+	48	149
chr1	204937351	204937513	GeneC|Exon_10	0	+	49	151
chr1	204937351	204937513	GeneC|Exon_10	0	+	50	151
chr1	204937351	204937513	GeneC|Exon_10	0	+	51	151
chr1	204937351	204937513	GeneC|Exon_10	0	+	52	152
chr1	204937351	204937513	GeneC|Exon_10	0	+	53	153
chr1	204937351	204937513	GeneC|Exon_10	0	+	54	151
chr1	204937351	204937513	GeneC|Exon_10	0	+	55	150
chr1	204937351	204937513	GeneC|Exon_10	0	+	56	153
chr1	204937351	204937513	GeneC|Exon_10	0	+	57	154
chr1	204937351	204937513	GeneC|Exon_10	0	+	58	152
chr1	204937351	204937513	GeneC|Exon_10	0	+	59	153
chr1	204937351	204937513	GeneC|Exon_10	0	+	60	152
chr1	204937351	204937513	GeneC|Exon_10	0	+	61	156
chr1	204937351	204937513	GeneC|Exon_10	0	+	62	154
chr1	204937351	204937513	GeneC|Exon_10	0	+	63	153
chr1	204937351	204937513	GeneC|Exon_10	0	+	64	152
chr1	204937351	204937513	GeneC|Exon_10	0	+	65	152
chr1	204937351	204937513	GeneC|Exon_10	0	+	66	152
chr1	204937351	204937513	GeneC|Exon_10	0	+	67	155
chr1	204937351	204937513	GeneC|Exon_10	0	+	68	153
chr1	204937351	204937513	GeneC|Exon_10	0	+	69	155
chr1	204937351	204937513	GeneC|Exon_10	0	+	70	156
chr1	204937351	204937513	GeneC|Exon_10	0	+	71	154
chr1	204937351	204937513	GeneC|Exon_10	0	+	72	153
chr1	204937351	204937513	GeneC|Exon_10	0	+	73	152
chr1	204937351	204937513	GeneC|Exon_10	0	+	74	153
chr1	204937351	204937513	GeneC|Exon_10	0	+	75	153
chr1	204937351	204937513	GeneC|Exon_10	0	+	76	154
chr1	204937351	204937513	GeneC|Exon_10	0	+	77	153
chr1	204937351	204937513	GeneC|Exon_10	0	+	78	155
chr1	204937351	204937513	GeneC|Exon_10	0	+	79	155
chr1	204937351	204937513	GeneC|Exon_10	0	+	80	155
chr1	204937351	204937513	GeneC|Exon_10	0	+	81	155
chr1	204937351	204937513	GeneC|Exon_10	0	+	82	156
chr1	204937351	204937513	GeneC|Exon_10	0	+	83	155
chr1	204937351	204937513	GeneC|Exon_10	0	+	84	155
chr1	204937351	204937513	GeneC|Exon_10	0	+	85	155
chr1	204937351	204937513	GeneC|Exon_10	0	+	86	154
chr1	204937351	204937513	GeneC|Exon_10	0	+	87	154
chr1	204937351	204937513	GeneC|Exon_10	0	+	88	156
chr1	204937351	204937513	GeneC|Exon_10	0	+	89	154
chr1	204937351	204937513	GeneC|Exon_10	0	+	90	155
chr1	204937351	204937513	GeneC|Exon_10	0	+	91	156
chr1	204937351	204937513	GeneC|Exon_10	0	+	92	156
chr1	204937351	204937513	GeneC|Exon_10	0	+	93	157
chr1	204937351	204937513	GeneC|Exon_10	0	+	94	157
chr1	204937351	204937513	GeneC|Exon_10	0	+	95	158
chr1	204937351	204937513	GeneC|Exon_10	0	+	96	158
chr1	204937351	204937513	GeneC|Exon_10	0	+	97	156
chr1	204937351	204937513	GeneC|Exon_10	0	+	98	156
chr1	204937351	204937513	GeneC|Exon_10	0	+	99	157
chr1	204937351	204937513	GeneC|Exon_10	0	+	100	156
chr1	204937351	204937513	GeneC|Exon_10	0	+	101	154
chr1	204937351	204937513	GeneC|Exon_10	0	+	102	155
chr1	204937351	204937513	GeneC|Exon_10	0	+	103	156
chr1	204937351	204937513	GeneC|Exon_10	0	+	104	156
chr1	204937351	204937513	GeneC|Exon_10	0	+	105	154
chr1	204937351	204937513	GeneC|Exon_10	0	+	106	155
chr1	204937351	204937513	GeneC|Exon_10	0	+	107	152
chr1	204937351	204937513	GeneC|Exon_10	0	+	108	152
chr1	204937351	204937513	GeneC|Exon_10	0	+	109	152
chr1	204937351	204937513	GeneC|Exon_10	0	+	110	150
chr1	204937351	204937513	GeneC|Exon_10	0	+	111	149
chr1	204937351	204937513	GeneC|Exon_10	0	+	112	150
chr1	204937351	204937513	GeneC|Exon_10	0	+	113	151
chr1	204937351	204937513	GeneC|Exon_10	0	+	114	153
chr1	204937351	204937513	GeneC|Exon_10	0	+	115	154
chr1	204937351	204937513	GeneC|Exon_10	0	+	116	153
chr1	204937351	204937513	GeneC|Exon_10	0	+	117	153
chr1	204937351	204937513	GeneC|Exon_10	0	+	118	153
chr1	204937351	204937513	GeneC|Exon_10	0	+	119	152
chr1	204937351	204937513	GeneC|Exon_10	0	+	120	151
chr1	204937351	204937513	GeneC|Exon_10	0	+	121	150
chr1	204937351	204937513	GeneC|Exon_10	0	+	122	151
chr1	204937351	204937513	GeneC|Exon_10	0	+	123	151
chr1	204937351	204937513	GeneC|Exon_10	0	+	124	151
chr1	204937351	204937513	GeneC|Exon_10	0	+	125	150
chr1	204937351	204937513	GeneC|Exon_10	0	+	126	147
chr1	204937351	204937513	GeneC|Exon_10	0	+	127	145
chr1	204937351	204937513	GeneC|Exon_10	0	+	128	143
chr1	204937351	204937513	GeneC|Exon_10	0	+	129	144
chr1	204937351	204937513	GeneC|Exon_10	0	+	130	143
chr1	204937351	204937513	GeneC|Exon_10	0	+	131	145
chr1	204937351	204937513	GeneC|Exon_10	0	+	132	145
chr1	204937351	204937513	GeneC|Exon_10	0	+	133	146
chr1	204937351	204937513	GeneC|Exon_10	0	+	134	146
chr1	204937351	204937513	GeneC|Exon_10	0	+	135	146
chr1	204937351	204937513	GeneC|Exon_10	0	+	136	146
chr1	204937351	204937513	GeneC|Exon_10	0	+	137	145
chr1	204937351	204937513	GeneC|Exon_10	0	+	138	142
chr1	204937351	204937513	GeneC|Exon_10	0	+	139	140
chr1	204937351	204937513	GeneC|Exon_10	0	+	140	139
[truncated: 156,337 more rows]
