# Supplementary material for: A Robust Protocol to Increase NimbleGen SeqCap EZ Multiplexing Capacity to 96 Samples
Source: PLoS One. 2015 Apr 14;10(4):e0123872. doi: 10.1371/journal.pone.0123872 (PMC4397063; doi:10.1371/journal.pone.0123872)
Supplement: S1 Dataset — (GZ) [file pone.0123872.s005.gz › Raw_Data/sampleAE/sampleAE.flagstat]

286689 + 0 in total (QC-passed reads + QC-failed reads)
0 + 0 duplicates
286515 + 0 mapped (99.94%:-nan%)
285780 + 0 paired in sequencing
142874 + 0 read1
142906 + 0 read2
284424 + 0 properly paired (99.53%:-nan%)
285590 + 0 with itself and mate mapped
73 + 0 singletons (0.03%:-nan%)
838 + 0 with mate mapped to a different chr
469 + 0 with mate mapped to a different chr (mapQ>=5)
