# Supplementary material for: A Robust Protocol to Increase NimbleGen SeqCap EZ Multiplexing Capacity to 96 Samples
Source: PLoS One. 2015 Apr 14;10(4):e0123872. doi: 10.1371/journal.pone.0123872 (PMC4397063; doi:10.1371/journal.pone.0123872)
Supplement: S1 Dataset — (GZ) [file pone.0123872.s005.gz › Raw_Data/sampleAE/sampleAE.BaseCoverage.txt]

chr1	67861445	67861595	GeneS|SNP_2	0	+	1	145
chr1	67861445	67861595	GeneS|SNP_2	0	+	2	146
chr1	67861445	67861595	GeneS|SNP_2	0	+	3	148
chr1	67861445	67861595	GeneS|SNP_2	0	+	4	146
chr1	67861445	67861595	GeneS|SNP_2	0	+	5	144
chr1	67861445	67861595	GeneS|SNP_2	0	+	6	145
chr1	67861445	67861595	GeneS|SNP_2	0	+	7	147
chr1	67861445	67861595	GeneS|SNP_2	0	+	8	147
chr1	67861445	67861595	GeneS|SNP_2	0	+	9	147
chr1	67861445	67861595	GeneS|SNP_2	0	+	10	146
chr1	67861445	67861595	GeneS|SNP_2	0	+	11	146
chr1	67861445	67861595	GeneS|SNP_2	0	+	12	146
chr1	67861445	67861595	GeneS|SNP_2	0	+	13	144
chr1	67861445	67861595	GeneS|SNP_2	0	+	14	144
chr1	67861445	67861595	GeneS|SNP_2	0	+	15	144
chr1	67861445	67861595	GeneS|SNP_2	0	+	16	144
chr1	67861445	67861595	GeneS|SNP_2	0	+	17	148
chr1	67861445	67861595	GeneS|SNP_2	0	+	18	147
chr1	67861445	67861595	GeneS|SNP_2	0	+	19	145
chr1	67861445	67861595	GeneS|SNP_2	0	+	20	146
chr1	67861445	67861595	GeneS|SNP_2	0	+	21	145
chr1	67861445	67861595	GeneS|SNP_2	0	+	22	146
chr1	67861445	67861595	GeneS|SNP_2	0	+	23	146
chr1	67861445	67861595	GeneS|SNP_2	0	+	24	149
chr1	67861445	67861595	GeneS|SNP_2	0	+	25	149
chr1	67861445	67861595	GeneS|SNP_2	0	+	26	155
chr1	67861445	67861595	GeneS|SNP_2	0	+	27	157
chr1	67861445	67861595	GeneS|SNP_2	0	+	28	156
chr1	67861445	67861595	GeneS|SNP_2	0	+	29	155
chr1	67861445	67861595	GeneS|SNP_2	0	+	30	158
chr1	67861445	67861595	GeneS|SNP_2	0	+	31	156
chr1	67861445	67861595	GeneS|SNP_2	0	+	32	155
chr1	67861445	67861595	GeneS|SNP_2	0	+	33	154
chr1	67861445	67861595	GeneS|SNP_2	0	+	34	154
chr1	67861445	67861595	GeneS|SNP_2	0	+	35	155
chr1	67861445	67861595	GeneS|SNP_2	0	+	36	157
chr1	67861445	67861595	GeneS|SNP_2	0	+	37	158
chr1	67861445	67861595	GeneS|SNP_2	0	+	38	157
chr1	67861445	67861595	GeneS|SNP_2	0	+	39	158
chr1	67861445	67861595	GeneS|SNP_2	0	+	40	158
chr1	67861445	67861595	GeneS|SNP_2	0	+	41	159
chr1	67861445	67861595	GeneS|SNP_2	0	+	42	157
chr1	67861445	67861595	GeneS|SNP_2	0	+	43	159
chr1	67861445	67861595	GeneS|SNP_2	0	+	44	159
chr1	67861445	67861595	GeneS|SNP_2	0	+	45	159
chr1	67861445	67861595	GeneS|SNP_2	0	+	46	159
chr1	67861445	67861595	GeneS|SNP_2	0	+	47	159
chr1	67861445	67861595	GeneS|SNP_2	0	+	48	158
chr1	67861445	67861595	GeneS|SNP_2	0	+	49	157
chr1	67861445	67861595	GeneS|SNP_2	0	+	50	157
chr1	67861445	67861595	GeneS|SNP_2	0	+	51	160
chr1	67861445	67861595	GeneS|SNP_2	0	+	52	159
chr1	67861445	67861595	GeneS|SNP_2	0	+	53	159
chr1	67861445	67861595	GeneS|SNP_2	0	+	54	158
chr1	67861445	67861595	GeneS|SNP_2	0	+	55	158
chr1	67861445	67861595	GeneS|SNP_2	0	+	56	159
chr1	67861445	67861595	GeneS|SNP_2	0	+	57	159
chr1	67861445	67861595	GeneS|SNP_2	0	+	58	159
chr1	67861445	67861595	GeneS|SNP_2	0	+	59	158
chr1	67861445	67861595	GeneS|SNP_2	0	+	60	159
chr1	67861445	67861595	GeneS|SNP_2	0	+	61	155
chr1	67861445	67861595	GeneS|SNP_2	0	+	62	154
chr1	67861445	67861595	GeneS|SNP_2	0	+	63	152
chr1	67861445	67861595	GeneS|SNP_2	0	+	64	152
chr1	67861445	67861595	GeneS|SNP_2	0	+	65	155
chr1	67861445	67861595	GeneS|SNP_2	0	+	66	157
chr1	67861445	67861595	GeneS|SNP_2	0	+	67	156
chr1	67861445	67861595	GeneS|SNP_2	0	+	68	155
chr1	67861445	67861595	GeneS|SNP_2	0	+	69	156
chr1	67861445	67861595	GeneS|SNP_2	0	+	70	156
chr1	67861445	67861595	GeneS|SNP_2	0	+	71	155
chr1	67861445	67861595	GeneS|SNP_2	0	+	72	156
chr1	67861445	67861595	GeneS|SNP_2	0	+	73	154
chr1	67861445	67861595	GeneS|SNP_2	0	+	74	153
chr1	67861445	67861595	GeneS|SNP_2	0	+	75	150
chr1	67861445	67861595	GeneS|SNP_2	0	+	76	147
chr1	67861445	67861595	GeneS|SNP_2	0	+	77	148
chr1	67861445	67861595	GeneS|SNP_2	0	+	78	146
chr1	67861445	67861595	GeneS|SNP_2	0	+	79	146
chr1	67861445	67861595	GeneS|SNP_2	0	+	80	146
chr1	67861445	67861595	GeneS|SNP_2	0	+	81	146
chr1	67861445	67861595	GeneS|SNP_2	0	+	82	147
chr1	67861445	67861595	GeneS|SNP_2	0	+	83	146
chr1	67861445	67861595	GeneS|SNP_2	0	+	84	146
chr1	67861445	67861595	GeneS|SNP_2	0	+	85	147
chr1	67861445	67861595	GeneS|SNP_2	0	+	86	148
chr1	67861445	67861595	GeneS|SNP_2	0	+	87	147
chr1	67861445	67861595	GeneS|SNP_2	0	+	88	147
chr1	67861445	67861595	GeneS|SNP_2	0	+	89	146
chr1	67861445	67861595	GeneS|SNP_2	0	+	90	148
chr1	67861445	67861595	GeneS|SNP_2	0	+	91	149
chr1	67861445	67861595	GeneS|SNP_2	0	+	92	150
chr1	67861445	67861595	GeneS|SNP_2	0	+	93	149
chr1	67861445	67861595	GeneS|SNP_2	0	+	94	150
chr1	67861445	67861595	GeneS|SNP_2	0	+	95	149
chr1	67861445	67861595	GeneS|SNP_2	0	+	96	150
chr1	67861445	67861595	GeneS|SNP_2	0	+	97	150
chr1	67861445	67861595	GeneS|SNP_2	0	+	98	150
chr1	67861445	67861595	GeneS|SNP_2	0	+	99	150
chr1	67861445	67861595	GeneS|SNP_2	0	+	100	150
chr1	67861445	67861595	GeneS|SNP_2	0	+	101	147
chr1	67861445	67861595	GeneS|SNP_2	0	+	102	147
chr1	67861445	67861595	GeneS|SNP_2	0	+	103	146
chr1	67861445	67861595	GeneS|SNP_2	0	+	104	147
chr1	67861445	67861595	GeneS|SNP_2	0	+	105	146
chr1	67861445	67861595	GeneS|SNP_2	0	+	106	144
chr1	67861445	67861595	GeneS|SNP_2	0	+	107	140
chr1	67861445	67861595	GeneS|SNP_2	0	+	108	140
chr1	67861445	67861595	GeneS|SNP_2	0	+	109	141
chr1	67861445	67861595	GeneS|SNP_2	0	+	110	142
chr1	67861445	67861595	GeneS|SNP_2	0	+	111	143
chr1	67861445	67861595	GeneS|SNP_2	0	+	112	143
chr1	67861445	67861595	GeneS|SNP_2	0	+	113	142
chr1	67861445	67861595	GeneS|SNP_2	0	+	114	140
chr1	67861445	67861595	GeneS|SNP_2	0	+	115	140
chr1	67861445	67861595	GeneS|SNP_2	0	+	116	140
chr1	67861445	67861595	GeneS|SNP_2	0	+	117	140
chr1	67861445	67861595	GeneS|SNP_2	0	+	118	141
chr1	67861445	67861595	GeneS|SNP_2	0	+	119	140
chr1	67861445	67861595	GeneS|SNP_2	0	+	120	140
chr1	67861445	67861595	GeneS|SNP_2	0	+	121	139
chr1	67861445	67861595	GeneS|SNP_2	0	+	122	139
chr1	67861445	67861595	GeneS|SNP_2	0	+	123	139
chr1	67861445	67861595	GeneS|SNP_2	0	+	124	139
chr1	67861445	67861595	GeneS|SNP_2	0	+	125	139
chr1	67861445	67861595	GeneS|SNP_2	0	+	126	141
chr1	67861445	67861595	GeneS|SNP_2	0	+	127	141
chr1	67861445	67861595	GeneS|SNP_2	0	+	128	139
chr1	67861445	67861595	GeneS|SNP_2	0	+	129	137
chr1	67861445	67861595	GeneS|SNP_2	0	+	130	134
chr1	67861445	67861595	GeneS|SNP_2	0	+	131	134
chr1	67861445	67861595	GeneS|SNP_2	0	+	132	137
chr1	67861445	67861595	GeneS|SNP_2	0	+	133	136
chr1	67861445	67861595	GeneS|SNP_2	0	+	134	134
chr1	67861445	67861595	GeneS|SNP_2	0	+	135	133
chr1	67861445	67861595	GeneS|SNP_2	0	+	136	135
chr1	67861445	67861595	GeneS|SNP_2	0	+	137	132
chr1	67861445	67861595	GeneS|SNP_2	0	+	138	131
chr1	67861445	67861595	GeneS|SNP_2	0	+	139	131
chr1	67861445	67861595	GeneS|SNP_2	0	+	140	129
chr1	67861445	67861595	GeneS|SNP_2	0	+	141	127
chr1	67861445	67861595	GeneS|SNP_2	0	+	142	126
chr1	67861445	67861595	GeneS|SNP_2	0	+	143	122
chr1	67861445	67861595	GeneS|SNP_2	0	+	144	122
chr1	67861445	67861595	GeneS|SNP_2	0	+	145	122
chr1	67861445	67861595	GeneS|SNP_2	0	+	146	124
chr1	67861445	67861595	GeneS|SNP_2	0	+	147	124
chr1	67861445	67861595	GeneS|SNP_2	0	+	148	123
chr1	67861445	67861595	GeneS|SNP_2	0	+	149	125
chr1	67861445	67861595	GeneS|SNP_2	0	+	150	124
chr1	179520431	179520581	GeneS|SNP_1	0	+	1	157
chr1	179520431	179520581	GeneS|SNP_1	0	+	2	157
chr1	179520431	179520581	GeneS|SNP_1	0	+	3	157
chr1	179520431	179520581	GeneS|SNP_1	0	+	4	157
chr1	179520431	179520581	GeneS|SNP_1	0	+	5	158
chr1	179520431	179520581	GeneS|SNP_1	0	+	6	159
chr1	179520431	179520581	GeneS|SNP_1	0	+	7	159
chr1	179520431	179520581	GeneS|SNP_1	0	+	8	160
chr1	179520431	179520581	GeneS|SNP_1	0	+	9	159
chr1	179520431	179520581	GeneS|SNP_1	0	+	10	161
chr1	179520431	179520581	GeneS|SNP_1	0	+	11	162
chr1	179520431	179520581	GeneS|SNP_1	0	+	12	163
chr1	179520431	179520581	GeneS|SNP_1	0	+	13	163
chr1	179520431	179520581	GeneS|SNP_1	0	+	14	163
chr1	179520431	179520581	GeneS|SNP_1	0	+	15	162
chr1	179520431	179520581	GeneS|SNP_1	0	+	16	162
chr1	179520431	179520581	GeneS|SNP_1	0	+	17	163
chr1	179520431	179520581	GeneS|SNP_1	0	+	18	161
chr1	179520431	179520581	GeneS|SNP_1	0	+	19	160
chr1	179520431	179520581	GeneS|SNP_1	0	+	20	163
chr1	179520431	179520581	GeneS|SNP_1	0	+	21	163
chr1	179520431	179520581	GeneS|SNP_1	0	+	22	164
chr1	179520431	179520581	GeneS|SNP_1	0	+	23	164
chr1	179520431	179520581	GeneS|SNP_1	0	+	24	165
chr1	179520431	179520581	GeneS|SNP_1	0	+	25	167
chr1	179520431	179520581	GeneS|SNP_1	0	+	26	165
chr1	179520431	179520581	GeneS|SNP_1	0	+	27	163
chr1	179520431	179520581	GeneS|SNP_1	0	+	28	162
chr1	179520431	179520581	GeneS|SNP_1	0	+	29	161
chr1	179520431	179520581	GeneS|SNP_1	0	+	30	161
chr1	179520431	179520581	GeneS|SNP_1	0	+	31	160
chr1	179520431	179520581	GeneS|SNP_1	0	+	32	160
chr1	179520431	179520581	GeneS|SNP_1	0	+	33	160
chr1	179520431	179520581	GeneS|SNP_1	0	+	34	163
chr1	179520431	179520581	GeneS|SNP_1	0	+	35	164
chr1	179520431	179520581	GeneS|SNP_1	0	+	36	164
chr1	179520431	179520581	GeneS|SNP_1	0	+	37	166
chr1	179520431	179520581	GeneS|SNP_1	0	+	38	166
chr1	179520431	179520581	GeneS|SNP_1	0	+	39	167
chr1	179520431	179520581	GeneS|SNP_1	0	+	40	168
chr1	179520431	179520581	GeneS|SNP_1	0	+	41	170
chr1	179520431	179520581	GeneS|SNP_1	0	+	42	168
chr1	179520431	179520581	GeneS|SNP_1	0	+	43	167
chr1	179520431	179520581	GeneS|SNP_1	0	+	44	167
chr1	179520431	179520581	GeneS|SNP_1	0	+	45	166
chr1	179520431	179520581	GeneS|SNP_1	0	+	46	167
chr1	179520431	179520581	GeneS|SNP_1	0	+	47	168
chr1	179520431	179520581	GeneS|SNP_1	0	+	48	167
chr1	179520431	179520581	GeneS|SNP_1	0	+	49	166
chr1	179520431	179520581	GeneS|SNP_1	0	+	50	165
chr1	179520431	179520581	GeneS|SNP_1	0	+	51	167
chr1	179520431	179520581	GeneS|SNP_1	0	+	52	167
chr1	179520431	179520581	GeneS|SNP_1	0	+	53	165
chr1	179520431	179520581	GeneS|SNP_1	0	+	54	167
chr1	179520431	179520581	GeneS|SNP_1	0	+	55	167
chr1	179520431	179520581	GeneS|SNP_1	0	+	56	167
chr1	179520431	179520581	GeneS|SNP_1	0	+	57	169
chr1	179520431	179520581	GeneS|SNP_1	0	+	58	170
chr1	179520431	179520581	GeneS|SNP_1	0	+	59	171
chr1	179520431	179520581	GeneS|SNP_1	0	+	60	169
chr1	179520431	179520581	GeneS|SNP_1	0	+	61	167
chr1	179520431	179520581	GeneS|SNP_1	0	+	62	168
chr1	179520431	179520581	GeneS|SNP_1	0	+	63	166
chr1	179520431	179520581	GeneS|SNP_1	0	+	64	164
chr1	179520431	179520581	GeneS|SNP_1	0	+	65	163
chr1	179520431	179520581	GeneS|SNP_1	0	+	66	162
chr1	179520431	179520581	GeneS|SNP_1	0	+	67	162
chr1	179520431	179520581	GeneS|SNP_1	0	+	68	160
chr1	179520431	179520581	GeneS|SNP_1	0	+	69	158
chr1	179520431	179520581	GeneS|SNP_1	0	+	70	156
chr1	179520431	179520581	GeneS|SNP_1	0	+	71	155
chr1	179520431	179520581	GeneS|SNP_1	0	+	72	155
chr1	179520431	179520581	GeneS|SNP_1	0	+	73	154
chr1	179520431	179520581	GeneS|SNP_1	0	+	74	153
chr1	179520431	179520581	GeneS|SNP_1	0	+	75	153
chr1	179520431	179520581	GeneS|SNP_1	0	+	76	152
chr1	179520431	179520581	GeneS|SNP_1	0	+	77	153
chr1	179520431	179520581	GeneS|SNP_1	0	+	78	153
chr1	179520431	179520581	GeneS|SNP_1	0	+	79	152
chr1	179520431	179520581	GeneS|SNP_1	0	+	80	150
chr1	179520431	179520581	GeneS|SNP_1	0	+	81	153
chr1	179520431	179520581	GeneS|SNP_1	0	+	82	153
chr1	179520431	179520581	GeneS|SNP_1	0	+	83	151
chr1	179520431	179520581	GeneS|SNP_1	0	+	84	150
chr1	179520431	179520581	GeneS|SNP_1	0	+	85	150
chr1	179520431	179520581	GeneS|SNP_1	0	+	86	150
chr1	179520431	179520581	GeneS|SNP_1	0	+	87	150
chr1	179520431	179520581	GeneS|SNP_1	0	+	88	152
chr1	179520431	179520581	GeneS|SNP_1	0	+	89	152
chr1	179520431	179520581	GeneS|SNP_1	0	+	90	153
chr1	179520431	179520581	GeneS|SNP_1	0	+	91	155
chr1	179520431	179520581	GeneS|SNP_1	0	+	92	155
chr1	179520431	179520581	GeneS|SNP_1	0	+	93	152
chr1	179520431	179520581	GeneS|SNP_1	0	+	94	152
chr1	179520431	179520581	GeneS|SNP_1	0	+	95	153
chr1	179520431	179520581	GeneS|SNP_1	0	+	96	151
chr1	179520431	179520581	GeneS|SNP_1	0	+	97	150
chr1	179520431	179520581	GeneS|SNP_1	0	+	98	149
chr1	179520431	179520581	GeneS|SNP_1	0	+	99	148
chr1	179520431	179520581	GeneS|SNP_1	0	+	100	148
chr1	179520431	179520581	GeneS|SNP_1	0	+	101	151
chr1	179520431	179520581	GeneS|SNP_1	0	+	102	151
chr1	179520431	179520581	GeneS|SNP_1	0	+	103	152
chr1	179520431	179520581	GeneS|SNP_1	0	+	104	153
chr1	179520431	179520581	GeneS|SNP_1	0	+	105	152
chr1	179520431	179520581	GeneS|SNP_1	0	+	106	153
chr1	179520431	179520581	GeneS|SNP_1	0	+	107	153
chr1	179520431	179520581	GeneS|SNP_1	0	+	108	153
chr1	179520431	179520581	GeneS|SNP_1	0	+	109	155
chr1	179520431	179520581	GeneS|SNP_1	0	+	110	155
chr1	179520431	179520581	GeneS|SNP_1	0	+	111	155
chr1	179520431	179520581	GeneS|SNP_1	0	+	112	152
chr1	179520431	179520581	GeneS|SNP_1	0	+	113	149
chr1	179520431	179520581	GeneS|SNP_1	0	+	114	150
chr1	179520431	179520581	GeneS|SNP_1	0	+	115	152
chr1	179520431	179520581	GeneS|SNP_1	0	+	116	153
chr1	179520431	179520581	GeneS|SNP_1	0	+	117	153
chr1	179520431	179520581	GeneS|SNP_1	0	+	118	153
chr1	179520431	179520581	GeneS|SNP_1	0	+	119	152
chr1	179520431	179520581	GeneS|SNP_1	0	+	120	153
chr1	179520431	179520581	GeneS|SNP_1	0	+	121	153
chr1	179520431	179520581	GeneS|SNP_1	0	+	122	150
chr1	179520431	179520581	GeneS|SNP_1	0	+	123	149
chr1	179520431	179520581	GeneS|SNP_1	0	+	124	149
chr1	179520431	179520581	GeneS|SNP_1	0	+	125	149
chr1	179520431	179520581	GeneS|SNP_1	0	+	126	151
chr1	179520431	179520581	GeneS|SNP_1	0	+	127	149
chr1	179520431	179520581	GeneS|SNP_1	0	+	128	151
chr1	179520431	179520581	GeneS|SNP_1	0	+	129	152
chr1	179520431	179520581	GeneS|SNP_1	0	+	130	152
chr1	179520431	179520581	GeneS|SNP_1	0	+	131	153
chr1	179520431	179520581	GeneS|SNP_1	0	+	132	152
chr1	179520431	179520581	GeneS|SNP_1	0	+	133	153
chr1	179520431	179520581	GeneS|SNP_1	0	+	134	152
chr1	179520431	179520581	GeneS|SNP_1	0	+	135	150
chr1	179520431	179520581	GeneS|SNP_1	0	+	136	152
chr1	179520431	179520581	GeneS|SNP_1	0	+	137	152
chr1	179520431	179520581	GeneS|SNP_1	0	+	138	152
chr1	179520431	179520581	GeneS|SNP_1	0	+	139	153
chr1	179520431	179520581	GeneS|SNP_1	0	+	140	153
chr1	179520431	179520581	GeneS|SNP_1	0	+	141	153
chr1	179520431	179520581	GeneS|SNP_1	0	+	142	154
chr1	179520431	179520581	GeneS|SNP_1	0	+	143	155
chr1	179520431	179520581	GeneS|SNP_1	0	+	144	154
chr1	179520431	179520581	GeneS|SNP_1	0	+	145	149
chr1	179520431	179520581	GeneS|SNP_1	0	+	146	149
chr1	179520431	179520581	GeneS|SNP_1	0	+	147	147
chr1	179520431	179520581	GeneS|SNP_1	0	+	148	146
chr1	179520431	179520581	GeneS|SNP_1	0	+	149	144
chr1	179520431	179520581	GeneS|SNP_1	0	+	150	141
chr1	204797731	204797935	GeneC|Exon_1	0	+	1	18
chr1	204797731	204797935	GeneC|Exon_1	0	+	2	18
chr1	204797731	204797935	GeneC|Exon_1	0	+	3	18
chr1	204797731	204797935	GeneC|Exon_1	0	+	4	18
chr1	204797731	204797935	GeneC|Exon_1	0	+	5	18
chr1	204797731	204797935	GeneC|Exon_1	0	+	6	18
chr1	204797731	204797935	GeneC|Exon_1	0	+	7	18
chr1	204797731	204797935	GeneC|Exon_1	0	+	8	17
chr1	204797731	204797935	GeneC|Exon_1	0	+	9	17
chr1	204797731	204797935	GeneC|Exon_1	0	+	10	17
chr1	204797731	204797935	GeneC|Exon_1	0	+	11	17
chr1	204797731	204797935	GeneC|Exon_1	0	+	12	17
chr1	204797731	204797935	GeneC|Exon_1	0	+	13	17
chr1	204797731	204797935	GeneC|Exon_1	0	+	14	17
chr1	204797731	204797935	GeneC|Exon_1	0	+	15	17
chr1	204797731	204797935	GeneC|Exon_1	0	+	16	18
chr1	204797731	204797935	GeneC|Exon_1	0	+	17	18
chr1	204797731	204797935	GeneC|Exon_1	0	+	18	18
chr1	204797731	204797935	GeneC|Exon_1	0	+	19	18
chr1	204797731	204797935	GeneC|Exon_1	0	+	20	17
chr1	204797731	204797935	GeneC|Exon_1	0	+	21	17
chr1	204797731	204797935	GeneC|Exon_1	0	+	22	17
chr1	204797731	204797935	GeneC|Exon_1	0	+	23	17
chr1	204797731	204797935	GeneC|Exon_1	0	+	24	17
chr1	204797731	204797935	GeneC|Exon_1	0	+	25	17
chr1	204797731	204797935	GeneC|Exon_1	0	+	26	17
chr1	204797731	204797935	GeneC|Exon_1	0	+	27	17
chr1	204797731	204797935	GeneC|Exon_1	0	+	28	17
chr1	204797731	204797935	GeneC|Exon_1	0	+	29	17
chr1	204797731	204797935	GeneC|Exon_1	0	+	30	17
chr1	204797731	204797935	GeneC|Exon_1	0	+	31	17
chr1	204797731	204797935	GeneC|Exon_1	0	+	32	17
chr1	204797731	204797935	GeneC|Exon_1	0	+	33	17
chr1	204797731	204797935	GeneC|Exon_1	0	+	34	17
chr1	204797731	204797935	GeneC|Exon_1	0	+	35	17
chr1	204797731	204797935	GeneC|Exon_1	0	+	36	17
chr1	204797731	204797935	GeneC|Exon_1	0	+	37	18
chr1	204797731	204797935	GeneC|Exon_1	0	+	38	18
chr1	204797731	204797935	GeneC|Exon_1	0	+	39	18
chr1	204797731	204797935	GeneC|Exon_1	0	+	40	18
chr1	204797731	204797935	GeneC|Exon_1	0	+	41	18
chr1	204797731	204797935	GeneC|Exon_1	0	+	42	19
chr1	204797731	204797935	GeneC|Exon_1	0	+	43	18
chr1	204797731	204797935	GeneC|Exon_1	0	+	44	18
chr1	204797731	204797935	GeneC|Exon_1	0	+	45	21
chr1	204797731	204797935	GeneC|Exon_1	0	+	46	22
chr1	204797731	204797935	GeneC|Exon_1	0	+	47	22
chr1	204797731	204797935	GeneC|Exon_1	0	+	48	22
chr1	204797731	204797935	GeneC|Exon_1	0	+	49	23
chr1	204797731	204797935	GeneC|Exon_1	0	+	50	23
chr1	204797731	204797935	GeneC|Exon_1	0	+	51	24
chr1	204797731	204797935	GeneC|Exon_1	0	+	52	26
chr1	204797731	204797935	GeneC|Exon_1	0	+	53	26
chr1	204797731	204797935	GeneC|Exon_1	0	+	54	27
chr1	204797731	204797935	GeneC|Exon_1	0	+	55	28
chr1	204797731	204797935	GeneC|Exon_1	0	+	56	28
chr1	204797731	204797935	GeneC|Exon_1	0	+	57	28
chr1	204797731	204797935	GeneC|Exon_1	0	+	58	28
chr1	204797731	204797935	GeneC|Exon_1	0	+	59	29
chr1	204797731	204797935	GeneC|Exon_1	0	+	60	29
chr1	204797731	204797935	GeneC|Exon_1	0	+	61	29
chr1	204797731	204797935	GeneC|Exon_1	0	+	62	29
chr1	204797731	204797935	GeneC|Exon_1	0	+	63	29
chr1	204797731	204797935	GeneC|Exon_1	0	+	64	29
chr1	204797731	204797935	GeneC|Exon_1	0	+	65	30
chr1	204797731	204797935	GeneC|Exon_1	0	+	66	30
chr1	204797731	204797935	GeneC|Exon_1	0	+	67	31
chr1	204797731	204797935	GeneC|Exon_1	0	+	68	32
chr1	204797731	204797935	GeneC|Exon_1	0	+	69	32
chr1	204797731	204797935	GeneC|Exon_1	0	+	70	32
chr1	204797731	204797935	GeneC|Exon_1	0	+	71	32
chr1	204797731	204797935	GeneC|Exon_1	0	+	72	32
chr1	204797731	204797935	GeneC|Exon_1	0	+	73	33
chr1	204797731	204797935	GeneC|Exon_1	0	+	74	33
chr1	204797731	204797935	GeneC|Exon_1	0	+	75	33
chr1	204797731	204797935	GeneC|Exon_1	0	+	76	34
chr1	204797731	204797935	GeneC|Exon_1	0	+	77	37
chr1	204797731	204797935	GeneC|Exon_1	0	+	78	38
chr1	204797731	204797935	GeneC|Exon_1	0	+	79	37
chr1	204797731	204797935	GeneC|Exon_1	0	+	80	37
chr1	204797731	204797935	GeneC|Exon_1	0	+	81	38
chr1	204797731	204797935	GeneC|Exon_1	0	+	82	38
chr1	204797731	204797935	GeneC|Exon_1	0	+	83	38
chr1	204797731	204797935	GeneC|Exon_1	0	+	84	38
chr1	204797731	204797935	GeneC|Exon_1	0	+	85	39
chr1	204797731	204797935	GeneC|Exon_1	0	+	86	38
chr1	204797731	204797935	GeneC|Exon_1	0	+	87	40
chr1	204797731	204797935	GeneC|Exon_1	0	+	88	40
chr1	204797731	204797935	GeneC|Exon_1	0	+	89	40
chr1	204797731	204797935	GeneC|Exon_1	0	+	90	40
chr1	204797731	204797935	GeneC|Exon_1	0	+	91	41
chr1	204797731	204797935	GeneC|Exon_1	0	+	92	41
chr1	204797731	204797935	GeneC|Exon_1	0	+	93	41
chr1	204797731	204797935	GeneC|Exon_1	0	+	94	42
chr1	204797731	204797935	GeneC|Exon_1	0	+	95	43
chr1	204797731	204797935	GeneC|Exon_1	0	+	96	44
chr1	204797731	204797935	GeneC|Exon_1	0	+	97	44
chr1	204797731	204797935	GeneC|Exon_1	0	+	98	45
chr1	204797731	204797935	GeneC|Exon_1	0	+	99	45
chr1	204797731	204797935	GeneC|Exon_1	0	+	100	45
chr1	204797731	204797935	GeneC|Exon_1	0	+	101	45
chr1	204797731	204797935	GeneC|Exon_1	0	+	102	46
chr1	204797731	204797935	GeneC|Exon_1	0	+	103	48
chr1	204797731	204797935	GeneC|Exon_1	0	+	104	48
chr1	204797731	204797935	GeneC|Exon_1	0	+	105	48
chr1	204797731	204797935	GeneC|Exon_1	0	+	106	47
chr1	204797731	204797935	GeneC|Exon_1	0	+	107	47
chr1	204797731	204797935	GeneC|Exon_1	0	+	108	47
chr1	204797731	204797935	GeneC|Exon_1	0	+	109	47
chr1	204797731	204797935	GeneC|Exon_1	0	+	110	47
chr1	204797731	204797935	GeneC|Exon_1	0	+	111	47
chr1	204797731	204797935	GeneC|Exon_1	0	+	112	46
chr1	204797731	204797935	GeneC|Exon_1	0	+	113	46
chr1	204797731	204797935	GeneC|Exon_1	0	+	114	47
chr1	204797731	204797935	GeneC|Exon_1	0	+	115	47
chr1	204797731	204797935	GeneC|Exon_1	0	+	116	47
chr1	204797731	204797935	GeneC|Exon_1	0	+	117	48
chr1	204797731	204797935	GeneC|Exon_1	0	+	118	48
chr1	204797731	204797935	GeneC|Exon_1	0	+	119	49
chr1	204797731	204797935	GeneC|Exon_1	0	+	120	51
chr1	204797731	204797935	GeneC|Exon_1	0	+	121	51
chr1	204797731	204797935	GeneC|Exon_1	0	+	122	52
chr1	204797731	204797935	GeneC|Exon_1	0	+	123	52
chr1	204797731	204797935	GeneC|Exon_1	0	+	124	53
chr1	204797731	204797935	GeneC|Exon_1	0	+	125	49
chr1	204797731	204797935	GeneC|Exon_1	0	+	126	50
chr1	204797731	204797935	GeneC|Exon_1	0	+	127	50
chr1	204797731	204797935	GeneC|Exon_1	0	+	128	50
chr1	204797731	204797935	GeneC|Exon_1	0	+	129	49
chr1	204797731	204797935	GeneC|Exon_1	0	+	130	49
chr1	204797731	204797935	GeneC|Exon_1	0	+	131	46
chr1	204797731	204797935	GeneC|Exon_1	0	+	132	47
chr1	204797731	204797935	GeneC|Exon_1	0	+	133	47
chr1	204797731	204797935	GeneC|Exon_1	0	+	134	47
chr1	204797731	204797935	GeneC|Exon_1	0	+	135	47
chr1	204797731	204797935	GeneC|Exon_1	0	+	136	47
chr1	204797731	204797935	GeneC|Exon_1	0	+	137	47
chr1	204797731	204797935	GeneC|Exon_1	0	+	138	47
chr1	204797731	204797935	GeneC|Exon_1	0	+	139	47
chr1	204797731	204797935	GeneC|Exon_1	0	+	140	48
chr1	204797731	204797935	GeneC|Exon_1	0	+	141	48
chr1	204797731	204797935	GeneC|Exon_1	0	+	142	47
chr1	204797731	204797935	GeneC|Exon_1	0	+	143	47
chr1	204797731	204797935	GeneC|Exon_1	0	+	144	48
chr1	204797731	204797935	GeneC|Exon_1	0	+	145	48
chr1	204797731	204797935	GeneC|Exon_1	0	+	146	47
chr1	204797731	204797935	GeneC|Exon_1	0	+	147	47
chr1	204797731	204797935	GeneC|Exon_1	0	+	148	46
chr1	204797731	204797935	GeneC|Exon_1	0	+	149	48
chr1	204797731	204797935	GeneC|Exon_1	0	+	150	48
chr1	204797731	204797935	GeneC|Exon_1	0	+	151	48
chr1	204797731	204797935	GeneC|Exon_1	0	+	152	49
chr1	204797731	204797935	GeneC|Exon_1	0	+	153	49
chr1	204797731	204797935	GeneC|Exon_1	0	+	154	49
chr1	204797731	204797935	GeneC|Exon_1	0	+	155	48
chr1	204797731	204797935	GeneC|Exon_1	0	+	156	47
chr1	204797731	204797935	GeneC|Exon_1	0	+	157	47
chr1	204797731	204797935	GeneC|Exon_1	0	+	158	47
chr1	204797731	204797935	GeneC|Exon_1	0	+	159	48
chr1	204797731	204797935	GeneC|Exon_1	0	+	160	49
chr1	204797731	204797935	GeneC|Exon_1	0	+	161	49
chr1	204797731	204797935	GeneC|Exon_1	0	+	162	49
chr1	204797731	204797935	GeneC|Exon_1	0	+	163	49
chr1	204797731	204797935	GeneC|Exon_1	0	+	164	49
chr1	204797731	204797935	GeneC|Exon_1	0	+	165	49
chr1	204797731	204797935	GeneC|Exon_1	0	+	166	49
chr1	204797731	204797935	GeneC|Exon_1	0	+	167	49
chr1	204797731	204797935	GeneC|Exon_1	0	+	168	52
chr1	204797731	204797935	GeneC|Exon_1	0	+	169	52
chr1	204797731	204797935	GeneC|Exon_1	0	+	170	53
chr1	204797731	204797935	GeneC|Exon_1	0	+	171	53
chr1	204797731	204797935	GeneC|Exon_1	0	+	172	54
chr1	204797731	204797935	GeneC|Exon_1	0	+	173	55
chr1	204797731	204797935	GeneC|Exon_1	0	+	174	54
chr1	204797731	204797935	GeneC|Exon_1	0	+	175	54
chr1	204797731	204797935	GeneC|Exon_1	0	+	176	53
chr1	204797731	204797935	GeneC|Exon_1	0	+	177	54
chr1	204797731	204797935	GeneC|Exon_1	0	+	178	54
chr1	204797731	204797935	GeneC|Exon_1	0	+	179	54
chr1	204797731	204797935	GeneC|Exon_1	0	+	180	54
chr1	204797731	204797935	GeneC|Exon_1	0	+	181	53
chr1	204797731	204797935	GeneC|Exon_1	0	+	182	54
chr1	204797731	204797935	GeneC|Exon_1	0	+	183	54
chr1	204797731	204797935	GeneC|Exon_1	0	+	184	54
chr1	204797731	204797935	GeneC|Exon_1	0	+	185	54
chr1	204797731	204797935	GeneC|Exon_1	0	+	186	54
chr1	204797731	204797935	GeneC|Exon_1	0	+	187	54
chr1	204797731	204797935	GeneC|Exon_1	0	+	188	54
chr1	204797731	204797935	GeneC|Exon_1	0	+	189	54
chr1	204797731	204797935	GeneC|Exon_1	0	+	190	54
chr1	204797731	204797935	GeneC|Exon_1	0	+	191	54
chr1	204797731	204797935	GeneC|Exon_1	0	+	192	54
chr1	204797731	204797935	GeneC|Exon_1	0	+	193	53
chr1	204797731	204797935	GeneC|Exon_1	0	+	194	53
chr1	204797731	204797935	GeneC|Exon_1	0	+	195	53
chr1	204797731	204797935	GeneC|Exon_1	0	+	196	52
chr1	204797731	204797935	GeneC|Exon_1	0	+	197	51
chr1	204797731	204797935	GeneC|Exon_1	0	+	198	50
chr1	204797731	204797935	GeneC|Exon_1	0	+	199	49
chr1	204797731	204797935	GeneC|Exon_1	0	+	200	49
chr1	204797731	204797935	GeneC|Exon_1	0	+	201	49
chr1	204797731	204797935	GeneC|Exon_1	0	+	202	49
chr1	204797731	204797935	GeneC|Exon_1	0	+	203	49
chr1	204797731	204797935	GeneC|Exon_1	0	+	204	49
chr1	204889734	204889893	GeneC|Exon_2	0	+	1	115
chr1	204889734	204889893	GeneC|Exon_2	0	+	2	114
chr1	204889734	204889893	GeneC|Exon_2	0	+	3	116
chr1	204889734	204889893	GeneC|Exon_2	0	+	4	116
chr1	204889734	204889893	GeneC|Exon_2	0	+	5	118
chr1	204889734	204889893	GeneC|Exon_2	0	+	6	119
chr1	204889734	204889893	GeneC|Exon_2	0	+	7	119
chr1	204889734	204889893	GeneC|Exon_2	0	+	8	119
chr1	204889734	204889893	GeneC|Exon_2	0	+	9	125
chr1	204889734	204889893	GeneC|Exon_2	0	+	10	126
chr1	204889734	204889893	GeneC|Exon_2	0	+	11	126
chr1	204889734	204889893	GeneC|Exon_2	0	+	12	130
chr1	204889734	204889893	GeneC|Exon_2	0	+	13	131
chr1	204889734	204889893	GeneC|Exon_2	0	+	14	131
chr1	204889734	204889893	GeneC|Exon_2	0	+	15	133
chr1	204889734	204889893	GeneC|Exon_2	0	+	16	135
chr1	204889734	204889893	GeneC|Exon_2	0	+	17	135
chr1	204889734	204889893	GeneC|Exon_2	0	+	18	134
chr1	204889734	204889893	GeneC|Exon_2	0	+	19	136
chr1	204889734	204889893	GeneC|Exon_2	0	+	20	136
chr1	204889734	204889893	GeneC|Exon_2	0	+	21	137
chr1	204889734	204889893	GeneC|Exon_2	0	+	22	137
chr1	204889734	204889893	GeneC|Exon_2	0	+	23	138
chr1	204889734	204889893	GeneC|Exon_2	0	+	24	139
chr1	204889734	204889893	GeneC|Exon_2	0	+	25	141
chr1	204889734	204889893	GeneC|Exon_2	0	+	26	141
chr1	204889734	204889893	GeneC|Exon_2	0	+	27	140
chr1	204889734	204889893	GeneC|Exon_2	0	+	28	140
chr1	204889734	204889893	GeneC|Exon_2	0	+	29	141
chr1	204889734	204889893	GeneC|Exon_2	0	+	30	141
chr1	204889734	204889893	GeneC|Exon_2	0	+	31	142
chr1	204889734	204889893	GeneC|Exon_2	0	+	32	143
chr1	204889734	204889893	GeneC|Exon_2	0	+	33	144
chr1	204889734	204889893	GeneC|Exon_2	0	+	34	146
chr1	204889734	204889893	GeneC|Exon_2	0	+	35	145
chr1	204889734	204889893	GeneC|Exon_2	0	+	36	145
chr1	204889734	204889893	GeneC|Exon_2	0	+	37	145
chr1	204889734	204889893	GeneC|Exon_2	0	+	38	145
chr1	204889734	204889893	GeneC|Exon_2	0	+	39	147
chr1	204889734	204889893	GeneC|Exon_2	0	+	40	147
chr1	204889734	204889893	GeneC|Exon_2	0	+	41	147
chr1	204889734	204889893	GeneC|Exon_2	0	+	42	147
chr1	204889734	204889893	GeneC|Exon_2	0	+	43	146
chr1	204889734	204889893	GeneC|Exon_2	0	+	44	145
chr1	204889734	204889893	GeneC|Exon_2	0	+	45	146
chr1	204889734	204889893	GeneC|Exon_2	0	+	46	147
chr1	204889734	204889893	GeneC|Exon_2	0	+	47	148
chr1	204889734	204889893	GeneC|Exon_2	0	+	48	148
chr1	204889734	204889893	GeneC|Exon_2	0	+	49	148
chr1	204889734	204889893	GeneC|Exon_2	0	+	50	146
chr1	204889734	204889893	GeneC|Exon_2	0	+	51	146
chr1	204889734	204889893	GeneC|Exon_2	0	+	52	144
chr1	204889734	204889893	GeneC|Exon_2	0	+	53	143
chr1	204889734	204889893	GeneC|Exon_2	0	+	54	144
chr1	204889734	204889893	GeneC|Exon_2	0	+	55	144
chr1	204889734	204889893	GeneC|Exon_2	0	+	56	144
chr1	204889734	204889893	GeneC|Exon_2	0	+	57	146
chr1	204889734	204889893	GeneC|Exon_2	0	+	58	147
chr1	204889734	204889893	GeneC|Exon_2	0	+	59	148
chr1	204889734	204889893	GeneC|Exon_2	0	+	60	152
chr1	204889734	204889893	GeneC|Exon_2	0	+	61	152
chr1	204889734	204889893	GeneC|Exon_2	0	+	62	151
chr1	204889734	204889893	GeneC|Exon_2	0	+	63	152
chr1	204889734	204889893	GeneC|Exon_2	0	+	64	150
chr1	204889734	204889893	GeneC|Exon_2	0	+	65	150
chr1	204889734	204889893	GeneC|Exon_2	0	+	66	152
chr1	204889734	204889893	GeneC|Exon_2	0	+	67	155
chr1	204889734	204889893	GeneC|Exon_2	0	+	68	154
chr1	204889734	204889893	GeneC|Exon_2	0	+	69	156
chr1	204889734	204889893	GeneC|Exon_2	0	+	70	155
chr1	204889734	204889893	GeneC|Exon_2	0	+	71	153
chr1	204889734	204889893	GeneC|Exon_2	0	+	72	152
chr1	204889734	204889893	GeneC|Exon_2	0	+	73	152
chr1	204889734	204889893	GeneC|Exon_2	0	+	74	153
chr1	204889734	204889893	GeneC|Exon_2	0	+	75	152
chr1	204889734	204889893	GeneC|Exon_2	0	+	76	155
chr1	204889734	204889893	GeneC|Exon_2	0	+	77	159
chr1	204889734	204889893	GeneC|Exon_2	0	+	78	159
chr1	204889734	204889893	GeneC|Exon_2	0	+	79	161
chr1	204889734	204889893	GeneC|Exon_2	0	+	80	160
chr1	204889734	204889893	GeneC|Exon_2	0	+	81	160
chr1	204889734	204889893	GeneC|Exon_2	0	+	82	160
chr1	204889734	204889893	GeneC|Exon_2	0	+	83	159
chr1	204889734	204889893	GeneC|Exon_2	0	+	84	160
chr1	204889734	204889893	GeneC|Exon_2	0	+	85	159
chr1	204889734	204889893	GeneC|Exon_2	0	+	86	155
chr1	204889734	204889893	GeneC|Exon_2	0	+	87	155
chr1	204889734	204889893	GeneC|Exon_2	0	+	88	155
chr1	204889734	204889893	GeneC|Exon_2	0	+	89	154
chr1	204889734	204889893	GeneC|Exon_2	0	+	90	153
chr1	204889734	204889893	GeneC|Exon_2	0	+	91	154
chr1	204889734	204889893	GeneC|Exon_2	0	+	92	155
chr1	204889734	204889893	GeneC|Exon_2	0	+	93	155
chr1	204889734	204889893	GeneC|Exon_2	0	+	94	154
chr1	204889734	204889893	GeneC|Exon_2	0	+	95	155
chr1	204889734	204889893	GeneC|Exon_2	0	+	96	155
chr1	204889734	204889893	GeneC|Exon_2	0	+	97	157
chr1	204889734	204889893	GeneC|Exon_2	0	+	98	157
chr1	204889734	204889893	GeneC|Exon_2	0	+	99	156
chr1	204889734	204889893	GeneC|Exon_2	0	+	100	155
chr1	204889734	204889893	GeneC|Exon_2	0	+	101	155
chr1	204889734	204889893	GeneC|Exon_2	0	+	102	155
chr1	204889734	204889893	GeneC|Exon_2	0	+	103	154
chr1	204889734	204889893	GeneC|Exon_2	0	+	104	155
chr1	204889734	204889893	GeneC|Exon_2	0	+	105	155
chr1	204889734	204889893	GeneC|Exon_2	0	+	106	155
chr1	204889734	204889893	GeneC|Exon_2	0	+	107	155
chr1	204889734	204889893	GeneC|Exon_2	0	+	108	154
chr1	204889734	204889893	GeneC|Exon_2	0	+	109	154
chr1	204889734	204889893	GeneC|Exon_2	0	+	110	153
chr1	204889734	204889893	GeneC|Exon_2	0	+	111	153
chr1	204889734	204889893	GeneC|Exon_2	0	+	112	154
chr1	204889734	204889893	GeneC|Exon_2	0	+	113	152
chr1	204889734	204889893	GeneC|Exon_2	0	+	114	150
chr1	204889734	204889893	GeneC|Exon_2	0	+	115	151
chr1	204889734	204889893	GeneC|Exon_2	0	+	116	148
chr1	204889734	204889893	GeneC|Exon_2	0	+	117	147
chr1	204889734	204889893	GeneC|Exon_2	0	+	118	149
chr1	204889734	204889893	GeneC|Exon_2	0	+	119	151
chr1	204889734	204889893	GeneC|Exon_2	0	+	120	150
chr1	204889734	204889893	GeneC|Exon_2	0	+	121	154
chr1	204889734	204889893	GeneC|Exon_2	0	+	122	152
chr1	204889734	204889893	GeneC|Exon_2	0	+	123	150
chr1	204889734	204889893	GeneC|Exon_2	0	+	124	149
chr1	204889734	204889893	GeneC|Exon_2	0	+	125	150
chr1	204889734	204889893	GeneC|Exon_2	0	+	126	152
chr1	204889734	204889893	GeneC|Exon_2	0	+	127	154
chr1	204889734	204889893	GeneC|Exon_2	0	+	128	155
chr1	204889734	204889893	GeneC|Exon_2	0	+	129	155
chr1	204889734	204889893	GeneC|Exon_2	0	+	130	155
chr1	204889734	204889893	GeneC|Exon_2	0	+	131	154
chr1	204889734	204889893	GeneC|Exon_2	0	+	132	154
chr1	204889734	204889893	GeneC|Exon_2	0	+	133	154
chr1	204889734	204889893	GeneC|Exon_2	0	+	134	154
chr1	204889734	204889893	GeneC|Exon_2	0	+	135	153
chr1	204889734	204889893	GeneC|Exon_2	0	+	136	152
chr1	204889734	204889893	GeneC|Exon_2	0	+	137	152
chr1	204889734	204889893	GeneC|Exon_2	0	+	138	152
chr1	204889734	204889893	GeneC|Exon_2	0	+	139	152
chr1	204889734	204889893	GeneC|Exon_2	0	+	140	150
chr1	204889734	204889893	GeneC|Exon_2	0	+	141	150
chr1	204889734	204889893	GeneC|Exon_2	0	+	142	150
chr1	204889734	204889893	GeneC|Exon_2	0	+	143	150
chr1	204889734	204889893	GeneC|Exon_2	0	+	144	149
chr1	204889734	204889893	GeneC|Exon_2	0	+	145	151
chr1	204889734	204889893	GeneC|Exon_2	0	+	146	150
chr1	204889734	204889893	GeneC|Exon_2	0	+	147	150
chr1	204889734	204889893	GeneC|Exon_2	0	+	148	150
chr1	204889734	204889893	GeneC|Exon_2	0	+	149	147
chr1	204889734	204889893	GeneC|Exon_2	0	+	150	147
chr1	204889734	204889893	GeneC|Exon_2	0	+	151	146
chr1	204889734	204889893	GeneC|Exon_2	0	+	152	145
chr1	204889734	204889893	GeneC|Exon_2	0	+	153	144
chr1	204889734	204889893	GeneC|Exon_2	0	+	154	143
chr1	204889734	204889893	GeneC|Exon_2	0	+	155	144
chr1	204889734	204889893	GeneC|Exon_2	0	+	156	142
chr1	204889734	204889893	GeneC|Exon_2	0	+	157	141
chr1	204889734	204889893	GeneC|Exon_2	0	+	158	135
chr1	204889734	204889893	GeneC|Exon_2	0	+	159	134
chr1	204913328	204913559	GeneC|Exon_3	0	+	1	104
chr1	204913328	204913559	GeneC|Exon_3	0	+	2	105
chr1	204913328	204913559	GeneC|Exon_3	0	+	3	106
chr1	204913328	204913559	GeneC|Exon_3	0	+	4	108
chr1	204913328	204913559	GeneC|Exon_3	0	+	5	107
chr1	204913328	204913559	GeneC|Exon_3	0	+	6	108
chr1	204913328	204913559	GeneC|Exon_3	0	+	7	109
chr1	204913328	204913559	GeneC|Exon_3	0	+	8	109
chr1	204913328	204913559	GeneC|Exon_3	0	+	9	108
chr1	204913328	204913559	GeneC|Exon_3	0	+	10	108
chr1	204913328	204913559	GeneC|Exon_3	0	+	11	110
chr1	204913328	204913559	GeneC|Exon_3	0	+	12	110
chr1	204913328	204913559	GeneC|Exon_3	0	+	13	111
chr1	204913328	204913559	GeneC|Exon_3	0	+	14	111
chr1	204913328	204913559	GeneC|Exon_3	0	+	15	111
chr1	204913328	204913559	GeneC|Exon_3	0	+	16	111
chr1	204913328	204913559	GeneC|Exon_3	0	+	17	111
chr1	204913328	204913559	GeneC|Exon_3	0	+	18	113
chr1	204913328	204913559	GeneC|Exon_3	0	+	19	114
chr1	204913328	204913559	GeneC|Exon_3	0	+	20	117
chr1	204913328	204913559	GeneC|Exon_3	0	+	21	118
chr1	204913328	204913559	GeneC|Exon_3	0	+	22	117
chr1	204913328	204913559	GeneC|Exon_3	0	+	23	120
chr1	204913328	204913559	GeneC|Exon_3	0	+	24	121
chr1	204913328	204913559	GeneC|Exon_3	0	+	25	121
chr1	204913328	204913559	GeneC|Exon_3	0	+	26	120
chr1	204913328	204913559	GeneC|Exon_3	0	+	27	119
chr1	204913328	204913559	GeneC|Exon_3	0	+	28	119
chr1	204913328	204913559	GeneC|Exon_3	0	+	29	121
chr1	204913328	204913559	GeneC|Exon_3	0	+	30	120
chr1	204913328	204913559	GeneC|Exon_3	0	+	31	122
chr1	204913328	204913559	GeneC|Exon_3	0	+	32	124
chr1	204913328	204913559	GeneC|Exon_3	0	+	33	127
chr1	204913328	204913559	GeneC|Exon_3	0	+	34	128
chr1	204913328	204913559	GeneC|Exon_3	0	+	35	130
chr1	204913328	204913559	GeneC|Exon_3	0	+	36	130
chr1	204913328	204913559	GeneC|Exon_3	0	+	37	130
chr1	204913328	204913559	GeneC|Exon_3	0	+	38	129
chr1	204913328	204913559	GeneC|Exon_3	0	+	39	129
chr1	204913328	204913559	GeneC|Exon_3	0	+	40	128
chr1	204913328	204913559	GeneC|Exon_3	0	+	41	131
chr1	204913328	204913559	GeneC|Exon_3	0	+	42	131
chr1	204913328	204913559	GeneC|Exon_3	0	+	43	133
chr1	204913328	204913559	GeneC|Exon_3	0	+	44	133
chr1	204913328	204913559	GeneC|Exon_3	0	+	45	129
chr1	204913328	204913559	GeneC|Exon_3	0	+	46	131
chr1	204913328	204913559	GeneC|Exon_3	0	+	47	131
chr1	204913328	204913559	GeneC|Exon_3	0	+	48	130
chr1	204913328	204913559	GeneC|Exon_3	0	+	49	128
chr1	204913328	204913559	GeneC|Exon_3	0	+	50	128
chr1	204913328	204913559	GeneC|Exon_3	0	+	51	128
chr1	204913328	204913559	GeneC|Exon_3	0	+	52	128
chr1	204913328	204913559	GeneC|Exon_3	0	+	53	128
chr1	204913328	204913559	GeneC|Exon_3	0	+	54	127
chr1	204913328	204913559	GeneC|Exon_3	0	+	55	127
chr1	204913328	204913559	GeneC|Exon_3	0	+	56	129
chr1	204913328	204913559	GeneC|Exon_3	0	+	57	129
chr1	204913328	204913559	GeneC|Exon_3	0	+	58	131
chr1	204913328	204913559	GeneC|Exon_3	0	+	59	132
chr1	204913328	204913559	GeneC|Exon_3	0	+	60	132
chr1	204913328	204913559	GeneC|Exon_3	0	+	61	135
chr1	204913328	204913559	GeneC|Exon_3	0	+	62	137
chr1	204913328	204913559	GeneC|Exon_3	0	+	63	137
chr1	204913328	204913559	GeneC|Exon_3	0	+	64	139
chr1	204913328	204913559	GeneC|Exon_3	0	+	65	140
chr1	204913328	204913559	GeneC|Exon_3	0	+	66	142
chr1	204913328	204913559	GeneC|Exon_3	0	+	67	142
chr1	204913328	204913559	GeneC|Exon_3	0	+	68	142
chr1	204913328	204913559	GeneC|Exon_3	0	+	69	142
chr1	204913328	204913559	GeneC|Exon_3	0	+	70	141
chr1	204913328	204913559	GeneC|Exon_3	0	+	71	140
chr1	204913328	204913559	GeneC|Exon_3	0	+	72	140
chr1	204913328	204913559	GeneC|Exon_3	0	+	73	140
chr1	204913328	204913559	GeneC|Exon_3	0	+	74	141
chr1	204913328	204913559	GeneC|Exon_3	0	+	75	141
chr1	204913328	204913559	GeneC|Exon_3	0	+	76	140
chr1	204913328	204913559	GeneC|Exon_3	0	+	77	141
chr1	204913328	204913559	GeneC|Exon_3	0	+	78	140
chr1	204913328	204913559	GeneC|Exon_3	0	+	79	139
chr1	204913328	204913559	GeneC|Exon_3	0	+	80	141
chr1	204913328	204913559	GeneC|Exon_3	0	+	81	141
chr1	204913328	204913559	GeneC|Exon_3	0	+	82	140
chr1	204913328	204913559	GeneC|Exon_3	0	+	83	141
chr1	204913328	204913559	GeneC|Exon_3	0	+	84	144
chr1	204913328	204913559	GeneC|Exon_3	0	+	85	145
chr1	204913328	204913559	GeneC|Exon_3	0	+	86	147
chr1	204913328	204913559	GeneC|Exon_3	0	+	87	146
chr1	204913328	204913559	GeneC|Exon_3	0	+	88	146
chr1	204913328	204913559	GeneC|Exon_3	0	+	89	145
chr1	204913328	204913559	GeneC|Exon_3	0	+	90	144
chr1	204913328	204913559	GeneC|Exon_3	0	+	91	146
chr1	204913328	204913559	GeneC|Exon_3	0	+	92	148
chr1	204913328	204913559	GeneC|Exon_3	0	+	93	149
chr1	204913328	204913559	GeneC|Exon_3	0	+	94	149
chr1	204913328	204913559	GeneC|Exon_3	0	+	95	147
chr1	204913328	204913559	GeneC|Exon_3	0	+	96	149
chr1	204913328	204913559	GeneC|Exon_3	0	+	97	149
chr1	204913328	204913559	GeneC|Exon_3	0	+	98	148
chr1	204913328	204913559	GeneC|Exon_3	0	+	99	149
chr1	204913328	204913559	GeneC|Exon_3	0	+	100	149
chr1	204913328	204913559	GeneC|Exon_3	0	+	101	149
chr1	204913328	204913559	GeneC|Exon_3	0	+	102	148
chr1	204913328	204913559	GeneC|Exon_3	0	+	103	144
chr1	204913328	204913559	GeneC|Exon_3	0	+	104	143
chr1	204913328	204913559	GeneC|Exon_3	0	+	105	144
chr1	204913328	204913559	GeneC|Exon_3	0	+	106	146
chr1	204913328	204913559	GeneC|Exon_3	0	+	107	145
chr1	204913328	204913559	GeneC|Exon_3	0	+	108	143
chr1	204913328	204913559	GeneC|Exon_3	0	+	109	144
chr1	204913328	204913559	GeneC|Exon_3	0	+	110	146
chr1	204913328	204913559	GeneC|Exon_3	0	+	111	146
chr1	204913328	204913559	GeneC|Exon_3	0	+	112	145
chr1	204913328	204913559	GeneC|Exon_3	0	+	113	148
chr1	204913328	204913559	GeneC|Exon_3	0	+	114	148
chr1	204913328	204913559	GeneC|Exon_3	0	+	115	149
chr1	204913328	204913559	GeneC|Exon_3	0	+	116	148
chr1	204913328	204913559	GeneC|Exon_3	0	+	117	148
chr1	204913328	204913559	GeneC|Exon_3	0	+	118	147
chr1	204913328	204913559	GeneC|Exon_3	0	+	119	148
chr1	204913328	204913559	GeneC|Exon_3	0	+	120	149
chr1	204913328	204913559	GeneC|Exon_3	0	+	121	150
chr1	204913328	204913559	GeneC|Exon_3	0	+	122	150
chr1	204913328	204913559	GeneC|Exon_3	0	+	123	151
chr1	204913328	204913559	GeneC|Exon_3	0	+	124	151
chr1	204913328	204913559	GeneC|Exon_3	0	+	125	147
chr1	204913328	204913559	GeneC|Exon_3	0	+	126	147
chr1	204913328	204913559	GeneC|Exon_3	0	+	127	149
chr1	204913328	204913559	GeneC|Exon_3	0	+	128	150
chr1	204913328	204913559	GeneC|Exon_3	0	+	129	151
chr1	204913328	204913559	GeneC|Exon_3	0	+	130	150
chr1	204913328	204913559	GeneC|Exon_3	0	+	131	152
chr1	204913328	204913559	GeneC|Exon_3	0	+	132	152
chr1	204913328	204913559	GeneC|Exon_3	0	+	133	150
chr1	204913328	204913559	GeneC|Exon_3	0	+	134	149
chr1	204913328	204913559	GeneC|Exon_3	0	+	135	147
chr1	204913328	204913559	GeneC|Exon_3	0	+	136	151
chr1	204913328	204913559	GeneC|Exon_3	0	+	137	151
chr1	204913328	204913559	GeneC|Exon_3	0	+	138	150
chr1	204913328	204913559	GeneC|Exon_3	0	+	139	149
chr1	204913328	204913559	GeneC|Exon_3	0	+	140	148
chr1	204913328	204913559	GeneC|Exon_3	0	+	141	148
chr1	204913328	204913559	GeneC|Exon_3	0	+	142	148
chr1	204913328	204913559	GeneC|Exon_3	0	+	143	147
chr1	204913328	204913559	GeneC|Exon_3	0	+	144	146
chr1	204913328	204913559	GeneC|Exon_3	0	+	145	148
chr1	204913328	204913559	GeneC|Exon_3	0	+	146	149
chr1	204913328	204913559	GeneC|Exon_3	0	+	147	150
chr1	204913328	204913559	GeneC|Exon_3	0	+	148	152
chr1	204913328	204913559	GeneC|Exon_3	0	+	149	152
chr1	204913328	204913559	GeneC|Exon_3	0	+	150	153
chr1	204913328	204913559	GeneC|Exon_3	0	+	151	153
chr1	204913328	204913559	GeneC|Exon_3	0	+	152	152
chr1	204913328	204913559	GeneC|Exon_3	0	+	153	152
chr1	204913328	204913559	GeneC|Exon_3	0	+	154	153
chr1	204913328	204913559	GeneC|Exon_3	0	+	155	152
chr1	204913328	204913559	GeneC|Exon_3	0	+	156	153
chr1	204913328	204913559	GeneC|Exon_3	0	+	157	152
chr1	204913328	204913559	GeneC|Exon_3	0	+	158	151
chr1	204913328	204913559	GeneC|Exon_3	0	+	159	151
chr1	204913328	204913559	GeneC|Exon_3	0	+	160	151
chr1	204913328	204913559	GeneC|Exon_3	0	+	161	152
chr1	204913328	204913559	GeneC|Exon_3	0	+	162	151
chr1	204913328	204913559	GeneC|Exon_3	0	+	163	152
chr1	204913328	204913559	GeneC|Exon_3	0	+	164	153
chr1	204913328	204913559	GeneC|Exon_3	0	+	165	154
chr1	204913328	204913559	GeneC|Exon_3	0	+	166	156
chr1	204913328	204913559	GeneC|Exon_3	0	+	167	157
chr1	204913328	204913559	GeneC|Exon_3	0	+	168	157
chr1	204913328	204913559	GeneC|Exon_3	0	+	169	156
chr1	204913328	204913559	GeneC|Exon_3	0	+	170	156
chr1	204913328	204913559	GeneC|Exon_3	0	+	171	155
chr1	204913328	204913559	GeneC|Exon_3	0	+	172	157
chr1	204913328	204913559	GeneC|Exon_3	0	+	173	156
chr1	204913328	204913559	GeneC|Exon_3	0	+	174	154
chr1	204913328	204913559	GeneC|Exon_3	0	+	175	154
chr1	204913328	204913559	GeneC|Exon_3	0	+	176	154
chr1	204913328	204913559	GeneC|Exon_3	0	+	177	155
chr1	204913328	204913559	GeneC|Exon_3	0	+	178	157
chr1	204913328	204913559	GeneC|Exon_3	0	+	179	157
chr1	204913328	204913559	GeneC|Exon_3	0	+	180	158
chr1	204913328	204913559	GeneC|Exon_3	0	+	181	160
chr1	204913328	204913559	GeneC|Exon_3	0	+	182	162
chr1	204913328	204913559	GeneC|Exon_3	0	+	183	160
chr1	204913328	204913559	GeneC|Exon_3	0	+	184	158
chr1	204913328	204913559	GeneC|Exon_3	0	+	185	157
chr1	204913328	204913559	GeneC|Exon_3	0	+	186	154
chr1	204913328	204913559	GeneC|Exon_3	0	+	187	156
chr1	204913328	204913559	GeneC|Exon_3	0	+	188	156
chr1	204913328	204913559	GeneC|Exon_3	0	+	189	156
chr1	204913328	204913559	GeneC|Exon_3	0	+	190	157
chr1	204913328	204913559	GeneC|Exon_3	0	+	191	157
chr1	204913328	204913559	GeneC|Exon_3	0	+	192	156
chr1	204913328	204913559	GeneC|Exon_3	0	+	193	156
chr1	204913328	204913559	GeneC|Exon_3	0	+	194	155
chr1	204913328	204913559	GeneC|Exon_3	0	+	195	155
chr1	204913328	204913559	GeneC|Exon_3	0	+	196	155
chr1	204913328	204913559	GeneC|Exon_3	0	+	197	153
chr1	204913328	204913559	GeneC|Exon_3	0	+	198	153
chr1	204913328	204913559	GeneC|Exon_3	0	+	199	154
chr1	204913328	204913559	GeneC|Exon_3	0	+	200	154
chr1	204913328	204913559	GeneC|Exon_3	0	+	201	154
chr1	204913328	204913559	GeneC|Exon_3	0	+	202	154
chr1	204913328	204913559	GeneC|Exon_3	0	+	203	154
chr1	204913328	204913559	GeneC|Exon_3	0	+	204	153
chr1	204913328	204913559	GeneC|Exon_3	0	+	205	155
chr1	204913328	204913559	GeneC|Exon_3	0	+	206	158
chr1	204913328	204913559	GeneC|Exon_3	0	+	207	157
chr1	204913328	204913559	GeneC|Exon_3	0	+	208	156
chr1	204913328	204913559	GeneC|Exon_3	0	+	209	155
chr1	204913328	204913559	GeneC|Exon_3	0	+	210	154
chr1	204913328	204913559	GeneC|Exon_3	0	+	211	155
chr1	204913328	204913559	GeneC|Exon_3	0	+	212	152
chr1	204913328	204913559	GeneC|Exon_3	0	+	213	150
chr1	204913328	204913559	GeneC|Exon_3	0	+	214	148
chr1	204913328	204913559	GeneC|Exon_3	0	+	215	147
chr1	204913328	204913559	GeneC|Exon_3	0	+	216	145
chr1	204913328	204913559	GeneC|Exon_3	0	+	217	144
chr1	204913328	204913559	GeneC|Exon_3	0	+	218	145
chr1	204913328	204913559	GeneC|Exon_3	0	+	219	144
chr1	204913328	204913559	GeneC|Exon_3	0	+	220	144
chr1	204913328	204913559	GeneC|Exon_3	0	+	221	142
chr1	204913328	204913559	GeneC|Exon_3	0	+	222	143
chr1	204913328	204913559	GeneC|Exon_3	0	+	223	142
chr1	204913328	204913559	GeneC|Exon_3	0	+	224	143
chr1	204913328	204913559	GeneC|Exon_3	0	+	225	143
chr1	204913328	204913559	GeneC|Exon_3	0	+	226	143
chr1	204913328	204913559	GeneC|Exon_3	0	+	227	143
chr1	204913328	204913559	GeneC|Exon_3	0	+	228	141
chr1	204913328	204913559	GeneC|Exon_3	0	+	229	141
chr1	204913328	204913559	GeneC|Exon_3	0	+	230	141
chr1	204913328	204913559	GeneC|Exon_3	0	+	231	139
chr1	204919659	204919727	GeneC|Exon_4	0	+	1	125
chr1	204919659	204919727	GeneC|Exon_4	0	+	2	124
chr1	204919659	204919727	GeneC|Exon_4	0	+	3	126
chr1	204919659	204919727	GeneC|Exon_4	0	+	4	127
chr1	204919659	204919727	GeneC|Exon_4	0	+	5	127
chr1	204919659	204919727	GeneC|Exon_4	0	+	6	127
chr1	204919659	204919727	GeneC|Exon_4	0	+	7	129
chr1	204919659	204919727	GeneC|Exon_4	0	+	8	128
chr1	204919659	204919727	GeneC|Exon_4	0	+	9	130
chr1	204919659	204919727	GeneC|Exon_4	0	+	10	129
chr1	204919659	204919727	GeneC|Exon_4	0	+	11	129
chr1	204919659	204919727	GeneC|Exon_4	0	+	12	131
chr1	204919659	204919727	GeneC|Exon_4	0	+	13	131
chr1	204919659	204919727	GeneC|Exon_4	0	+	14	132
chr1	204919659	204919727	GeneC|Exon_4	0	+	15	131
chr1	204919659	204919727	GeneC|Exon_4	0	+	16	132
chr1	204919659	204919727	GeneC|Exon_4	0	+	17	131
chr1	204919659	204919727	GeneC|Exon_4	0	+	18	129
chr1	204919659	204919727	GeneC|Exon_4	0	+	19	130
chr1	204919659	204919727	GeneC|Exon_4	0	+	20	131
chr1	204919659	204919727	GeneC|Exon_4	0	+	21	132
chr1	204919659	204919727	GeneC|Exon_4	0	+	22	131
chr1	204919659	204919727	GeneC|Exon_4	0	+	23	131
chr1	204919659	204919727	GeneC|Exon_4	0	+	24	130
chr1	204919659	204919727	GeneC|Exon_4	0	+	25	130
chr1	204919659	204919727	GeneC|Exon_4	0	+	26	131
chr1	204919659	204919727	GeneC|Exon_4	0	+	27	132
chr1	204919659	204919727	GeneC|Exon_4	0	+	28	133
chr1	204919659	204919727	GeneC|Exon_4	0	+	29	133
chr1	204919659	204919727	GeneC|Exon_4	0	+	30	134
chr1	204919659	204919727	GeneC|Exon_4	0	+	31	137
chr1	204919659	204919727	GeneC|Exon_4	0	+	32	137
chr1	204919659	204919727	GeneC|Exon_4	0	+	33	137
chr1	204919659	204919727	GeneC|Exon_4	0	+	34	136
chr1	204919659	204919727	GeneC|Exon_4	0	+	35	135
chr1	204919659	204919727	GeneC|Exon_4	0	+	36	137
chr1	204919659	204919727	GeneC|Exon_4	0	+	37	137
chr1	204919659	204919727	GeneC|Exon_4	0	+	38	138
chr1	204919659	204919727	GeneC|Exon_4	0	+	39	140
chr1	204919659	204919727	GeneC|Exon_4	0	+	40	140
chr1	204919659	204919727	GeneC|Exon_4	0	+	41	140
chr1	204919659	204919727	GeneC|Exon_4	0	+	42	140
chr1	204919659	204919727	GeneC|Exon_4	0	+	43	139
chr1	204919659	204919727	GeneC|Exon_4	0	+	44	136
chr1	204919659	204919727	GeneC|Exon_4	0	+	45	138
chr1	204919659	204919727	GeneC|Exon_4	0	+	46	140
chr1	204919659	204919727	GeneC|Exon_4	0	+	47	139
chr1	204919659	204919727	GeneC|Exon_4	0	+	48	138
chr1	204919659	204919727	GeneC|Exon_4	0	+	49	136
chr1	204919659	204919727	GeneC|Exon_4	0	+	50	135
chr1	204919659	204919727	GeneC|Exon_4	0	+	51	135
chr1	204919659	204919727	GeneC|Exon_4	0	+	52	136
chr1	204919659	204919727	GeneC|Exon_4	0	+	53	136
chr1	204919659	204919727	GeneC|Exon_4	0	+	54	134
chr1	204919659	204919727	GeneC|Exon_4	0	+	55	135
chr1	204919659	204919727	GeneC|Exon_4	0	+	56	134
chr1	204919659	204919727	GeneC|Exon_4	0	+	57	133
chr1	204919659	204919727	GeneC|Exon_4	0	+	58	133
chr1	204919659	204919727	GeneC|Exon_4	0	+	59	133
chr1	204919659	204919727	GeneC|Exon_4	0	+	60	134
chr1	204919659	204919727	GeneC|Exon_4	0	+	61	135
chr1	204919659	204919727	GeneC|Exon_4	0	+	62	135
chr1	204919659	204919727	GeneC|Exon_4	0	+	63	136
chr1	204919659	204919727	GeneC|Exon_4	0	+	64	137
chr1	204919659	204919727	GeneC|Exon_4	0	+	65	137
chr1	204919659	204919727	GeneC|Exon_4	0	+	66	138
chr1	204919659	204919727	GeneC|Exon_4	0	+	67	139
chr1	204919659	204919727	GeneC|Exon_4	0	+	68	139
chr1	204921113	204921269	GeneC|Exon_5	0	+	1	107
chr1	204921113	204921269	GeneC|Exon_5	0	+	2	110
chr1	204921113	204921269	GeneC|Exon_5	0	+	3	111
chr1	204921113	204921269	GeneC|Exon_5	0	+	4	111
chr1	204921113	204921269	GeneC|Exon_5	0	+	5	112
chr1	204921113	204921269	GeneC|Exon_5	0	+	6	114
chr1	204921113	204921269	GeneC|Exon_5	0	+	7	115
chr1	204921113	204921269	GeneC|Exon_5	0	+	8	118
chr1	204921113	204921269	GeneC|Exon_5	0	+	9	118
chr1	204921113	204921269	GeneC|Exon_5	0	+	10	120
chr1	204921113	204921269	GeneC|Exon_5	0	+	11	120
chr1	204921113	204921269	GeneC|Exon_5	0	+	12	120
chr1	204921113	204921269	GeneC|Exon_5	0	+	13	121
chr1	204921113	204921269	GeneC|Exon_5	0	+	14	123
chr1	204921113	204921269	GeneC|Exon_5	0	+	15	124
chr1	204921113	204921269	GeneC|Exon_5	0	+	16	124
chr1	204921113	204921269	GeneC|Exon_5	0	+	17	124
chr1	204921113	204921269	GeneC|Exon_5	0	+	18	125
chr1	204921113	204921269	GeneC|Exon_5	0	+	19	124
chr1	204921113	204921269	GeneC|Exon_5	0	+	20	126
chr1	204921113	204921269	GeneC|Exon_5	0	+	21	127
chr1	204921113	204921269	GeneC|Exon_5	0	+	22	126
chr1	204921113	204921269	GeneC|Exon_5	0	+	23	127
chr1	204921113	204921269	GeneC|Exon_5	0	+	24	129
chr1	204921113	204921269	GeneC|Exon_5	0	+	25	128
chr1	204921113	204921269	GeneC|Exon_5	0	+	26	127
chr1	204921113	204921269	GeneC|Exon_5	0	+	27	133
chr1	204921113	204921269	GeneC|Exon_5	0	+	28	134
chr1	204921113	204921269	GeneC|Exon_5	0	+	29	135
chr1	204921113	204921269	GeneC|Exon_5	0	+	30	137
chr1	204921113	204921269	GeneC|Exon_5	0	+	31	135
chr1	204921113	204921269	GeneC|Exon_5	0	+	32	135
chr1	204921113	204921269	GeneC|Exon_5	0	+	33	135
chr1	204921113	204921269	GeneC|Exon_5	0	+	34	135
chr1	204921113	204921269	GeneC|Exon_5	0	+	35	136
chr1	204921113	204921269	GeneC|Exon_5	0	+	36	132
chr1	204921113	204921269	GeneC|Exon_5	0	+	37	132
chr1	204921113	204921269	GeneC|Exon_5	0	+	38	134
chr1	204921113	204921269	GeneC|Exon_5	0	+	39	133
chr1	204921113	204921269	GeneC|Exon_5	0	+	40	137
chr1	204921113	204921269	GeneC|Exon_5	0	+	41	139
chr1	204921113	204921269	GeneC|Exon_5	0	+	42	140
chr1	204921113	204921269	GeneC|Exon_5	0	+	43	141
chr1	204921113	204921269	GeneC|Exon_5	0	+	44	142
chr1	204921113	204921269	GeneC|Exon_5	0	+	45	141
chr1	204921113	204921269	GeneC|Exon_5	0	+	46	139
chr1	204921113	204921269	GeneC|Exon_5	0	+	47	137
chr1	204921113	204921269	GeneC|Exon_5	0	+	48	137
chr1	204921113	204921269	GeneC|Exon_5	0	+	49	138
chr1	204921113	204921269	GeneC|Exon_5	0	+	50	138
chr1	204921113	204921269	GeneC|Exon_5	0	+	51	140
chr1	204921113	204921269	GeneC|Exon_5	0	+	52	142
chr1	204921113	204921269	GeneC|Exon_5	0	+	53	141
chr1	204921113	204921269	GeneC|Exon_5	0	+	54	141
chr1	204921113	204921269	GeneC|Exon_5	0	+	55	141
chr1	204921113	204921269	GeneC|Exon_5	0	+	56	141
chr1	204921113	204921269	GeneC|Exon_5	0	+	57	142
chr1	204921113	204921269	GeneC|Exon_5	0	+	58	142
chr1	204921113	204921269	GeneC|Exon_5	0	+	59	142
chr1	204921113	204921269	GeneC|Exon_5	0	+	60	141
chr1	204921113	204921269	GeneC|Exon_5	0	+	61	143
chr1	204921113	204921269	GeneC|Exon_5	0	+	62	143
chr1	204921113	204921269	GeneC|Exon_5	0	+	63	143
chr1	204921113	204921269	GeneC|Exon_5	0	+	64	142
chr1	204921113	204921269	GeneC|Exon_5	0	+	65	141
chr1	204921113	204921269	GeneC|Exon_5	0	+	66	140
chr1	204921113	204921269	GeneC|Exon_5	0	+	67	140
chr1	204921113	204921269	GeneC|Exon_5	0	+	68	140
chr1	204921113	204921269	GeneC|Exon_5	0	+	69	138
chr1	204921113	204921269	GeneC|Exon_5	0	+	70	139
chr1	204921113	204921269	GeneC|Exon_5	0	+	71	140
chr1	204921113	204921269	GeneC|Exon_5	0	+	72	140
chr1	204921113	204921269	GeneC|Exon_5	0	+	73	139
chr1	204921113	204921269	GeneC|Exon_5	0	+	74	139
chr1	204921113	204921269	GeneC|Exon_5	0	+	75	139
chr1	204921113	204921269	GeneC|Exon_5	0	+	76	136
chr1	204921113	204921269	GeneC|Exon_5	0	+	77	136
chr1	204921113	204921269	GeneC|Exon_5	0	+	78	136
chr1	204921113	204921269	GeneC|Exon_5	0	+	79	137
chr1	204921113	204921269	GeneC|Exon_5	0	+	80	140
chr1	204921113	204921269	GeneC|Exon_5	0	+	81	140
chr1	204921113	204921269	GeneC|Exon_5	0	+	82	141
chr1	204921113	204921269	GeneC|Exon_5	0	+	83	141
chr1	204921113	204921269	GeneC|Exon_5	0	+	84	142
chr1	204921113	204921269	GeneC|Exon_5	0	+	85	142
chr1	204921113	204921269	GeneC|Exon_5	0	+	86	143
chr1	204921113	204921269	GeneC|Exon_5	0	+	87	143
chr1	204921113	204921269	GeneC|Exon_5	0	+	88	144
chr1	204921113	204921269	GeneC|Exon_5	0	+	89	146
chr1	204921113	204921269	GeneC|Exon_5	0	+	90	145
chr1	204921113	204921269	GeneC|Exon_5	0	+	91	145
chr1	204921113	204921269	GeneC|Exon_5	0	+	92	143
chr1	204921113	204921269	GeneC|Exon_5	0	+	93	140
chr1	204921113	204921269	GeneC|Exon_5	0	+	94	138
chr1	204921113	204921269	GeneC|Exon_5	0	+	95	138
chr1	204921113	204921269	GeneC|Exon_5	0	+	96	139
chr1	204921113	204921269	GeneC|Exon_5	0	+	97	140
chr1	204921113	204921269	GeneC|Exon_5	0	+	98	140
chr1	204921113	204921269	GeneC|Exon_5	0	+	99	139
chr1	204921113	204921269	GeneC|Exon_5	0	+	100	139
chr1	204921113	204921269	GeneC|Exon_5	0	+	101	140
chr1	204921113	204921269	GeneC|Exon_5	0	+	102	138
chr1	204921113	204921269	GeneC|Exon_5	0	+	103	137
chr1	204921113	204921269	GeneC|Exon_5	0	+	104	137
chr1	204921113	204921269	GeneC|Exon_5	0	+	105	139
chr1	204921113	204921269	GeneC|Exon_5	0	+	106	139
chr1	204921113	204921269	GeneC|Exon_5	0	+	107	141
chr1	204921113	204921269	GeneC|Exon_5	0	+	108	138
chr1	204921113	204921269	GeneC|Exon_5	0	+	109	137
chr1	204921113	204921269	GeneC|Exon_5	0	+	110	136
chr1	204921113	204921269	GeneC|Exon_5	0	+	111	137
chr1	204921113	204921269	GeneC|Exon_5	0	+	112	138
chr1	204921113	204921269	GeneC|Exon_5	0	+	113	137
chr1	204921113	204921269	GeneC|Exon_5	0	+	114	136
chr1	204921113	204921269	GeneC|Exon_5	0	+	115	133
chr1	204921113	204921269	GeneC|Exon_5	0	+	116	136
chr1	204921113	204921269	GeneC|Exon_5	0	+	117	139
chr1	204921113	204921269	GeneC|Exon_5	0	+	118	140
chr1	204921113	204921269	GeneC|Exon_5	0	+	119	139
chr1	204921113	204921269	GeneC|Exon_5	0	+	120	139
chr1	204921113	204921269	GeneC|Exon_5	0	+	121	138
chr1	204921113	204921269	GeneC|Exon_5	0	+	122	138
chr1	204921113	204921269	GeneC|Exon_5	0	+	123	140
chr1	204921113	204921269	GeneC|Exon_5	0	+	124	139
chr1	204921113	204921269	GeneC|Exon_5	0	+	125	139
chr1	204921113	204921269	GeneC|Exon_5	0	+	126	141
chr1	204921113	204921269	GeneC|Exon_5	0	+	127	141
chr1	204921113	204921269	GeneC|Exon_5	0	+	128	142
chr1	204921113	204921269	GeneC|Exon_5	0	+	129	143
chr1	204921113	204921269	GeneC|Exon_5	0	+	130	142
chr1	204921113	204921269	GeneC|Exon_5	0	+	131	142
chr1	204921113	204921269	GeneC|Exon_5	0	+	132	143
chr1	204921113	204921269	GeneC|Exon_5	0	+	133	143
chr1	204921113	204921269	GeneC|Exon_5	0	+	134	143
chr1	204921113	204921269	GeneC|Exon_5	0	+	135	141
chr1	204921113	204921269	GeneC|Exon_5	0	+	136	140
chr1	204921113	204921269	GeneC|Exon_5	0	+	137	139
chr1	204921113	204921269	GeneC|Exon_5	0	+	138	142
chr1	204921113	204921269	GeneC|Exon_5	0	+	139	140
chr1	204921113	204921269	GeneC|Exon_5	0	+	140	139
chr1	204921113	204921269	GeneC|Exon_5	0	+	141	139
chr1	204921113	204921269	GeneC|Exon_5	0	+	142	138
chr1	204921113	204921269	GeneC|Exon_5	0	+	143	136
chr1	204921113	204921269	GeneC|Exon_5	0	+	144	136
chr1	204921113	204921269	GeneC|Exon_5	0	+	145	138
chr1	204921113	204921269	GeneC|Exon_5	0	+	146	138
chr1	204921113	204921269	GeneC|Exon_5	0	+	147	138
chr1	204921113	204921269	GeneC|Exon_5	0	+	148	138
chr1	204921113	204921269	GeneC|Exon_5	0	+	149	138
chr1	204921113	204921269	GeneC|Exon_5	0	+	150	138
chr1	204921113	204921269	GeneC|Exon_5	0	+	151	138
chr1	204921113	204921269	GeneC|Exon_5	0	+	152	138
chr1	204921113	204921269	GeneC|Exon_5	0	+	153	136
chr1	204921113	204921269	GeneC|Exon_5	0	+	154	135
chr1	204921113	204921269	GeneC|Exon_5	0	+	155	136
chr1	204921113	204921269	GeneC|Exon_5	0	+	156	135
chr1	204923290	204923537	GeneC|Exon_6	0	+	1	129
chr1	204923290	204923537	GeneC|Exon_6	0	+	2	130
chr1	204923290	204923537	GeneC|Exon_6	0	+	3	130
chr1	204923290	204923537	GeneC|Exon_6	0	+	4	129
chr1	204923290	204923537	GeneC|Exon_6	0	+	5	129
chr1	204923290	204923537	GeneC|Exon_6	0	+	6	131
chr1	204923290	204923537	GeneC|Exon_6	0	+	7	131
chr1	204923290	204923537	GeneC|Exon_6	0	+	8	134
chr1	204923290	204923537	GeneC|Exon_6	0	+	9	134
chr1	204923290	204923537	GeneC|Exon_6	0	+	10	134
chr1	204923290	204923537	GeneC|Exon_6	0	+	11	133
chr1	204923290	204923537	GeneC|Exon_6	0	+	12	135
chr1	204923290	204923537	GeneC|Exon_6	0	+	13	132
chr1	204923290	204923537	GeneC|Exon_6	0	+	14	130
chr1	204923290	204923537	GeneC|Exon_6	0	+	15	130
chr1	204923290	204923537	GeneC|Exon_6	0	+	16	130
chr1	204923290	204923537	GeneC|Exon_6	0	+	17	130
chr1	204923290	204923537	GeneC|Exon_6	0	+	18	133
chr1	204923290	204923537	GeneC|Exon_6	0	+	19	131
chr1	204923290	204923537	GeneC|Exon_6	0	+	20	131
chr1	204923290	204923537	GeneC|Exon_6	0	+	21	130
chr1	204923290	204923537	GeneC|Exon_6	0	+	22	130
chr1	204923290	204923537	GeneC|Exon_6	0	+	23	129
chr1	204923290	204923537	GeneC|Exon_6	0	+	24	129
chr1	204923290	204923537	GeneC|Exon_6	0	+	25	129
chr1	204923290	204923537	GeneC|Exon_6	0	+	26	126
chr1	204923290	204923537	GeneC|Exon_6	0	+	27	125
chr1	204923290	204923537	GeneC|Exon_6	0	+	28	125
chr1	204923290	204923537	GeneC|Exon_6	0	+	29	124
chr1	204923290	204923537	GeneC|Exon_6	0	+	30	126
chr1	204923290	204923537	GeneC|Exon_6	0	+	31	126
chr1	204923290	204923537	GeneC|Exon_6	0	+	32	124
chr1	204923290	204923537	GeneC|Exon_6	0	+	33	122
chr1	204923290	204923537	GeneC|Exon_6	0	+	34	123
chr1	204923290	204923537	GeneC|Exon_6	0	+	35	121
chr1	204923290	204923537	GeneC|Exon_6	0	+	36	121
chr1	204923290	204923537	GeneC|Exon_6	0	+	37	122
chr1	204923290	204923537	GeneC|Exon_6	0	+	38	123
chr1	204923290	204923537	GeneC|Exon_6	0	+	39	123
chr1	204923290	204923537	GeneC|Exon_6	0	+	40	124
chr1	204923290	204923537	GeneC|Exon_6	0	+	41	124
chr1	204923290	204923537	GeneC|Exon_6	0	+	42	123
chr1	204923290	204923537	GeneC|Exon_6	0	+	43	123
chr1	204923290	204923537	GeneC|Exon_6	0	+	44	123
chr1	204923290	204923537	GeneC|Exon_6	0	+	45	123
chr1	204923290	204923537	GeneC|Exon_6	0	+	46	124
chr1	204923290	204923537	GeneC|Exon_6	0	+	47	123
chr1	204923290	204923537	GeneC|Exon_6	0	+	48	123
chr1	204923290	204923537	GeneC|Exon_6	0	+	49	124
chr1	204923290	204923537	GeneC|Exon_6	0	+	50	123
chr1	204923290	204923537	GeneC|Exon_6	0	+	51	125
chr1	204923290	204923537	GeneC|Exon_6	0	+	52	126
chr1	204923290	204923537	GeneC|Exon_6	0	+	53	125
chr1	204923290	204923537	GeneC|Exon_6	0	+	54	125
chr1	204923290	204923537	GeneC|Exon_6	0	+	55	120
chr1	204923290	204923537	GeneC|Exon_6	0	+	56	122
chr1	204923290	204923537	GeneC|Exon_6	0	+	57	124
chr1	204923290	204923537	GeneC|Exon_6	0	+	58	124
chr1	204923290	204923537	GeneC|Exon_6	0	+	59	124
chr1	204923290	204923537	GeneC|Exon_6	0	+	60	124
chr1	204923290	204923537	GeneC|Exon_6	0	+	61	123
chr1	204923290	204923537	GeneC|Exon_6	0	+	62	124
chr1	204923290	204923537	GeneC|Exon_6	0	+	63	124
chr1	204923290	204923537	GeneC|Exon_6	0	+	64	121
chr1	204923290	204923537	GeneC|Exon_6	0	+	65	122
chr1	204923290	204923537	GeneC|Exon_6	0	+	66	123
chr1	204923290	204923537	GeneC|Exon_6	0	+	67	126
chr1	204923290	204923537	GeneC|Exon_6	0	+	68	126
chr1	204923290	204923537	GeneC|Exon_6	0	+	69	123
chr1	204923290	204923537	GeneC|Exon_6	0	+	70	122
chr1	204923290	204923537	GeneC|Exon_6	0	+	71	122
chr1	204923290	204923537	GeneC|Exon_6	0	+	72	124
chr1	204923290	204923537	GeneC|Exon_6	0	+	73	123
chr1	204923290	204923537	GeneC|Exon_6	0	+	74	121
chr1	204923290	204923537	GeneC|Exon_6	0	+	75	121
chr1	204923290	204923537	GeneC|Exon_6	0	+	76	120
chr1	204923290	204923537	GeneC|Exon_6	0	+	77	121
chr1	204923290	204923537	GeneC|Exon_6	0	+	78	122
chr1	204923290	204923537	GeneC|Exon_6	0	+	79	121
chr1	204923290	204923537	GeneC|Exon_6	0	+	80	119
chr1	204923290	204923537	GeneC|Exon_6	0	+	81	118
chr1	204923290	204923537	GeneC|Exon_6	0	+	82	119
chr1	204923290	204923537	GeneC|Exon_6	0	+	83	120
chr1	204923290	204923537	GeneC|Exon_6	0	+	84	120
chr1	204923290	204923537	GeneC|Exon_6	0	+	85	119
chr1	204923290	204923537	GeneC|Exon_6	0	+	86	121
chr1	204923290	204923537	GeneC|Exon_6	0	+	87	119
chr1	204923290	204923537	GeneC|Exon_6	0	+	88	119
chr1	204923290	204923537	GeneC|Exon_6	0	+	89	119
chr1	204923290	204923537	GeneC|Exon_6	0	+	90	119
chr1	204923290	204923537	GeneC|Exon_6	0	+	91	117
chr1	204923290	204923537	GeneC|Exon_6	0	+	92	117
chr1	204923290	204923537	GeneC|Exon_6	0	+	93	118
chr1	204923290	204923537	GeneC|Exon_6	0	+	94	118
chr1	204923290	204923537	GeneC|Exon_6	0	+	95	118
chr1	204923290	204923537	GeneC|Exon_6	0	+	96	119
chr1	204923290	204923537	GeneC|Exon_6	0	+	97	117
chr1	204923290	204923537	GeneC|Exon_6	0	+	98	117
chr1	204923290	204923537	GeneC|Exon_6	0	+	99	119
chr1	204923290	204923537	GeneC|Exon_6	0	+	100	118
chr1	204923290	204923537	GeneC|Exon_6	0	+	101	117
chr1	204923290	204923537	GeneC|Exon_6	0	+	102	117
chr1	204923290	204923537	GeneC|Exon_6	0	+	103	117
chr1	204923290	204923537	GeneC|Exon_6	0	+	104	118
chr1	204923290	204923537	GeneC|Exon_6	0	+	105	120
chr1	204923290	204923537	GeneC|Exon_6	0	+	106	120
chr1	204923290	204923537	GeneC|Exon_6	0	+	107	122
chr1	204923290	204923537	GeneC|Exon_6	0	+	108	123
chr1	204923290	204923537	GeneC|Exon_6	0	+	109	123
chr1	204923290	204923537	GeneC|Exon_6	0	+	110	124
chr1	204923290	204923537	GeneC|Exon_6	0	+	111	124
chr1	204923290	204923537	GeneC|Exon_6	0	+	112	125
chr1	204923290	204923537	GeneC|Exon_6	0	+	113	129
chr1	204923290	204923537	GeneC|Exon_6	0	+	114	129
chr1	204923290	204923537	GeneC|Exon_6	0	+	115	127
chr1	204923290	204923537	GeneC|Exon_6	0	+	116	127
chr1	204923290	204923537	GeneC|Exon_6	0	+	117	128
chr1	204923290	204923537	GeneC|Exon_6	0	+	118	129
chr1	204923290	204923537	GeneC|Exon_6	0	+	119	129
chr1	204923290	204923537	GeneC|Exon_6	0	+	120	129
chr1	204923290	204923537	GeneC|Exon_6	0	+	121	129
chr1	204923290	204923537	GeneC|Exon_6	0	+	122	126
chr1	204923290	204923537	GeneC|Exon_6	0	+	123	124
chr1	204923290	204923537	GeneC|Exon_6	0	+	124	124
chr1	204923290	204923537	GeneC|Exon_6	0	+	125	123
chr1	204923290	204923537	GeneC|Exon_6	0	+	126	127
chr1	204923290	204923537	GeneC|Exon_6	0	+	127	127
chr1	204923290	204923537	GeneC|Exon_6	0	+	128	128
chr1	204923290	204923537	GeneC|Exon_6	0	+	129	128
chr1	204923290	204923537	GeneC|Exon_6	0	+	130	125
chr1	204923290	204923537	GeneC|Exon_6	0	+	131	125
chr1	204923290	204923537	GeneC|Exon_6	0	+	132	108
chr1	204923290	204923537	GeneC|Exon_6	0	+	133	109
chr1	204923290	204923537	GeneC|Exon_6	0	+	134	110
chr1	204923290	204923537	GeneC|Exon_6	0	+	135	93
chr1	204923290	204923537	GeneC|Exon_6	0	+	136	95
chr1	204923290	204923537	GeneC|Exon_6	0	+	137	98
chr1	204923290	204923537	GeneC|Exon_6	0	+	138	99
chr1	204923290	204923537	GeneC|Exon_6	0	+	139	100
chr1	204923290	204923537	GeneC|Exon_6	0	+	140	100
chr1	204923290	204923537	GeneC|Exon_6	0	+	141	100
chr1	204923290	204923537	GeneC|Exon_6	0	+	142	98
chr1	204923290	204923537	GeneC|Exon_6	0	+	143	100
chr1	204923290	204923537	GeneC|Exon_6	0	+	144	99
chr1	204923290	204923537	GeneC|Exon_6	0	+	145	99
chr1	204923290	204923537	GeneC|Exon_6	0	+	146	100
chr1	204923290	204923537	GeneC|Exon_6	0	+	147	100
chr1	204923290	204923537	GeneC|Exon_6	0	+	148	102
chr1	204923290	204923537	GeneC|Exon_6	0	+	149	104
chr1	204923290	204923537	GeneC|Exon_6	0	+	150	103
chr1	204923290	204923537	GeneC|Exon_6	0	+	151	104
chr1	204923290	204923537	GeneC|Exon_6	0	+	152	109
chr1	204923290	204923537	GeneC|Exon_6	0	+	153	109
chr1	204923290	204923537	GeneC|Exon_6	0	+	154	108
chr1	204923290	204923537	GeneC|Exon_6	0	+	155	108
chr1	204923290	204923537	GeneC|Exon_6	0	+	156	108
chr1	204923290	204923537	GeneC|Exon_6	0	+	157	108
chr1	204923290	204923537	GeneC|Exon_6	0	+	158	109
chr1	204923290	204923537	GeneC|Exon_6	0	+	159	107
chr1	204923290	204923537	GeneC|Exon_6	0	+	160	107
chr1	204923290	204923537	GeneC|Exon_6	0	+	161	108
chr1	204923290	204923537	GeneC|Exon_6	0	+	162	110
chr1	204923290	204923537	GeneC|Exon_6	0	+	163	108
chr1	204923290	204923537	GeneC|Exon_6	0	+	164	110
chr1	204923290	204923537	GeneC|Exon_6	0	+	165	109
chr1	204923290	204923537	GeneC|Exon_6	0	+	166	110
chr1	204923290	204923537	GeneC|Exon_6	0	+	167	109
chr1	204923290	204923537	GeneC|Exon_6	0	+	168	106
chr1	204923290	204923537	GeneC|Exon_6	0	+	169	107
chr1	204923290	204923537	GeneC|Exon_6	0	+	170	111
chr1	204923290	204923537	GeneC|Exon_6	0	+	171	112
chr1	204923290	204923537	GeneC|Exon_6	0	+	172	112
chr1	204923290	204923537	GeneC|Exon_6	0	+	173	112
chr1	204923290	204923537	GeneC|Exon_6	0	+	174	111
chr1	204923290	204923537	GeneC|Exon_6	0	+	175	112
chr1	204923290	204923537	GeneC|Exon_6	0	+	176	114
chr1	204923290	204923537	GeneC|Exon_6	0	+	177	115
chr1	204923290	204923537	GeneC|Exon_6	0	+	178	117
chr1	204923290	204923537	GeneC|Exon_6	0	+	179	117
chr1	204923290	204923537	GeneC|Exon_6	0	+	180	117
chr1	204923290	204923537	GeneC|Exon_6	0	+	181	117
chr1	204923290	204923537	GeneC|Exon_6	0	+	182	118
chr1	204923290	204923537	GeneC|Exon_6	0	+	183	119
chr1	204923290	204923537	GeneC|Exon_6	0	+	184	118
chr1	204923290	204923537	GeneC|Exon_6	0	+	185	117
chr1	204923290	204923537	GeneC|Exon_6	0	+	186	117
chr1	204923290	204923537	GeneC|Exon_6	0	+	187	120
chr1	204923290	204923537	GeneC|Exon_6	0	+	188	120
chr1	204923290	204923537	GeneC|Exon_6	0	+	189	120
chr1	204923290	204923537	GeneC|Exon_6	0	+	190	119
chr1	204923290	204923537	GeneC|Exon_6	0	+	191	121
chr1	204923290	204923537	GeneC|Exon_6	0	+	192	123
chr1	204923290	204923537	GeneC|Exon_6	0	+	193	121
chr1	204923290	204923537	GeneC|Exon_6	0	+	194	121
chr1	204923290	204923537	GeneC|Exon_6	0	+	195	123
chr1	204923290	204923537	GeneC|Exon_6	0	+	196	122
chr1	204923290	204923537	GeneC|Exon_6	0	+	197	122
chr1	204923290	204923537	GeneC|Exon_6	0	+	198	121
chr1	204923290	204923537	GeneC|Exon_6	0	+	199	122
chr1	204923290	204923537	GeneC|Exon_6	0	+	200	120
chr1	204923290	204923537	GeneC|Exon_6	0	+	201	121
chr1	204923290	204923537	GeneC|Exon_6	0	+	202	120
chr1	204923290	204923537	GeneC|Exon_6	0	+	203	119
chr1	204923290	204923537	GeneC|Exon_6	0	+	204	117
chr1	204923290	204923537	GeneC|Exon_6	0	+	205	118
chr1	204923290	204923537	GeneC|Exon_6	0	+	206	119
chr1	204923290	204923537	GeneC|Exon_6	0	+	207	120
chr1	204923290	204923537	GeneC|Exon_6	0	+	208	119
chr1	204923290	204923537	GeneC|Exon_6	0	+	209	120
chr1	204923290	204923537	GeneC|Exon_6	0	+	210	121
chr1	204923290	204923537	GeneC|Exon_6	0	+	211	123
chr1	204923290	204923537	GeneC|Exon_6	0	+	212	122
chr1	204923290	204923537	GeneC|Exon_6	0	+	213	125
chr1	204923290	204923537	GeneC|Exon_6	0	+	214	127
chr1	204923290	204923537	GeneC|Exon_6	0	+	215	127
chr1	204923290	204923537	GeneC|Exon_6	0	+	216	127
chr1	204923290	204923537	GeneC|Exon_6	0	+	217	128
chr1	204923290	204923537	GeneC|Exon_6	0	+	218	127
chr1	204923290	204923537	GeneC|Exon_6	0	+	219	126
chr1	204923290	204923537	GeneC|Exon_6	0	+	220	128
chr1	204923290	204923537	GeneC|Exon_6	0	+	221	130
chr1	204923290	204923537	GeneC|Exon_6	0	+	222	131
chr1	204923290	204923537	GeneC|Exon_6	0	+	223	131
chr1	204923290	204923537	GeneC|Exon_6	0	+	224	131
chr1	204923290	204923537	GeneC|Exon_6	0	+	225	131
chr1	204923290	204923537	GeneC|Exon_6	0	+	226	132
chr1	204923290	204923537	GeneC|Exon_6	0	+	227	132
chr1	204923290	204923537	GeneC|Exon_6	0	+	228	132
chr1	204923290	204923537	GeneC|Exon_6	0	+	229	132
chr1	204923290	204923537	GeneC|Exon_6	0	+	230	132
chr1	204923290	204923537	GeneC|Exon_6	0	+	231	133
chr1	204923290	204923537	GeneC|Exon_6	0	+	232	134
chr1	204923290	204923537	GeneC|Exon_6	0	+	233	133
chr1	204923290	204923537	GeneC|Exon_6	0	+	234	132
chr1	204923290	204923537	GeneC|Exon_6	0	+	235	133
chr1	204923290	204923537	GeneC|Exon_6	0	+	236	133
chr1	204923290	204923537	GeneC|Exon_6	0	+	237	133
chr1	204923290	204923537	GeneC|Exon_6	0	+	238	134
chr1	204923290	204923537	GeneC|Exon_6	0	+	239	134
chr1	204923290	204923537	GeneC|Exon_6	0	+	240	134
chr1	204923290	204923537	GeneC|Exon_6	0	+	241	134
chr1	204923290	204923537	GeneC|Exon_6	0	+	242	133
chr1	204923290	204923537	GeneC|Exon_6	0	+	243	131
chr1	204923290	204923537	GeneC|Exon_6	0	+	244	130
chr1	204923290	204923537	GeneC|Exon_6	0	+	245	130
chr1	204923290	204923537	GeneC|Exon_6	0	+	246	131
chr1	204923290	204923537	GeneC|Exon_6	0	+	247	131
chr1	204923931	204924104	GeneC|Exon_7	0	+	1	104
chr1	204923931	204924104	GeneC|Exon_7	0	+	2	105
chr1	204923931	204924104	GeneC|Exon_7	0	+	3	105
chr1	204923931	204924104	GeneC|Exon_7	0	+	4	106
chr1	204923931	204924104	GeneC|Exon_7	0	+	5	106
chr1	204923931	204924104	GeneC|Exon_7	0	+	6	105
chr1	204923931	204924104	GeneC|Exon_7	0	+	7	106
chr1	204923931	204924104	GeneC|Exon_7	0	+	8	107
chr1	204923931	204924104	GeneC|Exon_7	0	+	9	106
chr1	204923931	204924104	GeneC|Exon_7	0	+	10	106
chr1	204923931	204924104	GeneC|Exon_7	0	+	11	107
chr1	204923931	204924104	GeneC|Exon_7	0	+	12	110
chr1	204923931	204924104	GeneC|Exon_7	0	+	13	110
chr1	204923931	204924104	GeneC|Exon_7	0	+	14	109
chr1	204923931	204924104	GeneC|Exon_7	0	+	15	110
chr1	204923931	204924104	GeneC|Exon_7	0	+	16	110
chr1	204923931	204924104	GeneC|Exon_7	0	+	17	110
chr1	204923931	204924104	GeneC|Exon_7	0	+	18	110
chr1	204923931	204924104	GeneC|Exon_7	0	+	19	110
chr1	204923931	204924104	GeneC|Exon_7	0	+	20	111
chr1	204923931	204924104	GeneC|Exon_7	0	+	21	111
chr1	204923931	204924104	GeneC|Exon_7	0	+	22	114
chr1	204923931	204924104	GeneC|Exon_7	0	+	23	116
chr1	204923931	204924104	GeneC|Exon_7	0	+	24	118
chr1	204923931	204924104	GeneC|Exon_7	0	+	25	119
chr1	204923931	204924104	GeneC|Exon_7	0	+	26	120
chr1	204923931	204924104	GeneC|Exon_7	0	+	27	121
chr1	204923931	204924104	GeneC|Exon_7	0	+	28	120
chr1	204923931	204924104	GeneC|Exon_7	0	+	29	120
chr1	204923931	204924104	GeneC|Exon_7	0	+	30	121
chr1	204923931	204924104	GeneC|Exon_7	0	+	31	123
chr1	204923931	204924104	GeneC|Exon_7	0	+	32	124
chr1	204923931	204924104	GeneC|Exon_7	0	+	33	124
chr1	204923931	204924104	GeneC|Exon_7	0	+	34	124
chr1	204923931	204924104	GeneC|Exon_7	0	+	35	124
chr1	204923931	204924104	GeneC|Exon_7	0	+	36	124
chr1	204923931	204924104	GeneC|Exon_7	0	+	37	124
chr1	204923931	204924104	GeneC|Exon_7	0	+	38	124
chr1	204923931	204924104	GeneC|Exon_7	0	+	39	124
chr1	204923931	204924104	GeneC|Exon_7	0	+	40	122
chr1	204923931	204924104	GeneC|Exon_7	0	+	41	122
chr1	204923931	204924104	GeneC|Exon_7	0	+	42	121
chr1	204923931	204924104	GeneC|Exon_7	0	+	43	120
chr1	204923931	204924104	GeneC|Exon_7	0	+	44	118
chr1	204923931	204924104	GeneC|Exon_7	0	+	45	119
chr1	204923931	204924104	GeneC|Exon_7	0	+	46	118
chr1	204923931	204924104	GeneC|Exon_7	0	+	47	118
chr1	204923931	204924104	GeneC|Exon_7	0	+	48	119
chr1	204923931	204924104	GeneC|Exon_7	0	+	49	119
chr1	204923931	204924104	GeneC|Exon_7	0	+	50	118
chr1	204923931	204924104	GeneC|Exon_7	0	+	51	120
chr1	204923931	204924104	GeneC|Exon_7	0	+	52	121
chr1	204923931	204924104	GeneC|Exon_7	0	+	53	122
chr1	204923931	204924104	GeneC|Exon_7	0	+	54	121
chr1	204923931	204924104	GeneC|Exon_7	0	+	55	120
chr1	204923931	204924104	GeneC|Exon_7	0	+	56	119
chr1	204923931	204924104	GeneC|Exon_7	0	+	57	119
chr1	204923931	204924104	GeneC|Exon_7	0	+	58	119
chr1	204923931	204924104	GeneC|Exon_7	0	+	59	119
chr1	204923931	204924104	GeneC|Exon_7	0	+	60	117
chr1	204923931	204924104	GeneC|Exon_7	0	+	61	117
chr1	204923931	204924104	GeneC|Exon_7	0	+	62	117
chr1	204923931	204924104	GeneC|Exon_7	0	+	63	119
chr1	204923931	204924104	GeneC|Exon_7	0	+	64	121
chr1	204923931	204924104	GeneC|Exon_7	0	+	65	122
chr1	204923931	204924104	GeneC|Exon_7	0	+	66	124
chr1	204923931	204924104	GeneC|Exon_7	0	+	67	123
chr1	204923931	204924104	GeneC|Exon_7	0	+	68	122
chr1	204923931	204924104	GeneC|Exon_7	0	+	69	122
chr1	204923931	204924104	GeneC|Exon_7	0	+	70	121
chr1	204923931	204924104	GeneC|Exon_7	0	+	71	119
chr1	204923931	204924104	GeneC|Exon_7	0	+	72	118
chr1	204923931	204924104	GeneC|Exon_7	0	+	73	117
chr1	204923931	204924104	GeneC|Exon_7	0	+	74	116
chr1	204923931	204924104	GeneC|Exon_7	0	+	75	116
chr1	204923931	204924104	GeneC|Exon_7	0	+	76	116
chr1	204923931	204924104	GeneC|Exon_7	0	+	77	116
chr1	204923931	204924104	GeneC|Exon_7	0	+	78	116
chr1	204923931	204924104	GeneC|Exon_7	0	+	79	114
chr1	204923931	204924104	GeneC|Exon_7	0	+	80	113
chr1	204923931	204924104	GeneC|Exon_7	0	+	81	114
chr1	204923931	204924104	GeneC|Exon_7	0	+	82	112
chr1	204923931	204924104	GeneC|Exon_7	0	+	83	112
chr1	204923931	204924104	GeneC|Exon_7	0	+	84	112
chr1	204923931	204924104	GeneC|Exon_7	0	+	85	111
chr1	204923931	204924104	GeneC|Exon_7	0	+	86	112
chr1	204923931	204924104	GeneC|Exon_7	0	+	87	111
chr1	204923931	204924104	GeneC|Exon_7	0	+	88	109
chr1	204923931	204924104	GeneC|Exon_7	0	+	89	109
chr1	204923931	204924104	GeneC|Exon_7	0	+	90	107
chr1	204923931	204924104	GeneC|Exon_7	0	+	91	107
chr1	204923931	204924104	GeneC|Exon_7	0	+	92	106
chr1	204923931	204924104	GeneC|Exon_7	0	+	93	106
chr1	204923931	204924104	GeneC|Exon_7	0	+	94	106
chr1	204923931	204924104	GeneC|Exon_7	0	+	95	105
chr1	204923931	204924104	GeneC|Exon_7	0	+	96	106
chr1	204923931	204924104	GeneC|Exon_7	0	+	97	103
chr1	204923931	204924104	GeneC|Exon_7	0	+	98	103
chr1	204923931	204924104	GeneC|Exon_7	0	+	99	103
chr1	204923931	204924104	GeneC|Exon_7	0	+	100	103
chr1	204923931	204924104	GeneC|Exon_7	0	+	101	103
chr1	204923931	204924104	GeneC|Exon_7	0	+	102	116
chr1	204923931	204924104	GeneC|Exon_7	0	+	103	115
chr1	204923931	204924104	GeneC|Exon_7	0	+	104	115
chr1	204923931	204924104	GeneC|Exon_7	0	+	105	114
chr1	204923931	204924104	GeneC|Exon_7	0	+	106	114
chr1	204923931	204924104	GeneC|Exon_7	0	+	107	112
chr1	204923931	204924104	GeneC|Exon_7	0	+	108	110
chr1	204923931	204924104	GeneC|Exon_7	0	+	109	111
chr1	204923931	204924104	GeneC|Exon_7	0	+	110	112
chr1	204923931	204924104	GeneC|Exon_7	0	+	111	110
chr1	204923931	204924104	GeneC|Exon_7	0	+	112	110
chr1	204923931	204924104	GeneC|Exon_7	0	+	113	109
chr1	204923931	204924104	GeneC|Exon_7	0	+	114	109
chr1	204923931	204924104	GeneC|Exon_7	0	+	115	107
chr1	204923931	204924104	GeneC|Exon_7	0	+	116	108
chr1	204923931	204924104	GeneC|Exon_7	0	+	117	106
chr1	204923931	204924104	GeneC|Exon_7	0	+	118	106
chr1	204923931	204924104	GeneC|Exon_7	0	+	119	106
chr1	204923931	204924104	GeneC|Exon_7	0	+	120	105
chr1	204923931	204924104	GeneC|Exon_7	0	+	121	106
chr1	204923931	204924104	GeneC|Exon_7	0	+	122	107
chr1	204923931	204924104	GeneC|Exon_7	0	+	123	105
chr1	204923931	204924104	GeneC|Exon_7	0	+	124	105
chr1	204923931	204924104	GeneC|Exon_7	0	+	125	106
chr1	204923931	204924104	GeneC|Exon_7	0	+	126	103
chr1	204923931	204924104	GeneC|Exon_7	0	+	127	103
chr1	204923931	204924104	GeneC|Exon_7	0	+	128	103
chr1	204923931	204924104	GeneC|Exon_7	0	+	129	102
chr1	204923931	204924104	GeneC|Exon_7	0	+	130	101
chr1	204923931	204924104	GeneC|Exon_7	0	+	131	100
chr1	204923931	204924104	GeneC|Exon_7	0	+	132	99
chr1	204923931	204924104	GeneC|Exon_7	0	+	133	100
chr1	204923931	204924104	GeneC|Exon_7	0	+	134	100
chr1	204923931	204924104	GeneC|Exon_7	0	+	135	100
chr1	204923931	204924104	GeneC|Exon_7	0	+	136	99
chr1	204923931	204924104	GeneC|Exon_7	0	+	137	97
chr1	204923931	204924104	GeneC|Exon_7	0	+	138	96
chr1	204923931	204924104	GeneC|Exon_7	0	+	139	95
chr1	204923931	204924104	GeneC|Exon_7	0	+	140	96
chr1	204923931	204924104	GeneC|Exon_7	0	+	141	95
chr1	204923931	204924104	GeneC|Exon_7	0	+	142	94
chr1	204923931	204924104	GeneC|Exon_7	0	+	143	94
chr1	204923931	204924104	GeneC|Exon_7	0	+	144	93
chr1	204923931	204924104	GeneC|Exon_7	0	+	145	92
chr1	204923931	204924104	GeneC|Exon_7	0	+	146	89
chr1	204923931	204924104	GeneC|Exon_7	0	+	147	87
chr1	204923931	204924104	GeneC|Exon_7	0	+	148	87
chr1	204923931	204924104	GeneC|Exon_7	0	+	149	87
chr1	204923931	204924104	GeneC|Exon_7	0	+	150	87
chr1	204923931	204924104	GeneC|Exon_7	0	+	151	88
chr1	204923931	204924104	GeneC|Exon_7	0	+	152	86
chr1	204923931	204924104	GeneC|Exon_7	0	+	153	86
chr1	204923931	204924104	GeneC|Exon_7	0	+	154	86
chr1	204923931	204924104	GeneC|Exon_7	0	+	155	85
chr1	204923931	204924104	GeneC|Exon_7	0	+	156	85
chr1	204923931	204924104	GeneC|Exon_7	0	+	157	86
chr1	204923931	204924104	GeneC|Exon_7	0	+	158	90
chr1	204923931	204924104	GeneC|Exon_7	0	+	159	90
chr1	204923931	204924104	GeneC|Exon_7	0	+	160	89
chr1	204923931	204924104	GeneC|Exon_7	0	+	161	87
chr1	204923931	204924104	GeneC|Exon_7	0	+	162	87
chr1	204923931	204924104	GeneC|Exon_7	0	+	163	87
chr1	204923931	204924104	GeneC|Exon_7	0	+	164	87
chr1	204923931	204924104	GeneC|Exon_7	0	+	165	87
chr1	204923931	204924104	GeneC|Exon_7	0	+	166	88
chr1	204923931	204924104	GeneC|Exon_7	0	+	167	89
chr1	204923931	204924104	GeneC|Exon_7	0	+	168	87
chr1	204923931	204924104	GeneC|Exon_7	0	+	169	85
chr1	204923931	204924104	GeneC|Exon_7	0	+	170	83
chr1	204923931	204924104	GeneC|Exon_7	0	+	171	82
chr1	204923931	204924104	GeneC|Exon_7	0	+	172	82
chr1	204923931	204924104	GeneC|Exon_7	0	+	173	83
chr1	204926758	204926979	GeneC|Exon_8	0	+	1	126
chr1	204926758	204926979	GeneC|Exon_8	0	+	2	125
chr1	204926758	204926979	GeneC|Exon_8	0	+	3	124
chr1	204926758	204926979	GeneC|Exon_8	0	+	4	122
chr1	204926758	204926979	GeneC|Exon_8	0	+	5	122
chr1	204926758	204926979	GeneC|Exon_8	0	+	6	123
chr1	204926758	204926979	GeneC|Exon_8	0	+	7	125
chr1	204926758	204926979	GeneC|Exon_8	0	+	8	128
chr1	204926758	204926979	GeneC|Exon_8	0	+	9	128
chr1	204926758	204926979	GeneC|Exon_8	0	+	10	129
chr1	204926758	204926979	GeneC|Exon_8	0	+	11	129
chr1	204926758	204926979	GeneC|Exon_8	0	+	12	130
chr1	204926758	204926979	GeneC|Exon_8	0	+	13	131
chr1	204926758	204926979	GeneC|Exon_8	0	+	14	132
chr1	204926758	204926979	GeneC|Exon_8	0	+	15	131
chr1	204926758	204926979	GeneC|Exon_8	0	+	16	134
chr1	204926758	204926979	GeneC|Exon_8	0	+	17	135
chr1	204926758	204926979	GeneC|Exon_8	0	+	18	137
chr1	204926758	204926979	GeneC|Exon_8	0	+	19	139
chr1	204926758	204926979	GeneC|Exon_8	0	+	20	142
chr1	204926758	204926979	GeneC|Exon_8	0	+	21	143
chr1	204926758	204926979	GeneC|Exon_8	0	+	22	145
chr1	204926758	204926979	GeneC|Exon_8	0	+	23	146
chr1	204926758	204926979	GeneC|Exon_8	0	+	24	149
chr1	204926758	204926979	GeneC|Exon_8	0	+	25	148
chr1	204926758	204926979	GeneC|Exon_8	0	+	26	149
chr1	204926758	204926979	GeneC|Exon_8	0	+	27	148
chr1	204926758	204926979	GeneC|Exon_8	0	+	28	151
chr1	204926758	204926979	GeneC|Exon_8	0	+	29	152
chr1	204926758	204926979	GeneC|Exon_8	0	+	30	149
chr1	204926758	204926979	GeneC|Exon_8	0	+	31	150
chr1	204926758	204926979	GeneC|Exon_8	0	+	32	150
chr1	204926758	204926979	GeneC|Exon_8	0	+	33	151
chr1	204926758	204926979	GeneC|Exon_8	0	+	34	150
chr1	204926758	204926979	GeneC|Exon_8	0	+	35	147
chr1	204926758	204926979	GeneC|Exon_8	0	+	36	149
chr1	204926758	204926979	GeneC|Exon_8	0	+	37	150
chr1	204926758	204926979	GeneC|Exon_8	0	+	38	153
chr1	204926758	204926979	GeneC|Exon_8	0	+	39	155
chr1	204926758	204926979	GeneC|Exon_8	0	+	40	156
chr1	204926758	204926979	GeneC|Exon_8	0	+	41	157
chr1	204926758	204926979	GeneC|Exon_8	0	+	42	157
chr1	204926758	204926979	GeneC|Exon_8	0	+	43	157
chr1	204926758	204926979	GeneC|Exon_8	0	+	44	156
chr1	204926758	204926979	GeneC|Exon_8	0	+	45	156
chr1	204926758	204926979	GeneC|Exon_8	0	+	46	157
chr1	204926758	204926979	GeneC|Exon_8	0	+	47	156
chr1	204926758	204926979	GeneC|Exon_8	0	+	48	155
chr1	204926758	204926979	GeneC|Exon_8	0	+	49	156
chr1	204926758	204926979	GeneC|Exon_8	0	+	50	156
chr1	204926758	204926979	GeneC|Exon_8	0	+	51	156
chr1	204926758	204926979	GeneC|Exon_8	0	+	52	155
chr1	204926758	204926979	GeneC|Exon_8	0	+	53	153
chr1	204926758	204926979	GeneC|Exon_8	0	+	54	152
chr1	204926758	204926979	GeneC|Exon_8	0	+	55	153
chr1	204926758	204926979	GeneC|Exon_8	0	+	56	153
chr1	204926758	204926979	GeneC|Exon_8	0	+	57	154
chr1	204926758	204926979	GeneC|Exon_8	0	+	58	154
chr1	204926758	204926979	GeneC|Exon_8	0	+	59	155
chr1	204926758	204926979	GeneC|Exon_8	0	+	60	153
chr1	204926758	204926979	GeneC|Exon_8	0	+	61	154
chr1	204926758	204926979	GeneC|Exon_8	0	+	62	154
chr1	204926758	204926979	GeneC|Exon_8	0	+	63	153
chr1	204926758	204926979	GeneC|Exon_8	0	+	64	154
chr1	204926758	204926979	GeneC|Exon_8	0	+	65	154
chr1	204926758	204926979	GeneC|Exon_8	0	+	66	155
chr1	204926758	204926979	GeneC|Exon_8	0	+	67	153
chr1	204926758	204926979	GeneC|Exon_8	0	+	68	153
chr1	204926758	204926979	GeneC|Exon_8	0	+	69	151
chr1	204926758	204926979	GeneC|Exon_8	0	+	70	149
chr1	204926758	204926979	GeneC|Exon_8	0	+	71	150
chr1	204926758	204926979	GeneC|Exon_8	0	+	72	149
chr1	204926758	204926979	GeneC|Exon_8	0	+	73	149
chr1	204926758	204926979	GeneC|Exon_8	0	+	74	148
chr1	204926758	204926979	GeneC|Exon_8	0	+	75	149
chr1	204926758	204926979	GeneC|Exon_8	0	+	76	148
chr1	204926758	204926979	GeneC|Exon_8	0	+	77	143
chr1	204926758	204926979	GeneC|Exon_8	0	+	78	143
chr1	204926758	204926979	GeneC|Exon_8	0	+	79	144
chr1	204926758	204926979	GeneC|Exon_8	0	+	80	144
chr1	204926758	204926979	GeneC|Exon_8	0	+	81	145
chr1	204926758	204926979	GeneC|Exon_8	0	+	82	148
chr1	204926758	204926979	GeneC|Exon_8	0	+	83	148
chr1	204926758	204926979	GeneC|Exon_8	0	+	84	146
chr1	204926758	204926979	GeneC|Exon_8	0	+	85	145
chr1	204926758	204926979	GeneC|Exon_8	0	+	86	144
chr1	204926758	204926979	GeneC|Exon_8	0	+	87	144
chr1	204926758	204926979	GeneC|Exon_8	0	+	88	144
chr1	204926758	204926979	GeneC|Exon_8	0	+	89	147
chr1	204926758	204926979	GeneC|Exon_8	0	+	90	148
chr1	204926758	204926979	GeneC|Exon_8	0	+	91	150
chr1	204926758	204926979	GeneC|Exon_8	0	+	92	149
chr1	204926758	204926979	GeneC|Exon_8	0	+	93	149
chr1	204926758	204926979	GeneC|Exon_8	0	+	94	150
chr1	204926758	204926979	GeneC|Exon_8	0	+	95	151
chr1	204926758	204926979	GeneC|Exon_8	0	+	96	153
chr1	204926758	204926979	GeneC|Exon_8	0	+	97	153
chr1	204926758	204926979	GeneC|Exon_8	0	+	98	152
chr1	204926758	204926979	GeneC|Exon_8	0	+	99	150
chr1	204926758	204926979	GeneC|Exon_8	0	+	100	152
chr1	204926758	204926979	GeneC|Exon_8	0	+	101	153
chr1	204926758	204926979	GeneC|Exon_8	0	+	102	155
chr1	204926758	204926979	GeneC|Exon_8	0	+	103	153
chr1	204926758	204926979	GeneC|Exon_8	0	+	104	154
chr1	204926758	204926979	GeneC|Exon_8	0	+	105	154
chr1	204926758	204926979	GeneC|Exon_8	0	+	106	155
chr1	204926758	204926979	GeneC|Exon_8	0	+	107	154
chr1	204926758	204926979	GeneC|Exon_8	0	+	108	155
chr1	204926758	204926979	GeneC|Exon_8	0	+	109	154
chr1	204926758	204926979	GeneC|Exon_8	0	+	110	154
chr1	204926758	204926979	GeneC|Exon_8	0	+	111	153
chr1	204926758	204926979	GeneC|Exon_8	0	+	112	152
chr1	204926758	204926979	GeneC|Exon_8	0	+	113	151
chr1	204926758	204926979	GeneC|Exon_8	0	+	114	151
chr1	204926758	204926979	GeneC|Exon_8	0	+	115	152
chr1	204926758	204926979	GeneC|Exon_8	0	+	116	150
chr1	204926758	204926979	GeneC|Exon_8	0	+	117	150
chr1	204926758	204926979	GeneC|Exon_8	0	+	118	147
chr1	204926758	204926979	GeneC|Exon_8	0	+	119	146
chr1	204926758	204926979	GeneC|Exon_8	0	+	120	147
chr1	204926758	204926979	GeneC|Exon_8	0	+	121	145
chr1	204926758	204926979	GeneC|Exon_8	0	+	122	146
chr1	204926758	204926979	GeneC|Exon_8	0	+	123	146
chr1	204926758	204926979	GeneC|Exon_8	0	+	124	148
chr1	204926758	204926979	GeneC|Exon_8	0	+	125	148
chr1	204926758	204926979	GeneC|Exon_8	0	+	126	147
chr1	204926758	204926979	GeneC|Exon_8	0	+	127	147
chr1	204926758	204926979	GeneC|Exon_8	0	+	128	148
chr1	204926758	204926979	GeneC|Exon_8	0	+	129	148
chr1	204926758	204926979	GeneC|Exon_8	0	+	130	148
chr1	204926758	204926979	GeneC|Exon_8	0	+	131	149
chr1	204926758	204926979	GeneC|Exon_8	0	+	132	148
chr1	204926758	204926979	GeneC|Exon_8	0	+	133	148
chr1	204926758	204926979	GeneC|Exon_8	0	+	134	150
chr1	204926758	204926979	GeneC|Exon_8	0	+	135	151
chr1	204926758	204926979	GeneC|Exon_8	0	+	136	149
chr1	204926758	204926979	GeneC|Exon_8	0	+	137	151
chr1	204926758	204926979	GeneC|Exon_8	0	+	138	148
chr1	204926758	204926979	GeneC|Exon_8	0	+	139	149
chr1	204926758	204926979	GeneC|Exon_8	0	+	140	148
chr1	204926758	204926979	GeneC|Exon_8	0	+	141	148
chr1	204926758	204926979	GeneC|Exon_8	0	+	142	150
chr1	204926758	204926979	GeneC|Exon_8	0	+	143	149
chr1	204926758	204926979	GeneC|Exon_8	0	+	144	150
chr1	204926758	204926979	GeneC|Exon_8	0	+	145	150
chr1	204926758	204926979	GeneC|Exon_8	0	+	146	151
chr1	204926758	204926979	GeneC|Exon_8	0	+	147	150
chr1	204926758	204926979	GeneC|Exon_8	0	+	148	149
chr1	204926758	204926979	GeneC|Exon_8	0	+	149	150
chr1	204926758	204926979	GeneC|Exon_8	0	+	150	151
chr1	204926758	204926979	GeneC|Exon_8	0	+	151	150
chr1	204926758	204926979	GeneC|Exon_8	0	+	152	150
chr1	204926758	204926979	GeneC|Exon_8	0	+	153	151
chr1	204926758	204926979	GeneC|Exon_8	0	+	154	152
chr1	204926758	204926979	GeneC|Exon_8	0	+	155	153
chr1	204926758	204926979	GeneC|Exon_8	0	+	156	156
chr1	204926758	204926979	GeneC|Exon_8	0	+	157	156
chr1	204926758	204926979	GeneC|Exon_8	0	+	158	155
chr1	204926758	204926979	GeneC|Exon_8	0	+	159	153
chr1	204926758	204926979	GeneC|Exon_8	0	+	160	151
chr1	204926758	204926979	GeneC|Exon_8	0	+	161	150
chr1	204926758	204926979	GeneC|Exon_8	0	+	162	149
chr1	204926758	204926979	GeneC|Exon_8	0	+	163	149
chr1	204926758	204926979	GeneC|Exon_8	0	+	164	149
chr1	204926758	204926979	GeneC|Exon_8	0	+	165	149
chr1	204926758	204926979	GeneC|Exon_8	0	+	166	149
chr1	204926758	204926979	GeneC|Exon_8	0	+	167	148
chr1	204926758	204926979	GeneC|Exon_8	0	+	168	147
chr1	204926758	204926979	GeneC|Exon_8	0	+	169	145
chr1	204926758	204926979	GeneC|Exon_8	0	+	170	145
chr1	204926758	204926979	GeneC|Exon_8	0	+	171	145
chr1	204926758	204926979	GeneC|Exon_8	0	+	172	146
chr1	204926758	204926979	GeneC|Exon_8	0	+	173	145
chr1	204926758	204926979	GeneC|Exon_8	0	+	174	144
chr1	204926758	204926979	GeneC|Exon_8	0	+	175	141
chr1	204926758	204926979	GeneC|Exon_8	0	+	176	141
chr1	204926758	204926979	GeneC|Exon_8	0	+	177	141
chr1	204926758	204926979	GeneC|Exon_8	0	+	178	140
chr1	204926758	204926979	GeneC|Exon_8	0	+	179	140
chr1	204926758	204926979	GeneC|Exon_8	0	+	180	141
chr1	204926758	204926979	GeneC|Exon_8	0	+	181	140
chr1	204926758	204926979	GeneC|Exon_8	0	+	182	140
chr1	204926758	204926979	GeneC|Exon_8	0	+	183	140
chr1	204926758	204926979	GeneC|Exon_8	0	+	184	138
chr1	204926758	204926979	GeneC|Exon_8	0	+	185	140
chr1	204926758	204926979	GeneC|Exon_8	0	+	186	140
chr1	204926758	204926979	GeneC|Exon_8	0	+	187	139
chr1	204926758	204926979	GeneC|Exon_8	0	+	188	137
chr1	204926758	204926979	GeneC|Exon_8	0	+	189	133
chr1	204926758	204926979	GeneC|Exon_8	0	+	190	133
chr1	204926758	204926979	GeneC|Exon_8	0	+	191	133
chr1	204926758	204926979	GeneC|Exon_8	0	+	192	130
chr1	204926758	204926979	GeneC|Exon_8	0	+	193	130
chr1	204926758	204926979	GeneC|Exon_8	0	+	194	131
chr1	204926758	204926979	GeneC|Exon_8	0	+	195	132
chr1	204926758	204926979	GeneC|Exon_8	0	+	196	132
chr1	204926758	204926979	GeneC|Exon_8	0	+	197	131
chr1	204926758	204926979	GeneC|Exon_8	0	+	198	129
chr1	204926758	204926979	GeneC|Exon_8	0	+	199	129
chr1	204926758	204926979	GeneC|Exon_8	0	+	200	130
chr1	204926758	204926979	GeneC|Exon_8	0	+	201	132
chr1	204926758	204926979	GeneC|Exon_8	0	+	202	133
chr1	204926758	204926979	GeneC|Exon_8	0	+	203	135
chr1	204926758	204926979	GeneC|Exon_8	0	+	204	133
chr1	204926758	204926979	GeneC|Exon_8	0	+	205	135
chr1	204926758	204926979	GeneC|Exon_8	0	+	206	136
chr1	204926758	204926979	GeneC|Exon_8	0	+	207	137
chr1	204926758	204926979	GeneC|Exon_8	0	+	208	136
chr1	204926758	204926979	GeneC|Exon_8	0	+	209	135
chr1	204926758	204926979	GeneC|Exon_8	0	+	210	135
chr1	204926758	204926979	GeneC|Exon_8	0	+	211	136
chr1	204926758	204926979	GeneC|Exon_8	0	+	212	136
chr1	204926758	204926979	GeneC|Exon_8	0	+	213	137
chr1	204926758	204926979	GeneC|Exon_8	0	+	214	137
chr1	204926758	204926979	GeneC|Exon_8	0	+	215	136
chr1	204926758	204926979	GeneC|Exon_8	0	+	216	135
chr1	204926758	204926979	GeneC|Exon_8	0	+	217	134
chr1	204926758	204926979	GeneC|Exon_8	0	+	218	134
chr1	204926758	204926979	GeneC|Exon_8	0	+	219	134
chr1	204926758	204926979	GeneC|Exon_8	0	+	220	134
chr1	204926758	204926979	GeneC|Exon_8	0	+	221	134
chr1	204931210	204931311	GeneC|Exon_9	0	+	1	142
chr1	204931210	204931311	GeneC|Exon_9	0	+	2	141
chr1	204931210	204931311	GeneC|Exon_9	0	+	3	139
chr1	204931210	204931311	GeneC|Exon_9	0	+	4	140
chr1	204931210	204931311	GeneC|Exon_9	0	+	5	141
chr1	204931210	204931311	GeneC|Exon_9	0	+	6	142
chr1	204931210	204931311	GeneC|Exon_9	0	+	7	142
chr1	204931210	204931311	GeneC|Exon_9	0	+	8	140
chr1	204931210	204931311	GeneC|Exon_9	0	+	9	141
chr1	204931210	204931311	GeneC|Exon_9	0	+	10	141
chr1	204931210	204931311	GeneC|Exon_9	0	+	11	141
chr1	204931210	204931311	GeneC|Exon_9	0	+	12	139
chr1	204931210	204931311	GeneC|Exon_9	0	+	13	138
chr1	204931210	204931311	GeneC|Exon_9	0	+	14	137
chr1	204931210	204931311	GeneC|Exon_9	0	+	15	138
chr1	204931210	204931311	GeneC|Exon_9	0	+	16	138
chr1	204931210	204931311	GeneC|Exon_9	0	+	17	137
chr1	204931210	204931311	GeneC|Exon_9	0	+	18	135
chr1	204931210	204931311	GeneC|Exon_9	0	+	19	135
chr1	204931210	204931311	GeneC|Exon_9	0	+	20	134
chr1	204931210	204931311	GeneC|Exon_9	0	+	21	134
chr1	204931210	204931311	GeneC|Exon_9	0	+	22	133
chr1	204931210	204931311	GeneC|Exon_9	0	+	23	132
chr1	204931210	204931311	GeneC|Exon_9	0	+	24	133
chr1	204931210	204931311	GeneC|Exon_9	0	+	25	132
chr1	204931210	204931311	GeneC|Exon_9	0	+	26	132
chr1	204931210	204931311	GeneC|Exon_9	0	+	27	132
chr1	204931210	204931311	GeneC|Exon_9	0	+	28	134
chr1	204931210	204931311	GeneC|Exon_9	0	+	29	133
chr1	204931210	204931311	GeneC|Exon_9	0	+	30	132
chr1	204931210	204931311	GeneC|Exon_9	0	+	31	134
chr1	204931210	204931311	GeneC|Exon_9	0	+	32	135
chr1	204931210	204931311	GeneC|Exon_9	0	+	33	134
chr1	204931210	204931311	GeneC|Exon_9	0	+	34	135
chr1	204931210	204931311	GeneC|Exon_9	0	+	35	135
chr1	204931210	204931311	GeneC|Exon_9	0	+	36	135
chr1	204931210	204931311	GeneC|Exon_9	0	+	37	137
chr1	204931210	204931311	GeneC|Exon_9	0	+	38	137
chr1	204931210	204931311	GeneC|Exon_9	0	+	39	134
chr1	204931210	204931311	GeneC|Exon_9	0	+	40	133
chr1	204931210	204931311	GeneC|Exon_9	0	+	41	134
chr1	204931210	204931311	GeneC|Exon_9	0	+	42	133
chr1	204931210	204931311	GeneC|Exon_9	0	+	43	133
chr1	204931210	204931311	GeneC|Exon_9	0	+	44	133
chr1	204931210	204931311	GeneC|Exon_9	0	+	45	134
chr1	204931210	204931311	GeneC|Exon_9	0	+	46	137
chr1	204931210	204931311	GeneC|Exon_9	0	+	47	138
chr1	204931210	204931311	GeneC|Exon_9	0	+	48	138
chr1	204931210	204931311	GeneC|Exon_9	0	+	49	137
chr1	204931210	204931311	GeneC|Exon_9	0	+	50	138
chr1	204931210	204931311	GeneC|Exon_9	0	+	51	137
chr1	204931210	204931311	GeneC|Exon_9	0	+	52	136
chr1	204931210	204931311	GeneC|Exon_9	0	+	53	133
chr1	204931210	204931311	GeneC|Exon_9	0	+	54	133
chr1	204931210	204931311	GeneC|Exon_9	0	+	55	132
chr1	204931210	204931311	GeneC|Exon_9	0	+	56	133
chr1	204931210	204931311	GeneC|Exon_9	0	+	57	134
chr1	204931210	204931311	GeneC|Exon_9	0	+	58	134
chr1	204931210	204931311	GeneC|Exon_9	0	+	59	134
chr1	204931210	204931311	GeneC|Exon_9	0	+	60	138
chr1	204931210	204931311	GeneC|Exon_9	0	+	61	139
chr1	204931210	204931311	GeneC|Exon_9	0	+	62	139
chr1	204931210	204931311	GeneC|Exon_9	0	+	63	138
chr1	204931210	204931311	GeneC|Exon_9	0	+	64	138
chr1	204931210	204931311	GeneC|Exon_9	0	+	65	139
chr1	204931210	204931311	GeneC|Exon_9	0	+	66	138
chr1	204931210	204931311	GeneC|Exon_9	0	+	67	136
chr1	204931210	204931311	GeneC|Exon_9	0	+	68	135
chr1	204931210	204931311	GeneC|Exon_9	0	+	69	135
chr1	204931210	204931311	GeneC|Exon_9	0	+	70	134
chr1	204931210	204931311	GeneC|Exon_9	0	+	71	133
chr1	204931210	204931311	GeneC|Exon_9	0	+	72	132
chr1	204931210	204931311	GeneC|Exon_9	0	+	73	130
chr1	204931210	204931311	GeneC|Exon_9	0	+	74	130
chr1	204931210	204931311	GeneC|Exon_9	0	+	75	130
chr1	204931210	204931311	GeneC|Exon_9	0	+	76	130
chr1	204931210	204931311	GeneC|Exon_9	0	+	77	129
chr1	204931210	204931311	GeneC|Exon_9	0	+	78	129
chr1	204931210	204931311	GeneC|Exon_9	0	+	79	126
chr1	204931210	204931311	GeneC|Exon_9	0	+	80	126
chr1	204931210	204931311	GeneC|Exon_9	0	+	81	123
chr1	204931210	204931311	GeneC|Exon_9	0	+	82	121
chr1	204931210	204931311	GeneC|Exon_9	0	+	83	119
chr1	204931210	204931311	GeneC|Exon_9	0	+	84	118
chr1	204931210	204931311	GeneC|Exon_9	0	+	85	116
chr1	204931210	204931311	GeneC|Exon_9	0	+	86	115
chr1	204931210	204931311	GeneC|Exon_9	0	+	87	116
chr1	204931210	204931311	GeneC|Exon_9	0	+	88	114
chr1	204931210	204931311	GeneC|Exon_9	0	+	89	111
chr1	204931210	204931311	GeneC|Exon_9	0	+	90	108
chr1	204931210	204931311	GeneC|Exon_9	0	+	91	107
chr1	204931210	204931311	GeneC|Exon_9	0	+	92	106
chr1	204931210	204931311	GeneC|Exon_9	0	+	93	105
chr1	204931210	204931311	GeneC|Exon_9	0	+	94	104
chr1	204931210	204931311	GeneC|Exon_9	0	+	95	104
chr1	204931210	204931311	GeneC|Exon_9	0	+	96	104
chr1	204931210	204931311	GeneC|Exon_9	0	+	97	104
chr1	204931210	204931311	GeneC|Exon_9	0	+	98	103
chr1	204931210	204931311	GeneC|Exon_9	0	+	99	102
chr1	204931210	204931311	GeneC|Exon_9	0	+	100	102
chr1	204931210	204931311	GeneC|Exon_9	0	+	101	102
chr1	204937351	204937513	GeneC|Exon_10	0	+	1	142
chr1	204937351	204937513	GeneC|Exon_10	0	+	2	143
chr1	204937351	204937513	GeneC|Exon_10	0	+	3	143
chr1	204937351	204937513	GeneC|Exon_10	0	+	4	144
chr1	204937351	204937513	GeneC|Exon_10	0	+	5	144
chr1	204937351	204937513	GeneC|Exon_10	0	+	6	144
chr1	204937351	204937513	GeneC|Exon_10	0	+	7	145
chr1	204937351	204937513	GeneC|Exon_10	0	+	8	146
chr1	204937351	204937513	GeneC|Exon_10	0	+	9	144
chr1	204937351	204937513	GeneC|Exon_10	0	+	10	143
chr1	204937351	204937513	GeneC|Exon_10	0	+	11	144
chr1	204937351	204937513	GeneC|Exon_10	0	+	12	142
chr1	204937351	204937513	GeneC|Exon_10	0	+	13	143
chr1	204937351	204937513	GeneC|Exon_10	0	+	14	144
chr1	204937351	204937513	GeneC|Exon_10	0	+	15	144
chr1	204937351	204937513	GeneC|Exon_10	0	+	16	145
chr1	204937351	204937513	GeneC|Exon_10	0	+	17	145
chr1	204937351	204937513	GeneC|Exon_10	0	+	18	144
chr1	204937351	204937513	GeneC|Exon_10	0	+	19	142
chr1	204937351	204937513	GeneC|Exon_10	0	+	20	141
chr1	204937351	204937513	GeneC|Exon_10	0	+	21	141
chr1	204937351	204937513	GeneC|Exon_10	0	+	22	144
chr1	204937351	204937513	GeneC|Exon_10	0	+	23	144
chr1	204937351	204937513	GeneC|Exon_10	0	+	24	145
chr1	204937351	204937513	GeneC|Exon_10	0	+	25	146
chr1	204937351	204937513	GeneC|Exon_10	0	+	26	146
chr1	204937351	204937513	GeneC|Exon_10	0	+	27	146
chr1	204937351	204937513	GeneC|Exon_10	0	+	28	146
chr1	204937351	204937513	GeneC|Exon_10	0	+	29	146
chr1	204937351	204937513	GeneC|Exon_10	0	+	30	145
chr1	204937351	204937513	GeneC|Exon_10	0	+	31	145
chr1	204937351	204937513	GeneC|Exon_10	0	+	32	144
chr1	204937351	204937513	GeneC|Exon_10	0	+	33	144
chr1	204937351	204937513	GeneC|Exon_10	0	+	34	143
chr1	204937351	204937513	GeneC|Exon_10	0	+	35	141
chr1	204937351	204937513	GeneC|Exon_10	0	+	36	141
chr1	204937351	204937513	GeneC|Exon_10	0	+	37	140
chr1	204937351	204937513	GeneC|Exon_10	0	+	38	140
chr1	204937351	204937513	GeneC|Exon_10	0	+	39	140
chr1	204937351	204937513	GeneC|Exon_10	0	+	40	141
chr1	204937351	204937513	GeneC|Exon_10	0	+	41	139
chr1	204937351	204937513	GeneC|Exon_10	0	+	42	139
chr1	204937351	204937513	GeneC|Exon_10	0	+	43	140
chr1	204937351	204937513	GeneC|Exon_10	0	+	44	139
chr1	204937351	204937513	GeneC|Exon_10	0	+	45	141
chr1	204937351	204937513	GeneC|Exon_10	0	+	46	141
chr1	204937351	204937513	GeneC|Exon_10	0	+	47	140
chr1	204937351	204937513	GeneC|Exon_10	0	+	48	139
chr1	204937351	204937513	GeneC|Exon_10	0	+	49	139
chr1	204937351	204937513	GeneC|Exon_10	0	+	50	140
chr1	204937351	204937513	GeneC|Exon_10	0	+	51	140
chr1	204937351	204937513	GeneC|Exon_10	0	+	52	139
chr1	204937351	204937513	GeneC|Exon_10	0	+	53	137
chr1	204937351	204937513	GeneC|Exon_10	0	+	54	138
chr1	204937351	204937513	GeneC|Exon_10	0	+	55	137
chr1	204937351	204937513	GeneC|Exon_10	0	+	56	138
chr1	204937351	204937513	GeneC|Exon_10	0	+	57	139
chr1	204937351	204937513	GeneC|Exon_10	0	+	58	140
chr1	204937351	204937513	GeneC|Exon_10	0	+	59	140
chr1	204937351	204937513	GeneC|Exon_10	0	+	60	142
chr1	204937351	204937513	GeneC|Exon_10	0	+	61	141
chr1	204937351	204937513	GeneC|Exon_10	0	+	62	138
chr1	204937351	204937513	GeneC|Exon_10	0	+	63	136
chr1	204937351	204937513	GeneC|Exon_10	0	+	64	137
chr1	204937351	204937513	GeneC|Exon_10	0	+	65	136
chr1	204937351	204937513	GeneC|Exon_10	0	+	66	136
chr1	204937351	204937513	GeneC|Exon_10	0	+	67	135
chr1	204937351	204937513	GeneC|Exon_10	0	+	68	133
chr1	204937351	204937513	GeneC|Exon_10	0	+	69	130
chr1	204937351	204937513	GeneC|Exon_10	0	+	70	127
chr1	204937351	204937513	GeneC|Exon_10	0	+	71	128
chr1	204937351	204937513	GeneC|Exon_10	0	+	72	130
chr1	204937351	204937513	GeneC|Exon_10	0	+	73	130
chr1	204937351	204937513	GeneC|Exon_10	0	+	74	129
chr1	204937351	204937513	GeneC|Exon_10	0	+	75	131
chr1	204937351	204937513	GeneC|Exon_10	0	+	76	131
chr1	204937351	204937513	GeneC|Exon_10	0	+	77	132
chr1	204937351	204937513	GeneC|Exon_10	0	+	78	132
chr1	204937351	204937513	GeneC|Exon_10	0	+	79	132
chr1	204937351	204937513	GeneC|Exon_10	0	+	80	131
chr1	204937351	204937513	GeneC|Exon_10	0	+	81	132
chr1	204937351	204937513	GeneC|Exon_10	0	+	82	132
chr1	204937351	204937513	GeneC|Exon_10	0	+	83	132
chr1	204937351	204937513	GeneC|Exon_10	0	+	84	131
chr1	204937351	204937513	GeneC|Exon_10	0	+	85	130
chr1	204937351	204937513	GeneC|Exon_10	0	+	86	130
chr1	204937351	204937513	GeneC|Exon_10	0	+	87	128
chr1	204937351	204937513	GeneC|Exon_10	0	+	88	126
chr1	204937351	204937513	GeneC|Exon_10	0	+	89	125
chr1	204937351	204937513	GeneC|Exon_10	0	+	90	124
chr1	204937351	204937513	GeneC|Exon_10	0	+	91	122
chr1	204937351	204937513	GeneC|Exon_10	0	+	92	120
chr1	204937351	204937513	GeneC|Exon_10	0	+	93	119
chr1	204937351	204937513	GeneC|Exon_10	0	+	94	116
chr1	204937351	204937513	GeneC|Exon_10	0	+	95	115
chr1	204937351	204937513	GeneC|Exon_10	0	+	96	114
chr1	204937351	204937513	GeneC|Exon_10	0	+	97	115
chr1	204937351	204937513	GeneC|Exon_10	0	+	98	115
chr1	204937351	204937513	GeneC|Exon_10	0	+	99	115
chr1	204937351	204937513	GeneC|Exon_10	0	+	100	115
chr1	204937351	204937513	GeneC|Exon_10	0	+	101	115
chr1	204937351	204937513	GeneC|Exon_10	0	+	102	113
chr1	204937351	204937513	GeneC|Exon_10	0	+	103	113
chr1	204937351	204937513	GeneC|Exon_10	0	+	104	113
chr1	204937351	204937513	GeneC|Exon_10	0	+	105	113
chr1	204937351	204937513	GeneC|Exon_10	0	+	106	115
chr1	204937351	204937513	GeneC|Exon_10	0	+	107	114
chr1	204937351	204937513	GeneC|Exon_10	0	+	108	112
chr1	204937351	204937513	GeneC|Exon_10	0	+	109	113
chr1	204937351	204937513	GeneC|Exon_10	0	+	110	113
chr1	204937351	204937513	GeneC|Exon_10	0	+	111	113
chr1	204937351	204937513	GeneC|Exon_10	0	+	112	113
chr1	204937351	204937513	GeneC|Exon_10	0	+	113	112
chr1	204937351	204937513	GeneC|Exon_10	0	+	114	113
chr1	204937351	204937513	GeneC|Exon_10	0	+	115	113
chr1	204937351	204937513	GeneC|Exon_10	0	+	116	114
chr1	204937351	204937513	GeneC|Exon_10	0	+	117	114
chr1	204937351	204937513	GeneC|Exon_10	0	+	118	112
chr1	204937351	204937513	GeneC|Exon_10	0	+	119	110
chr1	204937351	204937513	GeneC|Exon_10	0	+	120	109
chr1	204937351	204937513	GeneC|Exon_10	0	+	121	109
chr1	204937351	204937513	GeneC|Exon_10	0	+	122	106
chr1	204937351	204937513	GeneC|Exon_10	0	+	123	105
chr1	204937351	204937513	GeneC|Exon_10	0	+	124	105
chr1	204937351	204937513	GeneC|Exon_10	0	+	125	102
chr1	204937351	204937513	GeneC|Exon_10	0	+	126	101
chr1	204937351	204937513	GeneC|Exon_10	0	+	127	101
chr1	204937351	204937513	GeneC|Exon_10	0	+	128	101
chr1	204937351	204937513	GeneC|Exon_10	0	+	129	100
chr1	204937351	204937513	GeneC|Exon_10	0	+	130	101
chr1	204937351	204937513	GeneC|Exon_10	0	+	131	101
chr1	204937351	204937513	GeneC|Exon_10	0	+	132	100
chr1	204937351	204937513	GeneC|Exon_10	0	+	133	98
chr1	204937351	204937513	GeneC|Exon_10	0	+	134	97
chr1	204937351	204937513	GeneC|Exon_10	0	+	135	95
chr1	204937351	204937513	GeneC|Exon_10	0	+	136	92
chr1	204937351	204937513	GeneC|Exon_10	0	+	137	93
chr1	204937351	204937513	GeneC|Exon_10	0	+	138	93
chr1	204937351	204937513	GeneC|Exon_10	0	+	139	93
chr1	204937351	204937513	GeneC|Exon_10	0	+	140	93
[truncated: 156,337 more rows]
