# Supplementary material for: A Robust Protocol to Increase NimbleGen SeqCap EZ Multiplexing Capacity to 96 Samples
Source: PLoS One. 2015 Apr 14;10(4):e0123872. doi: 10.1371/journal.pone.0123872 (PMC4397063; doi:10.1371/journal.pone.0123872)
Supplement: S1 Dataset — (GZ) [file pone.0123872.s005.gz › Raw_Data/sampleAF/sampleAF.BaseCoverage.txt]

chr1	67861445	67861595	GeneS|SNP_2	0	+	1	150
chr1	67861445	67861595	GeneS|SNP_2	0	+	2	152
chr1	67861445	67861595	GeneS|SNP_2	0	+	3	151
chr1	67861445	67861595	GeneS|SNP_2	0	+	4	151
chr1	67861445	67861595	GeneS|SNP_2	0	+	5	153
chr1	67861445	67861595	GeneS|SNP_2	0	+	6	157
chr1	67861445	67861595	GeneS|SNP_2	0	+	7	160
chr1	67861445	67861595	GeneS|SNP_2	0	+	8	163
chr1	67861445	67861595	GeneS|SNP_2	0	+	9	165
chr1	67861445	67861595	GeneS|SNP_2	0	+	10	165
chr1	67861445	67861595	GeneS|SNP_2	0	+	11	166
chr1	67861445	67861595	GeneS|SNP_2	0	+	12	167
chr1	67861445	67861595	GeneS|SNP_2	0	+	13	167
chr1	67861445	67861595	GeneS|SNP_2	0	+	14	168
chr1	67861445	67861595	GeneS|SNP_2	0	+	15	168
chr1	67861445	67861595	GeneS|SNP_2	0	+	16	166
chr1	67861445	67861595	GeneS|SNP_2	0	+	17	166
chr1	67861445	67861595	GeneS|SNP_2	0	+	18	167
chr1	67861445	67861595	GeneS|SNP_2	0	+	19	166
chr1	67861445	67861595	GeneS|SNP_2	0	+	20	167
chr1	67861445	67861595	GeneS|SNP_2	0	+	21	169
chr1	67861445	67861595	GeneS|SNP_2	0	+	22	171
chr1	67861445	67861595	GeneS|SNP_2	0	+	23	171
chr1	67861445	67861595	GeneS|SNP_2	0	+	24	171
chr1	67861445	67861595	GeneS|SNP_2	0	+	25	171
chr1	67861445	67861595	GeneS|SNP_2	0	+	26	173
chr1	67861445	67861595	GeneS|SNP_2	0	+	27	173
chr1	67861445	67861595	GeneS|SNP_2	0	+	28	173
chr1	67861445	67861595	GeneS|SNP_2	0	+	29	174
chr1	67861445	67861595	GeneS|SNP_2	0	+	30	174
chr1	67861445	67861595	GeneS|SNP_2	0	+	31	174
chr1	67861445	67861595	GeneS|SNP_2	0	+	32	173
chr1	67861445	67861595	GeneS|SNP_2	0	+	33	173
chr1	67861445	67861595	GeneS|SNP_2	0	+	34	173
chr1	67861445	67861595	GeneS|SNP_2	0	+	35	175
chr1	67861445	67861595	GeneS|SNP_2	0	+	36	174
chr1	67861445	67861595	GeneS|SNP_2	0	+	37	176
chr1	67861445	67861595	GeneS|SNP_2	0	+	38	175
chr1	67861445	67861595	GeneS|SNP_2	0	+	39	177
chr1	67861445	67861595	GeneS|SNP_2	0	+	40	175
chr1	67861445	67861595	GeneS|SNP_2	0	+	41	175
chr1	67861445	67861595	GeneS|SNP_2	0	+	42	174
chr1	67861445	67861595	GeneS|SNP_2	0	+	43	175
chr1	67861445	67861595	GeneS|SNP_2	0	+	44	173
chr1	67861445	67861595	GeneS|SNP_2	0	+	45	173
chr1	67861445	67861595	GeneS|SNP_2	0	+	46	173
chr1	67861445	67861595	GeneS|SNP_2	0	+	47	170
chr1	67861445	67861595	GeneS|SNP_2	0	+	48	169
chr1	67861445	67861595	GeneS|SNP_2	0	+	49	169
chr1	67861445	67861595	GeneS|SNP_2	0	+	50	169
chr1	67861445	67861595	GeneS|SNP_2	0	+	51	170
chr1	67861445	67861595	GeneS|SNP_2	0	+	52	170
chr1	67861445	67861595	GeneS|SNP_2	0	+	53	170
chr1	67861445	67861595	GeneS|SNP_2	0	+	54	170
chr1	67861445	67861595	GeneS|SNP_2	0	+	55	171
chr1	67861445	67861595	GeneS|SNP_2	0	+	56	173
chr1	67861445	67861595	GeneS|SNP_2	0	+	57	172
chr1	67861445	67861595	GeneS|SNP_2	0	+	58	170
chr1	67861445	67861595	GeneS|SNP_2	0	+	59	169
chr1	67861445	67861595	GeneS|SNP_2	0	+	60	170
chr1	67861445	67861595	GeneS|SNP_2	0	+	61	170
chr1	67861445	67861595	GeneS|SNP_2	0	+	62	173
chr1	67861445	67861595	GeneS|SNP_2	0	+	63	171
chr1	67861445	67861595	GeneS|SNP_2	0	+	64	172
chr1	67861445	67861595	GeneS|SNP_2	0	+	65	170
chr1	67861445	67861595	GeneS|SNP_2	0	+	66	170
chr1	67861445	67861595	GeneS|SNP_2	0	+	67	172
chr1	67861445	67861595	GeneS|SNP_2	0	+	68	172
chr1	67861445	67861595	GeneS|SNP_2	0	+	69	171
chr1	67861445	67861595	GeneS|SNP_2	0	+	70	172
chr1	67861445	67861595	GeneS|SNP_2	0	+	71	171
chr1	67861445	67861595	GeneS|SNP_2	0	+	72	166
chr1	67861445	67861595	GeneS|SNP_2	0	+	73	163
chr1	67861445	67861595	GeneS|SNP_2	0	+	74	166
chr1	67861445	67861595	GeneS|SNP_2	0	+	75	167
chr1	67861445	67861595	GeneS|SNP_2	0	+	76	168
chr1	67861445	67861595	GeneS|SNP_2	0	+	77	168
chr1	67861445	67861595	GeneS|SNP_2	0	+	78	167
chr1	67861445	67861595	GeneS|SNP_2	0	+	79	169
chr1	67861445	67861595	GeneS|SNP_2	0	+	80	169
chr1	67861445	67861595	GeneS|SNP_2	0	+	81	171
chr1	67861445	67861595	GeneS|SNP_2	0	+	82	170
chr1	67861445	67861595	GeneS|SNP_2	0	+	83	169
chr1	67861445	67861595	GeneS|SNP_2	0	+	84	167
chr1	67861445	67861595	GeneS|SNP_2	0	+	85	168
chr1	67861445	67861595	GeneS|SNP_2	0	+	86	166
chr1	67861445	67861595	GeneS|SNP_2	0	+	87	163
chr1	67861445	67861595	GeneS|SNP_2	0	+	88	162
chr1	67861445	67861595	GeneS|SNP_2	0	+	89	164
chr1	67861445	67861595	GeneS|SNP_2	0	+	90	163
chr1	67861445	67861595	GeneS|SNP_2	0	+	91	164
chr1	67861445	67861595	GeneS|SNP_2	0	+	92	164
chr1	67861445	67861595	GeneS|SNP_2	0	+	93	164
chr1	67861445	67861595	GeneS|SNP_2	0	+	94	165
chr1	67861445	67861595	GeneS|SNP_2	0	+	95	165
chr1	67861445	67861595	GeneS|SNP_2	0	+	96	162
chr1	67861445	67861595	GeneS|SNP_2	0	+	97	163
chr1	67861445	67861595	GeneS|SNP_2	0	+	98	164
chr1	67861445	67861595	GeneS|SNP_2	0	+	99	163
chr1	67861445	67861595	GeneS|SNP_2	0	+	100	162
chr1	67861445	67861595	GeneS|SNP_2	0	+	101	159
chr1	67861445	67861595	GeneS|SNP_2	0	+	102	160
chr1	67861445	67861595	GeneS|SNP_2	0	+	103	160
chr1	67861445	67861595	GeneS|SNP_2	0	+	104	159
chr1	67861445	67861595	GeneS|SNP_2	0	+	105	158
chr1	67861445	67861595	GeneS|SNP_2	0	+	106	158
chr1	67861445	67861595	GeneS|SNP_2	0	+	107	159
chr1	67861445	67861595	GeneS|SNP_2	0	+	108	159
chr1	67861445	67861595	GeneS|SNP_2	0	+	109	157
chr1	67861445	67861595	GeneS|SNP_2	0	+	110	156
chr1	67861445	67861595	GeneS|SNP_2	0	+	111	157
chr1	67861445	67861595	GeneS|SNP_2	0	+	112	157
chr1	67861445	67861595	GeneS|SNP_2	0	+	113	158
chr1	67861445	67861595	GeneS|SNP_2	0	+	114	157
chr1	67861445	67861595	GeneS|SNP_2	0	+	115	157
chr1	67861445	67861595	GeneS|SNP_2	0	+	116	156
chr1	67861445	67861595	GeneS|SNP_2	0	+	117	153
chr1	67861445	67861595	GeneS|SNP_2	0	+	118	151
chr1	67861445	67861595	GeneS|SNP_2	0	+	119	151
chr1	67861445	67861595	GeneS|SNP_2	0	+	120	151
chr1	67861445	67861595	GeneS|SNP_2	0	+	121	149
chr1	67861445	67861595	GeneS|SNP_2	0	+	122	149
chr1	67861445	67861595	GeneS|SNP_2	0	+	123	146
chr1	67861445	67861595	GeneS|SNP_2	0	+	124	144
chr1	67861445	67861595	GeneS|SNP_2	0	+	125	144
chr1	67861445	67861595	GeneS|SNP_2	0	+	126	143
chr1	67861445	67861595	GeneS|SNP_2	0	+	127	144
chr1	67861445	67861595	GeneS|SNP_2	0	+	128	142
chr1	67861445	67861595	GeneS|SNP_2	0	+	129	141
chr1	67861445	67861595	GeneS|SNP_2	0	+	130	139
chr1	67861445	67861595	GeneS|SNP_2	0	+	131	138
chr1	67861445	67861595	GeneS|SNP_2	0	+	132	136
chr1	67861445	67861595	GeneS|SNP_2	0	+	133	137
chr1	67861445	67861595	GeneS|SNP_2	0	+	134	135
chr1	67861445	67861595	GeneS|SNP_2	0	+	135	134
chr1	67861445	67861595	GeneS|SNP_2	0	+	136	135
chr1	67861445	67861595	GeneS|SNP_2	0	+	137	135
chr1	67861445	67861595	GeneS|SNP_2	0	+	138	135
chr1	67861445	67861595	GeneS|SNP_2	0	+	139	134
chr1	67861445	67861595	GeneS|SNP_2	0	+	140	137
chr1	67861445	67861595	GeneS|SNP_2	0	+	141	137
chr1	67861445	67861595	GeneS|SNP_2	0	+	142	137
chr1	67861445	67861595	GeneS|SNP_2	0	+	143	136
chr1	67861445	67861595	GeneS|SNP_2	0	+	144	136
chr1	67861445	67861595	GeneS|SNP_2	0	+	145	136
chr1	67861445	67861595	GeneS|SNP_2	0	+	146	136
chr1	67861445	67861595	GeneS|SNP_2	0	+	147	136
chr1	67861445	67861595	GeneS|SNP_2	0	+	148	137
chr1	67861445	67861595	GeneS|SNP_2	0	+	149	138
chr1	67861445	67861595	GeneS|SNP_2	0	+	150	139
chr1	179520431	179520581	GeneS|SNP_1	0	+	1	182
chr1	179520431	179520581	GeneS|SNP_1	0	+	2	183
chr1	179520431	179520581	GeneS|SNP_1	0	+	3	182
chr1	179520431	179520581	GeneS|SNP_1	0	+	4	184
chr1	179520431	179520581	GeneS|SNP_1	0	+	5	185
chr1	179520431	179520581	GeneS|SNP_1	0	+	6	184
chr1	179520431	179520581	GeneS|SNP_1	0	+	7	185
chr1	179520431	179520581	GeneS|SNP_1	0	+	8	190
chr1	179520431	179520581	GeneS|SNP_1	0	+	9	188
chr1	179520431	179520581	GeneS|SNP_1	0	+	10	191
chr1	179520431	179520581	GeneS|SNP_1	0	+	11	193
chr1	179520431	179520581	GeneS|SNP_1	0	+	12	195
chr1	179520431	179520581	GeneS|SNP_1	0	+	13	195
chr1	179520431	179520581	GeneS|SNP_1	0	+	14	197
chr1	179520431	179520581	GeneS|SNP_1	0	+	15	196
chr1	179520431	179520581	GeneS|SNP_1	0	+	16	196
chr1	179520431	179520581	GeneS|SNP_1	0	+	17	197
chr1	179520431	179520581	GeneS|SNP_1	0	+	18	197
chr1	179520431	179520581	GeneS|SNP_1	0	+	19	198
chr1	179520431	179520581	GeneS|SNP_1	0	+	20	195
chr1	179520431	179520581	GeneS|SNP_1	0	+	21	195
chr1	179520431	179520581	GeneS|SNP_1	0	+	22	197
chr1	179520431	179520581	GeneS|SNP_1	0	+	23	198
chr1	179520431	179520581	GeneS|SNP_1	0	+	24	198
chr1	179520431	179520581	GeneS|SNP_1	0	+	25	197
chr1	179520431	179520581	GeneS|SNP_1	0	+	26	196
chr1	179520431	179520581	GeneS|SNP_1	0	+	27	200
chr1	179520431	179520581	GeneS|SNP_1	0	+	28	202
chr1	179520431	179520581	GeneS|SNP_1	0	+	29	200
chr1	179520431	179520581	GeneS|SNP_1	0	+	30	198
chr1	179520431	179520581	GeneS|SNP_1	0	+	31	198
chr1	179520431	179520581	GeneS|SNP_1	0	+	32	200
chr1	179520431	179520581	GeneS|SNP_1	0	+	33	200
chr1	179520431	179520581	GeneS|SNP_1	0	+	34	204
chr1	179520431	179520581	GeneS|SNP_1	0	+	35	208
chr1	179520431	179520581	GeneS|SNP_1	0	+	36	210
chr1	179520431	179520581	GeneS|SNP_1	0	+	37	214
chr1	179520431	179520581	GeneS|SNP_1	0	+	38	215
chr1	179520431	179520581	GeneS|SNP_1	0	+	39	217
chr1	179520431	179520581	GeneS|SNP_1	0	+	40	217
chr1	179520431	179520581	GeneS|SNP_1	0	+	41	220
chr1	179520431	179520581	GeneS|SNP_1	0	+	42	219
chr1	179520431	179520581	GeneS|SNP_1	0	+	43	219
chr1	179520431	179520581	GeneS|SNP_1	0	+	44	221
chr1	179520431	179520581	GeneS|SNP_1	0	+	45	222
chr1	179520431	179520581	GeneS|SNP_1	0	+	46	226
chr1	179520431	179520581	GeneS|SNP_1	0	+	47	228
chr1	179520431	179520581	GeneS|SNP_1	0	+	48	229
chr1	179520431	179520581	GeneS|SNP_1	0	+	49	227
chr1	179520431	179520581	GeneS|SNP_1	0	+	50	227
chr1	179520431	179520581	GeneS|SNP_1	0	+	51	227
chr1	179520431	179520581	GeneS|SNP_1	0	+	52	222
chr1	179520431	179520581	GeneS|SNP_1	0	+	53	221
chr1	179520431	179520581	GeneS|SNP_1	0	+	54	222
chr1	179520431	179520581	GeneS|SNP_1	0	+	55	222
chr1	179520431	179520581	GeneS|SNP_1	0	+	56	223
chr1	179520431	179520581	GeneS|SNP_1	0	+	57	223
chr1	179520431	179520581	GeneS|SNP_1	0	+	58	223
chr1	179520431	179520581	GeneS|SNP_1	0	+	59	221
chr1	179520431	179520581	GeneS|SNP_1	0	+	60	222
chr1	179520431	179520581	GeneS|SNP_1	0	+	61	223
chr1	179520431	179520581	GeneS|SNP_1	0	+	62	223
chr1	179520431	179520581	GeneS|SNP_1	0	+	63	222
chr1	179520431	179520581	GeneS|SNP_1	0	+	64	223
chr1	179520431	179520581	GeneS|SNP_1	0	+	65	223
chr1	179520431	179520581	GeneS|SNP_1	0	+	66	220
chr1	179520431	179520581	GeneS|SNP_1	0	+	67	220
chr1	179520431	179520581	GeneS|SNP_1	0	+	68	219
chr1	179520431	179520581	GeneS|SNP_1	0	+	69	218
chr1	179520431	179520581	GeneS|SNP_1	0	+	70	215
chr1	179520431	179520581	GeneS|SNP_1	0	+	71	212
chr1	179520431	179520581	GeneS|SNP_1	0	+	72	211
chr1	179520431	179520581	GeneS|SNP_1	0	+	73	210
chr1	179520431	179520581	GeneS|SNP_1	0	+	74	210
chr1	179520431	179520581	GeneS|SNP_1	0	+	75	209
chr1	179520431	179520581	GeneS|SNP_1	0	+	76	209
chr1	179520431	179520581	GeneS|SNP_1	0	+	77	209
chr1	179520431	179520581	GeneS|SNP_1	0	+	78	210
chr1	179520431	179520581	GeneS|SNP_1	0	+	79	208
chr1	179520431	179520581	GeneS|SNP_1	0	+	80	206
chr1	179520431	179520581	GeneS|SNP_1	0	+	81	207
chr1	179520431	179520581	GeneS|SNP_1	0	+	82	207
chr1	179520431	179520581	GeneS|SNP_1	0	+	83	209
chr1	179520431	179520581	GeneS|SNP_1	0	+	84	209
chr1	179520431	179520581	GeneS|SNP_1	0	+	85	210
chr1	179520431	179520581	GeneS|SNP_1	0	+	86	209
chr1	179520431	179520581	GeneS|SNP_1	0	+	87	208
chr1	179520431	179520581	GeneS|SNP_1	0	+	88	206
chr1	179520431	179520581	GeneS|SNP_1	0	+	89	205
chr1	179520431	179520581	GeneS|SNP_1	0	+	90	208
chr1	179520431	179520581	GeneS|SNP_1	0	+	91	208
chr1	179520431	179520581	GeneS|SNP_1	0	+	92	207
chr1	179520431	179520581	GeneS|SNP_1	0	+	93	207
chr1	179520431	179520581	GeneS|SNP_1	0	+	94	207
chr1	179520431	179520581	GeneS|SNP_1	0	+	95	204
chr1	179520431	179520581	GeneS|SNP_1	0	+	96	200
chr1	179520431	179520581	GeneS|SNP_1	0	+	97	201
chr1	179520431	179520581	GeneS|SNP_1	0	+	98	201
chr1	179520431	179520581	GeneS|SNP_1	0	+	99	202
chr1	179520431	179520581	GeneS|SNP_1	0	+	100	198
chr1	179520431	179520581	GeneS|SNP_1	0	+	101	197
chr1	179520431	179520581	GeneS|SNP_1	0	+	102	197
chr1	179520431	179520581	GeneS|SNP_1	0	+	103	196
chr1	179520431	179520581	GeneS|SNP_1	0	+	104	195
chr1	179520431	179520581	GeneS|SNP_1	0	+	105	196
chr1	179520431	179520581	GeneS|SNP_1	0	+	106	193
chr1	179520431	179520581	GeneS|SNP_1	0	+	107	191
chr1	179520431	179520581	GeneS|SNP_1	0	+	108	192
chr1	179520431	179520581	GeneS|SNP_1	0	+	109	192
chr1	179520431	179520581	GeneS|SNP_1	0	+	110	192
chr1	179520431	179520581	GeneS|SNP_1	0	+	111	193
chr1	179520431	179520581	GeneS|SNP_1	0	+	112	196
chr1	179520431	179520581	GeneS|SNP_1	0	+	113	195
chr1	179520431	179520581	GeneS|SNP_1	0	+	114	195
chr1	179520431	179520581	GeneS|SNP_1	0	+	115	194
chr1	179520431	179520581	GeneS|SNP_1	0	+	116	194
chr1	179520431	179520581	GeneS|SNP_1	0	+	117	193
chr1	179520431	179520581	GeneS|SNP_1	0	+	118	193
chr1	179520431	179520581	GeneS|SNP_1	0	+	119	193
chr1	179520431	179520581	GeneS|SNP_1	0	+	120	191
chr1	179520431	179520581	GeneS|SNP_1	0	+	121	191
chr1	179520431	179520581	GeneS|SNP_1	0	+	122	191
chr1	179520431	179520581	GeneS|SNP_1	0	+	123	191
chr1	179520431	179520581	GeneS|SNP_1	0	+	124	191
chr1	179520431	179520581	GeneS|SNP_1	0	+	125	192
chr1	179520431	179520581	GeneS|SNP_1	0	+	126	193
chr1	179520431	179520581	GeneS|SNP_1	0	+	127	191
chr1	179520431	179520581	GeneS|SNP_1	0	+	128	189
chr1	179520431	179520581	GeneS|SNP_1	0	+	129	188
chr1	179520431	179520581	GeneS|SNP_1	0	+	130	189
chr1	179520431	179520581	GeneS|SNP_1	0	+	131	189
chr1	179520431	179520581	GeneS|SNP_1	0	+	132	188
chr1	179520431	179520581	GeneS|SNP_1	0	+	133	190
chr1	179520431	179520581	GeneS|SNP_1	0	+	134	188
chr1	179520431	179520581	GeneS|SNP_1	0	+	135	188
chr1	179520431	179520581	GeneS|SNP_1	0	+	136	188
chr1	179520431	179520581	GeneS|SNP_1	0	+	137	187
chr1	179520431	179520581	GeneS|SNP_1	0	+	138	185
chr1	179520431	179520581	GeneS|SNP_1	0	+	139	183
chr1	179520431	179520581	GeneS|SNP_1	0	+	140	181
chr1	179520431	179520581	GeneS|SNP_1	0	+	141	178
chr1	179520431	179520581	GeneS|SNP_1	0	+	142	175
chr1	179520431	179520581	GeneS|SNP_1	0	+	143	176
chr1	179520431	179520581	GeneS|SNP_1	0	+	144	176
chr1	179520431	179520581	GeneS|SNP_1	0	+	145	174
chr1	179520431	179520581	GeneS|SNP_1	0	+	146	174
chr1	179520431	179520581	GeneS|SNP_1	0	+	147	174
chr1	179520431	179520581	GeneS|SNP_1	0	+	148	172
chr1	179520431	179520581	GeneS|SNP_1	0	+	149	170
chr1	179520431	179520581	GeneS|SNP_1	0	+	150	166
chr1	204797731	204797935	GeneC|Exon_1	0	+	1	12
chr1	204797731	204797935	GeneC|Exon_1	0	+	2	11
chr1	204797731	204797935	GeneC|Exon_1	0	+	3	11
chr1	204797731	204797935	GeneC|Exon_1	0	+	4	11
chr1	204797731	204797935	GeneC|Exon_1	0	+	5	11
chr1	204797731	204797935	GeneC|Exon_1	0	+	6	11
chr1	204797731	204797935	GeneC|Exon_1	0	+	7	11
chr1	204797731	204797935	GeneC|Exon_1	0	+	8	11
chr1	204797731	204797935	GeneC|Exon_1	0	+	9	11
chr1	204797731	204797935	GeneC|Exon_1	0	+	10	11
chr1	204797731	204797935	GeneC|Exon_1	0	+	11	12
chr1	204797731	204797935	GeneC|Exon_1	0	+	12	12
chr1	204797731	204797935	GeneC|Exon_1	0	+	13	12
chr1	204797731	204797935	GeneC|Exon_1	0	+	14	12
chr1	204797731	204797935	GeneC|Exon_1	0	+	15	12
chr1	204797731	204797935	GeneC|Exon_1	0	+	16	12
chr1	204797731	204797935	GeneC|Exon_1	0	+	17	12
chr1	204797731	204797935	GeneC|Exon_1	0	+	18	12
chr1	204797731	204797935	GeneC|Exon_1	0	+	19	12
chr1	204797731	204797935	GeneC|Exon_1	0	+	20	12
chr1	204797731	204797935	GeneC|Exon_1	0	+	21	12
chr1	204797731	204797935	GeneC|Exon_1	0	+	22	12
chr1	204797731	204797935	GeneC|Exon_1	0	+	23	13
chr1	204797731	204797935	GeneC|Exon_1	0	+	24	13
chr1	204797731	204797935	GeneC|Exon_1	0	+	25	13
chr1	204797731	204797935	GeneC|Exon_1	0	+	26	13
chr1	204797731	204797935	GeneC|Exon_1	0	+	27	13
chr1	204797731	204797935	GeneC|Exon_1	0	+	28	13
chr1	204797731	204797935	GeneC|Exon_1	0	+	29	13
chr1	204797731	204797935	GeneC|Exon_1	0	+	30	13
chr1	204797731	204797935	GeneC|Exon_1	0	+	31	14
chr1	204797731	204797935	GeneC|Exon_1	0	+	32	15
chr1	204797731	204797935	GeneC|Exon_1	0	+	33	15
chr1	204797731	204797935	GeneC|Exon_1	0	+	34	15
chr1	204797731	204797935	GeneC|Exon_1	0	+	35	15
chr1	204797731	204797935	GeneC|Exon_1	0	+	36	15
chr1	204797731	204797935	GeneC|Exon_1	0	+	37	16
chr1	204797731	204797935	GeneC|Exon_1	0	+	38	16
chr1	204797731	204797935	GeneC|Exon_1	0	+	39	16
chr1	204797731	204797935	GeneC|Exon_1	0	+	40	16
chr1	204797731	204797935	GeneC|Exon_1	0	+	41	16
chr1	204797731	204797935	GeneC|Exon_1	0	+	42	16
chr1	204797731	204797935	GeneC|Exon_1	0	+	43	18
chr1	204797731	204797935	GeneC|Exon_1	0	+	44	18
chr1	204797731	204797935	GeneC|Exon_1	0	+	45	18
chr1	204797731	204797935	GeneC|Exon_1	0	+	46	18
chr1	204797731	204797935	GeneC|Exon_1	0	+	47	18
chr1	204797731	204797935	GeneC|Exon_1	0	+	48	19
chr1	204797731	204797935	GeneC|Exon_1	0	+	49	19
chr1	204797731	204797935	GeneC|Exon_1	0	+	50	21
chr1	204797731	204797935	GeneC|Exon_1	0	+	51	21
chr1	204797731	204797935	GeneC|Exon_1	0	+	52	22
chr1	204797731	204797935	GeneC|Exon_1	0	+	53	22
chr1	204797731	204797935	GeneC|Exon_1	0	+	54	22
chr1	204797731	204797935	GeneC|Exon_1	0	+	55	23
chr1	204797731	204797935	GeneC|Exon_1	0	+	56	24
chr1	204797731	204797935	GeneC|Exon_1	0	+	57	24
chr1	204797731	204797935	GeneC|Exon_1	0	+	58	25
chr1	204797731	204797935	GeneC|Exon_1	0	+	59	26
chr1	204797731	204797935	GeneC|Exon_1	0	+	60	26
chr1	204797731	204797935	GeneC|Exon_1	0	+	61	26
chr1	204797731	204797935	GeneC|Exon_1	0	+	62	26
chr1	204797731	204797935	GeneC|Exon_1	0	+	63	26
chr1	204797731	204797935	GeneC|Exon_1	0	+	64	26
chr1	204797731	204797935	GeneC|Exon_1	0	+	65	27
chr1	204797731	204797935	GeneC|Exon_1	0	+	66	27
chr1	204797731	204797935	GeneC|Exon_1	0	+	67	27
chr1	204797731	204797935	GeneC|Exon_1	0	+	68	28
chr1	204797731	204797935	GeneC|Exon_1	0	+	69	28
chr1	204797731	204797935	GeneC|Exon_1	0	+	70	28
chr1	204797731	204797935	GeneC|Exon_1	0	+	71	28
chr1	204797731	204797935	GeneC|Exon_1	0	+	72	29
chr1	204797731	204797935	GeneC|Exon_1	0	+	73	28
chr1	204797731	204797935	GeneC|Exon_1	0	+	74	28
chr1	204797731	204797935	GeneC|Exon_1	0	+	75	28
chr1	204797731	204797935	GeneC|Exon_1	0	+	76	28
chr1	204797731	204797935	GeneC|Exon_1	0	+	77	28
chr1	204797731	204797935	GeneC|Exon_1	0	+	78	28
chr1	204797731	204797935	GeneC|Exon_1	0	+	79	28
chr1	204797731	204797935	GeneC|Exon_1	0	+	80	28
chr1	204797731	204797935	GeneC|Exon_1	0	+	81	28
chr1	204797731	204797935	GeneC|Exon_1	0	+	82	30
chr1	204797731	204797935	GeneC|Exon_1	0	+	83	33
chr1	204797731	204797935	GeneC|Exon_1	0	+	84	34
chr1	204797731	204797935	GeneC|Exon_1	0	+	85	34
chr1	204797731	204797935	GeneC|Exon_1	0	+	86	33
chr1	204797731	204797935	GeneC|Exon_1	0	+	87	34
chr1	204797731	204797935	GeneC|Exon_1	0	+	88	34
chr1	204797731	204797935	GeneC|Exon_1	0	+	89	35
chr1	204797731	204797935	GeneC|Exon_1	0	+	90	36
chr1	204797731	204797935	GeneC|Exon_1	0	+	91	38
chr1	204797731	204797935	GeneC|Exon_1	0	+	92	39
chr1	204797731	204797935	GeneC|Exon_1	0	+	93	39
chr1	204797731	204797935	GeneC|Exon_1	0	+	94	40
chr1	204797731	204797935	GeneC|Exon_1	0	+	95	40
chr1	204797731	204797935	GeneC|Exon_1	0	+	96	40
chr1	204797731	204797935	GeneC|Exon_1	0	+	97	42
chr1	204797731	204797935	GeneC|Exon_1	0	+	98	43
chr1	204797731	204797935	GeneC|Exon_1	0	+	99	44
chr1	204797731	204797935	GeneC|Exon_1	0	+	100	44
chr1	204797731	204797935	GeneC|Exon_1	0	+	101	44
chr1	204797731	204797935	GeneC|Exon_1	0	+	102	47
chr1	204797731	204797935	GeneC|Exon_1	0	+	103	48
chr1	204797731	204797935	GeneC|Exon_1	0	+	104	48
chr1	204797731	204797935	GeneC|Exon_1	0	+	105	49
chr1	204797731	204797935	GeneC|Exon_1	0	+	106	48
chr1	204797731	204797935	GeneC|Exon_1	0	+	107	47
chr1	204797731	204797935	GeneC|Exon_1	0	+	108	46
chr1	204797731	204797935	GeneC|Exon_1	0	+	109	46
chr1	204797731	204797935	GeneC|Exon_1	0	+	110	46
chr1	204797731	204797935	GeneC|Exon_1	0	+	111	45
chr1	204797731	204797935	GeneC|Exon_1	0	+	112	45
chr1	204797731	204797935	GeneC|Exon_1	0	+	113	46
chr1	204797731	204797935	GeneC|Exon_1	0	+	114	44
chr1	204797731	204797935	GeneC|Exon_1	0	+	115	44
chr1	204797731	204797935	GeneC|Exon_1	0	+	116	44
chr1	204797731	204797935	GeneC|Exon_1	0	+	117	44
chr1	204797731	204797935	GeneC|Exon_1	0	+	118	44
chr1	204797731	204797935	GeneC|Exon_1	0	+	119	44
chr1	204797731	204797935	GeneC|Exon_1	0	+	120	46
chr1	204797731	204797935	GeneC|Exon_1	0	+	121	48
chr1	204797731	204797935	GeneC|Exon_1	0	+	122	49
chr1	204797731	204797935	GeneC|Exon_1	0	+	123	49
chr1	204797731	204797935	GeneC|Exon_1	0	+	124	48
chr1	204797731	204797935	GeneC|Exon_1	0	+	125	47
chr1	204797731	204797935	GeneC|Exon_1	0	+	126	46
chr1	204797731	204797935	GeneC|Exon_1	0	+	127	46
chr1	204797731	204797935	GeneC|Exon_1	0	+	128	47
chr1	204797731	204797935	GeneC|Exon_1	0	+	129	47
chr1	204797731	204797935	GeneC|Exon_1	0	+	130	47
chr1	204797731	204797935	GeneC|Exon_1	0	+	131	48
chr1	204797731	204797935	GeneC|Exon_1	0	+	132	49
chr1	204797731	204797935	GeneC|Exon_1	0	+	133	49
chr1	204797731	204797935	GeneC|Exon_1	0	+	134	50
chr1	204797731	204797935	GeneC|Exon_1	0	+	135	50
chr1	204797731	204797935	GeneC|Exon_1	0	+	136	50
chr1	204797731	204797935	GeneC|Exon_1	0	+	137	50
chr1	204797731	204797935	GeneC|Exon_1	0	+	138	50
chr1	204797731	204797935	GeneC|Exon_1	0	+	139	50
chr1	204797731	204797935	GeneC|Exon_1	0	+	140	48
chr1	204797731	204797935	GeneC|Exon_1	0	+	141	46
chr1	204797731	204797935	GeneC|Exon_1	0	+	142	46
chr1	204797731	204797935	GeneC|Exon_1	0	+	143	46
chr1	204797731	204797935	GeneC|Exon_1	0	+	144	47
chr1	204797731	204797935	GeneC|Exon_1	0	+	145	47
chr1	204797731	204797935	GeneC|Exon_1	0	+	146	47
chr1	204797731	204797935	GeneC|Exon_1	0	+	147	48
chr1	204797731	204797935	GeneC|Exon_1	0	+	148	47
chr1	204797731	204797935	GeneC|Exon_1	0	+	149	47
chr1	204797731	204797935	GeneC|Exon_1	0	+	150	47
chr1	204797731	204797935	GeneC|Exon_1	0	+	151	47
chr1	204797731	204797935	GeneC|Exon_1	0	+	152	47
chr1	204797731	204797935	GeneC|Exon_1	0	+	153	47
chr1	204797731	204797935	GeneC|Exon_1	0	+	154	47
chr1	204797731	204797935	GeneC|Exon_1	0	+	155	47
chr1	204797731	204797935	GeneC|Exon_1	0	+	156	47
chr1	204797731	204797935	GeneC|Exon_1	0	+	157	47
chr1	204797731	204797935	GeneC|Exon_1	0	+	158	47
chr1	204797731	204797935	GeneC|Exon_1	0	+	159	47
chr1	204797731	204797935	GeneC|Exon_1	0	+	160	50
chr1	204797731	204797935	GeneC|Exon_1	0	+	161	50
chr1	204797731	204797935	GeneC|Exon_1	0	+	162	52
chr1	204797731	204797935	GeneC|Exon_1	0	+	163	52
chr1	204797731	204797935	GeneC|Exon_1	0	+	164	52
chr1	204797731	204797935	GeneC|Exon_1	0	+	165	52
chr1	204797731	204797935	GeneC|Exon_1	0	+	166	52
chr1	204797731	204797935	GeneC|Exon_1	0	+	167	52
chr1	204797731	204797935	GeneC|Exon_1	0	+	168	52
chr1	204797731	204797935	GeneC|Exon_1	0	+	169	52
chr1	204797731	204797935	GeneC|Exon_1	0	+	170	52
chr1	204797731	204797935	GeneC|Exon_1	0	+	171	52
chr1	204797731	204797935	GeneC|Exon_1	0	+	172	52
chr1	204797731	204797935	GeneC|Exon_1	0	+	173	52
chr1	204797731	204797935	GeneC|Exon_1	0	+	174	52
chr1	204797731	204797935	GeneC|Exon_1	0	+	175	52
chr1	204797731	204797935	GeneC|Exon_1	0	+	176	54
chr1	204797731	204797935	GeneC|Exon_1	0	+	177	56
chr1	204797731	204797935	GeneC|Exon_1	0	+	178	56
chr1	204797731	204797935	GeneC|Exon_1	0	+	179	56
chr1	204797731	204797935	GeneC|Exon_1	0	+	180	56
chr1	204797731	204797935	GeneC|Exon_1	0	+	181	55
chr1	204797731	204797935	GeneC|Exon_1	0	+	182	55
chr1	204797731	204797935	GeneC|Exon_1	0	+	183	55
chr1	204797731	204797935	GeneC|Exon_1	0	+	184	55
chr1	204797731	204797935	GeneC|Exon_1	0	+	185	55
chr1	204797731	204797935	GeneC|Exon_1	0	+	186	55
chr1	204797731	204797935	GeneC|Exon_1	0	+	187	55
chr1	204797731	204797935	GeneC|Exon_1	0	+	188	55
chr1	204797731	204797935	GeneC|Exon_1	0	+	189	55
chr1	204797731	204797935	GeneC|Exon_1	0	+	190	55
chr1	204797731	204797935	GeneC|Exon_1	0	+	191	55
chr1	204797731	204797935	GeneC|Exon_1	0	+	192	55
chr1	204797731	204797935	GeneC|Exon_1	0	+	193	55
chr1	204797731	204797935	GeneC|Exon_1	0	+	194	54
chr1	204797731	204797935	GeneC|Exon_1	0	+	195	54
chr1	204797731	204797935	GeneC|Exon_1	0	+	196	54
chr1	204797731	204797935	GeneC|Exon_1	0	+	197	55
chr1	204797731	204797935	GeneC|Exon_1	0	+	198	55
chr1	204797731	204797935	GeneC|Exon_1	0	+	199	55
chr1	204797731	204797935	GeneC|Exon_1	0	+	200	55
chr1	204797731	204797935	GeneC|Exon_1	0	+	201	53
chr1	204797731	204797935	GeneC|Exon_1	0	+	202	53
chr1	204797731	204797935	GeneC|Exon_1	0	+	203	52
chr1	204797731	204797935	GeneC|Exon_1	0	+	204	52
chr1	204889734	204889893	GeneC|Exon_2	0	+	1	127
chr1	204889734	204889893	GeneC|Exon_2	0	+	2	127
chr1	204889734	204889893	GeneC|Exon_2	0	+	3	127
chr1	204889734	204889893	GeneC|Exon_2	0	+	4	126
chr1	204889734	204889893	GeneC|Exon_2	0	+	5	125
chr1	204889734	204889893	GeneC|Exon_2	0	+	6	125
chr1	204889734	204889893	GeneC|Exon_2	0	+	7	125
chr1	204889734	204889893	GeneC|Exon_2	0	+	8	128
chr1	204889734	204889893	GeneC|Exon_2	0	+	9	128
chr1	204889734	204889893	GeneC|Exon_2	0	+	10	128
chr1	204889734	204889893	GeneC|Exon_2	0	+	11	128
chr1	204889734	204889893	GeneC|Exon_2	0	+	12	129
chr1	204889734	204889893	GeneC|Exon_2	0	+	13	129
chr1	204889734	204889893	GeneC|Exon_2	0	+	14	129
chr1	204889734	204889893	GeneC|Exon_2	0	+	15	131
chr1	204889734	204889893	GeneC|Exon_2	0	+	16	131
chr1	204889734	204889893	GeneC|Exon_2	0	+	17	132
chr1	204889734	204889893	GeneC|Exon_2	0	+	18	131
chr1	204889734	204889893	GeneC|Exon_2	0	+	19	130
chr1	204889734	204889893	GeneC|Exon_2	0	+	20	129
chr1	204889734	204889893	GeneC|Exon_2	0	+	21	131
chr1	204889734	204889893	GeneC|Exon_2	0	+	22	132
chr1	204889734	204889893	GeneC|Exon_2	0	+	23	134
chr1	204889734	204889893	GeneC|Exon_2	0	+	24	134
chr1	204889734	204889893	GeneC|Exon_2	0	+	25	134
chr1	204889734	204889893	GeneC|Exon_2	0	+	26	135
chr1	204889734	204889893	GeneC|Exon_2	0	+	27	135
chr1	204889734	204889893	GeneC|Exon_2	0	+	28	134
chr1	204889734	204889893	GeneC|Exon_2	0	+	29	136
chr1	204889734	204889893	GeneC|Exon_2	0	+	30	138
chr1	204889734	204889893	GeneC|Exon_2	0	+	31	138
chr1	204889734	204889893	GeneC|Exon_2	0	+	32	138
chr1	204889734	204889893	GeneC|Exon_2	0	+	33	140
chr1	204889734	204889893	GeneC|Exon_2	0	+	34	142
chr1	204889734	204889893	GeneC|Exon_2	0	+	35	143
chr1	204889734	204889893	GeneC|Exon_2	0	+	36	144
chr1	204889734	204889893	GeneC|Exon_2	0	+	37	143
chr1	204889734	204889893	GeneC|Exon_2	0	+	38	142
chr1	204889734	204889893	GeneC|Exon_2	0	+	39	142
chr1	204889734	204889893	GeneC|Exon_2	0	+	40	143
chr1	204889734	204889893	GeneC|Exon_2	0	+	41	143
chr1	204889734	204889893	GeneC|Exon_2	0	+	42	143
chr1	204889734	204889893	GeneC|Exon_2	0	+	43	142
chr1	204889734	204889893	GeneC|Exon_2	0	+	44	143
chr1	204889734	204889893	GeneC|Exon_2	0	+	45	146
chr1	204889734	204889893	GeneC|Exon_2	0	+	46	146
chr1	204889734	204889893	GeneC|Exon_2	0	+	47	144
chr1	204889734	204889893	GeneC|Exon_2	0	+	48	143
chr1	204889734	204889893	GeneC|Exon_2	0	+	49	143
chr1	204889734	204889893	GeneC|Exon_2	0	+	50	145
chr1	204889734	204889893	GeneC|Exon_2	0	+	51	143
chr1	204889734	204889893	GeneC|Exon_2	0	+	52	139
chr1	204889734	204889893	GeneC|Exon_2	0	+	53	139
chr1	204889734	204889893	GeneC|Exon_2	0	+	54	141
chr1	204889734	204889893	GeneC|Exon_2	0	+	55	142
chr1	204889734	204889893	GeneC|Exon_2	0	+	56	142
chr1	204889734	204889893	GeneC|Exon_2	0	+	57	142
chr1	204889734	204889893	GeneC|Exon_2	0	+	58	142
chr1	204889734	204889893	GeneC|Exon_2	0	+	59	140
chr1	204889734	204889893	GeneC|Exon_2	0	+	60	143
chr1	204889734	204889893	GeneC|Exon_2	0	+	61	144
chr1	204889734	204889893	GeneC|Exon_2	0	+	62	145
chr1	204889734	204889893	GeneC|Exon_2	0	+	63	148
chr1	204889734	204889893	GeneC|Exon_2	0	+	64	149
chr1	204889734	204889893	GeneC|Exon_2	0	+	65	150
chr1	204889734	204889893	GeneC|Exon_2	0	+	66	150
chr1	204889734	204889893	GeneC|Exon_2	0	+	67	149
chr1	204889734	204889893	GeneC|Exon_2	0	+	68	149
chr1	204889734	204889893	GeneC|Exon_2	0	+	69	146
chr1	204889734	204889893	GeneC|Exon_2	0	+	70	146
chr1	204889734	204889893	GeneC|Exon_2	0	+	71	146
chr1	204889734	204889893	GeneC|Exon_2	0	+	72	146
chr1	204889734	204889893	GeneC|Exon_2	0	+	73	145
chr1	204889734	204889893	GeneC|Exon_2	0	+	74	144
chr1	204889734	204889893	GeneC|Exon_2	0	+	75	146
chr1	204889734	204889893	GeneC|Exon_2	0	+	76	146
chr1	204889734	204889893	GeneC|Exon_2	0	+	77	145
chr1	204889734	204889893	GeneC|Exon_2	0	+	78	144
chr1	204889734	204889893	GeneC|Exon_2	0	+	79	145
chr1	204889734	204889893	GeneC|Exon_2	0	+	80	148
chr1	204889734	204889893	GeneC|Exon_2	0	+	81	148
chr1	204889734	204889893	GeneC|Exon_2	0	+	82	146
chr1	204889734	204889893	GeneC|Exon_2	0	+	83	148
chr1	204889734	204889893	GeneC|Exon_2	0	+	84	149
chr1	204889734	204889893	GeneC|Exon_2	0	+	85	150
chr1	204889734	204889893	GeneC|Exon_2	0	+	86	150
chr1	204889734	204889893	GeneC|Exon_2	0	+	87	150
chr1	204889734	204889893	GeneC|Exon_2	0	+	88	152
chr1	204889734	204889893	GeneC|Exon_2	0	+	89	153
chr1	204889734	204889893	GeneC|Exon_2	0	+	90	154
chr1	204889734	204889893	GeneC|Exon_2	0	+	91	153
chr1	204889734	204889893	GeneC|Exon_2	0	+	92	158
chr1	204889734	204889893	GeneC|Exon_2	0	+	93	157
chr1	204889734	204889893	GeneC|Exon_2	0	+	94	158
chr1	204889734	204889893	GeneC|Exon_2	0	+	95	161
chr1	204889734	204889893	GeneC|Exon_2	0	+	96	162
chr1	204889734	204889893	GeneC|Exon_2	0	+	97	163
chr1	204889734	204889893	GeneC|Exon_2	0	+	98	164
chr1	204889734	204889893	GeneC|Exon_2	0	+	99	164
chr1	204889734	204889893	GeneC|Exon_2	0	+	100	164
chr1	204889734	204889893	GeneC|Exon_2	0	+	101	163
chr1	204889734	204889893	GeneC|Exon_2	0	+	102	164
chr1	204889734	204889893	GeneC|Exon_2	0	+	103	165
chr1	204889734	204889893	GeneC|Exon_2	0	+	104	165
chr1	204889734	204889893	GeneC|Exon_2	0	+	105	165
chr1	204889734	204889893	GeneC|Exon_2	0	+	106	165
chr1	204889734	204889893	GeneC|Exon_2	0	+	107	165
chr1	204889734	204889893	GeneC|Exon_2	0	+	108	165
chr1	204889734	204889893	GeneC|Exon_2	0	+	109	167
chr1	204889734	204889893	GeneC|Exon_2	0	+	110	167
chr1	204889734	204889893	GeneC|Exon_2	0	+	111	169
chr1	204889734	204889893	GeneC|Exon_2	0	+	112	167
chr1	204889734	204889893	GeneC|Exon_2	0	+	113	167
chr1	204889734	204889893	GeneC|Exon_2	0	+	114	167
chr1	204889734	204889893	GeneC|Exon_2	0	+	115	164
chr1	204889734	204889893	GeneC|Exon_2	0	+	116	164
chr1	204889734	204889893	GeneC|Exon_2	0	+	117	163
chr1	204889734	204889893	GeneC|Exon_2	0	+	118	164
chr1	204889734	204889893	GeneC|Exon_2	0	+	119	159
chr1	204889734	204889893	GeneC|Exon_2	0	+	120	159
chr1	204889734	204889893	GeneC|Exon_2	0	+	121	159
chr1	204889734	204889893	GeneC|Exon_2	0	+	122	160
chr1	204889734	204889893	GeneC|Exon_2	0	+	123	163
chr1	204889734	204889893	GeneC|Exon_2	0	+	124	162
chr1	204889734	204889893	GeneC|Exon_2	0	+	125	162
chr1	204889734	204889893	GeneC|Exon_2	0	+	126	160
chr1	204889734	204889893	GeneC|Exon_2	0	+	127	160
chr1	204889734	204889893	GeneC|Exon_2	0	+	128	161
chr1	204889734	204889893	GeneC|Exon_2	0	+	129	159
chr1	204889734	204889893	GeneC|Exon_2	0	+	130	158
chr1	204889734	204889893	GeneC|Exon_2	0	+	131	156
chr1	204889734	204889893	GeneC|Exon_2	0	+	132	155
chr1	204889734	204889893	GeneC|Exon_2	0	+	133	155
chr1	204889734	204889893	GeneC|Exon_2	0	+	134	154
chr1	204889734	204889893	GeneC|Exon_2	0	+	135	153
chr1	204889734	204889893	GeneC|Exon_2	0	+	136	151
chr1	204889734	204889893	GeneC|Exon_2	0	+	137	150
chr1	204889734	204889893	GeneC|Exon_2	0	+	138	148
chr1	204889734	204889893	GeneC|Exon_2	0	+	139	148
chr1	204889734	204889893	GeneC|Exon_2	0	+	140	149
chr1	204889734	204889893	GeneC|Exon_2	0	+	141	148
chr1	204889734	204889893	GeneC|Exon_2	0	+	142	147
chr1	204889734	204889893	GeneC|Exon_2	0	+	143	146
chr1	204889734	204889893	GeneC|Exon_2	0	+	144	145
chr1	204889734	204889893	GeneC|Exon_2	0	+	145	146
chr1	204889734	204889893	GeneC|Exon_2	0	+	146	147
chr1	204889734	204889893	GeneC|Exon_2	0	+	147	147
chr1	204889734	204889893	GeneC|Exon_2	0	+	148	150
chr1	204889734	204889893	GeneC|Exon_2	0	+	149	150
chr1	204889734	204889893	GeneC|Exon_2	0	+	150	149
chr1	204889734	204889893	GeneC|Exon_2	0	+	151	149
chr1	204889734	204889893	GeneC|Exon_2	0	+	152	149
chr1	204889734	204889893	GeneC|Exon_2	0	+	153	148
chr1	204889734	204889893	GeneC|Exon_2	0	+	154	148
chr1	204889734	204889893	GeneC|Exon_2	0	+	155	149
chr1	204889734	204889893	GeneC|Exon_2	0	+	156	148
chr1	204889734	204889893	GeneC|Exon_2	0	+	157	149
chr1	204889734	204889893	GeneC|Exon_2	0	+	158	149
chr1	204889734	204889893	GeneC|Exon_2	0	+	159	146
chr1	204913328	204913559	GeneC|Exon_3	0	+	1	152
chr1	204913328	204913559	GeneC|Exon_3	0	+	2	154
chr1	204913328	204913559	GeneC|Exon_3	0	+	3	154
chr1	204913328	204913559	GeneC|Exon_3	0	+	4	156
chr1	204913328	204913559	GeneC|Exon_3	0	+	5	158
chr1	204913328	204913559	GeneC|Exon_3	0	+	6	159
chr1	204913328	204913559	GeneC|Exon_3	0	+	7	159
chr1	204913328	204913559	GeneC|Exon_3	0	+	8	161
chr1	204913328	204913559	GeneC|Exon_3	0	+	9	162
chr1	204913328	204913559	GeneC|Exon_3	0	+	10	160
chr1	204913328	204913559	GeneC|Exon_3	0	+	11	159
chr1	204913328	204913559	GeneC|Exon_3	0	+	12	159
chr1	204913328	204913559	GeneC|Exon_3	0	+	13	160
chr1	204913328	204913559	GeneC|Exon_3	0	+	14	162
chr1	204913328	204913559	GeneC|Exon_3	0	+	15	161
chr1	204913328	204913559	GeneC|Exon_3	0	+	16	161
chr1	204913328	204913559	GeneC|Exon_3	0	+	17	162
chr1	204913328	204913559	GeneC|Exon_3	0	+	18	161
chr1	204913328	204913559	GeneC|Exon_3	0	+	19	161
chr1	204913328	204913559	GeneC|Exon_3	0	+	20	161
chr1	204913328	204913559	GeneC|Exon_3	0	+	21	160
chr1	204913328	204913559	GeneC|Exon_3	0	+	22	161
chr1	204913328	204913559	GeneC|Exon_3	0	+	23	162
chr1	204913328	204913559	GeneC|Exon_3	0	+	24	164
chr1	204913328	204913559	GeneC|Exon_3	0	+	25	164
chr1	204913328	204913559	GeneC|Exon_3	0	+	26	164
chr1	204913328	204913559	GeneC|Exon_3	0	+	27	164
chr1	204913328	204913559	GeneC|Exon_3	0	+	28	165
chr1	204913328	204913559	GeneC|Exon_3	0	+	29	167
chr1	204913328	204913559	GeneC|Exon_3	0	+	30	168
chr1	204913328	204913559	GeneC|Exon_3	0	+	31	168
chr1	204913328	204913559	GeneC|Exon_3	0	+	32	170
chr1	204913328	204913559	GeneC|Exon_3	0	+	33	170
chr1	204913328	204913559	GeneC|Exon_3	0	+	34	171
chr1	204913328	204913559	GeneC|Exon_3	0	+	35	173
chr1	204913328	204913559	GeneC|Exon_3	0	+	36	173
chr1	204913328	204913559	GeneC|Exon_3	0	+	37	174
chr1	204913328	204913559	GeneC|Exon_3	0	+	38	174
chr1	204913328	204913559	GeneC|Exon_3	0	+	39	175
chr1	204913328	204913559	GeneC|Exon_3	0	+	40	176
chr1	204913328	204913559	GeneC|Exon_3	0	+	41	175
chr1	204913328	204913559	GeneC|Exon_3	0	+	42	174
chr1	204913328	204913559	GeneC|Exon_3	0	+	43	175
chr1	204913328	204913559	GeneC|Exon_3	0	+	44	172
chr1	204913328	204913559	GeneC|Exon_3	0	+	45	173
chr1	204913328	204913559	GeneC|Exon_3	0	+	46	173
chr1	204913328	204913559	GeneC|Exon_3	0	+	47	172
chr1	204913328	204913559	GeneC|Exon_3	0	+	48	172
chr1	204913328	204913559	GeneC|Exon_3	0	+	49	171
chr1	204913328	204913559	GeneC|Exon_3	0	+	50	171
chr1	204913328	204913559	GeneC|Exon_3	0	+	51	168
chr1	204913328	204913559	GeneC|Exon_3	0	+	52	169
chr1	204913328	204913559	GeneC|Exon_3	0	+	53	171
chr1	204913328	204913559	GeneC|Exon_3	0	+	54	173
chr1	204913328	204913559	GeneC|Exon_3	0	+	55	173
chr1	204913328	204913559	GeneC|Exon_3	0	+	56	174
chr1	204913328	204913559	GeneC|Exon_3	0	+	57	174
chr1	204913328	204913559	GeneC|Exon_3	0	+	58	176
chr1	204913328	204913559	GeneC|Exon_3	0	+	59	179
chr1	204913328	204913559	GeneC|Exon_3	0	+	60	179
chr1	204913328	204913559	GeneC|Exon_3	0	+	61	180
chr1	204913328	204913559	GeneC|Exon_3	0	+	62	179
chr1	204913328	204913559	GeneC|Exon_3	0	+	63	178
chr1	204913328	204913559	GeneC|Exon_3	0	+	64	177
chr1	204913328	204913559	GeneC|Exon_3	0	+	65	182
chr1	204913328	204913559	GeneC|Exon_3	0	+	66	180
chr1	204913328	204913559	GeneC|Exon_3	0	+	67	181
chr1	204913328	204913559	GeneC|Exon_3	0	+	68	181
chr1	204913328	204913559	GeneC|Exon_3	0	+	69	182
chr1	204913328	204913559	GeneC|Exon_3	0	+	70	187
chr1	204913328	204913559	GeneC|Exon_3	0	+	71	188
chr1	204913328	204913559	GeneC|Exon_3	0	+	72	188
chr1	204913328	204913559	GeneC|Exon_3	0	+	73	186
chr1	204913328	204913559	GeneC|Exon_3	0	+	74	188
chr1	204913328	204913559	GeneC|Exon_3	0	+	75	186
chr1	204913328	204913559	GeneC|Exon_3	0	+	76	188
chr1	204913328	204913559	GeneC|Exon_3	0	+	77	189
chr1	204913328	204913559	GeneC|Exon_3	0	+	78	190
chr1	204913328	204913559	GeneC|Exon_3	0	+	79	191
chr1	204913328	204913559	GeneC|Exon_3	0	+	80	191
chr1	204913328	204913559	GeneC|Exon_3	0	+	81	191
chr1	204913328	204913559	GeneC|Exon_3	0	+	82	190
chr1	204913328	204913559	GeneC|Exon_3	0	+	83	189
chr1	204913328	204913559	GeneC|Exon_3	0	+	84	190
chr1	204913328	204913559	GeneC|Exon_3	0	+	85	190
chr1	204913328	204913559	GeneC|Exon_3	0	+	86	190
chr1	204913328	204913559	GeneC|Exon_3	0	+	87	191
chr1	204913328	204913559	GeneC|Exon_3	0	+	88	191
chr1	204913328	204913559	GeneC|Exon_3	0	+	89	187
chr1	204913328	204913559	GeneC|Exon_3	0	+	90	185
chr1	204913328	204913559	GeneC|Exon_3	0	+	91	181
chr1	204913328	204913559	GeneC|Exon_3	0	+	92	182
chr1	204913328	204913559	GeneC|Exon_3	0	+	93	182
chr1	204913328	204913559	GeneC|Exon_3	0	+	94	180
chr1	204913328	204913559	GeneC|Exon_3	0	+	95	177
chr1	204913328	204913559	GeneC|Exon_3	0	+	96	177
chr1	204913328	204913559	GeneC|Exon_3	0	+	97	178
chr1	204913328	204913559	GeneC|Exon_3	0	+	98	175
chr1	204913328	204913559	GeneC|Exon_3	0	+	99	173
chr1	204913328	204913559	GeneC|Exon_3	0	+	100	176
chr1	204913328	204913559	GeneC|Exon_3	0	+	101	175
chr1	204913328	204913559	GeneC|Exon_3	0	+	102	176
chr1	204913328	204913559	GeneC|Exon_3	0	+	103	175
chr1	204913328	204913559	GeneC|Exon_3	0	+	104	176
chr1	204913328	204913559	GeneC|Exon_3	0	+	105	175
chr1	204913328	204913559	GeneC|Exon_3	0	+	106	174
chr1	204913328	204913559	GeneC|Exon_3	0	+	107	174
chr1	204913328	204913559	GeneC|Exon_3	0	+	108	173
chr1	204913328	204913559	GeneC|Exon_3	0	+	109	173
chr1	204913328	204913559	GeneC|Exon_3	0	+	110	177
chr1	204913328	204913559	GeneC|Exon_3	0	+	111	178
chr1	204913328	204913559	GeneC|Exon_3	0	+	112	176
chr1	204913328	204913559	GeneC|Exon_3	0	+	113	176
chr1	204913328	204913559	GeneC|Exon_3	0	+	114	176
chr1	204913328	204913559	GeneC|Exon_3	0	+	115	176
chr1	204913328	204913559	GeneC|Exon_3	0	+	116	174
chr1	204913328	204913559	GeneC|Exon_3	0	+	117	174
chr1	204913328	204913559	GeneC|Exon_3	0	+	118	174
chr1	204913328	204913559	GeneC|Exon_3	0	+	119	174
chr1	204913328	204913559	GeneC|Exon_3	0	+	120	174
chr1	204913328	204913559	GeneC|Exon_3	0	+	121	176
chr1	204913328	204913559	GeneC|Exon_3	0	+	122	176
chr1	204913328	204913559	GeneC|Exon_3	0	+	123	176
chr1	204913328	204913559	GeneC|Exon_3	0	+	124	177
chr1	204913328	204913559	GeneC|Exon_3	0	+	125	174
chr1	204913328	204913559	GeneC|Exon_3	0	+	126	175
chr1	204913328	204913559	GeneC|Exon_3	0	+	127	173
chr1	204913328	204913559	GeneC|Exon_3	0	+	128	171
chr1	204913328	204913559	GeneC|Exon_3	0	+	129	173
chr1	204913328	204913559	GeneC|Exon_3	0	+	130	172
chr1	204913328	204913559	GeneC|Exon_3	0	+	131	173
chr1	204913328	204913559	GeneC|Exon_3	0	+	132	174
chr1	204913328	204913559	GeneC|Exon_3	0	+	133	173
chr1	204913328	204913559	GeneC|Exon_3	0	+	134	174
chr1	204913328	204913559	GeneC|Exon_3	0	+	135	175
chr1	204913328	204913559	GeneC|Exon_3	0	+	136	173
chr1	204913328	204913559	GeneC|Exon_3	0	+	137	175
chr1	204913328	204913559	GeneC|Exon_3	0	+	138	178
chr1	204913328	204913559	GeneC|Exon_3	0	+	139	178
chr1	204913328	204913559	GeneC|Exon_3	0	+	140	179
chr1	204913328	204913559	GeneC|Exon_3	0	+	141	178
chr1	204913328	204913559	GeneC|Exon_3	0	+	142	176
chr1	204913328	204913559	GeneC|Exon_3	0	+	143	174
chr1	204913328	204913559	GeneC|Exon_3	0	+	144	173
chr1	204913328	204913559	GeneC|Exon_3	0	+	145	173
chr1	204913328	204913559	GeneC|Exon_3	0	+	146	173
chr1	204913328	204913559	GeneC|Exon_3	0	+	147	171
chr1	204913328	204913559	GeneC|Exon_3	0	+	148	170
chr1	204913328	204913559	GeneC|Exon_3	0	+	149	168
chr1	204913328	204913559	GeneC|Exon_3	0	+	150	165
chr1	204913328	204913559	GeneC|Exon_3	0	+	151	164
chr1	204913328	204913559	GeneC|Exon_3	0	+	152	165
chr1	204913328	204913559	GeneC|Exon_3	0	+	153	164
chr1	204913328	204913559	GeneC|Exon_3	0	+	154	165
chr1	204913328	204913559	GeneC|Exon_3	0	+	155	163
chr1	204913328	204913559	GeneC|Exon_3	0	+	156	162
chr1	204913328	204913559	GeneC|Exon_3	0	+	157	161
chr1	204913328	204913559	GeneC|Exon_3	0	+	158	160
chr1	204913328	204913559	GeneC|Exon_3	0	+	159	158
chr1	204913328	204913559	GeneC|Exon_3	0	+	160	156
chr1	204913328	204913559	GeneC|Exon_3	0	+	161	156
chr1	204913328	204913559	GeneC|Exon_3	0	+	162	156
chr1	204913328	204913559	GeneC|Exon_3	0	+	163	156
chr1	204913328	204913559	GeneC|Exon_3	0	+	164	156
chr1	204913328	204913559	GeneC|Exon_3	0	+	165	154
chr1	204913328	204913559	GeneC|Exon_3	0	+	166	155
chr1	204913328	204913559	GeneC|Exon_3	0	+	167	154
chr1	204913328	204913559	GeneC|Exon_3	0	+	168	153
chr1	204913328	204913559	GeneC|Exon_3	0	+	169	155
chr1	204913328	204913559	GeneC|Exon_3	0	+	170	157
chr1	204913328	204913559	GeneC|Exon_3	0	+	171	157
chr1	204913328	204913559	GeneC|Exon_3	0	+	172	160
chr1	204913328	204913559	GeneC|Exon_3	0	+	173	160
chr1	204913328	204913559	GeneC|Exon_3	0	+	174	159
chr1	204913328	204913559	GeneC|Exon_3	0	+	175	158
chr1	204913328	204913559	GeneC|Exon_3	0	+	176	159
chr1	204913328	204913559	GeneC|Exon_3	0	+	177	159
chr1	204913328	204913559	GeneC|Exon_3	0	+	178	160
chr1	204913328	204913559	GeneC|Exon_3	0	+	179	158
chr1	204913328	204913559	GeneC|Exon_3	0	+	180	156
chr1	204913328	204913559	GeneC|Exon_3	0	+	181	158
chr1	204913328	204913559	GeneC|Exon_3	0	+	182	157
chr1	204913328	204913559	GeneC|Exon_3	0	+	183	155
chr1	204913328	204913559	GeneC|Exon_3	0	+	184	155
chr1	204913328	204913559	GeneC|Exon_3	0	+	185	156
chr1	204913328	204913559	GeneC|Exon_3	0	+	186	155
chr1	204913328	204913559	GeneC|Exon_3	0	+	187	154
chr1	204913328	204913559	GeneC|Exon_3	0	+	188	153
chr1	204913328	204913559	GeneC|Exon_3	0	+	189	152
chr1	204913328	204913559	GeneC|Exon_3	0	+	190	153
chr1	204913328	204913559	GeneC|Exon_3	0	+	191	154
chr1	204913328	204913559	GeneC|Exon_3	0	+	192	154
chr1	204913328	204913559	GeneC|Exon_3	0	+	193	154
chr1	204913328	204913559	GeneC|Exon_3	0	+	194	153
chr1	204913328	204913559	GeneC|Exon_3	0	+	195	153
chr1	204913328	204913559	GeneC|Exon_3	0	+	196	152
chr1	204913328	204913559	GeneC|Exon_3	0	+	197	153
chr1	204913328	204913559	GeneC|Exon_3	0	+	198	155
chr1	204913328	204913559	GeneC|Exon_3	0	+	199	153
chr1	204913328	204913559	GeneC|Exon_3	0	+	200	153
chr1	204913328	204913559	GeneC|Exon_3	0	+	201	151
chr1	204913328	204913559	GeneC|Exon_3	0	+	202	151
chr1	204913328	204913559	GeneC|Exon_3	0	+	203	149
chr1	204913328	204913559	GeneC|Exon_3	0	+	204	147
chr1	204913328	204913559	GeneC|Exon_3	0	+	205	145
chr1	204913328	204913559	GeneC|Exon_3	0	+	206	146
chr1	204913328	204913559	GeneC|Exon_3	0	+	207	148
chr1	204913328	204913559	GeneC|Exon_3	0	+	208	145
chr1	204913328	204913559	GeneC|Exon_3	0	+	209	147
chr1	204913328	204913559	GeneC|Exon_3	0	+	210	144
chr1	204913328	204913559	GeneC|Exon_3	0	+	211	145
chr1	204913328	204913559	GeneC|Exon_3	0	+	212	144
chr1	204913328	204913559	GeneC|Exon_3	0	+	213	145
chr1	204913328	204913559	GeneC|Exon_3	0	+	214	145
chr1	204913328	204913559	GeneC|Exon_3	0	+	215	144
chr1	204913328	204913559	GeneC|Exon_3	0	+	216	139
chr1	204913328	204913559	GeneC|Exon_3	0	+	217	139
chr1	204913328	204913559	GeneC|Exon_3	0	+	218	139
chr1	204913328	204913559	GeneC|Exon_3	0	+	219	139
chr1	204913328	204913559	GeneC|Exon_3	0	+	220	139
chr1	204913328	204913559	GeneC|Exon_3	0	+	221	134
chr1	204913328	204913559	GeneC|Exon_3	0	+	222	132
chr1	204913328	204913559	GeneC|Exon_3	0	+	223	132
chr1	204913328	204913559	GeneC|Exon_3	0	+	224	133
chr1	204913328	204913559	GeneC|Exon_3	0	+	225	132
chr1	204913328	204913559	GeneC|Exon_3	0	+	226	132
chr1	204913328	204913559	GeneC|Exon_3	0	+	227	131
chr1	204913328	204913559	GeneC|Exon_3	0	+	228	131
chr1	204913328	204913559	GeneC|Exon_3	0	+	229	130
chr1	204913328	204913559	GeneC|Exon_3	0	+	230	129
chr1	204913328	204913559	GeneC|Exon_3	0	+	231	129
chr1	204919659	204919727	GeneC|Exon_4	0	+	1	147
chr1	204919659	204919727	GeneC|Exon_4	0	+	2	146
chr1	204919659	204919727	GeneC|Exon_4	0	+	3	146
chr1	204919659	204919727	GeneC|Exon_4	0	+	4	144
chr1	204919659	204919727	GeneC|Exon_4	0	+	5	144
chr1	204919659	204919727	GeneC|Exon_4	0	+	6	145
chr1	204919659	204919727	GeneC|Exon_4	0	+	7	145
chr1	204919659	204919727	GeneC|Exon_4	0	+	8	146
chr1	204919659	204919727	GeneC|Exon_4	0	+	9	147
chr1	204919659	204919727	GeneC|Exon_4	0	+	10	148
chr1	204919659	204919727	GeneC|Exon_4	0	+	11	148
chr1	204919659	204919727	GeneC|Exon_4	0	+	12	147
chr1	204919659	204919727	GeneC|Exon_4	0	+	13	147
chr1	204919659	204919727	GeneC|Exon_4	0	+	14	147
chr1	204919659	204919727	GeneC|Exon_4	0	+	15	148
chr1	204919659	204919727	GeneC|Exon_4	0	+	16	148
chr1	204919659	204919727	GeneC|Exon_4	0	+	17	148
chr1	204919659	204919727	GeneC|Exon_4	0	+	18	149
chr1	204919659	204919727	GeneC|Exon_4	0	+	19	148
chr1	204919659	204919727	GeneC|Exon_4	0	+	20	149
chr1	204919659	204919727	GeneC|Exon_4	0	+	21	149
chr1	204919659	204919727	GeneC|Exon_4	0	+	22	150
chr1	204919659	204919727	GeneC|Exon_4	0	+	23	152
chr1	204919659	204919727	GeneC|Exon_4	0	+	24	152
chr1	204919659	204919727	GeneC|Exon_4	0	+	25	153
chr1	204919659	204919727	GeneC|Exon_4	0	+	26	154
chr1	204919659	204919727	GeneC|Exon_4	0	+	27	157
chr1	204919659	204919727	GeneC|Exon_4	0	+	28	158
chr1	204919659	204919727	GeneC|Exon_4	0	+	29	159
chr1	204919659	204919727	GeneC|Exon_4	0	+	30	161
chr1	204919659	204919727	GeneC|Exon_4	0	+	31	161
chr1	204919659	204919727	GeneC|Exon_4	0	+	32	162
chr1	204919659	204919727	GeneC|Exon_4	0	+	33	162
chr1	204919659	204919727	GeneC|Exon_4	0	+	34	163
chr1	204919659	204919727	GeneC|Exon_4	0	+	35	166
chr1	204919659	204919727	GeneC|Exon_4	0	+	36	166
chr1	204919659	204919727	GeneC|Exon_4	0	+	37	167
chr1	204919659	204919727	GeneC|Exon_4	0	+	38	167
chr1	204919659	204919727	GeneC|Exon_4	0	+	39	167
chr1	204919659	204919727	GeneC|Exon_4	0	+	40	169
chr1	204919659	204919727	GeneC|Exon_4	0	+	41	168
chr1	204919659	204919727	GeneC|Exon_4	0	+	42	167
chr1	204919659	204919727	GeneC|Exon_4	0	+	43	167
chr1	204919659	204919727	GeneC|Exon_4	0	+	44	167
chr1	204919659	204919727	GeneC|Exon_4	0	+	45	167
chr1	204919659	204919727	GeneC|Exon_4	0	+	46	170
chr1	204919659	204919727	GeneC|Exon_4	0	+	47	170
chr1	204919659	204919727	GeneC|Exon_4	0	+	48	171
chr1	204919659	204919727	GeneC|Exon_4	0	+	49	172
chr1	204919659	204919727	GeneC|Exon_4	0	+	50	171
chr1	204919659	204919727	GeneC|Exon_4	0	+	51	171
chr1	204919659	204919727	GeneC|Exon_4	0	+	52	171
chr1	204919659	204919727	GeneC|Exon_4	0	+	53	171
chr1	204919659	204919727	GeneC|Exon_4	0	+	54	169
chr1	204919659	204919727	GeneC|Exon_4	0	+	55	169
chr1	204919659	204919727	GeneC|Exon_4	0	+	56	164
chr1	204919659	204919727	GeneC|Exon_4	0	+	57	163
chr1	204919659	204919727	GeneC|Exon_4	0	+	58	161
chr1	204919659	204919727	GeneC|Exon_4	0	+	59	163
chr1	204919659	204919727	GeneC|Exon_4	0	+	60	163
chr1	204919659	204919727	GeneC|Exon_4	0	+	61	162
chr1	204919659	204919727	GeneC|Exon_4	0	+	62	162
chr1	204919659	204919727	GeneC|Exon_4	0	+	63	160
chr1	204919659	204919727	GeneC|Exon_4	0	+	64	161
chr1	204919659	204919727	GeneC|Exon_4	0	+	65	162
chr1	204919659	204919727	GeneC|Exon_4	0	+	66	161
chr1	204919659	204919727	GeneC|Exon_4	0	+	67	161
chr1	204919659	204919727	GeneC|Exon_4	0	+	68	160
chr1	204921113	204921269	GeneC|Exon_5	0	+	1	135
chr1	204921113	204921269	GeneC|Exon_5	0	+	2	135
chr1	204921113	204921269	GeneC|Exon_5	0	+	3	135
chr1	204921113	204921269	GeneC|Exon_5	0	+	4	136
chr1	204921113	204921269	GeneC|Exon_5	0	+	5	136
chr1	204921113	204921269	GeneC|Exon_5	0	+	6	135
chr1	204921113	204921269	GeneC|Exon_5	0	+	7	135
chr1	204921113	204921269	GeneC|Exon_5	0	+	8	137
chr1	204921113	204921269	GeneC|Exon_5	0	+	9	138
chr1	204921113	204921269	GeneC|Exon_5	0	+	10	139
chr1	204921113	204921269	GeneC|Exon_5	0	+	11	138
chr1	204921113	204921269	GeneC|Exon_5	0	+	12	139
chr1	204921113	204921269	GeneC|Exon_5	0	+	13	140
chr1	204921113	204921269	GeneC|Exon_5	0	+	14	141
chr1	204921113	204921269	GeneC|Exon_5	0	+	15	142
chr1	204921113	204921269	GeneC|Exon_5	0	+	16	143
chr1	204921113	204921269	GeneC|Exon_5	0	+	17	147
chr1	204921113	204921269	GeneC|Exon_5	0	+	18	152
chr1	204921113	204921269	GeneC|Exon_5	0	+	19	154
chr1	204921113	204921269	GeneC|Exon_5	0	+	20	155
chr1	204921113	204921269	GeneC|Exon_5	0	+	21	154
chr1	204921113	204921269	GeneC|Exon_5	0	+	22	155
chr1	204921113	204921269	GeneC|Exon_5	0	+	23	155
chr1	204921113	204921269	GeneC|Exon_5	0	+	24	154
chr1	204921113	204921269	GeneC|Exon_5	0	+	25	154
chr1	204921113	204921269	GeneC|Exon_5	0	+	26	155
chr1	204921113	204921269	GeneC|Exon_5	0	+	27	155
chr1	204921113	204921269	GeneC|Exon_5	0	+	28	159
chr1	204921113	204921269	GeneC|Exon_5	0	+	29	159
chr1	204921113	204921269	GeneC|Exon_5	0	+	30	160
chr1	204921113	204921269	GeneC|Exon_5	0	+	31	161
chr1	204921113	204921269	GeneC|Exon_5	0	+	32	160
chr1	204921113	204921269	GeneC|Exon_5	0	+	33	161
chr1	204921113	204921269	GeneC|Exon_5	0	+	34	163
chr1	204921113	204921269	GeneC|Exon_5	0	+	35	164
chr1	204921113	204921269	GeneC|Exon_5	0	+	36	165
chr1	204921113	204921269	GeneC|Exon_5	0	+	37	164
chr1	204921113	204921269	GeneC|Exon_5	0	+	38	167
chr1	204921113	204921269	GeneC|Exon_5	0	+	39	167
chr1	204921113	204921269	GeneC|Exon_5	0	+	40	167
chr1	204921113	204921269	GeneC|Exon_5	0	+	41	170
chr1	204921113	204921269	GeneC|Exon_5	0	+	42	171
chr1	204921113	204921269	GeneC|Exon_5	0	+	43	173
chr1	204921113	204921269	GeneC|Exon_5	0	+	44	174
chr1	204921113	204921269	GeneC|Exon_5	0	+	45	174
chr1	204921113	204921269	GeneC|Exon_5	0	+	46	171
chr1	204921113	204921269	GeneC|Exon_5	0	+	47	172
chr1	204921113	204921269	GeneC|Exon_5	0	+	48	170
chr1	204921113	204921269	GeneC|Exon_5	0	+	49	169
chr1	204921113	204921269	GeneC|Exon_5	0	+	50	168
chr1	204921113	204921269	GeneC|Exon_5	0	+	51	166
chr1	204921113	204921269	GeneC|Exon_5	0	+	52	166
chr1	204921113	204921269	GeneC|Exon_5	0	+	53	164
chr1	204921113	204921269	GeneC|Exon_5	0	+	54	165
chr1	204921113	204921269	GeneC|Exon_5	0	+	55	166
chr1	204921113	204921269	GeneC|Exon_5	0	+	56	168
chr1	204921113	204921269	GeneC|Exon_5	0	+	57	168
chr1	204921113	204921269	GeneC|Exon_5	0	+	58	170
chr1	204921113	204921269	GeneC|Exon_5	0	+	59	171
chr1	204921113	204921269	GeneC|Exon_5	0	+	60	173
chr1	204921113	204921269	GeneC|Exon_5	0	+	61	175
chr1	204921113	204921269	GeneC|Exon_5	0	+	62	175
chr1	204921113	204921269	GeneC|Exon_5	0	+	63	177
chr1	204921113	204921269	GeneC|Exon_5	0	+	64	175
chr1	204921113	204921269	GeneC|Exon_5	0	+	65	174
chr1	204921113	204921269	GeneC|Exon_5	0	+	66	174
chr1	204921113	204921269	GeneC|Exon_5	0	+	67	177
chr1	204921113	204921269	GeneC|Exon_5	0	+	68	180
chr1	204921113	204921269	GeneC|Exon_5	0	+	69	181
chr1	204921113	204921269	GeneC|Exon_5	0	+	70	184
chr1	204921113	204921269	GeneC|Exon_5	0	+	71	180
chr1	204921113	204921269	GeneC|Exon_5	0	+	72	180
chr1	204921113	204921269	GeneC|Exon_5	0	+	73	178
chr1	204921113	204921269	GeneC|Exon_5	0	+	74	175
chr1	204921113	204921269	GeneC|Exon_5	0	+	75	176
chr1	204921113	204921269	GeneC|Exon_5	0	+	76	177
chr1	204921113	204921269	GeneC|Exon_5	0	+	77	176
chr1	204921113	204921269	GeneC|Exon_5	0	+	78	173
chr1	204921113	204921269	GeneC|Exon_5	0	+	79	173
chr1	204921113	204921269	GeneC|Exon_5	0	+	80	174
chr1	204921113	204921269	GeneC|Exon_5	0	+	81	174
chr1	204921113	204921269	GeneC|Exon_5	0	+	82	174
chr1	204921113	204921269	GeneC|Exon_5	0	+	83	175
chr1	204921113	204921269	GeneC|Exon_5	0	+	84	174
chr1	204921113	204921269	GeneC|Exon_5	0	+	85	175
chr1	204921113	204921269	GeneC|Exon_5	0	+	86	177
chr1	204921113	204921269	GeneC|Exon_5	0	+	87	179
chr1	204921113	204921269	GeneC|Exon_5	0	+	88	180
chr1	204921113	204921269	GeneC|Exon_5	0	+	89	182
chr1	204921113	204921269	GeneC|Exon_5	0	+	90	184
chr1	204921113	204921269	GeneC|Exon_5	0	+	91	185
chr1	204921113	204921269	GeneC|Exon_5	0	+	92	185
chr1	204921113	204921269	GeneC|Exon_5	0	+	93	186
chr1	204921113	204921269	GeneC|Exon_5	0	+	94	185
chr1	204921113	204921269	GeneC|Exon_5	0	+	95	185
chr1	204921113	204921269	GeneC|Exon_5	0	+	96	184
chr1	204921113	204921269	GeneC|Exon_5	0	+	97	184
chr1	204921113	204921269	GeneC|Exon_5	0	+	98	187
chr1	204921113	204921269	GeneC|Exon_5	0	+	99	189
chr1	204921113	204921269	GeneC|Exon_5	0	+	100	189
chr1	204921113	204921269	GeneC|Exon_5	0	+	101	190
chr1	204921113	204921269	GeneC|Exon_5	0	+	102	191
chr1	204921113	204921269	GeneC|Exon_5	0	+	103	188
chr1	204921113	204921269	GeneC|Exon_5	0	+	104	189
chr1	204921113	204921269	GeneC|Exon_5	0	+	105	189
chr1	204921113	204921269	GeneC|Exon_5	0	+	106	188
chr1	204921113	204921269	GeneC|Exon_5	0	+	107	187
chr1	204921113	204921269	GeneC|Exon_5	0	+	108	186
chr1	204921113	204921269	GeneC|Exon_5	0	+	109	185
chr1	204921113	204921269	GeneC|Exon_5	0	+	110	188
chr1	204921113	204921269	GeneC|Exon_5	0	+	111	187
chr1	204921113	204921269	GeneC|Exon_5	0	+	112	184
chr1	204921113	204921269	GeneC|Exon_5	0	+	113	185
chr1	204921113	204921269	GeneC|Exon_5	0	+	114	185
chr1	204921113	204921269	GeneC|Exon_5	0	+	115	186
chr1	204921113	204921269	GeneC|Exon_5	0	+	116	185
chr1	204921113	204921269	GeneC|Exon_5	0	+	117	185
chr1	204921113	204921269	GeneC|Exon_5	0	+	118	183
chr1	204921113	204921269	GeneC|Exon_5	0	+	119	185
chr1	204921113	204921269	GeneC|Exon_5	0	+	120	183
chr1	204921113	204921269	GeneC|Exon_5	0	+	121	180
chr1	204921113	204921269	GeneC|Exon_5	0	+	122	180
chr1	204921113	204921269	GeneC|Exon_5	0	+	123	183
chr1	204921113	204921269	GeneC|Exon_5	0	+	124	184
chr1	204921113	204921269	GeneC|Exon_5	0	+	125	183
chr1	204921113	204921269	GeneC|Exon_5	0	+	126	183
chr1	204921113	204921269	GeneC|Exon_5	0	+	127	185
chr1	204921113	204921269	GeneC|Exon_5	0	+	128	186
chr1	204921113	204921269	GeneC|Exon_5	0	+	129	186
chr1	204921113	204921269	GeneC|Exon_5	0	+	130	185
chr1	204921113	204921269	GeneC|Exon_5	0	+	131	186
chr1	204921113	204921269	GeneC|Exon_5	0	+	132	184
chr1	204921113	204921269	GeneC|Exon_5	0	+	133	184
chr1	204921113	204921269	GeneC|Exon_5	0	+	134	185
chr1	204921113	204921269	GeneC|Exon_5	0	+	135	185
chr1	204921113	204921269	GeneC|Exon_5	0	+	136	186
chr1	204921113	204921269	GeneC|Exon_5	0	+	137	184
chr1	204921113	204921269	GeneC|Exon_5	0	+	138	183
chr1	204921113	204921269	GeneC|Exon_5	0	+	139	180
chr1	204921113	204921269	GeneC|Exon_5	0	+	140	180
chr1	204921113	204921269	GeneC|Exon_5	0	+	141	179
chr1	204921113	204921269	GeneC|Exon_5	0	+	142	177
chr1	204921113	204921269	GeneC|Exon_5	0	+	143	177
chr1	204921113	204921269	GeneC|Exon_5	0	+	144	178
chr1	204921113	204921269	GeneC|Exon_5	0	+	145	178
chr1	204921113	204921269	GeneC|Exon_5	0	+	146	181
chr1	204921113	204921269	GeneC|Exon_5	0	+	147	179
chr1	204921113	204921269	GeneC|Exon_5	0	+	148	178
chr1	204921113	204921269	GeneC|Exon_5	0	+	149	177
chr1	204921113	204921269	GeneC|Exon_5	0	+	150	176
chr1	204921113	204921269	GeneC|Exon_5	0	+	151	177
chr1	204921113	204921269	GeneC|Exon_5	0	+	152	176
chr1	204921113	204921269	GeneC|Exon_5	0	+	153	177
chr1	204921113	204921269	GeneC|Exon_5	0	+	154	177
chr1	204921113	204921269	GeneC|Exon_5	0	+	155	177
chr1	204921113	204921269	GeneC|Exon_5	0	+	156	175
chr1	204923290	204923537	GeneC|Exon_6	0	+	1	144
chr1	204923290	204923537	GeneC|Exon_6	0	+	2	146
chr1	204923290	204923537	GeneC|Exon_6	0	+	3	146
chr1	204923290	204923537	GeneC|Exon_6	0	+	4	148
chr1	204923290	204923537	GeneC|Exon_6	0	+	5	150
chr1	204923290	204923537	GeneC|Exon_6	0	+	6	149
chr1	204923290	204923537	GeneC|Exon_6	0	+	7	150
chr1	204923290	204923537	GeneC|Exon_6	0	+	8	152
chr1	204923290	204923537	GeneC|Exon_6	0	+	9	153
chr1	204923290	204923537	GeneC|Exon_6	0	+	10	153
chr1	204923290	204923537	GeneC|Exon_6	0	+	11	155
chr1	204923290	204923537	GeneC|Exon_6	0	+	12	158
chr1	204923290	204923537	GeneC|Exon_6	0	+	13	159
chr1	204923290	204923537	GeneC|Exon_6	0	+	14	159
chr1	204923290	204923537	GeneC|Exon_6	0	+	15	159
chr1	204923290	204923537	GeneC|Exon_6	0	+	16	158
chr1	204923290	204923537	GeneC|Exon_6	0	+	17	159
chr1	204923290	204923537	GeneC|Exon_6	0	+	18	158
chr1	204923290	204923537	GeneC|Exon_6	0	+	19	159
chr1	204923290	204923537	GeneC|Exon_6	0	+	20	161
chr1	204923290	204923537	GeneC|Exon_6	0	+	21	164
chr1	204923290	204923537	GeneC|Exon_6	0	+	22	162
chr1	204923290	204923537	GeneC|Exon_6	0	+	23	163
chr1	204923290	204923537	GeneC|Exon_6	0	+	24	165
chr1	204923290	204923537	GeneC|Exon_6	0	+	25	168
chr1	204923290	204923537	GeneC|Exon_6	0	+	26	170
chr1	204923290	204923537	GeneC|Exon_6	0	+	27	171
chr1	204923290	204923537	GeneC|Exon_6	0	+	28	169
chr1	204923290	204923537	GeneC|Exon_6	0	+	29	168
chr1	204923290	204923537	GeneC|Exon_6	0	+	30	167
chr1	204923290	204923537	GeneC|Exon_6	0	+	31	166
chr1	204923290	204923537	GeneC|Exon_6	0	+	32	167
chr1	204923290	204923537	GeneC|Exon_6	0	+	33	166
chr1	204923290	204923537	GeneC|Exon_6	0	+	34	165
chr1	204923290	204923537	GeneC|Exon_6	0	+	35	167
chr1	204923290	204923537	GeneC|Exon_6	0	+	36	167
chr1	204923290	204923537	GeneC|Exon_6	0	+	37	170
chr1	204923290	204923537	GeneC|Exon_6	0	+	38	170
chr1	204923290	204923537	GeneC|Exon_6	0	+	39	172
chr1	204923290	204923537	GeneC|Exon_6	0	+	40	176
chr1	204923290	204923537	GeneC|Exon_6	0	+	41	176
chr1	204923290	204923537	GeneC|Exon_6	0	+	42	177
chr1	204923290	204923537	GeneC|Exon_6	0	+	43	179
chr1	204923290	204923537	GeneC|Exon_6	0	+	44	179
chr1	204923290	204923537	GeneC|Exon_6	0	+	45	177
chr1	204923290	204923537	GeneC|Exon_6	0	+	46	179
chr1	204923290	204923537	GeneC|Exon_6	0	+	47	180
chr1	204923290	204923537	GeneC|Exon_6	0	+	48	183
chr1	204923290	204923537	GeneC|Exon_6	0	+	49	185
chr1	204923290	204923537	GeneC|Exon_6	0	+	50	188
chr1	204923290	204923537	GeneC|Exon_6	0	+	51	188
chr1	204923290	204923537	GeneC|Exon_6	0	+	52	188
chr1	204923290	204923537	GeneC|Exon_6	0	+	53	189
chr1	204923290	204923537	GeneC|Exon_6	0	+	54	189
chr1	204923290	204923537	GeneC|Exon_6	0	+	55	189
chr1	204923290	204923537	GeneC|Exon_6	0	+	56	191
chr1	204923290	204923537	GeneC|Exon_6	0	+	57	193
chr1	204923290	204923537	GeneC|Exon_6	0	+	58	195
chr1	204923290	204923537	GeneC|Exon_6	0	+	59	193
chr1	204923290	204923537	GeneC|Exon_6	0	+	60	191
chr1	204923290	204923537	GeneC|Exon_6	0	+	61	192
chr1	204923290	204923537	GeneC|Exon_6	0	+	62	189
chr1	204923290	204923537	GeneC|Exon_6	0	+	63	190
chr1	204923290	204923537	GeneC|Exon_6	0	+	64	191
chr1	204923290	204923537	GeneC|Exon_6	0	+	65	191
chr1	204923290	204923537	GeneC|Exon_6	0	+	66	189
chr1	204923290	204923537	GeneC|Exon_6	0	+	67	189
chr1	204923290	204923537	GeneC|Exon_6	0	+	68	189
chr1	204923290	204923537	GeneC|Exon_6	0	+	69	189
chr1	204923290	204923537	GeneC|Exon_6	0	+	70	188
chr1	204923290	204923537	GeneC|Exon_6	0	+	71	189
chr1	204923290	204923537	GeneC|Exon_6	0	+	72	189
chr1	204923290	204923537	GeneC|Exon_6	0	+	73	189
chr1	204923290	204923537	GeneC|Exon_6	0	+	74	188
chr1	204923290	204923537	GeneC|Exon_6	0	+	75	187
chr1	204923290	204923537	GeneC|Exon_6	0	+	76	184
chr1	204923290	204923537	GeneC|Exon_6	0	+	77	184
chr1	204923290	204923537	GeneC|Exon_6	0	+	78	185
chr1	204923290	204923537	GeneC|Exon_6	0	+	79	185
chr1	204923290	204923537	GeneC|Exon_6	0	+	80	188
chr1	204923290	204923537	GeneC|Exon_6	0	+	81	187
chr1	204923290	204923537	GeneC|Exon_6	0	+	82	186
chr1	204923290	204923537	GeneC|Exon_6	0	+	83	190
chr1	204923290	204923537	GeneC|Exon_6	0	+	84	193
chr1	204923290	204923537	GeneC|Exon_6	0	+	85	192
chr1	204923290	204923537	GeneC|Exon_6	0	+	86	195
chr1	204923290	204923537	GeneC|Exon_6	0	+	87	194
chr1	204923290	204923537	GeneC|Exon_6	0	+	88	194
chr1	204923290	204923537	GeneC|Exon_6	0	+	89	196
chr1	204923290	204923537	GeneC|Exon_6	0	+	90	193
chr1	204923290	204923537	GeneC|Exon_6	0	+	91	194
chr1	204923290	204923537	GeneC|Exon_6	0	+	92	194
chr1	204923290	204923537	GeneC|Exon_6	0	+	93	193
chr1	204923290	204923537	GeneC|Exon_6	0	+	94	192
chr1	204923290	204923537	GeneC|Exon_6	0	+	95	191
chr1	204923290	204923537	GeneC|Exon_6	0	+	96	191
chr1	204923290	204923537	GeneC|Exon_6	0	+	97	191
chr1	204923290	204923537	GeneC|Exon_6	0	+	98	189
chr1	204923290	204923537	GeneC|Exon_6	0	+	99	190
chr1	204923290	204923537	GeneC|Exon_6	0	+	100	191
chr1	204923290	204923537	GeneC|Exon_6	0	+	101	192
chr1	204923290	204923537	GeneC|Exon_6	0	+	102	191
chr1	204923290	204923537	GeneC|Exon_6	0	+	103	193
chr1	204923290	204923537	GeneC|Exon_6	0	+	104	192
chr1	204923290	204923537	GeneC|Exon_6	0	+	105	192
chr1	204923290	204923537	GeneC|Exon_6	0	+	106	192
chr1	204923290	204923537	GeneC|Exon_6	0	+	107	191
chr1	204923290	204923537	GeneC|Exon_6	0	+	108	195
chr1	204923290	204923537	GeneC|Exon_6	0	+	109	194
chr1	204923290	204923537	GeneC|Exon_6	0	+	110	196
chr1	204923290	204923537	GeneC|Exon_6	0	+	111	196
chr1	204923290	204923537	GeneC|Exon_6	0	+	112	194
chr1	204923290	204923537	GeneC|Exon_6	0	+	113	194
chr1	204923290	204923537	GeneC|Exon_6	0	+	114	195
chr1	204923290	204923537	GeneC|Exon_6	0	+	115	194
chr1	204923290	204923537	GeneC|Exon_6	0	+	116	191
chr1	204923290	204923537	GeneC|Exon_6	0	+	117	192
chr1	204923290	204923537	GeneC|Exon_6	0	+	118	191
chr1	204923290	204923537	GeneC|Exon_6	0	+	119	192
chr1	204923290	204923537	GeneC|Exon_6	0	+	120	190
chr1	204923290	204923537	GeneC|Exon_6	0	+	121	189
chr1	204923290	204923537	GeneC|Exon_6	0	+	122	188
chr1	204923290	204923537	GeneC|Exon_6	0	+	123	187
chr1	204923290	204923537	GeneC|Exon_6	0	+	124	184
chr1	204923290	204923537	GeneC|Exon_6	0	+	125	184
chr1	204923290	204923537	GeneC|Exon_6	0	+	126	186
chr1	204923290	204923537	GeneC|Exon_6	0	+	127	183
chr1	204923290	204923537	GeneC|Exon_6	0	+	128	181
chr1	204923290	204923537	GeneC|Exon_6	0	+	129	185
chr1	204923290	204923537	GeneC|Exon_6	0	+	130	182
chr1	204923290	204923537	GeneC|Exon_6	0	+	131	178
chr1	204923290	204923537	GeneC|Exon_6	0	+	132	155
chr1	204923290	204923537	GeneC|Exon_6	0	+	133	148
chr1	204923290	204923537	GeneC|Exon_6	0	+	134	147
chr1	204923290	204923537	GeneC|Exon_6	0	+	135	123
chr1	204923290	204923537	GeneC|Exon_6	0	+	136	124
chr1	204923290	204923537	GeneC|Exon_6	0	+	137	121
chr1	204923290	204923537	GeneC|Exon_6	0	+	138	123
chr1	204923290	204923537	GeneC|Exon_6	0	+	139	123
chr1	204923290	204923537	GeneC|Exon_6	0	+	140	122
chr1	204923290	204923537	GeneC|Exon_6	0	+	141	122
chr1	204923290	204923537	GeneC|Exon_6	0	+	142	122
chr1	204923290	204923537	GeneC|Exon_6	0	+	143	123
chr1	204923290	204923537	GeneC|Exon_6	0	+	144	125
chr1	204923290	204923537	GeneC|Exon_6	0	+	145	125
chr1	204923290	204923537	GeneC|Exon_6	0	+	146	123
chr1	204923290	204923537	GeneC|Exon_6	0	+	147	121
chr1	204923290	204923537	GeneC|Exon_6	0	+	148	122
chr1	204923290	204923537	GeneC|Exon_6	0	+	149	125
chr1	204923290	204923537	GeneC|Exon_6	0	+	150	125
chr1	204923290	204923537	GeneC|Exon_6	0	+	151	125
chr1	204923290	204923537	GeneC|Exon_6	0	+	152	123
chr1	204923290	204923537	GeneC|Exon_6	0	+	153	124
chr1	204923290	204923537	GeneC|Exon_6	0	+	154	122
chr1	204923290	204923537	GeneC|Exon_6	0	+	155	120
chr1	204923290	204923537	GeneC|Exon_6	0	+	156	118
chr1	204923290	204923537	GeneC|Exon_6	0	+	157	119
chr1	204923290	204923537	GeneC|Exon_6	0	+	158	122
chr1	204923290	204923537	GeneC|Exon_6	0	+	159	121
chr1	204923290	204923537	GeneC|Exon_6	0	+	160	122
chr1	204923290	204923537	GeneC|Exon_6	0	+	161	123
chr1	204923290	204923537	GeneC|Exon_6	0	+	162	121
chr1	204923290	204923537	GeneC|Exon_6	0	+	163	119
chr1	204923290	204923537	GeneC|Exon_6	0	+	164	120
chr1	204923290	204923537	GeneC|Exon_6	0	+	165	121
chr1	204923290	204923537	GeneC|Exon_6	0	+	166	121
chr1	204923290	204923537	GeneC|Exon_6	0	+	167	122
chr1	204923290	204923537	GeneC|Exon_6	0	+	168	120
chr1	204923290	204923537	GeneC|Exon_6	0	+	169	124
chr1	204923290	204923537	GeneC|Exon_6	0	+	170	123
chr1	204923290	204923537	GeneC|Exon_6	0	+	171	124
chr1	204923290	204923537	GeneC|Exon_6	0	+	172	122
chr1	204923290	204923537	GeneC|Exon_6	0	+	173	121
chr1	204923290	204923537	GeneC|Exon_6	0	+	174	121
chr1	204923290	204923537	GeneC|Exon_6	0	+	175	121
chr1	204923290	204923537	GeneC|Exon_6	0	+	176	120
chr1	204923290	204923537	GeneC|Exon_6	0	+	177	119
chr1	204923290	204923537	GeneC|Exon_6	0	+	178	120
chr1	204923290	204923537	GeneC|Exon_6	0	+	179	120
chr1	204923290	204923537	GeneC|Exon_6	0	+	180	119
chr1	204923290	204923537	GeneC|Exon_6	0	+	181	120
chr1	204923290	204923537	GeneC|Exon_6	0	+	182	122
chr1	204923290	204923537	GeneC|Exon_6	0	+	183	119
chr1	204923290	204923537	GeneC|Exon_6	0	+	184	121
chr1	204923290	204923537	GeneC|Exon_6	0	+	185	121
chr1	204923290	204923537	GeneC|Exon_6	0	+	186	123
chr1	204923290	204923537	GeneC|Exon_6	0	+	187	123
chr1	204923290	204923537	GeneC|Exon_6	0	+	188	124
chr1	204923290	204923537	GeneC|Exon_6	0	+	189	123
chr1	204923290	204923537	GeneC|Exon_6	0	+	190	124
chr1	204923290	204923537	GeneC|Exon_6	0	+	191	125
chr1	204923290	204923537	GeneC|Exon_6	0	+	192	126
chr1	204923290	204923537	GeneC|Exon_6	0	+	193	126
chr1	204923290	204923537	GeneC|Exon_6	0	+	194	122
chr1	204923290	204923537	GeneC|Exon_6	0	+	195	123
chr1	204923290	204923537	GeneC|Exon_6	0	+	196	125
chr1	204923290	204923537	GeneC|Exon_6	0	+	197	126
chr1	204923290	204923537	GeneC|Exon_6	0	+	198	128
chr1	204923290	204923537	GeneC|Exon_6	0	+	199	128
chr1	204923290	204923537	GeneC|Exon_6	0	+	200	128
chr1	204923290	204923537	GeneC|Exon_6	0	+	201	129
chr1	204923290	204923537	GeneC|Exon_6	0	+	202	128
chr1	204923290	204923537	GeneC|Exon_6	0	+	203	127
chr1	204923290	204923537	GeneC|Exon_6	0	+	204	126
chr1	204923290	204923537	GeneC|Exon_6	0	+	205	127
chr1	204923290	204923537	GeneC|Exon_6	0	+	206	126
chr1	204923290	204923537	GeneC|Exon_6	0	+	207	128
chr1	204923290	204923537	GeneC|Exon_6	0	+	208	127
chr1	204923290	204923537	GeneC|Exon_6	0	+	209	125
chr1	204923290	204923537	GeneC|Exon_6	0	+	210	123
chr1	204923290	204923537	GeneC|Exon_6	0	+	211	126
chr1	204923290	204923537	GeneC|Exon_6	0	+	212	130
chr1	204923290	204923537	GeneC|Exon_6	0	+	213	131
chr1	204923290	204923537	GeneC|Exon_6	0	+	214	131
chr1	204923290	204923537	GeneC|Exon_6	0	+	215	133
chr1	204923290	204923537	GeneC|Exon_6	0	+	216	132
chr1	204923290	204923537	GeneC|Exon_6	0	+	217	131
chr1	204923290	204923537	GeneC|Exon_6	0	+	218	132
chr1	204923290	204923537	GeneC|Exon_6	0	+	219	133
chr1	204923290	204923537	GeneC|Exon_6	0	+	220	133
chr1	204923290	204923537	GeneC|Exon_6	0	+	221	134
chr1	204923290	204923537	GeneC|Exon_6	0	+	222	133
chr1	204923290	204923537	GeneC|Exon_6	0	+	223	132
chr1	204923290	204923537	GeneC|Exon_6	0	+	224	133
chr1	204923290	204923537	GeneC|Exon_6	0	+	225	134
chr1	204923290	204923537	GeneC|Exon_6	0	+	226	134
chr1	204923290	204923537	GeneC|Exon_6	0	+	227	134
chr1	204923290	204923537	GeneC|Exon_6	0	+	228	134
chr1	204923290	204923537	GeneC|Exon_6	0	+	229	135
chr1	204923290	204923537	GeneC|Exon_6	0	+	230	134
chr1	204923290	204923537	GeneC|Exon_6	0	+	231	132
chr1	204923290	204923537	GeneC|Exon_6	0	+	232	134
chr1	204923290	204923537	GeneC|Exon_6	0	+	233	135
chr1	204923290	204923537	GeneC|Exon_6	0	+	234	132
chr1	204923290	204923537	GeneC|Exon_6	0	+	235	131
chr1	204923290	204923537	GeneC|Exon_6	0	+	236	132
chr1	204923290	204923537	GeneC|Exon_6	0	+	237	128
chr1	204923290	204923537	GeneC|Exon_6	0	+	238	130
chr1	204923290	204923537	GeneC|Exon_6	0	+	239	132
chr1	204923290	204923537	GeneC|Exon_6	0	+	240	131
chr1	204923290	204923537	GeneC|Exon_6	0	+	241	131
chr1	204923290	204923537	GeneC|Exon_6	0	+	242	132
chr1	204923290	204923537	GeneC|Exon_6	0	+	243	132
chr1	204923290	204923537	GeneC|Exon_6	0	+	244	133
chr1	204923290	204923537	GeneC|Exon_6	0	+	245	134
chr1	204923290	204923537	GeneC|Exon_6	0	+	246	134
chr1	204923290	204923537	GeneC|Exon_6	0	+	247	134
chr1	204923931	204924104	GeneC|Exon_7	0	+	1	125
chr1	204923931	204924104	GeneC|Exon_7	0	+	2	125
chr1	204923931	204924104	GeneC|Exon_7	0	+	3	128
chr1	204923931	204924104	GeneC|Exon_7	0	+	4	128
chr1	204923931	204924104	GeneC|Exon_7	0	+	5	128
chr1	204923931	204924104	GeneC|Exon_7	0	+	6	129
chr1	204923931	204924104	GeneC|Exon_7	0	+	7	131
chr1	204923931	204924104	GeneC|Exon_7	0	+	8	134
chr1	204923931	204924104	GeneC|Exon_7	0	+	9	137
chr1	204923931	204924104	GeneC|Exon_7	0	+	10	140
chr1	204923931	204924104	GeneC|Exon_7	0	+	11	140
chr1	204923931	204924104	GeneC|Exon_7	0	+	12	143
chr1	204923931	204924104	GeneC|Exon_7	0	+	13	143
chr1	204923931	204924104	GeneC|Exon_7	0	+	14	144
chr1	204923931	204924104	GeneC|Exon_7	0	+	15	144
chr1	204923931	204924104	GeneC|Exon_7	0	+	16	145
chr1	204923931	204924104	GeneC|Exon_7	0	+	17	145
chr1	204923931	204924104	GeneC|Exon_7	0	+	18	147
chr1	204923931	204924104	GeneC|Exon_7	0	+	19	149
chr1	204923931	204924104	GeneC|Exon_7	0	+	20	149
chr1	204923931	204924104	GeneC|Exon_7	0	+	21	148
chr1	204923931	204924104	GeneC|Exon_7	0	+	22	151
chr1	204923931	204924104	GeneC|Exon_7	0	+	23	151
chr1	204923931	204924104	GeneC|Exon_7	0	+	24	152
chr1	204923931	204924104	GeneC|Exon_7	0	+	25	152
chr1	204923931	204924104	GeneC|Exon_7	0	+	26	154
chr1	204923931	204924104	GeneC|Exon_7	0	+	27	155
chr1	204923931	204924104	GeneC|Exon_7	0	+	28	155
chr1	204923931	204924104	GeneC|Exon_7	0	+	29	156
chr1	204923931	204924104	GeneC|Exon_7	0	+	30	156
chr1	204923931	204924104	GeneC|Exon_7	0	+	31	158
chr1	204923931	204924104	GeneC|Exon_7	0	+	32	158
chr1	204923931	204924104	GeneC|Exon_7	0	+	33	158
chr1	204923931	204924104	GeneC|Exon_7	0	+	34	160
chr1	204923931	204924104	GeneC|Exon_7	0	+	35	159
chr1	204923931	204924104	GeneC|Exon_7	0	+	36	160
chr1	204923931	204924104	GeneC|Exon_7	0	+	37	161
chr1	204923931	204924104	GeneC|Exon_7	0	+	38	163
chr1	204923931	204924104	GeneC|Exon_7	0	+	39	163
chr1	204923931	204924104	GeneC|Exon_7	0	+	40	166
chr1	204923931	204924104	GeneC|Exon_7	0	+	41	162
chr1	204923931	204924104	GeneC|Exon_7	0	+	42	162
chr1	204923931	204924104	GeneC|Exon_7	0	+	43	161
chr1	204923931	204924104	GeneC|Exon_7	0	+	44	161
chr1	204923931	204924104	GeneC|Exon_7	0	+	45	162
chr1	204923931	204924104	GeneC|Exon_7	0	+	46	161
chr1	204923931	204924104	GeneC|Exon_7	0	+	47	160
chr1	204923931	204924104	GeneC|Exon_7	0	+	48	161
chr1	204923931	204924104	GeneC|Exon_7	0	+	49	160
chr1	204923931	204924104	GeneC|Exon_7	0	+	50	159
chr1	204923931	204924104	GeneC|Exon_7	0	+	51	160
chr1	204923931	204924104	GeneC|Exon_7	0	+	52	160
chr1	204923931	204924104	GeneC|Exon_7	0	+	53	160
chr1	204923931	204924104	GeneC|Exon_7	0	+	54	161
chr1	204923931	204924104	GeneC|Exon_7	0	+	55	161
chr1	204923931	204924104	GeneC|Exon_7	0	+	56	161
chr1	204923931	204924104	GeneC|Exon_7	0	+	57	160
chr1	204923931	204924104	GeneC|Exon_7	0	+	58	158
chr1	204923931	204924104	GeneC|Exon_7	0	+	59	158
chr1	204923931	204924104	GeneC|Exon_7	0	+	60	157
chr1	204923931	204924104	GeneC|Exon_7	0	+	61	156
chr1	204923931	204924104	GeneC|Exon_7	0	+	62	157
chr1	204923931	204924104	GeneC|Exon_7	0	+	63	158
chr1	204923931	204924104	GeneC|Exon_7	0	+	64	157
chr1	204923931	204924104	GeneC|Exon_7	0	+	65	156
chr1	204923931	204924104	GeneC|Exon_7	0	+	66	156
chr1	204923931	204924104	GeneC|Exon_7	0	+	67	153
chr1	204923931	204924104	GeneC|Exon_7	0	+	68	153
chr1	204923931	204924104	GeneC|Exon_7	0	+	69	154
chr1	204923931	204924104	GeneC|Exon_7	0	+	70	154
chr1	204923931	204924104	GeneC|Exon_7	0	+	71	154
chr1	204923931	204924104	GeneC|Exon_7	0	+	72	153
chr1	204923931	204924104	GeneC|Exon_7	0	+	73	154
chr1	204923931	204924104	GeneC|Exon_7	0	+	74	154
chr1	204923931	204924104	GeneC|Exon_7	0	+	75	155
chr1	204923931	204924104	GeneC|Exon_7	0	+	76	154
chr1	204923931	204924104	GeneC|Exon_7	0	+	77	152
chr1	204923931	204924104	GeneC|Exon_7	0	+	78	149
chr1	204923931	204924104	GeneC|Exon_7	0	+	79	152
chr1	204923931	204924104	GeneC|Exon_7	0	+	80	152
chr1	204923931	204924104	GeneC|Exon_7	0	+	81	152
chr1	204923931	204924104	GeneC|Exon_7	0	+	82	152
chr1	204923931	204924104	GeneC|Exon_7	0	+	83	153
chr1	204923931	204924104	GeneC|Exon_7	0	+	84	153
chr1	204923931	204924104	GeneC|Exon_7	0	+	85	154
chr1	204923931	204924104	GeneC|Exon_7	0	+	86	154
chr1	204923931	204924104	GeneC|Exon_7	0	+	87	153
chr1	204923931	204924104	GeneC|Exon_7	0	+	88	152
chr1	204923931	204924104	GeneC|Exon_7	0	+	89	151
chr1	204923931	204924104	GeneC|Exon_7	0	+	90	151
chr1	204923931	204924104	GeneC|Exon_7	0	+	91	151
chr1	204923931	204924104	GeneC|Exon_7	0	+	92	151
chr1	204923931	204924104	GeneC|Exon_7	0	+	93	151
chr1	204923931	204924104	GeneC|Exon_7	0	+	94	151
chr1	204923931	204924104	GeneC|Exon_7	0	+	95	151
chr1	204923931	204924104	GeneC|Exon_7	0	+	96	151
chr1	204923931	204924104	GeneC|Exon_7	0	+	97	146
chr1	204923931	204924104	GeneC|Exon_7	0	+	98	145
chr1	204923931	204924104	GeneC|Exon_7	0	+	99	146
chr1	204923931	204924104	GeneC|Exon_7	0	+	100	145
chr1	204923931	204924104	GeneC|Exon_7	0	+	101	143
chr1	204923931	204924104	GeneC|Exon_7	0	+	102	152
chr1	204923931	204924104	GeneC|Exon_7	0	+	103	153
chr1	204923931	204924104	GeneC|Exon_7	0	+	104	152
chr1	204923931	204924104	GeneC|Exon_7	0	+	105	154
chr1	204923931	204924104	GeneC|Exon_7	0	+	106	151
chr1	204923931	204924104	GeneC|Exon_7	0	+	107	150
chr1	204923931	204924104	GeneC|Exon_7	0	+	108	150
chr1	204923931	204924104	GeneC|Exon_7	0	+	109	150
chr1	204923931	204924104	GeneC|Exon_7	0	+	110	149
chr1	204923931	204924104	GeneC|Exon_7	0	+	111	150
chr1	204923931	204924104	GeneC|Exon_7	0	+	112	150
chr1	204923931	204924104	GeneC|Exon_7	0	+	113	149
chr1	204923931	204924104	GeneC|Exon_7	0	+	114	147
chr1	204923931	204924104	GeneC|Exon_7	0	+	115	147
chr1	204923931	204924104	GeneC|Exon_7	0	+	116	147
chr1	204923931	204924104	GeneC|Exon_7	0	+	117	145
chr1	204923931	204924104	GeneC|Exon_7	0	+	118	144
chr1	204923931	204924104	GeneC|Exon_7	0	+	119	145
chr1	204923931	204924104	GeneC|Exon_7	0	+	120	146
chr1	204923931	204924104	GeneC|Exon_7	0	+	121	146
chr1	204923931	204924104	GeneC|Exon_7	0	+	122	147
chr1	204923931	204924104	GeneC|Exon_7	0	+	123	147
chr1	204923931	204924104	GeneC|Exon_7	0	+	124	147
chr1	204923931	204924104	GeneC|Exon_7	0	+	125	147
chr1	204923931	204924104	GeneC|Exon_7	0	+	126	144
chr1	204923931	204924104	GeneC|Exon_7	0	+	127	144
chr1	204923931	204924104	GeneC|Exon_7	0	+	128	144
chr1	204923931	204924104	GeneC|Exon_7	0	+	129	144
chr1	204923931	204924104	GeneC|Exon_7	0	+	130	144
chr1	204923931	204924104	GeneC|Exon_7	0	+	131	142
chr1	204923931	204924104	GeneC|Exon_7	0	+	132	141
chr1	204923931	204924104	GeneC|Exon_7	0	+	133	140
chr1	204923931	204924104	GeneC|Exon_7	0	+	134	140
chr1	204923931	204924104	GeneC|Exon_7	0	+	135	138
chr1	204923931	204924104	GeneC|Exon_7	0	+	136	137
chr1	204923931	204924104	GeneC|Exon_7	0	+	137	135
chr1	204923931	204924104	GeneC|Exon_7	0	+	138	134
chr1	204923931	204924104	GeneC|Exon_7	0	+	139	134
chr1	204923931	204924104	GeneC|Exon_7	0	+	140	135
chr1	204923931	204924104	GeneC|Exon_7	0	+	141	134
chr1	204923931	204924104	GeneC|Exon_7	0	+	142	133
chr1	204923931	204924104	GeneC|Exon_7	0	+	143	131
chr1	204923931	204924104	GeneC|Exon_7	0	+	144	130
chr1	204923931	204924104	GeneC|Exon_7	0	+	145	129
chr1	204923931	204924104	GeneC|Exon_7	0	+	146	129
chr1	204923931	204924104	GeneC|Exon_7	0	+	147	127
chr1	204923931	204924104	GeneC|Exon_7	0	+	148	127
chr1	204923931	204924104	GeneC|Exon_7	0	+	149	127
chr1	204923931	204924104	GeneC|Exon_7	0	+	150	127
chr1	204923931	204924104	GeneC|Exon_7	0	+	151	127
chr1	204923931	204924104	GeneC|Exon_7	0	+	152	125
chr1	204923931	204924104	GeneC|Exon_7	0	+	153	125
chr1	204923931	204924104	GeneC|Exon_7	0	+	154	123
chr1	204923931	204924104	GeneC|Exon_7	0	+	155	121
chr1	204923931	204924104	GeneC|Exon_7	0	+	156	124
chr1	204923931	204924104	GeneC|Exon_7	0	+	157	124
chr1	204923931	204924104	GeneC|Exon_7	0	+	158	128
chr1	204923931	204924104	GeneC|Exon_7	0	+	159	126
chr1	204923931	204924104	GeneC|Exon_7	0	+	160	124
chr1	204923931	204924104	GeneC|Exon_7	0	+	161	124
chr1	204923931	204924104	GeneC|Exon_7	0	+	162	121
chr1	204923931	204924104	GeneC|Exon_7	0	+	163	120
chr1	204923931	204924104	GeneC|Exon_7	0	+	164	119
chr1	204923931	204924104	GeneC|Exon_7	0	+	165	118
chr1	204923931	204924104	GeneC|Exon_7	0	+	166	117
chr1	204923931	204924104	GeneC|Exon_7	0	+	167	116
chr1	204923931	204924104	GeneC|Exon_7	0	+	168	115
chr1	204923931	204924104	GeneC|Exon_7	0	+	169	115
chr1	204923931	204924104	GeneC|Exon_7	0	+	170	114
chr1	204923931	204924104	GeneC|Exon_7	0	+	171	114
chr1	204923931	204924104	GeneC|Exon_7	0	+	172	116
chr1	204923931	204924104	GeneC|Exon_7	0	+	173	115
chr1	204926758	204926979	GeneC|Exon_8	0	+	1	134
chr1	204926758	204926979	GeneC|Exon_8	0	+	2	134
chr1	204926758	204926979	GeneC|Exon_8	0	+	3	133
chr1	204926758	204926979	GeneC|Exon_8	0	+	4	133
chr1	204926758	204926979	GeneC|Exon_8	0	+	5	136
chr1	204926758	204926979	GeneC|Exon_8	0	+	6	139
chr1	204926758	204926979	GeneC|Exon_8	0	+	7	139
chr1	204926758	204926979	GeneC|Exon_8	0	+	8	140
chr1	204926758	204926979	GeneC|Exon_8	0	+	9	142
chr1	204926758	204926979	GeneC|Exon_8	0	+	10	143
chr1	204926758	204926979	GeneC|Exon_8	0	+	11	143
chr1	204926758	204926979	GeneC|Exon_8	0	+	12	144
chr1	204926758	204926979	GeneC|Exon_8	0	+	13	145
chr1	204926758	204926979	GeneC|Exon_8	0	+	14	147
chr1	204926758	204926979	GeneC|Exon_8	0	+	15	147
chr1	204926758	204926979	GeneC|Exon_8	0	+	16	147
chr1	204926758	204926979	GeneC|Exon_8	0	+	17	150
chr1	204926758	204926979	GeneC|Exon_8	0	+	18	150
chr1	204926758	204926979	GeneC|Exon_8	0	+	19	149
chr1	204926758	204926979	GeneC|Exon_8	0	+	20	148
chr1	204926758	204926979	GeneC|Exon_8	0	+	21	147
chr1	204926758	204926979	GeneC|Exon_8	0	+	22	146
chr1	204926758	204926979	GeneC|Exon_8	0	+	23	144
chr1	204926758	204926979	GeneC|Exon_8	0	+	24	142
chr1	204926758	204926979	GeneC|Exon_8	0	+	25	142
chr1	204926758	204926979	GeneC|Exon_8	0	+	26	143
chr1	204926758	204926979	GeneC|Exon_8	0	+	27	146
chr1	204926758	204926979	GeneC|Exon_8	0	+	28	146
chr1	204926758	204926979	GeneC|Exon_8	0	+	29	146
chr1	204926758	204926979	GeneC|Exon_8	0	+	30	148
chr1	204926758	204926979	GeneC|Exon_8	0	+	31	148
chr1	204926758	204926979	GeneC|Exon_8	0	+	32	149
chr1	204926758	204926979	GeneC|Exon_8	0	+	33	149
chr1	204926758	204926979	GeneC|Exon_8	0	+	34	148
chr1	204926758	204926979	GeneC|Exon_8	0	+	35	149
chr1	204926758	204926979	GeneC|Exon_8	0	+	36	151
chr1	204926758	204926979	GeneC|Exon_8	0	+	37	151
chr1	204926758	204926979	GeneC|Exon_8	0	+	38	152
chr1	204926758	204926979	GeneC|Exon_8	0	+	39	153
chr1	204926758	204926979	GeneC|Exon_8	0	+	40	150
chr1	204926758	204926979	GeneC|Exon_8	0	+	41	149
chr1	204926758	204926979	GeneC|Exon_8	0	+	42	148
chr1	204926758	204926979	GeneC|Exon_8	0	+	43	149
chr1	204926758	204926979	GeneC|Exon_8	0	+	44	151
chr1	204926758	204926979	GeneC|Exon_8	0	+	45	149
chr1	204926758	204926979	GeneC|Exon_8	0	+	46	149
chr1	204926758	204926979	GeneC|Exon_8	0	+	47	151
chr1	204926758	204926979	GeneC|Exon_8	0	+	48	151
chr1	204926758	204926979	GeneC|Exon_8	0	+	49	154
chr1	204926758	204926979	GeneC|Exon_8	0	+	50	154
chr1	204926758	204926979	GeneC|Exon_8	0	+	51	155
chr1	204926758	204926979	GeneC|Exon_8	0	+	52	157
chr1	204926758	204926979	GeneC|Exon_8	0	+	53	155
chr1	204926758	204926979	GeneC|Exon_8	0	+	54	154
chr1	204926758	204926979	GeneC|Exon_8	0	+	55	152
chr1	204926758	204926979	GeneC|Exon_8	0	+	56	151
chr1	204926758	204926979	GeneC|Exon_8	0	+	57	152
chr1	204926758	204926979	GeneC|Exon_8	0	+	58	151
chr1	204926758	204926979	GeneC|Exon_8	0	+	59	151
chr1	204926758	204926979	GeneC|Exon_8	0	+	60	153
chr1	204926758	204926979	GeneC|Exon_8	0	+	61	154
chr1	204926758	204926979	GeneC|Exon_8	0	+	62	156
chr1	204926758	204926979	GeneC|Exon_8	0	+	63	154
chr1	204926758	204926979	GeneC|Exon_8	0	+	64	154
chr1	204926758	204926979	GeneC|Exon_8	0	+	65	157
chr1	204926758	204926979	GeneC|Exon_8	0	+	66	158
chr1	204926758	204926979	GeneC|Exon_8	0	+	67	159
chr1	204926758	204926979	GeneC|Exon_8	0	+	68	156
chr1	204926758	204926979	GeneC|Exon_8	0	+	69	154
chr1	204926758	204926979	GeneC|Exon_8	0	+	70	152
chr1	204926758	204926979	GeneC|Exon_8	0	+	71	150
chr1	204926758	204926979	GeneC|Exon_8	0	+	72	151
chr1	204926758	204926979	GeneC|Exon_8	0	+	73	152
chr1	204926758	204926979	GeneC|Exon_8	0	+	74	152
chr1	204926758	204926979	GeneC|Exon_8	0	+	75	151
chr1	204926758	204926979	GeneC|Exon_8	0	+	76	151
chr1	204926758	204926979	GeneC|Exon_8	0	+	77	151
chr1	204926758	204926979	GeneC|Exon_8	0	+	78	152
chr1	204926758	204926979	GeneC|Exon_8	0	+	79	150
chr1	204926758	204926979	GeneC|Exon_8	0	+	80	153
chr1	204926758	204926979	GeneC|Exon_8	0	+	81	152
chr1	204926758	204926979	GeneC|Exon_8	0	+	82	152
chr1	204926758	204926979	GeneC|Exon_8	0	+	83	151
chr1	204926758	204926979	GeneC|Exon_8	0	+	84	150
chr1	204926758	204926979	GeneC|Exon_8	0	+	85	147
chr1	204926758	204926979	GeneC|Exon_8	0	+	86	147
chr1	204926758	204926979	GeneC|Exon_8	0	+	87	147
chr1	204926758	204926979	GeneC|Exon_8	0	+	88	149
chr1	204926758	204926979	GeneC|Exon_8	0	+	89	148
chr1	204926758	204926979	GeneC|Exon_8	0	+	90	149
chr1	204926758	204926979	GeneC|Exon_8	0	+	91	151
chr1	204926758	204926979	GeneC|Exon_8	0	+	92	153
chr1	204926758	204926979	GeneC|Exon_8	0	+	93	152
chr1	204926758	204926979	GeneC|Exon_8	0	+	94	154
chr1	204926758	204926979	GeneC|Exon_8	0	+	95	157
chr1	204926758	204926979	GeneC|Exon_8	0	+	96	158
chr1	204926758	204926979	GeneC|Exon_8	0	+	97	159
chr1	204926758	204926979	GeneC|Exon_8	0	+	98	160
chr1	204926758	204926979	GeneC|Exon_8	0	+	99	161
chr1	204926758	204926979	GeneC|Exon_8	0	+	100	161
chr1	204926758	204926979	GeneC|Exon_8	0	+	101	161
chr1	204926758	204926979	GeneC|Exon_8	0	+	102	162
chr1	204926758	204926979	GeneC|Exon_8	0	+	103	160
chr1	204926758	204926979	GeneC|Exon_8	0	+	104	161
chr1	204926758	204926979	GeneC|Exon_8	0	+	105	160
chr1	204926758	204926979	GeneC|Exon_8	0	+	106	159
chr1	204926758	204926979	GeneC|Exon_8	0	+	107	159
chr1	204926758	204926979	GeneC|Exon_8	0	+	108	156
chr1	204926758	204926979	GeneC|Exon_8	0	+	109	156
chr1	204926758	204926979	GeneC|Exon_8	0	+	110	156
chr1	204926758	204926979	GeneC|Exon_8	0	+	111	154
chr1	204926758	204926979	GeneC|Exon_8	0	+	112	155
chr1	204926758	204926979	GeneC|Exon_8	0	+	113	157
chr1	204926758	204926979	GeneC|Exon_8	0	+	114	158
chr1	204926758	204926979	GeneC|Exon_8	0	+	115	157
chr1	204926758	204926979	GeneC|Exon_8	0	+	116	156
chr1	204926758	204926979	GeneC|Exon_8	0	+	117	158
chr1	204926758	204926979	GeneC|Exon_8	0	+	118	157
chr1	204926758	204926979	GeneC|Exon_8	0	+	119	157
chr1	204926758	204926979	GeneC|Exon_8	0	+	120	157
chr1	204926758	204926979	GeneC|Exon_8	0	+	121	160
chr1	204926758	204926979	GeneC|Exon_8	0	+	122	160
chr1	204926758	204926979	GeneC|Exon_8	0	+	123	157
chr1	204926758	204926979	GeneC|Exon_8	0	+	124	159
chr1	204926758	204926979	GeneC|Exon_8	0	+	125	159
chr1	204926758	204926979	GeneC|Exon_8	0	+	126	159
chr1	204926758	204926979	GeneC|Exon_8	0	+	127	157
chr1	204926758	204926979	GeneC|Exon_8	0	+	128	158
chr1	204926758	204926979	GeneC|Exon_8	0	+	129	157
chr1	204926758	204926979	GeneC|Exon_8	0	+	130	156
chr1	204926758	204926979	GeneC|Exon_8	0	+	131	155
chr1	204926758	204926979	GeneC|Exon_8	0	+	132	154
chr1	204926758	204926979	GeneC|Exon_8	0	+	133	153
chr1	204926758	204926979	GeneC|Exon_8	0	+	134	150
chr1	204926758	204926979	GeneC|Exon_8	0	+	135	150
chr1	204926758	204926979	GeneC|Exon_8	0	+	136	152
chr1	204926758	204926979	GeneC|Exon_8	0	+	137	153
chr1	204926758	204926979	GeneC|Exon_8	0	+	138	153
chr1	204926758	204926979	GeneC|Exon_8	0	+	139	152
chr1	204926758	204926979	GeneC|Exon_8	0	+	140	150
chr1	204926758	204926979	GeneC|Exon_8	0	+	141	151
chr1	204926758	204926979	GeneC|Exon_8	0	+	142	152
chr1	204926758	204926979	GeneC|Exon_8	0	+	143	154
chr1	204926758	204926979	GeneC|Exon_8	0	+	144	154
chr1	204926758	204926979	GeneC|Exon_8	0	+	145	153
chr1	204926758	204926979	GeneC|Exon_8	0	+	146	151
chr1	204926758	204926979	GeneC|Exon_8	0	+	147	152
chr1	204926758	204926979	GeneC|Exon_8	0	+	148	152
chr1	204926758	204926979	GeneC|Exon_8	0	+	149	153
chr1	204926758	204926979	GeneC|Exon_8	0	+	150	153
chr1	204926758	204926979	GeneC|Exon_8	0	+	151	154
chr1	204926758	204926979	GeneC|Exon_8	0	+	152	155
chr1	204926758	204926979	GeneC|Exon_8	0	+	153	157
chr1	204926758	204926979	GeneC|Exon_8	0	+	154	158
chr1	204926758	204926979	GeneC|Exon_8	0	+	155	158
chr1	204926758	204926979	GeneC|Exon_8	0	+	156	156
chr1	204926758	204926979	GeneC|Exon_8	0	+	157	153
chr1	204926758	204926979	GeneC|Exon_8	0	+	158	151
chr1	204926758	204926979	GeneC|Exon_8	0	+	159	149
chr1	204926758	204926979	GeneC|Exon_8	0	+	160	149
chr1	204926758	204926979	GeneC|Exon_8	0	+	161	150
chr1	204926758	204926979	GeneC|Exon_8	0	+	162	148
chr1	204926758	204926979	GeneC|Exon_8	0	+	163	150
chr1	204926758	204926979	GeneC|Exon_8	0	+	164	153
chr1	204926758	204926979	GeneC|Exon_8	0	+	165	151
chr1	204926758	204926979	GeneC|Exon_8	0	+	166	151
chr1	204926758	204926979	GeneC|Exon_8	0	+	167	151
chr1	204926758	204926979	GeneC|Exon_8	0	+	168	153
chr1	204926758	204926979	GeneC|Exon_8	0	+	169	154
chr1	204926758	204926979	GeneC|Exon_8	0	+	170	155
chr1	204926758	204926979	GeneC|Exon_8	0	+	171	157
chr1	204926758	204926979	GeneC|Exon_8	0	+	172	160
chr1	204926758	204926979	GeneC|Exon_8	0	+	173	158
chr1	204926758	204926979	GeneC|Exon_8	0	+	174	156
chr1	204926758	204926979	GeneC|Exon_8	0	+	175	156
chr1	204926758	204926979	GeneC|Exon_8	0	+	176	156
chr1	204926758	204926979	GeneC|Exon_8	0	+	177	155
chr1	204926758	204926979	GeneC|Exon_8	0	+	178	155
chr1	204926758	204926979	GeneC|Exon_8	0	+	179	155
chr1	204926758	204926979	GeneC|Exon_8	0	+	180	155
chr1	204926758	204926979	GeneC|Exon_8	0	+	181	155
chr1	204926758	204926979	GeneC|Exon_8	0	+	182	155
chr1	204926758	204926979	GeneC|Exon_8	0	+	183	154
chr1	204926758	204926979	GeneC|Exon_8	0	+	184	151
chr1	204926758	204926979	GeneC|Exon_8	0	+	185	152
chr1	204926758	204926979	GeneC|Exon_8	0	+	186	152
chr1	204926758	204926979	GeneC|Exon_8	0	+	187	148
chr1	204926758	204926979	GeneC|Exon_8	0	+	188	147
chr1	204926758	204926979	GeneC|Exon_8	0	+	189	149
chr1	204926758	204926979	GeneC|Exon_8	0	+	190	149
chr1	204926758	204926979	GeneC|Exon_8	0	+	191	148
chr1	204926758	204926979	GeneC|Exon_8	0	+	192	149
chr1	204926758	204926979	GeneC|Exon_8	0	+	193	150
chr1	204926758	204926979	GeneC|Exon_8	0	+	194	149
chr1	204926758	204926979	GeneC|Exon_8	0	+	195	148
chr1	204926758	204926979	GeneC|Exon_8	0	+	196	149
chr1	204926758	204926979	GeneC|Exon_8	0	+	197	150
chr1	204926758	204926979	GeneC|Exon_8	0	+	198	149
chr1	204926758	204926979	GeneC|Exon_8	0	+	199	148
chr1	204926758	204926979	GeneC|Exon_8	0	+	200	145
chr1	204926758	204926979	GeneC|Exon_8	0	+	201	144
chr1	204926758	204926979	GeneC|Exon_8	0	+	202	141
chr1	204926758	204926979	GeneC|Exon_8	0	+	203	140
chr1	204926758	204926979	GeneC|Exon_8	0	+	204	141
chr1	204926758	204926979	GeneC|Exon_8	0	+	205	140
chr1	204926758	204926979	GeneC|Exon_8	0	+	206	144
chr1	204926758	204926979	GeneC|Exon_8	0	+	207	142
chr1	204926758	204926979	GeneC|Exon_8	0	+	208	143
chr1	204926758	204926979	GeneC|Exon_8	0	+	209	145
chr1	204926758	204926979	GeneC|Exon_8	0	+	210	146
chr1	204926758	204926979	GeneC|Exon_8	0	+	211	147
chr1	204926758	204926979	GeneC|Exon_8	0	+	212	147
chr1	204926758	204926979	GeneC|Exon_8	0	+	213	145
chr1	204926758	204926979	GeneC|Exon_8	0	+	214	146
chr1	204926758	204926979	GeneC|Exon_8	0	+	215	146
chr1	204926758	204926979	GeneC|Exon_8	0	+	216	145
chr1	204926758	204926979	GeneC|Exon_8	0	+	217	144
chr1	204926758	204926979	GeneC|Exon_8	0	+	218	144
chr1	204926758	204926979	GeneC|Exon_8	0	+	219	145
chr1	204926758	204926979	GeneC|Exon_8	0	+	220	144
chr1	204926758	204926979	GeneC|Exon_8	0	+	221	143
chr1	204931210	204931311	GeneC|Exon_9	0	+	1	170
chr1	204931210	204931311	GeneC|Exon_9	0	+	2	172
chr1	204931210	204931311	GeneC|Exon_9	0	+	3	172
chr1	204931210	204931311	GeneC|Exon_9	0	+	4	172
chr1	204931210	204931311	GeneC|Exon_9	0	+	5	170
chr1	204931210	204931311	GeneC|Exon_9	0	+	6	172
chr1	204931210	204931311	GeneC|Exon_9	0	+	7	175
chr1	204931210	204931311	GeneC|Exon_9	0	+	8	175
chr1	204931210	204931311	GeneC|Exon_9	0	+	9	174
chr1	204931210	204931311	GeneC|Exon_9	0	+	10	175
chr1	204931210	204931311	GeneC|Exon_9	0	+	11	176
chr1	204931210	204931311	GeneC|Exon_9	0	+	12	177
chr1	204931210	204931311	GeneC|Exon_9	0	+	13	177
chr1	204931210	204931311	GeneC|Exon_9	0	+	14	179
chr1	204931210	204931311	GeneC|Exon_9	0	+	15	178
chr1	204931210	204931311	GeneC|Exon_9	0	+	16	179
chr1	204931210	204931311	GeneC|Exon_9	0	+	17	177
chr1	204931210	204931311	GeneC|Exon_9	0	+	18	177
chr1	204931210	204931311	GeneC|Exon_9	0	+	19	176
chr1	204931210	204931311	GeneC|Exon_9	0	+	20	175
chr1	204931210	204931311	GeneC|Exon_9	0	+	21	177
chr1	204931210	204931311	GeneC|Exon_9	0	+	22	176
chr1	204931210	204931311	GeneC|Exon_9	0	+	23	176
chr1	204931210	204931311	GeneC|Exon_9	0	+	24	178
chr1	204931210	204931311	GeneC|Exon_9	0	+	25	177
chr1	204931210	204931311	GeneC|Exon_9	0	+	26	175
chr1	204931210	204931311	GeneC|Exon_9	0	+	27	176
chr1	204931210	204931311	GeneC|Exon_9	0	+	28	177
chr1	204931210	204931311	GeneC|Exon_9	0	+	29	175
chr1	204931210	204931311	GeneC|Exon_9	0	+	30	176
chr1	204931210	204931311	GeneC|Exon_9	0	+	31	177
chr1	204931210	204931311	GeneC|Exon_9	0	+	32	178
chr1	204931210	204931311	GeneC|Exon_9	0	+	33	179
chr1	204931210	204931311	GeneC|Exon_9	0	+	34	180
chr1	204931210	204931311	GeneC|Exon_9	0	+	35	179
chr1	204931210	204931311	GeneC|Exon_9	0	+	36	180
chr1	204931210	204931311	GeneC|Exon_9	0	+	37	180
chr1	204931210	204931311	GeneC|Exon_9	0	+	38	182
chr1	204931210	204931311	GeneC|Exon_9	0	+	39	182
chr1	204931210	204931311	GeneC|Exon_9	0	+	40	179
chr1	204931210	204931311	GeneC|Exon_9	0	+	41	179
chr1	204931210	204931311	GeneC|Exon_9	0	+	42	180
chr1	204931210	204931311	GeneC|Exon_9	0	+	43	180
chr1	204931210	204931311	GeneC|Exon_9	0	+	44	180
chr1	204931210	204931311	GeneC|Exon_9	0	+	45	178
chr1	204931210	204931311	GeneC|Exon_9	0	+	46	178
chr1	204931210	204931311	GeneC|Exon_9	0	+	47	179
chr1	204931210	204931311	GeneC|Exon_9	0	+	48	181
chr1	204931210	204931311	GeneC|Exon_9	0	+	49	181
chr1	204931210	204931311	GeneC|Exon_9	0	+	50	184
chr1	204931210	204931311	GeneC|Exon_9	0	+	51	184
chr1	204931210	204931311	GeneC|Exon_9	0	+	52	183
chr1	204931210	204931311	GeneC|Exon_9	0	+	53	182
chr1	204931210	204931311	GeneC|Exon_9	0	+	54	181
chr1	204931210	204931311	GeneC|Exon_9	0	+	55	180
chr1	204931210	204931311	GeneC|Exon_9	0	+	56	179
chr1	204931210	204931311	GeneC|Exon_9	0	+	57	177
chr1	204931210	204931311	GeneC|Exon_9	0	+	58	177
chr1	204931210	204931311	GeneC|Exon_9	0	+	59	171
chr1	204931210	204931311	GeneC|Exon_9	0	+	60	170
chr1	204931210	204931311	GeneC|Exon_9	0	+	61	170
chr1	204931210	204931311	GeneC|Exon_9	0	+	62	171
chr1	204931210	204931311	GeneC|Exon_9	0	+	63	173
chr1	204931210	204931311	GeneC|Exon_9	0	+	64	175
chr1	204931210	204931311	GeneC|Exon_9	0	+	65	170
chr1	204931210	204931311	GeneC|Exon_9	0	+	66	170
chr1	204931210	204931311	GeneC|Exon_9	0	+	67	171
chr1	204931210	204931311	GeneC|Exon_9	0	+	68	171
chr1	204931210	204931311	GeneC|Exon_9	0	+	69	171
chr1	204931210	204931311	GeneC|Exon_9	0	+	70	171
chr1	204931210	204931311	GeneC|Exon_9	0	+	71	172
chr1	204931210	204931311	GeneC|Exon_9	0	+	72	172
chr1	204931210	204931311	GeneC|Exon_9	0	+	73	171
chr1	204931210	204931311	GeneC|Exon_9	0	+	74	172
chr1	204931210	204931311	GeneC|Exon_9	0	+	75	172
chr1	204931210	204931311	GeneC|Exon_9	0	+	76	172
chr1	204931210	204931311	GeneC|Exon_9	0	+	77	171
chr1	204931210	204931311	GeneC|Exon_9	0	+	78	171
chr1	204931210	204931311	GeneC|Exon_9	0	+	79	171
chr1	204931210	204931311	GeneC|Exon_9	0	+	80	169
chr1	204931210	204931311	GeneC|Exon_9	0	+	81	166
chr1	204931210	204931311	GeneC|Exon_9	0	+	82	165
chr1	204931210	204931311	GeneC|Exon_9	0	+	83	162
chr1	204931210	204931311	GeneC|Exon_9	0	+	84	158
chr1	204931210	204931311	GeneC|Exon_9	0	+	85	157
chr1	204931210	204931311	GeneC|Exon_9	0	+	86	154
chr1	204931210	204931311	GeneC|Exon_9	0	+	87	153
chr1	204931210	204931311	GeneC|Exon_9	0	+	88	154
chr1	204931210	204931311	GeneC|Exon_9	0	+	89	153
chr1	204931210	204931311	GeneC|Exon_9	0	+	90	152
chr1	204931210	204931311	GeneC|Exon_9	0	+	91	148
chr1	204931210	204931311	GeneC|Exon_9	0	+	92	145
chr1	204931210	204931311	GeneC|Exon_9	0	+	93	142
chr1	204931210	204931311	GeneC|Exon_9	0	+	94	142
chr1	204931210	204931311	GeneC|Exon_9	0	+	95	141
chr1	204931210	204931311	GeneC|Exon_9	0	+	96	142
chr1	204931210	204931311	GeneC|Exon_9	0	+	97	142
chr1	204931210	204931311	GeneC|Exon_9	0	+	98	143
chr1	204931210	204931311	GeneC|Exon_9	0	+	99	142
chr1	204931210	204931311	GeneC|Exon_9	0	+	100	140
chr1	204931210	204931311	GeneC|Exon_9	0	+	101	140
chr1	204937351	204937513	GeneC|Exon_10	0	+	1	143
chr1	204937351	204937513	GeneC|Exon_10	0	+	2	143
chr1	204937351	204937513	GeneC|Exon_10	0	+	3	145
chr1	204937351	204937513	GeneC|Exon_10	0	+	4	148
chr1	204937351	204937513	GeneC|Exon_10	0	+	5	148
chr1	204937351	204937513	GeneC|Exon_10	0	+	6	148
chr1	204937351	204937513	GeneC|Exon_10	0	+	7	149
chr1	204937351	204937513	GeneC|Exon_10	0	+	8	149
chr1	204937351	204937513	GeneC|Exon_10	0	+	9	152
chr1	204937351	204937513	GeneC|Exon_10	0	+	10	153
chr1	204937351	204937513	GeneC|Exon_10	0	+	11	157
chr1	204937351	204937513	GeneC|Exon_10	0	+	12	157
chr1	204937351	204937513	GeneC|Exon_10	0	+	13	158
chr1	204937351	204937513	GeneC|Exon_10	0	+	14	158
chr1	204937351	204937513	GeneC|Exon_10	0	+	15	160
chr1	204937351	204937513	GeneC|Exon_10	0	+	16	163
chr1	204937351	204937513	GeneC|Exon_10	0	+	17	162
chr1	204937351	204937513	GeneC|Exon_10	0	+	18	163
chr1	204937351	204937513	GeneC|Exon_10	0	+	19	163
chr1	204937351	204937513	GeneC|Exon_10	0	+	20	163
chr1	204937351	204937513	GeneC|Exon_10	0	+	21	164
chr1	204937351	204937513	GeneC|Exon_10	0	+	22	165
chr1	204937351	204937513	GeneC|Exon_10	0	+	23	165
chr1	204937351	204937513	GeneC|Exon_10	0	+	24	166
chr1	204937351	204937513	GeneC|Exon_10	0	+	25	165
chr1	204937351	204937513	GeneC|Exon_10	0	+	26	166
chr1	204937351	204937513	GeneC|Exon_10	0	+	27	167
chr1	204937351	204937513	GeneC|Exon_10	0	+	28	166
chr1	204937351	204937513	GeneC|Exon_10	0	+	29	163
chr1	204937351	204937513	GeneC|Exon_10	0	+	30	164
chr1	204937351	204937513	GeneC|Exon_10	0	+	31	166
chr1	204937351	204937513	GeneC|Exon_10	0	+	32	166
chr1	204937351	204937513	GeneC|Exon_10	0	+	33	166
chr1	204937351	204937513	GeneC|Exon_10	0	+	34	166
chr1	204937351	204937513	GeneC|Exon_10	0	+	35	165
chr1	204937351	204937513	GeneC|Exon_10	0	+	36	167
chr1	204937351	204937513	GeneC|Exon_10	0	+	37	167
chr1	204937351	204937513	GeneC|Exon_10	0	+	38	168
chr1	204937351	204937513	GeneC|Exon_10	0	+	39	168
chr1	204937351	204937513	GeneC|Exon_10	0	+	40	168
chr1	204937351	204937513	GeneC|Exon_10	0	+	41	168
chr1	204937351	204937513	GeneC|Exon_10	0	+	42	169
chr1	204937351	204937513	GeneC|Exon_10	0	+	43	170
chr1	204937351	204937513	GeneC|Exon_10	0	+	44	170
chr1	204937351	204937513	GeneC|Exon_10	0	+	45	171
chr1	204937351	204937513	GeneC|Exon_10	0	+	46	172
chr1	204937351	204937513	GeneC|Exon_10	0	+	47	173
chr1	204937351	204937513	GeneC|Exon_10	0	+	48	173
chr1	204937351	204937513	GeneC|Exon_10	0	+	49	173
chr1	204937351	204937513	GeneC|Exon_10	0	+	50	174
chr1	204937351	204937513	GeneC|Exon_10	0	+	51	175
chr1	204937351	204937513	GeneC|Exon_10	0	+	52	175
chr1	204937351	204937513	GeneC|Exon_10	0	+	53	170
chr1	204937351	204937513	GeneC|Exon_10	0	+	54	170
chr1	204937351	204937513	GeneC|Exon_10	0	+	55	172
chr1	204937351	204937513	GeneC|Exon_10	0	+	56	174
chr1	204937351	204937513	GeneC|Exon_10	0	+	57	173
chr1	204937351	204937513	GeneC|Exon_10	0	+	58	173
chr1	204937351	204937513	GeneC|Exon_10	0	+	59	175
chr1	204937351	204937513	GeneC|Exon_10	0	+	60	174
chr1	204937351	204937513	GeneC|Exon_10	0	+	61	170
chr1	204937351	204937513	GeneC|Exon_10	0	+	62	166
chr1	204937351	204937513	GeneC|Exon_10	0	+	63	167
chr1	204937351	204937513	GeneC|Exon_10	0	+	64	169
chr1	204937351	204937513	GeneC|Exon_10	0	+	65	174
chr1	204937351	204937513	GeneC|Exon_10	0	+	66	173
chr1	204937351	204937513	GeneC|Exon_10	0	+	67	173
chr1	204937351	204937513	GeneC|Exon_10	0	+	68	174
chr1	204937351	204937513	GeneC|Exon_10	0	+	69	174
chr1	204937351	204937513	GeneC|Exon_10	0	+	70	174
chr1	204937351	204937513	GeneC|Exon_10	0	+	71	172
chr1	204937351	204937513	GeneC|Exon_10	0	+	72	173
chr1	204937351	204937513	GeneC|Exon_10	0	+	73	172
chr1	204937351	204937513	GeneC|Exon_10	0	+	74	171
chr1	204937351	204937513	GeneC|Exon_10	0	+	75	172
chr1	204937351	204937513	GeneC|Exon_10	0	+	76	172
chr1	204937351	204937513	GeneC|Exon_10	0	+	77	173
chr1	204937351	204937513	GeneC|Exon_10	0	+	78	171
chr1	204937351	204937513	GeneC|Exon_10	0	+	79	171
chr1	204937351	204937513	GeneC|Exon_10	0	+	80	173
chr1	204937351	204937513	GeneC|Exon_10	0	+	81	173
chr1	204937351	204937513	GeneC|Exon_10	0	+	82	171
chr1	204937351	204937513	GeneC|Exon_10	0	+	83	169
chr1	204937351	204937513	GeneC|Exon_10	0	+	84	168
chr1	204937351	204937513	GeneC|Exon_10	0	+	85	166
chr1	204937351	204937513	GeneC|Exon_10	0	+	86	166
chr1	204937351	204937513	GeneC|Exon_10	0	+	87	166
chr1	204937351	204937513	GeneC|Exon_10	0	+	88	164
chr1	204937351	204937513	GeneC|Exon_10	0	+	89	164
chr1	204937351	204937513	GeneC|Exon_10	0	+	90	163
chr1	204937351	204937513	GeneC|Exon_10	0	+	91	162
chr1	204937351	204937513	GeneC|Exon_10	0	+	92	160
chr1	204937351	204937513	GeneC|Exon_10	0	+	93	161
chr1	204937351	204937513	GeneC|Exon_10	0	+	94	161
chr1	204937351	204937513	GeneC|Exon_10	0	+	95	161
chr1	204937351	204937513	GeneC|Exon_10	0	+	96	160
chr1	204937351	204937513	GeneC|Exon_10	0	+	97	160
chr1	204937351	204937513	GeneC|Exon_10	0	+	98	161
chr1	204937351	204937513	GeneC|Exon_10	0	+	99	160
chr1	204937351	204937513	GeneC|Exon_10	0	+	100	157
chr1	204937351	204937513	GeneC|Exon_10	0	+	101	157
chr1	204937351	204937513	GeneC|Exon_10	0	+	102	158
chr1	204937351	204937513	GeneC|Exon_10	0	+	103	158
chr1	204937351	204937513	GeneC|Exon_10	0	+	104	158
chr1	204937351	204937513	GeneC|Exon_10	0	+	105	153
chr1	204937351	204937513	GeneC|Exon_10	0	+	106	152
chr1	204937351	204937513	GeneC|Exon_10	0	+	107	152
chr1	204937351	204937513	GeneC|Exon_10	0	+	108	154
chr1	204937351	204937513	GeneC|Exon_10	0	+	109	155
chr1	204937351	204937513	GeneC|Exon_10	0	+	110	155
chr1	204937351	204937513	GeneC|Exon_10	0	+	111	154
chr1	204937351	204937513	GeneC|Exon_10	0	+	112	153
chr1	204937351	204937513	GeneC|Exon_10	0	+	113	151
chr1	204937351	204937513	GeneC|Exon_10	0	+	114	150
chr1	204937351	204937513	GeneC|Exon_10	0	+	115	147
chr1	204937351	204937513	GeneC|Exon_10	0	+	116	148
chr1	204937351	204937513	GeneC|Exon_10	0	+	117	146
chr1	204937351	204937513	GeneC|Exon_10	0	+	118	146
chr1	204937351	204937513	GeneC|Exon_10	0	+	119	147
chr1	204937351	204937513	GeneC|Exon_10	0	+	120	147
chr1	204937351	204937513	GeneC|Exon_10	0	+	121	149
chr1	204937351	204937513	GeneC|Exon_10	0	+	122	149
chr1	204937351	204937513	GeneC|Exon_10	0	+	123	148
chr1	204937351	204937513	GeneC|Exon_10	0	+	124	147
chr1	204937351	204937513	GeneC|Exon_10	0	+	125	148
chr1	204937351	204937513	GeneC|Exon_10	0	+	126	147
chr1	204937351	204937513	GeneC|Exon_10	0	+	127	146
chr1	204937351	204937513	GeneC|Exon_10	0	+	128	145
chr1	204937351	204937513	GeneC|Exon_10	0	+	129	144
chr1	204937351	204937513	GeneC|Exon_10	0	+	130	143
chr1	204937351	204937513	GeneC|Exon_10	0	+	131	141
chr1	204937351	204937513	GeneC|Exon_10	0	+	132	140
chr1	204937351	204937513	GeneC|Exon_10	0	+	133	139
chr1	204937351	204937513	GeneC|Exon_10	0	+	134	136
chr1	204937351	204937513	GeneC|Exon_10	0	+	135	136
chr1	204937351	204937513	GeneC|Exon_10	0	+	136	134
chr1	204937351	204937513	GeneC|Exon_10	0	+	137	132
chr1	204937351	204937513	GeneC|Exon_10	0	+	138	131
chr1	204937351	204937513	GeneC|Exon_10	0	+	139	129
chr1	204937351	204937513	GeneC|Exon_10	0	+	140	129
[truncated: 156,337 more rows]
