# Supplementary material for: A Robust Protocol to Increase NimbleGen SeqCap EZ Multiplexing Capacity to 96 Samples
Source: PLoS One. 2015 Apr 14;10(4):e0123872. doi: 10.1371/journal.pone.0123872 (PMC4397063; doi:10.1371/journal.pone.0123872)
Supplement: S1 Dataset — (GZ) [file pone.0123872.s005.gz › Raw_Data/sampleAG/sampleAG.BaseCoverage.txt]

chr1	67861445	67861595	GeneS|SNP_2	0	+	1	106
chr1	67861445	67861595	GeneS|SNP_2	0	+	2	106
chr1	67861445	67861595	GeneS|SNP_2	0	+	3	107
chr1	67861445	67861595	GeneS|SNP_2	0	+	4	108
chr1	67861445	67861595	GeneS|SNP_2	0	+	5	110
chr1	67861445	67861595	GeneS|SNP_2	0	+	6	111
chr1	67861445	67861595	GeneS|SNP_2	0	+	7	112
chr1	67861445	67861595	GeneS|SNP_2	0	+	8	113
chr1	67861445	67861595	GeneS|SNP_2	0	+	9	113
chr1	67861445	67861595	GeneS|SNP_2	0	+	10	113
chr1	67861445	67861595	GeneS|SNP_2	0	+	11	113
chr1	67861445	67861595	GeneS|SNP_2	0	+	12	114
chr1	67861445	67861595	GeneS|SNP_2	0	+	13	116
chr1	67861445	67861595	GeneS|SNP_2	0	+	14	116
chr1	67861445	67861595	GeneS|SNP_2	0	+	15	117
chr1	67861445	67861595	GeneS|SNP_2	0	+	16	117
chr1	67861445	67861595	GeneS|SNP_2	0	+	17	118
chr1	67861445	67861595	GeneS|SNP_2	0	+	18	117
chr1	67861445	67861595	GeneS|SNP_2	0	+	19	117
chr1	67861445	67861595	GeneS|SNP_2	0	+	20	118
chr1	67861445	67861595	GeneS|SNP_2	0	+	21	119
chr1	67861445	67861595	GeneS|SNP_2	0	+	22	120
chr1	67861445	67861595	GeneS|SNP_2	0	+	23	120
chr1	67861445	67861595	GeneS|SNP_2	0	+	24	118
chr1	67861445	67861595	GeneS|SNP_2	0	+	25	119
chr1	67861445	67861595	GeneS|SNP_2	0	+	26	119
chr1	67861445	67861595	GeneS|SNP_2	0	+	27	119
chr1	67861445	67861595	GeneS|SNP_2	0	+	28	120
chr1	67861445	67861595	GeneS|SNP_2	0	+	29	119
chr1	67861445	67861595	GeneS|SNP_2	0	+	30	120
chr1	67861445	67861595	GeneS|SNP_2	0	+	31	118
chr1	67861445	67861595	GeneS|SNP_2	0	+	32	117
chr1	67861445	67861595	GeneS|SNP_2	0	+	33	117
chr1	67861445	67861595	GeneS|SNP_2	0	+	34	117
chr1	67861445	67861595	GeneS|SNP_2	0	+	35	118
chr1	67861445	67861595	GeneS|SNP_2	0	+	36	117
chr1	67861445	67861595	GeneS|SNP_2	0	+	37	117
chr1	67861445	67861595	GeneS|SNP_2	0	+	38	115
chr1	67861445	67861595	GeneS|SNP_2	0	+	39	114
chr1	67861445	67861595	GeneS|SNP_2	0	+	40	116
chr1	67861445	67861595	GeneS|SNP_2	0	+	41	116
chr1	67861445	67861595	GeneS|SNP_2	0	+	42	117
chr1	67861445	67861595	GeneS|SNP_2	0	+	43	117
chr1	67861445	67861595	GeneS|SNP_2	0	+	44	116
chr1	67861445	67861595	GeneS|SNP_2	0	+	45	118
chr1	67861445	67861595	GeneS|SNP_2	0	+	46	119
chr1	67861445	67861595	GeneS|SNP_2	0	+	47	118
chr1	67861445	67861595	GeneS|SNP_2	0	+	48	120
chr1	67861445	67861595	GeneS|SNP_2	0	+	49	119
chr1	67861445	67861595	GeneS|SNP_2	0	+	50	119
chr1	67861445	67861595	GeneS|SNP_2	0	+	51	121
chr1	67861445	67861595	GeneS|SNP_2	0	+	52	121
chr1	67861445	67861595	GeneS|SNP_2	0	+	53	122
chr1	67861445	67861595	GeneS|SNP_2	0	+	54	122
chr1	67861445	67861595	GeneS|SNP_2	0	+	55	124
chr1	67861445	67861595	GeneS|SNP_2	0	+	56	125
chr1	67861445	67861595	GeneS|SNP_2	0	+	57	124
chr1	67861445	67861595	GeneS|SNP_2	0	+	58	123
chr1	67861445	67861595	GeneS|SNP_2	0	+	59	122
chr1	67861445	67861595	GeneS|SNP_2	0	+	60	122
chr1	67861445	67861595	GeneS|SNP_2	0	+	61	122
chr1	67861445	67861595	GeneS|SNP_2	0	+	62	122
chr1	67861445	67861595	GeneS|SNP_2	0	+	63	124
chr1	67861445	67861595	GeneS|SNP_2	0	+	64	127
chr1	67861445	67861595	GeneS|SNP_2	0	+	65	127
chr1	67861445	67861595	GeneS|SNP_2	0	+	66	131
chr1	67861445	67861595	GeneS|SNP_2	0	+	67	135
chr1	67861445	67861595	GeneS|SNP_2	0	+	68	135
chr1	67861445	67861595	GeneS|SNP_2	0	+	69	133
chr1	67861445	67861595	GeneS|SNP_2	0	+	70	132
chr1	67861445	67861595	GeneS|SNP_2	0	+	71	133
chr1	67861445	67861595	GeneS|SNP_2	0	+	72	135
chr1	67861445	67861595	GeneS|SNP_2	0	+	73	134
chr1	67861445	67861595	GeneS|SNP_2	0	+	74	134
chr1	67861445	67861595	GeneS|SNP_2	0	+	75	134
chr1	67861445	67861595	GeneS|SNP_2	0	+	76	133
chr1	67861445	67861595	GeneS|SNP_2	0	+	77	132
chr1	67861445	67861595	GeneS|SNP_2	0	+	78	131
chr1	67861445	67861595	GeneS|SNP_2	0	+	79	130
chr1	67861445	67861595	GeneS|SNP_2	0	+	80	130
chr1	67861445	67861595	GeneS|SNP_2	0	+	81	132
chr1	67861445	67861595	GeneS|SNP_2	0	+	82	131
chr1	67861445	67861595	GeneS|SNP_2	0	+	83	131
chr1	67861445	67861595	GeneS|SNP_2	0	+	84	132
chr1	67861445	67861595	GeneS|SNP_2	0	+	85	131
chr1	67861445	67861595	GeneS|SNP_2	0	+	86	131
chr1	67861445	67861595	GeneS|SNP_2	0	+	87	132
chr1	67861445	67861595	GeneS|SNP_2	0	+	88	133
chr1	67861445	67861595	GeneS|SNP_2	0	+	89	134
chr1	67861445	67861595	GeneS|SNP_2	0	+	90	133
chr1	67861445	67861595	GeneS|SNP_2	0	+	91	132
chr1	67861445	67861595	GeneS|SNP_2	0	+	92	133
chr1	67861445	67861595	GeneS|SNP_2	0	+	93	133
chr1	67861445	67861595	GeneS|SNP_2	0	+	94	133
chr1	67861445	67861595	GeneS|SNP_2	0	+	95	132
chr1	67861445	67861595	GeneS|SNP_2	0	+	96	132
chr1	67861445	67861595	GeneS|SNP_2	0	+	97	133
chr1	67861445	67861595	GeneS|SNP_2	0	+	98	133
chr1	67861445	67861595	GeneS|SNP_2	0	+	99	131
chr1	67861445	67861595	GeneS|SNP_2	0	+	100	130
chr1	67861445	67861595	GeneS|SNP_2	0	+	101	129
chr1	67861445	67861595	GeneS|SNP_2	0	+	102	130
chr1	67861445	67861595	GeneS|SNP_2	0	+	103	131
chr1	67861445	67861595	GeneS|SNP_2	0	+	104	131
chr1	67861445	67861595	GeneS|SNP_2	0	+	105	130
chr1	67861445	67861595	GeneS|SNP_2	0	+	106	128
chr1	67861445	67861595	GeneS|SNP_2	0	+	107	131
chr1	67861445	67861595	GeneS|SNP_2	0	+	108	132
chr1	67861445	67861595	GeneS|SNP_2	0	+	109	135
chr1	67861445	67861595	GeneS|SNP_2	0	+	110	136
chr1	67861445	67861595	GeneS|SNP_2	0	+	111	135
chr1	67861445	67861595	GeneS|SNP_2	0	+	112	137
chr1	67861445	67861595	GeneS|SNP_2	0	+	113	138
chr1	67861445	67861595	GeneS|SNP_2	0	+	114	137
chr1	67861445	67861595	GeneS|SNP_2	0	+	115	136
chr1	67861445	67861595	GeneS|SNP_2	0	+	116	135
chr1	67861445	67861595	GeneS|SNP_2	0	+	117	134
chr1	67861445	67861595	GeneS|SNP_2	0	+	118	134
chr1	67861445	67861595	GeneS|SNP_2	0	+	119	134
chr1	67861445	67861595	GeneS|SNP_2	0	+	120	136
chr1	67861445	67861595	GeneS|SNP_2	0	+	121	136
chr1	67861445	67861595	GeneS|SNP_2	0	+	122	135
chr1	67861445	67861595	GeneS|SNP_2	0	+	123	136
chr1	67861445	67861595	GeneS|SNP_2	0	+	124	134
chr1	67861445	67861595	GeneS|SNP_2	0	+	125	134
chr1	67861445	67861595	GeneS|SNP_2	0	+	126	135
chr1	67861445	67861595	GeneS|SNP_2	0	+	127	135
chr1	67861445	67861595	GeneS|SNP_2	0	+	128	136
chr1	67861445	67861595	GeneS|SNP_2	0	+	129	133
chr1	67861445	67861595	GeneS|SNP_2	0	+	130	129
chr1	67861445	67861595	GeneS|SNP_2	0	+	131	126
chr1	67861445	67861595	GeneS|SNP_2	0	+	132	125
chr1	67861445	67861595	GeneS|SNP_2	0	+	133	124
chr1	67861445	67861595	GeneS|SNP_2	0	+	134	124
chr1	67861445	67861595	GeneS|SNP_2	0	+	135	125
chr1	67861445	67861595	GeneS|SNP_2	0	+	136	125
chr1	67861445	67861595	GeneS|SNP_2	0	+	137	121
chr1	67861445	67861595	GeneS|SNP_2	0	+	138	122
chr1	67861445	67861595	GeneS|SNP_2	0	+	139	122
chr1	67861445	67861595	GeneS|SNP_2	0	+	140	124
chr1	67861445	67861595	GeneS|SNP_2	0	+	141	122
chr1	67861445	67861595	GeneS|SNP_2	0	+	142	121
chr1	67861445	67861595	GeneS|SNP_2	0	+	143	122
chr1	67861445	67861595	GeneS|SNP_2	0	+	144	122
chr1	67861445	67861595	GeneS|SNP_2	0	+	145	123
chr1	67861445	67861595	GeneS|SNP_2	0	+	146	126
chr1	67861445	67861595	GeneS|SNP_2	0	+	147	126
chr1	67861445	67861595	GeneS|SNP_2	0	+	148	126
chr1	67861445	67861595	GeneS|SNP_2	0	+	149	127
chr1	67861445	67861595	GeneS|SNP_2	0	+	150	127
chr1	179520431	179520581	GeneS|SNP_1	0	+	1	138
chr1	179520431	179520581	GeneS|SNP_1	0	+	2	139
chr1	179520431	179520581	GeneS|SNP_1	0	+	3	139
chr1	179520431	179520581	GeneS|SNP_1	0	+	4	141
chr1	179520431	179520581	GeneS|SNP_1	0	+	5	141
chr1	179520431	179520581	GeneS|SNP_1	0	+	6	141
chr1	179520431	179520581	GeneS|SNP_1	0	+	7	145
chr1	179520431	179520581	GeneS|SNP_1	0	+	8	146
chr1	179520431	179520581	GeneS|SNP_1	0	+	9	147
chr1	179520431	179520581	GeneS|SNP_1	0	+	10	148
chr1	179520431	179520581	GeneS|SNP_1	0	+	11	147
chr1	179520431	179520581	GeneS|SNP_1	0	+	12	147
chr1	179520431	179520581	GeneS|SNP_1	0	+	13	146
chr1	179520431	179520581	GeneS|SNP_1	0	+	14	145
chr1	179520431	179520581	GeneS|SNP_1	0	+	15	145
chr1	179520431	179520581	GeneS|SNP_1	0	+	16	145
chr1	179520431	179520581	GeneS|SNP_1	0	+	17	146
chr1	179520431	179520581	GeneS|SNP_1	0	+	18	147
chr1	179520431	179520581	GeneS|SNP_1	0	+	19	147
chr1	179520431	179520581	GeneS|SNP_1	0	+	20	145
chr1	179520431	179520581	GeneS|SNP_1	0	+	21	147
chr1	179520431	179520581	GeneS|SNP_1	0	+	22	145
chr1	179520431	179520581	GeneS|SNP_1	0	+	23	145
chr1	179520431	179520581	GeneS|SNP_1	0	+	24	145
chr1	179520431	179520581	GeneS|SNP_1	0	+	25	145
chr1	179520431	179520581	GeneS|SNP_1	0	+	26	147
chr1	179520431	179520581	GeneS|SNP_1	0	+	27	146
chr1	179520431	179520581	GeneS|SNP_1	0	+	28	146
chr1	179520431	179520581	GeneS|SNP_1	0	+	29	146
chr1	179520431	179520581	GeneS|SNP_1	0	+	30	145
chr1	179520431	179520581	GeneS|SNP_1	0	+	31	143
chr1	179520431	179520581	GeneS|SNP_1	0	+	32	145
chr1	179520431	179520581	GeneS|SNP_1	0	+	33	147
chr1	179520431	179520581	GeneS|SNP_1	0	+	34	147
chr1	179520431	179520581	GeneS|SNP_1	0	+	35	146
chr1	179520431	179520581	GeneS|SNP_1	0	+	36	147
chr1	179520431	179520581	GeneS|SNP_1	0	+	37	147
chr1	179520431	179520581	GeneS|SNP_1	0	+	38	149
chr1	179520431	179520581	GeneS|SNP_1	0	+	39	150
chr1	179520431	179520581	GeneS|SNP_1	0	+	40	150
chr1	179520431	179520581	GeneS|SNP_1	0	+	41	151
chr1	179520431	179520581	GeneS|SNP_1	0	+	42	152
chr1	179520431	179520581	GeneS|SNP_1	0	+	43	152
chr1	179520431	179520581	GeneS|SNP_1	0	+	44	153
chr1	179520431	179520581	GeneS|SNP_1	0	+	45	155
chr1	179520431	179520581	GeneS|SNP_1	0	+	46	155
chr1	179520431	179520581	GeneS|SNP_1	0	+	47	154
chr1	179520431	179520581	GeneS|SNP_1	0	+	48	152
chr1	179520431	179520581	GeneS|SNP_1	0	+	49	151
chr1	179520431	179520581	GeneS|SNP_1	0	+	50	151
chr1	179520431	179520581	GeneS|SNP_1	0	+	51	152
chr1	179520431	179520581	GeneS|SNP_1	0	+	52	152
chr1	179520431	179520581	GeneS|SNP_1	0	+	53	152
chr1	179520431	179520581	GeneS|SNP_1	0	+	54	152
chr1	179520431	179520581	GeneS|SNP_1	0	+	55	149
chr1	179520431	179520581	GeneS|SNP_1	0	+	56	149
chr1	179520431	179520581	GeneS|SNP_1	0	+	57	147
chr1	179520431	179520581	GeneS|SNP_1	0	+	58	147
chr1	179520431	179520581	GeneS|SNP_1	0	+	59	147
chr1	179520431	179520581	GeneS|SNP_1	0	+	60	146
chr1	179520431	179520581	GeneS|SNP_1	0	+	61	147
chr1	179520431	179520581	GeneS|SNP_1	0	+	62	147
chr1	179520431	179520581	GeneS|SNP_1	0	+	63	146
chr1	179520431	179520581	GeneS|SNP_1	0	+	64	146
chr1	179520431	179520581	GeneS|SNP_1	0	+	65	144
chr1	179520431	179520581	GeneS|SNP_1	0	+	66	144
chr1	179520431	179520581	GeneS|SNP_1	0	+	67	145
chr1	179520431	179520581	GeneS|SNP_1	0	+	68	146
chr1	179520431	179520581	GeneS|SNP_1	0	+	69	146
chr1	179520431	179520581	GeneS|SNP_1	0	+	70	145
chr1	179520431	179520581	GeneS|SNP_1	0	+	71	145
chr1	179520431	179520581	GeneS|SNP_1	0	+	72	144
chr1	179520431	179520581	GeneS|SNP_1	0	+	73	143
chr1	179520431	179520581	GeneS|SNP_1	0	+	74	147
chr1	179520431	179520581	GeneS|SNP_1	0	+	75	148
chr1	179520431	179520581	GeneS|SNP_1	0	+	76	148
chr1	179520431	179520581	GeneS|SNP_1	0	+	77	147
chr1	179520431	179520581	GeneS|SNP_1	0	+	78	146
chr1	179520431	179520581	GeneS|SNP_1	0	+	79	145
chr1	179520431	179520581	GeneS|SNP_1	0	+	80	146
chr1	179520431	179520581	GeneS|SNP_1	0	+	81	149
chr1	179520431	179520581	GeneS|SNP_1	0	+	82	149
chr1	179520431	179520581	GeneS|SNP_1	0	+	83	149
chr1	179520431	179520581	GeneS|SNP_1	0	+	84	148
chr1	179520431	179520581	GeneS|SNP_1	0	+	85	147
chr1	179520431	179520581	GeneS|SNP_1	0	+	86	147
chr1	179520431	179520581	GeneS|SNP_1	0	+	87	146
chr1	179520431	179520581	GeneS|SNP_1	0	+	88	147
chr1	179520431	179520581	GeneS|SNP_1	0	+	89	145
chr1	179520431	179520581	GeneS|SNP_1	0	+	90	145
chr1	179520431	179520581	GeneS|SNP_1	0	+	91	142
chr1	179520431	179520581	GeneS|SNP_1	0	+	92	142
chr1	179520431	179520581	GeneS|SNP_1	0	+	93	143
chr1	179520431	179520581	GeneS|SNP_1	0	+	94	141
chr1	179520431	179520581	GeneS|SNP_1	0	+	95	141
chr1	179520431	179520581	GeneS|SNP_1	0	+	96	141
chr1	179520431	179520581	GeneS|SNP_1	0	+	97	141
chr1	179520431	179520581	GeneS|SNP_1	0	+	98	142
chr1	179520431	179520581	GeneS|SNP_1	0	+	99	143
chr1	179520431	179520581	GeneS|SNP_1	0	+	100	143
chr1	179520431	179520581	GeneS|SNP_1	0	+	101	146
chr1	179520431	179520581	GeneS|SNP_1	0	+	102	143
chr1	179520431	179520581	GeneS|SNP_1	0	+	103	143
chr1	179520431	179520581	GeneS|SNP_1	0	+	104	142
chr1	179520431	179520581	GeneS|SNP_1	0	+	105	143
chr1	179520431	179520581	GeneS|SNP_1	0	+	106	145
chr1	179520431	179520581	GeneS|SNP_1	0	+	107	142
chr1	179520431	179520581	GeneS|SNP_1	0	+	108	141
chr1	179520431	179520581	GeneS|SNP_1	0	+	109	141
chr1	179520431	179520581	GeneS|SNP_1	0	+	110	140
chr1	179520431	179520581	GeneS|SNP_1	0	+	111	139
chr1	179520431	179520581	GeneS|SNP_1	0	+	112	138
chr1	179520431	179520581	GeneS|SNP_1	0	+	113	138
chr1	179520431	179520581	GeneS|SNP_1	0	+	114	138
chr1	179520431	179520581	GeneS|SNP_1	0	+	115	137
chr1	179520431	179520581	GeneS|SNP_1	0	+	116	136
chr1	179520431	179520581	GeneS|SNP_1	0	+	117	138
chr1	179520431	179520581	GeneS|SNP_1	0	+	118	138
chr1	179520431	179520581	GeneS|SNP_1	0	+	119	138
chr1	179520431	179520581	GeneS|SNP_1	0	+	120	136
chr1	179520431	179520581	GeneS|SNP_1	0	+	121	135
chr1	179520431	179520581	GeneS|SNP_1	0	+	122	134
chr1	179520431	179520581	GeneS|SNP_1	0	+	123	132
chr1	179520431	179520581	GeneS|SNP_1	0	+	124	130
chr1	179520431	179520581	GeneS|SNP_1	0	+	125	127
chr1	179520431	179520581	GeneS|SNP_1	0	+	126	129
chr1	179520431	179520581	GeneS|SNP_1	0	+	127	129
chr1	179520431	179520581	GeneS|SNP_1	0	+	128	129
chr1	179520431	179520581	GeneS|SNP_1	0	+	129	127
chr1	179520431	179520581	GeneS|SNP_1	0	+	130	126
chr1	179520431	179520581	GeneS|SNP_1	0	+	131	126
chr1	179520431	179520581	GeneS|SNP_1	0	+	132	126
chr1	179520431	179520581	GeneS|SNP_1	0	+	133	126
chr1	179520431	179520581	GeneS|SNP_1	0	+	134	126
chr1	179520431	179520581	GeneS|SNP_1	0	+	135	125
chr1	179520431	179520581	GeneS|SNP_1	0	+	136	123
chr1	179520431	179520581	GeneS|SNP_1	0	+	137	124
chr1	179520431	179520581	GeneS|SNP_1	0	+	138	124
chr1	179520431	179520581	GeneS|SNP_1	0	+	139	122
chr1	179520431	179520581	GeneS|SNP_1	0	+	140	120
chr1	179520431	179520581	GeneS|SNP_1	0	+	141	119
chr1	179520431	179520581	GeneS|SNP_1	0	+	142	119
chr1	179520431	179520581	GeneS|SNP_1	0	+	143	121
chr1	179520431	179520581	GeneS|SNP_1	0	+	144	121
chr1	179520431	179520581	GeneS|SNP_1	0	+	145	118
chr1	179520431	179520581	GeneS|SNP_1	0	+	146	118
chr1	179520431	179520581	GeneS|SNP_1	0	+	147	118
chr1	179520431	179520581	GeneS|SNP_1	0	+	148	118
chr1	179520431	179520581	GeneS|SNP_1	0	+	149	117
chr1	179520431	179520581	GeneS|SNP_1	0	+	150	116
chr1	204797731	204797935	GeneC|Exon_1	0	+	1	7
chr1	204797731	204797935	GeneC|Exon_1	0	+	2	8
chr1	204797731	204797935	GeneC|Exon_1	0	+	3	8
chr1	204797731	204797935	GeneC|Exon_1	0	+	4	8
chr1	204797731	204797935	GeneC|Exon_1	0	+	5	8
chr1	204797731	204797935	GeneC|Exon_1	0	+	6	8
chr1	204797731	204797935	GeneC|Exon_1	0	+	7	8
chr1	204797731	204797935	GeneC|Exon_1	0	+	8	8
chr1	204797731	204797935	GeneC|Exon_1	0	+	9	9
chr1	204797731	204797935	GeneC|Exon_1	0	+	10	9
chr1	204797731	204797935	GeneC|Exon_1	0	+	11	9
chr1	204797731	204797935	GeneC|Exon_1	0	+	12	9
chr1	204797731	204797935	GeneC|Exon_1	0	+	13	9
chr1	204797731	204797935	GeneC|Exon_1	0	+	14	9
chr1	204797731	204797935	GeneC|Exon_1	0	+	15	9
chr1	204797731	204797935	GeneC|Exon_1	0	+	16	9
chr1	204797731	204797935	GeneC|Exon_1	0	+	17	9
chr1	204797731	204797935	GeneC|Exon_1	0	+	18	9
chr1	204797731	204797935	GeneC|Exon_1	0	+	19	9
chr1	204797731	204797935	GeneC|Exon_1	0	+	20	9
chr1	204797731	204797935	GeneC|Exon_1	0	+	21	9
chr1	204797731	204797935	GeneC|Exon_1	0	+	22	9
chr1	204797731	204797935	GeneC|Exon_1	0	+	23	9
chr1	204797731	204797935	GeneC|Exon_1	0	+	24	9
chr1	204797731	204797935	GeneC|Exon_1	0	+	25	9
chr1	204797731	204797935	GeneC|Exon_1	0	+	26	9
chr1	204797731	204797935	GeneC|Exon_1	0	+	27	9
chr1	204797731	204797935	GeneC|Exon_1	0	+	28	10
chr1	204797731	204797935	GeneC|Exon_1	0	+	29	10
chr1	204797731	204797935	GeneC|Exon_1	0	+	30	10
chr1	204797731	204797935	GeneC|Exon_1	0	+	31	10
chr1	204797731	204797935	GeneC|Exon_1	0	+	32	10
chr1	204797731	204797935	GeneC|Exon_1	0	+	33	10
chr1	204797731	204797935	GeneC|Exon_1	0	+	34	11
chr1	204797731	204797935	GeneC|Exon_1	0	+	35	11
chr1	204797731	204797935	GeneC|Exon_1	0	+	36	11
chr1	204797731	204797935	GeneC|Exon_1	0	+	37	12
chr1	204797731	204797935	GeneC|Exon_1	0	+	38	12
chr1	204797731	204797935	GeneC|Exon_1	0	+	39	12
chr1	204797731	204797935	GeneC|Exon_1	0	+	40	13
chr1	204797731	204797935	GeneC|Exon_1	0	+	41	13
chr1	204797731	204797935	GeneC|Exon_1	0	+	42	14
chr1	204797731	204797935	GeneC|Exon_1	0	+	43	15
chr1	204797731	204797935	GeneC|Exon_1	0	+	44	16
chr1	204797731	204797935	GeneC|Exon_1	0	+	45	16
chr1	204797731	204797935	GeneC|Exon_1	0	+	46	16
chr1	204797731	204797935	GeneC|Exon_1	0	+	47	15
chr1	204797731	204797935	GeneC|Exon_1	0	+	48	15
chr1	204797731	204797935	GeneC|Exon_1	0	+	49	15
chr1	204797731	204797935	GeneC|Exon_1	0	+	50	15
chr1	204797731	204797935	GeneC|Exon_1	0	+	51	15
chr1	204797731	204797935	GeneC|Exon_1	0	+	52	16
chr1	204797731	204797935	GeneC|Exon_1	0	+	53	16
chr1	204797731	204797935	GeneC|Exon_1	0	+	54	17
chr1	204797731	204797935	GeneC|Exon_1	0	+	55	19
chr1	204797731	204797935	GeneC|Exon_1	0	+	56	19
chr1	204797731	204797935	GeneC|Exon_1	0	+	57	20
chr1	204797731	204797935	GeneC|Exon_1	0	+	58	20
chr1	204797731	204797935	GeneC|Exon_1	0	+	59	20
chr1	204797731	204797935	GeneC|Exon_1	0	+	60	20
chr1	204797731	204797935	GeneC|Exon_1	0	+	61	21
chr1	204797731	204797935	GeneC|Exon_1	0	+	62	21
chr1	204797731	204797935	GeneC|Exon_1	0	+	63	21
chr1	204797731	204797935	GeneC|Exon_1	0	+	64	20
chr1	204797731	204797935	GeneC|Exon_1	0	+	65	21
chr1	204797731	204797935	GeneC|Exon_1	0	+	66	22
chr1	204797731	204797935	GeneC|Exon_1	0	+	67	23
chr1	204797731	204797935	GeneC|Exon_1	0	+	68	23
chr1	204797731	204797935	GeneC|Exon_1	0	+	69	24
chr1	204797731	204797935	GeneC|Exon_1	0	+	70	25
chr1	204797731	204797935	GeneC|Exon_1	0	+	71	26
chr1	204797731	204797935	GeneC|Exon_1	0	+	72	27
chr1	204797731	204797935	GeneC|Exon_1	0	+	73	27
chr1	204797731	204797935	GeneC|Exon_1	0	+	74	27
chr1	204797731	204797935	GeneC|Exon_1	0	+	75	27
chr1	204797731	204797935	GeneC|Exon_1	0	+	76	27
chr1	204797731	204797935	GeneC|Exon_1	0	+	77	27
chr1	204797731	204797935	GeneC|Exon_1	0	+	78	27
chr1	204797731	204797935	GeneC|Exon_1	0	+	79	27
chr1	204797731	204797935	GeneC|Exon_1	0	+	80	27
chr1	204797731	204797935	GeneC|Exon_1	0	+	81	27
chr1	204797731	204797935	GeneC|Exon_1	0	+	82	27
chr1	204797731	204797935	GeneC|Exon_1	0	+	83	27
chr1	204797731	204797935	GeneC|Exon_1	0	+	84	27
chr1	204797731	204797935	GeneC|Exon_1	0	+	85	27
chr1	204797731	204797935	GeneC|Exon_1	0	+	86	28
chr1	204797731	204797935	GeneC|Exon_1	0	+	87	28
chr1	204797731	204797935	GeneC|Exon_1	0	+	88	28
chr1	204797731	204797935	GeneC|Exon_1	0	+	89	28
chr1	204797731	204797935	GeneC|Exon_1	0	+	90	29
chr1	204797731	204797935	GeneC|Exon_1	0	+	91	29
chr1	204797731	204797935	GeneC|Exon_1	0	+	92	29
chr1	204797731	204797935	GeneC|Exon_1	0	+	93	30
chr1	204797731	204797935	GeneC|Exon_1	0	+	94	30
chr1	204797731	204797935	GeneC|Exon_1	0	+	95	31
chr1	204797731	204797935	GeneC|Exon_1	0	+	96	31
chr1	204797731	204797935	GeneC|Exon_1	0	+	97	31
chr1	204797731	204797935	GeneC|Exon_1	0	+	98	31
chr1	204797731	204797935	GeneC|Exon_1	0	+	99	31
chr1	204797731	204797935	GeneC|Exon_1	0	+	100	32
chr1	204797731	204797935	GeneC|Exon_1	0	+	101	34
chr1	204797731	204797935	GeneC|Exon_1	0	+	102	34
chr1	204797731	204797935	GeneC|Exon_1	0	+	103	34
chr1	204797731	204797935	GeneC|Exon_1	0	+	104	34
chr1	204797731	204797935	GeneC|Exon_1	0	+	105	36
chr1	204797731	204797935	GeneC|Exon_1	0	+	106	39
chr1	204797731	204797935	GeneC|Exon_1	0	+	107	39
chr1	204797731	204797935	GeneC|Exon_1	0	+	108	39
chr1	204797731	204797935	GeneC|Exon_1	0	+	109	39
chr1	204797731	204797935	GeneC|Exon_1	0	+	110	39
chr1	204797731	204797935	GeneC|Exon_1	0	+	111	39
chr1	204797731	204797935	GeneC|Exon_1	0	+	112	38
chr1	204797731	204797935	GeneC|Exon_1	0	+	113	38
chr1	204797731	204797935	GeneC|Exon_1	0	+	114	37
chr1	204797731	204797935	GeneC|Exon_1	0	+	115	37
chr1	204797731	204797935	GeneC|Exon_1	0	+	116	37
chr1	204797731	204797935	GeneC|Exon_1	0	+	117	37
chr1	204797731	204797935	GeneC|Exon_1	0	+	118	37
chr1	204797731	204797935	GeneC|Exon_1	0	+	119	36
chr1	204797731	204797935	GeneC|Exon_1	0	+	120	36
chr1	204797731	204797935	GeneC|Exon_1	0	+	121	36
chr1	204797731	204797935	GeneC|Exon_1	0	+	122	37
chr1	204797731	204797935	GeneC|Exon_1	0	+	123	37
chr1	204797731	204797935	GeneC|Exon_1	0	+	124	37
chr1	204797731	204797935	GeneC|Exon_1	0	+	125	36
chr1	204797731	204797935	GeneC|Exon_1	0	+	126	36
chr1	204797731	204797935	GeneC|Exon_1	0	+	127	37
chr1	204797731	204797935	GeneC|Exon_1	0	+	128	37
chr1	204797731	204797935	GeneC|Exon_1	0	+	129	35
chr1	204797731	204797935	GeneC|Exon_1	0	+	130	35
chr1	204797731	204797935	GeneC|Exon_1	0	+	131	34
chr1	204797731	204797935	GeneC|Exon_1	0	+	132	34
chr1	204797731	204797935	GeneC|Exon_1	0	+	133	36
chr1	204797731	204797935	GeneC|Exon_1	0	+	134	36
chr1	204797731	204797935	GeneC|Exon_1	0	+	135	35
chr1	204797731	204797935	GeneC|Exon_1	0	+	136	37
chr1	204797731	204797935	GeneC|Exon_1	0	+	137	37
chr1	204797731	204797935	GeneC|Exon_1	0	+	138	37
chr1	204797731	204797935	GeneC|Exon_1	0	+	139	37
chr1	204797731	204797935	GeneC|Exon_1	0	+	140	37
chr1	204797731	204797935	GeneC|Exon_1	0	+	141	37
chr1	204797731	204797935	GeneC|Exon_1	0	+	142	36
chr1	204797731	204797935	GeneC|Exon_1	0	+	143	36
chr1	204797731	204797935	GeneC|Exon_1	0	+	144	39
chr1	204797731	204797935	GeneC|Exon_1	0	+	145	39
chr1	204797731	204797935	GeneC|Exon_1	0	+	146	39
chr1	204797731	204797935	GeneC|Exon_1	0	+	147	39
chr1	204797731	204797935	GeneC|Exon_1	0	+	148	39
chr1	204797731	204797935	GeneC|Exon_1	0	+	149	39
chr1	204797731	204797935	GeneC|Exon_1	0	+	150	39
chr1	204797731	204797935	GeneC|Exon_1	0	+	151	38
chr1	204797731	204797935	GeneC|Exon_1	0	+	152	38
chr1	204797731	204797935	GeneC|Exon_1	0	+	153	38
chr1	204797731	204797935	GeneC|Exon_1	0	+	154	39
chr1	204797731	204797935	GeneC|Exon_1	0	+	155	39
chr1	204797731	204797935	GeneC|Exon_1	0	+	156	39
chr1	204797731	204797935	GeneC|Exon_1	0	+	157	39
chr1	204797731	204797935	GeneC|Exon_1	0	+	158	39
chr1	204797731	204797935	GeneC|Exon_1	0	+	159	39
chr1	204797731	204797935	GeneC|Exon_1	0	+	160	38
chr1	204797731	204797935	GeneC|Exon_1	0	+	161	38
chr1	204797731	204797935	GeneC|Exon_1	0	+	162	38
chr1	204797731	204797935	GeneC|Exon_1	0	+	163	38
chr1	204797731	204797935	GeneC|Exon_1	0	+	164	38
chr1	204797731	204797935	GeneC|Exon_1	0	+	165	38
chr1	204797731	204797935	GeneC|Exon_1	0	+	166	38
chr1	204797731	204797935	GeneC|Exon_1	0	+	167	38
chr1	204797731	204797935	GeneC|Exon_1	0	+	168	39
chr1	204797731	204797935	GeneC|Exon_1	0	+	169	39
chr1	204797731	204797935	GeneC|Exon_1	0	+	170	40
chr1	204797731	204797935	GeneC|Exon_1	0	+	171	41
chr1	204797731	204797935	GeneC|Exon_1	0	+	172	41
chr1	204797731	204797935	GeneC|Exon_1	0	+	173	41
chr1	204797731	204797935	GeneC|Exon_1	0	+	174	41
chr1	204797731	204797935	GeneC|Exon_1	0	+	175	41
chr1	204797731	204797935	GeneC|Exon_1	0	+	176	41
chr1	204797731	204797935	GeneC|Exon_1	0	+	177	41
chr1	204797731	204797935	GeneC|Exon_1	0	+	178	41
chr1	204797731	204797935	GeneC|Exon_1	0	+	179	41
chr1	204797731	204797935	GeneC|Exon_1	0	+	180	41
chr1	204797731	204797935	GeneC|Exon_1	0	+	181	42
chr1	204797731	204797935	GeneC|Exon_1	0	+	182	42
chr1	204797731	204797935	GeneC|Exon_1	0	+	183	42
chr1	204797731	204797935	GeneC|Exon_1	0	+	184	42
chr1	204797731	204797935	GeneC|Exon_1	0	+	185	42
chr1	204797731	204797935	GeneC|Exon_1	0	+	186	43
chr1	204797731	204797935	GeneC|Exon_1	0	+	187	43
chr1	204797731	204797935	GeneC|Exon_1	0	+	188	43
chr1	204797731	204797935	GeneC|Exon_1	0	+	189	43
chr1	204797731	204797935	GeneC|Exon_1	0	+	190	43
chr1	204797731	204797935	GeneC|Exon_1	0	+	191	43
chr1	204797731	204797935	GeneC|Exon_1	0	+	192	43
chr1	204797731	204797935	GeneC|Exon_1	0	+	193	42
chr1	204797731	204797935	GeneC|Exon_1	0	+	194	42
chr1	204797731	204797935	GeneC|Exon_1	0	+	195	41
chr1	204797731	204797935	GeneC|Exon_1	0	+	196	41
chr1	204797731	204797935	GeneC|Exon_1	0	+	197	42
chr1	204797731	204797935	GeneC|Exon_1	0	+	198	42
chr1	204797731	204797935	GeneC|Exon_1	0	+	199	42
chr1	204797731	204797935	GeneC|Exon_1	0	+	200	42
chr1	204797731	204797935	GeneC|Exon_1	0	+	201	40
chr1	204797731	204797935	GeneC|Exon_1	0	+	202	40
chr1	204797731	204797935	GeneC|Exon_1	0	+	203	40
chr1	204797731	204797935	GeneC|Exon_1	0	+	204	40
chr1	204889734	204889893	GeneC|Exon_2	0	+	1	115
chr1	204889734	204889893	GeneC|Exon_2	0	+	2	114
chr1	204889734	204889893	GeneC|Exon_2	0	+	3	113
chr1	204889734	204889893	GeneC|Exon_2	0	+	4	115
chr1	204889734	204889893	GeneC|Exon_2	0	+	5	115
chr1	204889734	204889893	GeneC|Exon_2	0	+	6	115
chr1	204889734	204889893	GeneC|Exon_2	0	+	7	116
chr1	204889734	204889893	GeneC|Exon_2	0	+	8	116
chr1	204889734	204889893	GeneC|Exon_2	0	+	9	117
chr1	204889734	204889893	GeneC|Exon_2	0	+	10	117
chr1	204889734	204889893	GeneC|Exon_2	0	+	11	118
chr1	204889734	204889893	GeneC|Exon_2	0	+	12	120
chr1	204889734	204889893	GeneC|Exon_2	0	+	13	120
chr1	204889734	204889893	GeneC|Exon_2	0	+	14	119
chr1	204889734	204889893	GeneC|Exon_2	0	+	15	119
chr1	204889734	204889893	GeneC|Exon_2	0	+	16	120
chr1	204889734	204889893	GeneC|Exon_2	0	+	17	121
chr1	204889734	204889893	GeneC|Exon_2	0	+	18	121
chr1	204889734	204889893	GeneC|Exon_2	0	+	19	122
chr1	204889734	204889893	GeneC|Exon_2	0	+	20	122
chr1	204889734	204889893	GeneC|Exon_2	0	+	21	122
chr1	204889734	204889893	GeneC|Exon_2	0	+	22	123
chr1	204889734	204889893	GeneC|Exon_2	0	+	23	124
chr1	204889734	204889893	GeneC|Exon_2	0	+	24	126
chr1	204889734	204889893	GeneC|Exon_2	0	+	25	127
chr1	204889734	204889893	GeneC|Exon_2	0	+	26	127
chr1	204889734	204889893	GeneC|Exon_2	0	+	27	127
chr1	204889734	204889893	GeneC|Exon_2	0	+	28	128
chr1	204889734	204889893	GeneC|Exon_2	0	+	29	131
chr1	204889734	204889893	GeneC|Exon_2	0	+	30	131
chr1	204889734	204889893	GeneC|Exon_2	0	+	31	133
chr1	204889734	204889893	GeneC|Exon_2	0	+	32	135
chr1	204889734	204889893	GeneC|Exon_2	0	+	33	134
chr1	204889734	204889893	GeneC|Exon_2	0	+	34	133
chr1	204889734	204889893	GeneC|Exon_2	0	+	35	135
chr1	204889734	204889893	GeneC|Exon_2	0	+	36	137
chr1	204889734	204889893	GeneC|Exon_2	0	+	37	137
chr1	204889734	204889893	GeneC|Exon_2	0	+	38	137
chr1	204889734	204889893	GeneC|Exon_2	0	+	39	137
chr1	204889734	204889893	GeneC|Exon_2	0	+	40	136
chr1	204889734	204889893	GeneC|Exon_2	0	+	41	135
chr1	204889734	204889893	GeneC|Exon_2	0	+	42	135
chr1	204889734	204889893	GeneC|Exon_2	0	+	43	135
chr1	204889734	204889893	GeneC|Exon_2	0	+	44	137
chr1	204889734	204889893	GeneC|Exon_2	0	+	45	137
chr1	204889734	204889893	GeneC|Exon_2	0	+	46	137
chr1	204889734	204889893	GeneC|Exon_2	0	+	47	136
chr1	204889734	204889893	GeneC|Exon_2	0	+	48	137
chr1	204889734	204889893	GeneC|Exon_2	0	+	49	135
chr1	204889734	204889893	GeneC|Exon_2	0	+	50	134
chr1	204889734	204889893	GeneC|Exon_2	0	+	51	134
chr1	204889734	204889893	GeneC|Exon_2	0	+	52	133
chr1	204889734	204889893	GeneC|Exon_2	0	+	53	135
chr1	204889734	204889893	GeneC|Exon_2	0	+	54	135
chr1	204889734	204889893	GeneC|Exon_2	0	+	55	136
chr1	204889734	204889893	GeneC|Exon_2	0	+	56	144
chr1	204889734	204889893	GeneC|Exon_2	0	+	57	145
chr1	204889734	204889893	GeneC|Exon_2	0	+	58	145
chr1	204889734	204889893	GeneC|Exon_2	0	+	59	143
chr1	204889734	204889893	GeneC|Exon_2	0	+	60	144
chr1	204889734	204889893	GeneC|Exon_2	0	+	61	143
chr1	204889734	204889893	GeneC|Exon_2	0	+	62	143
chr1	204889734	204889893	GeneC|Exon_2	0	+	63	145
chr1	204889734	204889893	GeneC|Exon_2	0	+	64	146
chr1	204889734	204889893	GeneC|Exon_2	0	+	65	149
chr1	204889734	204889893	GeneC|Exon_2	0	+	66	152
chr1	204889734	204889893	GeneC|Exon_2	0	+	67	151
chr1	204889734	204889893	GeneC|Exon_2	0	+	68	151
chr1	204889734	204889893	GeneC|Exon_2	0	+	69	152
chr1	204889734	204889893	GeneC|Exon_2	0	+	70	154
chr1	204889734	204889893	GeneC|Exon_2	0	+	71	153
chr1	204889734	204889893	GeneC|Exon_2	0	+	72	152
chr1	204889734	204889893	GeneC|Exon_2	0	+	73	154
chr1	204889734	204889893	GeneC|Exon_2	0	+	74	154
chr1	204889734	204889893	GeneC|Exon_2	0	+	75	149
chr1	204889734	204889893	GeneC|Exon_2	0	+	76	148
chr1	204889734	204889893	GeneC|Exon_2	0	+	77	148
chr1	204889734	204889893	GeneC|Exon_2	0	+	78	150
chr1	204889734	204889893	GeneC|Exon_2	0	+	79	152
chr1	204889734	204889893	GeneC|Exon_2	0	+	80	153
chr1	204889734	204889893	GeneC|Exon_2	0	+	81	153
chr1	204889734	204889893	GeneC|Exon_2	0	+	82	152
chr1	204889734	204889893	GeneC|Exon_2	0	+	83	152
chr1	204889734	204889893	GeneC|Exon_2	0	+	84	155
chr1	204889734	204889893	GeneC|Exon_2	0	+	85	157
chr1	204889734	204889893	GeneC|Exon_2	0	+	86	156
chr1	204889734	204889893	GeneC|Exon_2	0	+	87	158
chr1	204889734	204889893	GeneC|Exon_2	0	+	88	157
chr1	204889734	204889893	GeneC|Exon_2	0	+	89	154
chr1	204889734	204889893	GeneC|Exon_2	0	+	90	154
chr1	204889734	204889893	GeneC|Exon_2	0	+	91	156
chr1	204889734	204889893	GeneC|Exon_2	0	+	92	156
chr1	204889734	204889893	GeneC|Exon_2	0	+	93	155
chr1	204889734	204889893	GeneC|Exon_2	0	+	94	153
chr1	204889734	204889893	GeneC|Exon_2	0	+	95	152
chr1	204889734	204889893	GeneC|Exon_2	0	+	96	152
chr1	204889734	204889893	GeneC|Exon_2	0	+	97	155
chr1	204889734	204889893	GeneC|Exon_2	0	+	98	155
chr1	204889734	204889893	GeneC|Exon_2	0	+	99	154
chr1	204889734	204889893	GeneC|Exon_2	0	+	100	155
chr1	204889734	204889893	GeneC|Exon_2	0	+	101	153
chr1	204889734	204889893	GeneC|Exon_2	0	+	102	153
chr1	204889734	204889893	GeneC|Exon_2	0	+	103	153
chr1	204889734	204889893	GeneC|Exon_2	0	+	104	153
chr1	204889734	204889893	GeneC|Exon_2	0	+	105	152
chr1	204889734	204889893	GeneC|Exon_2	0	+	106	153
chr1	204889734	204889893	GeneC|Exon_2	0	+	107	152
chr1	204889734	204889893	GeneC|Exon_2	0	+	108	153
chr1	204889734	204889893	GeneC|Exon_2	0	+	109	152
chr1	204889734	204889893	GeneC|Exon_2	0	+	110	152
chr1	204889734	204889893	GeneC|Exon_2	0	+	111	151
chr1	204889734	204889893	GeneC|Exon_2	0	+	112	153
chr1	204889734	204889893	GeneC|Exon_2	0	+	113	152
chr1	204889734	204889893	GeneC|Exon_2	0	+	114	151
chr1	204889734	204889893	GeneC|Exon_2	0	+	115	149
chr1	204889734	204889893	GeneC|Exon_2	0	+	116	151
chr1	204889734	204889893	GeneC|Exon_2	0	+	117	151
chr1	204889734	204889893	GeneC|Exon_2	0	+	118	153
chr1	204889734	204889893	GeneC|Exon_2	0	+	119	153
chr1	204889734	204889893	GeneC|Exon_2	0	+	120	153
chr1	204889734	204889893	GeneC|Exon_2	0	+	121	152
chr1	204889734	204889893	GeneC|Exon_2	0	+	122	152
chr1	204889734	204889893	GeneC|Exon_2	0	+	123	150
chr1	204889734	204889893	GeneC|Exon_2	0	+	124	147
chr1	204889734	204889893	GeneC|Exon_2	0	+	125	144
chr1	204889734	204889893	GeneC|Exon_2	0	+	126	144
chr1	204889734	204889893	GeneC|Exon_2	0	+	127	144
chr1	204889734	204889893	GeneC|Exon_2	0	+	128	141
chr1	204889734	204889893	GeneC|Exon_2	0	+	129	140
chr1	204889734	204889893	GeneC|Exon_2	0	+	130	140
chr1	204889734	204889893	GeneC|Exon_2	0	+	131	138
chr1	204889734	204889893	GeneC|Exon_2	0	+	132	137
chr1	204889734	204889893	GeneC|Exon_2	0	+	133	136
chr1	204889734	204889893	GeneC|Exon_2	0	+	134	134
chr1	204889734	204889893	GeneC|Exon_2	0	+	135	134
chr1	204889734	204889893	GeneC|Exon_2	0	+	136	132
chr1	204889734	204889893	GeneC|Exon_2	0	+	137	130
chr1	204889734	204889893	GeneC|Exon_2	0	+	138	132
chr1	204889734	204889893	GeneC|Exon_2	0	+	139	132
chr1	204889734	204889893	GeneC|Exon_2	0	+	140	133
chr1	204889734	204889893	GeneC|Exon_2	0	+	141	132
chr1	204889734	204889893	GeneC|Exon_2	0	+	142	132
chr1	204889734	204889893	GeneC|Exon_2	0	+	143	130
chr1	204889734	204889893	GeneC|Exon_2	0	+	144	129
chr1	204889734	204889893	GeneC|Exon_2	0	+	145	128
chr1	204889734	204889893	GeneC|Exon_2	0	+	146	128
chr1	204889734	204889893	GeneC|Exon_2	0	+	147	128
chr1	204889734	204889893	GeneC|Exon_2	0	+	148	127
chr1	204889734	204889893	GeneC|Exon_2	0	+	149	127
chr1	204889734	204889893	GeneC|Exon_2	0	+	150	127
chr1	204889734	204889893	GeneC|Exon_2	0	+	151	127
chr1	204889734	204889893	GeneC|Exon_2	0	+	152	126
chr1	204889734	204889893	GeneC|Exon_2	0	+	153	126
chr1	204889734	204889893	GeneC|Exon_2	0	+	154	126
chr1	204889734	204889893	GeneC|Exon_2	0	+	155	126
chr1	204889734	204889893	GeneC|Exon_2	0	+	156	125
chr1	204889734	204889893	GeneC|Exon_2	0	+	157	125
chr1	204889734	204889893	GeneC|Exon_2	0	+	158	122
chr1	204889734	204889893	GeneC|Exon_2	0	+	159	123
chr1	204913328	204913559	GeneC|Exon_3	0	+	1	110
chr1	204913328	204913559	GeneC|Exon_3	0	+	2	111
chr1	204913328	204913559	GeneC|Exon_3	0	+	3	112
chr1	204913328	204913559	GeneC|Exon_3	0	+	4	113
chr1	204913328	204913559	GeneC|Exon_3	0	+	5	112
chr1	204913328	204913559	GeneC|Exon_3	0	+	6	113
chr1	204913328	204913559	GeneC|Exon_3	0	+	7	116
chr1	204913328	204913559	GeneC|Exon_3	0	+	8	116
chr1	204913328	204913559	GeneC|Exon_3	0	+	9	118
chr1	204913328	204913559	GeneC|Exon_3	0	+	10	119
chr1	204913328	204913559	GeneC|Exon_3	0	+	11	119
chr1	204913328	204913559	GeneC|Exon_3	0	+	12	120
chr1	204913328	204913559	GeneC|Exon_3	0	+	13	120
chr1	204913328	204913559	GeneC|Exon_3	0	+	14	120
chr1	204913328	204913559	GeneC|Exon_3	0	+	15	119
chr1	204913328	204913559	GeneC|Exon_3	0	+	16	119
chr1	204913328	204913559	GeneC|Exon_3	0	+	17	119
chr1	204913328	204913559	GeneC|Exon_3	0	+	18	119
chr1	204913328	204913559	GeneC|Exon_3	0	+	19	120
chr1	204913328	204913559	GeneC|Exon_3	0	+	20	121
chr1	204913328	204913559	GeneC|Exon_3	0	+	21	124
chr1	204913328	204913559	GeneC|Exon_3	0	+	22	125
chr1	204913328	204913559	GeneC|Exon_3	0	+	23	125
chr1	204913328	204913559	GeneC|Exon_3	0	+	24	125
chr1	204913328	204913559	GeneC|Exon_3	0	+	25	123
chr1	204913328	204913559	GeneC|Exon_3	0	+	26	122
chr1	204913328	204913559	GeneC|Exon_3	0	+	27	121
chr1	204913328	204913559	GeneC|Exon_3	0	+	28	125
chr1	204913328	204913559	GeneC|Exon_3	0	+	29	130
chr1	204913328	204913559	GeneC|Exon_3	0	+	30	128
chr1	204913328	204913559	GeneC|Exon_3	0	+	31	128
chr1	204913328	204913559	GeneC|Exon_3	0	+	32	129
chr1	204913328	204913559	GeneC|Exon_3	0	+	33	128
chr1	204913328	204913559	GeneC|Exon_3	0	+	34	128
chr1	204913328	204913559	GeneC|Exon_3	0	+	35	127
chr1	204913328	204913559	GeneC|Exon_3	0	+	36	127
chr1	204913328	204913559	GeneC|Exon_3	0	+	37	128
chr1	204913328	204913559	GeneC|Exon_3	0	+	38	129
chr1	204913328	204913559	GeneC|Exon_3	0	+	39	131
chr1	204913328	204913559	GeneC|Exon_3	0	+	40	133
chr1	204913328	204913559	GeneC|Exon_3	0	+	41	131
chr1	204913328	204913559	GeneC|Exon_3	0	+	42	130
chr1	204913328	204913559	GeneC|Exon_3	0	+	43	128
chr1	204913328	204913559	GeneC|Exon_3	0	+	44	128
chr1	204913328	204913559	GeneC|Exon_3	0	+	45	130
chr1	204913328	204913559	GeneC|Exon_3	0	+	46	132
chr1	204913328	204913559	GeneC|Exon_3	0	+	47	132
chr1	204913328	204913559	GeneC|Exon_3	0	+	48	132
chr1	204913328	204913559	GeneC|Exon_3	0	+	49	130
chr1	204913328	204913559	GeneC|Exon_3	0	+	50	130
chr1	204913328	204913559	GeneC|Exon_3	0	+	51	132
chr1	204913328	204913559	GeneC|Exon_3	0	+	52	130
chr1	204913328	204913559	GeneC|Exon_3	0	+	53	130
chr1	204913328	204913559	GeneC|Exon_3	0	+	54	130
chr1	204913328	204913559	GeneC|Exon_3	0	+	55	131
chr1	204913328	204913559	GeneC|Exon_3	0	+	56	129
chr1	204913328	204913559	GeneC|Exon_3	0	+	57	129
chr1	204913328	204913559	GeneC|Exon_3	0	+	58	129
chr1	204913328	204913559	GeneC|Exon_3	0	+	59	127
chr1	204913328	204913559	GeneC|Exon_3	0	+	60	127
chr1	204913328	204913559	GeneC|Exon_3	0	+	61	127
chr1	204913328	204913559	GeneC|Exon_3	0	+	62	125
chr1	204913328	204913559	GeneC|Exon_3	0	+	63	122
chr1	204913328	204913559	GeneC|Exon_3	0	+	64	122
chr1	204913328	204913559	GeneC|Exon_3	0	+	65	122
chr1	204913328	204913559	GeneC|Exon_3	0	+	66	123
chr1	204913328	204913559	GeneC|Exon_3	0	+	67	123
chr1	204913328	204913559	GeneC|Exon_3	0	+	68	123
chr1	204913328	204913559	GeneC|Exon_3	0	+	69	125
chr1	204913328	204913559	GeneC|Exon_3	0	+	70	127
chr1	204913328	204913559	GeneC|Exon_3	0	+	71	128
chr1	204913328	204913559	GeneC|Exon_3	0	+	72	127
chr1	204913328	204913559	GeneC|Exon_3	0	+	73	127
chr1	204913328	204913559	GeneC|Exon_3	0	+	74	127
chr1	204913328	204913559	GeneC|Exon_3	0	+	75	128
chr1	204913328	204913559	GeneC|Exon_3	0	+	76	129
chr1	204913328	204913559	GeneC|Exon_3	0	+	77	135
chr1	204913328	204913559	GeneC|Exon_3	0	+	78	137
chr1	204913328	204913559	GeneC|Exon_3	0	+	79	136
chr1	204913328	204913559	GeneC|Exon_3	0	+	80	136
chr1	204913328	204913559	GeneC|Exon_3	0	+	81	137
chr1	204913328	204913559	GeneC|Exon_3	0	+	82	137
chr1	204913328	204913559	GeneC|Exon_3	0	+	83	137
chr1	204913328	204913559	GeneC|Exon_3	0	+	84	138
chr1	204913328	204913559	GeneC|Exon_3	0	+	85	137
chr1	204913328	204913559	GeneC|Exon_3	0	+	86	137
chr1	204913328	204913559	GeneC|Exon_3	0	+	87	137
chr1	204913328	204913559	GeneC|Exon_3	0	+	88	137
chr1	204913328	204913559	GeneC|Exon_3	0	+	89	136
chr1	204913328	204913559	GeneC|Exon_3	0	+	90	135
chr1	204913328	204913559	GeneC|Exon_3	0	+	91	134
chr1	204913328	204913559	GeneC|Exon_3	0	+	92	137
chr1	204913328	204913559	GeneC|Exon_3	0	+	93	136
chr1	204913328	204913559	GeneC|Exon_3	0	+	94	135
chr1	204913328	204913559	GeneC|Exon_3	0	+	95	135
chr1	204913328	204913559	GeneC|Exon_3	0	+	96	133
chr1	204913328	204913559	GeneC|Exon_3	0	+	97	132
chr1	204913328	204913559	GeneC|Exon_3	0	+	98	129
chr1	204913328	204913559	GeneC|Exon_3	0	+	99	131
chr1	204913328	204913559	GeneC|Exon_3	0	+	100	131
chr1	204913328	204913559	GeneC|Exon_3	0	+	101	130
chr1	204913328	204913559	GeneC|Exon_3	0	+	102	129
chr1	204913328	204913559	GeneC|Exon_3	0	+	103	130
chr1	204913328	204913559	GeneC|Exon_3	0	+	104	134
chr1	204913328	204913559	GeneC|Exon_3	0	+	105	134
chr1	204913328	204913559	GeneC|Exon_3	0	+	106	136
chr1	204913328	204913559	GeneC|Exon_3	0	+	107	133
chr1	204913328	204913559	GeneC|Exon_3	0	+	108	131
chr1	204913328	204913559	GeneC|Exon_3	0	+	109	130
chr1	204913328	204913559	GeneC|Exon_3	0	+	110	129
chr1	204913328	204913559	GeneC|Exon_3	0	+	111	129
chr1	204913328	204913559	GeneC|Exon_3	0	+	112	130
chr1	204913328	204913559	GeneC|Exon_3	0	+	113	132
chr1	204913328	204913559	GeneC|Exon_3	0	+	114	132
chr1	204913328	204913559	GeneC|Exon_3	0	+	115	133
chr1	204913328	204913559	GeneC|Exon_3	0	+	116	132
chr1	204913328	204913559	GeneC|Exon_3	0	+	117	132
chr1	204913328	204913559	GeneC|Exon_3	0	+	118	133
chr1	204913328	204913559	GeneC|Exon_3	0	+	119	133
chr1	204913328	204913559	GeneC|Exon_3	0	+	120	133
chr1	204913328	204913559	GeneC|Exon_3	0	+	121	132
chr1	204913328	204913559	GeneC|Exon_3	0	+	122	132
chr1	204913328	204913559	GeneC|Exon_3	0	+	123	132
chr1	204913328	204913559	GeneC|Exon_3	0	+	124	131
chr1	204913328	204913559	GeneC|Exon_3	0	+	125	129
chr1	204913328	204913559	GeneC|Exon_3	0	+	126	130
chr1	204913328	204913559	GeneC|Exon_3	0	+	127	128
chr1	204913328	204913559	GeneC|Exon_3	0	+	128	129
chr1	204913328	204913559	GeneC|Exon_3	0	+	129	129
chr1	204913328	204913559	GeneC|Exon_3	0	+	130	129
chr1	204913328	204913559	GeneC|Exon_3	0	+	131	129
chr1	204913328	204913559	GeneC|Exon_3	0	+	132	131
chr1	204913328	204913559	GeneC|Exon_3	0	+	133	131
chr1	204913328	204913559	GeneC|Exon_3	0	+	134	131
chr1	204913328	204913559	GeneC|Exon_3	0	+	135	132
chr1	204913328	204913559	GeneC|Exon_3	0	+	136	134
chr1	204913328	204913559	GeneC|Exon_3	0	+	137	134
chr1	204913328	204913559	GeneC|Exon_3	0	+	138	136
chr1	204913328	204913559	GeneC|Exon_3	0	+	139	138
chr1	204913328	204913559	GeneC|Exon_3	0	+	140	139
chr1	204913328	204913559	GeneC|Exon_3	0	+	141	140
chr1	204913328	204913559	GeneC|Exon_3	0	+	142	140
chr1	204913328	204913559	GeneC|Exon_3	0	+	143	139
chr1	204913328	204913559	GeneC|Exon_3	0	+	144	138
chr1	204913328	204913559	GeneC|Exon_3	0	+	145	137
chr1	204913328	204913559	GeneC|Exon_3	0	+	146	137
chr1	204913328	204913559	GeneC|Exon_3	0	+	147	136
chr1	204913328	204913559	GeneC|Exon_3	0	+	148	138
chr1	204913328	204913559	GeneC|Exon_3	0	+	149	138
chr1	204913328	204913559	GeneC|Exon_3	0	+	150	138
chr1	204913328	204913559	GeneC|Exon_3	0	+	151	140
chr1	204913328	204913559	GeneC|Exon_3	0	+	152	140
chr1	204913328	204913559	GeneC|Exon_3	0	+	153	139
chr1	204913328	204913559	GeneC|Exon_3	0	+	154	138
chr1	204913328	204913559	GeneC|Exon_3	0	+	155	139
chr1	204913328	204913559	GeneC|Exon_3	0	+	156	139
chr1	204913328	204913559	GeneC|Exon_3	0	+	157	139
chr1	204913328	204913559	GeneC|Exon_3	0	+	158	140
chr1	204913328	204913559	GeneC|Exon_3	0	+	159	140
chr1	204913328	204913559	GeneC|Exon_3	0	+	160	139
chr1	204913328	204913559	GeneC|Exon_3	0	+	161	138
chr1	204913328	204913559	GeneC|Exon_3	0	+	162	137
chr1	204913328	204913559	GeneC|Exon_3	0	+	163	139
chr1	204913328	204913559	GeneC|Exon_3	0	+	164	138
chr1	204913328	204913559	GeneC|Exon_3	0	+	165	139
chr1	204913328	204913559	GeneC|Exon_3	0	+	166	138
chr1	204913328	204913559	GeneC|Exon_3	0	+	167	138
chr1	204913328	204913559	GeneC|Exon_3	0	+	168	137
chr1	204913328	204913559	GeneC|Exon_3	0	+	169	138
chr1	204913328	204913559	GeneC|Exon_3	0	+	170	137
chr1	204913328	204913559	GeneC|Exon_3	0	+	171	136
chr1	204913328	204913559	GeneC|Exon_3	0	+	172	135
chr1	204913328	204913559	GeneC|Exon_3	0	+	173	135
chr1	204913328	204913559	GeneC|Exon_3	0	+	174	133
chr1	204913328	204913559	GeneC|Exon_3	0	+	175	132
chr1	204913328	204913559	GeneC|Exon_3	0	+	176	133
chr1	204913328	204913559	GeneC|Exon_3	0	+	177	133
chr1	204913328	204913559	GeneC|Exon_3	0	+	178	133
chr1	204913328	204913559	GeneC|Exon_3	0	+	179	132
chr1	204913328	204913559	GeneC|Exon_3	0	+	180	130
chr1	204913328	204913559	GeneC|Exon_3	0	+	181	130
chr1	204913328	204913559	GeneC|Exon_3	0	+	182	133
chr1	204913328	204913559	GeneC|Exon_3	0	+	183	133
chr1	204913328	204913559	GeneC|Exon_3	0	+	184	133
chr1	204913328	204913559	GeneC|Exon_3	0	+	185	132
chr1	204913328	204913559	GeneC|Exon_3	0	+	186	136
chr1	204913328	204913559	GeneC|Exon_3	0	+	187	135
chr1	204913328	204913559	GeneC|Exon_3	0	+	188	136
chr1	204913328	204913559	GeneC|Exon_3	0	+	189	137
chr1	204913328	204913559	GeneC|Exon_3	0	+	190	138
chr1	204913328	204913559	GeneC|Exon_3	0	+	191	138
chr1	204913328	204913559	GeneC|Exon_3	0	+	192	136
chr1	204913328	204913559	GeneC|Exon_3	0	+	193	136
chr1	204913328	204913559	GeneC|Exon_3	0	+	194	138
chr1	204913328	204913559	GeneC|Exon_3	0	+	195	140
chr1	204913328	204913559	GeneC|Exon_3	0	+	196	139
chr1	204913328	204913559	GeneC|Exon_3	0	+	197	138
chr1	204913328	204913559	GeneC|Exon_3	0	+	198	139
chr1	204913328	204913559	GeneC|Exon_3	0	+	199	139
chr1	204913328	204913559	GeneC|Exon_3	0	+	200	141
chr1	204913328	204913559	GeneC|Exon_3	0	+	201	142
chr1	204913328	204913559	GeneC|Exon_3	0	+	202	140
chr1	204913328	204913559	GeneC|Exon_3	0	+	203	139
chr1	204913328	204913559	GeneC|Exon_3	0	+	204	139
chr1	204913328	204913559	GeneC|Exon_3	0	+	205	138
chr1	204913328	204913559	GeneC|Exon_3	0	+	206	136
chr1	204913328	204913559	GeneC|Exon_3	0	+	207	138
chr1	204913328	204913559	GeneC|Exon_3	0	+	208	138
chr1	204913328	204913559	GeneC|Exon_3	0	+	209	137
chr1	204913328	204913559	GeneC|Exon_3	0	+	210	137
chr1	204913328	204913559	GeneC|Exon_3	0	+	211	137
chr1	204913328	204913559	GeneC|Exon_3	0	+	212	137
chr1	204913328	204913559	GeneC|Exon_3	0	+	213	133
chr1	204913328	204913559	GeneC|Exon_3	0	+	214	132
chr1	204913328	204913559	GeneC|Exon_3	0	+	215	133
chr1	204913328	204913559	GeneC|Exon_3	0	+	216	134
chr1	204913328	204913559	GeneC|Exon_3	0	+	217	132
chr1	204913328	204913559	GeneC|Exon_3	0	+	218	131
chr1	204913328	204913559	GeneC|Exon_3	0	+	219	132
chr1	204913328	204913559	GeneC|Exon_3	0	+	220	130
chr1	204913328	204913559	GeneC|Exon_3	0	+	221	128
chr1	204913328	204913559	GeneC|Exon_3	0	+	222	127
chr1	204913328	204913559	GeneC|Exon_3	0	+	223	128
chr1	204913328	204913559	GeneC|Exon_3	0	+	224	128
chr1	204913328	204913559	GeneC|Exon_3	0	+	225	127
chr1	204913328	204913559	GeneC|Exon_3	0	+	226	127
chr1	204913328	204913559	GeneC|Exon_3	0	+	227	126
chr1	204913328	204913559	GeneC|Exon_3	0	+	228	126
chr1	204913328	204913559	GeneC|Exon_3	0	+	229	123
chr1	204913328	204913559	GeneC|Exon_3	0	+	230	122
chr1	204913328	204913559	GeneC|Exon_3	0	+	231	123
chr1	204919659	204919727	GeneC|Exon_4	0	+	1	149
chr1	204919659	204919727	GeneC|Exon_4	0	+	2	149
chr1	204919659	204919727	GeneC|Exon_4	0	+	3	148
chr1	204919659	204919727	GeneC|Exon_4	0	+	4	147
chr1	204919659	204919727	GeneC|Exon_4	0	+	5	145
chr1	204919659	204919727	GeneC|Exon_4	0	+	6	145
chr1	204919659	204919727	GeneC|Exon_4	0	+	7	148
chr1	204919659	204919727	GeneC|Exon_4	0	+	8	149
chr1	204919659	204919727	GeneC|Exon_4	0	+	9	150
chr1	204919659	204919727	GeneC|Exon_4	0	+	10	153
chr1	204919659	204919727	GeneC|Exon_4	0	+	11	151
chr1	204919659	204919727	GeneC|Exon_4	0	+	12	149
chr1	204919659	204919727	GeneC|Exon_4	0	+	13	150
chr1	204919659	204919727	GeneC|Exon_4	0	+	14	151
chr1	204919659	204919727	GeneC|Exon_4	0	+	15	147
chr1	204919659	204919727	GeneC|Exon_4	0	+	16	149
chr1	204919659	204919727	GeneC|Exon_4	0	+	17	151
chr1	204919659	204919727	GeneC|Exon_4	0	+	18	153
chr1	204919659	204919727	GeneC|Exon_4	0	+	19	154
chr1	204919659	204919727	GeneC|Exon_4	0	+	20	156
chr1	204919659	204919727	GeneC|Exon_4	0	+	21	155
chr1	204919659	204919727	GeneC|Exon_4	0	+	22	155
chr1	204919659	204919727	GeneC|Exon_4	0	+	23	154
chr1	204919659	204919727	GeneC|Exon_4	0	+	24	154
chr1	204919659	204919727	GeneC|Exon_4	0	+	25	155
chr1	204919659	204919727	GeneC|Exon_4	0	+	26	157
chr1	204919659	204919727	GeneC|Exon_4	0	+	27	158
chr1	204919659	204919727	GeneC|Exon_4	0	+	28	158
chr1	204919659	204919727	GeneC|Exon_4	0	+	29	157
chr1	204919659	204919727	GeneC|Exon_4	0	+	30	158
chr1	204919659	204919727	GeneC|Exon_4	0	+	31	160
chr1	204919659	204919727	GeneC|Exon_4	0	+	32	161
chr1	204919659	204919727	GeneC|Exon_4	0	+	33	160
chr1	204919659	204919727	GeneC|Exon_4	0	+	34	159
chr1	204919659	204919727	GeneC|Exon_4	0	+	35	160
chr1	204919659	204919727	GeneC|Exon_4	0	+	36	159
chr1	204919659	204919727	GeneC|Exon_4	0	+	37	159
chr1	204919659	204919727	GeneC|Exon_4	0	+	38	157
chr1	204919659	204919727	GeneC|Exon_4	0	+	39	152
chr1	204919659	204919727	GeneC|Exon_4	0	+	40	151
chr1	204919659	204919727	GeneC|Exon_4	0	+	41	148
chr1	204919659	204919727	GeneC|Exon_4	0	+	42	148
chr1	204919659	204919727	GeneC|Exon_4	0	+	43	147
chr1	204919659	204919727	GeneC|Exon_4	0	+	44	145
chr1	204919659	204919727	GeneC|Exon_4	0	+	45	146
chr1	204919659	204919727	GeneC|Exon_4	0	+	46	148
chr1	204919659	204919727	GeneC|Exon_4	0	+	47	149
chr1	204919659	204919727	GeneC|Exon_4	0	+	48	149
chr1	204919659	204919727	GeneC|Exon_4	0	+	49	149
chr1	204919659	204919727	GeneC|Exon_4	0	+	50	149
chr1	204919659	204919727	GeneC|Exon_4	0	+	51	150
chr1	204919659	204919727	GeneC|Exon_4	0	+	52	153
chr1	204919659	204919727	GeneC|Exon_4	0	+	53	154
chr1	204919659	204919727	GeneC|Exon_4	0	+	54	155
chr1	204919659	204919727	GeneC|Exon_4	0	+	55	153
chr1	204919659	204919727	GeneC|Exon_4	0	+	56	152
chr1	204919659	204919727	GeneC|Exon_4	0	+	57	151
chr1	204919659	204919727	GeneC|Exon_4	0	+	58	152
chr1	204919659	204919727	GeneC|Exon_4	0	+	59	152
chr1	204919659	204919727	GeneC|Exon_4	0	+	60	152
chr1	204919659	204919727	GeneC|Exon_4	0	+	61	153
chr1	204919659	204919727	GeneC|Exon_4	0	+	62	154
chr1	204919659	204919727	GeneC|Exon_4	0	+	63	155
chr1	204919659	204919727	GeneC|Exon_4	0	+	64	154
chr1	204919659	204919727	GeneC|Exon_4	0	+	65	155
chr1	204919659	204919727	GeneC|Exon_4	0	+	66	156
chr1	204919659	204919727	GeneC|Exon_4	0	+	67	154
chr1	204919659	204919727	GeneC|Exon_4	0	+	68	155
chr1	204921113	204921269	GeneC|Exon_5	0	+	1	120
chr1	204921113	204921269	GeneC|Exon_5	0	+	2	121
chr1	204921113	204921269	GeneC|Exon_5	0	+	3	123
chr1	204921113	204921269	GeneC|Exon_5	0	+	4	122
chr1	204921113	204921269	GeneC|Exon_5	0	+	5	122
chr1	204921113	204921269	GeneC|Exon_5	0	+	6	121
chr1	204921113	204921269	GeneC|Exon_5	0	+	7	121
chr1	204921113	204921269	GeneC|Exon_5	0	+	8	121
chr1	204921113	204921269	GeneC|Exon_5	0	+	9	122
chr1	204921113	204921269	GeneC|Exon_5	0	+	10	126
chr1	204921113	204921269	GeneC|Exon_5	0	+	11	126
chr1	204921113	204921269	GeneC|Exon_5	0	+	12	127
chr1	204921113	204921269	GeneC|Exon_5	0	+	13	127
chr1	204921113	204921269	GeneC|Exon_5	0	+	14	128
chr1	204921113	204921269	GeneC|Exon_5	0	+	15	129
chr1	204921113	204921269	GeneC|Exon_5	0	+	16	131
chr1	204921113	204921269	GeneC|Exon_5	0	+	17	133
chr1	204921113	204921269	GeneC|Exon_5	0	+	18	134
chr1	204921113	204921269	GeneC|Exon_5	0	+	19	136
chr1	204921113	204921269	GeneC|Exon_5	0	+	20	136
chr1	204921113	204921269	GeneC|Exon_5	0	+	21	136
chr1	204921113	204921269	GeneC|Exon_5	0	+	22	136
chr1	204921113	204921269	GeneC|Exon_5	0	+	23	138
chr1	204921113	204921269	GeneC|Exon_5	0	+	24	137
chr1	204921113	204921269	GeneC|Exon_5	0	+	25	137
chr1	204921113	204921269	GeneC|Exon_5	0	+	26	139
chr1	204921113	204921269	GeneC|Exon_5	0	+	27	138
chr1	204921113	204921269	GeneC|Exon_5	0	+	28	138
chr1	204921113	204921269	GeneC|Exon_5	0	+	29	137
chr1	204921113	204921269	GeneC|Exon_5	0	+	30	143
chr1	204921113	204921269	GeneC|Exon_5	0	+	31	144
chr1	204921113	204921269	GeneC|Exon_5	0	+	32	143
chr1	204921113	204921269	GeneC|Exon_5	0	+	33	143
chr1	204921113	204921269	GeneC|Exon_5	0	+	34	145
chr1	204921113	204921269	GeneC|Exon_5	0	+	35	146
chr1	204921113	204921269	GeneC|Exon_5	0	+	36	144
chr1	204921113	204921269	GeneC|Exon_5	0	+	37	146
chr1	204921113	204921269	GeneC|Exon_5	0	+	38	146
chr1	204921113	204921269	GeneC|Exon_5	0	+	39	146
chr1	204921113	204921269	GeneC|Exon_5	0	+	40	146
chr1	204921113	204921269	GeneC|Exon_5	0	+	41	149
chr1	204921113	204921269	GeneC|Exon_5	0	+	42	150
chr1	204921113	204921269	GeneC|Exon_5	0	+	43	149
chr1	204921113	204921269	GeneC|Exon_5	0	+	44	150
chr1	204921113	204921269	GeneC|Exon_5	0	+	45	153
chr1	204921113	204921269	GeneC|Exon_5	0	+	46	154
chr1	204921113	204921269	GeneC|Exon_5	0	+	47	154
chr1	204921113	204921269	GeneC|Exon_5	0	+	48	154
chr1	204921113	204921269	GeneC|Exon_5	0	+	49	155
chr1	204921113	204921269	GeneC|Exon_5	0	+	50	155
chr1	204921113	204921269	GeneC|Exon_5	0	+	51	156
chr1	204921113	204921269	GeneC|Exon_5	0	+	52	158
chr1	204921113	204921269	GeneC|Exon_5	0	+	53	159
chr1	204921113	204921269	GeneC|Exon_5	0	+	54	159
chr1	204921113	204921269	GeneC|Exon_5	0	+	55	158
chr1	204921113	204921269	GeneC|Exon_5	0	+	56	159
chr1	204921113	204921269	GeneC|Exon_5	0	+	57	158
chr1	204921113	204921269	GeneC|Exon_5	0	+	58	157
chr1	204921113	204921269	GeneC|Exon_5	0	+	59	157
chr1	204921113	204921269	GeneC|Exon_5	0	+	60	160
chr1	204921113	204921269	GeneC|Exon_5	0	+	61	158
chr1	204921113	204921269	GeneC|Exon_5	0	+	62	159
chr1	204921113	204921269	GeneC|Exon_5	0	+	63	158
chr1	204921113	204921269	GeneC|Exon_5	0	+	64	156
chr1	204921113	204921269	GeneC|Exon_5	0	+	65	155
chr1	204921113	204921269	GeneC|Exon_5	0	+	66	155
chr1	204921113	204921269	GeneC|Exon_5	0	+	67	156
chr1	204921113	204921269	GeneC|Exon_5	0	+	68	156
chr1	204921113	204921269	GeneC|Exon_5	0	+	69	156
chr1	204921113	204921269	GeneC|Exon_5	0	+	70	159
chr1	204921113	204921269	GeneC|Exon_5	0	+	71	157
chr1	204921113	204921269	GeneC|Exon_5	0	+	72	159
chr1	204921113	204921269	GeneC|Exon_5	0	+	73	160
chr1	204921113	204921269	GeneC|Exon_5	0	+	74	160
chr1	204921113	204921269	GeneC|Exon_5	0	+	75	160
chr1	204921113	204921269	GeneC|Exon_5	0	+	76	160
chr1	204921113	204921269	GeneC|Exon_5	0	+	77	158
chr1	204921113	204921269	GeneC|Exon_5	0	+	78	157
chr1	204921113	204921269	GeneC|Exon_5	0	+	79	156
chr1	204921113	204921269	GeneC|Exon_5	0	+	80	155
chr1	204921113	204921269	GeneC|Exon_5	0	+	81	154
chr1	204921113	204921269	GeneC|Exon_5	0	+	82	153
chr1	204921113	204921269	GeneC|Exon_5	0	+	83	154
chr1	204921113	204921269	GeneC|Exon_5	0	+	84	156
chr1	204921113	204921269	GeneC|Exon_5	0	+	85	158
chr1	204921113	204921269	GeneC|Exon_5	0	+	86	159
chr1	204921113	204921269	GeneC|Exon_5	0	+	87	160
chr1	204921113	204921269	GeneC|Exon_5	0	+	88	160
chr1	204921113	204921269	GeneC|Exon_5	0	+	89	161
chr1	204921113	204921269	GeneC|Exon_5	0	+	90	161
chr1	204921113	204921269	GeneC|Exon_5	0	+	91	161
chr1	204921113	204921269	GeneC|Exon_5	0	+	92	161
chr1	204921113	204921269	GeneC|Exon_5	0	+	93	161
chr1	204921113	204921269	GeneC|Exon_5	0	+	94	160
chr1	204921113	204921269	GeneC|Exon_5	0	+	95	161
chr1	204921113	204921269	GeneC|Exon_5	0	+	96	163
chr1	204921113	204921269	GeneC|Exon_5	0	+	97	160
chr1	204921113	204921269	GeneC|Exon_5	0	+	98	162
chr1	204921113	204921269	GeneC|Exon_5	0	+	99	164
chr1	204921113	204921269	GeneC|Exon_5	0	+	100	165
chr1	204921113	204921269	GeneC|Exon_5	0	+	101	167
chr1	204921113	204921269	GeneC|Exon_5	0	+	102	168
chr1	204921113	204921269	GeneC|Exon_5	0	+	103	168
chr1	204921113	204921269	GeneC|Exon_5	0	+	104	165
chr1	204921113	204921269	GeneC|Exon_5	0	+	105	164
chr1	204921113	204921269	GeneC|Exon_5	0	+	106	164
chr1	204921113	204921269	GeneC|Exon_5	0	+	107	161
chr1	204921113	204921269	GeneC|Exon_5	0	+	108	160
chr1	204921113	204921269	GeneC|Exon_5	0	+	109	158
chr1	204921113	204921269	GeneC|Exon_5	0	+	110	158
chr1	204921113	204921269	GeneC|Exon_5	0	+	111	162
chr1	204921113	204921269	GeneC|Exon_5	0	+	112	164
chr1	204921113	204921269	GeneC|Exon_5	0	+	113	164
chr1	204921113	204921269	GeneC|Exon_5	0	+	114	166
chr1	204921113	204921269	GeneC|Exon_5	0	+	115	164
chr1	204921113	204921269	GeneC|Exon_5	0	+	116	163
chr1	204921113	204921269	GeneC|Exon_5	0	+	117	161
chr1	204921113	204921269	GeneC|Exon_5	0	+	118	159
chr1	204921113	204921269	GeneC|Exon_5	0	+	119	159
chr1	204921113	204921269	GeneC|Exon_5	0	+	120	157
chr1	204921113	204921269	GeneC|Exon_5	0	+	121	158
chr1	204921113	204921269	GeneC|Exon_5	0	+	122	158
chr1	204921113	204921269	GeneC|Exon_5	0	+	123	159
chr1	204921113	204921269	GeneC|Exon_5	0	+	124	158
chr1	204921113	204921269	GeneC|Exon_5	0	+	125	156
chr1	204921113	204921269	GeneC|Exon_5	0	+	126	157
chr1	204921113	204921269	GeneC|Exon_5	0	+	127	157
chr1	204921113	204921269	GeneC|Exon_5	0	+	128	157
chr1	204921113	204921269	GeneC|Exon_5	0	+	129	158
chr1	204921113	204921269	GeneC|Exon_5	0	+	130	157
chr1	204921113	204921269	GeneC|Exon_5	0	+	131	158
chr1	204921113	204921269	GeneC|Exon_5	0	+	132	154
chr1	204921113	204921269	GeneC|Exon_5	0	+	133	153
chr1	204921113	204921269	GeneC|Exon_5	0	+	134	153
chr1	204921113	204921269	GeneC|Exon_5	0	+	135	153
chr1	204921113	204921269	GeneC|Exon_5	0	+	136	155
chr1	204921113	204921269	GeneC|Exon_5	0	+	137	155
chr1	204921113	204921269	GeneC|Exon_5	0	+	138	154
chr1	204921113	204921269	GeneC|Exon_5	0	+	139	155
chr1	204921113	204921269	GeneC|Exon_5	0	+	140	157
chr1	204921113	204921269	GeneC|Exon_5	0	+	141	155
chr1	204921113	204921269	GeneC|Exon_5	0	+	142	156
chr1	204921113	204921269	GeneC|Exon_5	0	+	143	158
chr1	204921113	204921269	GeneC|Exon_5	0	+	144	158
chr1	204921113	204921269	GeneC|Exon_5	0	+	145	161
chr1	204921113	204921269	GeneC|Exon_5	0	+	146	161
chr1	204921113	204921269	GeneC|Exon_5	0	+	147	161
chr1	204921113	204921269	GeneC|Exon_5	0	+	148	162
chr1	204921113	204921269	GeneC|Exon_5	0	+	149	161
chr1	204921113	204921269	GeneC|Exon_5	0	+	150	162
chr1	204921113	204921269	GeneC|Exon_5	0	+	151	163
chr1	204921113	204921269	GeneC|Exon_5	0	+	152	163
chr1	204921113	204921269	GeneC|Exon_5	0	+	153	162
chr1	204921113	204921269	GeneC|Exon_5	0	+	154	159
chr1	204921113	204921269	GeneC|Exon_5	0	+	155	159
chr1	204921113	204921269	GeneC|Exon_5	0	+	156	158
chr1	204923290	204923537	GeneC|Exon_6	0	+	1	172
chr1	204923290	204923537	GeneC|Exon_6	0	+	2	173
chr1	204923290	204923537	GeneC|Exon_6	0	+	3	173
chr1	204923290	204923537	GeneC|Exon_6	0	+	4	174
chr1	204923290	204923537	GeneC|Exon_6	0	+	5	176
chr1	204923290	204923537	GeneC|Exon_6	0	+	6	178
chr1	204923290	204923537	GeneC|Exon_6	0	+	7	178
chr1	204923290	204923537	GeneC|Exon_6	0	+	8	178
chr1	204923290	204923537	GeneC|Exon_6	0	+	9	179
chr1	204923290	204923537	GeneC|Exon_6	0	+	10	181
chr1	204923290	204923537	GeneC|Exon_6	0	+	11	183
chr1	204923290	204923537	GeneC|Exon_6	0	+	12	183
chr1	204923290	204923537	GeneC|Exon_6	0	+	13	185
chr1	204923290	204923537	GeneC|Exon_6	0	+	14	187
chr1	204923290	204923537	GeneC|Exon_6	0	+	15	189
chr1	204923290	204923537	GeneC|Exon_6	0	+	16	187
chr1	204923290	204923537	GeneC|Exon_6	0	+	17	186
chr1	204923290	204923537	GeneC|Exon_6	0	+	18	186
chr1	204923290	204923537	GeneC|Exon_6	0	+	19	187
chr1	204923290	204923537	GeneC|Exon_6	0	+	20	188
chr1	204923290	204923537	GeneC|Exon_6	0	+	21	190
chr1	204923290	204923537	GeneC|Exon_6	0	+	22	190
chr1	204923290	204923537	GeneC|Exon_6	0	+	23	192
chr1	204923290	204923537	GeneC|Exon_6	0	+	24	193
chr1	204923290	204923537	GeneC|Exon_6	0	+	25	193
chr1	204923290	204923537	GeneC|Exon_6	0	+	26	193
chr1	204923290	204923537	GeneC|Exon_6	0	+	27	193
chr1	204923290	204923537	GeneC|Exon_6	0	+	28	192
chr1	204923290	204923537	GeneC|Exon_6	0	+	29	191
chr1	204923290	204923537	GeneC|Exon_6	0	+	30	192
chr1	204923290	204923537	GeneC|Exon_6	0	+	31	193
chr1	204923290	204923537	GeneC|Exon_6	0	+	32	194
chr1	204923290	204923537	GeneC|Exon_6	0	+	33	194
chr1	204923290	204923537	GeneC|Exon_6	0	+	34	191
chr1	204923290	204923537	GeneC|Exon_6	0	+	35	192
chr1	204923290	204923537	GeneC|Exon_6	0	+	36	191
chr1	204923290	204923537	GeneC|Exon_6	0	+	37	194
chr1	204923290	204923537	GeneC|Exon_6	0	+	38	196
chr1	204923290	204923537	GeneC|Exon_6	0	+	39	196
chr1	204923290	204923537	GeneC|Exon_6	0	+	40	195
chr1	204923290	204923537	GeneC|Exon_6	0	+	41	196
chr1	204923290	204923537	GeneC|Exon_6	0	+	42	194
chr1	204923290	204923537	GeneC|Exon_6	0	+	43	195
chr1	204923290	204923537	GeneC|Exon_6	0	+	44	195
chr1	204923290	204923537	GeneC|Exon_6	0	+	45	195
chr1	204923290	204923537	GeneC|Exon_6	0	+	46	194
chr1	204923290	204923537	GeneC|Exon_6	0	+	47	196
chr1	204923290	204923537	GeneC|Exon_6	0	+	48	198
chr1	204923290	204923537	GeneC|Exon_6	0	+	49	199
chr1	204923290	204923537	GeneC|Exon_6	0	+	50	200
chr1	204923290	204923537	GeneC|Exon_6	0	+	51	201
chr1	204923290	204923537	GeneC|Exon_6	0	+	52	201
chr1	204923290	204923537	GeneC|Exon_6	0	+	53	202
chr1	204923290	204923537	GeneC|Exon_6	0	+	54	205
chr1	204923290	204923537	GeneC|Exon_6	0	+	55	206
chr1	204923290	204923537	GeneC|Exon_6	0	+	56	204
chr1	204923290	204923537	GeneC|Exon_6	0	+	57	205
chr1	204923290	204923537	GeneC|Exon_6	0	+	58	205
chr1	204923290	204923537	GeneC|Exon_6	0	+	59	205
chr1	204923290	204923537	GeneC|Exon_6	0	+	60	204
chr1	204923290	204923537	GeneC|Exon_6	0	+	61	200
chr1	204923290	204923537	GeneC|Exon_6	0	+	62	198
chr1	204923290	204923537	GeneC|Exon_6	0	+	63	198
chr1	204923290	204923537	GeneC|Exon_6	0	+	64	197
chr1	204923290	204923537	GeneC|Exon_6	0	+	65	198
chr1	204923290	204923537	GeneC|Exon_6	0	+	66	199
chr1	204923290	204923537	GeneC|Exon_6	0	+	67	199
chr1	204923290	204923537	GeneC|Exon_6	0	+	68	199
chr1	204923290	204923537	GeneC|Exon_6	0	+	69	200
chr1	204923290	204923537	GeneC|Exon_6	0	+	70	199
chr1	204923290	204923537	GeneC|Exon_6	0	+	71	199
chr1	204923290	204923537	GeneC|Exon_6	0	+	72	197
chr1	204923290	204923537	GeneC|Exon_6	0	+	73	197
chr1	204923290	204923537	GeneC|Exon_6	0	+	74	197
chr1	204923290	204923537	GeneC|Exon_6	0	+	75	197
chr1	204923290	204923537	GeneC|Exon_6	0	+	76	197
chr1	204923290	204923537	GeneC|Exon_6	0	+	77	197
chr1	204923290	204923537	GeneC|Exon_6	0	+	78	198
chr1	204923290	204923537	GeneC|Exon_6	0	+	79	198
chr1	204923290	204923537	GeneC|Exon_6	0	+	80	197
chr1	204923290	204923537	GeneC|Exon_6	0	+	81	197
chr1	204923290	204923537	GeneC|Exon_6	0	+	82	198
chr1	204923290	204923537	GeneC|Exon_6	0	+	83	197
chr1	204923290	204923537	GeneC|Exon_6	0	+	84	199
chr1	204923290	204923537	GeneC|Exon_6	0	+	85	200
chr1	204923290	204923537	GeneC|Exon_6	0	+	86	202
chr1	204923290	204923537	GeneC|Exon_6	0	+	87	202
chr1	204923290	204923537	GeneC|Exon_6	0	+	88	203
chr1	204923290	204923537	GeneC|Exon_6	0	+	89	200
chr1	204923290	204923537	GeneC|Exon_6	0	+	90	199
chr1	204923290	204923537	GeneC|Exon_6	0	+	91	200
chr1	204923290	204923537	GeneC|Exon_6	0	+	92	198
chr1	204923290	204923537	GeneC|Exon_6	0	+	93	197
chr1	204923290	204923537	GeneC|Exon_6	0	+	94	198
chr1	204923290	204923537	GeneC|Exon_6	0	+	95	197
chr1	204923290	204923537	GeneC|Exon_6	0	+	96	197
chr1	204923290	204923537	GeneC|Exon_6	0	+	97	197
chr1	204923290	204923537	GeneC|Exon_6	0	+	98	196
chr1	204923290	204923537	GeneC|Exon_6	0	+	99	199
chr1	204923290	204923537	GeneC|Exon_6	0	+	100	200
chr1	204923290	204923537	GeneC|Exon_6	0	+	101	198
chr1	204923290	204923537	GeneC|Exon_6	0	+	102	197
chr1	204923290	204923537	GeneC|Exon_6	0	+	103	197
chr1	204923290	204923537	GeneC|Exon_6	0	+	104	199
chr1	204923290	204923537	GeneC|Exon_6	0	+	105	197
chr1	204923290	204923537	GeneC|Exon_6	0	+	106	197
chr1	204923290	204923537	GeneC|Exon_6	0	+	107	195
chr1	204923290	204923537	GeneC|Exon_6	0	+	108	194
chr1	204923290	204923537	GeneC|Exon_6	0	+	109	192
chr1	204923290	204923537	GeneC|Exon_6	0	+	110	191
chr1	204923290	204923537	GeneC|Exon_6	0	+	111	191
chr1	204923290	204923537	GeneC|Exon_6	0	+	112	190
chr1	204923290	204923537	GeneC|Exon_6	0	+	113	190
chr1	204923290	204923537	GeneC|Exon_6	0	+	114	191
chr1	204923290	204923537	GeneC|Exon_6	0	+	115	189
chr1	204923290	204923537	GeneC|Exon_6	0	+	116	186
chr1	204923290	204923537	GeneC|Exon_6	0	+	117	188
chr1	204923290	204923537	GeneC|Exon_6	0	+	118	187
chr1	204923290	204923537	GeneC|Exon_6	0	+	119	185
chr1	204923290	204923537	GeneC|Exon_6	0	+	120	185
chr1	204923290	204923537	GeneC|Exon_6	0	+	121	185
chr1	204923290	204923537	GeneC|Exon_6	0	+	122	186
chr1	204923290	204923537	GeneC|Exon_6	0	+	123	184
chr1	204923290	204923537	GeneC|Exon_6	0	+	124	182
chr1	204923290	204923537	GeneC|Exon_6	0	+	125	180
chr1	204923290	204923537	GeneC|Exon_6	0	+	126	180
chr1	204923290	204923537	GeneC|Exon_6	0	+	127	177
chr1	204923290	204923537	GeneC|Exon_6	0	+	128	176
chr1	204923290	204923537	GeneC|Exon_6	0	+	129	176
chr1	204923290	204923537	GeneC|Exon_6	0	+	130	174
chr1	204923290	204923537	GeneC|Exon_6	0	+	131	168
chr1	204923290	204923537	GeneC|Exon_6	0	+	132	149
chr1	204923290	204923537	GeneC|Exon_6	0	+	133	143
chr1	204923290	204923537	GeneC|Exon_6	0	+	134	143
chr1	204923290	204923537	GeneC|Exon_6	0	+	135	114
chr1	204923290	204923537	GeneC|Exon_6	0	+	136	116
chr1	204923290	204923537	GeneC|Exon_6	0	+	137	116
chr1	204923290	204923537	GeneC|Exon_6	0	+	138	117
chr1	204923290	204923537	GeneC|Exon_6	0	+	139	115
chr1	204923290	204923537	GeneC|Exon_6	0	+	140	115
chr1	204923290	204923537	GeneC|Exon_6	0	+	141	115
chr1	204923290	204923537	GeneC|Exon_6	0	+	142	115
chr1	204923290	204923537	GeneC|Exon_6	0	+	143	113
chr1	204923290	204923537	GeneC|Exon_6	0	+	144	114
chr1	204923290	204923537	GeneC|Exon_6	0	+	145	113
chr1	204923290	204923537	GeneC|Exon_6	0	+	146	115
chr1	204923290	204923537	GeneC|Exon_6	0	+	147	114
chr1	204923290	204923537	GeneC|Exon_6	0	+	148	114
chr1	204923290	204923537	GeneC|Exon_6	0	+	149	113
chr1	204923290	204923537	GeneC|Exon_6	0	+	150	114
chr1	204923290	204923537	GeneC|Exon_6	0	+	151	114
chr1	204923290	204923537	GeneC|Exon_6	0	+	152	116
chr1	204923290	204923537	GeneC|Exon_6	0	+	153	118
chr1	204923290	204923537	GeneC|Exon_6	0	+	154	114
chr1	204923290	204923537	GeneC|Exon_6	0	+	155	115
chr1	204923290	204923537	GeneC|Exon_6	0	+	156	113
chr1	204923290	204923537	GeneC|Exon_6	0	+	157	112
chr1	204923290	204923537	GeneC|Exon_6	0	+	158	111
chr1	204923290	204923537	GeneC|Exon_6	0	+	159	111
chr1	204923290	204923537	GeneC|Exon_6	0	+	160	112
chr1	204923290	204923537	GeneC|Exon_6	0	+	161	110
chr1	204923290	204923537	GeneC|Exon_6	0	+	162	111
chr1	204923290	204923537	GeneC|Exon_6	0	+	163	112
chr1	204923290	204923537	GeneC|Exon_6	0	+	164	111
chr1	204923290	204923537	GeneC|Exon_6	0	+	165	110
chr1	204923290	204923537	GeneC|Exon_6	0	+	166	110
chr1	204923290	204923537	GeneC|Exon_6	0	+	167	110
chr1	204923290	204923537	GeneC|Exon_6	0	+	168	111
chr1	204923290	204923537	GeneC|Exon_6	0	+	169	112
chr1	204923290	204923537	GeneC|Exon_6	0	+	170	113
chr1	204923290	204923537	GeneC|Exon_6	0	+	171	113
chr1	204923290	204923537	GeneC|Exon_6	0	+	172	111
chr1	204923290	204923537	GeneC|Exon_6	0	+	173	112
chr1	204923290	204923537	GeneC|Exon_6	0	+	174	114
chr1	204923290	204923537	GeneC|Exon_6	0	+	175	113
chr1	204923290	204923537	GeneC|Exon_6	0	+	176	113
chr1	204923290	204923537	GeneC|Exon_6	0	+	177	115
chr1	204923290	204923537	GeneC|Exon_6	0	+	178	115
chr1	204923290	204923537	GeneC|Exon_6	0	+	179	115
chr1	204923290	204923537	GeneC|Exon_6	0	+	180	115
chr1	204923290	204923537	GeneC|Exon_6	0	+	181	114
chr1	204923290	204923537	GeneC|Exon_6	0	+	182	114
chr1	204923290	204923537	GeneC|Exon_6	0	+	183	112
chr1	204923290	204923537	GeneC|Exon_6	0	+	184	110
chr1	204923290	204923537	GeneC|Exon_6	0	+	185	110
chr1	204923290	204923537	GeneC|Exon_6	0	+	186	109
chr1	204923290	204923537	GeneC|Exon_6	0	+	187	109
chr1	204923290	204923537	GeneC|Exon_6	0	+	188	109
chr1	204923290	204923537	GeneC|Exon_6	0	+	189	109
chr1	204923290	204923537	GeneC|Exon_6	0	+	190	110
chr1	204923290	204923537	GeneC|Exon_6	0	+	191	110
chr1	204923290	204923537	GeneC|Exon_6	0	+	192	110
chr1	204923290	204923537	GeneC|Exon_6	0	+	193	110
chr1	204923290	204923537	GeneC|Exon_6	0	+	194	110
chr1	204923290	204923537	GeneC|Exon_6	0	+	195	109
chr1	204923290	204923537	GeneC|Exon_6	0	+	196	110
chr1	204923290	204923537	GeneC|Exon_6	0	+	197	110
chr1	204923290	204923537	GeneC|Exon_6	0	+	198	108
chr1	204923290	204923537	GeneC|Exon_6	0	+	199	107
chr1	204923290	204923537	GeneC|Exon_6	0	+	200	106
chr1	204923290	204923537	GeneC|Exon_6	0	+	201	105
chr1	204923290	204923537	GeneC|Exon_6	0	+	202	104
chr1	204923290	204923537	GeneC|Exon_6	0	+	203	104
chr1	204923290	204923537	GeneC|Exon_6	0	+	204	103
chr1	204923290	204923537	GeneC|Exon_6	0	+	205	104
chr1	204923290	204923537	GeneC|Exon_6	0	+	206	103
chr1	204923290	204923537	GeneC|Exon_6	0	+	207	104
chr1	204923290	204923537	GeneC|Exon_6	0	+	208	104
chr1	204923290	204923537	GeneC|Exon_6	0	+	209	108
chr1	204923290	204923537	GeneC|Exon_6	0	+	210	110
chr1	204923290	204923537	GeneC|Exon_6	0	+	211	109
chr1	204923290	204923537	GeneC|Exon_6	0	+	212	106
chr1	204923290	204923537	GeneC|Exon_6	0	+	213	106
chr1	204923290	204923537	GeneC|Exon_6	0	+	214	107
chr1	204923290	204923537	GeneC|Exon_6	0	+	215	106
chr1	204923290	204923537	GeneC|Exon_6	0	+	216	106
chr1	204923290	204923537	GeneC|Exon_6	0	+	217	104
chr1	204923290	204923537	GeneC|Exon_6	0	+	218	104
chr1	204923290	204923537	GeneC|Exon_6	0	+	219	103
chr1	204923290	204923537	GeneC|Exon_6	0	+	220	102
chr1	204923290	204923537	GeneC|Exon_6	0	+	221	103
chr1	204923290	204923537	GeneC|Exon_6	0	+	222	103
chr1	204923290	204923537	GeneC|Exon_6	0	+	223	104
chr1	204923290	204923537	GeneC|Exon_6	0	+	224	105
chr1	204923290	204923537	GeneC|Exon_6	0	+	225	108
chr1	204923290	204923537	GeneC|Exon_6	0	+	226	109
chr1	204923290	204923537	GeneC|Exon_6	0	+	227	108
chr1	204923290	204923537	GeneC|Exon_6	0	+	228	108
chr1	204923290	204923537	GeneC|Exon_6	0	+	229	108
chr1	204923290	204923537	GeneC|Exon_6	0	+	230	107
chr1	204923290	204923537	GeneC|Exon_6	0	+	231	107
chr1	204923290	204923537	GeneC|Exon_6	0	+	232	107
chr1	204923290	204923537	GeneC|Exon_6	0	+	233	106
chr1	204923290	204923537	GeneC|Exon_6	0	+	234	107
chr1	204923290	204923537	GeneC|Exon_6	0	+	235	107
chr1	204923290	204923537	GeneC|Exon_6	0	+	236	105
chr1	204923290	204923537	GeneC|Exon_6	0	+	237	107
chr1	204923290	204923537	GeneC|Exon_6	0	+	238	107
chr1	204923290	204923537	GeneC|Exon_6	0	+	239	108
chr1	204923290	204923537	GeneC|Exon_6	0	+	240	108
chr1	204923290	204923537	GeneC|Exon_6	0	+	241	108
chr1	204923290	204923537	GeneC|Exon_6	0	+	242	107
chr1	204923290	204923537	GeneC|Exon_6	0	+	243	106
chr1	204923290	204923537	GeneC|Exon_6	0	+	244	106
chr1	204923290	204923537	GeneC|Exon_6	0	+	245	106
chr1	204923290	204923537	GeneC|Exon_6	0	+	246	107
chr1	204923290	204923537	GeneC|Exon_6	0	+	247	108
chr1	204923931	204924104	GeneC|Exon_7	0	+	1	97
chr1	204923931	204924104	GeneC|Exon_7	0	+	2	98
chr1	204923931	204924104	GeneC|Exon_7	0	+	3	100
chr1	204923931	204924104	GeneC|Exon_7	0	+	4	99
chr1	204923931	204924104	GeneC|Exon_7	0	+	5	99
chr1	204923931	204924104	GeneC|Exon_7	0	+	6	98
chr1	204923931	204924104	GeneC|Exon_7	0	+	7	97
chr1	204923931	204924104	GeneC|Exon_7	0	+	8	97
chr1	204923931	204924104	GeneC|Exon_7	0	+	9	97
chr1	204923931	204924104	GeneC|Exon_7	0	+	10	99
chr1	204923931	204924104	GeneC|Exon_7	0	+	11	99
chr1	204923931	204924104	GeneC|Exon_7	0	+	12	99
chr1	204923931	204924104	GeneC|Exon_7	0	+	13	99
chr1	204923931	204924104	GeneC|Exon_7	0	+	14	100
chr1	204923931	204924104	GeneC|Exon_7	0	+	15	101
chr1	204923931	204924104	GeneC|Exon_7	0	+	16	102
chr1	204923931	204924104	GeneC|Exon_7	0	+	17	102
chr1	204923931	204924104	GeneC|Exon_7	0	+	18	103
chr1	204923931	204924104	GeneC|Exon_7	0	+	19	105
chr1	204923931	204924104	GeneC|Exon_7	0	+	20	106
chr1	204923931	204924104	GeneC|Exon_7	0	+	21	107
chr1	204923931	204924104	GeneC|Exon_7	0	+	22	110
chr1	204923931	204924104	GeneC|Exon_7	0	+	23	111
chr1	204923931	204924104	GeneC|Exon_7	0	+	24	113
chr1	204923931	204924104	GeneC|Exon_7	0	+	25	112
chr1	204923931	204924104	GeneC|Exon_7	0	+	26	111
chr1	204923931	204924104	GeneC|Exon_7	0	+	27	111
chr1	204923931	204924104	GeneC|Exon_7	0	+	28	111
chr1	204923931	204924104	GeneC|Exon_7	0	+	29	111
chr1	204923931	204924104	GeneC|Exon_7	0	+	30	111
chr1	204923931	204924104	GeneC|Exon_7	0	+	31	112
chr1	204923931	204924104	GeneC|Exon_7	0	+	32	114
chr1	204923931	204924104	GeneC|Exon_7	0	+	33	117
chr1	204923931	204924104	GeneC|Exon_7	0	+	34	117
chr1	204923931	204924104	GeneC|Exon_7	0	+	35	117
chr1	204923931	204924104	GeneC|Exon_7	0	+	36	118
chr1	204923931	204924104	GeneC|Exon_7	0	+	37	117
chr1	204923931	204924104	GeneC|Exon_7	0	+	38	117
chr1	204923931	204924104	GeneC|Exon_7	0	+	39	116
chr1	204923931	204924104	GeneC|Exon_7	0	+	40	118
chr1	204923931	204924104	GeneC|Exon_7	0	+	41	117
chr1	204923931	204924104	GeneC|Exon_7	0	+	42	115
chr1	204923931	204924104	GeneC|Exon_7	0	+	43	116
chr1	204923931	204924104	GeneC|Exon_7	0	+	44	112
chr1	204923931	204924104	GeneC|Exon_7	0	+	45	113
chr1	204923931	204924104	GeneC|Exon_7	0	+	46	111
chr1	204923931	204924104	GeneC|Exon_7	0	+	47	111
chr1	204923931	204924104	GeneC|Exon_7	0	+	48	111
chr1	204923931	204924104	GeneC|Exon_7	0	+	49	112
chr1	204923931	204924104	GeneC|Exon_7	0	+	50	109
chr1	204923931	204924104	GeneC|Exon_7	0	+	51	108
chr1	204923931	204924104	GeneC|Exon_7	0	+	52	108
chr1	204923931	204924104	GeneC|Exon_7	0	+	53	108
chr1	204923931	204924104	GeneC|Exon_7	0	+	54	108
chr1	204923931	204924104	GeneC|Exon_7	0	+	55	107
chr1	204923931	204924104	GeneC|Exon_7	0	+	56	108
chr1	204923931	204924104	GeneC|Exon_7	0	+	57	107
chr1	204923931	204924104	GeneC|Exon_7	0	+	58	106
chr1	204923931	204924104	GeneC|Exon_7	0	+	59	105
chr1	204923931	204924104	GeneC|Exon_7	0	+	60	106
chr1	204923931	204924104	GeneC|Exon_7	0	+	61	107
chr1	204923931	204924104	GeneC|Exon_7	0	+	62	106
chr1	204923931	204924104	GeneC|Exon_7	0	+	63	106
chr1	204923931	204924104	GeneC|Exon_7	0	+	64	106
chr1	204923931	204924104	GeneC|Exon_7	0	+	65	107
chr1	204923931	204924104	GeneC|Exon_7	0	+	66	106
chr1	204923931	204924104	GeneC|Exon_7	0	+	67	107
chr1	204923931	204924104	GeneC|Exon_7	0	+	68	107
chr1	204923931	204924104	GeneC|Exon_7	0	+	69	107
chr1	204923931	204924104	GeneC|Exon_7	0	+	70	106
chr1	204923931	204924104	GeneC|Exon_7	0	+	71	104
chr1	204923931	204924104	GeneC|Exon_7	0	+	72	104
chr1	204923931	204924104	GeneC|Exon_7	0	+	73	106
chr1	204923931	204924104	GeneC|Exon_7	0	+	74	107
chr1	204923931	204924104	GeneC|Exon_7	0	+	75	109
chr1	204923931	204924104	GeneC|Exon_7	0	+	76	109
chr1	204923931	204924104	GeneC|Exon_7	0	+	77	107
chr1	204923931	204924104	GeneC|Exon_7	0	+	78	107
chr1	204923931	204924104	GeneC|Exon_7	0	+	79	107
chr1	204923931	204924104	GeneC|Exon_7	0	+	80	107
chr1	204923931	204924104	GeneC|Exon_7	0	+	81	105
chr1	204923931	204924104	GeneC|Exon_7	0	+	82	106
chr1	204923931	204924104	GeneC|Exon_7	0	+	83	106
chr1	204923931	204924104	GeneC|Exon_7	0	+	84	106
chr1	204923931	204924104	GeneC|Exon_7	0	+	85	104
chr1	204923931	204924104	GeneC|Exon_7	0	+	86	104
chr1	204923931	204924104	GeneC|Exon_7	0	+	87	102
chr1	204923931	204924104	GeneC|Exon_7	0	+	88	102
chr1	204923931	204924104	GeneC|Exon_7	0	+	89	101
chr1	204923931	204924104	GeneC|Exon_7	0	+	90	101
chr1	204923931	204924104	GeneC|Exon_7	0	+	91	100
chr1	204923931	204924104	GeneC|Exon_7	0	+	92	102
chr1	204923931	204924104	GeneC|Exon_7	0	+	93	101
chr1	204923931	204924104	GeneC|Exon_7	0	+	94	101
chr1	204923931	204924104	GeneC|Exon_7	0	+	95	101
chr1	204923931	204924104	GeneC|Exon_7	0	+	96	101
chr1	204923931	204924104	GeneC|Exon_7	0	+	97	101
chr1	204923931	204924104	GeneC|Exon_7	0	+	98	99
chr1	204923931	204924104	GeneC|Exon_7	0	+	99	99
chr1	204923931	204924104	GeneC|Exon_7	0	+	100	100
chr1	204923931	204924104	GeneC|Exon_7	0	+	101	101
chr1	204923931	204924104	GeneC|Exon_7	0	+	102	110
chr1	204923931	204924104	GeneC|Exon_7	0	+	103	109
chr1	204923931	204924104	GeneC|Exon_7	0	+	104	109
chr1	204923931	204924104	GeneC|Exon_7	0	+	105	107
chr1	204923931	204924104	GeneC|Exon_7	0	+	106	110
chr1	204923931	204924104	GeneC|Exon_7	0	+	107	109
chr1	204923931	204924104	GeneC|Exon_7	0	+	108	108
chr1	204923931	204924104	GeneC|Exon_7	0	+	109	109
chr1	204923931	204924104	GeneC|Exon_7	0	+	110	109
chr1	204923931	204924104	GeneC|Exon_7	0	+	111	107
chr1	204923931	204924104	GeneC|Exon_7	0	+	112	107
chr1	204923931	204924104	GeneC|Exon_7	0	+	113	107
chr1	204923931	204924104	GeneC|Exon_7	0	+	114	107
chr1	204923931	204924104	GeneC|Exon_7	0	+	115	108
chr1	204923931	204924104	GeneC|Exon_7	0	+	116	111
chr1	204923931	204924104	GeneC|Exon_7	0	+	117	111
chr1	204923931	204924104	GeneC|Exon_7	0	+	118	113
chr1	204923931	204924104	GeneC|Exon_7	0	+	119	112
chr1	204923931	204924104	GeneC|Exon_7	0	+	120	112
chr1	204923931	204924104	GeneC|Exon_7	0	+	121	112
chr1	204923931	204924104	GeneC|Exon_7	0	+	122	112
chr1	204923931	204924104	GeneC|Exon_7	0	+	123	112
chr1	204923931	204924104	GeneC|Exon_7	0	+	124	112
chr1	204923931	204924104	GeneC|Exon_7	0	+	125	110
chr1	204923931	204924104	GeneC|Exon_7	0	+	126	111
chr1	204923931	204924104	GeneC|Exon_7	0	+	127	112
chr1	204923931	204924104	GeneC|Exon_7	0	+	128	112
chr1	204923931	204924104	GeneC|Exon_7	0	+	129	112
chr1	204923931	204924104	GeneC|Exon_7	0	+	130	110
chr1	204923931	204924104	GeneC|Exon_7	0	+	131	108
chr1	204923931	204924104	GeneC|Exon_7	0	+	132	106
chr1	204923931	204924104	GeneC|Exon_7	0	+	133	106
chr1	204923931	204924104	GeneC|Exon_7	0	+	134	106
chr1	204923931	204924104	GeneC|Exon_7	0	+	135	107
chr1	204923931	204924104	GeneC|Exon_7	0	+	136	107
chr1	204923931	204924104	GeneC|Exon_7	0	+	137	106
chr1	204923931	204924104	GeneC|Exon_7	0	+	138	105
chr1	204923931	204924104	GeneC|Exon_7	0	+	139	106
chr1	204923931	204924104	GeneC|Exon_7	0	+	140	106
chr1	204923931	204924104	GeneC|Exon_7	0	+	141	105
chr1	204923931	204924104	GeneC|Exon_7	0	+	142	104
chr1	204923931	204924104	GeneC|Exon_7	0	+	143	102
chr1	204923931	204924104	GeneC|Exon_7	0	+	144	100
chr1	204923931	204924104	GeneC|Exon_7	0	+	145	99
chr1	204923931	204924104	GeneC|Exon_7	0	+	146	99
chr1	204923931	204924104	GeneC|Exon_7	0	+	147	98
chr1	204923931	204924104	GeneC|Exon_7	0	+	148	98
chr1	204923931	204924104	GeneC|Exon_7	0	+	149	97
chr1	204923931	204924104	GeneC|Exon_7	0	+	150	98
chr1	204923931	204924104	GeneC|Exon_7	0	+	151	98
chr1	204923931	204924104	GeneC|Exon_7	0	+	152	97
chr1	204923931	204924104	GeneC|Exon_7	0	+	153	95
chr1	204923931	204924104	GeneC|Exon_7	0	+	154	94
chr1	204923931	204924104	GeneC|Exon_7	0	+	155	95
chr1	204923931	204924104	GeneC|Exon_7	0	+	156	96
chr1	204923931	204924104	GeneC|Exon_7	0	+	157	98
chr1	204923931	204924104	GeneC|Exon_7	0	+	158	104
chr1	204923931	204924104	GeneC|Exon_7	0	+	159	104
chr1	204923931	204924104	GeneC|Exon_7	0	+	160	104
chr1	204923931	204924104	GeneC|Exon_7	0	+	161	101
chr1	204923931	204924104	GeneC|Exon_7	0	+	162	100
chr1	204923931	204924104	GeneC|Exon_7	0	+	163	100
chr1	204923931	204924104	GeneC|Exon_7	0	+	164	99
chr1	204923931	204924104	GeneC|Exon_7	0	+	165	99
chr1	204923931	204924104	GeneC|Exon_7	0	+	166	101
chr1	204923931	204924104	GeneC|Exon_7	0	+	167	100
chr1	204923931	204924104	GeneC|Exon_7	0	+	168	97
chr1	204923931	204924104	GeneC|Exon_7	0	+	169	95
chr1	204923931	204924104	GeneC|Exon_7	0	+	170	95
chr1	204923931	204924104	GeneC|Exon_7	0	+	171	95
chr1	204923931	204924104	GeneC|Exon_7	0	+	172	94
chr1	204923931	204924104	GeneC|Exon_7	0	+	173	94
chr1	204926758	204926979	GeneC|Exon_8	0	+	1	135
chr1	204926758	204926979	GeneC|Exon_8	0	+	2	138
chr1	204926758	204926979	GeneC|Exon_8	0	+	3	139
chr1	204926758	204926979	GeneC|Exon_8	0	+	4	139
chr1	204926758	204926979	GeneC|Exon_8	0	+	5	142
chr1	204926758	204926979	GeneC|Exon_8	0	+	6	143
chr1	204926758	204926979	GeneC|Exon_8	0	+	7	146
chr1	204926758	204926979	GeneC|Exon_8	0	+	8	146
chr1	204926758	204926979	GeneC|Exon_8	0	+	9	146
chr1	204926758	204926979	GeneC|Exon_8	0	+	10	146
chr1	204926758	204926979	GeneC|Exon_8	0	+	11	147
chr1	204926758	204926979	GeneC|Exon_8	0	+	12	147
chr1	204926758	204926979	GeneC|Exon_8	0	+	13	147
chr1	204926758	204926979	GeneC|Exon_8	0	+	14	147
chr1	204926758	204926979	GeneC|Exon_8	0	+	15	148
chr1	204926758	204926979	GeneC|Exon_8	0	+	16	148
chr1	204926758	204926979	GeneC|Exon_8	0	+	17	149
chr1	204926758	204926979	GeneC|Exon_8	0	+	18	149
chr1	204926758	204926979	GeneC|Exon_8	0	+	19	150
chr1	204926758	204926979	GeneC|Exon_8	0	+	20	148
chr1	204926758	204926979	GeneC|Exon_8	0	+	21	151
chr1	204926758	204926979	GeneC|Exon_8	0	+	22	151
chr1	204926758	204926979	GeneC|Exon_8	0	+	23	151
chr1	204926758	204926979	GeneC|Exon_8	0	+	24	152
chr1	204926758	204926979	GeneC|Exon_8	0	+	25	152
chr1	204926758	204926979	GeneC|Exon_8	0	+	26	152
chr1	204926758	204926979	GeneC|Exon_8	0	+	27	152
chr1	204926758	204926979	GeneC|Exon_8	0	+	28	153
chr1	204926758	204926979	GeneC|Exon_8	0	+	29	152
chr1	204926758	204926979	GeneC|Exon_8	0	+	30	151
chr1	204926758	204926979	GeneC|Exon_8	0	+	31	153
chr1	204926758	204926979	GeneC|Exon_8	0	+	32	154
chr1	204926758	204926979	GeneC|Exon_8	0	+	33	155
chr1	204926758	204926979	GeneC|Exon_8	0	+	34	154
chr1	204926758	204926979	GeneC|Exon_8	0	+	35	152
chr1	204926758	204926979	GeneC|Exon_8	0	+	36	153
chr1	204926758	204926979	GeneC|Exon_8	0	+	37	154
chr1	204926758	204926979	GeneC|Exon_8	0	+	38	153
chr1	204926758	204926979	GeneC|Exon_8	0	+	39	156
chr1	204926758	204926979	GeneC|Exon_8	0	+	40	156
chr1	204926758	204926979	GeneC|Exon_8	0	+	41	158
chr1	204926758	204926979	GeneC|Exon_8	0	+	42	156
chr1	204926758	204926979	GeneC|Exon_8	0	+	43	158
chr1	204926758	204926979	GeneC|Exon_8	0	+	44	158
chr1	204926758	204926979	GeneC|Exon_8	0	+	45	158
chr1	204926758	204926979	GeneC|Exon_8	0	+	46	160
chr1	204926758	204926979	GeneC|Exon_8	0	+	47	157
chr1	204926758	204926979	GeneC|Exon_8	0	+	48	156
chr1	204926758	204926979	GeneC|Exon_8	0	+	49	157
chr1	204926758	204926979	GeneC|Exon_8	0	+	50	158
chr1	204926758	204926979	GeneC|Exon_8	0	+	51	157
chr1	204926758	204926979	GeneC|Exon_8	0	+	52	158
chr1	204926758	204926979	GeneC|Exon_8	0	+	53	156
chr1	204926758	204926979	GeneC|Exon_8	0	+	54	156
chr1	204926758	204926979	GeneC|Exon_8	0	+	55	155
chr1	204926758	204926979	GeneC|Exon_8	0	+	56	155
chr1	204926758	204926979	GeneC|Exon_8	0	+	57	157
chr1	204926758	204926979	GeneC|Exon_8	0	+	58	157
chr1	204926758	204926979	GeneC|Exon_8	0	+	59	160
chr1	204926758	204926979	GeneC|Exon_8	0	+	60	160
chr1	204926758	204926979	GeneC|Exon_8	0	+	61	159
chr1	204926758	204926979	GeneC|Exon_8	0	+	62	162
chr1	204926758	204926979	GeneC|Exon_8	0	+	63	163
chr1	204926758	204926979	GeneC|Exon_8	0	+	64	162
chr1	204926758	204926979	GeneC|Exon_8	0	+	65	163
chr1	204926758	204926979	GeneC|Exon_8	0	+	66	162
chr1	204926758	204926979	GeneC|Exon_8	0	+	67	164
chr1	204926758	204926979	GeneC|Exon_8	0	+	68	165
chr1	204926758	204926979	GeneC|Exon_8	0	+	69	165
chr1	204926758	204926979	GeneC|Exon_8	0	+	70	165
chr1	204926758	204926979	GeneC|Exon_8	0	+	71	166
chr1	204926758	204926979	GeneC|Exon_8	0	+	72	166
chr1	204926758	204926979	GeneC|Exon_8	0	+	73	168
chr1	204926758	204926979	GeneC|Exon_8	0	+	74	170
chr1	204926758	204926979	GeneC|Exon_8	0	+	75	170
chr1	204926758	204926979	GeneC|Exon_8	0	+	76	172
chr1	204926758	204926979	GeneC|Exon_8	0	+	77	172
chr1	204926758	204926979	GeneC|Exon_8	0	+	78	171
chr1	204926758	204926979	GeneC|Exon_8	0	+	79	171
chr1	204926758	204926979	GeneC|Exon_8	0	+	80	170
chr1	204926758	204926979	GeneC|Exon_8	0	+	81	169
chr1	204926758	204926979	GeneC|Exon_8	0	+	82	169
chr1	204926758	204926979	GeneC|Exon_8	0	+	83	168
chr1	204926758	204926979	GeneC|Exon_8	0	+	84	169
chr1	204926758	204926979	GeneC|Exon_8	0	+	85	168
chr1	204926758	204926979	GeneC|Exon_8	0	+	86	168
chr1	204926758	204926979	GeneC|Exon_8	0	+	87	168
chr1	204926758	204926979	GeneC|Exon_8	0	+	88	168
chr1	204926758	204926979	GeneC|Exon_8	0	+	89	167
chr1	204926758	204926979	GeneC|Exon_8	0	+	90	166
chr1	204926758	204926979	GeneC|Exon_8	0	+	91	166
chr1	204926758	204926979	GeneC|Exon_8	0	+	92	169
chr1	204926758	204926979	GeneC|Exon_8	0	+	93	171
chr1	204926758	204926979	GeneC|Exon_8	0	+	94	172
chr1	204926758	204926979	GeneC|Exon_8	0	+	95	171
chr1	204926758	204926979	GeneC|Exon_8	0	+	96	171
chr1	204926758	204926979	GeneC|Exon_8	0	+	97	172
chr1	204926758	204926979	GeneC|Exon_8	0	+	98	176
chr1	204926758	204926979	GeneC|Exon_8	0	+	99	176
chr1	204926758	204926979	GeneC|Exon_8	0	+	100	175
chr1	204926758	204926979	GeneC|Exon_8	0	+	101	175
chr1	204926758	204926979	GeneC|Exon_8	0	+	102	178
chr1	204926758	204926979	GeneC|Exon_8	0	+	103	177
chr1	204926758	204926979	GeneC|Exon_8	0	+	104	179
chr1	204926758	204926979	GeneC|Exon_8	0	+	105	182
chr1	204926758	204926979	GeneC|Exon_8	0	+	106	180
chr1	204926758	204926979	GeneC|Exon_8	0	+	107	179
chr1	204926758	204926979	GeneC|Exon_8	0	+	108	179
chr1	204926758	204926979	GeneC|Exon_8	0	+	109	179
chr1	204926758	204926979	GeneC|Exon_8	0	+	110	178
chr1	204926758	204926979	GeneC|Exon_8	0	+	111	178
chr1	204926758	204926979	GeneC|Exon_8	0	+	112	177
chr1	204926758	204926979	GeneC|Exon_8	0	+	113	178
chr1	204926758	204926979	GeneC|Exon_8	0	+	114	178
chr1	204926758	204926979	GeneC|Exon_8	0	+	115	177
chr1	204926758	204926979	GeneC|Exon_8	0	+	116	178
chr1	204926758	204926979	GeneC|Exon_8	0	+	117	177
chr1	204926758	204926979	GeneC|Exon_8	0	+	118	178
chr1	204926758	204926979	GeneC|Exon_8	0	+	119	180
chr1	204926758	204926979	GeneC|Exon_8	0	+	120	180
chr1	204926758	204926979	GeneC|Exon_8	0	+	121	181
chr1	204926758	204926979	GeneC|Exon_8	0	+	122	181
chr1	204926758	204926979	GeneC|Exon_8	0	+	123	179
chr1	204926758	204926979	GeneC|Exon_8	0	+	124	181
chr1	204926758	204926979	GeneC|Exon_8	0	+	125	181
chr1	204926758	204926979	GeneC|Exon_8	0	+	126	181
chr1	204926758	204926979	GeneC|Exon_8	0	+	127	182
chr1	204926758	204926979	GeneC|Exon_8	0	+	128	182
chr1	204926758	204926979	GeneC|Exon_8	0	+	129	182
chr1	204926758	204926979	GeneC|Exon_8	0	+	130	184
chr1	204926758	204926979	GeneC|Exon_8	0	+	131	183
chr1	204926758	204926979	GeneC|Exon_8	0	+	132	183
chr1	204926758	204926979	GeneC|Exon_8	0	+	133	188
chr1	204926758	204926979	GeneC|Exon_8	0	+	134	189
chr1	204926758	204926979	GeneC|Exon_8	0	+	135	190
chr1	204926758	204926979	GeneC|Exon_8	0	+	136	191
chr1	204926758	204926979	GeneC|Exon_8	0	+	137	188
chr1	204926758	204926979	GeneC|Exon_8	0	+	138	190
chr1	204926758	204926979	GeneC|Exon_8	0	+	139	190
chr1	204926758	204926979	GeneC|Exon_8	0	+	140	190
chr1	204926758	204926979	GeneC|Exon_8	0	+	141	192
chr1	204926758	204926979	GeneC|Exon_8	0	+	142	195
chr1	204926758	204926979	GeneC|Exon_8	0	+	143	191
chr1	204926758	204926979	GeneC|Exon_8	0	+	144	192
chr1	204926758	204926979	GeneC|Exon_8	0	+	145	192
chr1	204926758	204926979	GeneC|Exon_8	0	+	146	189
chr1	204926758	204926979	GeneC|Exon_8	0	+	147	188
chr1	204926758	204926979	GeneC|Exon_8	0	+	148	186
chr1	204926758	204926979	GeneC|Exon_8	0	+	149	186
chr1	204926758	204926979	GeneC|Exon_8	0	+	150	186
chr1	204926758	204926979	GeneC|Exon_8	0	+	151	186
chr1	204926758	204926979	GeneC|Exon_8	0	+	152	184
chr1	204926758	204926979	GeneC|Exon_8	0	+	153	182
chr1	204926758	204926979	GeneC|Exon_8	0	+	154	181
chr1	204926758	204926979	GeneC|Exon_8	0	+	155	182
chr1	204926758	204926979	GeneC|Exon_8	0	+	156	180
chr1	204926758	204926979	GeneC|Exon_8	0	+	157	180
chr1	204926758	204926979	GeneC|Exon_8	0	+	158	179
chr1	204926758	204926979	GeneC|Exon_8	0	+	159	183
chr1	204926758	204926979	GeneC|Exon_8	0	+	160	182
chr1	204926758	204926979	GeneC|Exon_8	0	+	161	181
chr1	204926758	204926979	GeneC|Exon_8	0	+	162	179
chr1	204926758	204926979	GeneC|Exon_8	0	+	163	178
chr1	204926758	204926979	GeneC|Exon_8	0	+	164	179
chr1	204926758	204926979	GeneC|Exon_8	0	+	165	180
chr1	204926758	204926979	GeneC|Exon_8	0	+	166	179
chr1	204926758	204926979	GeneC|Exon_8	0	+	167	179
chr1	204926758	204926979	GeneC|Exon_8	0	+	168	179
chr1	204926758	204926979	GeneC|Exon_8	0	+	169	178
chr1	204926758	204926979	GeneC|Exon_8	0	+	170	178
chr1	204926758	204926979	GeneC|Exon_8	0	+	171	177
chr1	204926758	204926979	GeneC|Exon_8	0	+	172	175
chr1	204926758	204926979	GeneC|Exon_8	0	+	173	177
chr1	204926758	204926979	GeneC|Exon_8	0	+	174	177
chr1	204926758	204926979	GeneC|Exon_8	0	+	175	176
chr1	204926758	204926979	GeneC|Exon_8	0	+	176	176
chr1	204926758	204926979	GeneC|Exon_8	0	+	177	176
chr1	204926758	204926979	GeneC|Exon_8	0	+	178	178
chr1	204926758	204926979	GeneC|Exon_8	0	+	179	183
chr1	204926758	204926979	GeneC|Exon_8	0	+	180	186
chr1	204926758	204926979	GeneC|Exon_8	0	+	181	187
chr1	204926758	204926979	GeneC|Exon_8	0	+	182	185
chr1	204926758	204926979	GeneC|Exon_8	0	+	183	184
chr1	204926758	204926979	GeneC|Exon_8	0	+	184	181
chr1	204926758	204926979	GeneC|Exon_8	0	+	185	182
chr1	204926758	204926979	GeneC|Exon_8	0	+	186	182
chr1	204926758	204926979	GeneC|Exon_8	0	+	187	182
chr1	204926758	204926979	GeneC|Exon_8	0	+	188	180
chr1	204926758	204926979	GeneC|Exon_8	0	+	189	181
chr1	204926758	204926979	GeneC|Exon_8	0	+	190	176
chr1	204926758	204926979	GeneC|Exon_8	0	+	191	176
chr1	204926758	204926979	GeneC|Exon_8	0	+	192	174
chr1	204926758	204926979	GeneC|Exon_8	0	+	193	173
chr1	204926758	204926979	GeneC|Exon_8	0	+	194	170
chr1	204926758	204926979	GeneC|Exon_8	0	+	195	172
chr1	204926758	204926979	GeneC|Exon_8	0	+	196	172
chr1	204926758	204926979	GeneC|Exon_8	0	+	197	173
chr1	204926758	204926979	GeneC|Exon_8	0	+	198	173
chr1	204926758	204926979	GeneC|Exon_8	0	+	199	172
chr1	204926758	204926979	GeneC|Exon_8	0	+	200	171
chr1	204926758	204926979	GeneC|Exon_8	0	+	201	171
chr1	204926758	204926979	GeneC|Exon_8	0	+	202	170
chr1	204926758	204926979	GeneC|Exon_8	0	+	203	171
chr1	204926758	204926979	GeneC|Exon_8	0	+	204	172
chr1	204926758	204926979	GeneC|Exon_8	0	+	205	173
chr1	204926758	204926979	GeneC|Exon_8	0	+	206	174
chr1	204926758	204926979	GeneC|Exon_8	0	+	207	172
chr1	204926758	204926979	GeneC|Exon_8	0	+	208	171
chr1	204926758	204926979	GeneC|Exon_8	0	+	209	171
chr1	204926758	204926979	GeneC|Exon_8	0	+	210	168
chr1	204926758	204926979	GeneC|Exon_8	0	+	211	168
chr1	204926758	204926979	GeneC|Exon_8	0	+	212	167
chr1	204926758	204926979	GeneC|Exon_8	0	+	213	162
chr1	204926758	204926979	GeneC|Exon_8	0	+	214	159
chr1	204926758	204926979	GeneC|Exon_8	0	+	215	161
chr1	204926758	204926979	GeneC|Exon_8	0	+	216	160
chr1	204926758	204926979	GeneC|Exon_8	0	+	217	160
chr1	204926758	204926979	GeneC|Exon_8	0	+	218	160
chr1	204926758	204926979	GeneC|Exon_8	0	+	219	157
chr1	204926758	204926979	GeneC|Exon_8	0	+	220	156
chr1	204926758	204926979	GeneC|Exon_8	0	+	221	155
chr1	204931210	204931311	GeneC|Exon_9	0	+	1	149
chr1	204931210	204931311	GeneC|Exon_9	0	+	2	151
chr1	204931210	204931311	GeneC|Exon_9	0	+	3	153
chr1	204931210	204931311	GeneC|Exon_9	0	+	4	155
chr1	204931210	204931311	GeneC|Exon_9	0	+	5	155
chr1	204931210	204931311	GeneC|Exon_9	0	+	6	155
chr1	204931210	204931311	GeneC|Exon_9	0	+	7	156
chr1	204931210	204931311	GeneC|Exon_9	0	+	8	156
chr1	204931210	204931311	GeneC|Exon_9	0	+	9	154
chr1	204931210	204931311	GeneC|Exon_9	0	+	10	156
chr1	204931210	204931311	GeneC|Exon_9	0	+	11	157
chr1	204931210	204931311	GeneC|Exon_9	0	+	12	158
chr1	204931210	204931311	GeneC|Exon_9	0	+	13	161
chr1	204931210	204931311	GeneC|Exon_9	0	+	14	162
chr1	204931210	204931311	GeneC|Exon_9	0	+	15	161
chr1	204931210	204931311	GeneC|Exon_9	0	+	16	161
chr1	204931210	204931311	GeneC|Exon_9	0	+	17	161
chr1	204931210	204931311	GeneC|Exon_9	0	+	18	163
chr1	204931210	204931311	GeneC|Exon_9	0	+	19	161
chr1	204931210	204931311	GeneC|Exon_9	0	+	20	161
chr1	204931210	204931311	GeneC|Exon_9	0	+	21	162
chr1	204931210	204931311	GeneC|Exon_9	0	+	22	161
chr1	204931210	204931311	GeneC|Exon_9	0	+	23	161
chr1	204931210	204931311	GeneC|Exon_9	0	+	24	163
chr1	204931210	204931311	GeneC|Exon_9	0	+	25	164
chr1	204931210	204931311	GeneC|Exon_9	0	+	26	163
chr1	204931210	204931311	GeneC|Exon_9	0	+	27	162
chr1	204931210	204931311	GeneC|Exon_9	0	+	28	163
chr1	204931210	204931311	GeneC|Exon_9	0	+	29	161
chr1	204931210	204931311	GeneC|Exon_9	0	+	30	159
chr1	204931210	204931311	GeneC|Exon_9	0	+	31	157
chr1	204931210	204931311	GeneC|Exon_9	0	+	32	157
chr1	204931210	204931311	GeneC|Exon_9	0	+	33	158
chr1	204931210	204931311	GeneC|Exon_9	0	+	34	157
chr1	204931210	204931311	GeneC|Exon_9	0	+	35	157
chr1	204931210	204931311	GeneC|Exon_9	0	+	36	157
chr1	204931210	204931311	GeneC|Exon_9	0	+	37	159
chr1	204931210	204931311	GeneC|Exon_9	0	+	38	159
chr1	204931210	204931311	GeneC|Exon_9	0	+	39	154
chr1	204931210	204931311	GeneC|Exon_9	0	+	40	152
chr1	204931210	204931311	GeneC|Exon_9	0	+	41	152
chr1	204931210	204931311	GeneC|Exon_9	0	+	42	149
chr1	204931210	204931311	GeneC|Exon_9	0	+	43	149
chr1	204931210	204931311	GeneC|Exon_9	0	+	44	148
chr1	204931210	204931311	GeneC|Exon_9	0	+	45	147
chr1	204931210	204931311	GeneC|Exon_9	0	+	46	146
chr1	204931210	204931311	GeneC|Exon_9	0	+	47	147
chr1	204931210	204931311	GeneC|Exon_9	0	+	48	147
chr1	204931210	204931311	GeneC|Exon_9	0	+	49	148
chr1	204931210	204931311	GeneC|Exon_9	0	+	50	152
chr1	204931210	204931311	GeneC|Exon_9	0	+	51	151
chr1	204931210	204931311	GeneC|Exon_9	0	+	52	148
chr1	204931210	204931311	GeneC|Exon_9	0	+	53	148
chr1	204931210	204931311	GeneC|Exon_9	0	+	54	148
chr1	204931210	204931311	GeneC|Exon_9	0	+	55	149
chr1	204931210	204931311	GeneC|Exon_9	0	+	56	151
chr1	204931210	204931311	GeneC|Exon_9	0	+	57	152
chr1	204931210	204931311	GeneC|Exon_9	0	+	58	152
chr1	204931210	204931311	GeneC|Exon_9	0	+	59	152
chr1	204931210	204931311	GeneC|Exon_9	0	+	60	150
chr1	204931210	204931311	GeneC|Exon_9	0	+	61	148
chr1	204931210	204931311	GeneC|Exon_9	0	+	62	146
chr1	204931210	204931311	GeneC|Exon_9	0	+	63	146
chr1	204931210	204931311	GeneC|Exon_9	0	+	64	145
chr1	204931210	204931311	GeneC|Exon_9	0	+	65	144
chr1	204931210	204931311	GeneC|Exon_9	0	+	66	144
chr1	204931210	204931311	GeneC|Exon_9	0	+	67	144
chr1	204931210	204931311	GeneC|Exon_9	0	+	68	143
chr1	204931210	204931311	GeneC|Exon_9	0	+	69	141
chr1	204931210	204931311	GeneC|Exon_9	0	+	70	142
chr1	204931210	204931311	GeneC|Exon_9	0	+	71	140
chr1	204931210	204931311	GeneC|Exon_9	0	+	72	140
chr1	204931210	204931311	GeneC|Exon_9	0	+	73	141
chr1	204931210	204931311	GeneC|Exon_9	0	+	74	139
chr1	204931210	204931311	GeneC|Exon_9	0	+	75	137
chr1	204931210	204931311	GeneC|Exon_9	0	+	76	135
chr1	204931210	204931311	GeneC|Exon_9	0	+	77	135
chr1	204931210	204931311	GeneC|Exon_9	0	+	78	135
chr1	204931210	204931311	GeneC|Exon_9	0	+	79	134
chr1	204931210	204931311	GeneC|Exon_9	0	+	80	133
chr1	204931210	204931311	GeneC|Exon_9	0	+	81	131
chr1	204931210	204931311	GeneC|Exon_9	0	+	82	131
chr1	204931210	204931311	GeneC|Exon_9	0	+	83	129
chr1	204931210	204931311	GeneC|Exon_9	0	+	84	127
chr1	204931210	204931311	GeneC|Exon_9	0	+	85	127
chr1	204931210	204931311	GeneC|Exon_9	0	+	86	125
chr1	204931210	204931311	GeneC|Exon_9	0	+	87	124
chr1	204931210	204931311	GeneC|Exon_9	0	+	88	124
chr1	204931210	204931311	GeneC|Exon_9	0	+	89	122
chr1	204931210	204931311	GeneC|Exon_9	0	+	90	118
chr1	204931210	204931311	GeneC|Exon_9	0	+	91	118
chr1	204931210	204931311	GeneC|Exon_9	0	+	92	118
chr1	204931210	204931311	GeneC|Exon_9	0	+	93	117
chr1	204931210	204931311	GeneC|Exon_9	0	+	94	117
chr1	204931210	204931311	GeneC|Exon_9	0	+	95	115
chr1	204931210	204931311	GeneC|Exon_9	0	+	96	114
chr1	204931210	204931311	GeneC|Exon_9	0	+	97	113
chr1	204931210	204931311	GeneC|Exon_9	0	+	98	111
chr1	204931210	204931311	GeneC|Exon_9	0	+	99	111
chr1	204931210	204931311	GeneC|Exon_9	0	+	100	106
chr1	204931210	204931311	GeneC|Exon_9	0	+	101	104
chr1	204937351	204937513	GeneC|Exon_10	0	+	1	125
chr1	204937351	204937513	GeneC|Exon_10	0	+	2	125
chr1	204937351	204937513	GeneC|Exon_10	0	+	3	125
chr1	204937351	204937513	GeneC|Exon_10	0	+	4	126
chr1	204937351	204937513	GeneC|Exon_10	0	+	5	127
chr1	204937351	204937513	GeneC|Exon_10	0	+	6	128
chr1	204937351	204937513	GeneC|Exon_10	0	+	7	127
chr1	204937351	204937513	GeneC|Exon_10	0	+	8	127
chr1	204937351	204937513	GeneC|Exon_10	0	+	9	129
chr1	204937351	204937513	GeneC|Exon_10	0	+	10	129
chr1	204937351	204937513	GeneC|Exon_10	0	+	11	131
chr1	204937351	204937513	GeneC|Exon_10	0	+	12	132
chr1	204937351	204937513	GeneC|Exon_10	0	+	13	132
chr1	204937351	204937513	GeneC|Exon_10	0	+	14	132
chr1	204937351	204937513	GeneC|Exon_10	0	+	15	131
chr1	204937351	204937513	GeneC|Exon_10	0	+	16	132
chr1	204937351	204937513	GeneC|Exon_10	0	+	17	133
chr1	204937351	204937513	GeneC|Exon_10	0	+	18	134
chr1	204937351	204937513	GeneC|Exon_10	0	+	19	136
chr1	204937351	204937513	GeneC|Exon_10	0	+	20	137
chr1	204937351	204937513	GeneC|Exon_10	0	+	21	139
chr1	204937351	204937513	GeneC|Exon_10	0	+	22	138
chr1	204937351	204937513	GeneC|Exon_10	0	+	23	138
chr1	204937351	204937513	GeneC|Exon_10	0	+	24	139
chr1	204937351	204937513	GeneC|Exon_10	0	+	25	140
chr1	204937351	204937513	GeneC|Exon_10	0	+	26	138
chr1	204937351	204937513	GeneC|Exon_10	0	+	27	137
chr1	204937351	204937513	GeneC|Exon_10	0	+	28	138
chr1	204937351	204937513	GeneC|Exon_10	0	+	29	137
chr1	204937351	204937513	GeneC|Exon_10	0	+	30	134
chr1	204937351	204937513	GeneC|Exon_10	0	+	31	136
chr1	204937351	204937513	GeneC|Exon_10	0	+	32	136
chr1	204937351	204937513	GeneC|Exon_10	0	+	33	137
chr1	204937351	204937513	GeneC|Exon_10	0	+	34	134
chr1	204937351	204937513	GeneC|Exon_10	0	+	35	133
chr1	204937351	204937513	GeneC|Exon_10	0	+	36	134
chr1	204937351	204937513	GeneC|Exon_10	0	+	37	135
chr1	204937351	204937513	GeneC|Exon_10	0	+	38	134
chr1	204937351	204937513	GeneC|Exon_10	0	+	39	135
chr1	204937351	204937513	GeneC|Exon_10	0	+	40	135
chr1	204937351	204937513	GeneC|Exon_10	0	+	41	135
chr1	204937351	204937513	GeneC|Exon_10	0	+	42	133
chr1	204937351	204937513	GeneC|Exon_10	0	+	43	135
chr1	204937351	204937513	GeneC|Exon_10	0	+	44	136
chr1	204937351	204937513	GeneC|Exon_10	0	+	45	136
chr1	204937351	204937513	GeneC|Exon_10	0	+	46	136
chr1	204937351	204937513	GeneC|Exon_10	0	+	47	137
chr1	204937351	204937513	GeneC|Exon_10	0	+	48	137
chr1	204937351	204937513	GeneC|Exon_10	0	+	49	139
chr1	204937351	204937513	GeneC|Exon_10	0	+	50	141
chr1	204937351	204937513	GeneC|Exon_10	0	+	51	142
chr1	204937351	204937513	GeneC|Exon_10	0	+	52	143
chr1	204937351	204937513	GeneC|Exon_10	0	+	53	144
chr1	204937351	204937513	GeneC|Exon_10	0	+	54	144
chr1	204937351	204937513	GeneC|Exon_10	0	+	55	144
chr1	204937351	204937513	GeneC|Exon_10	0	+	56	145
chr1	204937351	204937513	GeneC|Exon_10	0	+	57	144
chr1	204937351	204937513	GeneC|Exon_10	0	+	58	144
chr1	204937351	204937513	GeneC|Exon_10	0	+	59	146
chr1	204937351	204937513	GeneC|Exon_10	0	+	60	146
chr1	204937351	204937513	GeneC|Exon_10	0	+	61	145
chr1	204937351	204937513	GeneC|Exon_10	0	+	62	145
chr1	204937351	204937513	GeneC|Exon_10	0	+	63	146
chr1	204937351	204937513	GeneC|Exon_10	0	+	64	146
chr1	204937351	204937513	GeneC|Exon_10	0	+	65	146
chr1	204937351	204937513	GeneC|Exon_10	0	+	66	147
chr1	204937351	204937513	GeneC|Exon_10	0	+	67	149
chr1	204937351	204937513	GeneC|Exon_10	0	+	68	150
chr1	204937351	204937513	GeneC|Exon_10	0	+	69	150
chr1	204937351	204937513	GeneC|Exon_10	0	+	70	148
chr1	204937351	204937513	GeneC|Exon_10	0	+	71	148
chr1	204937351	204937513	GeneC|Exon_10	0	+	72	146
chr1	204937351	204937513	GeneC|Exon_10	0	+	73	148
chr1	204937351	204937513	GeneC|Exon_10	0	+	74	145
chr1	204937351	204937513	GeneC|Exon_10	0	+	75	143
chr1	204937351	204937513	GeneC|Exon_10	0	+	76	142
chr1	204937351	204937513	GeneC|Exon_10	0	+	77	141
chr1	204937351	204937513	GeneC|Exon_10	0	+	78	142
chr1	204937351	204937513	GeneC|Exon_10	0	+	79	142
chr1	204937351	204937513	GeneC|Exon_10	0	+	80	141
chr1	204937351	204937513	GeneC|Exon_10	0	+	81	140
chr1	204937351	204937513	GeneC|Exon_10	0	+	82	140
chr1	204937351	204937513	GeneC|Exon_10	0	+	83	141
chr1	204937351	204937513	GeneC|Exon_10	0	+	84	139
chr1	204937351	204937513	GeneC|Exon_10	0	+	85	138
chr1	204937351	204937513	GeneC|Exon_10	0	+	86	138
chr1	204937351	204937513	GeneC|Exon_10	0	+	87	138
chr1	204937351	204937513	GeneC|Exon_10	0	+	88	139
chr1	204937351	204937513	GeneC|Exon_10	0	+	89	140
chr1	204937351	204937513	GeneC|Exon_10	0	+	90	138
chr1	204937351	204937513	GeneC|Exon_10	0	+	91	138
chr1	204937351	204937513	GeneC|Exon_10	0	+	92	136
chr1	204937351	204937513	GeneC|Exon_10	0	+	93	136
chr1	204937351	204937513	GeneC|Exon_10	0	+	94	136
chr1	204937351	204937513	GeneC|Exon_10	0	+	95	136
chr1	204937351	204937513	GeneC|Exon_10	0	+	96	135
chr1	204937351	204937513	GeneC|Exon_10	0	+	97	135
chr1	204937351	204937513	GeneC|Exon_10	0	+	98	136
chr1	204937351	204937513	GeneC|Exon_10	0	+	99	135
chr1	204937351	204937513	GeneC|Exon_10	0	+	100	136
chr1	204937351	204937513	GeneC|Exon_10	0	+	101	136
chr1	204937351	204937513	GeneC|Exon_10	0	+	102	136
chr1	204937351	204937513	GeneC|Exon_10	0	+	103	136
chr1	204937351	204937513	GeneC|Exon_10	0	+	104	136
chr1	204937351	204937513	GeneC|Exon_10	0	+	105	139
chr1	204937351	204937513	GeneC|Exon_10	0	+	106	138
chr1	204937351	204937513	GeneC|Exon_10	0	+	107	137
chr1	204937351	204937513	GeneC|Exon_10	0	+	108	136
chr1	204937351	204937513	GeneC|Exon_10	0	+	109	135
chr1	204937351	204937513	GeneC|Exon_10	0	+	110	134
chr1	204937351	204937513	GeneC|Exon_10	0	+	111	135
chr1	204937351	204937513	GeneC|Exon_10	0	+	112	137
chr1	204937351	204937513	GeneC|Exon_10	0	+	113	134
chr1	204937351	204937513	GeneC|Exon_10	0	+	114	131
chr1	204937351	204937513	GeneC|Exon_10	0	+	115	131
chr1	204937351	204937513	GeneC|Exon_10	0	+	116	132
chr1	204937351	204937513	GeneC|Exon_10	0	+	117	131
chr1	204937351	204937513	GeneC|Exon_10	0	+	118	130
chr1	204937351	204937513	GeneC|Exon_10	0	+	119	129
chr1	204937351	204937513	GeneC|Exon_10	0	+	120	130
chr1	204937351	204937513	GeneC|Exon_10	0	+	121	131
chr1	204937351	204937513	GeneC|Exon_10	0	+	122	131
chr1	204937351	204937513	GeneC|Exon_10	0	+	123	133
chr1	204937351	204937513	GeneC|Exon_10	0	+	124	132
chr1	204937351	204937513	GeneC|Exon_10	0	+	125	132
chr1	204937351	204937513	GeneC|Exon_10	0	+	126	130
chr1	204937351	204937513	GeneC|Exon_10	0	+	127	128
chr1	204937351	204937513	GeneC|Exon_10	0	+	128	131
chr1	204937351	204937513	GeneC|Exon_10	0	+	129	130
chr1	204937351	204937513	GeneC|Exon_10	0	+	130	129
chr1	204937351	204937513	GeneC|Exon_10	0	+	131	129
chr1	204937351	204937513	GeneC|Exon_10	0	+	132	128
chr1	204937351	204937513	GeneC|Exon_10	0	+	133	128
chr1	204937351	204937513	GeneC|Exon_10	0	+	134	129
chr1	204937351	204937513	GeneC|Exon_10	0	+	135	129
chr1	204937351	204937513	GeneC|Exon_10	0	+	136	129
chr1	204937351	204937513	GeneC|Exon_10	0	+	137	125
chr1	204937351	204937513	GeneC|Exon_10	0	+	138	122
chr1	204937351	204937513	GeneC|Exon_10	0	+	139	120
chr1	204937351	204937513	GeneC|Exon_10	0	+	140	118
[truncated: 156,337 more rows]
