# Supplementary material for: A Robust Protocol to Increase NimbleGen SeqCap EZ Multiplexing Capacity to 96 Samples
Source: PLoS One. 2015 Apr 14;10(4):e0123872. doi: 10.1371/journal.pone.0123872 (PMC4397063; doi:10.1371/journal.pone.0123872)
Supplement: S1 Dataset — (GZ) [file pone.0123872.s005.gz › Raw_Data/sampleAH/sampleAH.BaseCoverage.txt]

chr1	67861445	67861595	GeneS|SNP_2	0	+	1	419
chr1	67861445	67861595	GeneS|SNP_2	0	+	2	421
chr1	67861445	67861595	GeneS|SNP_2	0	+	3	422
chr1	67861445	67861595	GeneS|SNP_2	0	+	4	426
chr1	67861445	67861595	GeneS|SNP_2	0	+	5	426
chr1	67861445	67861595	GeneS|SNP_2	0	+	6	425
chr1	67861445	67861595	GeneS|SNP_2	0	+	7	429
chr1	67861445	67861595	GeneS|SNP_2	0	+	8	427
chr1	67861445	67861595	GeneS|SNP_2	0	+	9	427
chr1	67861445	67861595	GeneS|SNP_2	0	+	10	428
chr1	67861445	67861595	GeneS|SNP_2	0	+	11	431
chr1	67861445	67861595	GeneS|SNP_2	0	+	12	434
chr1	67861445	67861595	GeneS|SNP_2	0	+	13	433
chr1	67861445	67861595	GeneS|SNP_2	0	+	14	438
chr1	67861445	67861595	GeneS|SNP_2	0	+	15	443
chr1	67861445	67861595	GeneS|SNP_2	0	+	16	446
chr1	67861445	67861595	GeneS|SNP_2	0	+	17	452
chr1	67861445	67861595	GeneS|SNP_2	0	+	18	455
chr1	67861445	67861595	GeneS|SNP_2	0	+	19	453
chr1	67861445	67861595	GeneS|SNP_2	0	+	20	453
chr1	67861445	67861595	GeneS|SNP_2	0	+	21	454
chr1	67861445	67861595	GeneS|SNP_2	0	+	22	455
chr1	67861445	67861595	GeneS|SNP_2	0	+	23	459
chr1	67861445	67861595	GeneS|SNP_2	0	+	24	459
chr1	67861445	67861595	GeneS|SNP_2	0	+	25	459
chr1	67861445	67861595	GeneS|SNP_2	0	+	26	464
chr1	67861445	67861595	GeneS|SNP_2	0	+	27	468
chr1	67861445	67861595	GeneS|SNP_2	0	+	28	469
chr1	67861445	67861595	GeneS|SNP_2	0	+	29	471
chr1	67861445	67861595	GeneS|SNP_2	0	+	30	477
chr1	67861445	67861595	GeneS|SNP_2	0	+	31	475
chr1	67861445	67861595	GeneS|SNP_2	0	+	32	473
chr1	67861445	67861595	GeneS|SNP_2	0	+	33	472
chr1	67861445	67861595	GeneS|SNP_2	0	+	34	477
chr1	67861445	67861595	GeneS|SNP_2	0	+	35	483
chr1	67861445	67861595	GeneS|SNP_2	0	+	36	484
chr1	67861445	67861595	GeneS|SNP_2	0	+	37	483
chr1	67861445	67861595	GeneS|SNP_2	0	+	38	481
chr1	67861445	67861595	GeneS|SNP_2	0	+	39	486
chr1	67861445	67861595	GeneS|SNP_2	0	+	40	489
chr1	67861445	67861595	GeneS|SNP_2	0	+	41	488
chr1	67861445	67861595	GeneS|SNP_2	0	+	42	490
chr1	67861445	67861595	GeneS|SNP_2	0	+	43	485
chr1	67861445	67861595	GeneS|SNP_2	0	+	44	484
chr1	67861445	67861595	GeneS|SNP_2	0	+	45	484
chr1	67861445	67861595	GeneS|SNP_2	0	+	46	481
chr1	67861445	67861595	GeneS|SNP_2	0	+	47	485
chr1	67861445	67861595	GeneS|SNP_2	0	+	48	481
chr1	67861445	67861595	GeneS|SNP_2	0	+	49	482
chr1	67861445	67861595	GeneS|SNP_2	0	+	50	484
chr1	67861445	67861595	GeneS|SNP_2	0	+	51	485
chr1	67861445	67861595	GeneS|SNP_2	0	+	52	484
chr1	67861445	67861595	GeneS|SNP_2	0	+	53	486
chr1	67861445	67861595	GeneS|SNP_2	0	+	54	486
chr1	67861445	67861595	GeneS|SNP_2	0	+	55	489
chr1	67861445	67861595	GeneS|SNP_2	0	+	56	492
chr1	67861445	67861595	GeneS|SNP_2	0	+	57	494
chr1	67861445	67861595	GeneS|SNP_2	0	+	58	493
chr1	67861445	67861595	GeneS|SNP_2	0	+	59	492
chr1	67861445	67861595	GeneS|SNP_2	0	+	60	490
chr1	67861445	67861595	GeneS|SNP_2	0	+	61	490
chr1	67861445	67861595	GeneS|SNP_2	0	+	62	496
chr1	67861445	67861595	GeneS|SNP_2	0	+	63	496
chr1	67861445	67861595	GeneS|SNP_2	0	+	64	497
chr1	67861445	67861595	GeneS|SNP_2	0	+	65	495
chr1	67861445	67861595	GeneS|SNP_2	0	+	66	495
chr1	67861445	67861595	GeneS|SNP_2	0	+	67	495
chr1	67861445	67861595	GeneS|SNP_2	0	+	68	496
chr1	67861445	67861595	GeneS|SNP_2	0	+	69	495
chr1	67861445	67861595	GeneS|SNP_2	0	+	70	495
chr1	67861445	67861595	GeneS|SNP_2	0	+	71	491
chr1	67861445	67861595	GeneS|SNP_2	0	+	72	490
chr1	67861445	67861595	GeneS|SNP_2	0	+	73	486
chr1	67861445	67861595	GeneS|SNP_2	0	+	74	486
chr1	67861445	67861595	GeneS|SNP_2	0	+	75	482
chr1	67861445	67861595	GeneS|SNP_2	0	+	76	477
chr1	67861445	67861595	GeneS|SNP_2	0	+	77	476
chr1	67861445	67861595	GeneS|SNP_2	0	+	78	480
chr1	67861445	67861595	GeneS|SNP_2	0	+	79	478
chr1	67861445	67861595	GeneS|SNP_2	0	+	80	479
chr1	67861445	67861595	GeneS|SNP_2	0	+	81	481
chr1	67861445	67861595	GeneS|SNP_2	0	+	82	486
chr1	67861445	67861595	GeneS|SNP_2	0	+	83	484
chr1	67861445	67861595	GeneS|SNP_2	0	+	84	485
chr1	67861445	67861595	GeneS|SNP_2	0	+	85	483
chr1	67861445	67861595	GeneS|SNP_2	0	+	86	486
chr1	67861445	67861595	GeneS|SNP_2	0	+	87	487
chr1	67861445	67861595	GeneS|SNP_2	0	+	88	493
chr1	67861445	67861595	GeneS|SNP_2	0	+	89	492
chr1	67861445	67861595	GeneS|SNP_2	0	+	90	491
chr1	67861445	67861595	GeneS|SNP_2	0	+	91	490
chr1	67861445	67861595	GeneS|SNP_2	0	+	92	491
chr1	67861445	67861595	GeneS|SNP_2	0	+	93	491
chr1	67861445	67861595	GeneS|SNP_2	0	+	94	493
chr1	67861445	67861595	GeneS|SNP_2	0	+	95	491
chr1	67861445	67861595	GeneS|SNP_2	0	+	96	486
chr1	67861445	67861595	GeneS|SNP_2	0	+	97	486
chr1	67861445	67861595	GeneS|SNP_2	0	+	98	486
chr1	67861445	67861595	GeneS|SNP_2	0	+	99	485
chr1	67861445	67861595	GeneS|SNP_2	0	+	100	479
chr1	67861445	67861595	GeneS|SNP_2	0	+	101	478
chr1	67861445	67861595	GeneS|SNP_2	0	+	102	476
chr1	67861445	67861595	GeneS|SNP_2	0	+	103	475
chr1	67861445	67861595	GeneS|SNP_2	0	+	104	475
chr1	67861445	67861595	GeneS|SNP_2	0	+	105	477
chr1	67861445	67861595	GeneS|SNP_2	0	+	106	479
chr1	67861445	67861595	GeneS|SNP_2	0	+	107	480
chr1	67861445	67861595	GeneS|SNP_2	0	+	108	479
chr1	67861445	67861595	GeneS|SNP_2	0	+	109	475
chr1	67861445	67861595	GeneS|SNP_2	0	+	110	473
chr1	67861445	67861595	GeneS|SNP_2	0	+	111	475
chr1	67861445	67861595	GeneS|SNP_2	0	+	112	478
chr1	67861445	67861595	GeneS|SNP_2	0	+	113	477
chr1	67861445	67861595	GeneS|SNP_2	0	+	114	478
chr1	67861445	67861595	GeneS|SNP_2	0	+	115	481
chr1	67861445	67861595	GeneS|SNP_2	0	+	116	480
chr1	67861445	67861595	GeneS|SNP_2	0	+	117	479
chr1	67861445	67861595	GeneS|SNP_2	0	+	118	478
chr1	67861445	67861595	GeneS|SNP_2	0	+	119	475
chr1	67861445	67861595	GeneS|SNP_2	0	+	120	475
chr1	67861445	67861595	GeneS|SNP_2	0	+	121	475
chr1	67861445	67861595	GeneS|SNP_2	0	+	122	475
chr1	67861445	67861595	GeneS|SNP_2	0	+	123	472
chr1	67861445	67861595	GeneS|SNP_2	0	+	124	475
chr1	67861445	67861595	GeneS|SNP_2	0	+	125	479
chr1	67861445	67861595	GeneS|SNP_2	0	+	126	481
chr1	67861445	67861595	GeneS|SNP_2	0	+	127	480
chr1	67861445	67861595	GeneS|SNP_2	0	+	128	484
chr1	67861445	67861595	GeneS|SNP_2	0	+	129	482
chr1	67861445	67861595	GeneS|SNP_2	0	+	130	478
chr1	67861445	67861595	GeneS|SNP_2	0	+	131	476
chr1	67861445	67861595	GeneS|SNP_2	0	+	132	475
chr1	67861445	67861595	GeneS|SNP_2	0	+	133	473
chr1	67861445	67861595	GeneS|SNP_2	0	+	134	474
chr1	67861445	67861595	GeneS|SNP_2	0	+	135	472
chr1	67861445	67861595	GeneS|SNP_2	0	+	136	472
chr1	67861445	67861595	GeneS|SNP_2	0	+	137	470
chr1	67861445	67861595	GeneS|SNP_2	0	+	138	470
chr1	67861445	67861595	GeneS|SNP_2	0	+	139	465
chr1	67861445	67861595	GeneS|SNP_2	0	+	140	468
chr1	67861445	67861595	GeneS|SNP_2	0	+	141	467
chr1	67861445	67861595	GeneS|SNP_2	0	+	142	466
chr1	67861445	67861595	GeneS|SNP_2	0	+	143	469
chr1	67861445	67861595	GeneS|SNP_2	0	+	144	472
chr1	67861445	67861595	GeneS|SNP_2	0	+	145	471
chr1	67861445	67861595	GeneS|SNP_2	0	+	146	471
chr1	67861445	67861595	GeneS|SNP_2	0	+	147	471
chr1	67861445	67861595	GeneS|SNP_2	0	+	148	473
chr1	67861445	67861595	GeneS|SNP_2	0	+	149	475
chr1	67861445	67861595	GeneS|SNP_2	0	+	150	474
chr1	179520431	179520581	GeneS|SNP_1	0	+	1	522
chr1	179520431	179520581	GeneS|SNP_1	0	+	2	522
chr1	179520431	179520581	GeneS|SNP_1	0	+	3	522
chr1	179520431	179520581	GeneS|SNP_1	0	+	4	529
chr1	179520431	179520581	GeneS|SNP_1	0	+	5	532
chr1	179520431	179520581	GeneS|SNP_1	0	+	6	533
chr1	179520431	179520581	GeneS|SNP_1	0	+	7	532
chr1	179520431	179520581	GeneS|SNP_1	0	+	8	533
chr1	179520431	179520581	GeneS|SNP_1	0	+	9	536
chr1	179520431	179520581	GeneS|SNP_1	0	+	10	540
chr1	179520431	179520581	GeneS|SNP_1	0	+	11	533
chr1	179520431	179520581	GeneS|SNP_1	0	+	12	534
chr1	179520431	179520581	GeneS|SNP_1	0	+	13	536
chr1	179520431	179520581	GeneS|SNP_1	0	+	14	539
chr1	179520431	179520581	GeneS|SNP_1	0	+	15	538
chr1	179520431	179520581	GeneS|SNP_1	0	+	16	540
chr1	179520431	179520581	GeneS|SNP_1	0	+	17	538
chr1	179520431	179520581	GeneS|SNP_1	0	+	18	543
chr1	179520431	179520581	GeneS|SNP_1	0	+	19	544
chr1	179520431	179520581	GeneS|SNP_1	0	+	20	546
chr1	179520431	179520581	GeneS|SNP_1	0	+	21	548
chr1	179520431	179520581	GeneS|SNP_1	0	+	22	549
chr1	179520431	179520581	GeneS|SNP_1	0	+	23	549
chr1	179520431	179520581	GeneS|SNP_1	0	+	24	547
chr1	179520431	179520581	GeneS|SNP_1	0	+	25	547
chr1	179520431	179520581	GeneS|SNP_1	0	+	26	550
chr1	179520431	179520581	GeneS|SNP_1	0	+	27	554
chr1	179520431	179520581	GeneS|SNP_1	0	+	28	555
chr1	179520431	179520581	GeneS|SNP_1	0	+	29	555
chr1	179520431	179520581	GeneS|SNP_1	0	+	30	559
chr1	179520431	179520581	GeneS|SNP_1	0	+	31	558
chr1	179520431	179520581	GeneS|SNP_1	0	+	32	559
chr1	179520431	179520581	GeneS|SNP_1	0	+	33	557
chr1	179520431	179520581	GeneS|SNP_1	0	+	34	555
chr1	179520431	179520581	GeneS|SNP_1	0	+	35	551
chr1	179520431	179520581	GeneS|SNP_1	0	+	36	554
chr1	179520431	179520581	GeneS|SNP_1	0	+	37	548
chr1	179520431	179520581	GeneS|SNP_1	0	+	38	549
chr1	179520431	179520581	GeneS|SNP_1	0	+	39	553
chr1	179520431	179520581	GeneS|SNP_1	0	+	40	551
chr1	179520431	179520581	GeneS|SNP_1	0	+	41	554
chr1	179520431	179520581	GeneS|SNP_1	0	+	42	555
chr1	179520431	179520581	GeneS|SNP_1	0	+	43	554
chr1	179520431	179520581	GeneS|SNP_1	0	+	44	553
chr1	179520431	179520581	GeneS|SNP_1	0	+	45	552
chr1	179520431	179520581	GeneS|SNP_1	0	+	46	550
chr1	179520431	179520581	GeneS|SNP_1	0	+	47	547
chr1	179520431	179520581	GeneS|SNP_1	0	+	48	543
chr1	179520431	179520581	GeneS|SNP_1	0	+	49	550
chr1	179520431	179520581	GeneS|SNP_1	0	+	50	551
chr1	179520431	179520581	GeneS|SNP_1	0	+	51	549
chr1	179520431	179520581	GeneS|SNP_1	0	+	52	549
chr1	179520431	179520581	GeneS|SNP_1	0	+	53	541
chr1	179520431	179520581	GeneS|SNP_1	0	+	54	545
chr1	179520431	179520581	GeneS|SNP_1	0	+	55	541
chr1	179520431	179520581	GeneS|SNP_1	0	+	56	543
chr1	179520431	179520581	GeneS|SNP_1	0	+	57	542
chr1	179520431	179520581	GeneS|SNP_1	0	+	58	545
chr1	179520431	179520581	GeneS|SNP_1	0	+	59	539
chr1	179520431	179520581	GeneS|SNP_1	0	+	60	537
chr1	179520431	179520581	GeneS|SNP_1	0	+	61	535
chr1	179520431	179520581	GeneS|SNP_1	0	+	62	539
chr1	179520431	179520581	GeneS|SNP_1	0	+	63	534
chr1	179520431	179520581	GeneS|SNP_1	0	+	64	535
chr1	179520431	179520581	GeneS|SNP_1	0	+	65	539
chr1	179520431	179520581	GeneS|SNP_1	0	+	66	538
chr1	179520431	179520581	GeneS|SNP_1	0	+	67	537
chr1	179520431	179520581	GeneS|SNP_1	0	+	68	531
chr1	179520431	179520581	GeneS|SNP_1	0	+	69	529
chr1	179520431	179520581	GeneS|SNP_1	0	+	70	524
chr1	179520431	179520581	GeneS|SNP_1	0	+	71	523
chr1	179520431	179520581	GeneS|SNP_1	0	+	72	520
chr1	179520431	179520581	GeneS|SNP_1	0	+	73	522
chr1	179520431	179520581	GeneS|SNP_1	0	+	74	524
chr1	179520431	179520581	GeneS|SNP_1	0	+	75	524
chr1	179520431	179520581	GeneS|SNP_1	0	+	76	525
chr1	179520431	179520581	GeneS|SNP_1	0	+	77	523
chr1	179520431	179520581	GeneS|SNP_1	0	+	78	528
chr1	179520431	179520581	GeneS|SNP_1	0	+	79	527
chr1	179520431	179520581	GeneS|SNP_1	0	+	80	522
chr1	179520431	179520581	GeneS|SNP_1	0	+	81	520
chr1	179520431	179520581	GeneS|SNP_1	0	+	82	519
chr1	179520431	179520581	GeneS|SNP_1	0	+	83	521
chr1	179520431	179520581	GeneS|SNP_1	0	+	84	519
chr1	179520431	179520581	GeneS|SNP_1	0	+	85	521
chr1	179520431	179520581	GeneS|SNP_1	0	+	86	522
chr1	179520431	179520581	GeneS|SNP_1	0	+	87	526
chr1	179520431	179520581	GeneS|SNP_1	0	+	88	522
chr1	179520431	179520581	GeneS|SNP_1	0	+	89	522
chr1	179520431	179520581	GeneS|SNP_1	0	+	90	524
chr1	179520431	179520581	GeneS|SNP_1	0	+	91	526
chr1	179520431	179520581	GeneS|SNP_1	0	+	92	523
chr1	179520431	179520581	GeneS|SNP_1	0	+	93	526
chr1	179520431	179520581	GeneS|SNP_1	0	+	94	525
chr1	179520431	179520581	GeneS|SNP_1	0	+	95	526
chr1	179520431	179520581	GeneS|SNP_1	0	+	96	527
chr1	179520431	179520581	GeneS|SNP_1	0	+	97	528
chr1	179520431	179520581	GeneS|SNP_1	0	+	98	526
chr1	179520431	179520581	GeneS|SNP_1	0	+	99	526
chr1	179520431	179520581	GeneS|SNP_1	0	+	100	525
chr1	179520431	179520581	GeneS|SNP_1	0	+	101	525
chr1	179520431	179520581	GeneS|SNP_1	0	+	102	526
chr1	179520431	179520581	GeneS|SNP_1	0	+	103	520
chr1	179520431	179520581	GeneS|SNP_1	0	+	104	516
chr1	179520431	179520581	GeneS|SNP_1	0	+	105	517
chr1	179520431	179520581	GeneS|SNP_1	0	+	106	517
chr1	179520431	179520581	GeneS|SNP_1	0	+	107	517
chr1	179520431	179520581	GeneS|SNP_1	0	+	108	514
chr1	179520431	179520581	GeneS|SNP_1	0	+	109	515
chr1	179520431	179520581	GeneS|SNP_1	0	+	110	511
chr1	179520431	179520581	GeneS|SNP_1	0	+	111	513
chr1	179520431	179520581	GeneS|SNP_1	0	+	112	511
chr1	179520431	179520581	GeneS|SNP_1	0	+	113	515
chr1	179520431	179520581	GeneS|SNP_1	0	+	114	514
chr1	179520431	179520581	GeneS|SNP_1	0	+	115	511
chr1	179520431	179520581	GeneS|SNP_1	0	+	116	511
chr1	179520431	179520581	GeneS|SNP_1	0	+	117	509
chr1	179520431	179520581	GeneS|SNP_1	0	+	118	506
chr1	179520431	179520581	GeneS|SNP_1	0	+	119	509
chr1	179520431	179520581	GeneS|SNP_1	0	+	120	512
chr1	179520431	179520581	GeneS|SNP_1	0	+	121	509
chr1	179520431	179520581	GeneS|SNP_1	0	+	122	506
chr1	179520431	179520581	GeneS|SNP_1	0	+	123	504
chr1	179520431	179520581	GeneS|SNP_1	0	+	124	502
chr1	179520431	179520581	GeneS|SNP_1	0	+	125	503
chr1	179520431	179520581	GeneS|SNP_1	0	+	126	504
chr1	179520431	179520581	GeneS|SNP_1	0	+	127	503
chr1	179520431	179520581	GeneS|SNP_1	0	+	128	504
chr1	179520431	179520581	GeneS|SNP_1	0	+	129	501
chr1	179520431	179520581	GeneS|SNP_1	0	+	130	499
chr1	179520431	179520581	GeneS|SNP_1	0	+	131	495
chr1	179520431	179520581	GeneS|SNP_1	0	+	132	495
chr1	179520431	179520581	GeneS|SNP_1	0	+	133	494
chr1	179520431	179520581	GeneS|SNP_1	0	+	134	494
chr1	179520431	179520581	GeneS|SNP_1	0	+	135	494
chr1	179520431	179520581	GeneS|SNP_1	0	+	136	493
chr1	179520431	179520581	GeneS|SNP_1	0	+	137	492
chr1	179520431	179520581	GeneS|SNP_1	0	+	138	495
chr1	179520431	179520581	GeneS|SNP_1	0	+	139	492
chr1	179520431	179520581	GeneS|SNP_1	0	+	140	497
chr1	179520431	179520581	GeneS|SNP_1	0	+	141	495
chr1	179520431	179520581	GeneS|SNP_1	0	+	142	498
chr1	179520431	179520581	GeneS|SNP_1	0	+	143	495
chr1	179520431	179520581	GeneS|SNP_1	0	+	144	494
chr1	179520431	179520581	GeneS|SNP_1	0	+	145	496
chr1	179520431	179520581	GeneS|SNP_1	0	+	146	497
chr1	179520431	179520581	GeneS|SNP_1	0	+	147	502
chr1	179520431	179520581	GeneS|SNP_1	0	+	148	504
chr1	179520431	179520581	GeneS|SNP_1	0	+	149	502
chr1	179520431	179520581	GeneS|SNP_1	0	+	150	500
chr1	204797731	204797935	GeneC|Exon_1	0	+	1	72
chr1	204797731	204797935	GeneC|Exon_1	0	+	2	74
chr1	204797731	204797935	GeneC|Exon_1	0	+	3	74
chr1	204797731	204797935	GeneC|Exon_1	0	+	4	73
chr1	204797731	204797935	GeneC|Exon_1	0	+	5	74
chr1	204797731	204797935	GeneC|Exon_1	0	+	6	74
chr1	204797731	204797935	GeneC|Exon_1	0	+	7	74
chr1	204797731	204797935	GeneC|Exon_1	0	+	8	75
chr1	204797731	204797935	GeneC|Exon_1	0	+	9	75
chr1	204797731	204797935	GeneC|Exon_1	0	+	10	76
chr1	204797731	204797935	GeneC|Exon_1	0	+	11	76
chr1	204797731	204797935	GeneC|Exon_1	0	+	12	74
chr1	204797731	204797935	GeneC|Exon_1	0	+	13	75
chr1	204797731	204797935	GeneC|Exon_1	0	+	14	74
chr1	204797731	204797935	GeneC|Exon_1	0	+	15	76
chr1	204797731	204797935	GeneC|Exon_1	0	+	16	76
chr1	204797731	204797935	GeneC|Exon_1	0	+	17	76
chr1	204797731	204797935	GeneC|Exon_1	0	+	18	77
chr1	204797731	204797935	GeneC|Exon_1	0	+	19	77
chr1	204797731	204797935	GeneC|Exon_1	0	+	20	77
chr1	204797731	204797935	GeneC|Exon_1	0	+	21	77
chr1	204797731	204797935	GeneC|Exon_1	0	+	22	77
chr1	204797731	204797935	GeneC|Exon_1	0	+	23	77
chr1	204797731	204797935	GeneC|Exon_1	0	+	24	77
chr1	204797731	204797935	GeneC|Exon_1	0	+	25	77
chr1	204797731	204797935	GeneC|Exon_1	0	+	26	77
chr1	204797731	204797935	GeneC|Exon_1	0	+	27	75
chr1	204797731	204797935	GeneC|Exon_1	0	+	28	75
chr1	204797731	204797935	GeneC|Exon_1	0	+	29	75
chr1	204797731	204797935	GeneC|Exon_1	0	+	30	76
chr1	204797731	204797935	GeneC|Exon_1	0	+	31	74
chr1	204797731	204797935	GeneC|Exon_1	0	+	32	75
chr1	204797731	204797935	GeneC|Exon_1	0	+	33	75
chr1	204797731	204797935	GeneC|Exon_1	0	+	34	77
chr1	204797731	204797935	GeneC|Exon_1	0	+	35	77
chr1	204797731	204797935	GeneC|Exon_1	0	+	36	77
chr1	204797731	204797935	GeneC|Exon_1	0	+	37	79
chr1	204797731	204797935	GeneC|Exon_1	0	+	38	79
chr1	204797731	204797935	GeneC|Exon_1	0	+	39	77
chr1	204797731	204797935	GeneC|Exon_1	0	+	40	80
chr1	204797731	204797935	GeneC|Exon_1	0	+	41	83
chr1	204797731	204797935	GeneC|Exon_1	0	+	42	84
chr1	204797731	204797935	GeneC|Exon_1	0	+	43	86
chr1	204797731	204797935	GeneC|Exon_1	0	+	44	86
chr1	204797731	204797935	GeneC|Exon_1	0	+	45	91
chr1	204797731	204797935	GeneC|Exon_1	0	+	46	91
chr1	204797731	204797935	GeneC|Exon_1	0	+	47	90
chr1	204797731	204797935	GeneC|Exon_1	0	+	48	91
chr1	204797731	204797935	GeneC|Exon_1	0	+	49	94
chr1	204797731	204797935	GeneC|Exon_1	0	+	50	94
chr1	204797731	204797935	GeneC|Exon_1	0	+	51	98
chr1	204797731	204797935	GeneC|Exon_1	0	+	52	100
chr1	204797731	204797935	GeneC|Exon_1	0	+	53	99
chr1	204797731	204797935	GeneC|Exon_1	0	+	54	100
chr1	204797731	204797935	GeneC|Exon_1	0	+	55	103
chr1	204797731	204797935	GeneC|Exon_1	0	+	56	104
chr1	204797731	204797935	GeneC|Exon_1	0	+	57	105
chr1	204797731	204797935	GeneC|Exon_1	0	+	58	105
chr1	204797731	204797935	GeneC|Exon_1	0	+	59	107
chr1	204797731	204797935	GeneC|Exon_1	0	+	60	110
chr1	204797731	204797935	GeneC|Exon_1	0	+	61	111
chr1	204797731	204797935	GeneC|Exon_1	0	+	62	109
chr1	204797731	204797935	GeneC|Exon_1	0	+	63	110
chr1	204797731	204797935	GeneC|Exon_1	0	+	64	110
chr1	204797731	204797935	GeneC|Exon_1	0	+	65	109
chr1	204797731	204797935	GeneC|Exon_1	0	+	66	111
chr1	204797731	204797935	GeneC|Exon_1	0	+	67	111
chr1	204797731	204797935	GeneC|Exon_1	0	+	68	112
chr1	204797731	204797935	GeneC|Exon_1	0	+	69	114
chr1	204797731	204797935	GeneC|Exon_1	0	+	70	114
chr1	204797731	204797935	GeneC|Exon_1	0	+	71	115
chr1	204797731	204797935	GeneC|Exon_1	0	+	72	116
chr1	204797731	204797935	GeneC|Exon_1	0	+	73	118
chr1	204797731	204797935	GeneC|Exon_1	0	+	74	119
chr1	204797731	204797935	GeneC|Exon_1	0	+	75	120
chr1	204797731	204797935	GeneC|Exon_1	0	+	76	120
chr1	204797731	204797935	GeneC|Exon_1	0	+	77	124
chr1	204797731	204797935	GeneC|Exon_1	0	+	78	124
chr1	204797731	204797935	GeneC|Exon_1	0	+	79	123
chr1	204797731	204797935	GeneC|Exon_1	0	+	80	127
chr1	204797731	204797935	GeneC|Exon_1	0	+	81	127
chr1	204797731	204797935	GeneC|Exon_1	0	+	82	129
chr1	204797731	204797935	GeneC|Exon_1	0	+	83	129
chr1	204797731	204797935	GeneC|Exon_1	0	+	84	134
chr1	204797731	204797935	GeneC|Exon_1	0	+	85	135
chr1	204797731	204797935	GeneC|Exon_1	0	+	86	135
chr1	204797731	204797935	GeneC|Exon_1	0	+	87	142
chr1	204797731	204797935	GeneC|Exon_1	0	+	88	144
chr1	204797731	204797935	GeneC|Exon_1	0	+	89	144
chr1	204797731	204797935	GeneC|Exon_1	0	+	90	147
chr1	204797731	204797935	GeneC|Exon_1	0	+	91	148
chr1	204797731	204797935	GeneC|Exon_1	0	+	92	149
chr1	204797731	204797935	GeneC|Exon_1	0	+	93	153
chr1	204797731	204797935	GeneC|Exon_1	0	+	94	156
chr1	204797731	204797935	GeneC|Exon_1	0	+	95	155
chr1	204797731	204797935	GeneC|Exon_1	0	+	96	156
chr1	204797731	204797935	GeneC|Exon_1	0	+	97	158
chr1	204797731	204797935	GeneC|Exon_1	0	+	98	161
chr1	204797731	204797935	GeneC|Exon_1	0	+	99	164
chr1	204797731	204797935	GeneC|Exon_1	0	+	100	164
chr1	204797731	204797935	GeneC|Exon_1	0	+	101	167
chr1	204797731	204797935	GeneC|Exon_1	0	+	102	169
chr1	204797731	204797935	GeneC|Exon_1	0	+	103	171
chr1	204797731	204797935	GeneC|Exon_1	0	+	104	174
chr1	204797731	204797935	GeneC|Exon_1	0	+	105	173
chr1	204797731	204797935	GeneC|Exon_1	0	+	106	173
chr1	204797731	204797935	GeneC|Exon_1	0	+	107	171
chr1	204797731	204797935	GeneC|Exon_1	0	+	108	171
chr1	204797731	204797935	GeneC|Exon_1	0	+	109	174
chr1	204797731	204797935	GeneC|Exon_1	0	+	110	175
chr1	204797731	204797935	GeneC|Exon_1	0	+	111	178
chr1	204797731	204797935	GeneC|Exon_1	0	+	112	180
chr1	204797731	204797935	GeneC|Exon_1	0	+	113	182
chr1	204797731	204797935	GeneC|Exon_1	0	+	114	183
chr1	204797731	204797935	GeneC|Exon_1	0	+	115	183
chr1	204797731	204797935	GeneC|Exon_1	0	+	116	185
chr1	204797731	204797935	GeneC|Exon_1	0	+	117	186
chr1	204797731	204797935	GeneC|Exon_1	0	+	118	187
chr1	204797731	204797935	GeneC|Exon_1	0	+	119	187
chr1	204797731	204797935	GeneC|Exon_1	0	+	120	188
chr1	204797731	204797935	GeneC|Exon_1	0	+	121	190
chr1	204797731	204797935	GeneC|Exon_1	0	+	122	190
chr1	204797731	204797935	GeneC|Exon_1	0	+	123	191
chr1	204797731	204797935	GeneC|Exon_1	0	+	124	192
chr1	204797731	204797935	GeneC|Exon_1	0	+	125	191
chr1	204797731	204797935	GeneC|Exon_1	0	+	126	183
chr1	204797731	204797935	GeneC|Exon_1	0	+	127	183
chr1	204797731	204797935	GeneC|Exon_1	0	+	128	185
chr1	204797731	204797935	GeneC|Exon_1	0	+	129	174
chr1	204797731	204797935	GeneC|Exon_1	0	+	130	173
chr1	204797731	204797935	GeneC|Exon_1	0	+	131	173
chr1	204797731	204797935	GeneC|Exon_1	0	+	132	172
chr1	204797731	204797935	GeneC|Exon_1	0	+	133	172
chr1	204797731	204797935	GeneC|Exon_1	0	+	134	171
chr1	204797731	204797935	GeneC|Exon_1	0	+	135	172
chr1	204797731	204797935	GeneC|Exon_1	0	+	136	173
chr1	204797731	204797935	GeneC|Exon_1	0	+	137	172
chr1	204797731	204797935	GeneC|Exon_1	0	+	138	174
chr1	204797731	204797935	GeneC|Exon_1	0	+	139	176
chr1	204797731	204797935	GeneC|Exon_1	0	+	140	175
chr1	204797731	204797935	GeneC|Exon_1	0	+	141	176
chr1	204797731	204797935	GeneC|Exon_1	0	+	142	175
chr1	204797731	204797935	GeneC|Exon_1	0	+	143	177
chr1	204797731	204797935	GeneC|Exon_1	0	+	144	177
chr1	204797731	204797935	GeneC|Exon_1	0	+	145	177
chr1	204797731	204797935	GeneC|Exon_1	0	+	146	176
chr1	204797731	204797935	GeneC|Exon_1	0	+	147	178
chr1	204797731	204797935	GeneC|Exon_1	0	+	148	176
chr1	204797731	204797935	GeneC|Exon_1	0	+	149	176
chr1	204797731	204797935	GeneC|Exon_1	0	+	150	174
chr1	204797731	204797935	GeneC|Exon_1	0	+	151	175
chr1	204797731	204797935	GeneC|Exon_1	0	+	152	174
chr1	204797731	204797935	GeneC|Exon_1	0	+	153	174
chr1	204797731	204797935	GeneC|Exon_1	0	+	154	176
chr1	204797731	204797935	GeneC|Exon_1	0	+	155	175
chr1	204797731	204797935	GeneC|Exon_1	0	+	156	175
chr1	204797731	204797935	GeneC|Exon_1	0	+	157	177
chr1	204797731	204797935	GeneC|Exon_1	0	+	158	178
chr1	204797731	204797935	GeneC|Exon_1	0	+	159	179
chr1	204797731	204797935	GeneC|Exon_1	0	+	160	180
chr1	204797731	204797935	GeneC|Exon_1	0	+	161	179
chr1	204797731	204797935	GeneC|Exon_1	0	+	162	180
chr1	204797731	204797935	GeneC|Exon_1	0	+	163	179
chr1	204797731	204797935	GeneC|Exon_1	0	+	164	178
chr1	204797731	204797935	GeneC|Exon_1	0	+	165	177
chr1	204797731	204797935	GeneC|Exon_1	0	+	166	180
chr1	204797731	204797935	GeneC|Exon_1	0	+	167	184
chr1	204797731	204797935	GeneC|Exon_1	0	+	168	186
chr1	204797731	204797935	GeneC|Exon_1	0	+	169	186
chr1	204797731	204797935	GeneC|Exon_1	0	+	170	186
chr1	204797731	204797935	GeneC|Exon_1	0	+	171	188
chr1	204797731	204797935	GeneC|Exon_1	0	+	172	190
chr1	204797731	204797935	GeneC|Exon_1	0	+	173	192
chr1	204797731	204797935	GeneC|Exon_1	0	+	174	193
chr1	204797731	204797935	GeneC|Exon_1	0	+	175	194
chr1	204797731	204797935	GeneC|Exon_1	0	+	176	195
chr1	204797731	204797935	GeneC|Exon_1	0	+	177	197
chr1	204797731	204797935	GeneC|Exon_1	0	+	178	195
chr1	204797731	204797935	GeneC|Exon_1	0	+	179	196
chr1	204797731	204797935	GeneC|Exon_1	0	+	180	196
chr1	204797731	204797935	GeneC|Exon_1	0	+	181	195
chr1	204797731	204797935	GeneC|Exon_1	0	+	182	195
chr1	204797731	204797935	GeneC|Exon_1	0	+	183	196
chr1	204797731	204797935	GeneC|Exon_1	0	+	184	196
chr1	204797731	204797935	GeneC|Exon_1	0	+	185	195
chr1	204797731	204797935	GeneC|Exon_1	0	+	186	195
chr1	204797731	204797935	GeneC|Exon_1	0	+	187	193
chr1	204797731	204797935	GeneC|Exon_1	0	+	188	194
chr1	204797731	204797935	GeneC|Exon_1	0	+	189	194
chr1	204797731	204797935	GeneC|Exon_1	0	+	190	195
chr1	204797731	204797935	GeneC|Exon_1	0	+	191	195
chr1	204797731	204797935	GeneC|Exon_1	0	+	192	193
chr1	204797731	204797935	GeneC|Exon_1	0	+	193	193
chr1	204797731	204797935	GeneC|Exon_1	0	+	194	194
chr1	204797731	204797935	GeneC|Exon_1	0	+	195	195
chr1	204797731	204797935	GeneC|Exon_1	0	+	196	191
chr1	204797731	204797935	GeneC|Exon_1	0	+	197	192
chr1	204797731	204797935	GeneC|Exon_1	0	+	198	191
chr1	204797731	204797935	GeneC|Exon_1	0	+	199	191
chr1	204797731	204797935	GeneC|Exon_1	0	+	200	190
chr1	204797731	204797935	GeneC|Exon_1	0	+	201	187
chr1	204797731	204797935	GeneC|Exon_1	0	+	202	186
chr1	204797731	204797935	GeneC|Exon_1	0	+	203	185
chr1	204797731	204797935	GeneC|Exon_1	0	+	204	185
chr1	204889734	204889893	GeneC|Exon_2	0	+	1	400
chr1	204889734	204889893	GeneC|Exon_2	0	+	2	403
chr1	204889734	204889893	GeneC|Exon_2	0	+	3	410
chr1	204889734	204889893	GeneC|Exon_2	0	+	4	410
chr1	204889734	204889893	GeneC|Exon_2	0	+	5	411
chr1	204889734	204889893	GeneC|Exon_2	0	+	6	412
chr1	204889734	204889893	GeneC|Exon_2	0	+	7	415
chr1	204889734	204889893	GeneC|Exon_2	0	+	8	415
chr1	204889734	204889893	GeneC|Exon_2	0	+	9	413
chr1	204889734	204889893	GeneC|Exon_2	0	+	10	417
chr1	204889734	204889893	GeneC|Exon_2	0	+	11	419
chr1	204889734	204889893	GeneC|Exon_2	0	+	12	421
chr1	204889734	204889893	GeneC|Exon_2	0	+	13	422
chr1	204889734	204889893	GeneC|Exon_2	0	+	14	423
chr1	204889734	204889893	GeneC|Exon_2	0	+	15	423
chr1	204889734	204889893	GeneC|Exon_2	0	+	16	424
chr1	204889734	204889893	GeneC|Exon_2	0	+	17	426
chr1	204889734	204889893	GeneC|Exon_2	0	+	18	430
chr1	204889734	204889893	GeneC|Exon_2	0	+	19	436
chr1	204889734	204889893	GeneC|Exon_2	0	+	20	435
chr1	204889734	204889893	GeneC|Exon_2	0	+	21	439
chr1	204889734	204889893	GeneC|Exon_2	0	+	22	440
chr1	204889734	204889893	GeneC|Exon_2	0	+	23	442
chr1	204889734	204889893	GeneC|Exon_2	0	+	24	441
chr1	204889734	204889893	GeneC|Exon_2	0	+	25	441
chr1	204889734	204889893	GeneC|Exon_2	0	+	26	441
chr1	204889734	204889893	GeneC|Exon_2	0	+	27	439
chr1	204889734	204889893	GeneC|Exon_2	0	+	28	442
chr1	204889734	204889893	GeneC|Exon_2	0	+	29	438
chr1	204889734	204889893	GeneC|Exon_2	0	+	30	440
chr1	204889734	204889893	GeneC|Exon_2	0	+	31	440
chr1	204889734	204889893	GeneC|Exon_2	0	+	32	448
chr1	204889734	204889893	GeneC|Exon_2	0	+	33	454
chr1	204889734	204889893	GeneC|Exon_2	0	+	34	456
chr1	204889734	204889893	GeneC|Exon_2	0	+	35	456
chr1	204889734	204889893	GeneC|Exon_2	0	+	36	457
chr1	204889734	204889893	GeneC|Exon_2	0	+	37	460
chr1	204889734	204889893	GeneC|Exon_2	0	+	38	460
chr1	204889734	204889893	GeneC|Exon_2	0	+	39	461
chr1	204889734	204889893	GeneC|Exon_2	0	+	40	459
chr1	204889734	204889893	GeneC|Exon_2	0	+	41	459
chr1	204889734	204889893	GeneC|Exon_2	0	+	42	463
chr1	204889734	204889893	GeneC|Exon_2	0	+	43	463
chr1	204889734	204889893	GeneC|Exon_2	0	+	44	459
chr1	204889734	204889893	GeneC|Exon_2	0	+	45	459
chr1	204889734	204889893	GeneC|Exon_2	0	+	46	466
chr1	204889734	204889893	GeneC|Exon_2	0	+	47	462
chr1	204889734	204889893	GeneC|Exon_2	0	+	48	463
chr1	204889734	204889893	GeneC|Exon_2	0	+	49	460
chr1	204889734	204889893	GeneC|Exon_2	0	+	50	460
chr1	204889734	204889893	GeneC|Exon_2	0	+	51	462
chr1	204889734	204889893	GeneC|Exon_2	0	+	52	459
chr1	204889734	204889893	GeneC|Exon_2	0	+	53	464
chr1	204889734	204889893	GeneC|Exon_2	0	+	54	469
chr1	204889734	204889893	GeneC|Exon_2	0	+	55	469
chr1	204889734	204889893	GeneC|Exon_2	0	+	56	470
chr1	204889734	204889893	GeneC|Exon_2	0	+	57	471
chr1	204889734	204889893	GeneC|Exon_2	0	+	58	467
chr1	204889734	204889893	GeneC|Exon_2	0	+	59	469
chr1	204889734	204889893	GeneC|Exon_2	0	+	60	473
chr1	204889734	204889893	GeneC|Exon_2	0	+	61	473
chr1	204889734	204889893	GeneC|Exon_2	0	+	62	475
chr1	204889734	204889893	GeneC|Exon_2	0	+	63	474
chr1	204889734	204889893	GeneC|Exon_2	0	+	64	473
chr1	204889734	204889893	GeneC|Exon_2	0	+	65	474
chr1	204889734	204889893	GeneC|Exon_2	0	+	66	472
chr1	204889734	204889893	GeneC|Exon_2	0	+	67	473
chr1	204889734	204889893	GeneC|Exon_2	0	+	68	473
chr1	204889734	204889893	GeneC|Exon_2	0	+	69	474
chr1	204889734	204889893	GeneC|Exon_2	0	+	70	475
chr1	204889734	204889893	GeneC|Exon_2	0	+	71	478
chr1	204889734	204889893	GeneC|Exon_2	0	+	72	479
chr1	204889734	204889893	GeneC|Exon_2	0	+	73	478
chr1	204889734	204889893	GeneC|Exon_2	0	+	74	482
chr1	204889734	204889893	GeneC|Exon_2	0	+	75	485
chr1	204889734	204889893	GeneC|Exon_2	0	+	76	488
chr1	204889734	204889893	GeneC|Exon_2	0	+	77	487
chr1	204889734	204889893	GeneC|Exon_2	0	+	78	490
chr1	204889734	204889893	GeneC|Exon_2	0	+	79	490
chr1	204889734	204889893	GeneC|Exon_2	0	+	80	494
chr1	204889734	204889893	GeneC|Exon_2	0	+	81	493
chr1	204889734	204889893	GeneC|Exon_2	0	+	82	495
chr1	204889734	204889893	GeneC|Exon_2	0	+	83	493
chr1	204889734	204889893	GeneC|Exon_2	0	+	84	499
chr1	204889734	204889893	GeneC|Exon_2	0	+	85	501
chr1	204889734	204889893	GeneC|Exon_2	0	+	86	498
chr1	204889734	204889893	GeneC|Exon_2	0	+	87	500
chr1	204889734	204889893	GeneC|Exon_2	0	+	88	497
chr1	204889734	204889893	GeneC|Exon_2	0	+	89	496
chr1	204889734	204889893	GeneC|Exon_2	0	+	90	493
chr1	204889734	204889893	GeneC|Exon_2	0	+	91	493
chr1	204889734	204889893	GeneC|Exon_2	0	+	92	494
chr1	204889734	204889893	GeneC|Exon_2	0	+	93	492
chr1	204889734	204889893	GeneC|Exon_2	0	+	94	494
chr1	204889734	204889893	GeneC|Exon_2	0	+	95	494
chr1	204889734	204889893	GeneC|Exon_2	0	+	96	491
chr1	204889734	204889893	GeneC|Exon_2	0	+	97	491
chr1	204889734	204889893	GeneC|Exon_2	0	+	98	490
chr1	204889734	204889893	GeneC|Exon_2	0	+	99	489
chr1	204889734	204889893	GeneC|Exon_2	0	+	100	490
chr1	204889734	204889893	GeneC|Exon_2	0	+	101	486
chr1	204889734	204889893	GeneC|Exon_2	0	+	102	486
chr1	204889734	204889893	GeneC|Exon_2	0	+	103	489
chr1	204889734	204889893	GeneC|Exon_2	0	+	104	490
chr1	204889734	204889893	GeneC|Exon_2	0	+	105	487
chr1	204889734	204889893	GeneC|Exon_2	0	+	106	485
chr1	204889734	204889893	GeneC|Exon_2	0	+	107	484
chr1	204889734	204889893	GeneC|Exon_2	0	+	108	480
chr1	204889734	204889893	GeneC|Exon_2	0	+	109	478
chr1	204889734	204889893	GeneC|Exon_2	0	+	110	479
chr1	204889734	204889893	GeneC|Exon_2	0	+	111	479
chr1	204889734	204889893	GeneC|Exon_2	0	+	112	477
chr1	204889734	204889893	GeneC|Exon_2	0	+	113	477
chr1	204889734	204889893	GeneC|Exon_2	0	+	114	478
chr1	204889734	204889893	GeneC|Exon_2	0	+	115	479
chr1	204889734	204889893	GeneC|Exon_2	0	+	116	480
chr1	204889734	204889893	GeneC|Exon_2	0	+	117	482
chr1	204889734	204889893	GeneC|Exon_2	0	+	118	481
chr1	204889734	204889893	GeneC|Exon_2	0	+	119	475
chr1	204889734	204889893	GeneC|Exon_2	0	+	120	478
chr1	204889734	204889893	GeneC|Exon_2	0	+	121	483
chr1	204889734	204889893	GeneC|Exon_2	0	+	122	484
chr1	204889734	204889893	GeneC|Exon_2	0	+	123	484
chr1	204889734	204889893	GeneC|Exon_2	0	+	124	485
chr1	204889734	204889893	GeneC|Exon_2	0	+	125	485
chr1	204889734	204889893	GeneC|Exon_2	0	+	126	484
chr1	204889734	204889893	GeneC|Exon_2	0	+	127	479
chr1	204889734	204889893	GeneC|Exon_2	0	+	128	477
chr1	204889734	204889893	GeneC|Exon_2	0	+	129	476
chr1	204889734	204889893	GeneC|Exon_2	0	+	130	472
chr1	204889734	204889893	GeneC|Exon_2	0	+	131	471
chr1	204889734	204889893	GeneC|Exon_2	0	+	132	470
chr1	204889734	204889893	GeneC|Exon_2	0	+	133	468
chr1	204889734	204889893	GeneC|Exon_2	0	+	134	467
chr1	204889734	204889893	GeneC|Exon_2	0	+	135	467
chr1	204889734	204889893	GeneC|Exon_2	0	+	136	463
chr1	204889734	204889893	GeneC|Exon_2	0	+	137	465
chr1	204889734	204889893	GeneC|Exon_2	0	+	138	462
chr1	204889734	204889893	GeneC|Exon_2	0	+	139	457
chr1	204889734	204889893	GeneC|Exon_2	0	+	140	465
chr1	204889734	204889893	GeneC|Exon_2	0	+	141	460
chr1	204889734	204889893	GeneC|Exon_2	0	+	142	460
chr1	204889734	204889893	GeneC|Exon_2	0	+	143	458
chr1	204889734	204889893	GeneC|Exon_2	0	+	144	454
chr1	204889734	204889893	GeneC|Exon_2	0	+	145	453
chr1	204889734	204889893	GeneC|Exon_2	0	+	146	453
chr1	204889734	204889893	GeneC|Exon_2	0	+	147	450
chr1	204889734	204889893	GeneC|Exon_2	0	+	148	452
chr1	204889734	204889893	GeneC|Exon_2	0	+	149	454
chr1	204889734	204889893	GeneC|Exon_2	0	+	150	453
chr1	204889734	204889893	GeneC|Exon_2	0	+	151	453
chr1	204889734	204889893	GeneC|Exon_2	0	+	152	448
chr1	204889734	204889893	GeneC|Exon_2	0	+	153	445
chr1	204889734	204889893	GeneC|Exon_2	0	+	154	438
chr1	204889734	204889893	GeneC|Exon_2	0	+	155	439
chr1	204889734	204889893	GeneC|Exon_2	0	+	156	437
chr1	204889734	204889893	GeneC|Exon_2	0	+	157	432
chr1	204889734	204889893	GeneC|Exon_2	0	+	158	428
chr1	204889734	204889893	GeneC|Exon_2	0	+	159	427
chr1	204913328	204913559	GeneC|Exon_3	0	+	1	412
chr1	204913328	204913559	GeneC|Exon_3	0	+	2	415
chr1	204913328	204913559	GeneC|Exon_3	0	+	3	414
chr1	204913328	204913559	GeneC|Exon_3	0	+	4	415
chr1	204913328	204913559	GeneC|Exon_3	0	+	5	417
chr1	204913328	204913559	GeneC|Exon_3	0	+	6	422
chr1	204913328	204913559	GeneC|Exon_3	0	+	7	421
chr1	204913328	204913559	GeneC|Exon_3	0	+	8	421
chr1	204913328	204913559	GeneC|Exon_3	0	+	9	420
chr1	204913328	204913559	GeneC|Exon_3	0	+	10	419
chr1	204913328	204913559	GeneC|Exon_3	0	+	11	422
chr1	204913328	204913559	GeneC|Exon_3	0	+	12	424
chr1	204913328	204913559	GeneC|Exon_3	0	+	13	428
chr1	204913328	204913559	GeneC|Exon_3	0	+	14	431
chr1	204913328	204913559	GeneC|Exon_3	0	+	15	430
chr1	204913328	204913559	GeneC|Exon_3	0	+	16	431
chr1	204913328	204913559	GeneC|Exon_3	0	+	17	431
chr1	204913328	204913559	GeneC|Exon_3	0	+	18	433
chr1	204913328	204913559	GeneC|Exon_3	0	+	19	436
chr1	204913328	204913559	GeneC|Exon_3	0	+	20	437
chr1	204913328	204913559	GeneC|Exon_3	0	+	21	438
chr1	204913328	204913559	GeneC|Exon_3	0	+	22	438
chr1	204913328	204913559	GeneC|Exon_3	0	+	23	443
chr1	204913328	204913559	GeneC|Exon_3	0	+	24	444
chr1	204913328	204913559	GeneC|Exon_3	0	+	25	445
chr1	204913328	204913559	GeneC|Exon_3	0	+	26	443
chr1	204913328	204913559	GeneC|Exon_3	0	+	27	450
chr1	204913328	204913559	GeneC|Exon_3	0	+	28	454
chr1	204913328	204913559	GeneC|Exon_3	0	+	29	453
chr1	204913328	204913559	GeneC|Exon_3	0	+	30	451
chr1	204913328	204913559	GeneC|Exon_3	0	+	31	449
chr1	204913328	204913559	GeneC|Exon_3	0	+	32	451
chr1	204913328	204913559	GeneC|Exon_3	0	+	33	449
chr1	204913328	204913559	GeneC|Exon_3	0	+	34	454
chr1	204913328	204913559	GeneC|Exon_3	0	+	35	455
chr1	204913328	204913559	GeneC|Exon_3	0	+	36	458
chr1	204913328	204913559	GeneC|Exon_3	0	+	37	455
chr1	204913328	204913559	GeneC|Exon_3	0	+	38	456
chr1	204913328	204913559	GeneC|Exon_3	0	+	39	455
chr1	204913328	204913559	GeneC|Exon_3	0	+	40	457
chr1	204913328	204913559	GeneC|Exon_3	0	+	41	459
chr1	204913328	204913559	GeneC|Exon_3	0	+	42	461
chr1	204913328	204913559	GeneC|Exon_3	0	+	43	464
chr1	204913328	204913559	GeneC|Exon_3	0	+	44	463
chr1	204913328	204913559	GeneC|Exon_3	0	+	45	464
chr1	204913328	204913559	GeneC|Exon_3	0	+	46	468
chr1	204913328	204913559	GeneC|Exon_3	0	+	47	469
chr1	204913328	204913559	GeneC|Exon_3	0	+	48	472
chr1	204913328	204913559	GeneC|Exon_3	0	+	49	470
chr1	204913328	204913559	GeneC|Exon_3	0	+	50	471
chr1	204913328	204913559	GeneC|Exon_3	0	+	51	474
chr1	204913328	204913559	GeneC|Exon_3	0	+	52	480
chr1	204913328	204913559	GeneC|Exon_3	0	+	53	485
chr1	204913328	204913559	GeneC|Exon_3	0	+	54	487
chr1	204913328	204913559	GeneC|Exon_3	0	+	55	489
chr1	204913328	204913559	GeneC|Exon_3	0	+	56	488
chr1	204913328	204913559	GeneC|Exon_3	0	+	57	490
chr1	204913328	204913559	GeneC|Exon_3	0	+	58	489
chr1	204913328	204913559	GeneC|Exon_3	0	+	59	488
chr1	204913328	204913559	GeneC|Exon_3	0	+	60	484
chr1	204913328	204913559	GeneC|Exon_3	0	+	61	483
chr1	204913328	204913559	GeneC|Exon_3	0	+	62	480
chr1	204913328	204913559	GeneC|Exon_3	0	+	63	481
chr1	204913328	204913559	GeneC|Exon_3	0	+	64	484
chr1	204913328	204913559	GeneC|Exon_3	0	+	65	489
chr1	204913328	204913559	GeneC|Exon_3	0	+	66	489
chr1	204913328	204913559	GeneC|Exon_3	0	+	67	489
chr1	204913328	204913559	GeneC|Exon_3	0	+	68	488
chr1	204913328	204913559	GeneC|Exon_3	0	+	69	492
chr1	204913328	204913559	GeneC|Exon_3	0	+	70	494
chr1	204913328	204913559	GeneC|Exon_3	0	+	71	491
chr1	204913328	204913559	GeneC|Exon_3	0	+	72	485
chr1	204913328	204913559	GeneC|Exon_3	0	+	73	480
chr1	204913328	204913559	GeneC|Exon_3	0	+	74	482
chr1	204913328	204913559	GeneC|Exon_3	0	+	75	481
chr1	204913328	204913559	GeneC|Exon_3	0	+	76	479
chr1	204913328	204913559	GeneC|Exon_3	0	+	77	476
chr1	204913328	204913559	GeneC|Exon_3	0	+	78	476
chr1	204913328	204913559	GeneC|Exon_3	0	+	79	476
chr1	204913328	204913559	GeneC|Exon_3	0	+	80	475
chr1	204913328	204913559	GeneC|Exon_3	0	+	81	471
chr1	204913328	204913559	GeneC|Exon_3	0	+	82	475
chr1	204913328	204913559	GeneC|Exon_3	0	+	83	477
chr1	204913328	204913559	GeneC|Exon_3	0	+	84	483
chr1	204913328	204913559	GeneC|Exon_3	0	+	85	487
chr1	204913328	204913559	GeneC|Exon_3	0	+	86	488
chr1	204913328	204913559	GeneC|Exon_3	0	+	87	491
chr1	204913328	204913559	GeneC|Exon_3	0	+	88	492
chr1	204913328	204913559	GeneC|Exon_3	0	+	89	489
chr1	204913328	204913559	GeneC|Exon_3	0	+	90	489
chr1	204913328	204913559	GeneC|Exon_3	0	+	91	485
chr1	204913328	204913559	GeneC|Exon_3	0	+	92	488
chr1	204913328	204913559	GeneC|Exon_3	0	+	93	490
chr1	204913328	204913559	GeneC|Exon_3	0	+	94	490
chr1	204913328	204913559	GeneC|Exon_3	0	+	95	488
chr1	204913328	204913559	GeneC|Exon_3	0	+	96	486
chr1	204913328	204913559	GeneC|Exon_3	0	+	97	481
chr1	204913328	204913559	GeneC|Exon_3	0	+	98	488
chr1	204913328	204913559	GeneC|Exon_3	0	+	99	486
chr1	204913328	204913559	GeneC|Exon_3	0	+	100	483
chr1	204913328	204913559	GeneC|Exon_3	0	+	101	488
chr1	204913328	204913559	GeneC|Exon_3	0	+	102	485
chr1	204913328	204913559	GeneC|Exon_3	0	+	103	483
chr1	204913328	204913559	GeneC|Exon_3	0	+	104	484
chr1	204913328	204913559	GeneC|Exon_3	0	+	105	483
chr1	204913328	204913559	GeneC|Exon_3	0	+	106	485
chr1	204913328	204913559	GeneC|Exon_3	0	+	107	484
chr1	204913328	204913559	GeneC|Exon_3	0	+	108	482
chr1	204913328	204913559	GeneC|Exon_3	0	+	109	479
chr1	204913328	204913559	GeneC|Exon_3	0	+	110	478
chr1	204913328	204913559	GeneC|Exon_3	0	+	111	480
chr1	204913328	204913559	GeneC|Exon_3	0	+	112	487
chr1	204913328	204913559	GeneC|Exon_3	0	+	113	486
chr1	204913328	204913559	GeneC|Exon_3	0	+	114	490
chr1	204913328	204913559	GeneC|Exon_3	0	+	115	488
chr1	204913328	204913559	GeneC|Exon_3	0	+	116	487
chr1	204913328	204913559	GeneC|Exon_3	0	+	117	486
chr1	204913328	204913559	GeneC|Exon_3	0	+	118	486
chr1	204913328	204913559	GeneC|Exon_3	0	+	119	478
chr1	204913328	204913559	GeneC|Exon_3	0	+	120	477
chr1	204913328	204913559	GeneC|Exon_3	0	+	121	477
chr1	204913328	204913559	GeneC|Exon_3	0	+	122	479
chr1	204913328	204913559	GeneC|Exon_3	0	+	123	480
chr1	204913328	204913559	GeneC|Exon_3	0	+	124	481
chr1	204913328	204913559	GeneC|Exon_3	0	+	125	483
chr1	204913328	204913559	GeneC|Exon_3	0	+	126	481
chr1	204913328	204913559	GeneC|Exon_3	0	+	127	477
chr1	204913328	204913559	GeneC|Exon_3	0	+	128	477
chr1	204913328	204913559	GeneC|Exon_3	0	+	129	474
chr1	204913328	204913559	GeneC|Exon_3	0	+	130	472
chr1	204913328	204913559	GeneC|Exon_3	0	+	131	478
chr1	204913328	204913559	GeneC|Exon_3	0	+	132	481
chr1	204913328	204913559	GeneC|Exon_3	0	+	133	480
chr1	204913328	204913559	GeneC|Exon_3	0	+	134	485
chr1	204913328	204913559	GeneC|Exon_3	0	+	135	484
chr1	204913328	204913559	GeneC|Exon_3	0	+	136	489
chr1	204913328	204913559	GeneC|Exon_3	0	+	137	491
chr1	204913328	204913559	GeneC|Exon_3	0	+	138	489
chr1	204913328	204913559	GeneC|Exon_3	0	+	139	489
chr1	204913328	204913559	GeneC|Exon_3	0	+	140	491
chr1	204913328	204913559	GeneC|Exon_3	0	+	141	490
chr1	204913328	204913559	GeneC|Exon_3	0	+	142	488
chr1	204913328	204913559	GeneC|Exon_3	0	+	143	486
chr1	204913328	204913559	GeneC|Exon_3	0	+	144	479
chr1	204913328	204913559	GeneC|Exon_3	0	+	145	478
chr1	204913328	204913559	GeneC|Exon_3	0	+	146	481
chr1	204913328	204913559	GeneC|Exon_3	0	+	147	478
chr1	204913328	204913559	GeneC|Exon_3	0	+	148	477
chr1	204913328	204913559	GeneC|Exon_3	0	+	149	480
chr1	204913328	204913559	GeneC|Exon_3	0	+	150	476
chr1	204913328	204913559	GeneC|Exon_3	0	+	151	477
chr1	204913328	204913559	GeneC|Exon_3	0	+	152	475
chr1	204913328	204913559	GeneC|Exon_3	0	+	153	475
chr1	204913328	204913559	GeneC|Exon_3	0	+	154	478
chr1	204913328	204913559	GeneC|Exon_3	0	+	155	479
chr1	204913328	204913559	GeneC|Exon_3	0	+	156	480
chr1	204913328	204913559	GeneC|Exon_3	0	+	157	477
chr1	204913328	204913559	GeneC|Exon_3	0	+	158	479
chr1	204913328	204913559	GeneC|Exon_3	0	+	159	478
chr1	204913328	204913559	GeneC|Exon_3	0	+	160	479
chr1	204913328	204913559	GeneC|Exon_3	0	+	161	478
chr1	204913328	204913559	GeneC|Exon_3	0	+	162	477
chr1	204913328	204913559	GeneC|Exon_3	0	+	163	478
chr1	204913328	204913559	GeneC|Exon_3	0	+	164	477
chr1	204913328	204913559	GeneC|Exon_3	0	+	165	479
chr1	204913328	204913559	GeneC|Exon_3	0	+	166	481
chr1	204913328	204913559	GeneC|Exon_3	0	+	167	481
chr1	204913328	204913559	GeneC|Exon_3	0	+	168	483
chr1	204913328	204913559	GeneC|Exon_3	0	+	169	486
chr1	204913328	204913559	GeneC|Exon_3	0	+	170	482
chr1	204913328	204913559	GeneC|Exon_3	0	+	171	478
chr1	204913328	204913559	GeneC|Exon_3	0	+	172	485
chr1	204913328	204913559	GeneC|Exon_3	0	+	173	487
chr1	204913328	204913559	GeneC|Exon_3	0	+	174	486
chr1	204913328	204913559	GeneC|Exon_3	0	+	175	479
chr1	204913328	204913559	GeneC|Exon_3	0	+	176	480
chr1	204913328	204913559	GeneC|Exon_3	0	+	177	482
chr1	204913328	204913559	GeneC|Exon_3	0	+	178	474
chr1	204913328	204913559	GeneC|Exon_3	0	+	179	471
chr1	204913328	204913559	GeneC|Exon_3	0	+	180	471
chr1	204913328	204913559	GeneC|Exon_3	0	+	181	473
chr1	204913328	204913559	GeneC|Exon_3	0	+	182	474
chr1	204913328	204913559	GeneC|Exon_3	0	+	183	473
chr1	204913328	204913559	GeneC|Exon_3	0	+	184	471
chr1	204913328	204913559	GeneC|Exon_3	0	+	185	472
chr1	204913328	204913559	GeneC|Exon_3	0	+	186	472
chr1	204913328	204913559	GeneC|Exon_3	0	+	187	468
chr1	204913328	204913559	GeneC|Exon_3	0	+	188	467
chr1	204913328	204913559	GeneC|Exon_3	0	+	189	465
chr1	204913328	204913559	GeneC|Exon_3	0	+	190	464
chr1	204913328	204913559	GeneC|Exon_3	0	+	191	468
chr1	204913328	204913559	GeneC|Exon_3	0	+	192	465
chr1	204913328	204913559	GeneC|Exon_3	0	+	193	461
chr1	204913328	204913559	GeneC|Exon_3	0	+	194	463
chr1	204913328	204913559	GeneC|Exon_3	0	+	195	464
chr1	204913328	204913559	GeneC|Exon_3	0	+	196	464
chr1	204913328	204913559	GeneC|Exon_3	0	+	197	459
chr1	204913328	204913559	GeneC|Exon_3	0	+	198	461
chr1	204913328	204913559	GeneC|Exon_3	0	+	199	460
chr1	204913328	204913559	GeneC|Exon_3	0	+	200	459
chr1	204913328	204913559	GeneC|Exon_3	0	+	201	456
chr1	204913328	204913559	GeneC|Exon_3	0	+	202	454
chr1	204913328	204913559	GeneC|Exon_3	0	+	203	447
chr1	204913328	204913559	GeneC|Exon_3	0	+	204	441
chr1	204913328	204913559	GeneC|Exon_3	0	+	205	442
chr1	204913328	204913559	GeneC|Exon_3	0	+	206	441
chr1	204913328	204913559	GeneC|Exon_3	0	+	207	441
chr1	204913328	204913559	GeneC|Exon_3	0	+	208	440
chr1	204913328	204913559	GeneC|Exon_3	0	+	209	441
chr1	204913328	204913559	GeneC|Exon_3	0	+	210	440
chr1	204913328	204913559	GeneC|Exon_3	0	+	211	445
chr1	204913328	204913559	GeneC|Exon_3	0	+	212	442
chr1	204913328	204913559	GeneC|Exon_3	0	+	213	440
chr1	204913328	204913559	GeneC|Exon_3	0	+	214	440
chr1	204913328	204913559	GeneC|Exon_3	0	+	215	435
chr1	204913328	204913559	GeneC|Exon_3	0	+	216	437
chr1	204913328	204913559	GeneC|Exon_3	0	+	217	437
chr1	204913328	204913559	GeneC|Exon_3	0	+	218	436
chr1	204913328	204913559	GeneC|Exon_3	0	+	219	434
chr1	204913328	204913559	GeneC|Exon_3	0	+	220	433
chr1	204913328	204913559	GeneC|Exon_3	0	+	221	432
chr1	204913328	204913559	GeneC|Exon_3	0	+	222	433
chr1	204913328	204913559	GeneC|Exon_3	0	+	223	431
chr1	204913328	204913559	GeneC|Exon_3	0	+	224	430
chr1	204913328	204913559	GeneC|Exon_3	0	+	225	426
chr1	204913328	204913559	GeneC|Exon_3	0	+	226	425
chr1	204913328	204913559	GeneC|Exon_3	0	+	227	425
chr1	204913328	204913559	GeneC|Exon_3	0	+	228	423
chr1	204913328	204913559	GeneC|Exon_3	0	+	229	422
chr1	204913328	204913559	GeneC|Exon_3	0	+	230	420
chr1	204913328	204913559	GeneC|Exon_3	0	+	231	423
chr1	204919659	204919727	GeneC|Exon_4	0	+	1	448
chr1	204919659	204919727	GeneC|Exon_4	0	+	2	450
chr1	204919659	204919727	GeneC|Exon_4	0	+	3	453
chr1	204919659	204919727	GeneC|Exon_4	0	+	4	456
chr1	204919659	204919727	GeneC|Exon_4	0	+	5	457
chr1	204919659	204919727	GeneC|Exon_4	0	+	6	460
chr1	204919659	204919727	GeneC|Exon_4	0	+	7	461
chr1	204919659	204919727	GeneC|Exon_4	0	+	8	458
chr1	204919659	204919727	GeneC|Exon_4	0	+	9	456
chr1	204919659	204919727	GeneC|Exon_4	0	+	10	457
chr1	204919659	204919727	GeneC|Exon_4	0	+	11	459
chr1	204919659	204919727	GeneC|Exon_4	0	+	12	462
chr1	204919659	204919727	GeneC|Exon_4	0	+	13	460
chr1	204919659	204919727	GeneC|Exon_4	0	+	14	458
chr1	204919659	204919727	GeneC|Exon_4	0	+	15	459
chr1	204919659	204919727	GeneC|Exon_4	0	+	16	462
chr1	204919659	204919727	GeneC|Exon_4	0	+	17	465
chr1	204919659	204919727	GeneC|Exon_4	0	+	18	468
chr1	204919659	204919727	GeneC|Exon_4	0	+	19	465
chr1	204919659	204919727	GeneC|Exon_4	0	+	20	469
chr1	204919659	204919727	GeneC|Exon_4	0	+	21	469
chr1	204919659	204919727	GeneC|Exon_4	0	+	22	471
chr1	204919659	204919727	GeneC|Exon_4	0	+	23	473
chr1	204919659	204919727	GeneC|Exon_4	0	+	24	476
chr1	204919659	204919727	GeneC|Exon_4	0	+	25	475
chr1	204919659	204919727	GeneC|Exon_4	0	+	26	476
chr1	204919659	204919727	GeneC|Exon_4	0	+	27	475
chr1	204919659	204919727	GeneC|Exon_4	0	+	28	474
chr1	204919659	204919727	GeneC|Exon_4	0	+	29	471
chr1	204919659	204919727	GeneC|Exon_4	0	+	30	469
chr1	204919659	204919727	GeneC|Exon_4	0	+	31	470
chr1	204919659	204919727	GeneC|Exon_4	0	+	32	472
chr1	204919659	204919727	GeneC|Exon_4	0	+	33	471
chr1	204919659	204919727	GeneC|Exon_4	0	+	34	474
chr1	204919659	204919727	GeneC|Exon_4	0	+	35	474
chr1	204919659	204919727	GeneC|Exon_4	0	+	36	473
chr1	204919659	204919727	GeneC|Exon_4	0	+	37	474
chr1	204919659	204919727	GeneC|Exon_4	0	+	38	470
chr1	204919659	204919727	GeneC|Exon_4	0	+	39	470
chr1	204919659	204919727	GeneC|Exon_4	0	+	40	469
chr1	204919659	204919727	GeneC|Exon_4	0	+	41	465
chr1	204919659	204919727	GeneC|Exon_4	0	+	42	464
chr1	204919659	204919727	GeneC|Exon_4	0	+	43	467
chr1	204919659	204919727	GeneC|Exon_4	0	+	44	466
chr1	204919659	204919727	GeneC|Exon_4	0	+	45	467
chr1	204919659	204919727	GeneC|Exon_4	0	+	46	470
chr1	204919659	204919727	GeneC|Exon_4	0	+	47	469
chr1	204919659	204919727	GeneC|Exon_4	0	+	48	468
chr1	204919659	204919727	GeneC|Exon_4	0	+	49	468
chr1	204919659	204919727	GeneC|Exon_4	0	+	50	469
chr1	204919659	204919727	GeneC|Exon_4	0	+	51	468
chr1	204919659	204919727	GeneC|Exon_4	0	+	52	470
chr1	204919659	204919727	GeneC|Exon_4	0	+	53	468
chr1	204919659	204919727	GeneC|Exon_4	0	+	54	461
chr1	204919659	204919727	GeneC|Exon_4	0	+	55	458
chr1	204919659	204919727	GeneC|Exon_4	0	+	56	462
chr1	204919659	204919727	GeneC|Exon_4	0	+	57	466
chr1	204919659	204919727	GeneC|Exon_4	0	+	58	468
chr1	204919659	204919727	GeneC|Exon_4	0	+	59	468
chr1	204919659	204919727	GeneC|Exon_4	0	+	60	468
chr1	204919659	204919727	GeneC|Exon_4	0	+	61	465
chr1	204919659	204919727	GeneC|Exon_4	0	+	62	462
chr1	204919659	204919727	GeneC|Exon_4	0	+	63	464
chr1	204919659	204919727	GeneC|Exon_4	0	+	64	461
chr1	204919659	204919727	GeneC|Exon_4	0	+	65	460
chr1	204919659	204919727	GeneC|Exon_4	0	+	66	459
chr1	204919659	204919727	GeneC|Exon_4	0	+	67	462
chr1	204919659	204919727	GeneC|Exon_4	0	+	68	464
chr1	204921113	204921269	GeneC|Exon_5	0	+	1	348
chr1	204921113	204921269	GeneC|Exon_5	0	+	2	349
chr1	204921113	204921269	GeneC|Exon_5	0	+	3	351
chr1	204921113	204921269	GeneC|Exon_5	0	+	4	353
chr1	204921113	204921269	GeneC|Exon_5	0	+	5	357
chr1	204921113	204921269	GeneC|Exon_5	0	+	6	361
chr1	204921113	204921269	GeneC|Exon_5	0	+	7	367
chr1	204921113	204921269	GeneC|Exon_5	0	+	8	371
chr1	204921113	204921269	GeneC|Exon_5	0	+	9	373
chr1	204921113	204921269	GeneC|Exon_5	0	+	10	373
chr1	204921113	204921269	GeneC|Exon_5	0	+	11	375
chr1	204921113	204921269	GeneC|Exon_5	0	+	12	378
chr1	204921113	204921269	GeneC|Exon_5	0	+	13	376
chr1	204921113	204921269	GeneC|Exon_5	0	+	14	382
chr1	204921113	204921269	GeneC|Exon_5	0	+	15	387
chr1	204921113	204921269	GeneC|Exon_5	0	+	16	391
chr1	204921113	204921269	GeneC|Exon_5	0	+	17	399
chr1	204921113	204921269	GeneC|Exon_5	0	+	18	404
chr1	204921113	204921269	GeneC|Exon_5	0	+	19	406
chr1	204921113	204921269	GeneC|Exon_5	0	+	20	410
chr1	204921113	204921269	GeneC|Exon_5	0	+	21	412
chr1	204921113	204921269	GeneC|Exon_5	0	+	22	414
chr1	204921113	204921269	GeneC|Exon_5	0	+	23	417
chr1	204921113	204921269	GeneC|Exon_5	0	+	24	419
chr1	204921113	204921269	GeneC|Exon_5	0	+	25	420
chr1	204921113	204921269	GeneC|Exon_5	0	+	26	416
chr1	204921113	204921269	GeneC|Exon_5	0	+	27	423
chr1	204921113	204921269	GeneC|Exon_5	0	+	28	425
chr1	204921113	204921269	GeneC|Exon_5	0	+	29	430
chr1	204921113	204921269	GeneC|Exon_5	0	+	30	433
chr1	204921113	204921269	GeneC|Exon_5	0	+	31	436
chr1	204921113	204921269	GeneC|Exon_5	0	+	32	443
chr1	204921113	204921269	GeneC|Exon_5	0	+	33	445
chr1	204921113	204921269	GeneC|Exon_5	0	+	34	451
chr1	204921113	204921269	GeneC|Exon_5	0	+	35	453
chr1	204921113	204921269	GeneC|Exon_5	0	+	36	455
chr1	204921113	204921269	GeneC|Exon_5	0	+	37	459
chr1	204921113	204921269	GeneC|Exon_5	0	+	38	470
chr1	204921113	204921269	GeneC|Exon_5	0	+	39	472
chr1	204921113	204921269	GeneC|Exon_5	0	+	40	475
chr1	204921113	204921269	GeneC|Exon_5	0	+	41	479
chr1	204921113	204921269	GeneC|Exon_5	0	+	42	487
chr1	204921113	204921269	GeneC|Exon_5	0	+	43	486
chr1	204921113	204921269	GeneC|Exon_5	0	+	44	488
chr1	204921113	204921269	GeneC|Exon_5	0	+	45	488
chr1	204921113	204921269	GeneC|Exon_5	0	+	46	490
chr1	204921113	204921269	GeneC|Exon_5	0	+	47	491
chr1	204921113	204921269	GeneC|Exon_5	0	+	48	493
chr1	204921113	204921269	GeneC|Exon_5	0	+	49	490
chr1	204921113	204921269	GeneC|Exon_5	0	+	50	489
chr1	204921113	204921269	GeneC|Exon_5	0	+	51	490
chr1	204921113	204921269	GeneC|Exon_5	0	+	52	491
chr1	204921113	204921269	GeneC|Exon_5	0	+	53	491
chr1	204921113	204921269	GeneC|Exon_5	0	+	54	493
chr1	204921113	204921269	GeneC|Exon_5	0	+	55	493
chr1	204921113	204921269	GeneC|Exon_5	0	+	56	495
chr1	204921113	204921269	GeneC|Exon_5	0	+	57	495
chr1	204921113	204921269	GeneC|Exon_5	0	+	58	493
chr1	204921113	204921269	GeneC|Exon_5	0	+	59	495
chr1	204921113	204921269	GeneC|Exon_5	0	+	60	503
chr1	204921113	204921269	GeneC|Exon_5	0	+	61	507
chr1	204921113	204921269	GeneC|Exon_5	0	+	62	510
chr1	204921113	204921269	GeneC|Exon_5	0	+	63	508
chr1	204921113	204921269	GeneC|Exon_5	0	+	64	506
chr1	204921113	204921269	GeneC|Exon_5	0	+	65	509
chr1	204921113	204921269	GeneC|Exon_5	0	+	66	507
chr1	204921113	204921269	GeneC|Exon_5	0	+	67	508
chr1	204921113	204921269	GeneC|Exon_5	0	+	68	511
chr1	204921113	204921269	GeneC|Exon_5	0	+	69	512
chr1	204921113	204921269	GeneC|Exon_5	0	+	70	514
chr1	204921113	204921269	GeneC|Exon_5	0	+	71	513
chr1	204921113	204921269	GeneC|Exon_5	0	+	72	514
chr1	204921113	204921269	GeneC|Exon_5	0	+	73	517
chr1	204921113	204921269	GeneC|Exon_5	0	+	74	513
chr1	204921113	204921269	GeneC|Exon_5	0	+	75	511
chr1	204921113	204921269	GeneC|Exon_5	0	+	76	507
chr1	204921113	204921269	GeneC|Exon_5	0	+	77	503
chr1	204921113	204921269	GeneC|Exon_5	0	+	78	506
chr1	204921113	204921269	GeneC|Exon_5	0	+	79	507
chr1	204921113	204921269	GeneC|Exon_5	0	+	80	506
chr1	204921113	204921269	GeneC|Exon_5	0	+	81	504
chr1	204921113	204921269	GeneC|Exon_5	0	+	82	502
chr1	204921113	204921269	GeneC|Exon_5	0	+	83	503
chr1	204921113	204921269	GeneC|Exon_5	0	+	84	507
chr1	204921113	204921269	GeneC|Exon_5	0	+	85	509
chr1	204921113	204921269	GeneC|Exon_5	0	+	86	513
chr1	204921113	204921269	GeneC|Exon_5	0	+	87	515
chr1	204921113	204921269	GeneC|Exon_5	0	+	88	518
chr1	204921113	204921269	GeneC|Exon_5	0	+	89	519
chr1	204921113	204921269	GeneC|Exon_5	0	+	90	517
chr1	204921113	204921269	GeneC|Exon_5	0	+	91	510
chr1	204921113	204921269	GeneC|Exon_5	0	+	92	511
chr1	204921113	204921269	GeneC|Exon_5	0	+	93	513
chr1	204921113	204921269	GeneC|Exon_5	0	+	94	516
chr1	204921113	204921269	GeneC|Exon_5	0	+	95	518
chr1	204921113	204921269	GeneC|Exon_5	0	+	96	515
chr1	204921113	204921269	GeneC|Exon_5	0	+	97	511
chr1	204921113	204921269	GeneC|Exon_5	0	+	98	515
chr1	204921113	204921269	GeneC|Exon_5	0	+	99	518
chr1	204921113	204921269	GeneC|Exon_5	0	+	100	522
chr1	204921113	204921269	GeneC|Exon_5	0	+	101	522
chr1	204921113	204921269	GeneC|Exon_5	0	+	102	523
chr1	204921113	204921269	GeneC|Exon_5	0	+	103	523
chr1	204921113	204921269	GeneC|Exon_5	0	+	104	526
chr1	204921113	204921269	GeneC|Exon_5	0	+	105	528
chr1	204921113	204921269	GeneC|Exon_5	0	+	106	530
chr1	204921113	204921269	GeneC|Exon_5	0	+	107	534
chr1	204921113	204921269	GeneC|Exon_5	0	+	108	533
chr1	204921113	204921269	GeneC|Exon_5	0	+	109	533
chr1	204921113	204921269	GeneC|Exon_5	0	+	110	529
chr1	204921113	204921269	GeneC|Exon_5	0	+	111	528
chr1	204921113	204921269	GeneC|Exon_5	0	+	112	532
chr1	204921113	204921269	GeneC|Exon_5	0	+	113	534
chr1	204921113	204921269	GeneC|Exon_5	0	+	114	535
chr1	204921113	204921269	GeneC|Exon_5	0	+	115	536
chr1	204921113	204921269	GeneC|Exon_5	0	+	116	535
chr1	204921113	204921269	GeneC|Exon_5	0	+	117	533
chr1	204921113	204921269	GeneC|Exon_5	0	+	118	536
chr1	204921113	204921269	GeneC|Exon_5	0	+	119	535
chr1	204921113	204921269	GeneC|Exon_5	0	+	120	535
chr1	204921113	204921269	GeneC|Exon_5	0	+	121	534
chr1	204921113	204921269	GeneC|Exon_5	0	+	122	531
chr1	204921113	204921269	GeneC|Exon_5	0	+	123	530
chr1	204921113	204921269	GeneC|Exon_5	0	+	124	530
chr1	204921113	204921269	GeneC|Exon_5	0	+	125	536
chr1	204921113	204921269	GeneC|Exon_5	0	+	126	537
chr1	204921113	204921269	GeneC|Exon_5	0	+	127	537
chr1	204921113	204921269	GeneC|Exon_5	0	+	128	535
chr1	204921113	204921269	GeneC|Exon_5	0	+	129	536
chr1	204921113	204921269	GeneC|Exon_5	0	+	130	534
chr1	204921113	204921269	GeneC|Exon_5	0	+	131	535
chr1	204921113	204921269	GeneC|Exon_5	0	+	132	536
chr1	204921113	204921269	GeneC|Exon_5	0	+	133	535
chr1	204921113	204921269	GeneC|Exon_5	0	+	134	538
chr1	204921113	204921269	GeneC|Exon_5	0	+	135	539
chr1	204921113	204921269	GeneC|Exon_5	0	+	136	539
chr1	204921113	204921269	GeneC|Exon_5	0	+	137	533
chr1	204921113	204921269	GeneC|Exon_5	0	+	138	534
chr1	204921113	204921269	GeneC|Exon_5	0	+	139	534
chr1	204921113	204921269	GeneC|Exon_5	0	+	140	534
chr1	204921113	204921269	GeneC|Exon_5	0	+	141	530
chr1	204921113	204921269	GeneC|Exon_5	0	+	142	528
chr1	204921113	204921269	GeneC|Exon_5	0	+	143	525
chr1	204921113	204921269	GeneC|Exon_5	0	+	144	522
chr1	204921113	204921269	GeneC|Exon_5	0	+	145	523
chr1	204921113	204921269	GeneC|Exon_5	0	+	146	523
chr1	204921113	204921269	GeneC|Exon_5	0	+	147	521
chr1	204921113	204921269	GeneC|Exon_5	0	+	148	518
chr1	204921113	204921269	GeneC|Exon_5	0	+	149	519
chr1	204921113	204921269	GeneC|Exon_5	0	+	150	518
chr1	204921113	204921269	GeneC|Exon_5	0	+	151	514
chr1	204921113	204921269	GeneC|Exon_5	0	+	152	513
chr1	204921113	204921269	GeneC|Exon_5	0	+	153	513
chr1	204921113	204921269	GeneC|Exon_5	0	+	154	512
chr1	204921113	204921269	GeneC|Exon_5	0	+	155	509
chr1	204921113	204921269	GeneC|Exon_5	0	+	156	505
chr1	204923290	204923537	GeneC|Exon_6	0	+	1	392
chr1	204923290	204923537	GeneC|Exon_6	0	+	2	394
chr1	204923290	204923537	GeneC|Exon_6	0	+	3	391
chr1	204923290	204923537	GeneC|Exon_6	0	+	4	391
chr1	204923290	204923537	GeneC|Exon_6	0	+	5	391
chr1	204923290	204923537	GeneC|Exon_6	0	+	6	394
chr1	204923290	204923537	GeneC|Exon_6	0	+	7	395
chr1	204923290	204923537	GeneC|Exon_6	0	+	8	395
chr1	204923290	204923537	GeneC|Exon_6	0	+	9	394
chr1	204923290	204923537	GeneC|Exon_6	0	+	10	393
chr1	204923290	204923537	GeneC|Exon_6	0	+	11	395
chr1	204923290	204923537	GeneC|Exon_6	0	+	12	398
chr1	204923290	204923537	GeneC|Exon_6	0	+	13	397
chr1	204923290	204923537	GeneC|Exon_6	0	+	14	399
chr1	204923290	204923537	GeneC|Exon_6	0	+	15	397
chr1	204923290	204923537	GeneC|Exon_6	0	+	16	401
chr1	204923290	204923537	GeneC|Exon_6	0	+	17	404
chr1	204923290	204923537	GeneC|Exon_6	0	+	18	406
chr1	204923290	204923537	GeneC|Exon_6	0	+	19	406
chr1	204923290	204923537	GeneC|Exon_6	0	+	20	412
chr1	204923290	204923537	GeneC|Exon_6	0	+	21	409
chr1	204923290	204923537	GeneC|Exon_6	0	+	22	407
chr1	204923290	204923537	GeneC|Exon_6	0	+	23	410
chr1	204923290	204923537	GeneC|Exon_6	0	+	24	410
chr1	204923290	204923537	GeneC|Exon_6	0	+	25	408
chr1	204923290	204923537	GeneC|Exon_6	0	+	26	411
chr1	204923290	204923537	GeneC|Exon_6	0	+	27	415
chr1	204923290	204923537	GeneC|Exon_6	0	+	28	417
chr1	204923290	204923537	GeneC|Exon_6	0	+	29	415
chr1	204923290	204923537	GeneC|Exon_6	0	+	30	413
chr1	204923290	204923537	GeneC|Exon_6	0	+	31	415
chr1	204923290	204923537	GeneC|Exon_6	0	+	32	419
chr1	204923290	204923537	GeneC|Exon_6	0	+	33	423
chr1	204923290	204923537	GeneC|Exon_6	0	+	34	419
chr1	204923290	204923537	GeneC|Exon_6	0	+	35	424
chr1	204923290	204923537	GeneC|Exon_6	0	+	36	424
chr1	204923290	204923537	GeneC|Exon_6	0	+	37	427
chr1	204923290	204923537	GeneC|Exon_6	0	+	38	428
chr1	204923290	204923537	GeneC|Exon_6	0	+	39	428
chr1	204923290	204923537	GeneC|Exon_6	0	+	40	431
chr1	204923290	204923537	GeneC|Exon_6	0	+	41	434
chr1	204923290	204923537	GeneC|Exon_6	0	+	42	436
chr1	204923290	204923537	GeneC|Exon_6	0	+	43	438
chr1	204923290	204923537	GeneC|Exon_6	0	+	44	437
chr1	204923290	204923537	GeneC|Exon_6	0	+	45	437
chr1	204923290	204923537	GeneC|Exon_6	0	+	46	439
chr1	204923290	204923537	GeneC|Exon_6	0	+	47	440
chr1	204923290	204923537	GeneC|Exon_6	0	+	48	440
chr1	204923290	204923537	GeneC|Exon_6	0	+	49	436
chr1	204923290	204923537	GeneC|Exon_6	0	+	50	432
chr1	204923290	204923537	GeneC|Exon_6	0	+	51	432
chr1	204923290	204923537	GeneC|Exon_6	0	+	52	434
chr1	204923290	204923537	GeneC|Exon_6	0	+	53	436
chr1	204923290	204923537	GeneC|Exon_6	0	+	54	439
chr1	204923290	204923537	GeneC|Exon_6	0	+	55	436
chr1	204923290	204923537	GeneC|Exon_6	0	+	56	436
chr1	204923290	204923537	GeneC|Exon_6	0	+	57	441
chr1	204923290	204923537	GeneC|Exon_6	0	+	58	442
chr1	204923290	204923537	GeneC|Exon_6	0	+	59	441
chr1	204923290	204923537	GeneC|Exon_6	0	+	60	438
chr1	204923290	204923537	GeneC|Exon_6	0	+	61	440
chr1	204923290	204923537	GeneC|Exon_6	0	+	62	438
chr1	204923290	204923537	GeneC|Exon_6	0	+	63	437
chr1	204923290	204923537	GeneC|Exon_6	0	+	64	437
chr1	204923290	204923537	GeneC|Exon_6	0	+	65	440
chr1	204923290	204923537	GeneC|Exon_6	0	+	66	442
chr1	204923290	204923537	GeneC|Exon_6	0	+	67	442
chr1	204923290	204923537	GeneC|Exon_6	0	+	68	445
chr1	204923290	204923537	GeneC|Exon_6	0	+	69	445
chr1	204923290	204923537	GeneC|Exon_6	0	+	70	442
chr1	204923290	204923537	GeneC|Exon_6	0	+	71	442
chr1	204923290	204923537	GeneC|Exon_6	0	+	72	445
chr1	204923290	204923537	GeneC|Exon_6	0	+	73	445
chr1	204923290	204923537	GeneC|Exon_6	0	+	74	442
chr1	204923290	204923537	GeneC|Exon_6	0	+	75	445
chr1	204923290	204923537	GeneC|Exon_6	0	+	76	450
chr1	204923290	204923537	GeneC|Exon_6	0	+	77	454
chr1	204923290	204923537	GeneC|Exon_6	0	+	78	455
chr1	204923290	204923537	GeneC|Exon_6	0	+	79	456
chr1	204923290	204923537	GeneC|Exon_6	0	+	80	460
chr1	204923290	204923537	GeneC|Exon_6	0	+	81	460
chr1	204923290	204923537	GeneC|Exon_6	0	+	82	458
chr1	204923290	204923537	GeneC|Exon_6	0	+	83	457
chr1	204923290	204923537	GeneC|Exon_6	0	+	84	458
chr1	204923290	204923537	GeneC|Exon_6	0	+	85	462
chr1	204923290	204923537	GeneC|Exon_6	0	+	86	463
chr1	204923290	204923537	GeneC|Exon_6	0	+	87	463
chr1	204923290	204923537	GeneC|Exon_6	0	+	88	466
chr1	204923290	204923537	GeneC|Exon_6	0	+	89	462
chr1	204923290	204923537	GeneC|Exon_6	0	+	90	463
chr1	204923290	204923537	GeneC|Exon_6	0	+	91	464
chr1	204923290	204923537	GeneC|Exon_6	0	+	92	459
chr1	204923290	204923537	GeneC|Exon_6	0	+	93	460
chr1	204923290	204923537	GeneC|Exon_6	0	+	94	460
chr1	204923290	204923537	GeneC|Exon_6	0	+	95	458
chr1	204923290	204923537	GeneC|Exon_6	0	+	96	459
chr1	204923290	204923537	GeneC|Exon_6	0	+	97	461
chr1	204923290	204923537	GeneC|Exon_6	0	+	98	462
chr1	204923290	204923537	GeneC|Exon_6	0	+	99	465
chr1	204923290	204923537	GeneC|Exon_6	0	+	100	464
chr1	204923290	204923537	GeneC|Exon_6	0	+	101	464
chr1	204923290	204923537	GeneC|Exon_6	0	+	102	464
chr1	204923290	204923537	GeneC|Exon_6	0	+	103	468
chr1	204923290	204923537	GeneC|Exon_6	0	+	104	469
chr1	204923290	204923537	GeneC|Exon_6	0	+	105	468
chr1	204923290	204923537	GeneC|Exon_6	0	+	106	467
chr1	204923290	204923537	GeneC|Exon_6	0	+	107	467
chr1	204923290	204923537	GeneC|Exon_6	0	+	108	466
chr1	204923290	204923537	GeneC|Exon_6	0	+	109	460
chr1	204923290	204923537	GeneC|Exon_6	0	+	110	463
chr1	204923290	204923537	GeneC|Exon_6	0	+	111	470
chr1	204923290	204923537	GeneC|Exon_6	0	+	112	470
chr1	204923290	204923537	GeneC|Exon_6	0	+	113	469
chr1	204923290	204923537	GeneC|Exon_6	0	+	114	469
chr1	204923290	204923537	GeneC|Exon_6	0	+	115	466
chr1	204923290	204923537	GeneC|Exon_6	0	+	116	465
chr1	204923290	204923537	GeneC|Exon_6	0	+	117	466
chr1	204923290	204923537	GeneC|Exon_6	0	+	118	463
chr1	204923290	204923537	GeneC|Exon_6	0	+	119	459
chr1	204923290	204923537	GeneC|Exon_6	0	+	120	454
chr1	204923290	204923537	GeneC|Exon_6	0	+	121	452
chr1	204923290	204923537	GeneC|Exon_6	0	+	122	451
chr1	204923290	204923537	GeneC|Exon_6	0	+	123	446
chr1	204923290	204923537	GeneC|Exon_6	0	+	124	444
chr1	204923290	204923537	GeneC|Exon_6	0	+	125	438
chr1	204923290	204923537	GeneC|Exon_6	0	+	126	441
chr1	204923290	204923537	GeneC|Exon_6	0	+	127	434
chr1	204923290	204923537	GeneC|Exon_6	0	+	128	429
chr1	204923290	204923537	GeneC|Exon_6	0	+	129	425
chr1	204923290	204923537	GeneC|Exon_6	0	+	130	427
chr1	204923290	204923537	GeneC|Exon_6	0	+	131	417
chr1	204923290	204923537	GeneC|Exon_6	0	+	132	365
chr1	204923290	204923537	GeneC|Exon_6	0	+	133	351
chr1	204923290	204923537	GeneC|Exon_6	0	+	134	349
chr1	204923290	204923537	GeneC|Exon_6	0	+	135	286
chr1	204923290	204923537	GeneC|Exon_6	0	+	136	290
chr1	204923290	204923537	GeneC|Exon_6	0	+	137	287
chr1	204923290	204923537	GeneC|Exon_6	0	+	138	286
chr1	204923290	204923537	GeneC|Exon_6	0	+	139	286
chr1	204923290	204923537	GeneC|Exon_6	0	+	140	289
chr1	204923290	204923537	GeneC|Exon_6	0	+	141	288
chr1	204923290	204923537	GeneC|Exon_6	0	+	142	294
chr1	204923290	204923537	GeneC|Exon_6	0	+	143	293
chr1	204923290	204923537	GeneC|Exon_6	0	+	144	295
chr1	204923290	204923537	GeneC|Exon_6	0	+	145	296
chr1	204923290	204923537	GeneC|Exon_6	0	+	146	297
chr1	204923290	204923537	GeneC|Exon_6	0	+	147	300
chr1	204923290	204923537	GeneC|Exon_6	0	+	148	296
chr1	204923290	204923537	GeneC|Exon_6	0	+	149	299
chr1	204923290	204923537	GeneC|Exon_6	0	+	150	301
chr1	204923290	204923537	GeneC|Exon_6	0	+	151	302
chr1	204923290	204923537	GeneC|Exon_6	0	+	152	304
chr1	204923290	204923537	GeneC|Exon_6	0	+	153	306
chr1	204923290	204923537	GeneC|Exon_6	0	+	154	300
chr1	204923290	204923537	GeneC|Exon_6	0	+	155	301
chr1	204923290	204923537	GeneC|Exon_6	0	+	156	303
chr1	204923290	204923537	GeneC|Exon_6	0	+	157	306
chr1	204923290	204923537	GeneC|Exon_6	0	+	158	308
chr1	204923290	204923537	GeneC|Exon_6	0	+	159	312
chr1	204923290	204923537	GeneC|Exon_6	0	+	160	313
chr1	204923290	204923537	GeneC|Exon_6	0	+	161	312
chr1	204923290	204923537	GeneC|Exon_6	0	+	162	313
chr1	204923290	204923537	GeneC|Exon_6	0	+	163	313
chr1	204923290	204923537	GeneC|Exon_6	0	+	164	310
chr1	204923290	204923537	GeneC|Exon_6	0	+	165	312
chr1	204923290	204923537	GeneC|Exon_6	0	+	166	311
chr1	204923290	204923537	GeneC|Exon_6	0	+	167	309
chr1	204923290	204923537	GeneC|Exon_6	0	+	168	306
chr1	204923290	204923537	GeneC|Exon_6	0	+	169	309
chr1	204923290	204923537	GeneC|Exon_6	0	+	170	311
chr1	204923290	204923537	GeneC|Exon_6	0	+	171	315
chr1	204923290	204923537	GeneC|Exon_6	0	+	172	312
chr1	204923290	204923537	GeneC|Exon_6	0	+	173	313
chr1	204923290	204923537	GeneC|Exon_6	0	+	174	314
chr1	204923290	204923537	GeneC|Exon_6	0	+	175	316
chr1	204923290	204923537	GeneC|Exon_6	0	+	176	319
chr1	204923290	204923537	GeneC|Exon_6	0	+	177	320
chr1	204923290	204923537	GeneC|Exon_6	0	+	178	323
chr1	204923290	204923537	GeneC|Exon_6	0	+	179	324
chr1	204923290	204923537	GeneC|Exon_6	0	+	180	326
chr1	204923290	204923537	GeneC|Exon_6	0	+	181	327
chr1	204923290	204923537	GeneC|Exon_6	0	+	182	327
chr1	204923290	204923537	GeneC|Exon_6	0	+	183	327
chr1	204923290	204923537	GeneC|Exon_6	0	+	184	327
chr1	204923290	204923537	GeneC|Exon_6	0	+	185	327
chr1	204923290	204923537	GeneC|Exon_6	0	+	186	327
chr1	204923290	204923537	GeneC|Exon_6	0	+	187	327
chr1	204923290	204923537	GeneC|Exon_6	0	+	188	325
chr1	204923290	204923537	GeneC|Exon_6	0	+	189	326
chr1	204923290	204923537	GeneC|Exon_6	0	+	190	323
chr1	204923290	204923537	GeneC|Exon_6	0	+	191	321
chr1	204923290	204923537	GeneC|Exon_6	0	+	192	322
chr1	204923290	204923537	GeneC|Exon_6	0	+	193	323
chr1	204923290	204923537	GeneC|Exon_6	0	+	194	327
chr1	204923290	204923537	GeneC|Exon_6	0	+	195	329
chr1	204923290	204923537	GeneC|Exon_6	0	+	196	329
chr1	204923290	204923537	GeneC|Exon_6	0	+	197	328
chr1	204923290	204923537	GeneC|Exon_6	0	+	198	327
chr1	204923290	204923537	GeneC|Exon_6	0	+	199	330
chr1	204923290	204923537	GeneC|Exon_6	0	+	200	331
chr1	204923290	204923537	GeneC|Exon_6	0	+	201	333
chr1	204923290	204923537	GeneC|Exon_6	0	+	202	331
chr1	204923290	204923537	GeneC|Exon_6	0	+	203	329
chr1	204923290	204923537	GeneC|Exon_6	0	+	204	327
chr1	204923290	204923537	GeneC|Exon_6	0	+	205	326
chr1	204923290	204923537	GeneC|Exon_6	0	+	206	331
chr1	204923290	204923537	GeneC|Exon_6	0	+	207	329
chr1	204923290	204923537	GeneC|Exon_6	0	+	208	326
chr1	204923290	204923537	GeneC|Exon_6	0	+	209	326
chr1	204923290	204923537	GeneC|Exon_6	0	+	210	329
chr1	204923290	204923537	GeneC|Exon_6	0	+	211	330
chr1	204923290	204923537	GeneC|Exon_6	0	+	212	331
chr1	204923290	204923537	GeneC|Exon_6	0	+	213	331
chr1	204923290	204923537	GeneC|Exon_6	0	+	214	332
chr1	204923290	204923537	GeneC|Exon_6	0	+	215	334
chr1	204923290	204923537	GeneC|Exon_6	0	+	216	335
chr1	204923290	204923537	GeneC|Exon_6	0	+	217	335
chr1	204923290	204923537	GeneC|Exon_6	0	+	218	331
chr1	204923290	204923537	GeneC|Exon_6	0	+	219	328
chr1	204923290	204923537	GeneC|Exon_6	0	+	220	329
chr1	204923290	204923537	GeneC|Exon_6	0	+	221	329
chr1	204923290	204923537	GeneC|Exon_6	0	+	222	332
chr1	204923290	204923537	GeneC|Exon_6	0	+	223	331
chr1	204923290	204923537	GeneC|Exon_6	0	+	224	332
chr1	204923290	204923537	GeneC|Exon_6	0	+	225	334
chr1	204923290	204923537	GeneC|Exon_6	0	+	226	332
chr1	204923290	204923537	GeneC|Exon_6	0	+	227	332
chr1	204923290	204923537	GeneC|Exon_6	0	+	228	333
chr1	204923290	204923537	GeneC|Exon_6	0	+	229	335
chr1	204923290	204923537	GeneC|Exon_6	0	+	230	338
chr1	204923290	204923537	GeneC|Exon_6	0	+	231	337
chr1	204923290	204923537	GeneC|Exon_6	0	+	232	340
chr1	204923290	204923537	GeneC|Exon_6	0	+	233	344
chr1	204923290	204923537	GeneC|Exon_6	0	+	234	350
chr1	204923290	204923537	GeneC|Exon_6	0	+	235	349
chr1	204923290	204923537	GeneC|Exon_6	0	+	236	346
chr1	204923290	204923537	GeneC|Exon_6	0	+	237	346
chr1	204923290	204923537	GeneC|Exon_6	0	+	238	344
chr1	204923290	204923537	GeneC|Exon_6	0	+	239	345
chr1	204923290	204923537	GeneC|Exon_6	0	+	240	346
chr1	204923290	204923537	GeneC|Exon_6	0	+	241	346
chr1	204923290	204923537	GeneC|Exon_6	0	+	242	347
chr1	204923290	204923537	GeneC|Exon_6	0	+	243	347
chr1	204923290	204923537	GeneC|Exon_6	0	+	244	350
chr1	204923290	204923537	GeneC|Exon_6	0	+	245	349
chr1	204923290	204923537	GeneC|Exon_6	0	+	246	351
chr1	204923290	204923537	GeneC|Exon_6	0	+	247	352
chr1	204923931	204924104	GeneC|Exon_7	0	+	1	367
chr1	204923931	204924104	GeneC|Exon_7	0	+	2	367
chr1	204923931	204924104	GeneC|Exon_7	0	+	3	371
chr1	204923931	204924104	GeneC|Exon_7	0	+	4	376
chr1	204923931	204924104	GeneC|Exon_7	0	+	5	377
chr1	204923931	204924104	GeneC|Exon_7	0	+	6	379
chr1	204923931	204924104	GeneC|Exon_7	0	+	7	383
chr1	204923931	204924104	GeneC|Exon_7	0	+	8	381
chr1	204923931	204924104	GeneC|Exon_7	0	+	9	381
chr1	204923931	204924104	GeneC|Exon_7	0	+	10	383
chr1	204923931	204924104	GeneC|Exon_7	0	+	11	384
chr1	204923931	204924104	GeneC|Exon_7	0	+	12	386
chr1	204923931	204924104	GeneC|Exon_7	0	+	13	388
chr1	204923931	204924104	GeneC|Exon_7	0	+	14	388
chr1	204923931	204924104	GeneC|Exon_7	0	+	15	392
chr1	204923931	204924104	GeneC|Exon_7	0	+	16	392
chr1	204923931	204924104	GeneC|Exon_7	0	+	17	393
chr1	204923931	204924104	GeneC|Exon_7	0	+	18	391
chr1	204923931	204924104	GeneC|Exon_7	0	+	19	388
chr1	204923931	204924104	GeneC|Exon_7	0	+	20	395
chr1	204923931	204924104	GeneC|Exon_7	0	+	21	396
chr1	204923931	204924104	GeneC|Exon_7	0	+	22	402
chr1	204923931	204924104	GeneC|Exon_7	0	+	23	404
chr1	204923931	204924104	GeneC|Exon_7	0	+	24	407
chr1	204923931	204924104	GeneC|Exon_7	0	+	25	405
chr1	204923931	204924104	GeneC|Exon_7	0	+	26	408
chr1	204923931	204924104	GeneC|Exon_7	0	+	27	412
chr1	204923931	204924104	GeneC|Exon_7	0	+	28	408
chr1	204923931	204924104	GeneC|Exon_7	0	+	29	412
chr1	204923931	204924104	GeneC|Exon_7	0	+	30	410
chr1	204923931	204924104	GeneC|Exon_7	0	+	31	420
chr1	204923931	204924104	GeneC|Exon_7	0	+	32	420
chr1	204923931	204924104	GeneC|Exon_7	0	+	33	420
chr1	204923931	204924104	GeneC|Exon_7	0	+	34	421
chr1	204923931	204924104	GeneC|Exon_7	0	+	35	419
chr1	204923931	204924104	GeneC|Exon_7	0	+	36	422
chr1	204923931	204924104	GeneC|Exon_7	0	+	37	426
chr1	204923931	204924104	GeneC|Exon_7	0	+	38	431
chr1	204923931	204924104	GeneC|Exon_7	0	+	39	429
chr1	204923931	204924104	GeneC|Exon_7	0	+	40	437
chr1	204923931	204924104	GeneC|Exon_7	0	+	41	438
chr1	204923931	204924104	GeneC|Exon_7	0	+	42	431
chr1	204923931	204924104	GeneC|Exon_7	0	+	43	434
chr1	204923931	204924104	GeneC|Exon_7	0	+	44	425
chr1	204923931	204924104	GeneC|Exon_7	0	+	45	428
chr1	204923931	204924104	GeneC|Exon_7	0	+	46	431
chr1	204923931	204924104	GeneC|Exon_7	0	+	47	432
chr1	204923931	204924104	GeneC|Exon_7	0	+	48	433
chr1	204923931	204924104	GeneC|Exon_7	0	+	49	433
chr1	204923931	204924104	GeneC|Exon_7	0	+	50	437
chr1	204923931	204924104	GeneC|Exon_7	0	+	51	442
chr1	204923931	204924104	GeneC|Exon_7	0	+	52	439
chr1	204923931	204924104	GeneC|Exon_7	0	+	53	438
chr1	204923931	204924104	GeneC|Exon_7	0	+	54	427
chr1	204923931	204924104	GeneC|Exon_7	0	+	55	427
chr1	204923931	204924104	GeneC|Exon_7	0	+	56	426
chr1	204923931	204924104	GeneC|Exon_7	0	+	57	429
chr1	204923931	204924104	GeneC|Exon_7	0	+	58	433
chr1	204923931	204924104	GeneC|Exon_7	0	+	59	431
chr1	204923931	204924104	GeneC|Exon_7	0	+	60	430
chr1	204923931	204924104	GeneC|Exon_7	0	+	61	431
chr1	204923931	204924104	GeneC|Exon_7	0	+	62	428
chr1	204923931	204924104	GeneC|Exon_7	0	+	63	430
chr1	204923931	204924104	GeneC|Exon_7	0	+	64	428
chr1	204923931	204924104	GeneC|Exon_7	0	+	65	429
chr1	204923931	204924104	GeneC|Exon_7	0	+	66	431
chr1	204923931	204924104	GeneC|Exon_7	0	+	67	429
chr1	204923931	204924104	GeneC|Exon_7	0	+	68	428
chr1	204923931	204924104	GeneC|Exon_7	0	+	69	427
chr1	204923931	204924104	GeneC|Exon_7	0	+	70	426
chr1	204923931	204924104	GeneC|Exon_7	0	+	71	427
chr1	204923931	204924104	GeneC|Exon_7	0	+	72	422
chr1	204923931	204924104	GeneC|Exon_7	0	+	73	425
chr1	204923931	204924104	GeneC|Exon_7	0	+	74	422
chr1	204923931	204924104	GeneC|Exon_7	0	+	75	422
chr1	204923931	204924104	GeneC|Exon_7	0	+	76	416
chr1	204923931	204924104	GeneC|Exon_7	0	+	77	414
chr1	204923931	204924104	GeneC|Exon_7	0	+	78	411
chr1	204923931	204924104	GeneC|Exon_7	0	+	79	408
chr1	204923931	204924104	GeneC|Exon_7	0	+	80	409
chr1	204923931	204924104	GeneC|Exon_7	0	+	81	407
chr1	204923931	204924104	GeneC|Exon_7	0	+	82	406
chr1	204923931	204924104	GeneC|Exon_7	0	+	83	408
chr1	204923931	204924104	GeneC|Exon_7	0	+	84	406
chr1	204923931	204924104	GeneC|Exon_7	0	+	85	407
chr1	204923931	204924104	GeneC|Exon_7	0	+	86	404
chr1	204923931	204924104	GeneC|Exon_7	0	+	87	401
chr1	204923931	204924104	GeneC|Exon_7	0	+	88	400
chr1	204923931	204924104	GeneC|Exon_7	0	+	89	398
chr1	204923931	204924104	GeneC|Exon_7	0	+	90	395
chr1	204923931	204924104	GeneC|Exon_7	0	+	91	396
chr1	204923931	204924104	GeneC|Exon_7	0	+	92	397
chr1	204923931	204924104	GeneC|Exon_7	0	+	93	396
chr1	204923931	204924104	GeneC|Exon_7	0	+	94	394
chr1	204923931	204924104	GeneC|Exon_7	0	+	95	390
chr1	204923931	204924104	GeneC|Exon_7	0	+	96	390
chr1	204923931	204924104	GeneC|Exon_7	0	+	97	387
chr1	204923931	204924104	GeneC|Exon_7	0	+	98	387
chr1	204923931	204924104	GeneC|Exon_7	0	+	99	387
chr1	204923931	204924104	GeneC|Exon_7	0	+	100	388
chr1	204923931	204924104	GeneC|Exon_7	0	+	101	389
chr1	204923931	204924104	GeneC|Exon_7	0	+	102	433
chr1	204923931	204924104	GeneC|Exon_7	0	+	103	433
chr1	204923931	204924104	GeneC|Exon_7	0	+	104	433
chr1	204923931	204924104	GeneC|Exon_7	0	+	105	430
chr1	204923931	204924104	GeneC|Exon_7	0	+	106	428
chr1	204923931	204924104	GeneC|Exon_7	0	+	107	424
chr1	204923931	204924104	GeneC|Exon_7	0	+	108	419
chr1	204923931	204924104	GeneC|Exon_7	0	+	109	419
chr1	204923931	204924104	GeneC|Exon_7	0	+	110	418
chr1	204923931	204924104	GeneC|Exon_7	0	+	111	420
chr1	204923931	204924104	GeneC|Exon_7	0	+	112	419
chr1	204923931	204924104	GeneC|Exon_7	0	+	113	415
chr1	204923931	204924104	GeneC|Exon_7	0	+	114	414
chr1	204923931	204924104	GeneC|Exon_7	0	+	115	417
chr1	204923931	204924104	GeneC|Exon_7	0	+	116	418
chr1	204923931	204924104	GeneC|Exon_7	0	+	117	418
chr1	204923931	204924104	GeneC|Exon_7	0	+	118	417
chr1	204923931	204924104	GeneC|Exon_7	0	+	119	415
chr1	204923931	204924104	GeneC|Exon_7	0	+	120	411
chr1	204923931	204924104	GeneC|Exon_7	0	+	121	411
chr1	204923931	204924104	GeneC|Exon_7	0	+	122	412
chr1	204923931	204924104	GeneC|Exon_7	0	+	123	412
chr1	204923931	204924104	GeneC|Exon_7	0	+	124	407
chr1	204923931	204924104	GeneC|Exon_7	0	+	125	406
chr1	204923931	204924104	GeneC|Exon_7	0	+	126	405
chr1	204923931	204924104	GeneC|Exon_7	0	+	127	405
chr1	204923931	204924104	GeneC|Exon_7	0	+	128	404
chr1	204923931	204924104	GeneC|Exon_7	0	+	129	405
chr1	204923931	204924104	GeneC|Exon_7	0	+	130	400
chr1	204923931	204924104	GeneC|Exon_7	0	+	131	398
chr1	204923931	204924104	GeneC|Exon_7	0	+	132	400
chr1	204923931	204924104	GeneC|Exon_7	0	+	133	403
chr1	204923931	204924104	GeneC|Exon_7	0	+	134	401
chr1	204923931	204924104	GeneC|Exon_7	0	+	135	395
chr1	204923931	204924104	GeneC|Exon_7	0	+	136	394
chr1	204923931	204924104	GeneC|Exon_7	0	+	137	394
chr1	204923931	204924104	GeneC|Exon_7	0	+	138	392
chr1	204923931	204924104	GeneC|Exon_7	0	+	139	391
chr1	204923931	204924104	GeneC|Exon_7	0	+	140	389
chr1	204923931	204924104	GeneC|Exon_7	0	+	141	384
chr1	204923931	204924104	GeneC|Exon_7	0	+	142	382
chr1	204923931	204924104	GeneC|Exon_7	0	+	143	383
chr1	204923931	204924104	GeneC|Exon_7	0	+	144	378
chr1	204923931	204924104	GeneC|Exon_7	0	+	145	376
chr1	204923931	204924104	GeneC|Exon_7	0	+	146	374
chr1	204923931	204924104	GeneC|Exon_7	0	+	147	369
chr1	204923931	204924104	GeneC|Exon_7	0	+	148	369
chr1	204923931	204924104	GeneC|Exon_7	0	+	149	372
chr1	204923931	204924104	GeneC|Exon_7	0	+	150	368
chr1	204923931	204924104	GeneC|Exon_7	0	+	151	368
chr1	204923931	204924104	GeneC|Exon_7	0	+	152	365
chr1	204923931	204924104	GeneC|Exon_7	0	+	153	365
chr1	204923931	204924104	GeneC|Exon_7	0	+	154	365
chr1	204923931	204924104	GeneC|Exon_7	0	+	155	363
chr1	204923931	204924104	GeneC|Exon_7	0	+	156	367
chr1	204923931	204924104	GeneC|Exon_7	0	+	157	369
chr1	204923931	204924104	GeneC|Exon_7	0	+	158	382
chr1	204923931	204924104	GeneC|Exon_7	0	+	159	382
chr1	204923931	204924104	GeneC|Exon_7	0	+	160	379
chr1	204923931	204924104	GeneC|Exon_7	0	+	161	376
chr1	204923931	204924104	GeneC|Exon_7	0	+	162	370
chr1	204923931	204924104	GeneC|Exon_7	0	+	163	369
chr1	204923931	204924104	GeneC|Exon_7	0	+	164	367
chr1	204923931	204924104	GeneC|Exon_7	0	+	165	370
chr1	204923931	204924104	GeneC|Exon_7	0	+	166	368
chr1	204923931	204924104	GeneC|Exon_7	0	+	167	368
chr1	204923931	204924104	GeneC|Exon_7	0	+	168	366
chr1	204923931	204924104	GeneC|Exon_7	0	+	169	369
chr1	204923931	204924104	GeneC|Exon_7	0	+	170	369
chr1	204923931	204924104	GeneC|Exon_7	0	+	171	368
chr1	204923931	204924104	GeneC|Exon_7	0	+	172	372
chr1	204923931	204924104	GeneC|Exon_7	0	+	173	365
chr1	204926758	204926979	GeneC|Exon_8	0	+	1	416
chr1	204926758	204926979	GeneC|Exon_8	0	+	2	418
chr1	204926758	204926979	GeneC|Exon_8	0	+	3	421
chr1	204926758	204926979	GeneC|Exon_8	0	+	4	418
chr1	204926758	204926979	GeneC|Exon_8	0	+	5	419
chr1	204926758	204926979	GeneC|Exon_8	0	+	6	420
chr1	204926758	204926979	GeneC|Exon_8	0	+	7	421
chr1	204926758	204926979	GeneC|Exon_8	0	+	8	422
chr1	204926758	204926979	GeneC|Exon_8	0	+	9	424
chr1	204926758	204926979	GeneC|Exon_8	0	+	10	428
chr1	204926758	204926979	GeneC|Exon_8	0	+	11	432
chr1	204926758	204926979	GeneC|Exon_8	0	+	12	431
chr1	204926758	204926979	GeneC|Exon_8	0	+	13	430
chr1	204926758	204926979	GeneC|Exon_8	0	+	14	432
chr1	204926758	204926979	GeneC|Exon_8	0	+	15	429
chr1	204926758	204926979	GeneC|Exon_8	0	+	16	432
chr1	204926758	204926979	GeneC|Exon_8	0	+	17	432
chr1	204926758	204926979	GeneC|Exon_8	0	+	18	432
chr1	204926758	204926979	GeneC|Exon_8	0	+	19	435
chr1	204926758	204926979	GeneC|Exon_8	0	+	20	434
chr1	204926758	204926979	GeneC|Exon_8	0	+	21	437
chr1	204926758	204926979	GeneC|Exon_8	0	+	22	436
chr1	204926758	204926979	GeneC|Exon_8	0	+	23	431
chr1	204926758	204926979	GeneC|Exon_8	0	+	24	431
chr1	204926758	204926979	GeneC|Exon_8	0	+	25	430
chr1	204926758	204926979	GeneC|Exon_8	0	+	26	432
chr1	204926758	204926979	GeneC|Exon_8	0	+	27	431
chr1	204926758	204926979	GeneC|Exon_8	0	+	28	432
chr1	204926758	204926979	GeneC|Exon_8	0	+	29	431
chr1	204926758	204926979	GeneC|Exon_8	0	+	30	433
chr1	204926758	204926979	GeneC|Exon_8	0	+	31	436
chr1	204926758	204926979	GeneC|Exon_8	0	+	32	436
chr1	204926758	204926979	GeneC|Exon_8	0	+	33	437
chr1	204926758	204926979	GeneC|Exon_8	0	+	34	435
chr1	204926758	204926979	GeneC|Exon_8	0	+	35	439
chr1	204926758	204926979	GeneC|Exon_8	0	+	36	440
chr1	204926758	204926979	GeneC|Exon_8	0	+	37	441
chr1	204926758	204926979	GeneC|Exon_8	0	+	38	438
chr1	204926758	204926979	GeneC|Exon_8	0	+	39	438
chr1	204926758	204926979	GeneC|Exon_8	0	+	40	434
chr1	204926758	204926979	GeneC|Exon_8	0	+	41	437
chr1	204926758	204926979	GeneC|Exon_8	0	+	42	438
chr1	204926758	204926979	GeneC|Exon_8	0	+	43	439
chr1	204926758	204926979	GeneC|Exon_8	0	+	44	440
chr1	204926758	204926979	GeneC|Exon_8	0	+	45	441
chr1	204926758	204926979	GeneC|Exon_8	0	+	46	439
chr1	204926758	204926979	GeneC|Exon_8	0	+	47	439
chr1	204926758	204926979	GeneC|Exon_8	0	+	48	440
chr1	204926758	204926979	GeneC|Exon_8	0	+	49	437
chr1	204926758	204926979	GeneC|Exon_8	0	+	50	438
chr1	204926758	204926979	GeneC|Exon_8	0	+	51	439
chr1	204926758	204926979	GeneC|Exon_8	0	+	52	441
chr1	204926758	204926979	GeneC|Exon_8	0	+	53	440
chr1	204926758	204926979	GeneC|Exon_8	0	+	54	440
chr1	204926758	204926979	GeneC|Exon_8	0	+	55	444
chr1	204926758	204926979	GeneC|Exon_8	0	+	56	446
chr1	204926758	204926979	GeneC|Exon_8	0	+	57	447
chr1	204926758	204926979	GeneC|Exon_8	0	+	58	448
chr1	204926758	204926979	GeneC|Exon_8	0	+	59	449
chr1	204926758	204926979	GeneC|Exon_8	0	+	60	449
chr1	204926758	204926979	GeneC|Exon_8	0	+	61	448
chr1	204926758	204926979	GeneC|Exon_8	0	+	62	447
chr1	204926758	204926979	GeneC|Exon_8	0	+	63	444
chr1	204926758	204926979	GeneC|Exon_8	0	+	64	445
chr1	204926758	204926979	GeneC|Exon_8	0	+	65	446
chr1	204926758	204926979	GeneC|Exon_8	0	+	66	451
chr1	204926758	204926979	GeneC|Exon_8	0	+	67	456
chr1	204926758	204926979	GeneC|Exon_8	0	+	68	457
chr1	204926758	204926979	GeneC|Exon_8	0	+	69	455
chr1	204926758	204926979	GeneC|Exon_8	0	+	70	458
chr1	204926758	204926979	GeneC|Exon_8	0	+	71	459
chr1	204926758	204926979	GeneC|Exon_8	0	+	72	457
chr1	204926758	204926979	GeneC|Exon_8	0	+	73	459
chr1	204926758	204926979	GeneC|Exon_8	0	+	74	457
chr1	204926758	204926979	GeneC|Exon_8	0	+	75	460
chr1	204926758	204926979	GeneC|Exon_8	0	+	76	462
chr1	204926758	204926979	GeneC|Exon_8	0	+	77	456
chr1	204926758	204926979	GeneC|Exon_8	0	+	78	459
chr1	204926758	204926979	GeneC|Exon_8	0	+	79	457
chr1	204926758	204926979	GeneC|Exon_8	0	+	80	458
chr1	204926758	204926979	GeneC|Exon_8	0	+	81	457
chr1	204926758	204926979	GeneC|Exon_8	0	+	82	460
chr1	204926758	204926979	GeneC|Exon_8	0	+	83	461
chr1	204926758	204926979	GeneC|Exon_8	0	+	84	459
chr1	204926758	204926979	GeneC|Exon_8	0	+	85	462
chr1	204926758	204926979	GeneC|Exon_8	0	+	86	464
chr1	204926758	204926979	GeneC|Exon_8	0	+	87	466
chr1	204926758	204926979	GeneC|Exon_8	0	+	88	469
chr1	204926758	204926979	GeneC|Exon_8	0	+	89	469
chr1	204926758	204926979	GeneC|Exon_8	0	+	90	470
chr1	204926758	204926979	GeneC|Exon_8	0	+	91	471
chr1	204926758	204926979	GeneC|Exon_8	0	+	92	475
chr1	204926758	204926979	GeneC|Exon_8	0	+	93	475
chr1	204926758	204926979	GeneC|Exon_8	0	+	94	476
chr1	204926758	204926979	GeneC|Exon_8	0	+	95	480
chr1	204926758	204926979	GeneC|Exon_8	0	+	96	481
chr1	204926758	204926979	GeneC|Exon_8	0	+	97	477
chr1	204926758	204926979	GeneC|Exon_8	0	+	98	480
chr1	204926758	204926979	GeneC|Exon_8	0	+	99	482
chr1	204926758	204926979	GeneC|Exon_8	0	+	100	480
chr1	204926758	204926979	GeneC|Exon_8	0	+	101	483
chr1	204926758	204926979	GeneC|Exon_8	0	+	102	486
chr1	204926758	204926979	GeneC|Exon_8	0	+	103	485
chr1	204926758	204926979	GeneC|Exon_8	0	+	104	485
chr1	204926758	204926979	GeneC|Exon_8	0	+	105	486
chr1	204926758	204926979	GeneC|Exon_8	0	+	106	482
chr1	204926758	204926979	GeneC|Exon_8	0	+	107	482
chr1	204926758	204926979	GeneC|Exon_8	0	+	108	479
chr1	204926758	204926979	GeneC|Exon_8	0	+	109	484
chr1	204926758	204926979	GeneC|Exon_8	0	+	110	482
chr1	204926758	204926979	GeneC|Exon_8	0	+	111	482
chr1	204926758	204926979	GeneC|Exon_8	0	+	112	482
chr1	204926758	204926979	GeneC|Exon_8	0	+	113	479
chr1	204926758	204926979	GeneC|Exon_8	0	+	114	478
chr1	204926758	204926979	GeneC|Exon_8	0	+	115	475
chr1	204926758	204926979	GeneC|Exon_8	0	+	116	475
chr1	204926758	204926979	GeneC|Exon_8	0	+	117	473
chr1	204926758	204926979	GeneC|Exon_8	0	+	118	474
chr1	204926758	204926979	GeneC|Exon_8	0	+	119	474
chr1	204926758	204926979	GeneC|Exon_8	0	+	120	477
chr1	204926758	204926979	GeneC|Exon_8	0	+	121	480
chr1	204926758	204926979	GeneC|Exon_8	0	+	122	481
chr1	204926758	204926979	GeneC|Exon_8	0	+	123	482
chr1	204926758	204926979	GeneC|Exon_8	0	+	124	482
chr1	204926758	204926979	GeneC|Exon_8	0	+	125	479
chr1	204926758	204926979	GeneC|Exon_8	0	+	126	480
chr1	204926758	204926979	GeneC|Exon_8	0	+	127	481
chr1	204926758	204926979	GeneC|Exon_8	0	+	128	480
chr1	204926758	204926979	GeneC|Exon_8	0	+	129	477
chr1	204926758	204926979	GeneC|Exon_8	0	+	130	483
chr1	204926758	204926979	GeneC|Exon_8	0	+	131	484
chr1	204926758	204926979	GeneC|Exon_8	0	+	132	482
chr1	204926758	204926979	GeneC|Exon_8	0	+	133	478
chr1	204926758	204926979	GeneC|Exon_8	0	+	134	479
chr1	204926758	204926979	GeneC|Exon_8	0	+	135	480
chr1	204926758	204926979	GeneC|Exon_8	0	+	136	483
chr1	204926758	204926979	GeneC|Exon_8	0	+	137	484
chr1	204926758	204926979	GeneC|Exon_8	0	+	138	487
chr1	204926758	204926979	GeneC|Exon_8	0	+	139	490
chr1	204926758	204926979	GeneC|Exon_8	0	+	140	495
chr1	204926758	204926979	GeneC|Exon_8	0	+	141	493
chr1	204926758	204926979	GeneC|Exon_8	0	+	142	495
chr1	204926758	204926979	GeneC|Exon_8	0	+	143	494
chr1	204926758	204926979	GeneC|Exon_8	0	+	144	495
chr1	204926758	204926979	GeneC|Exon_8	0	+	145	495
chr1	204926758	204926979	GeneC|Exon_8	0	+	146	499
chr1	204926758	204926979	GeneC|Exon_8	0	+	147	503
chr1	204926758	204926979	GeneC|Exon_8	0	+	148	501
chr1	204926758	204926979	GeneC|Exon_8	0	+	149	500
chr1	204926758	204926979	GeneC|Exon_8	0	+	150	501
chr1	204926758	204926979	GeneC|Exon_8	0	+	151	502
chr1	204926758	204926979	GeneC|Exon_8	0	+	152	503
chr1	204926758	204926979	GeneC|Exon_8	0	+	153	504
chr1	204926758	204926979	GeneC|Exon_8	0	+	154	501
chr1	204926758	204926979	GeneC|Exon_8	0	+	155	503
chr1	204926758	204926979	GeneC|Exon_8	0	+	156	503
chr1	204926758	204926979	GeneC|Exon_8	0	+	157	503
chr1	204926758	204926979	GeneC|Exon_8	0	+	158	500
chr1	204926758	204926979	GeneC|Exon_8	0	+	159	501
chr1	204926758	204926979	GeneC|Exon_8	0	+	160	504
chr1	204926758	204926979	GeneC|Exon_8	0	+	161	506
chr1	204926758	204926979	GeneC|Exon_8	0	+	162	503
chr1	204926758	204926979	GeneC|Exon_8	0	+	163	504
chr1	204926758	204926979	GeneC|Exon_8	0	+	164	506
chr1	204926758	204926979	GeneC|Exon_8	0	+	165	504
chr1	204926758	204926979	GeneC|Exon_8	0	+	166	506
chr1	204926758	204926979	GeneC|Exon_8	0	+	167	500
chr1	204926758	204926979	GeneC|Exon_8	0	+	168	502
chr1	204926758	204926979	GeneC|Exon_8	0	+	169	500
chr1	204926758	204926979	GeneC|Exon_8	0	+	170	502
chr1	204926758	204926979	GeneC|Exon_8	0	+	171	505
chr1	204926758	204926979	GeneC|Exon_8	0	+	172	508
chr1	204926758	204926979	GeneC|Exon_8	0	+	173	509
chr1	204926758	204926979	GeneC|Exon_8	0	+	174	516
chr1	204926758	204926979	GeneC|Exon_8	0	+	175	515
chr1	204926758	204926979	GeneC|Exon_8	0	+	176	516
chr1	204926758	204926979	GeneC|Exon_8	0	+	177	519
chr1	204926758	204926979	GeneC|Exon_8	0	+	178	520
chr1	204926758	204926979	GeneC|Exon_8	0	+	179	524
chr1	204926758	204926979	GeneC|Exon_8	0	+	180	524
chr1	204926758	204926979	GeneC|Exon_8	0	+	181	523
chr1	204926758	204926979	GeneC|Exon_8	0	+	182	522
chr1	204926758	204926979	GeneC|Exon_8	0	+	183	524
chr1	204926758	204926979	GeneC|Exon_8	0	+	184	524
chr1	204926758	204926979	GeneC|Exon_8	0	+	185	526
chr1	204926758	204926979	GeneC|Exon_8	0	+	186	522
chr1	204926758	204926979	GeneC|Exon_8	0	+	187	519
chr1	204926758	204926979	GeneC|Exon_8	0	+	188	518
chr1	204926758	204926979	GeneC|Exon_8	0	+	189	521
chr1	204926758	204926979	GeneC|Exon_8	0	+	190	524
chr1	204926758	204926979	GeneC|Exon_8	0	+	191	522
chr1	204926758	204926979	GeneC|Exon_8	0	+	192	522
chr1	204926758	204926979	GeneC|Exon_8	0	+	193	520
chr1	204926758	204926979	GeneC|Exon_8	0	+	194	523
chr1	204926758	204926979	GeneC|Exon_8	0	+	195	526
chr1	204926758	204926979	GeneC|Exon_8	0	+	196	521
chr1	204926758	204926979	GeneC|Exon_8	0	+	197	527
chr1	204926758	204926979	GeneC|Exon_8	0	+	198	528
chr1	204926758	204926979	GeneC|Exon_8	0	+	199	529
chr1	204926758	204926979	GeneC|Exon_8	0	+	200	527
chr1	204926758	204926979	GeneC|Exon_8	0	+	201	525
chr1	204926758	204926979	GeneC|Exon_8	0	+	202	521
chr1	204926758	204926979	GeneC|Exon_8	0	+	203	523
chr1	204926758	204926979	GeneC|Exon_8	0	+	204	520
chr1	204926758	204926979	GeneC|Exon_8	0	+	205	522
chr1	204926758	204926979	GeneC|Exon_8	0	+	206	515
chr1	204926758	204926979	GeneC|Exon_8	0	+	207	514
chr1	204926758	204926979	GeneC|Exon_8	0	+	208	520
chr1	204926758	204926979	GeneC|Exon_8	0	+	209	521
chr1	204926758	204926979	GeneC|Exon_8	0	+	210	518
chr1	204926758	204926979	GeneC|Exon_8	0	+	211	519
chr1	204926758	204926979	GeneC|Exon_8	0	+	212	517
chr1	204926758	204926979	GeneC|Exon_8	0	+	213	511
chr1	204926758	204926979	GeneC|Exon_8	0	+	214	508
chr1	204926758	204926979	GeneC|Exon_8	0	+	215	509
chr1	204926758	204926979	GeneC|Exon_8	0	+	216	503
chr1	204926758	204926979	GeneC|Exon_8	0	+	217	498
chr1	204926758	204926979	GeneC|Exon_8	0	+	218	498
chr1	204926758	204926979	GeneC|Exon_8	0	+	219	497
chr1	204926758	204926979	GeneC|Exon_8	0	+	220	497
chr1	204926758	204926979	GeneC|Exon_8	0	+	221	491
chr1	204931210	204931311	GeneC|Exon_9	0	+	1	431
chr1	204931210	204931311	GeneC|Exon_9	0	+	2	434
chr1	204931210	204931311	GeneC|Exon_9	0	+	3	437
chr1	204931210	204931311	GeneC|Exon_9	0	+	4	439
chr1	204931210	204931311	GeneC|Exon_9	0	+	5	438
chr1	204931210	204931311	GeneC|Exon_9	0	+	6	438
chr1	204931210	204931311	GeneC|Exon_9	0	+	7	438
chr1	204931210	204931311	GeneC|Exon_9	0	+	8	440
chr1	204931210	204931311	GeneC|Exon_9	0	+	9	441
chr1	204931210	204931311	GeneC|Exon_9	0	+	10	444
chr1	204931210	204931311	GeneC|Exon_9	0	+	11	443
chr1	204931210	204931311	GeneC|Exon_9	0	+	12	445
chr1	204931210	204931311	GeneC|Exon_9	0	+	13	445
chr1	204931210	204931311	GeneC|Exon_9	0	+	14	446
chr1	204931210	204931311	GeneC|Exon_9	0	+	15	446
chr1	204931210	204931311	GeneC|Exon_9	0	+	16	444
chr1	204931210	204931311	GeneC|Exon_9	0	+	17	448
chr1	204931210	204931311	GeneC|Exon_9	0	+	18	444
chr1	204931210	204931311	GeneC|Exon_9	0	+	19	444
chr1	204931210	204931311	GeneC|Exon_9	0	+	20	444
chr1	204931210	204931311	GeneC|Exon_9	0	+	21	448
chr1	204931210	204931311	GeneC|Exon_9	0	+	22	451
chr1	204931210	204931311	GeneC|Exon_9	0	+	23	448
chr1	204931210	204931311	GeneC|Exon_9	0	+	24	450
chr1	204931210	204931311	GeneC|Exon_9	0	+	25	450
chr1	204931210	204931311	GeneC|Exon_9	0	+	26	448
chr1	204931210	204931311	GeneC|Exon_9	0	+	27	450
chr1	204931210	204931311	GeneC|Exon_9	0	+	28	451
chr1	204931210	204931311	GeneC|Exon_9	0	+	29	451
chr1	204931210	204931311	GeneC|Exon_9	0	+	30	450
chr1	204931210	204931311	GeneC|Exon_9	0	+	31	447
chr1	204931210	204931311	GeneC|Exon_9	0	+	32	447
chr1	204931210	204931311	GeneC|Exon_9	0	+	33	447
chr1	204931210	204931311	GeneC|Exon_9	0	+	34	449
chr1	204931210	204931311	GeneC|Exon_9	0	+	35	448
chr1	204931210	204931311	GeneC|Exon_9	0	+	36	448
chr1	204931210	204931311	GeneC|Exon_9	0	+	37	451
chr1	204931210	204931311	GeneC|Exon_9	0	+	38	451
chr1	204931210	204931311	GeneC|Exon_9	0	+	39	452
chr1	204931210	204931311	GeneC|Exon_9	0	+	40	456
chr1	204931210	204931311	GeneC|Exon_9	0	+	41	453
chr1	204931210	204931311	GeneC|Exon_9	0	+	42	450
chr1	204931210	204931311	GeneC|Exon_9	0	+	43	448
chr1	204931210	204931311	GeneC|Exon_9	0	+	44	448
chr1	204931210	204931311	GeneC|Exon_9	0	+	45	447
chr1	204931210	204931311	GeneC|Exon_9	0	+	46	450
chr1	204931210	204931311	GeneC|Exon_9	0	+	47	449
chr1	204931210	204931311	GeneC|Exon_9	0	+	48	455
chr1	204931210	204931311	GeneC|Exon_9	0	+	49	457
chr1	204931210	204931311	GeneC|Exon_9	0	+	50	453
chr1	204931210	204931311	GeneC|Exon_9	0	+	51	454
chr1	204931210	204931311	GeneC|Exon_9	0	+	52	450
chr1	204931210	204931311	GeneC|Exon_9	0	+	53	446
chr1	204931210	204931311	GeneC|Exon_9	0	+	54	451
chr1	204931210	204931311	GeneC|Exon_9	0	+	55	450
chr1	204931210	204931311	GeneC|Exon_9	0	+	56	449
chr1	204931210	204931311	GeneC|Exon_9	0	+	57	448
chr1	204931210	204931311	GeneC|Exon_9	0	+	58	446
chr1	204931210	204931311	GeneC|Exon_9	0	+	59	447
chr1	204931210	204931311	GeneC|Exon_9	0	+	60	448
chr1	204931210	204931311	GeneC|Exon_9	0	+	61	448
chr1	204931210	204931311	GeneC|Exon_9	0	+	62	449
chr1	204931210	204931311	GeneC|Exon_9	0	+	63	448
chr1	204931210	204931311	GeneC|Exon_9	0	+	64	449
chr1	204931210	204931311	GeneC|Exon_9	0	+	65	446
chr1	204931210	204931311	GeneC|Exon_9	0	+	66	448
chr1	204931210	204931311	GeneC|Exon_9	0	+	67	449
chr1	204931210	204931311	GeneC|Exon_9	0	+	68	447
chr1	204931210	204931311	GeneC|Exon_9	0	+	69	445
chr1	204931210	204931311	GeneC|Exon_9	0	+	70	445
chr1	204931210	204931311	GeneC|Exon_9	0	+	71	444
chr1	204931210	204931311	GeneC|Exon_9	0	+	72	443
chr1	204931210	204931311	GeneC|Exon_9	0	+	73	441
chr1	204931210	204931311	GeneC|Exon_9	0	+	74	440
chr1	204931210	204931311	GeneC|Exon_9	0	+	75	441
chr1	204931210	204931311	GeneC|Exon_9	0	+	76	440
chr1	204931210	204931311	GeneC|Exon_9	0	+	77	438
chr1	204931210	204931311	GeneC|Exon_9	0	+	78	434
chr1	204931210	204931311	GeneC|Exon_9	0	+	79	438
chr1	204931210	204931311	GeneC|Exon_9	0	+	80	436
chr1	204931210	204931311	GeneC|Exon_9	0	+	81	436
chr1	204931210	204931311	GeneC|Exon_9	0	+	82	434
chr1	204931210	204931311	GeneC|Exon_9	0	+	83	437
chr1	204931210	204931311	GeneC|Exon_9	0	+	84	434
chr1	204931210	204931311	GeneC|Exon_9	0	+	85	428
chr1	204931210	204931311	GeneC|Exon_9	0	+	86	425
chr1	204931210	204931311	GeneC|Exon_9	0	+	87	420
chr1	204931210	204931311	GeneC|Exon_9	0	+	88	421
chr1	204931210	204931311	GeneC|Exon_9	0	+	89	414
chr1	204931210	204931311	GeneC|Exon_9	0	+	90	410
chr1	204931210	204931311	GeneC|Exon_9	0	+	91	406
chr1	204931210	204931311	GeneC|Exon_9	0	+	92	403
chr1	204931210	204931311	GeneC|Exon_9	0	+	93	402
chr1	204931210	204931311	GeneC|Exon_9	0	+	94	398
chr1	204931210	204931311	GeneC|Exon_9	0	+	95	399
chr1	204931210	204931311	GeneC|Exon_9	0	+	96	396
chr1	204931210	204931311	GeneC|Exon_9	0	+	97	396
chr1	204931210	204931311	GeneC|Exon_9	0	+	98	396
chr1	204931210	204931311	GeneC|Exon_9	0	+	99	394
chr1	204931210	204931311	GeneC|Exon_9	0	+	100	393
chr1	204931210	204931311	GeneC|Exon_9	0	+	101	395
chr1	204937351	204937513	GeneC|Exon_10	0	+	1	391
chr1	204937351	204937513	GeneC|Exon_10	0	+	2	391
chr1	204937351	204937513	GeneC|Exon_10	0	+	3	388
chr1	204937351	204937513	GeneC|Exon_10	0	+	4	389
chr1	204937351	204937513	GeneC|Exon_10	0	+	5	390
chr1	204937351	204937513	GeneC|Exon_10	0	+	6	392
chr1	204937351	204937513	GeneC|Exon_10	0	+	7	395
chr1	204937351	204937513	GeneC|Exon_10	0	+	8	398
chr1	204937351	204937513	GeneC|Exon_10	0	+	9	400
chr1	204937351	204937513	GeneC|Exon_10	0	+	10	401
chr1	204937351	204937513	GeneC|Exon_10	0	+	11	401
chr1	204937351	204937513	GeneC|Exon_10	0	+	12	402
chr1	204937351	204937513	GeneC|Exon_10	0	+	13	404
chr1	204937351	204937513	GeneC|Exon_10	0	+	14	404
chr1	204937351	204937513	GeneC|Exon_10	0	+	15	411
chr1	204937351	204937513	GeneC|Exon_10	0	+	16	416
chr1	204937351	204937513	GeneC|Exon_10	0	+	17	417
chr1	204937351	204937513	GeneC|Exon_10	0	+	18	418
chr1	204937351	204937513	GeneC|Exon_10	0	+	19	419
chr1	204937351	204937513	GeneC|Exon_10	0	+	20	420
chr1	204937351	204937513	GeneC|Exon_10	0	+	21	421
chr1	204937351	204937513	GeneC|Exon_10	0	+	22	422
chr1	204937351	204937513	GeneC|Exon_10	0	+	23	430
chr1	204937351	204937513	GeneC|Exon_10	0	+	24	431
chr1	204937351	204937513	GeneC|Exon_10	0	+	25	432
chr1	204937351	204937513	GeneC|Exon_10	0	+	26	431
chr1	204937351	204937513	GeneC|Exon_10	0	+	27	433
chr1	204937351	204937513	GeneC|Exon_10	0	+	28	432
chr1	204937351	204937513	GeneC|Exon_10	0	+	29	430
chr1	204937351	204937513	GeneC|Exon_10	0	+	30	429
chr1	204937351	204937513	GeneC|Exon_10	0	+	31	433
chr1	204937351	204937513	GeneC|Exon_10	0	+	32	434
chr1	204937351	204937513	GeneC|Exon_10	0	+	33	432
chr1	204937351	204937513	GeneC|Exon_10	0	+	34	434
chr1	204937351	204937513	GeneC|Exon_10	0	+	35	433
chr1	204937351	204937513	GeneC|Exon_10	0	+	36	434
chr1	204937351	204937513	GeneC|Exon_10	0	+	37	434
chr1	204937351	204937513	GeneC|Exon_10	0	+	38	436
chr1	204937351	204937513	GeneC|Exon_10	0	+	39	438
chr1	204937351	204937513	GeneC|Exon_10	0	+	40	439
chr1	204937351	204937513	GeneC|Exon_10	0	+	41	445
chr1	204937351	204937513	GeneC|Exon_10	0	+	42	446
chr1	204937351	204937513	GeneC|Exon_10	0	+	43	442
chr1	204937351	204937513	GeneC|Exon_10	0	+	44	439
chr1	204937351	204937513	GeneC|Exon_10	0	+	45	440
chr1	204937351	204937513	GeneC|Exon_10	0	+	46	441
chr1	204937351	204937513	GeneC|Exon_10	0	+	47	438
chr1	204937351	204937513	GeneC|Exon_10	0	+	48	439
chr1	204937351	204937513	GeneC|Exon_10	0	+	49	441
chr1	204937351	204937513	GeneC|Exon_10	0	+	50	442
chr1	204937351	204937513	GeneC|Exon_10	0	+	51	442
chr1	204937351	204937513	GeneC|Exon_10	0	+	52	441
chr1	204937351	204937513	GeneC|Exon_10	0	+	53	439
chr1	204937351	204937513	GeneC|Exon_10	0	+	54	445
chr1	204937351	204937513	GeneC|Exon_10	0	+	55	444
chr1	204937351	204937513	GeneC|Exon_10	0	+	56	446
chr1	204937351	204937513	GeneC|Exon_10	0	+	57	447
chr1	204937351	204937513	GeneC|Exon_10	0	+	58	452
chr1	204937351	204937513	GeneC|Exon_10	0	+	59	456
chr1	204937351	204937513	GeneC|Exon_10	0	+	60	454
chr1	204937351	204937513	GeneC|Exon_10	0	+	61	456
chr1	204937351	204937513	GeneC|Exon_10	0	+	62	454
chr1	204937351	204937513	GeneC|Exon_10	0	+	63	453
chr1	204937351	204937513	GeneC|Exon_10	0	+	64	448
chr1	204937351	204937513	GeneC|Exon_10	0	+	65	450
chr1	204937351	204937513	GeneC|Exon_10	0	+	66	448
chr1	204937351	204937513	GeneC|Exon_10	0	+	67	450
chr1	204937351	204937513	GeneC|Exon_10	0	+	68	446
chr1	204937351	204937513	GeneC|Exon_10	0	+	69	450
chr1	204937351	204937513	GeneC|Exon_10	0	+	70	448
chr1	204937351	204937513	GeneC|Exon_10	0	+	71	449
chr1	204937351	204937513	GeneC|Exon_10	0	+	72	453
chr1	204937351	204937513	GeneC|Exon_10	0	+	73	455
chr1	204937351	204937513	GeneC|Exon_10	0	+	74	455
chr1	204937351	204937513	GeneC|Exon_10	0	+	75	451
chr1	204937351	204937513	GeneC|Exon_10	0	+	76	447
chr1	204937351	204937513	GeneC|Exon_10	0	+	77	448
chr1	204937351	204937513	GeneC|Exon_10	0	+	78	451
chr1	204937351	204937513	GeneC|Exon_10	0	+	79	454
chr1	204937351	204937513	GeneC|Exon_10	0	+	80	452
chr1	204937351	204937513	GeneC|Exon_10	0	+	81	450
chr1	204937351	204937513	GeneC|Exon_10	0	+	82	450
chr1	204937351	204937513	GeneC|Exon_10	0	+	83	447
chr1	204937351	204937513	GeneC|Exon_10	0	+	84	448
chr1	204937351	204937513	GeneC|Exon_10	0	+	85	445
chr1	204937351	204937513	GeneC|Exon_10	0	+	86	445
chr1	204937351	204937513	GeneC|Exon_10	0	+	87	447
chr1	204937351	204937513	GeneC|Exon_10	0	+	88	445
chr1	204937351	204937513	GeneC|Exon_10	0	+	89	442
chr1	204937351	204937513	GeneC|Exon_10	0	+	90	447
chr1	204937351	204937513	GeneC|Exon_10	0	+	91	441
chr1	204937351	204937513	GeneC|Exon_10	0	+	92	435
chr1	204937351	204937513	GeneC|Exon_10	0	+	93	434
chr1	204937351	204937513	GeneC|Exon_10	0	+	94	432
chr1	204937351	204937513	GeneC|Exon_10	0	+	95	432
chr1	204937351	204937513	GeneC|Exon_10	0	+	96	430
chr1	204937351	204937513	GeneC|Exon_10	0	+	97	430
chr1	204937351	204937513	GeneC|Exon_10	0	+	98	433
chr1	204937351	204937513	GeneC|Exon_10	0	+	99	431
chr1	204937351	204937513	GeneC|Exon_10	0	+	100	429
chr1	204937351	204937513	GeneC|Exon_10	0	+	101	424
chr1	204937351	204937513	GeneC|Exon_10	0	+	102	427
chr1	204937351	204937513	GeneC|Exon_10	0	+	103	423
chr1	204937351	204937513	GeneC|Exon_10	0	+	104	420
chr1	204937351	204937513	GeneC|Exon_10	0	+	105	419
chr1	204937351	204937513	GeneC|Exon_10	0	+	106	418
chr1	204937351	204937513	GeneC|Exon_10	0	+	107	419
chr1	204937351	204937513	GeneC|Exon_10	0	+	108	418
chr1	204937351	204937513	GeneC|Exon_10	0	+	109	420
chr1	204937351	204937513	GeneC|Exon_10	0	+	110	421
chr1	204937351	204937513	GeneC|Exon_10	0	+	111	418
chr1	204937351	204937513	GeneC|Exon_10	0	+	112	420
chr1	204937351	204937513	GeneC|Exon_10	0	+	113	422
chr1	204937351	204937513	GeneC|Exon_10	0	+	114	421
chr1	204937351	204937513	GeneC|Exon_10	0	+	115	422
chr1	204937351	204937513	GeneC|Exon_10	0	+	116	423
chr1	204937351	204937513	GeneC|Exon_10	0	+	117	424
chr1	204937351	204937513	GeneC|Exon_10	0	+	118	423
chr1	204937351	204937513	GeneC|Exon_10	0	+	119	419
chr1	204937351	204937513	GeneC|Exon_10	0	+	120	419
chr1	204937351	204937513	GeneC|Exon_10	0	+	121	420
chr1	204937351	204937513	GeneC|Exon_10	0	+	122	414
chr1	204937351	204937513	GeneC|Exon_10	0	+	123	413
chr1	204937351	204937513	GeneC|Exon_10	0	+	124	413
chr1	204937351	204937513	GeneC|Exon_10	0	+	125	412
chr1	204937351	204937513	GeneC|Exon_10	0	+	126	414
chr1	204937351	204937513	GeneC|Exon_10	0	+	127	418
chr1	204937351	204937513	GeneC|Exon_10	0	+	128	420
chr1	204937351	204937513	GeneC|Exon_10	0	+	129	420
chr1	204937351	204937513	GeneC|Exon_10	0	+	130	418
chr1	204937351	204937513	GeneC|Exon_10	0	+	131	419
chr1	204937351	204937513	GeneC|Exon_10	0	+	132	415
chr1	204937351	204937513	GeneC|Exon_10	0	+	133	412
chr1	204937351	204937513	GeneC|Exon_10	0	+	134	404
chr1	204937351	204937513	GeneC|Exon_10	0	+	135	406
chr1	204937351	204937513	GeneC|Exon_10	0	+	136	404
chr1	204937351	204937513	GeneC|Exon_10	0	+	137	404
chr1	204937351	204937513	GeneC|Exon_10	0	+	138	397
chr1	204937351	204937513	GeneC|Exon_10	0	+	139	395
chr1	204937351	204937513	GeneC|Exon_10	0	+	140	396
[truncated: 156,337 more rows]
